# Supplementary material for: Genome-Wide Identification of Dickeya solani Transcriptional Units Up-Regulated in Response to Plant Tissues From a Crop-Host Solanum tuberosum and a Weed-Host Solanum dulcamara
Source: Front Plant Sci. 2020 Sep 2;11:580330. doi: 10.3389/fpls.2020.580330 (PMC7492773; doi:10.3389/fpls.2020.580330)
Supplement: Supplementary file 2 [file DataSheet_2.fasta]

>NODE_1_length_956159_cov_27.257276
ATTAAATAAACTTATATACATTCATAAATCAATCAAAAGGTACTTATATGTCGCTCATAA
CTGTGTTTATTAATTCAGTCGCTAATAGATCGATAACACATTCAAATATTAATTTATTAA
ATATCAATAACATAGATTGCGCATATCGATTGTTTGAAAATCGGCGGGCTATAAAATTTT
TCAGAGAAGCAAATACAAGGGGGAATTTACGATGATTATAACTAATGGAGGTATATAACT
GAATTTTTTAATAAAAAACTAGTTCTTGGAGAGTATTTATGATGAGAAACACCAATGTTC
GTGGTGGTTCCGCAGATATGGCTTTGGCTGTGGCCAAAGACACGAGGGTCGAGCTGAGAA
CCAGCACCGACAATAAAGATAAGCTTCGCGCCGCATCATCTTTGGCAGGGGTGGATTTGA
GTGCATTTATTCTGATGGCTGCAATGGAGAAGGCGCAGGAATTGCTTGATAAGCAGGTAA
TGCGAACGCTCTCAGCAGATGCTTGGGAAAGAATGATTGTGGCCCTGAATTCACAGCCTG
TAGACAAAGACGATGACCTGGTGCAGTTACTAAAAGGTCCTGCAAATTATGTCTACCGTT
AGACGCGATGTATTCATTGAAGCATTTGATAAAAACAAAACCTACTCTGGGGTAAAGAAG
TTTTTTTGTGGCAACGGCGTAATTGACCAGTATGCTCACGATAACCTTAAGAAGGACGGC
CAGCGCGACAATAAAATTGTCGGTTTGCTGGTTGAAGATTTACCCATTGCGAATAAGCCT
GGTTCAGTTGAACATCAGCTGATGGGTTTTTATACAATGCAAAACTTTAGTTTCCCTGTA
GATACGGTTGCGCGTGAAGTCCTAAAGCAGCCTGAATTCTACGGGTACAGCTTACCCAAG
GTGGTATCGACGCTCAAAATTTTCATGATTGGGATCGATAAGAAATACCAGAAACAACCC
GCTCATTGGGGAAGCATGTTGTTAAAAGCTGCGCTGATTAAGGCACTAGAAATTGCTGCT
GTCAGCACAGACATTAAAGCGGTTGTCTTGGATGCTAATCCAGCTGCTGTAGAGTTCTAT
CGCAAGCATCGCTTCGTGGTTCTTCAGGATCAGCCAGATGAGGGTGGCACCATCCCTATG
GTTCTGCCCATCCATCAGTTGAAAGCGGCTTACGTGCGTGCTTTGCAGTCAGAGCAGGAA
TCAAGCACAGCTCTGTCAGATAATGCACAGGAATAGCGTGCCTCACCTGTTTCAAATTAA
GCCGGTATGTACCCGTATAGCCTACCGGCACCTCTTTGTAAGGCCATCAGTCATACCGGT
GGCCTTTTCATTTATGGGACCGTGGCCACAATGGATTTTTGATCCGGAGTCTGTACAGTT
GACCTGCTCCCCGTTGATTAACGCACCGCAATGTTAGTAATGTCTTCATTTGACCCTGAA
CCCGAATATGATCCAGCCGTAATCAGGGATAACAGGCTATGAGACAATCTCGAACATCCG
CTCCTCGCTCATTGCAGTCTTAGCAGTCCTGCAACCCAACCGCTAAGTGCCAAAGCAGAC
AAAGACATAAGTACATGCACTGATCATCCGGTAGTTGATAAAAGTGGGGAGAAGACACCT
CAAGATACCCGGCTGTAAAAATACGGATATGGTTATTGCCTGATGTAGAAGGTGATTCAC
AGGCTTCAGTTTCTGTCGCGCTTTACCATAAATATGGCGCCTTATGAATGTCACCCCCCG
GATTGAAACGTTATGCTGTTACCTGAAACCCGCTTCATATTCGAAGGTCATTCATTCCCG
GAAATCTGACAATGGCACGTAACCGCACTTTCTCTCTCGATATCGGCTGGAGAACGCTGC
TGAAAGATGCAGGACTGCAGCCTGAACATGTCCTGCGAAAGGCAGGATTGCCCGACGATC
TTTTTTCAAGGTCAGAGCGTGGTCTCGGCACTGACGAATATTTTCGTTTCTGGCGCACAC
TGGAGACGGAGGCTAATGATGCTGCGTTTCCCTTGCGCCTGGTAGAAATGGTTACTGCAG
AAGTGTTCGACCCGCCGCTCTTCGCCGCACTGTGCAGCACCAATATGATGCAGGCGGTAC
AGCGGCTAGCCAGATATAAGCAGCTCATTGCCCCGATGGTTCTGGAAACAACCGTGGATC
GAACCGGGAACTTGACCGTGTGCCCGCAATGGTTGTCTGTCGCGACAGACATACCCGCAT
CGTTGCAGGTCGCTGAACTTGCCTTTTTACTACGGCTGCTACGGCTTGGAACCCGTGAAC
CGGTTAAAGCACTACGGGTGGTGATCCCACAACTTCCTCCCCGTGTTTCGGCTCGCCACT
ATGACCGCTTCTTCGGTATAGCCGTGCAATATGGCGAAAAACCCGCCATCACTATTTCGG
CCGCGGACGCACTCCGACCGTTTTTGACGGTGAACGAAGGAATGTGGCAAGTATTTGAGC
CTGAGCTGCGCCGCCGTCTCAGTCAGTTAGATGAAACGGCGTCAACCGCTGAACGCGTGC
GCGCGGTACTACTGGAACTTCTGCCGGGTAACGAAGCCACCATTGAGAAAACGGCGGAAC
GCCTGGGTATGAGCAAGCGCACACTACAGCGCAGGCTCGAAAATGAAGGGGAAAGTTTTC
GCGTCCTTATCAACAGTTGCAGGGAAAACCTTGCCCGCCACTATCTGTGCAATACCAGTC
TGTCCGGTTATGAAATTGCATTCCTGCTTGGTTTTGAAGACCCAAACTCATTCTACCGTG
CATTTATGGCCTGGACTGGCCAGACACCTGAAACTGTCAGGGGATCCCTGCGTCTTAATT
AAAAGAGAACATCATAACGATGCCAGAAAAAAAGCGTGTTGTACTGCTTGCGGGCGCCAC
CGGCCTGGTGGGAGGCCAGTTGTTACAAATTTTGCTGAACGACCCAGGTGTTGTCAGCGT
CCATGCACTGAGCCGGAAGCCACTGAAAATCAACCACCCTAAGCTGCAGGTCCATCTGAT
CGATTTTACTTCCTTGCCACAACTTCCTCATGCGGATGAAGCCTACATTGCACTGGGGAC
AACGATTAACGTCGCAGGTAGCAGGGAAGCGTTCCGGGCTGTGGATTTCGATGCCTGTAT
GGCGGTTGCCAGGGCCGCGCTTTCGGCAGGCGTCCGCCGTATGGGACTGGTCAGCGCGGG
AGCTGCAAATGTGAAGTCATCCCTGTTTTACACCCGCGTTAAGGGTGAACTGGAAGCAGC
GATCAGCGCCCTGCCGTTTACCACACTGGTGATCGCGCGCCCCTCTTTGCTGCTTGACTA
CCGTTATGGACTGGGGCAGCCAGTACGCCTGGGCGAACTGATTTCCATACCGATAGCCAA
ACTGTTATCTCCCCTTTTGCCCGGGGCTTACAAACCCGTACGGGCTCTGGCTGTTGCCCG
ATCGCTGGCGCAAACGGTACCCACGACAGAGGGGATTGAGATCCTGGCTTCTGACCAGCT
GATCAGGCTGGGAAAGCGATCCGGCTGACATGAAAGCGAGCCTTTCCGGTCGAAGCATGT
TGATGCTTTTTATGGTCTGTCTGATCGCGGCCTGTTCAACCGCCGGTCTTCCCGCCCGCA
ACAATTTTTCAGGCAGCCTGCTGATTGATGGCCGCTTACAGCACCCAGGCTCCATTCTCT
CTCCCTTGCCGACAACCACCCGACCACAGGTGGCTCTGGTACTGGGAGGCGGCGGTCTGC
GTGGCTATGCGCATATAGGCGTGCTGCAGGCCCTGGAAGATGCGGGTATCCGGCCCGACA
TCGTTGTTGGGACATCAATCGGAAGCATCATCGGGGCTGCCTATGCGTCGGGTAACTCCC
CCAGCCAGATCTGGCATCTGGCCACTACCCTGCGGGTACTTTCTCTGGCCGATTTGAGTA
TGAGCGGCCCAGGTTTTGTCAGGGGGAATGCTCTTGCACTCTGGGCAGATAACCTGGTCG
GGGGAAAAGTCATTGAACGCTTCCCTGTGCGCTTCGCCGCAGTGGCAACTGCGCTGAATC
TTTCGCTGCCGTATGTGATCACTGCGGGAGATGCCGGTCAGGGACTGAGAGCCTCGGCAG
CCATACCGGGCGTGTTCCTGCCGGTAGAGAACAATGGTCTGACGCTGGTCGATGGTGGAG
TCAGCGCACTGGTTCCTGTACGGGCTGCCCGCGCGCTGGGTGCTGATGTGGTGATCGCCG
TCGATATTTACTGCCATGGGCAGCAGTACCCAATGAACTCAGCACTCTCAATGCTGTTAC
GCGTATCGCAGGCACAAAGCTGTCTGCTCGCCAGCTCTGAAGCGGATTCAGCAGATGTTC
TCGTCACTCCGGCAGTCAAACCCGCAGGAATAAACGACGCCAAAGCGCGTGAAACAGCAC
GCCGTCTGGGCTACCAGGCTGCCGTTGAAAAACTGCCAGCGATAAGATCGGTGTTACGGC
ATTTCCGTTTGCCTGAAAGAGGCGCTCTCCCCGCTCCGGTTGGCGTGCCCGGCAAGAACT
CTGGCGCGTAATGCAAGAACAATCAGGCATCTGTTCAGGCAAACTGGCAGCAGGTCATTA
AACGAGGTGCCTATGTTTACTCAGGAAAAGAAAACCGCGCTGGTCACCGGCGCATCGTCA
GGCATGGGCAAGGCCATTGCTCGTCGTCTTATTAAGGATGGCTATCAGGTCTACGTGGCC
GCCCGCAATATCGAAAAAATGGCTGACCTTGCCCGGCTCGGAGCACAACCGCTGCGGATG
GATATTTCCAGGGATGAGGAGATTGTATCCGGAGTAAACACCATTCTGGCTCAGACTGGC
GGTGTCGATGTGCTGGTCAACAACGCCGGCTTTGGTCTGTACGGGCCCGTAGAAGAGATT
GGTATTGACGAAGCTCGCTATCAGTTTGAGGTCAACCTGTTCGGTGCCGCGCGGCTCACG
CAGCTGCTGCTCCCCGCCATGCGTGCCAGACGCTCCGGACGTATTATCAACATCTCCTCC
ATGGGAGGAAAGATGTACAGCATTCTGGGGGCCTGGTATCACGCCACCAAACACGCACTG
GAAGGCTGGTCAGACTGCCTGCGGCTCGAAGTTGCCGAATTCGGCATAAAGGTCGTGATC
GTCGAACCGGGGGTCATAGAAACGGGCTTCGGAGATGCCGCAAATGACAGCATTGTCAAA
CGTTCGGCCAGTGGGCCGTATGGTCACCTGGTGAAGAGGGTGTCCATGTCGATAAAAAAT
ACTTATGGGCAGGGCACTGGCAGTTCTCCAGAGGTCATTGCTGAAGTGGTTTCCCGTGCA
GTGAAAAGCCGCAACCCGCGTACACGTTATGCTGCCGGTAAGTTTGCAAAGATGCTCATC
CGTATGCGCGTCTGGCTGGGTGACCGTCTATTCGACCGTATTATTCTCAGTCAGACCCGC
TGACAGACCGACGTTAAAGTTACATGTTCATCACATGAGGTAACGATCATGGCATCGAAA
ATCTGGTTTATCACCGGCGCAGCACGTGGGTTCGGGCATATCTGGGCAGAAGCGGCTCTG
GCTCGTGGCGATAAGGTTGCTGCAACAGCCCGTAACACGGACACACTGCAGAAACTGGTT
GAGCGGTATGGTGACAGGGTGCTTCCTTTACAGCTGGACGTTACGGATTCGCAACAGGTA
TCGGATGCGGTAACGACAGCACTCGGCTACTTCGGAAAGCTTGATGTGGTGCTGAACAAT
GCTGGCTACGCGCTGGCCGGGGCTATTGAAGAAGCCAGCCTGGACGAAGTTAAAAGTGAG
TTTGATACCAATTTCTTCGGGACACTGCGCGTCATCCAGGCCGTGCTTCCTGTTCTGCGC
AACCAGAAAAGTGGACATATTCTGGGGGTTTCCAGCGTAGCAGGGCTCGTGGCCGGCCCG
ATTACTGGTTTTTATAATGCCTCAAAATGGGCGGTAGAAGCTCTTCATGAAAGCCTGGCA
AATGAAGTTTCCAGTTTTGGCATCAAGGTAACCCTCATCGAACCTGGCGCCTACGCTACC
GATTTTTCAAGTCACTCATCATTGAAGATCGCGGGCGGTATGGACGCTTATGCCGCACTA
CGCAAGCAGATTTTTGAGCAGGGTTCAGAAATGGAATTTGGCGATCCGCAGGCTACCGTG
CAGGCGATACTTCAAATTGTCGATGCGGATCAACCGCCACTGCGAATTTTTCTTGGAACA
GAAGGAATGCCTGTGGTCCGTAAAGCCTATGCTACCAGACTGGATGAATGGGAAAAATGG
GAGGGGCTGTCAAATTCGGCTCAGGGAACAGCCGTCAGACTTAATATTATGCCCTGACGC
ATTCTGCGGCCGACGGTTAATAAACTATCGGCCATTCTCCTGACCGGATATCTCCATATC
ACAGACTGCGTATACCGTGCCCGAAGCCTTGAGTTCGTTGCCTGGGTACGAAATCAATCA
GTGAGTTGTTCCTTTTGATAAATTCCTCCTCAACGAATGCCTTAAATATCCTTTTATTCT
CTAAACCTGTTAGCCAATCATGTATAAAAATAAAATCACGCAACATCAGATCTCCTAGTT
GAAATATAAATCAATTACATAATCACATAAATCAGCAGATATTTCCGGATATAGTATGCG
GAATGAAAACGCTTATTTAAGGAATAACCCAGCAGCCATAACCATACTGCTGTTATTTTC
TATACCAAACACCGGCCAAAACTACTACTGTGAATCCTAATGTTAATCGCCCCCAGATAT
CTGGGAAGAGCGCCAGTGTGATAACAGAACACATTACAATCAGGATGACGGGAACCACTC
CCCATAAAATATCACTGGCGAGCTCCATCAGAAATTTGATAATATAGTCAATCACATCAA
TTACCAGATTAAAAAACACCACCCTACAACTTTATGATAAAAATTACGTGATTGCCACTC
TTGTAACTGCAAATTGCAACAGCAGTTGATACTATAAATTGCGTTTGGCATTTCAGTTTG
CAACGGTTCTATTTAATTTACCCAATCCAGGCGAATAAAATGCAGAGAATCAGCAACGGC
ATATCAAGCATCATCATGCTCTTTTGCCTGTTACCGTGGCAGGTTACGTTAGCGAATACC
GTTCATTTTCCTGATGACGTAAAACTTCCCGACGACGTACAACGCTTCTTAAATAACGCG
GAGGAATGTCAATATCTCTCCGGAGAGTGGGACAGCTCACTGCCTAAATCACGCCAGCGG
GAAATTGAGCGGGAAGTGAATAAGTACTGCAAGCCGGCGAAAAAACAGCAGAATGAGCTC
AGACATAAGTACAAAGGAAATCGGCAGATAGAAGACAAACTCAGTGAATTTGATTTTTAA
TCTGTTCTTCCATCTCCGGCAGATTTACCACAAAAAAAAGCCAGTCGACTAATCAGACTG
GCTTAACGTATCGGCTCAGCACCGGGCTGAACGCATAAGGGTGGGTGTTCACTGTAGTGC
GAGTTCCTTATTAACAGGTTTGGGTTTGGCGTCATCCACACCGATTGCCCGTAGCCTCGC
CAGCGCCCGTTCTGCCTCTTGCAGCACGTGCTGACATTGCTCGTGGGTGATGGTCAGCGG
TGGTTCGATGCGAATCGACTTGGCGTTGTTCAGCGTACCCGCCACCAGCACCCGGCGCTG
GAACAGTTCGCTGGCAAAGGCATAGCCAATCGCGTTTTCCTTGAATTCAATCGCCTGCAA
CAACCCTTTGCCGCGCGCTTCCACAATCAGGTCCGGGTACGCCGCCGCCAGCCGTTGCAG
CCCGGCCAGCAAAAACGCCCCCTGACGCGCCGCCTGCTCCGCCAGATTGTCGCGCAACAG
CACGTTGACGGTCGCCAGCGCCGCCGCACAGGCCAGCGGGTTGCCGCCAAAGGTGGTGGT
GTGCAGGAACGGGTTGTCGAACAGCACCGAGAACACTTCTTCGGTGGCGACCGTCGCGCC
GATCGGCATCACGCCGCCGCCGAGCGCCTTCGCCAGACACAAGATATCCGGCTGCACGCC
ATAGTGCTCGCAGGCAAACATCTTGCCGGTGCGGCCCATGCCGGTCTGTACCTCATCCAG
AATCAGCAACGCGCCAATTTCATCGCACAGTGCGCGAACGGCGGGCAGATACTGCTCGGG
CGGCACAATCACCCCGCCTTCGCCCTGAATCGGCTCCAGAATCACCGCGGCGATGCCTTC
ACCGTTGCGCTGGCACTGCTCGACTTTCTGCCGCATGGCCTGAATATCGCCGAAGGCCAC
ATGGTGGAAATCCGGCAGTAGCGGCATGAACGGACGACGAAACATCGGCTTGGCGGTGGC
GGACAACGCCCCCAGCGACTTGCCGTGGAACGCGCCGTGGGTAGCGATGAAGCTGAACTT
GCCACGCGGCGATTGATAAGCCTTCGCCAGCTTCAGCGCCGCTTCCACCGACTCGGTGCC
GCTGTTGCTAAAGAAGCTGTACTTCAGCTTGCCGGGCGTAATGGCCGCCAGCGTTTTCGC
CAGCATGGCGCGCAGCGGGTCCAGCAACTCCTGGCTGTGCAGTGGTTGTTTGGACAGTTG
TTTTTCCACCGCCGCCACCACGGTAGGATTACGGTGACCGACGTTGAAAATGCCATAGCC
GCCAAGACAGTCGAGGTATTCATTGCCTTGCGTATCAAGCAGCGTGTTGGGGCCGCTGGC
GCGCCATTCTACCGCACCGTAGCTGCCACCGGAGGTGACGGATTTTCTGTATTCCAGAAA
ACCGGGATTGACGTATTCACGAAAAGCGTTAAGGGTTTCATGGTTGAGCGCCGCCATCGC
ATCGGCGGACAAGGTATCGCTCATAATCCAGTCAAGGGCCTGCTGAGAACACTCTAGCGG
GTTAAAATGTGATGGATGTCTGGACAAAATGTGCTCCTTGGGGGTGAGGTATCACGTGAT
ACCAATTTAAGTAATGCATATAACGCACCACTTGCCCACCCGATTTGGAAATCACGATTT
CCTCCCGTCATTGTCTATTTTTGCAACACTTTATAACAGAAATAATATATTCCGTATTAC
CCCCGGCCATTAGCCGCCTTATAAAGAGCAAAAAACGCTCAAAAAACAAGGCGGACGCAC
TACTCTTGTGCAATCCGCCCCAGTATCGGGCATTTTTTCACCACCTGCCCGCCCTCGCCC
ATGCCGTCAATGCCGGATCATGATGTGCCGCACCACGGTGTAATCCTCCAGACCGTAGAC
CGACATGTCCTTGCCGTAGCCGGACAGCTTCTGGCCGCCGTGCGGCATCTCGCTCACCAG
CATAAAGTGGGTATTGACCCAGGTGCAACCGTATTCCAGACAGGCGGCGACGCGGTGCGC
GCGGCCGATGTCGCGGGTCCACACCGAGGACGCCAGCCCGTAGCGCGAGTCGTTGGCCCA
CGCCACCACCTGCGCTTCGTCGTCAAACGGCGTGATGGAGATGACCGGGCCAAACACTTC
CCGCTGGACGATTTCGTCCTCCTGCAGGGCATCCGCCAGCACCGTGGGCTGAAAATAGTA
ACCGCCGCCGGGCACCCGCTCCCCACCGGTGATCAGCCGGATATGCGATTGCGCGCGGGC
GCGTTCAACAAAACCGGCGACCCGCTCCAGTTGCTCAGCGGTAATCAGCGGCCCCAGCTC
GGTGGCAGGGTCGTCGGGCGCGCCGATCTTCAGGGTGGCGACGGCCTTGCCCAGCGCCTC
CACCAGTTGTTCATACACCGGGCGCTGCACGTACAAGCGGCAGGCGGCGGTGCAATCCTG
CCCGGCGTTGTAGAAACCGAAACTGCGAATACCGTCCACCACCTGTTCCAGGTCGGCGTC
GTCAAACACAATCACCGGTGCTTTGCCGCCCAACTCCATGTGGGTGCGTTTCACGCTGGC
CGCCGCATTGCCGATGATATGCGAACCGGTGGCGATCGACCCGGTCAGCGAGACCATGCG
TACTCGCTCGTGGCCGGTCAGCGCATCGCCGATTTCTCGTCCCTGCCCGAACAGAATATT
GACCACGCCCGACGGGAACAGGTCGGCCAACAGGCTGGCCAGATACAGCGTCGACAACGG
CGTCTGCTCCGCCGGCTTCAGCACCGCGCAGTTCCCCGCCGCCAGCGCCGGGGCCAGCTT
CCACGCCGCCATCATCAGTGGATAATTCCAGGGAGCGATAGAGGCGACGACGCCGACCGG
ATCGCGGCGAATCATTGAAGTATGGCCTTCCAGATACTCGCCCGCCGCCGACCCGTTCAG
GCAGCGCGCCGCCCCTGCGAAGAAGCGGAACACGTCCGCCACCGCCGGGATCTCGTCATT
CAGCGCCGCGTGATAGGGCTTGCCGCAGTTCAGCGATTCCAGCTGGGCCAGCGTCTCGCC
GTGCGCCTCGATGGCGTCCGCCAGTTTCAGCAGCAGCCCGGCGCGCGTTTTCGGCGTGGT
CTGCCCCCAGTGGGCAAACGCGGCATCCGCCGCCATCACCGCGTCATCGACCTGCGCCAG
GTCCGCCTGCGCAATGGTGATGATGGCTTCGCCGGTCGCCGGGTTGTATACCGTGTAAGG
CTCCCCCTTGCCCGACACCCGTTTTCCGTCAATCAACATGTCAGTCAATATCTTGTCGTG
CATAACCTGATCCCTCGAAGCGATAGCTGTAGGCCTACCTGTAGAGACTTATTGGCAAAA
TATCTGCCTTGCAAAATATCTGCCATCTTCACGGTGCGTGAACCGCGTTCGGATGCACGG
GTGAAAAACCGCAGGCGTTCCTTATCAAGCGTAGCCGAGTCATCAAGCGTAGCCGAGCCG
TTAGCAAATAAGCGTACAACCCTGTGAGGGAAACCACATCTCTACCCGGCAGACATCAAC
CCGGTATACATCAACCCGGTATACATCAACCCGGCAGACATCGCATTGGCGCGCGCAGCG
CACGCCCAATAGACAAAAATATGCCATGACTATTTTATTTTAATAACCAGAAAAACTATT
ACCCGTTCTCCGCCATATTCACTTCACCTACAAGTGAAATAATGTGATGTTACCGATAGA
TTTATAAAATAATGCACTCAGAGCGTGTCGGGAATTATTATCATTTATTCCTGGCTATCG
CCACACTCGATTGACATTAAAAAATAGACAGTAAACACAGAATATAATTTATATAAAAAC
CATTAAAATCAATCACATATTATAAAAATAAATTATTGTTTCATTTTTAAAACAGTGTTC
ACTTTCACGTTATCCACTTTATTGGGGCAAAAACACAACCATAAAAAAACACCACCACAA
CAAAAACAAAACACTTATTAAAACAAATTAGTGCAGCAACAAAACCTATGAAACAAATTT
ACGACAACTCATCTTTATTAAGAATTATAAAATTAATATTATAGTTAATAAACTAAAAAA
ATCAGACGTTTTTTATTCTTGTAGTACACCCCCGTTAATTCTCCATCAAGGAAAGAAACA
GTGGGAATAGTAGATTTAGATCAAGAAAAAATAGACGGAATAATCTCTATAGTACCCATG
ACGACAGTAATCCAATCTCAATTAATTAACTCGTCATTCTGAGCAATGGGGAATCTATGG
ACTTTATCATTCAACTTATCATAGTCCTGATCTGCCTGTTTTACGGTGCGCGAAAAGGTG
GTATCGCGCTCGGATTATTAGGGGGTATCGGGCTCGTCATTCTGGTTTTCATTTTTAAAC
TAGAACCTGGGAAACCGCCGGTGGACGTGATGCTGGTCATCATCTCCGTGGTGGCCGCCT
CTGCCACGCTGCAAGCCTCCGGCGGGCTGGATGTGATGCTGCAGGTAGCGGAAAAAATGC
TGCGGCGTAACCCGAAATATGTGTCGATCATTGCGCCGTTCGTGACCTGTATACTGACCA
TTCTGTGCGGCACCGGCCACGTGGTGTATACCATCCTGCCGATTATTTACGACGTCGCCA
TCAAGAACAATATCCGCCCGGAACGGCCGATGGCCGCCAGTTCAATCGGCGCGCAGATGG
GGATTATCGCCAGCCCGGTCTCGGTGGCGGTGGTGTCGCTGGTCGCTATGCTCGGCAAAT
TCACCTTCCACGGCAAACATCTTGAATTCCTGGACTTACTGGCAATCACGATTCCCTCTA
CCCTGTTGGGTATTCTGGCCATCGGGATTTTCAGTTGGTTCAGGGGTAAAGATCTCGACA
AGGACCCGGAATTCCAGAAATTCATTTCCGTGCCGGAAAACCGCGAGTACGTCTACGGCG
ACACCGCCACCCTGCTGGACCGCAAACTGCCGCGCAGCAACTGGGTTGCCATGTGGATCT
TCCTCGCCACTATCGCCGCGGTAGCGCTGTTGGGCGCGGTGGAAAGCCTGCGTCCGACCT
TCGGCGGCAAACCGCTGTCGATGGTGCTGGTGATTCAGATGTTCATGCTGCTGTCCGGCG
CCATCATCATCATCGCCACCAAAACCAATCCGGGGTCGATTTCGAAAAACGAGGTATTCC
GTTCCGGGATGATCGCGATTGTCGCGGTGTACGGCATCGCCTGGATGGCGGAAACCATGT
TCGGCGCGCACCTGACGGAAATTAAGGAAACGCTGGGCACGCTGGTAAAAGAGTACCCGT
GGGCGTATGCGCTGATCCTGCTGCTGGTGTCCAAGTTCGTGAACTCGCAGGCCGCCGCGC
TGGCCGCCATTGTGCCGGTAGCGCTGGCGATCGGCGTTGACCCGGCGTACATCGTGGCAT
CGGCGCCGGCTTGCTACGGTTACTACATTCTGCCGACCTACCCCAGCGATCTGGCCGCTA
TCCAGTTCGACCGCTCCGGTACCACTCACATCGGCCGGTTTGTGATTAACCACAGTTTCA
TCCTGCCGGGCCTGATTGGCGTCAGCACCTCCTGCGTATTCGGCTGGGTGTTCGCCGCCA
TGTACGGGTATTACTGAGTTATCCCGCTGCGCCGGAGCACGTCGGCGCAGCACGCGTTTC
TCCCCTCAACCGCCCGTTCGGTCCCAGCCGTCGGGCGGTTTTTCGTTACCCGCCCGCCTG
TTCCCGCCACAGCGCGACGCAGTGCCGGGCCAGCGCCTCGGTACTGTCGATACTACGCGC
CAGCCAGCGTGACTGCGTTGCCGCCAGTCCGGGGGCCACTTCGGTACAGGCCAGAATCAG
ATGGGTGGCGCCGCGTGCAGCCAGCCGATCGGCCAGTTGCCCGAACAGTTGCCCGCCCGC
CGCCACGTCGCCGCGCTTAACGGCGTAACAGCCCGGCACAAACAGATTATCCATCTCCTG
TTCATCAGGCAGCACCGTCTCGATATCCAGCGCCGACAGCCGCTGTTGATACCAGCCCGC
CGCCAGCGTGCCGTGGGTGGCGATCAGGCCTACCCGGGGTGACGGGGTGTCAGCCAGCGC
GGCCTGCGCCTGTGTCAGCGTGACATCGGCGATATGCAGCACCGGTGCGCGGCTGGCCGA
TCGCAGTTCATCAAACCAGTGATGCGCGGTATTGCAGGGAATGATCAGGTGACTGATATC
CAGCCGGTTGAGGTGCTCAACGCCATCCAACAACGCCGGCAACGGCGATGCGCCAATCCC
GGCCAGCGCCCGCTGGCGATCCGGAATCTGCGGCACATTCCACACCGCGACCGGTACATG
TTGCTGGTCGCGCTCAGCGGACGTGGCGGCAATGATCTTCTGCAACAGATCGACGGTAGC
GAGCGGCCCCATGCCGCCCAGCACCCCGACCAGAAAACGCGCCGGCAGCGGCATCACCAG
CCTTCCTGCTGTTCGAACAGTTGGCGGTAACCAAACAGTCCGGCCGAGCCGCCGGTATGA
ATAAACAGCACGTTTTCGTTTTTGCCGAACCGCCCCTGGCGCGCCAGATCGATCAACCCG
GCCAGCGCCTTGCCGGAATAGACCGGGTCCAGCAAAATGCCTTCCAGCTGTGCCGCCAGC
GTCAGGGCTTCCAGCGTCCCGGCGGTGGGAATGCCGTATCCTTGCCCGACATAGTCGCTG
TTAACCTGGATAGCCTTGCGCGGCACCTCGCCCGCCAGCCCCAGCTTCTGCCAGGTGCGC
TGCGCCAGTTGCCAGACGTTCTCTTCCTGCTTCGCCTTCGGCGCACGCACGCTGATGCCC
AGCACCGGAATGCCGCTGTTGCTGGCGGTCAACCCGGCAACCAGCCCGGCCTGAGTGCCG
GTGCTGCCGGTGGCGTGTACGATATGGTCGATGCGCAGCCGCTGCTGGCTGGACTGATAC
AACAGCTCTTCAGCACAGGCGGCGTATCCCAGCGCGCCGGTCGGACTGGAACCGCCGCCG
GGGATCACGTAAGGGCGGTGTCCCTGCTCGCGCAACGTCGCGGCCAACACCTCCATCGCC
TGCTGCATATCGGTGCCGGCCGGCAGGTGGTCAACAATGTCGCCGCCCAGCAGCTTATCC
AGCAGCACGTTGCCGGAACGCTGATAATCCACGCCGTAATCCTCAACCCGTTTTTCCAGC
AGCACCTGGGTTTTCAGCCCCAGTTTCGCCGCGGCGGCAATGGTTTGCCGTACATGGTTG
GATTGAGTGGCGCCCTGGGTGATGATGACATCGGCGTCCTGTTGCAAGGCTTCCGCCAGC
AGAAATTCGAGTTTGCGGGTTTTATTACCGCCGGTCGCCAGCCCGGTGGTGTCGTCACGT
TTGATATAAATCGTCGGGCCGCCAAGATAAGCGGATAAACGCGGCAGCGGTTCCAGCGGC
GTAGGGAAATGGCCCAGCGATAAGCGGGGAAAACGGGCGAGATGCATATTCTTCTCCTCG
GAAAATAATCAATGTGTTTTAGCCATCGTTTTTTTCATCTTATTTCGCCCACGCTAATAA
ACGGGCGAAGCAATAAACCTGTGCTGCAGAATGCGCCATGAAATAAGATGATGCGCTGGC
TACTCAAAATGATAAAAATAATTGTGGCGCACTGACTGGCAGCCGGTTCAGGCCACTTGC
CGCTCCAGTTCGGTTAATTGCTGCCAACTGGTGTCATCGACGAAAATACCGTTTGCCAAC
CGTTGCTGATACGCCTGCTGTTCCGGGTCGCCGGGCAGCAGCAATCCGCCGTCAGGACGC
GACTGGCGCACCCAGTCCAGCAAGGCGGGAATTTCCTGTTGATAGCTGGCCGCGCCGCCC
AGCCGCGCCGGGTCGATCAGTATCGACAGCATGCTGTTGATGATCTGCTTACCCTGACCG
GTGGCGGTGCGCTCGGTCGACCCGCCGGTCAGCGCCGCGCCAAGCAACGAGCACACCAGC
GCCAGCCCGGAGCCTTTATGCTGACCGAACGCCAGCAGCGCGCCGAATGGCTCTTCCATT
AGCCAACGCGGGTCCACCGCAGGCTGGCCCTGACTGTCGACAATCTGCCCCGGCGGCAGC
TGTCGCCCCTCGTTCCAGGCAATCCGCGCTTTGTTGCCGGCAATCACGCTGGTGGCGAAA
TCGAGAATCACCGGCAAGCCGCCCGCCACCGGGACGCCGGCGCAGAACGGATTGGTGCCG
AAACGCGGCAGCTGCCCCTGCCAGGGCATGACGATCGGGCGGGTATAGACATTGGCGAAA
TGCAACGACACCAGCCCCGCTTCCGCCGCCTGCTCCGCCCAGGCGCCGATGCGCCCGAGA
TGATGTGCGTCCGACAGGCTGATCACCGCCACGCCCTGCTGTTTCGCGCGTTCAATACCC
TGTGCTATCGCCTGCCGGGCCACCACCTGGCCAAAACCATGCTGCCCGGAAAACGCCAGC
ATCGGCCCGGCGTCCAGGGTCTGTTCCGCCCGGGCGTGCGGCGACAGCCCGCCTTCGCGA
ATGGCGGCGATATAACGCGGCAGCATGCTGACGCCGTGAGAGTCGTGCCCTTTTAAGCTG
GATTCCACCAGATTATCCGCCACTATCCCGGCAATCTCCGTGCTGACGTCCACCTCGGAC
AGGCGTTCGCGCAGATAGCGACGTAAATACTCATGAGAAAAGACTGGCATAATCCGCCCC
GTTAATCAGAAAGGGGTTTACTATAATCCTCGCTGAAATCGGGGTAAGTGAATAATACGG
GAAACGATAGCAATAATATTGCTTATGACAATATCGGCTATTTTCATCAAAAATAACCAT
AAATAGAATTTTAATAAGTTATTACCAAATAAGCTTTGTCGTCTGGAATTATAAAAATAG
CATGCAAAAACTATCTCTTTCGAAATGACAAATGATTGCCGACTTTTATTAATTAAATAA
TTGACCAACTGCGAGACTATACCGATGGCACCAGTGGAAATGCAATTCGTAAAAACAAAT
CTATTTGTAAAAACAAACCTATTCATAAACACAAACCAGCTCGCAGAAATAACCCGGACT
GAAAACACGCCGGGACAGAGTACCTCCTCCAGCCGTGTCACACGCGGCTGGCTGCTCGCG
CTGATACTCGGTCTGGGCGCTTCACCGCTGGCAGCACAGGCGGAAGGCAGCATCAGCATC
GCCCAGCAGTTTGGCATCGGCTACCTGATTCTGGACGTGGTGCGTGACCAGCAATTGATT
GAAAAGCATGGCAAACAACAAGGACTGGATATCAAGGTCGACTGGCGTACGCTGTCCGGC
GCCACTGTCATCAACGAAGCGCTGCTGTCCGGCGCGCTGGATGTTGCCTCCGCCGGCGTG
CCGCCGATGCTGACCCTCTGGGACCGCACGCTGGGCAAACAGAATGTGCGCGCTATCGCC
TCGCTGGGCTCCATGCCGAATTACCTGCTGAGCAATAACCCGGCGGTGAAAACCCTGCGC
GACCTGAGCGATCGCGACCGTATCGCTACCCCGGCCGCCGGCGTCGGTTTCCAGTCACGC
ACGCTGCAAATTGAAACCGCCAAACTGTTTGGCGATAGCGACTACAAACGCTTCGACACC
ATCACCGTCAGCCTGCCGCACCCGGACGCCAACGCCGCGCTGATCGCCGGCGGGTCGGAA
ATCACCACCCATTTCTCCAGCCCGCCGTTCCAGTATCAGGCGCTGGAGCACCCGAACGTG
CACAAGATCCTGAGTTCCTATGACGTGCTGGGCGGGCCGGGCACCTTCAACGTGCTCTAC
ACCACGCAGAAATTCCACGATGAAAACCCGAAAACCTACCGCGCCTTTTACGACGCGCTG
AAGGAAGCGTCCGACATTATCAACGCCAACAAGGCCGCCGCCGCGGAAACCTATATCCGG
GTGGAAAATTCGCGCCTGCCGCTGCCGCTGGTCAAACGCATCGTCGAAGACCCGGAGGTA
AACTTCACCATCGTGCCGCAGCGAACCTCGGTATACGCCGAAAAACTGCACCAGCTTGGC
GTACTGAAAAACAAGGCGGCGTCATGGAAAGACTACTTCTTCACTGAAATCCACGATCAG
CCGGGCAGTTAATATCCGGCTACAGGAGATTGCGATGTCCGCTCATCCATTGCATCCGCT
ATTACAGGTCAACGGCGTTGACCTGCGTTACCGCACTCATCGCGCACAGATACAAGCGAC
CCATGACGTCAGCTTTGACGTGTTCCCGGCGGAACGCTTCGTTTTACTGGGGCCGTCTGG
CTGCGGTAAGTCCAGCCTGCTGAAAGCGATCGGCGGGTTTCTGTCGCCGACCGGCGGCAG
TATCCGGTTGGAAAACCAACCGGTCACTCGCCCCGGACCGGACCGTATGATGGTGTTTCA
GGAGTTCGACCAACTGCCGCCGTGGAAAACCGTGCTGGAAAACACGCTGTTCCCGCTGGT
CGCCAGCGGCACACTGCCACCATCAGAAGCGCGCGAACGGGCGCTGCATTTTCTCGATAA
GGTCGGGCTGGCGACATTCGCCGATGCCTACCCGCACACGCTGTCCGGCGGTATGAAACA
GCGGGTGGCCATCGCCCGCGCGCTGGCAATGCAGCCGAAAATCCTGCTGATGGACGAGCC
CTTCGCCGCACTGGACGCCCTCACCCGCCGCAAGATACAGGAAGAGTTGCTCACGCTGTG
GGAAGAGGTGCGCTTCACGCTGCTGTTCGTCACCCACTCGATTGAGGAAGCGCTGGTGGT
CGGTAGCCGGATTCTGCTGTTATCGCCCCATCCCGGCCGGGTACGGGCGGAAATCAACAG
CCACCAGTTTTCGCTGAACGACGCCGGCAGCGACGCCTTCCAGCACACCGCCCGACGCAT
CCACGATCTGTTATTCCCGCCGACGCCGGCCCCTCGCGGCGCGTCGGCTTCACACGAGGT
TCCTCATGAATACGTTGCCCCCGGTCAGACCCGAGTATCAGCGTGAACTGACGCCGTTAC
CGCCCGAGGCGCTGGCCGCACCGTTGCCGTGGCTGACCCGACTGGCGCAGCATACCGTAC
TGCGTCGGCTGATACTGGTGCTGGTGCTGCTGGCGTTATGGGAAGCCGCCGCTCGCTGGC
AGAACAATGACATGATGCTGCCCGGCGTCCTCCAGACACTACAGGCATTCTGTCAGGATT
GGCTGAGCGGCGAACTGCCACAGAAGACAGCCGTATCCCTCGGCACGCTGCTCAAAGGAT
ACGTCATCGGCAGCGTGCTGGCGCTGTTGCTCAGTACGCTGGCGGTGTCGGTACAACTGG
GGCGAGACCTGCTGGCGCTGCTCACCGCGATGCTTAACCCGCTGCCCGCCATCGCCCTGC
TGCCGCTGGCGCTGCTGTGGTTTGGTCTCGGTGAAAAAAGCCTGGTTTTCGTGCTGGTGC
ATTCGGTGATGTGGCCAATGGCGCTCAACGCCTACAGCGGTTTTCTCGGCGTTTCCGACA
CCCTGCGCATGGCGGGGCGCAACTATGGCCTGACCGGCTGGCGCTATGTCGCCTACATTT
TGATCCCGGCGGCGTTACCCGCCATTATTTCTGGTCTGAAAATCGGCTGGGCTTTCGCCT
GGCGGACCTTGATCGCCGCCGAACTGGTATTTGGCGCCTCCAGCGGCAAAGGCGGGCTGG
GGTGGTACATTTTTCAGAACCGCAACGAGCTGTATACCGACCGCGTGTTCGCCGGTCTGG
CTTCGGTGATCCTGATCGGGTTACTGGTGGAAGGGTTGATTTTCGCCACGCTGGAGCGCC
TGACCGTCCGAAAATGGGGTATGCAGCGCTAGGCTGCTCAGAAAAAACCGACAGGAGAAA
AGCGCATGATCGCCATACAAGTTCCGGACACTTACCTCAATCAGGATGGCCTGCTCGCCC
GGGTGGGGGATTACATCCAACCGCTGGCGAAACGGGTGTTGATCATCACCAGCCCGACGG
CCTGGCAACACACCGCCGCCACGCTGGAAGCCAGCTTCAGACAGCATGGTTTGTACTACC
GGACGCTGTTTCTGGAAGGCTATTGCACCGAAGAGAGCATCGCGGTGCTGCGCGAACAGG
CGCACATCGAACGCGCCGAGCTGATTCTCGGCGTCGGCGGCGGCAAAGTGTTGGATACCG
CCAAAGCAGTGGCCGACCAGTCAAACGCGTTGCCGATGATCGCCGTGCCGACCGTCGCCG
CCACCTGCGCCGCCTGGTCGCCCATTAGCGTGCTCTATACCCGTGACGGCACGCATCTGG
GGCGGCTCAGTCTGAACCGTCTGCCGGTGTGGGTGCTGGTCGATAGTACGGTGATTGCCC
GCGCGCCGGTACGCTATCTGAAAGCCGGTATTGTCGACGCGCTCGCCAAATGGTACGAAT
TTCTGCCCTACCTGCGGCACGGCGACGATGCCCTGTCGTTGCACATCAAAGCCCGTATCG
CCCGGCTGGCGGTCGACATGTTTGATGCACACGGCGAGCAGGCGCTGGCGGATAACCAGC
AGCAACGGGTAACGCCGGCGCTGCGCCGGGTGATCGACGCGGTGATTGCGCTGGCCGGTA
TCGCCAACAGCGTCAAGGATGAACGCGCGCGACTGGGCGTCGCACACGCCATTCATAACA
GCCTGACCCGTCAACCGGAATCCAAACGTTGGTTGCATGGCGAAAAGGTCGGGTTTGGTC
TGGCCGTACAGGCGCAGTTGGAAGCGCGCCACGGGTTCGACAATCAGGAGCTACTGGCGC
AATTGCGCCGCTATGACAGCCCGTTAACGCCGCAAACGCTGGGCCTGACCGACGAATCCC
AGTGGGATGACATTGCCGCACAGGTGACGATCCCGGCCGATGTCGCCGCCCGGCTGCCGT
TCGCGGTGGATAGCGCGGCGCTAAGGCAAGCGCTGGCCACTACGTCGCAGCCCAGCGCAG
TCCACGCGGATTAACCCGAAGACCCAGCCCCGCGTCTCAACCGGTTTATGCGGGTTACTG
ATTAGATGGCGGGCGGCCTGGCCAGGTTATAACCTTTAAACGTTATGGGCGTTAATACAT
TGATTATTCGCAGTCCGCCCCATTCTTCGGTAACTCAACGGGGTTATTTGGTATCTCCTG
ACAAAAACCCGGGAAAAGGATTGTTGCGAGTCATAGCCATATTTCATCGAGATATCGATG
ATTCTGTCGTCTGTGCATTTGAGATCGTTCGCCGCCTGCGCCAGACGACGCTCACGAATA
TAATTCCCCAATTTCTGGTTTGTTATATTGTAAAAAACTCGCTGTAAATGCCATTTCGAA
TATCCGGCTTTACGTGCTACATCCTTGATTTTGAGTGGGCGTGTCAAATCAGAATTTATC
CATGTAATTAAGTCATCAATGATTTCTTTTTTCATGACAAGCACTCCTGAATAAAAATAT
ATCCTTTTATTGGCGCCAGAGCGCCAACACGTGAAAGGCGGAAATCACAACGCCTTATTG
TGTGCCAACAACAAAAGGCCAGGACGATCAGAACGTCAACCCGATGAGCGGTATTTTAAC
AATTTTCATCATAAACTTAATGGCACATAAGGTTGAGAAATACTTAACCTGACGTTATCA
ATGGCAGGCTATGATCCGGAACAGCAATAGCAATAATCATCAACCTGACGTTACAGGTGA
ATCAACCTCCCCGTTACTTCCAGATTATTATCGCTCATGAGATAATCGCTGATACCAACA
ACCGTGCATCAAAGCAGGAATACACTATTTTGCGGTGTTAGCGAATCCGTCTCGCATGAT
GGTAGCGTGATACAACGCACGCCAGGTTTAAATACACGCCTGGGCGTTCAATGACTTAGG
AATAAATCTTATGAAAACGCGTTTTTATAACGTCATGGCCCTCACGATGATAATACCGTC
AATATGTTTCTCCTATGTTTATGCCGCCCCTCTTCTGCGTATATTTGAGTTGGGCTTAAA
ACCGGGAAAGCAGGATGAATTTAACCAGGCTGGTGTTGCCAACCTGACCGCGTCCATTAA
TTCAGAAGCGGGTACACTGGCCATGTACGCGGCGAGCCCGCAAAACAACCCGGATATCGC
CTATCTGTTTGAGGTTTACGCTGACGATAATGCCTATAAAGCACATATTGCGGGAATACC
CTATAAAACTTACCTGATGAAAGCCCCGGAACTGCTGACTGAGCACCGGAAACTGACAGA
AACTGAAGCCCAGTTTTTTGCCGAAAAACCGTCTGCGATAAGGGTGGCGACGTATGCAGA
AACGCCCGTCATACGCTTTAGCGAATTTACCGTCAAAGCGGAATACAATAGTGAATTTCA
CCAGAAGTTTTTTGATTTAATGACATCAACCATCAAAACGGAAAACGGTGCGCTGGCAAT
GTATGCGGCAACGGTAAAAGGATTTCCTGAGCAATGGCGCGTTGTCGAGATATATGAAAA
CAATGCTGCCTACGCGCTTCATCGTCAAACGCATCATTTTCACTACTACAGAGACATGAC
GAAAAATATGGTGCAGGAAGAAAAAACAACCGAATTAAAAAATCGTATTCTGGTGAACAA
AGGCGGTTTATATTTTAATGCAACCCAAACAACCGTTCAGCATTAAAAGCGTGGTATCAG
TATCTGGCATCAAGCCATCTGACAACAGGGTCTGATGCCAATATTAATCCGAATTCAGCG
GTGAATCAGCAACACGGCATCTTATTGGTTATCATAAAAATACCCCGTCCTTCGGAACAA
CATCATGGCAGCCGTAGCCAGACGTCGTATTCCCTCTTGAAGATAGGGCGTCGTTATTAA
CGCACCAAATCCGTCGGTTCATTCCCACCCCGCCGCCGGGCACAAAGCCGTTCCCAGTTC
TGATGAGCAAGCCCGGCTTTGTCCGCCGGCTCCAACGCCAGTTCGTTCAGGAAACGTCTC
GCATCGCCTCCCGGCCGATACTGGTAGGGATAATCGGTCGAGAACAGAATGCGGTCCGGG
CCCACAGCGTCGATCGCGCGTTGCAGGTAGTCCGCACTGAACATGCCGCTGGCGGTCAGA
TAGAGGTTGTTACGGACATAGTCAAGGAATGGCTTCTGCCGTTTCGACACCCGATCCAGC
ATGGTCAGGCGCTCCAGGTAGAAGATGACCACCTCCCCCCAGTGCCCCAGAATGACCTGA
AGGTTGGGGTGGCGATCAAACACGCCGCCCAATACCATCCGGACAAACTCAATGCCGGCT
TCATAATGCCAGCCCAGACCAAAGGTAGCGAAAGCCAGATCAACCGACGGGGAAAACCCG
GTGTAGTAGGCTTTTTGCACCGACGGTTGCGGAATCTGCGGATGGATCAGCACAGGGACG
TTGAGTTCGGCCGCGCAGGCAAACGTCGGTTCGAACAGTTCATCATCCAGATGCTTATCC
CCGACCCGGCCGTACAGAATGGCGCCTCTGGCGCCCAGTGCGGTGACAGCGCGGCGCAAT
TCGCTCGCCGCCGTCTCAGCATTGGCAAAAGGCAGCGCGGCAAGAAACTGGAAACGGCTC
GGGTTGGCGCGAACGGTGTTCGCCAGCAGGTCATTGGCACGCCGGGCCAGCTCGACGCCG
TGCTCCCCGAGATTGTTCAGGCCCGGCGTGGTTAGCGACAAGACCTGTACGTCGACGCCC
GTCTCGTCCATCAATGCCAGCCGCTGCTCGCCGAGGTCGGCGAGGCGTTCATCGATGACC
GCGGGATTGAGGGCCAGAGTCCCATCATCCGCACCGGTTATCGTCGTCCAGGCGTGTTTG
ATGTCGCCCGGCAGAACATGCTCTTCAATCGCCACGAGTTTCATCGTTGCATTCCCCCCT
ACTTCAGTTGAACGTCGCTCACCGTCCGGGCTGCGTGGGTCGCACCGTGCTCTTCGGGTG
AGGTTGCGATGCGCTATTTCGCTCGACTACGCAGCACGTCTGCAACCACCGCCGATGCAG
AAAACGCATTCGGCCAGCCGGCATAGAAAGCCGCATGTGCGACGACTTCCCCCGCCGCTT
CAGCGGTCAGACCATTATCCATGGCGCGGTTGAGATGGTAGGTGATCTGTGCGCTCTGCC
CCGATGCGATCAGCGACGTGACGGTCACCAGACTGCGATCCCGCGCGGCAAGCCCCGGCC
GCAGCCACAGATCGAGAAACAGCGGATCGGTCGTGAATTTCACCAATCCCGGTGAGACGG
TGCCGATGCTGTTCTCGACGGTGGTAGCGCGTAGTTGCTCCGCCTCTTCATTGAGCGGCA
GCAACGGCGGTGACGCCGGGGGAAGCTGCCCGGCGGTGACGCCTCGCGCCGCGAAAACAT
CCTTAGTGACGGCAATCGCAGACATCGCATTCGGCCAGCCGGCGTAGAAAGCCAGGTGAG
TGATGATTTCGGAAATCTCGGCCGGGGTCACACCGTTATCGAGCGCCACGCCAACATAGT
GCCGGAGCTCGGCGGGTTGGTTGCGGGCAATCAGGGTGGCGACGGTAACAATACTGCGGT
CGCGCGGCGACAACAGTGGTCTTTGCCACAGGTCCGCCAGCACGTCCTCGCGGGCGTAGC
GGGCAAGCGCCGGGGATACGGATTGAATGTCGCTAATCGACAATGACGATACGCTTTCTG
GCATGTTGGTGCCTCCTGTTCTCTCTTTCGCCAACGCGGGCTCACTCAGCACGAGCGAGA
CCGCTGCGGCCAATACGATACGTTTCATGGTGTCCCTCCTGATGCGATGCGACCTGTAGG
CCGGGCGGGCCTACAAACTCGAAACAAGGTCAGCTGAGGTCCGGTTTATTACTAACGTGC
CGACCATGCTTGTGTTGTGCTACAGCCCGGAGCGGCGCAGGATGGCCTCCGGATAGCGGG
CGCCCTGAATAACGATGTTGGCTTGCTGGATCTCATCAAGGTCTGCCTTGTCGAGCGTCA
GGTTCAACGCGCCGATGTTCTCTTCGAAGCGTTCGAGTTTGCGCGTACCGAACAGCGGAA
CGATCCAGGGTTTTTGGGCCATCAGCCAGGCCAGAGCAACCTGAGCCGGCGTCGCCCCCC
GCCGCTCCCCAATCTTGCGGATGAGGTCGATCAACTTCTGGTTGGCAATCCGCGCCTCTT
CAGCAAAGCGGGGGGTTTCCGAGCGGATATCGGACACATCAAACGTCGTGTTGACGTCGA
TTTTGCCGGTCAGAAAGCCTTTTCCAAGCGGGCTGTAGGGCACCAGCCCGATGCCAAGCT
CCTCAAGCGTCGGGATGATTTCCGCCTCGGGTTCACGGGTCCACAGCGAATATTCGCTTT
GCAACGCCGCCAGCGGCTGCACCGCATGCGCCCGGCGGATCGACAACGCGCTGGCCTCGG
ACATGCCGAACCATCGGACCTTGCCCTCGGCAATCAGGTCTTGCACTGTCCCTGCCACGT
CTTCCATCGGCACCTCGGGATCGACCCGGTGCTGGTAGTACAAGTCGATATAGTCGGTCC
GCAGGCGCCGGAGGCTGCCCTCAATGGCGCGGCGGATCTGCGCTGGTTTGCTGTTGACCC
CGCCCCGGTGCTCGCCGGTCGCCTGATCGATGTCCCAGCCAAACTTCGTCGCAATCTTGA
CCTTATCGCGTATCGGTGCGAGCGCCTCGCCCACCATGTCCTCGTTAGTCCAGGGACCGT
AGACCTCTGCGGTGTCGAAGAAGTCCATACCGTAGTCGACCGCGGTGCGGATGAGCGCAA
TCATCTCCGCCCGGTCAGGGAGTTCCCGCGCCTTGCCATACCCCATAGCACCGAGCGACA
GGGCCGATACCTCAAGCCCCTGACCGAGTTTACGTGTGATCATGCTGTGTCTCCTTTCTT
CGCTGACGGACATTCCGTGAAGAAAGATTGAGGGTGCGACAGTCAATCGTCGCAACATCA
GGAATGTTTCCAGCGACACGATGGCAATGTGTGAGCGCCACGATTATCGCGGCCTGCCGG
CAGCCATCTTCCCCGACAGATTCCCCGTCAAACTGTTGCCTTGAGCTGGTTGACGACCGC
CACGCCGACGCCATGCGCCGATGCCGGATTTTGACCGGTTACCAGCCGACCATCCGTTAC
CACGTTTTCGGCCCAGTCTGGCGCGGGCTGATGCAGCGCGCCGCGCTGTTTAAGGGTGCT
CGCCAGCAGATAAGGCACCACCGCGCTGTACCCGACCGCGGCTTCTTCATCGTCCGTAAA
GGCGGCGACGTTCTTGCCCGCAACGAGGTAGGTGCCGTCTGACAGTGTGGCGTTCACCAG
AGCAGCGGGGCCGTGGCAGACGGCAGAAACGATACCGCCGGCTTCCCAGATGTCCCGAAT
GATGGTTTGTACGGCCGGGCTGTCGGCAAAATCCCACATCGTGCCATGACCACCGGCAAA
GAAGACCGCTGAATAGCGGGACGGGTCCAGCTCGCCAAGCACCAGTGAGTGCGCCAGCGC
GTCACGAAAGGCCGTGTCTTGCCAGAAGCGAGCATTAACCGGATCGGAAAGGTCGAAGAA
GTCAATCGGCGGGTGGCCGCCGCGGATTGAGGCGATCTCCACCGGAATACCGGCTTTTTC
GAACACGTCAAGCGGATGAGTCAGCTCAACCAGCGCAAATCCGGTGGGTTCACCGCTGTC
GCCCCGGATTGGGTGGCTGGTCACAACGCAAAGAATGGGTTTGATAGTACCGCTCATGTC
TGGGTTCCTCATGCTTTGAGCGACGCCATGTCGATGACAAAGCGATACTTGACGTCGCTC
TTCAACATGCGCTCATAAGCGTCGTTAATGTTCTGGATGGGGATGATTTCGACATCGGAG
ACAATGCCGTGCTCGCCGCAGAAATCGAGCATTTGCTGGGTTTCCGGCACCCCGCCAATG
AACGACCCCGATACCGCGCGACGGCCCCGCACCAATAAGCCGGCGTTCACAGGGGTACTC
AGGGGCGCCATGTAACCCACGAGCACCAGTACGCCTTCCAGCGTCAGGGTCGGCATGTAA
GGATTGATATCGTGGTCGTAGGGAACCGTGTCGATGATGACGTCGAAACGGCCCGCGACA
GCCTTCATCTGCTCCGGCTCACTCGATAGCACGACATGATCGGCGCCAAGGCGGAAGGCA
TCTTCCTCCTTGCCGGCGGATCGTGTGAACAGCGTGACATCGGCACCCAGCGCTTTGGCC
AGTTTCAACGCCATATGTCCCAGCCCGCCGAGACCGATCACCGCAACCTTGCTGGCTTTG
CCTACGTTCCAGCGGCGCAAAGGCGACCAGGTGGTGATACCTGCGCACAGGAGCGGCGCG
GCGCCGGCTGGGTCGAGGCTATCAGGCAGAGACAGAACGAATTTGTCGCGAACCACGATG
GAATCAGAATAGCCGCCATAGGTCACGCTGCCATCATGCCTGTCGGTACTGTTGTAGGTG
AATGTGGCGCCTTCAATACAGTCCTGCTCCCAGCCCTGCTGGCAGGGCTCGCAGTGCTGA
CAGGAATCGACCATGCAGCCGACGCCGACCCTATCGCCCACGCGGAAACGGGTGACCTGA
TGACCGACCTGCCGCACCCGACCGATAATTTCGTGTCCAGGCACGATGGGATAGGTCGAG
AATCCGCCATGATTGCGGGCAAGGTGCAGGTCGGTGTGGCAGACGCCGCAATACAGAATA
TCAATAACCACATCATCCGCTTGCGGAGCGCGTCGCGTGAAGGCGAATTTTTCGAGCGGG
CTGACAGCCGATTGTGCGGCAAAACCTAATACATTCATGAATGGTCCTCTTTCATCTTTC
GCCAGATGCCGCCGCTCCGGCAACGCGGCGCGAGACAGGGCGAGACTGGAATAGCAAATT
CGGCGCTCAGGCGTTATCCCGGGCAAACAGCGCTTCCCAGTTCGTAAAGGGGCCAAGCGG
GATGATATCCCAGCCAATTAACCCGGCTTTGGCGAGCGGAAACTCGGCCAGCGCCGTCTT
CGCGGCCTCGACAGACTCGCACTCGGCGATAATGGCAACGCCCGGGCGATCCTGTCGGAA
GTAAATGTCGCGAACCAGGCCGCTTTTGTACAATTCCCAGCCGTGCCGGACTTCATCCAG
CATATAGGGTTCGTACTGCGCCAGGGTTGCATCGGGCTGGGGGATATCAAGGCAGAGCAG
TTTCATAGTCAGTCTCCTGTTCGGGGATAGCATGGGTCAGGCGTAATGAAATCGGCCGGT
GATTTTCGCCACACGGCGACCAAAGTATTGTGCGGTCTTCAGATCGCTGCCAGACGGTGT
GACCCTATTCGCGGTCATAAACGATCGAAATTAACATCGGTTGTGTCTTGCGTTGTTGGC
TGTTCATGAATGTTGGCTGTTCATGAGCGTTGGTTGTTCATCAGCGTTGGCTGCTCATCA
GCGTTGCTTGACGAGTCGTTGCATCACCCACTCCCTCTGTCGCTACAAACTGTCACCACG
AACTTTTGTTTGTCCTTCAGGCACTATAAAGTAGAATTAGAATCACGATTAGTGGATTAA
ATTCCACTTAATGCTTCCTAAACTTCTACAAACCGAGGGGAATTACATGCTAAATAGATT
CGATGGCGTGCAACTGTTCGTCGAGGTTGTGGAAGCGGGCGGCTTCGCAAAAGCCGGTGA
ACGGCTTTCGCTGACGCGCTCGGCAGTGGGTAAGGCGATTGCGCGTCTTGAGGAAAGGCT
TGGCGTCCAACTGTTTCAACGAACCACGAGGACCCAGAGCCTGACAGAAGATGGGCAGCA
GTATTACGAACGGTGTATTCGCGCCATTGACGAACTGCGGGCCGGTGAAGCGCTTCTGGA
GTCAGGGCGCCGGGAAGTGGCTGGCAAACTACGGGTTTCGCTCCCGGTTCTGTTCGGGCG
TTATTGCGTGGCGCCGATCCTGCGGAACTACGCGCGCCAGCACCCCAGGCTCGAACTCGA
GCTGAATTTTAGCGACCGCTATGTCGACCTCATTGCGGACGGATTCGACCTTGCGCTGCG
CAACGGTACGTTGGGCAACGAATCGTCACTACGCGCCCGCCGGCTGGTTAGCCAGCGCAA
GGTTCTCTGCGCAGCTCCGGCTTATCTGGCCGCGAAAAACGAACCGCGTTCGCTCGAAGA
CTTATCGGATCACGACCTGCTCGCCTACTGGCGAAAGGATAACGGCATGCCCTGGCGGCT
GCCGGACTCGACAGGCGAACTGGTCGATATTCAGGTCCGTTCACGGATACACTCCAATGA
TCTTGAAGTCATCGCGGATGCCGCCGTCGAAGGGATGGGGATTGCCTGGCTTCCTCACTG
GCTCATCAGGGAACGGATACAACGCGGCGAGCTGGTCGAAATCTGGGGCGACCGTCCGGG
CGCGGTTATGGAATGCTACGCCGTCTGGCCTGCGGCGCAGCACCTGCCCTTACGCTGCAG
ACTGGCGATAGATGTACTCGCCGCGGAGCTTTCCAACTGCCTGGAATCCTGAGACGAACG
CGCAGATAAGATGTCGACACGATTTAAATAATCGAATATCGCCAACACAATATGAACCGG
GATAATTTAGACCTGCTGAATTACTTAATTTAGCAGTAATTCCCCAGGGCACTAACGAAA
AAAAATAAAACACATAAAAACCATAACATCTGGAATATACCACCACCTGAGACATATCTC
ATAAATCCACATATAAGACATGTCTTATGAATTTATTTCTTATTGCGTCAATAATAATCG
CAAACCCAACTAAAACACCTTGATTTACCATCACAGCATGTAAATTATGAACTTATTTAA
GTTACGAAAAGGCGATGATTATTATCTTTAATCAAAATACCAGGAGTGCCAGCATTATGT
CACTGATCCGAAAAGCCTTCAAAATGCCTTATCCTGTCAATGTCATTAATCTGTATATCT
GTTGGTATTTGGCTTATGTATTTAGTGTGCGAGATAAAGCCTATGTATTACTTACTATTA
CTGTCCTATTCCTTTATACCCTGACCGGAGAGGCGGAAACGTTCAATAGCACGGTCGTTT
TTGGCGATAGCTTAAGCGACGCGGGTAATCTTTCACAGGCCTTAGGGCTTGGTATTACAA
GGTTTACAACCAACCCCGGAGAAACCGCCGTCATGTATGTAGCAGAGGGTTTAGGTCTGT
CGGCTACAGATTCATCCTCTGGGGGAACTAACAATGCCTGGGGGGGTGCCGGTGTGCTTA
ATAATTACGCATTGGGTACGATTTTCTCACCGACTATCCAGGCTCAGGTTAACAATTACC
TGAGAGATAATACTGTCAACGCGTCAACACTTTATCAAATGTGGGCTGGTTCCAATGATA
TATATGCTCTTTATGAGTCGGCGCCCGATACCGCAACCGCTGAAATTATTCCGGTGGCAG
AGGCTGAAATATCATTATTGAGTAGCCTGTACAATGCAGGGGCGAAATATGCTGTGGTTT
ATAATCTATCGAACCTTAGCACAACGCCTGACGCAAAGATTAATGACCGCCAGGAAAAAT
ATCAAGAAGTCGTGACGCAATACAATCAGACCTTAAATCATGGCCTTACTGCACTGAGTA
AAAATGGGCTTAATATCATTCCGGTAAATACCTATGAACTACTGAATGAAATAATGGCGA
ACCCATCGGCCTATGGCATTATCAACACCACCAGCGGCGCCTGCGATACAATATCATCAC
TTTTCTGCACCCCGGATGATTACACCAGCGGAACAGAATATACTTATTTTTTCGCTGATA
ATCTTCACCCCACAACGGGTGTCAACAAGATGCTTGCCAGTGTCGTGCTATCTGAAATTG
CCGCACCCGGTAAAATCTCACTGCTGAGCAAAGGCCCATTAGCGGCCACCCAATCGCAGT
ACACGCTGCTGCGCAATGAAATCCTGGCCGATACACGCGGGAGCGCGACCCGAGTATTCC
TTGGCGGTGATTACAGCCACGCCAGCTCACCCGACAATATCCCGTCAACCAGCGGTAATA
ACCGCTTTATTTCGATCGGCGGCGACCTGAAATTTAGTGAAAACGTTAACGCAGGCGCGG
TGGTGACGCTTTCTAGTCAACAGGCCGCTATTGATGATGCAGGTTATAAGCTCTATGACG
ACAGCATCGCGCTTTACGAGGTCTATCACATCGATAACGCCTGGCTGAGCGCATTCTTCA
ACACCGGTCGATCCAACTTTGATGATGTTTATCGAACCCTCCATATAGGTCCTGCAAATC
GCCGAGAGTCCGGCTCAGTGAAAGGACATCACCTGGGCGGCGGCATTGATGGTGGCTGGT
GGTTCAATCTGGGGCCAGTTAAAACAGGCCCTTTTGCCCGTCTGGAACGCCAGTTCGTCA
AGGTATACGGCTACAGTGAGCGTGGGGATGACAGTTCCGCCATGTGGTTCTCCGCGCAAC
GTCGTAATTCACTGGTTTCCGGTCTTGGCTGGCGAGCTCAGGGGCAGTGGTCGGTATTCG
GTTTGGATATCAGCCCTTTCGCAGAGATCGCCAGGAATCATGACTACATGACTCATGCCC
CGCAGGTAACGGCCGGGTTGAACACCATGAATGGTTCTTTCTCTATGTCGGGGGCGGTTT
CAGAGAAAAACTGGGACTCGGCAGATGCCGGGATTATGCTGAATATCACCTCCAATCTGC
ACACATGGTTGCAATATTCCAGTCAGTTTGGTGGTAACGCCAGAAAAGGTGATTATGGTG
TCAGCGCCGGTCTTGAATATGCCTTCAGATAGCGCGTATTCAGATAGTGCGTATTCAGAT
AATGAACGCAGGTGATCTACCGAAATGGGGACGAGACACGTCAGCCTTGATACGCCAGCG
GGCAGAGGAACCGGCCGAAGAAGCGCGGCGATATCAGCGCTATGCCGATAACAGCTCGCG
CTGATGCTAAACCGGCGGGTAATGAACGACGACAACGTAACGCCACAGTTGGAAAAATAC
GCCCGGCACCAATAGCAACACTACCGGTGTAGGCGTAGGTTAATCTGGTACGTCCACTTC
GTTAAGTGTCCTTTCCCTGCCGAATGTGATTATCAGGAGGTTTGCATGACTGATTCATCC
GAATACGTACCACCGAAAGTCTGGACCTGGAATAAAGCCAGCGGCGGCCTCAATCGCCCA
ATCGCCGGCGCCACGCACGACAAAGCCCTGCCGATTGGTCGTCATCCGCTCCAGCTCTAT
TCGCTGGCGACGCCAAACGGCCAGAAAGTGACGATCTTGCTGGAAGAACTGCTGGCGCGG
GGTCATAGCGGTGCGGAATACGACGCCTGGCTAATCAAAATCGGCAACGGCGATCAGTTC
AGCAGCGGCTTCGTGGCAGCCAACCCCAATTCTAAGATCCCGGCGCTCGTGGACCACTCC
GGGCCGCAGCCGGTGCGGGTATTTGAGTCAGGCGCTATTTTGCTTTATCTGGCGGAGAAG
TTTGGCGAATTCCTGCCGACCGACGCCGCTGAACGCGCCGAATGCCTGTCCTGGCTGTTC
TGGCAGATGGGCAGCGCACCCTATCTTGGCGGCGGCTTCGGCCATTTCTACGCCTATGCG
CCGATCAAGATCGAATACGCCATTGATCGCTTCGCAATGGAAACCAAACGCCTGCTCGAT
GTCCTCGATCAGCGGCTTGCGCAAAGCGAATACCTGGCCGGTTCCCACTACACCATCGCC
GACATCGCCGCGTTTCCCTGGTACGGCGGTCTGGTGAAAGGCTGGCTTTATGACGGCGCC
GAATTTCTGTCCGTCCACGAATACCCGCATGTGCAGCGCTGGGCGGACGCCATTCTCGCT
CGCCCAGCGGTTCAGCGCGGCCGCATGGTCAACCGCCTGAGCGGCGATCCTGCCACCCAG
TTGCATGAGCGCCACGACGCCAGCGACTTCGAGACGCAAACGCAGGACAAACTGTCGACC
CCACGCTGATCGCGCTCATCCCGCCGCCGCGCAGACCGGCGGCGGGTTATTGCTGTGTGA
GAGGGAAATCAATGCCACAACATTCTCTGGCCTGCTCCAGCACCTTAGAGACATTCAGGG
CAATATCCAGCAATTCATAGCACCGGGACATATCCTGTGCGTTGGCAATATCCCTGAACG
CCTCAAATTCATAAATCATGTGATTCTTATCAGTCGTGTCGTCATGTTTTATCAGTGTTC
CCGCTTTCGAAAATTCAACATGCTTACATACGCTCGGTATATCGGTAACTTTCACATAGC
CAGCCGTCCCCTGAACGGTGAAATAACCCGGACTGGCTGAATCTTTCGCACCGCTACAAA
CAGCAATAAATCCCCCGTAATTCATGACCAGAATACCGGAAGTGTCAATGCCGTTATGTC
CCTTATTACAGCGATAACTCACGCTCTCCGGCGCCCCAAATAAGGCGCAGACATTATAAA
TATTATATAAGTTGATATCGTAAAGCGCGCCGCCTGATTTGGCAGGGTCAAACGCCGGAT
GTACCGTGCCGTTAACGTAGTCATTATAGCGGCTTGAATATTGAGAATAATTTGCCTGTA
CAAGCTTAACTTCACCAATTTCAGCGACATTAGCCTCCAGGTAAACAAAGCCGGGCGTGT
GGATCGAAGTGATGGCTTCAAAAAGATAACGTCCCGTTGATTTTGCCAGTGTGACCAGTT
CCAGCAATTGCGCATAATTCGACGTGAACGGTTTTTCACAAATGACATGCTTTCCGGCGG
ACAACGCTTTATGCGAATAGGAAAAATGCAGGTGATTGGGTATACCAAGATAAACAAAAT
CAATGTTGCTATCCTGCAACAGGAGATCATAGTCGGTATAAATCGAATGAATATTATATT
GGCTTTTTAATGCTTCGCCTTTTTGCAGACTTCCCTGCCGGACGCATAAGGCCGCAATAT
CAATGCCCTCAATGTCTTTTAATGCATCAAGGCAGGACAGCACAATTTTACCTGCCCCTA
CCAGCGCGATTTTCATGGGATAACTCCTGAGCGTATTACCGGAATACCGCTGACTATACA
AGATAGTCGCTATCGGTTATAGCCATCGGGTCTTAAACAACAGGCCACATCGCGTGGCCT
GTCAGCATGGAAGAACCGTTATCTGACGCTCTCACTCAGCCACGGATTTCTCATCAGTCG
TTCCCATGCCCGCGTGACGTCGTCAGGTATATCCACATGCCCAATAAAACCGGCGCCTGA
CGGGCCATAGCCGTTCTGGTCATCTCTCAGGCGTTTAACCTCACCTAAAACCATCGCGAT
ATAACGCTCCATCTCCCACACCTCCGGCATCTGTCCGCCGGTAATCATCGGTTCGCCGCC
AATTATAATGATCGAAGGGGTAAACACCGGCCAACTGATAAACCGGCTGTGCATTCCCTT
CTTATTCCAGCTGAACAGGAAGGTTTCTGTCGTACGCCGTTGCATCAGGGGATCCTGCAC
CAGAATAATTTCCTGGCGCGCTATTTTTTTATCAAGCACCAACTCCCGGCTAAAGTCGGC
GTTTTCGCCACAGTTTCTGGAGGCGCTCTCAATAAATAGGTTATCCGCGGCGATATCGAA
TACGGTCATGGCGATGCTGAAAAGGATTTCTGCCTCGCCTTTACCCGCAGTATCAATCGC
GGCGGTCAGGCGGTTATTTTTTACCGCCTGTTGCAACAACACCGTTGAATGCCCGAACCC
GCCGCTCAATAAGACCGGAATATCCGCGTTCTTCGCCAGTGTCAGCGCGCCGAAAATATT
GGGCAAAATGGCATGACCGGCGATGATCATCAGGTCGGGATTCATGGTTTTCGCCTGCGG
AAAATCATCCAGCGCCAGCCAGTTTGCGATACCGTTAAGGTCGTGAATCATTTCATCGGA
TAAATCCATAACACCTCTCCTGCCATCAGTATGCACCATTCCATTCTCCCCCACCGCCGC
TGGCGACCGCACATGATGAAAGGCCGCGGTCTGCCGCCATAAAAAAACCGGGCCGAAGCC
CGGTTATTTGACGTCACACGGCAGGATTATTCCTGACCGGCGGGACGTGCCGCCAGCGCC
GCCTGTTCCTGCTCGTACGCGCGCGCTTTTTCTTCGTCGAACTGCCCTTCCCATTTGGCG
ACCACCAGCACCGCCAACGCATTGCCTACTACGTTAAGCGCGGTGCGCGCCATATCCAGA
ATGCGGTCAACCCCGGCGATAAACGCCAGCCCTTCCAGCGGAATGCCGACGCTACCCAGC
GTCGCCAACAGCACCACAAAGGAAACGCCCGGCACACCGGCAATGCCTTTGGAGGTGATC
ATCAACGTCAACACCAGCACCAGTTCCTGCCACAGGCTGAGATCGATGCCGTACAACTGG
GCGATGAAAATAGCGGCGATACTCTGATACAGCGTGGAGCCGTCCAGATTGAACGAATAA
CCGGTCGGCACCACAAAGCTGGTGATGGCTTTCGGCGCGCCATAGGCTTCCATCTTCTGG
ATAATACGCGGCAGCACCGTTTCCGAGCTGGCGGTAGAGTAAGCCAGGATCAACTCATCC
TTCAAAATGCGGATCAGCGTCGTGATGCGCAACCCACACAGCCGCGCCACCGTGCCCATT
ATCACCAGCGCAAAGAACAAAATCGCGATATACACCAGAATCACCAGCTTAGCGAGCGGC
CACAACGAGGCGAAACCGAAGTTGGCGACAGTAACGGAAATGAGCGCAAATACCCCGACC
GGCGCGTAGCGCATGATCATATTGGTGACGCGGAACATGGTTTCCGACGCACTGCGGAAC
ACGTTCAGCAACGGTTCACGCTGTTCGCGCGCCAGCGACGACAACCCGAGACCGAACAGC
ACCGAGAAGAAGATCACCGGCAGCATTTCGCCTTGGGCCAGCGCGGCGAAGATGTTGGAC
GGAATCAGCGACAGGATGGTGTTCACCAGACTGTGCGAACCGCTTTGCACATGCTCGGTG
GTTTTCTCGTACTGGGAAATGTCCACCCGGGTGAGCATCGACATATCAATGCCGTGCCCC
GGCTGGAATACATTGGCCAGCGTAATGCCGATCACAATCGCCAGCGTGGTAATAATTTCA
AAATACAGGATGGTTTTGAAACCGATGCGCCCCAGTTTTTTGGCGTCGCCGACGCCGGCG
ATGCCCACCACCAGCGTGGTGATAACAATCGGTACCACAATCATCTTAATCAACCGGATA
AAAATATCCCCGGCCGGGCTCAGGACGTTGGCGATCAACCATTGTTTGTCGGCCGGGTTT
TCATGCAACCAGGCGCCAACGGCAATACCGATGAACAACGCGATAAGAATTTGCCAGGCC
AGGCTAACTTTCTGTTTTTTCATGATACGAATCCATTGTCTGTACTCCCTGCGACGACTT
GCCGATGGCTACATCACTGCCACCGGACATTCCTGCGAATGCTGAACGACTACAGATGAA
GGGGAGAGGTGAAGGTTATTTTTTGCACAATTACGTGACCCACAGGCAAACACGTGACTC
ACCAAAACAGAGTGCGTAATCAAATAGTTATTCAATTAAAACGCGCAACTATTTGTATCG
CAAAAGAAAATAAAAAGGCATAACCTGTTGTTATGCCGCGGCATGCTACTATCCCCTCCC
CCTGAGATCAAGCGCTACGTTCGGGGATTTTTTCATAATTATGCGTTTCGTCACTGTGCG
CTGGCTGACCTTACGCCGCCGAAAAACACAAAAAAATCCGACCGCGCAGGAACATCACGC
GGCCGGGATTTTGGGTGCGGGCGGCTGAATCGCCGCTTGTCAGATCTGATAATCGATCGC
CGGTTCGTTATCTTCAGCGAACACCCGGGCTTTGATGTCATCCTGCGTCAGTTCCGGGTT
GCACAGTTGAATGAACTTCCAGGTGTGGTTGCGCTGCAACTGCCCGCGTTTGAGACCGAG
CCAGACCGTGCTGGCTTCAAACAGATGGTGTGCATCCAGCCGCACCAGACCGGGATCGCG
CGTGGCGTCAAACGACATGTCGGCGACGATGCCCACCCCCAGCCCCAGTTCGACATAGGT
CTTGATCACATCCGAGTCCTGCGCGCTGATGGAAATATGCGGCGTCAGGCCGGCGGCGGC
GAACGCCCGATCGATACGGGAGCGGCCGGTGATGCCCTGCCGGTACGTAATCAGCGGCAC
CGCGCTGAGCTTATCCAGCGTGACCACCGGCTCTTCCGCCAACGCGTGCCCTTCCGGCAC
CAGAATGGCATGATGCCAGCGGTAATAAGGAAATGCCGCCAGCGAATTCACGTTCATCAG
TTGCTCGGTGGCGATGCCAATGTCCGCCTCGCCGGATTCCAGCATCGCCACGATTTCGTC
CGGCGTGCCCTGATTAAGCACCAGTTGCACCTGCGGATAGAGCGCGCGAAACTCCTTGAT
CACCCCCGGCAGGCTGTAGCGCGCCTGGGTGTGGGTGGTGGCGATCACCAGTTGCCCGAC
GTCATTGTCGCTGAACAGATTCGCCAACCGCCTGATATGGTTGGCGTCGTTGAGAATACG
CTCGGCCATGACCAGCAACTCTTTGCCCGGTTCCGTCATGCCCAGCAGGCGCTTGCCGCG
GCGGATAAAAATCTCAATACCCAGTTCTTCTTCCAGCTCGCGGATGTGGCGACTCACGCC
AGACTGGGAAGTGAACAGGGTATTGGCGACTTCGGTCAGGTTATAGTTGCACCGCGCCGA
CTCACGGATAATCTTCAGTTGTTGAAAGTTCACGCCCTTGTCCCTTGTCCGTCGTTCTTG
TTATCACTATTCATACGAAGTATTGTTATTCCGTACAAATAAGGAAAACTTACTATTTAT
AACTTTTTGTGATATATCGCTGCGTATTATCCGTCGCACAGCTTGTCCGTCGCACGGCTA
TAGTGTGCGGTTGCTTTTCGCCACACGCGTGATGGCGGGCATATAAAAGTATCAACAGGA
AAAAACATGCTAAGTGGGATTTTTTTTGCCCTATCCGCCGGGCTGATGTGGGGACTGGTG
TTTGTCGCGCCGCTGCTGGTGCCGGACTATCCTGCCATGCAGTTGTCCACCGGGCGCTAC
CTGGCGTTCGGGCTAATCGTATTGCCGCTGGCATGGGTGGACCGAAAACGGTTGCAACAA
CTGACGCACCGCGACTGGCTGGAGGCATTCAAGCTGGCGACGGTGGGCAATCTGCTTTAT
TACCTGTTCCTGACCGCGGCGATTCAACGCATCGGCGTGCCGATTACCAGTATGCTGATC
GGCACGTTGCCGGTGGTGATGGCGGTCAGCGCCAACCTGTTGTACGGCCGCCACGATGGG
CGCATGCCCTGGCGGCGGCTGGTTCCGGCGCTGCTGCTGATCGCGCTGGGTTTACTGCTG
GTAAATCTGGCGGAGCTGAACGGTGAAGCGGCCGACGTGCCAACCGGGCGTTACCTTGGC
GGTATGGCACTGGCGCTGCTGGCGCTCGTCTGCTGGACATGGTATCCGCTGCGCAACGCG
CGCTGGCTGCGCCAGAACCCGCAGCGACAGCCTTCCACCTGGGCCACCGCGCAGGGTCTG
GCGACGCTGCCGACCGCACTGGTCGGGTTCATCCTGGTCAACAGTTACCTCGCCGTCACG
ACACCGGATTTTGCGCTGCCGTTCGGCCCACAGCCGTGGCGTTTCGTCACGCTGATAGCG
GTCATCGGCCTGTTCAGTTCCTGGCTCGGCACCCTATGTTGGAATGCCGCCAGCCAGCGT
CTGCCCACCGTACTGGTGGGGCCACTACTGGTGTTTGAAACCCTGTCGGCGCTGACGTAT
ACCTTTATATTGCGCCAGTCATGGCCGCCGCTGATGACCCTGACCGGTATTCTGTGCCTG
ATCGTCGGCGTGATTTACGCCATGCGCATTAAGCTTGAACCGGTCGTCACCCGGCATTCT
CCTGATATATCCGGCGCCTGACGCGACACCGCCAGGTGGCGAGAGGCGTCGCTTGTCAGG
ATGAACCGCCGCGCCTTGTGATTATTCCTGCCGCTGGCAAGCCCTGTCGTACCGTAATCA
CACATAGTAAAGAGACACAGCCTAAACTGATTTGGCAAGAAAAACGCCGACATCCGACTC
CACTTCTTCCATCTGCCGTAGCGCATCCAGCGTATCGCGCGCTTCCTGCTCGTCCAGCCG
GCTCATGGCAAACCCGACGTGCACCAGCACCCACTGGCCGATCAGCGATGACGGTTGCCC
GTCTTCCAACACCAGCGCCACATTGACCTCGCGCCGCACGCCGCACACATCCACCCACGC
CAGTTGATGATCCGCTGACGCCCATTCCACCACCTGCCCCGGAATTCCCAGACACATAAC
ACCCATCCTGTTATTTGAAGTCACACGTTTCTACCCGACAGCTTAAGCAAATTTGATGCC
AGCCGACATGATCCCGCCCAACCCGCGAGCAAAGGGTTGGCAGTTCGATAGTATGTTGTA
ACTAACTGTCGTTATCCCCTAAAAAAACCGGCGGGACTCGTCAAAAGTGTCGAGTTTTCA
CCCCCATCCGATGCTGTCGACGGTGACGATAATCGGGTAAAAACCGGCGGCAAAACGTCG
TCACTAATGTCGAGCGGCAGGTTCGGCTGGCTACCGCTGATGGAACAGCTTTATCTAACT
AACTGATTTTAAAAACCATCACTCCACTATTTTTCTTATGGCATGGAATATGCTTCCGGC
GCAGTAAACATTTCTATCACCCCGGAGGGTATGGCTATGAACCGCTTCGTCATTGCGGAG
CCAACGCGTTGTATCGGATGCAACACCTGTATGGCGGCCTGTACGCAGGTGCATCGCCAG
CAGGGCCTGCAGTCTCATCCGAGGCTGGCGGTCGAGCGCGATGCCAGCGGCACAGCGCCG
GTGTTATGCCGTCACTGTGAGGATGCGCCCTGCGCCAGAGTGTGCCCGGTCAACGCCATC
AGGCATCAGGACCACGCCGTGCTGTTGGACGAAAACACCTGCATCGGCTGCAAACTGTGC
GCCATCGCCTGCCCGTTCGGCGCCATCACGCCATCCGGCAGCACGCCGCTGGCAATCCCG
ACCACGTTTGATCACCACATCCCGCTGTCGCTGCTGTCCGATGTACCGGTGAGTCCGCCG
TCGGTTCACCCGATGCTGGCGTGGAACGCCGGGGTGCGCAGCATCGCGGTGAAATGCGAC
TTGTGCGATTTCCGCGAACAGGGGCCGGAATGCGTGCGCGTCTGTCCGACACGCGCGCTG
TATCTGGTGGATGACGCCGCGCTGGACGACGCTATCGCCGCCAAACGCCGTCAGGCGGCG
GAATGGCCCGAAGGCAACATCCCTTTTTCCTCCACCGGGACTGACAGGGAGCAAAAATTA
TGATGACGCCACTGCAATTGTTCACGCCACTGCAATGGCTGGGCCTGTCGCTAGCGCTGT
ATCTGGCTGGCGCGCTGCTTTCGTTATGTCTGTGCCGCCAGGAATCACTGGCGATTCGCT
TAAGCGGGCTGTGCGCGCTGGCGGGCGGCTGTGCCGGTGCGCTGGCAGCGGCACCCGTCC
TGCTCGGCGGCGGCGTGCTGACCGCCATGTTCGACGGGCCGTTTAACGCGTTCGCTCACC
TCACGCTGCGCTTCGATACCCTGGCCGCGTTCATGACGCTAGTGATCTCGCTGCTGGTGG
CGGTGTCCGCCCTGTATTCGCTGGCTTATCTGGAGGAGTACCGCGGGCGCGGCGCCTGGG
CGATGGGGTTCTTCATGAACCTGTTTGTCGCCTCTATGGTGGCGCTGGTGGTGGTGGACA
ACGCCTTCTACTTCATTGTGTTGTTCGAAGTGATGTCGCTCAGTTCCTACTTTCTGGTGA
TCGCCGATCAGGATGAAGAGGCTGTCGGCGCCGGGCTGCTGTATTTCCTGATCGCCCATG
CCGGTTCGGTGCTGATCATGATCGCCTTCTTCCTGCTCTATCGCCACAGCAGCAGCCTCG
ACTTCGCCGATTTCCGCCACGCCGCGTTGTCGGCGCCGCAGGCCTCGGTGGTGTTCCTGC
TGGCATTCTTCGGCTTCGGCGCCAAAGCCGGGATGTTGCCGCTGCACGGCTGGCTACCGC
GCGCGCACCCGGCCGCGCCGTCGCACGCCTCGGCGCTGATGTCAGGCGTGATGGTGAAGA
TCGGCGTATTCGGCATCATCAAAGTCGGTGTTGATTTGCTGGGCGCTACCGAAGCCTGGT
GGGGCGTGGTGGTGCTGGCGTTCGGCGCGGTGTCGTCGGTGCTGGGGGTGCTGTACGCGC
TGGCCGAGCACGATATCAAACGCCTGCTGGCGTACCACACGGTGGAGAACATCGGCATCA
TTCTGATGGGGGTCGGCGTCGGCATGATCGGCATCGCTACCCATCACCCGCTGCTGGCGC
TGCTTGGCCTGCTGGGCGGGCTGTATCACCTGCTCAACCACGCGGTGTTCAAGGGACTGC
TGTTTCTCGGCGCCGGCGCGGTGATCTACCGCGTCCACACCAAAGACATGGAAAAAATGG
GCGGCCTGTCACGGCTGATGCCGCGTACCGCGCTGGCGTTTCTGGTCGGGTGTATGGCGA
TCTCCGCCCTGCCGCCGCTCAACGGTTTCGTCAGCGAATGGTTTACCTACCAGTCGCTGT
TCACCCTCAGCCATGACGGCAGCATCGGTCTGCGGCTGGTCGCACCGATCGCTATCGTGA
TGCTGGCGATCACCGGCGCGCTGGCGGCGATGTGTTTCGTCAAGGTGTACGGCATCAGTT
TTTGCGGCGCGCCGCGCAGCGAGAAAGCCGCTCACGCCCGTGAGGTCCCCTGGCCGATGA
CGCTCGCCATGTTACTGCTGGCGTTGCTGTGCGTGTTGCTTGGCGTCGGCGCCAGCGTGG
TGGTACCGGTGATGACCCGCATCGCGGCGGATCTGGCGCACACCCCGGCCGTCATGATGG
CCGCGGGGCTGGGCGTCTTCCCCGGCGACCACCTGCAAACCCGCCTCAATACGCCGCTGA
TCTTCATCCTGCTGTTGGCGCTGCCGTTGCTGCCGCTGATGCTCTACAGCCTGTTGCGCG
GCCCGCGCCTCGGTTTTCGTCATAAAGGCACGCCCTGGGCCTGCGGCTACGGCTATGAGT
CCGCCATGTCGGCCTCGGCCGGCAGCTTTACCCAGCCGCTGCGGGTGATGTTCGCGCCGC
TGTACCGTGTGCGCAAAATCCTCAACCCGGCGCCCGCGATGCAGCAGGCGTTGGAAAAGA
CCACGCAGGCGGCGGCGCGCATCGAACCGGTATGGGACGACCACGTGGTGATGCCGGTGG
TCAGCGGCGTGCAGCGCATCAGCCGCGCGGTGCAATGGATTCAGCACGGCGATTTCCGGG
TGTACTGCCTGTATGTGGTGGCGGCGCTGGTTGCCCTGCTACTGGCCACTCTGGCTTAAG
GAGACCGGAACATGACATACGCTTCACTCGTTTTTCCGCTGCTGGGCGCGCTATTGCAGG
CCGTCCTGCTGATGGCGGCAGCGCCGCTGCTGTCCGGCCTGTCGCGCGTGATCCGCGCCA
AAATGCACTCCCGCCAGGGGCCGGGCGTACTGCAGGATTATCGTGACATCGTCAAACTGC
TGCGCCGTCAGGAAATCGCGCCCGAACACAGCGGCGGCGTGTTTCGTCTGATGCCGTTCA
TCCTGCTCGGCACCATGCTGCTGGTGGCGATGACGCTGCCGGCCGTGACCGACAGTTCCC
CGTTCGGCGCGGCGGGCGACGTCATCACCCTGCTGTACCTGTTTGCGGTATTTCGCTTTT
TCTTCTCCCTGTCCGGCCTGGACTCCGGCAGCACCTTTGCCGGCATCGGCGCCAGCCGCG
AACTAACGCTTGGCATTCTGGTGGAACCGATTCTGATGCTGGCGTTACTGGTGGTAGCGC
TGGTCGCCGGCTCCACCAACATCGGCAATATCAGCGTCAAACTGGCGAGCGGTCACTGGG
TGTCCCCCACCGCCACCGCGCTGGCGCTGCTGGCCTGCGCCTTCGCCACCTTTATCGAGA
TGGGCAAAATCCCGTTTGACGTGGCGGAAGCGGAACAGGAGCTGCAGGAAGGCCCGCTGA
CCGAGTACGCCGGCGCCGGGCTGGCGCTGGTGAAATGGGGCATCAGCCTCAAACAGGTGG
TGGTCGCCACGCTGTTCCTGTCGATTTTCGTGCCGTTCGGCAAGGCCGAAACGCTCACGG
CGGCCGGCCTGCTGTGGGGAGCGCTGGCGCTGATCATCAAGCTGGTGGTGGTGTTCGTCA
TCGCCGCCGTTATCGAAAACAGCCTGGCTCGCGGGCGCTTTCTGCTGACCGGCCGGGTGA
CCTGGCTCGGCTTCGGCGTGGCGGCGCTGGCGTTCGTTTTCTACCTGACCGGACTATAAG
GAGTCGGCATCCATCATGGAGAATATTGCTCTTGCGACCCTGTTGCTGCCGTTTCTCGGC
GCGCTGTGGATAGCTTTCGCACCGCAACGCCTCGCCAAAGGGTTATGCACGCTGTTCGCC
CTGCTGGCGACGCTCGGCATGGCGCTATTGGCCTGGCGCTATCTTGACGGCGGCAAAACC
GACCAGGTCGTCACCCTTTATCGTTATGGTCAGGCGGACCTGTTCGGTTTCCTGTTCGAC
CGTATCAGCCTGTTGATCGGCTTTGCGGTGGTGTCACTCGGCTTTCTGGTCAGCCTTTAC
TCCTGCGGCTACCTGACGTTGGGCAACCGCGAGCATCCGCACGACGGCAGCAACCGTTAC
TACGCCTTCCTGCTGGTATTCATCGGCGCAATGGCCGGGCTGACGCTGTCATCCACCATC
CTCGGCCAGTTGCTGTTCTTTGAAATCACCGGCGGCTGTTCCTGGGCGTTGATCGGGTAC
TACCAGAAACCGAAATCGCTGCGCTCGGCGCTCAAAGCGCTGCTGGTGACGCATATCGCG
TCCGTCGGCCTGTATCTGGCGGCGGCCTGGCTGTTCGCCACCACCGGCACCTTCGCGCTC
AGCGCCATCGCGCAGTTGGACGATAGCAGCAAAATCATTGTGTTCGGCGGCATCCTGTTC
GCGGCCTGGGGCAAGTCGGCCCAGTTGCCGCTGCATGTCTGGCTGCCGGACGCAATGGAA
GCGCCGACGCCGGTGAGCGCCTACCTGCACGCCGCCTCGATGGTGAAAGTCGGCGTGTAT
ATTTTTGCCCGCGCCATTCTGTCCGCCGTCGAGGTGCCGCACATCATCGGCGTGGTTGGC
GTCATCATGGCGACCATTACGCTGGTGTACGGCTTCCTGATGTACCTGCCGCAAAAAGAC
ATGAAGCGACTGCTGGCCTACTCCACCATCACCCAGCTCGCCTACATTTTTCTGGCGCTG
TCGCTGTCTATCTTCGGCTCGCGCATGGCCTTCGACGCCGGTATGGCCTACATCTTCAAC
CACGCTTACGCCAAAAGCCTGTTCTTTCTGGTGGCCGGCGCGCTCAGCTACAGCTGTGGC
ACCCGCATGCTGCCGCAGTTGCGCGGCATGATGAAACGTCTGCCGCTGCTGGGCGTGGGT
TTCTGCGTAGCGGCGCTGGCGATCACCGGCGTGCCGCCGTTCAACGGCTTTTTCAGTAAG
TTCCCGCTGTTCGCCGCCGGGTTCGCGTTGTCACGCGACGTCTGGTGGCTGTTGCCGCTG
CTGATCATCGCGCTGGTGGAATCGGTCGCCAGCTTCGCCTGGTTCCTCTACTGGTTTGGA
CGTACCGTGCCGGGCGAGCCGTCCGAGGAGGTCGCGTCGGCTACGGCGGTGCCGACGTCG
ATGAATCTGGTGCTGCTGGTGCTGATAGTGATGTCGCTGTGCTCCAGCGTTATCGCCGCA
CTCTGGCTGAAATAAGGAACTCCCATGACTGGTTCTCTTCTTGTCAACAATCTGGCTGGT
CTGCTGATCATCACCTCGCTGTTGGTGATCGCCGCCAGAAAACCCACAGTGTCCGCCGCG
CTGTACGCGTTGCAGTCGCTGGTGCTGGTGCTGATCTTTGTGGCGCTGGGCGGGTTGCTC
GGCTCCCACGAGCTGTATCTGTGGTCGCTGACCGCCTTCATCACCAAGGTGGTGATGGTA
CCCGCCATCATGAGCTTCGCCTTCTGCCGGCTGGCTGACCCGAAAGCCGACGGCGGCGTA
ATCGGCACCGCGACCCTGATACTGATCGCCACCCTGATTGTGTTGCTGAGCTACTTTGCC
GTCGCACCGGTGAAACTGCCGATGGTTAACGACCTTAAACCGGTACTGGCGGTGTCGCTC
GGCCACTTCCTGATCGGCCTGCTGTGCATCGTCAGCCAGCGCAACATCCTCAAACAGGTA
TTCGGCTACTGCCTGATGGAAAACGGCGCCCACCTGACGCTGGCGCTGCTGGCCTACCGC
GCGCCGGAGCTGGTGGAGATCGGCATCGCCACCGACGCCATCTTCGCCGTCATCGTGATG
GCGCTGATGGCGCGCAAAATCCACCGCACGCTGCACACGTTGGATGTTCAGCAACTGACC
GCGCTGAAAGGATAATCACCATGACGACTTTGGATCTTTTTTCCCTGCTGCTGGGCGTGC
CGTTTGTCGTCGCCCTGCTGGCGTTCGCCTGCCGCTTTACCGGCACGGCGGCGCGCGGGC
TGGTGAGCCTGATTCATCTGCTCGGTATCAGCGCGCTGCTGCTACTGGCGTTGCTGGCAG
TATGGACGGTGTACCAACAGGGCGAACTGCTGGCGGCCCACCGCTGGCTGCATCTCGACA
GCCTGAGCGCGCTGTTTCTGGCTATTCTCGGGGTGATTGGCTTTCTCACCGGCCTCTACT
CGATGGGGTATATGCGTCACGAGGTGGACGGCGGCGAGATCAGCGTCACCACGCTGTGCC
ACTACTACGGCTTCTTCCATCTGTTTCTGTTCACCATGTTGTTGGTGATCACCAGCAACA
ACCTGATCCTGATGTGGGCGGCGATTGAAGCCACCACGCTAAGTTCGGCGTTTCTGGTGG
GCCTGTACGGCCAGCGCTCGTCGCTGGAAGCCGCGTGGAAATACATCATCATCTGCACCG
TCGGCGTCGCTTTCGGCCTGTACGGCACGGTATTGGTGTACGCCAACGCCGCCAACGTCA
TGGCGGAGCCGGGCAACGCCATTTTCTGGACCGAGGTGCTGCAACACGCCGGCGAACTGG
ACAGTACGCTGATGCATCTGGCGTTCATCTTTATTCTGATCGGGTTTGGCACCAAAACCG
GCCTGTTCCCGATGCACGCCTGGCTGCCGGACGCCCACAGCGAGGCGCCCAGCCCCACCA
GCGCCCTGCTCTCCGCCGTGCTGCTCAACTGCGCGCTGCTGGTGATCGTGCGCTACACCA
TCCTGATCAGCGCTGCCATCGGCCCGGAATTTCCGCAACGGCTGTTGTTGGTGTTCGGTT
TGCTGTCGGTGGCCGTCGCCGCGTTCCTGATTTTGGTACAGCGCGACATGAAACGCCTGC
TGGCCTACTCCAGCGTGGAAAACATGGGGCTGATCGCCGTGGCGCTCGGCATCGGCGGCC
CGCTCGGCATTCTGGCGGCGCTGCTGCACACGCTGAATCACAGTCTGGCGAAAACCCTGC
TGTTCTGCGGCTCCGGCAATGTACTGCTGAAATACGGCACTCGTGATATGGACGCGGTGA
AAGGCATCCTGCGCGTCGCGCCGGTGACAGGCGCGCTGCTGGCCGGCGGCGCGCTGGCGC
TCGGCGGTATGCCGCCGTTCAACATATTTCTGAGCGAATTCATGACGGTTACCGCCGGCA
TCCACGCCGGTCATTTAGCGCTGGTGCTGGTGTTGCTGGCGCTGTTGACCGTGGTACTGG
CCGGGCTGGTGCGAATGATCGCCACCAGCGTGCTGGGCAGCCAGCCGGAAGCGGTCAGCA
AGGGCGAGCTGGGTTGGCTGACCACCGCGCCGATGCTGATTTTACTGGTGTTGATGCTGG
TGATGGGCACCCGCATTCCGCAGCCGGTCATCCATTTGCTGGAGCAGGCCACCGCGATTG
TTTTAAACGGCAACCATGCCGGCGAGCCAACGCCGCCGAGTCTGGGCTGGCCGTCGCTGA
GCGCCCGCGCCAACACGCCGGGTACGACTACTCTGAGTACCATCACTCTGGGTACCACCA
CTCTGGGTACTACCACGCCGGACACCGCGCCTGCTTCATCGTTAACCCCTTCCCGTCAGG
AGATGTACCGTGATTAATTCATCCGCCGCGACCAGCGCTGAAAATTTAGGTGCTAATTAT
GTCGCCCATGTCAGACAACAGTTTCCGACGGCGATTCTGGAAGAGGAACGGCAAACCGCC
AATCAGCTGACCCTCACCGTCAAACTGCATCAGCTGCCGGAGGTGGTGGAATACCTCTAC
TACCAGCACGGCGGCTGGCTGTCGGTATTGTTCGGCAATGACGAGCGCACCCTCAACGGC
CATTTCGCCATCTACTATGTGCTGTCGATGGAACAAGGCGAGAAGTGCTGGGTGGTGGTG
AAAGCGCTGGTCAACCCGACGGTGCCGGAGTTTCCGTCGGTGACGCCGCGCGTGCCCGCC
GCCGTGTGGGGAGAGCGCGAGGTGCGCGACATGTACGGGCTGATCCCGGTCGGCCTGCCG
GATGAACGCCGGCTGGTGCTGCCGGACGACTGGCCGGACGATCTCTATCCGCTGCGCAAA
GACGCGATGGATTACCGTCAGCGCCCTGCCCCCACCCGCGACGACGAGTCCTACACCTTC
ATCAATGAGGCGACCCGCGACACCCGGGTGGTGCCGATCGGCCCGCTGCACATCACTTCC
GACGAACCGGGTCACTTCCGGTTGTTTGTCGACGGTGAACAGATTATCGATGCCGACTAC
CGCCTGTTCTATGTCCATCGCGGCATGGAAAAACTGGCGGAAACCCGCATGGGCTACAAC
GAAGTGACATTTTTGTCCGACCGGGTGTGCGGTATCTGCGGTTTCACCCACAGCGTGGCC
TACACCTCGTCCATCGAGAACGCCTTGGGCGTGGTGGTGCCGGCGCGCGCGCATACTATC
CGCAGCATTCTGCTGGAGGTGGAACGCCTGCACAGTCACCTGTTGAATATCGGGCTGTCC
AGCCACTTTGTCGGTTTCGACACCGGCTTCATGCAGTTCTTCCGGGTACGCGAAAAATCG
ATGCAGATCGCCGAGATGCTCACCGGTGCGCGCAAAACCTACGGTCTTAACCTGATCGGC
GGCATCCGCCGCGACATCCTGAAAGAGGACCGGTTGAAGACCATCAAGCTGATCCGTGAA
ATGCGCGAAGAAGTCACGCAGTTGACCGATATGTTGCTCAACACCGCCAACATGGCGCAA
CGCACCCAGGGCGTCGGCGTGCTGAACCGTCAGGTGGCGCGTGACTACAGCCCGGTGGGA
CCGATGATTCGCGCCAGCGGTTTTCAACGCGACGTGCGCGTCGACCACCCGTTCGCCGGC
TATCTGGACCTGCCGATGGAGTTGCATCATCTCGACGGCGGCGACGTTTACTCCCGCGTA
CTGGTGCGGGTGCGTGAGGTGTTCACCTCGCTGGCGATGATCGAGTTCGGGCTGGACAAC
ATGCCGGACGGGCCGATTCTCAACGAGCATATCCATTATCAGCCGCACAAGTTCGCGCTG
GGCTTTACCGAAGCGCCGCGCGGCGAAGACATCCACTGGAGCATGACCGGCGACAACCAG
AAGCTGTTCCGCTGGCGCTGCCGCGCCGCTACCTACGCCAACTGGCCGGTGCTGCGCTTT
ATGCTGCGCGGCAACACGGTGTCGGACGCGCCGCTGATCATCGGCAGCCTCGACCCCTGC
TATTCCTGTACCGACCGCGTCACGCTGGTGGATGTCCGCAAGAAGAAAGTCACCACCGTG
CCGTACAAAGAGATCGAGCGCTACGGACTGGAACGCACCCGTTCGCCGCTGAAATGAGGG
AGGCCCCATGATTAAACTGTTCAAAACCATCCTCAAAGCGGGCAACAGCACGGTGAAATA
CCCGTTTGCGCCGCTGGCGGTACCCGCCGGATTTCGCGGCAAGCCGGAGTACGACCCGGC
GCAGTGCATCGGCTGCGCCGCCTGTACCATGGCGTGCCCGGCCAATGCCCTGACGATGGC
TAACGACCTGGACAACGGCACCCGTACCTGGCAGTTGTTCCTCGGCCGTTGCATCTTCTG
CGGCCGCTGCGAGGAAGTGTGCCCGACCCGCGCCATCGTACTGTCGCAGGATTTCGAAAT
GGCGGTCGCCAGCAAGGCCGACCTGTATCAGCGCGCCACCTTCCAATTGCTGAACTGCCA
TGTCTGCCAGCGGCCGTTCGCGCCGCAGAAAGAGGTGGAGTACGCCATGGCGCTGCTGGC
GCACGCCGGGGTGCCGGAAAACGAGGTGGAAGCGCGTCGCCATCAGTTCGAAACCTGTCC
GGACTGCAAACGCAAACAGAATATGAACCATCAGGGCAACGTGCGGCTGAGCCAGCACCT
GCCCGCCCCGACCACTCACAAGGGGAATGCGCAATGAGTATGCTGCCCAACGGGGTCGAT
CACTACCGTACTACCCCAATTACGCTCGACGAACAGGCCCAACAGCTGAAAAAGACGCTG
CTGAAGGATATCCAGCGTTCCGCCTACGTCTACCGCGTGGATTGCGGCGGCTGCAACGGC
TGCGAAATCGAGATCTTCTCCGCCATTACGCCGCTGTTCGACGCCGAACGCTTCGGCATC
AAGGTGGTGGCGTCGCCGCGCCACGCCGACATTTTGCTGTTTACCGGCGCGGTGACCCGC
GCCATGCGAAGCCCGGCGCTGCGCGCCTATGAGTCGGCGCCGGATCCGAAAATCTGCATC
TCTTACGGCGCCTGCGGCTGCGGCGGCGGCATCTTCCACGACCTGTACTGCGTATGGGGC
GGCAGCGACAAAATCGTGCCGATCGACGTCTACATCCCCGGCTGCCCGCCGACCCCGGCG
GCGACGATTTACGGTTTTGCGGTAGCGTTGGGGCTGCTGGAACAGAAACTGCACGGCAGC
GACCACCAGCAGGCCGAGCATGAACAAGCGACGCTGATTCATCCGGCAGTGCCGCTGGAT
TTGCGGGTGCGGGTAGAACGGGAAGCCCGTCTGATGGCGGGGTATCGTCAGGGGCGTGAA
ATCAGCGACCGTTTCCTCGATTTGCTGGAAAACCAGCCGCTGGAAGGCTTTGAACACCGC
GTCAACCGTTGGCTCAACCAATATGACGACCCACGGCTGAACGAGATTGTCGGCCATCTG
CTACAGATTTATCACGCTATGCTGCGCGGGGAGATCCTGTCATGAGCAGCGTGCGTTTTT
ATGCCCTGAACCGCAAGTTTCTCGACAGCCGCGACAAGATACCGGAGCAGGCACAGCAGG
TGATGTATTACTCGCTGGCTATCGGTCATCATGTCGGCGTCATCGACTGCCTGAAACAGG
TGTTGCATTGCCCGCTGGCGGAGTACGAAGGCTGGGTCGGCCAGTTGAGTGATGAGGAGG
CCCGCCGCAAGATGCTGGGTTTGCTGCGCTTTGGCGAAATCACCATCGACCACACCCACA
CCGTGCTGCTGGGCAGTGCGTTCACCGCACTGGCAGCGGCGGATCGCTACCCGGAATGGA
CTGCTACGCTGGTGGACTATCTGGCCGCGATGCAACGGGAACCGGCTATTTATCTGATGG
TGAAGCGCCTTGATGATTGAACATCCTTTACACACCGACGCCCCTTTATACATCGAAAAT
ATCGTGCTGACCGTCGGCAACACCCTGATGGGGGACGACGGCGCCGGCCCGCTGCTGGCG
GAACGCATGAGCCAACAGCCGGTGGCGGGCTGGTCGGTGATTGACGGCGGCGCTATTCCG
GAAAATGCCGCTCACACGCTGCGGGAACTGAAGCCTCGGCGCCTGCTGGTGGTAGACGCC
ACCGACATGGGGCTGACGCCGGGCGACATTCGCATCGTCGATCCGGACCGTATCGCCGAA
GACATGCTGATGAATACCCACAGCCTGCCGCTGAACTACCTGATCGACAGCCTGAAGGAG
GACATTCCCGAGGTGATTTTCGTCGGCATTCAGCCGGCGCTGGTGGCGTTCTATTTTCCC
ATCAGCCCGGAAGTCACCCGGGCGGTGGACACTCTGTACCAGCGATTATCCGGCTGGGAG
GCAAATGGCGGCTTTGACGTGCTGAGGTGAAGCGCTCGCGCAATTGACCTGATATGGCGG
CGGGCGGAGCAGACGCCAGCCGCCCCTGACCGCAATCCCGCAGCCTATTTATTCTTCCAA
TTGCAGATCTTCCAATTGCAACTCTTCCAACTGCAGCACGGTATGCGCCAGGCTGACCAC
CGTCGCCAGGCTGACATGGGTATTTTTATTCAGCGACTTATACAAGCTGGTGCGACTTTT
CGCCCCCGCCTCTTTGGCTACGGTGCTGTTGCCATGTTTTTCCACCGCGATTTTCAACGC
TGCTTGCAGAATTTCCGGCCGGTTTTCAATCACGGCATCATAGAAGGCGCGCGAGATGAC
ATCGGCGAAGTGCCTTTCTCGCACCGCCAGCGTGTGGCTGACATACTCCCCTTTTTTCCG
CAATTCTGACGCGGAAATCTTAATATCCGGCAGCCATTCCAACGCGCCATCCGGCAACAA
CCCAAACTTGATAAATAGGCTGACGTCCGAAAATACTGGGCTGGACGCATATTGATAAAG
ATTAATGTCGCAAACCAGACCATCGTCATAGGTCAGGCGCAACGAAAAATCACCAATAAC
GTCAACTTCCACGATTTTATGCATAAATGCCTCACAATTTTCCTGGATTTCTCCCCACTA
CCGCCCGTTCCCACATACTCAGCAGTTGTTCCCGATGGGCCCTGATATGCGCAAGCGCCA
TCTTGCGCTTGTTATTCGGCAGATATCCTTCGATCTCGGTTCCAGTACGAATACTGATGA
TCAGCTCATGGTTGCCGTAGCAGACATGTACATGCGGCAAGTAGTGCCGCTCATCATCAT
AAAAGTACAAATGGAAAATTAGCCCTGCCAGTCTATCAACCTCAGGCATTGGCACTCCTT
GTCAATGAGCAGAGTAACACTGTATCCCAAAGGATACAATCATCCTATTTTCAGTCTTAT
CGCCGGTAAAAGGCTTCATGTTGATTTCACTGAACAATAAACAGCCATTGCGCGCCGCTG
AAGTATGCAGGTAAAGCGCCCTGGCCCTGAAACCACAATCCTGAAGCCACAATAAAGGCC
AGGCTTTCTAACCTCGATAGGCTGTTTTCAGAGATGGAACGCGCTTCGCAACAGATCGGT
TTTTATCTGTCTGTCGCCGTGGCCTACACCGCGCCGGGCACACGTCGTCAAATCTGCCGA
ACCTCGTCGACTGACACTCGTCACCGGCCGGTCACTGGCGGTCTTTCTCCAAAGAAATCA
CTTTAAATTTCTTATAAATCAAATTACTAAACCATAAGCGTTCATTCTGGCATAAACCCT
GCTTTATATGTGGTGATGTGTCGGCGGCCGAGCCGTCGACATCACCCTTAGTCCATCAGA
GCCGCGGAAGGAGACCCTGTCATGAACCGGTTCGTTTTAGCAGACCCCAGGAAATGTATT
GGCTGCCGTACCTGCGAAGTCGCCTGCGTGCTGGCGCACAGCGACGGCAACCCGTCGTCG
CTGTCGCCAGAACATTTCACACCGCGCCTGAAAGTGGTGAAGGGGCTGAATGTCAGCACC
ACGATCCAATGTCGCCACTGTGAAGATGCGCCCTGCGCCAATGTTTGCCCTAACGGGGCG
ATCGTACATGCCGGCGATCATATCCGGGTGCAGCAGGAAAAATGCATTGGTTGCAAAACC
TGCGTGGTGGCCTGCCCGTACGGCGCCATGACGGTGATCAGTAAACCGGTGGCGCGTATC
AGCCATTATCAAACGCTGGGTAACTGCATCAAGGCGGAAGCGCACAAGTGCGACCTGTGC
GAAGGACGCGCCAACGGTCCGGCCTGCGTTGAGGTCTGCCCGACCAACGCCCTGCGCCTG
ATCAGCCGGGAGGACATTCAGGAAATGATCCAACGTAAACAGCGGCGCGCAGCACTCGAT
GAAGCCGCGGAAATGAAATTCTGAGCGTGCCGTCGGTACGATGAAGGAGAGCAATGTCAT
GCAGAAAGTAATTACCGTCTGCCCTTACTGTGGGTCAGGCTGCAAAATTAACCTGTTGGT
GGAAAACGGCAAAGTGGTCGGCGCGGAAGGCGCCAACGGCCTGACCAACGAAGGCGAGCT
GTGCCTGAAAGGCTATTACGGCTGGGATTTTCTCAACGACACCAAGCTGTTAACCCCGCG
GCTGAAGCAACCGATGATCCGCCGCCAGAAAGGCGCGCCGTTTGAGGTGGTGTCCTGGGA
CGAAGCCATCGACTTCGCCAGTTCCCGCCTGAAAGCCATCAAGGAGAAATACGGTCCGGA
CGCCATCATGCACACCGGTTCGTCCCGCGGGCCGGGCAACGAAACCAACTATGTGATGCA
GAAATTCGCCCGCGCGGTCACCGGCACCAACAACATCGACTGCTGCGCCCGCGTCTGCCA
CGGCCCTTCGGTCTCCGGCCTGCAGGTGACGCTGGGCAACGGCGCGATGAGTAACTCGAT
TTGCGAAATCGAACACACCGACTGCATTCTGGTGTTCGGTTACAACGCTGCCGATTCTCA
CCCGATTGTGGCGCGTCGCATCATCAAGGCTAAAGAACGCGGTGCCAAAATCATCGTCTG
CGACCCGCGTCATATCGAAACCGCCCGCATCGCCGACCTGTGGCTGCCGCTGAAGAACGG
CTCCAATATGGCGCTGGTCAACGCCTTCGCCAACGTGCTGATCAATGAAGGGCTGTATAA
CGCCAATTTCGTGGCGCAGCATACCGAAGGGTTCGAGGAATACCGCAATCTGGTGGCGAA
ATACACGCCGGAATACGTGGCGGACATCACCGGTCTCGACCCGCAGTTGATCCGCGACGC
CATCCGCCTGTACGCCGCCGCGCCGTCCGCCACCATTCTGTGGGGCATGGGTGTCACCCA
GTGGACGCAGGGCGTGGACGTGGTGAAAGGTCTGTCCGGCCTGGCGTTGCTCACCGGTAA
TCTCGGCCGCCCGAATGTCGGCGTCGGCCCGGTGCGTGGTCAGAACAACGTACAGGGTGC
CTGCGATATGGGGGCGCTGCCGAACCAATTCCCCGGCTACCAACAAGTCACCGACGCGGA
CGTGCGCGAAAAATTCGCCAAGGCCTGGGGCGTGCCGTCGCTGTCCGACCGCATCGGCTA
CTCGCTGACCGACGTGCCGCACATGATCAAGGAAGGCAAGATCAAGGCCAACTACCTGAT
GGGCGAAGACCCGCTGCAGACCGAGCCGGACCTGTCGGTGGTGCGCGAAACCTTCAACCA
GTTGGAATTGTTGATCGTTCAGGACATCTTCATGACCAAGACCGCCGCCGTGGCGGACGT
GATCTTCCCCGCTACCTCCTGGGGCGAGCATGAAGGGGTGTATTCGGCCGCCGACCGTGG
CTTCCAGCGTTTCTACAAAGCGGTAGAACCGCAGGGCAATGTGAAACCGGATTGGGAAAT
CATCAGCCTGATGGCGACCGCGCTGGGCTACCCAATGCACTACAACAACACGCATGAAAT
CTGGGATGAGCTGCGCAATCTGTGCCCGCTCTATTACGGCGCTACCTATGAGAAAATGGG
CGGACTAGGCTATGTACCGTGGCCGTGCCTGACCGAAGACAGCCCAGGCACGCCGTGGCT
GTACGCCGGTAACCAGTTCGACCGCCCGAACGGCAAAGGGTTGCTGTTTGCGACCGAATG
GCACCCGCCGATGGAGCAGACCGACGCCAACTACCCGCTGGTACTCTCCACGGTGCGCGA
AGTCGGTCACTACTCCTGCCGTTCCATGACCGGCAACTGCACCGCGCTGCAAACATTGGC
GGACGAACCGGGCTACGTGCAGATGAACCCGGAAGACGCCGCTCATCTCGGCATTCGCGA
TCAGCAACTGACGTGGGTAGCGTCACGCCGCGGCAAGGTAATCAGCCGGGCGATGGTCAG
CGAGCGCATCAACAAAGGCGCGGTTTACATGACCTATCAGTGGTGGATTGGTGCCTGTAA
CGAGCTGACGCTGGACGAAGTGGACCCGATCGCCAAAACACCGGAATACAAGCATTGCGC
GGTGAAACTGGAACCGATCGCCGACCAAAACTGGGCGGAGAACTACGTCGTACAGGAGTA
CAGCGCACTGAAGGCCCGTCTGCGTAAAGAAGCGGAAGTGGCCGGTTAATCCTTCGCCAT
CAACCCTTCGCCATCCTCCTCGTTCGGGGAGGATGGCTTTTTCAGTCCGTCTCACAACCT
CATCGTTTCAATCACCAAAATCAGGAAATTCCCTCGATTTCCCGGGCGGAAATCCCCATG
CGTTGCATGCGCGACAACAGCGTGGTGCGTTTAAGCCCGAGCCGGGCGGCGGCGCCTTTC
GGGCCGGCGACGATACCGTTGGTTTCCCTCAGTACCCGGATAATACGCTCGCGCTCCGAT
TCCTCTTCAGCATCCAGTTGCCCGGATGACGGCTCGGCCGCCACCGGCGGCGGCGTAAGG
TCGCGGTGCGCAGGTTTGGGCACCTCCAGCGGCGACAGGTGATGCTGCAATTCATCCATT
TGCAGATTGAGCGTGGTGCCGCGCGTCAGGATCACCGCGCGCTCTACCACGTTTTCCAAC
TCCCTCACGTTGCCGGGCCACGGCAAACGGCTCAGCTGACGCAACATGTCGGACGGAATG
CTGTCGATGGTACGGTTCATACGACGGGCAATCTTGCGGGTGAAAAACTTCACCAGCAGT
GGAATATCTTCCGGCCGCTCGCGCAACGGCGGAATGACGATGGGAAAGACATTGAGCCGG
TAATAAAGGTCACTGCGGTACTCGCGGTCCGCCACCATCTGCTTCAGGTCGCGGTTGGTG
GCGGCGATCAACCGCACATCCACCGGAATCACCTTGCTGCCGCCCAGCCGCTCGATCTCC
CGCTCCTGCAGCACCCGCAGCAGTTTGGGCTGCAATTCCAGCGGGATATCGCCCACCTCA
TCCAGAAACAACGTACTGCTATCCGCCAGTTCAAACCGCCCCTGACGCTGGCTGGTGGCG
CCGGTAAACGCGCCCTTTTCATGGCCGAACAGGTCGCTTTCCAGCAGGCCGGACGGAATG
GCGGCGCAATTCATTTTCACCATATGCTGGGCTTTACGCTGGCTCAGGCTATGGATAGCG
CGGGCAATCAGTTCCTTGCCGGTGCCGGTTTCCCCCAGAATCAGCACGGTGCTGTCGCTG
GCCGCCACCATCTCTACCTGTTCCAGCACCTGGCGGATCGCCGCACTGCGGCCGATGATT
TCGCCAAACTCATCGCCGCTGCGCTGATGGATATGCTCGGTAAGCTGTTCGGTAAGGTAG
AAGTTTTCATGGATCAGCGAATCCTTCAGCCGGGTGATCTGCTCATAGGCCAGCGCGTTA
TCCAGCGCAATGGCGATACGCGCGGCAATCTGCCGCAGCAGCCGGAGATCCGCCTCGCTG
ACCGCCAGCGCTGAGCGGTGCGCCAGCTCCAACACGCCCAGCGTCCGGTTGCCAAACGCC
AGCGGCAGCAGGCAGACGTGAGACAACGCATTGTCGAACCACTGGCTGAGCGGGCGCGGT
TCGCCGGTTTGGGGGCGTTCCGTCACCCGTACCAACTGCGGCTGATGCTGCGCCATCACG
CCGTCTGCCAGCGTTTGCGCCCGATCCACCTCGCCTTGCGCCGTTTTCGGCGCGCCGGCC
GGCGGGTAAACGGTGGCGAGATACTTGAGCCTTTGCGCTTCGCCCTCGCCTTCTTTTAAT
ACCAGCGCGATAAAATCGATGCCGAAAAAGCGGTGGATTTCGCGCGACACTTCCAGCGCC
AGCGCCTTCAGTTCCAGTTTGGAAATCACGGTGTTAGTGACATCCACCAGAATGCGCAGA
TGGTCGCGCTCATGGCGCAACCGCTCCTCTTCCTGCAGCACCTGTTCGCGCTCGCGAATG
GTTTCCACCACCAGCGCTACCACCCCGGCCAGCGCCTGGAAAAAATCGAGTTCGTTATCG
GTGAAACGGCTACCGTCGGTCTTGAGGAACTCCACCCCGCCCAACCCGCGGTGCGTGCCA
CGCAGCGGCAACTGACAATAATCACTCAGGCCGGCGTAGGCCGGCTGGTCAGTCAGGTGG
GGGAAATCACGCTGAAAGTGTGGACGATCGCAATGCAGCGGGGTCTGCGTGCTCCACACC
ACCCCGCCAGGCCCGTTAGCCAGCAGAATCGCCTCTTCGCTGCACTGGGTCTGCCCGGAT
TCGCGGTCGTGGCGATAGAAATTCATCTGGTTATGCAGCGGATCAAGCAGGATCAGGTTG
ACCCGGCCAAAGCGCACCACCGAAAACGACACGCCATCCAGCGCCCGCAACAGGTCAGGA
ATGGTGCGTTGTTGCAACAGTGACTGAGAAATTTTCAGCAAGGCATCCTGCCACAGAATA
GACAGTCGGGACGGAGTGTCTGTCAGTCGTGTCGCCATAACCACCGTAATCCAATTTCCA
TAGATAGTGTGGGGAAATAGTGTAAGAGCTTCACTACGGAAATGACACGTCGCCTCACCA
ATAGCTTGATCTGAATCGTACTAAACCGGAGCACGCCGGCGACAAGCGGTTACCCGATGA
GCGATTACCACCTGTCGCGGCAGATAATAATAAGAACCGTTTACTATTGTGGCTGTATTT
TATACAGGTGATATTACCGATTCTTGTTGAGGCAATATTGTCTTGGCGCGTCGCCATCAC
GCTGGATTGATTAAGATATCGTCATATTAAAACTAAAATGCAACACTTCAATTACATCCC
GAAAAAAGAAAACAACATTTATGGCCCTGCCGATGCAATTAAAGCAGGTCATTAAAATTA
CTGTTGTTTTTATTCAATTGCGATACGGGCTTTCCTGTATTACGCCAGATTATATTTTCA
TGAATAGAAGGGTAATTCTTGTTTATTAATCACTCATGTCATCAACCAATAATAAAATAG
TGAGCGGATAAAAATGGTTCAGCGACGATTATTGGATTTATTGCTGACTCAGGTGGAGAT
ATAAGAAAAAGTTATGATTAACGCAAAATCCGCCTGCCGACGCACAGAAATAAATACACA
AGTTATTGATAAGTAAAATGTTATATAAATAAATACACCTGATTTTTTCAAGGCTTTTAG
CCATGAACAGCAGGGAAATAGCACATTTATGGCCTCATTCAGTGATGCATTTCATTTTAT
CAGCAGAAAAAAAGGGCAAAAATCCGATTTCGTTGTAATATTTCGCGCGGCAGACACAAC
ACCCCACAAACAAAGCAGGGTATCGGCCTGCGTATGTCTCACGACATCTCTGACCGCTAC
GCTGCAATAACACTGTGTGTTGTCTGAATACATTCATCAACATGAGGTTAATATGCAAAG
GCAGAAGTTATTAATACAGATAATGCTGGCGATCGTGCTCGGTATTCTGATTGGCTGGGC
ATGCCACAACTATCTGGACGGCGCCCGTGCCAAAGAGGTGGCGTCTTACTTTAATATGGT
TACCGACATCTTCCTGCGTCTGATCAAGATGATCATCGCGCCGCTGGTGTTCGCCACTCT
GGTCTCCGGTCTGGCCAGCATGGGTAACTCTTCTGCCGTGGGCCGCGTCGGCCTGAAAGC
TATGACCTGGTTCGTTACCGCGTCTTTCCTGTCGCTGCTGATCGGCATGATGCTGGCGAA
CTTCTTCCAGCCGGGCACCGGCATGAATCTGGTCGCCCCGGTTAACCATGTCACCACCGG
TCTAAATACCGATGGTTTCACACTGAAAAACTTCATCAGCCATATCTTCCCGAAAAGCAT
CGTGGAAGCGATGGCTAACAACGAGATCCTGCAGATTCTGGTGTTCTCACTGTTCTTCGG
TTCTGCGCTGGCTTACGTTAAACACCATAACAAACAGGCCAACTTCATTCTGTCCACCAT
CGAAGAACTGGCCAAAGTGATGTTCCGCGTGACCGACTACGTGATGGCGCTGGCGCCGAT
CGCCGTATTCGCCGCCATTGGTTCCGCCATCACCACTCAGGGTCTGGGCCTGATCTACGA
CTTCGGCAAGCTGATCGGCGAGTTCTATCTCGGCCTGGCACTGCTGTGGGCGGTGCTGTT
CCTGGTAGGTTACGCGTTCCTCGGCCGTTCCATCGCGGTGCTGGCCCGTCTGATTCGCGA
ACCCACCATGCTGGCATTCGCTACCGCCAGCAGCGAGTCAGCTTACCCGAAAACCATGGA
TGCCCTGACGCGTTTCGGCGTGCCGAAGAAGATCACCAGCTTTGTATTGCCGCTGGGTTA
CTCCTTCAATCTGGACGGCTCCATGATGTATCAGTCGTTCGCAATCCTGTTCATCGCTCA
GGCGTACAACATTGACCTGAGCCTGACCCAGCAGATCCTGATCCTGCTGACGCTGATGAT
CACCAGTAAAGGCATGGCCGGCGTCGCGCGCGCCTCCGTGGTGGTTGTGGCCGCCACGCT
GCCGATGTTCAGCCTGCCGGAAGCCGGTATCCTGCTGATTCTGGGTATCGACCAGTTCCT
GGATATGGGCCGCACCGCGACCAACGTTATCGGCAACAGTATCTCGACCGCCGTGGTGGC
CAGTCTGGAAAAAGGCATCACCGACGACGAGGAAGAGACCGGGGTGGAAGTGGTGCTTCA
ACAGGTCAGACAGGACGCCTGATTACGCCCGACAACACGTCAGACAGTGAGTGAGTCAGA
CAGCGGCCATCCGGCCGCTGTTTTTTTATTGCGTCGAACGCGGCGCCGTCATCGCCCGCC
AGAATGACTCCGACGCTACGTTGAGTCGCGCATCCAACCGGTACAGATACACCTGCATCT
TCATCACCGCCTGATCCAGCTTCAGTACGGTCAGTTCCTTATGCGCCAGTTCATCGCGGA
TGGAGTAGTCCGGCAGCCAGGCGATGCCGTGGCCCTGCTTCACCATCCGCTTGAGCAAAT
CGCTCATTGAGGAGACAAAGCTCACGGTAAAACGCTCGGGCGCCAGAGTGGCAAGATAGC
GGTTGACCTGACGCCCCATGTAGCTGGTGTCGGTGTAGTTGAGCAGCGGCAGCCCGACGG
CGCGGATATCAAACAACGGTTTGCCGGCCGCATCGCAGGCGCACACCGGGTACAGGGTAG
AATCCATGATGCGGGTATGGCGAAACGGTTCCGACATCAGTTCCTCGTTGTAAAACGAGA
AAATGAAATCGCTGCGCCCTTCTTTAAGATTACGTACCGCATCATCCACATCGATGGATT
CGACATAGAAAATTTTCTCCTGCCGGTCTGGCACGGTTTTGAGCAACTCGGGCATCACAA
ACACCGACAGCGAGTGCGCCGCCGCAATCGTGATCTTGTTCTTGTAATGGCTGCCGCCGT
GCAGTTTGTGAATCTGGTATTCCAGATCGTCAAGGGTGTTGCGGATATGGGCGTGAAAAA
TCTTGCCCTGTTCGGTCAGTTGCAACGGCTGAGCGCTGCGGTCGAAAATATCGAACCCTA
CCGCCTCTTCCAGCGCCCGGATCCGTCGGCTGAATGACGACTGGGAAATATTGCGCGTCT
CGGCCGCCAGCGTAAAACTGCGGTGCTCCTCCAGGGCGATAAAATCGTATAACCATTTGG
TTTCAATGTTATTCAGCATCGACGGCCACCTTTTAGAAAAACGCATTATGCGCATAACAC
CAGTGAAGTTATGCAAAACATACATAGAGGATGGGAATTTCGCAATTCACATTTCCAGGC
GCTGTGCGATGATTTTTCCACTTCAACATCACCATCAATGAGGCGGAAAACGTGAATCCT
GTAGTCGGCATTCTTGGCGGCATGGGACCCGGTGCGACCGTGGATGCCATGCAAAAACTC
ATCCGGCAGACTCCGGCCAGAAAGGATCAGGAACATATTCCGATGATCGCGGTTTCTATC
CCGGATATTCCCGATCGCACCCAGTGTATTCTCAATCACAGCGCCTCACCGCTGAAGAAA
ATGGTGGAGTACCTGAAAATTCTGGAGAAAGCCGGCGCCACCTGCATCATCATTCCCTGC
AACACCGCGCATTACTGGTTTGAGGATTTGAAGCGGCATACCGAGTTGGAGATGATCAGC
ATTATTGACGCCACCTGTCAGCAAGTGGCTGAACAGCGCGTTCGTCACGTTGCCATTCTG
GCCACCACCGCCACCGTACGCGGCGAAATTTATCAGCACGCCCTGGCCGGTCAGCAGGTG
CGCTGTACATTACCGACCGACGAGCAGCAGGATGCGGTAATGAGCAGCATCTATGCCTAC
AAAGCGGGCGACGTCGCGCAAGCTCGCGCGCTGTTGTTGCCGGTGGTCGCCTCGCTGCGG
CAACGGGGCGTGGAGAAAATCATTCTGGGCTGCACCGAACTGCCGCTGATTCTGGAACCG
GAAGCCGTCGCCGAGCCAGACGCCTATCTGGATGCCACCGATGCGCTGATCAAAAAAACC
ATCGCCTGGTATTACCAACAAATCACGCATCCACCGGTCGCGGCGTAATTTTTCTCTGTC
GGTCGCAGTCTGCTGTCACCAACCTTTGTTATGATAACGCCAGGTGACAATACAGGGGCT
GATTAACAGAGAATCATGAAAGCGAAACCAGTAACGCTCAATGACGTGGCGGCTTACGCC
GGTGTGTCGTACCAGACCGTCTCCCGAGTGCTGAATCAGGCGCCTCATGTCTCAGACCGC
ACCCGGGAAAAAGTGGAGCAGGCGATGACCGCACTTCACTACATCCCCAACCGGGTAGCC
CAGCAACTGGCGCGCCGCAGCGCCACCACCATCGGTCTGGCGACCATCGACCTGTCGCTG
CATGCCCCCTCCCAAATTGCCGCCGCCATTAAAACCACCGCCAGCGAACTGGGATTTAAC
GTGGTGATCTCCATGTTACGCGCCGCCGACGGCAATGACGTTCAGCGCGCCGTCAATGAA
CTGCTGGCGCAACGGGTGGACGGCGTGATAATCAACGTGCCGCTGGAACAGGCGGCGGCG
GAGCAAATCCACCAGTTGTGCGCCACCACGCCGGCGCTGTTTCTCGACACCGCCCCCACC
GCCAACCTGCCGAGCGTGATATTCGACCCGCATCAGGGCACCAGGCTGGCTATCGATCAT
CTGGTGGCGCTGGGCCATCGCCGGATCGCATTGCTTGCCGGCCCGCAAAGCTCAGTGTCC
GCCCGGCTGCGTTACGAAGGCTGGCAACAGGCGCTGGCCGCCCACCTGCTGACGCCCTGC
GCGACTGCGGAAGGAGACTGGAGCGCCAGCGCCGGTTATCAGCAGGCGCATCTGCTGCTG
GCGAACTCGGTTCGTCCGACCGCCATTGCCGTCGCCAACGACCAAATGGCGCTGGGCGTG
CTACGAGCCATCCACGAATATGGCCTGCGCGTACCGGAGCAGATCTCGGTGATCGGTTTT
GACGACACCCGCGACAGCGCCTATTTCCAGCCGCCGTTGACCACCATCCGCCAGGACTTC
CGGCAACTGGGCCGGGAAAGCGTCAACCGGCTGCTGGAGTGCCTGCAACACCCGCACACC
CTCGCCCCGCTGCGGCTGAAAACTACGCTGATCCCCCGTCAGACCACCGCTGCCTGGCAG
CCCTACACCTTATCGCCGCAGGATGTCGCACAACAGCTGATTACGCTGGCGCGGCAATTA
CAACGCTAACCCATTTCCCCGACGCTGGTTTTGTGATCGACACCACTTTCCGGCGCCCTT
GCGCTTTACTCACACCCGGCAAGCCGCGATCCTGCCAATAGAATTGTGAGCGGATAACAA
AATCTGTTCATCTGCCTGTCAGGCGTTTTCAGCCAATCACCTTCAGCCAATAAAGGAAAG
CCTGCTTTATGTCCACTGCTTCCGCTTACGTTCCGCTGTCCGGCATCTCGCTGGCGGATA
TTCTGGCCAGACGCGACTGGGAAAATCCGGCTTGCCCTCACGTTCGCCGGCTGGACGCCC
ATCCGCCGTTTTCCAGTTGGCGCCGTCTCGACGCTGCGCGTGATGACCAGTCTTCCGATC
GGCGTCAGCAGTTGAACGGCGCATGGACCTTCAGCTATTTCCCGCGCCCGGAAGCGGTGC
CGGAACAATGGCTGACGCAAGACCTGACCAACGCTGACGCCATCGCCGTGCCATCCAACT
GGCAGTTGGCGGGCTACGATGCGCCGATTTACACCAACATCAAATACCCGATACCGGTCA
ACCCGCCATTCGTCCCGCAAGACAACCCTACAGGTTGTTATTCGCTCACATTTTCAGTTA
ACGCCGACTGGCTGACACAGGGCCAGACCCGCATCGTGTTCGACGGCGTCAACTCCGCCT
TCCACCTGTGGTGCAACGGCAAATGGGTCGGCTACTCCCAGGACAGCCGGCTGCCGGCGG
AGTTCGACCTGACGCCCTGCCTGCAACCGGGAGAAAACCGGCTGGCGGTGATGGTGCTGC
GCTGGTCTGACGGCACCTATCTGGAAGATCAGGACATGTGGCGCATGAGCGGCATTTACC
GCGATGTCTACCTGCTGCACAAACCGGCGGTACATCTGCGCGATGTGCAACTCACCACCC
CGCTGCGCCACAGCTACACCCAGGGCTCGCTGTGCGTGACAGCGCAGGCCAACCTGCCGG
AAGATCAGGCGCAGGCGTGGCGACTGAATGTACAACTGTGGCGCGGCAGGCAACTGGTGG
GTGAACGCTGTGCGCCGTTCGGCACGCCGGCGATCGACGAACGCGGCACCTATCACGACC
GGGTGAGCCTGCAAATAGAGGTGGAGCGGCCTGCGCTGTGGAGCGTGGAAGAGCCCAATC
TGTATCGGGCGGTGGTGGCGCTGGAGCACGCCGACGGCACGCTGGCGGAAGCGGAAGCCT
ATGACGTCGGCTTTCGCGAGGTCGCTATCCGTAACGGCCTGCTGCTGCTTAATGGTCAGC
CACTGCTGATTCGCGGCGTCAACCGCCATGAACATCACCCGCAACGCGGTCAGGCCATCG
ACGAAGCGACCATGCGGCAGGATATTCTGCTCATGAAGCAGCACAACTTCAACGCGGTGC
GCTGCTCCCATTACCCCAATCATCCGTTGTGGTATCGGCTGTGCGACCGCTACGGCCTGT
ACGTGGTGGACGAAGCCAATATCGAGACCCACGGCATGCAGCCGATGAGCCGCCTGTCCG
ATGATCCGCGCTGGCTGCCGGCTTACGCCGAGCGGGTCACCCGCATGGTCCAGCGCGACC
GCAACCATCCCTGCATCATTATCTGGTCGCTGGGCAACGAGTCCGGCTACGGCCCGACCC
ACAGCGCGCTCTATCAGTGGGTGAAACAACAGGACCCGAGCCGGCCGGTGCAATACGAAG
GCGGCGGCGCCAACACACCCGCCACCGATATTCTGTGCCCGATGTATGCCCGGGTGGATC
AGGACCAGCCGTTCCCGGCGGTGCCGAAATGGTCGATAAAAAAATGGATCGGTCTGCCAG
GAGAAAACCGGCCGCTGATTCTGTGCGAATACGCGCACGCTATGGGCAACAGCGTTGGTG
GGTTCGACCGTTACTGGCAGGCGTTCCGCCAGCATCCGCGCCTGCAAGGTGGCTTCGTCT
GGGACTGGGTGGATCAGGCGCTGGTGCGTGAGCAGGATGGTAAACCGCACTGGGCCTACG
GCGGCGATTTCGGCGATAAACCCAATGATCGTCAGTTCTGCCTCAACGGTCTGGTGTTCC
CCGACCGCACGCCGCACCCGGCGCTGTATGAAGCCCAGCGCGCTCAACAGTTTTTCCAGT
TCACCCACACTGAGAACGCCCCGCTGACGCTGACCGTCACCAGCGAATACCTGTTCCGCC
ATAGCGATAACGAAGAACTGCGCTGGCGCATCATGCAGGATGACGTCCAACTGTCGTCGG
GCGTTGTGCCGCTCAATATCGCACCGCAGGGCTGCCAGACCGTCACGTTGCTCGATCGGT
TGCCTGCGCCGCAGCACCACGCCGACATGTGGCTGACAGTGGAGGTGGTTCAGCCGAATG
CGACCGACTGGTCGCCCGCCGGGCACCGTTGCGCCTGGGATCAATGGCCATTGCCGATGC
CGCTGGCGCACTCAGCGCCATACCGCGACGACGGCGAATGTCCAACCCTGACTCGGGATG
ATGACCGTTTCGATATCATCCACGGCCAGCAACGCTGGAGCTTCGATCGACACAGCGGTC
TGCTGACACAGTGGTGGCGCGACGGGCAGCCACAGTTGCTAAGCCCGTTGCAGGACAACC
TGACGCGCGCGCCGCTGGATAACGATATCGGCATCAGCGAAGTGGACCGTATCGACCCGA
ACGCCTGGGTGGAACGCTGGAAGCTGGCCGGGCTGTACCAATACGAAACCGACTGCCGGC
AGATCCGCGCCGACACGCTCAGCGACAGCGTGCTGATCACCACCGAACACGTCGGCCAGT
ATCAGCAACAGGCGCTGTTCATCAGCCGTAAGCAGTGGCGTATTGACGCGCAAGGCGTGT
TGACGGTGAGTGTAGAGGTAGATGTTGCCCGTCACCTGCCGCCGCTGGCGCGCATCGGCC
TCTGTGGTCAACTGGCGGTGGTCAACCCACAGGTGAGCTGGCTGGGCCTTGGCCCGCACG
AAAACTATCCCGATCGCCGCCTCGCCGCGCTGCACGGCCGCTGGCAGCAACCGCTGGAGG
CGATGCACACGCCGTACATTTTCCCATCGGAAAACGGCCTGCGCTGCCACACCCGCGAAC
TGCGCTACGGCGACTGGCTTATCGAGGGCGATTTCCATTTCGGCATCGGCCGCTACAGCC
TGCAACAGTTGATGGATTGCACCCACCAGCACCTGTTGCAGCCGGAGCCAGGCACCTGGC
TCAATCTCGACGGCTTCCACATGGGAATCGGCGGCGACGACTCCTGGAGCCCAAGTGTCG
CACCGGATTTCCTACTGACCACCCCCCGCTACCGTTACCAGCTGCAATTGCGGCTGCAAT
AACCCCGCCGGGCCGGCAGCACTCGCTACTGCCGGCCCGCTGTTTTACCACCACGACACA
ACGTAAAACGCAGTCCAATCAAGACGATCGTGTGAAAAAGTCAGCATATTGCGCATTCCC
TCGCCAAACGCGTCAAAAATGTGGTTTACACCTTTGACATGCACGGCAGACCTCGTTATC
ATGCGCCCCGTTCCAACGATTCCTCTGTAGTTCAGTCGGTAGAACGGCGGACTGTTAATC
CGTATGTCACTGGTTCGAGTCCAGTCAGAGGAGCCAGATTTAGAAAATACCGCTTAAGGA
AACTTAAGCGGTATTTTTGCTTTTAGTCATTTAATCAATACGTTCACGTAAAAAAGCTTC
CCGATGCTTTTTCAGTTTTCCCTCTGCATTGGGTGAATTTGGTGGTCAGATTTGGGGTCA
GGTTGGTTCGATGACGGAGTGACCCCCACATGTCTCTTAACGACTCAAAAATCCGCAACT
TAAAACCATCTGCAAAACCCTACAAAGTTTCCGATTCTCACGGTCTGTGCCTTTTAGTTA
ATCCAGGCGGTTCACGTCTCTGGTATCTCAAATATCGTATCAATAGAAAAGAATCCCGCC
TCGGTTTAGGTACCTACCCCGATGTATCGCTGGCCGATGCGCGTCAACAGCGTGACGGCA
TCCGTAAACTGCTGGCGCAGAATATCAACCCCGCGCACCAACGGGCGGCAGAAAAAGCGC
CCCGCTCACCAGAAAAATCATTCAGGGACGTAGCGCTGGACTGGCACAAGAGCAACCGGA
CATGGTCAGAGAACCACGCCGCCCGTCTGCTTGCCAGCATGAACAACCATATTTTCCCGG
TTATCGGGCACCTGCCCGTCACGGAACTAAAACCCCGTCATTTCATCGACCTGCTGAAAG
GGATTGAGAAAAAAGGTTTACTGGAAGTGGCAGCCCGTACCCGGCAGCACCTGTGCAACA
TCATGCGTTACGCATTACAGAAGGGACGGGTGAAAAACAGCGCTGCATTGAACTTGGTAG
GTGTCGTGACCGGTAAGCGGATGTATCCTTCGTTAATACCCAGAGTAGAGAAAATAGCCA
TCATGTTGCCTGAGTCTTCAGTAGATTGATTAATAGATAACCTTGAAGTAGTCCCCGTCA
GTACAAGTGCTATTCTTTTAGTTAGCAATGCTATACGCCATGGCTGAAGCAAAGTGAACA
CCGAACAGCCGTGAAGCTGACTTGAAACCAGATACAGTAATTATGCCAATTAACGGTTTT
CCCCTGATAATGAATCAAACATTATTGCGAACTAAAAATTCATTATAATTTTATTAAGCA
CACATTAATATTCAGTTAAAGCTCGAACATTTCTGTATAACTCTTGCGAACACATTGAAA
AAACTGTAGTTTATCAGAGACATTAGTACATCCAGAATGTTCGCTACATAAATCAATCTG
CTCGATAGTTTATCGTTAACAATAAATAACTTTCATCAAAATAAATTATTACCATAAGTA
AATTTATTTACTTGCTCTGAAGAACAAATTTCCAAATCTGATATATGTTACTGTCCGTGC
AAGAAATAATCGCTTAATGTCCCTCCATTAGATTTTTAATCTTTCACTTAATTACCATAA
TTTCACATCCTCAATAGGGGTAAAAACATGAAACAAAATATGAATAATAAAAATGCATAT
TGTTTGCACATAAAGAAAAAACATTAGAGATCATAGAAAAAGAAACTATACATAAGAACA
AAAAAACTCAAATCACTGGAAAATAAAAAATCAAATTACCATCAGATTATTTATCAGAGA
CAGATCACATTTTAATCTATTATTCCCATTTTATACTTTCTCTGTGTACACAAAAGTTGT
ATCTCGCGAAGACATTGTTTATCCACTTACGTAGTAATTGACAAAATCCGAGGTAACAAA
TGGAACGTATTATCGAAGTAGCACCGAGTAAGATCTCCGATATTCGCGGTTATATGGCTA
ATAGTGGTGTTGACTGCGCCAGTGGTACCTGCGACTGCGGAGGTAGTGGTATTAATATCT
CCTCTGAAGAAGTACTAATCAAAGAGCTTCAGGAAATTACTGAAGAATTCTTTAATTGAT
AAAAAAGGGCGGCCATCGGCTGCCCTTTTTTAGGAAGCAAGGATAAGATGTATGCGCTAC
ATACTGTCAGAACCATATCGTGCTTACCTCTATTTCCCATATATAAGAAATTTTAATAAA
AAGATGCAACAGATGCTGACTGATTATGGTCTGCATCACCTCGATTTTACAGATGTGTCA
TTGAGTATCTCTGAATCACTTGATCAAATCCACCTTCCTGATTTTGTTGTTAAATTCGAT
GAATGGCTGAAAACACAACCCGATTCACATTCAGATAGATATACTTCCTATTTCAAGAAT
GATGATAATTCCTGGCTGCCAGGGCTAAGAAACCACAATCAATATATTAGTCAACTGGCA
GAACATATCTGTGATACCACTATCGCAAACATAAATAATTTTCTTATCCGCTTAATAGAG
GAACATAAGTTACTTATTGATATTTATAATTGCCCACCACTTTCTTCAACTCCGGGAAAG
CTGTCTTTAGCTGCTGGTGACCGGCATGACAATGGACAACAACCAGTAATACTAGCCCTC
GGAAGCTTCAAGCTTATTTACAAACCCAGAGATTCTGGCATTGAAAATGTACTTAATGAG
ATCTGCAACATTATCGGGTTAGCTAATGTCTGCCCTGTGACACTTAGTCTTAAAACACAT
TTGTGGCAGGAATTTGTCGAAAACAGGGGCTTGGATTTGAGCGTGGATGCAGCCAAAGTT
TACAGAAGATACGGTAACATTCTAGCTCTAGCCGATCTTCTGAATATCAATGACTGTCAT
TTTGATAACTTCATTGTAGATGCTGACACTGTATGGCTGATAGATCCCGAAACCAGCTTC
CAGTATTTTTTTGATGACGCCCCGGAATTTGAACGTTCTATATATCAAAGCGGATTGCTT
CAGAGCCCGGATGTTGTCAAGAATGGACTAGGGCATACATCAGCACTTACCGCTGTCACC
AATATATTTCAGTCTTTTACCTATCCTCATGCCATCCATGATGCGACTGAAAATATTCAG
GTTCGATATGAACGAGGATTTGCCAAACGGACACAAAACTTCCCACACTACCACGGTCTT
CCGGTGAAGTCTAAGAAGTATATTTCTGATGTAACAGAGGGATATACCGACACGTTTCTC
AAATTAAAAAGAAACCATGCGAGAATAATTTCCCTCCTGAAAAACCACTCAGAAATTAAA
CCACGTTACCTCGTTCGCACAACAGCTTATTATCTACTTATCATTAATAAAATAATTCAT
CCAGAGACAAGCATAAATATCAAAAAAAAGCTACCAGCGTTAATTGATGAATTTTTACTC
TACCCCGGATCACACCCCAAGTTTCAGAGTCTTATATTATATGAAGTATCCTGCCTTGCA
AACTATGACATTCCTCTGTTTCATCTTTTTATTAATTCACGCAGTTTATTTGATGGAGAG
AAAAACGAATTCCCTGACTTTTTCCCTACCACCCCTCTTGAACAGATTGACAGCTATTTT
TCTCGTGATGAACGGTATTTATTAAGACAACATCACCTTATAGCGCGGAGTATGAATGTT
GTATACAAAGCAGGCTAAAAAGCATATTTATTTTATTGGTCAGAACAGCCATGGTTCAGA
CGAGTCATGGGCGTTTCGGAATGCCTTTATACATAAGCTACGAAGGGAGTTACGTAGCAT
AGTTCTTGTCGAATGTCCGACTATAGACCTGATTGTGTTTACACTCAGACGCTTTAGAAA
AGTAAATACCGGGGACATGTCGTACCTTACATCGTCAGCGTACTGGTGGATGCGTTCTGA
GGAGTTTGCAACTTTCCTCCATGCTTTACCTGCAACATGTGTTATTGCGGGGATTGATTT
ACCTTTATCCACAACACTTCATGAAAATTATATTAAAAGTATTCGCTTAGTTCCTCTTGC
TGAGCAGCGTCTGTTGATCAGTTTGCTGGAGTTTGATCGACAAAGTACATTAAGTATGAC
TGGAGCAACGCCGGAACAGCGTGAGACCGCTATGGCGGAGAAGATCGGGTTAGCTATCCA
GCTTGGTTATGAATTAATTTTTGTCATCTGCCACAACTTTCATGCAACGCACACTTCATG
GCTCCATTACCCTTCGCTCTGTCAGACACTCGAAAACAAATTTCATGGAAGCATCGATAT
CACATCATACGGCGTATTTTCTGAAAACATGACATTTCTGGCAACACCAGATGGACATTC
ACTGTCAATAAACTCTGTACGGCATGCGTGCAAAAAAATGGGTAACCAGACATACCGTGT
AAAAATGATATCCTCCCTCTACAGAACGGAAACCAGGGATGCGATGGAGCTAATTCTGAA
TACTCCTCGACATTTTGATGAATTTGTCATTTTCCCGAACGGGAAATGCCTGACAATGGA
GCTTTTCTGATGCAGAAGGTAAAAGAAAAACTGAATCTGGTGACCTATTCACTTTCATTG
CTATTCAGGAAATCACCATGGCTATCCACGCTGTTTATCATCCTCATTGCCCTGCAGGGG
TTATTGCCTACCACGAGTGTGATGGCAAGCATCCGGCTCGGAAATATCATCAGTAGCCCG
GATCATTCAGGTCTGATGACCGTGGCAGTATTCTGGGCATTGACATTTGTCTTCCCCGGT
GTGCTGGCTCCCATTATCAGTACTCTACAAAGTATACTGAATCAGCATGCCACCTATCTG
ACACAACGAACTATTATGGAGGCAGCCTGCCGCATTGAAGACCTGAAAATTATCGAGAAA
CCGGACATACACGATAATCTTGAGGTTCTTTCAAGAGAAGCAGCTCACCGTCCCCTGAAC
CTTCTGGTTAATCTTGTTGATATATTTCGCGGCATACTAACGCTGTTGTCTTTGTCTCTG
GTACTGGCTTCAGTTGTCTGGTGGTTTCCTCTGGCATTTCTTCTGCCGCTTATCCCGATC
ACTTTTACTGTTGCACTTTCACAAATCGATATTTTTCGAGCTCTGCTGGGAAAAGGTACC
GCCGCTCGCCTGATAAGGTATTATCTGGGTGTTCTACTTGATGTGAAGCTAGCTAAAGAG
GTCAGAATTTTCCGTTCAGCATCATTTTTTTTCACCAAACACACGCAGGCTTTCGAAGAG
CTGGAAAATGAATTAAATCAGGTCAGACGCAAACAATTACTCAGACCCCAGCCATGGAAT
CTTTTATACCTGGCATCCATCCTAGGTGTTATGTACTGGTTTGTTGAATATCTTCAGGCA
GGCAGAATTTCTGTCGGAGGGTTACTGGGCACCATACAATCAATTTCTTTCTTTGGTTTA
TCTTGCCAGTGGATGGTGTATTCCTTTGCTAATATCGGCGTCTGTTTTAGTTTCTTTGCT
CGACTGAGAGAACTTGAAAGCGTTGCGCAGGAGAACAGCTATTCCCTCTCTGAGATACCT
CCTCTAGATGAAATCAAGTTTGAAAATGTTTCCTTTTCTTATGAGAACGGCCACAACGTT
CTCAGCAATATTAATCTAACGATCCATGCTGGTGACCAGCTTTCTATTGTTGGTGAAAAT
GGCGCAGGTAAATCAACACTGATTAAGCTGCTCTGCCGTTTGTACCACCCCACATCCGGC
CGTATTACCTGGAACGGGATTGATGTTGCCAGCATTGATATAAGGACATGGCATCGTTGC
CTTAGTGCTATTTTTCAAGATTTTGGCCATTACAATATGACGGTGCAGGAGAATGTCACG
TTCAGGAACAACATGAGTACGGTCGAGCAACAACGCTTTTTACAGACTTGTGAACAGGCT
CAGTTCCCGCTGGAAATCCCCCATGATGCAACCAGTTTCCTCGGGAAAGAATATTCCGGT
ACAGAACTTTCTGGTGGTCAGTGGCAGCGCCTTGCACTGGCCCGTGCTCTGTTTTCTGAC
GGGGAATTAATCATACTTGATGAACCAACCAGCGCAATGGATCCGCGAGTGGAAACCGAG
TTATTTGCTCGCTTTTCTGAACTTGTCAGGGGAAGAACATCCGTAATGGTCACACACCGT
CTGAGTGCCGTAAAAAACTCCACGCGGATAATTGTATTAAAACAAGGCGAAATTGTTGAA
AGTGGAACACCGGCTGAACTGGAGATAAAGCGGGGTGAATATTATGCCCTGCTGAATTTG
CAGCGAAGTCAGTACAACTCCGGCTCCGGAGATGCACAGGTTGCCATCTAAAAGAAAAGA
GACTAGAGATAAAATTAATAATGTTAATTTTATCTCTAAATAACTTCGCCAAATAGTAGA
TCACTTGAAGGGAACTCAGTCCGAATTGTGCGATCTGATCAATCGCCAAAAAGAACAAAC
CACCAGCCGGACTAAGCGATGCCGATCATAGCAGCAATTCCTGATGAAGAACGACAACTG
ATGCGTAAAGAAGCCCAACAGACCGCGATAAAAATCATGCCAGACGCCTCATTGCTATAC
TGATGCTGCATCGGGGAAGGACGGTCACTGAGGTCGCCAGAATACTTTGTGCCGCTCGTT
CATCTGTTGGAAGATGGATAAATTGGTTTACTTGACATGATGTTGAAGGACTAAAAAGTC
TCAGGGCTGGACGTGTTCCACGCTGGCCCGTCACGGATATCCTGCATGTCCTACCGCTTC
TGGTACAACGTTCTCCGCAGGATTTTGGCTGGCTGCGCTCTCGTTGGAGCACGGAGTTAC
CGACCCGTATCGTCAACCAACTTTTCGACCTGAGGCTTCACCGCTACCTTGCACCGATAT
CTGAAACAGGTAGGTATGGTCTGGCGCAGAGCCGCGCCCACGTTGAAAATCAAAGATCAA
CACTATGAGGAAAAACGGCTCGCCATTGAGCAGGCGCTGTCTCCGGAGTCAACGAATCAT
CCCGTGTTTTATCAGGATGAAGTTGATATCGACCTGAACCCGAAAATTGGCGCGGACTGG
ATGCCAAAAGGGCATCAGAAACGCATTGCCACGCCGGGACAGAACCAAAAACATTATCTG
GCGGGCGCGTTACATTCGGGTACGGGGCGAATCCACTACGTTAGTGGCAGCAGCAAGTGT
TCTGATTTATTTATCAATTTGTTAGAAACGTTGCGGCGCACATACCGGCGGGCGAAAACT
ATCACACTGGTAGCGGATAACTACATCATCCATAAAAGCCGAAAAGTGGAGCGCTGGCTG
GAGAAAAACACGAAATTCCGATTGCTGTTCCTACCAACGTATTCGCCGTGGCTGAATCCG
ATAGAACGGCTGTGGCTGTCGTTACATGAAACCATAACGAGAAACCACCAGAATCGATAT
ATGTGGCAATTACTGGAACGGGTAAAACAATTTATGAACGTGGCTTCACCGTTCGCCGGC
AATCAACATGGGCTGGCTAAAGTGGAGCGATAATATGAGAAGCTATTTAGACAAAAAATG
CGCTGCAGGAAAACCTCCTGCAGTATATCTTTTTTATATATTATCAGTGCGTCAATTCAT
GGCTGTCCGCGAGCAGTTCATGTATTTCCTTAGGCGATAAACGCCCGGAAAGAAGCACGC
TGACCCAGTGCTCTTTGTTCATATGATAAGCGGGTAAAATGCCGTCTTTTTGGCGTAATG
AGCCGATATACTCAGGCCTGACTTTAACTTCGAGTACCTCCAGCTCATCATCCGTCTTCA
GACCCAGCTTTGTGCCGGGTACGTTCATCACGATAGCGAACCATTTTTTCCCGTCGTGAT
GGCGAAGCACAGCATAGCCCGGCAGCTTACTCCAGAGATATTCCGGCTCAGATTTAAAAT
GTTCCCGAGCGTACCTGAATAATGCCTCTCTTTTCATAATAACTCCCGCTTAATACTCAT
GAATATTCTGGTTGGGACTCTGTCAGATAACTACGTCTATAACGTTGCAATCGCCGCCAG
TATCGACACTGGGTCAACTCTGGCGAGCAATAAACCCGTCTACCGTCTACGCCTTAGTTG
GCGTATCTATCGCCATCCGTATGGCGCGCACGTCGCGGACAGGCGGCGCGCCAAATTGCC
GGAGATATTCACGGCTAAACTGTGATGCGCTTTCATAGCCGACGACAAACGCCACGTCAG
ATGCGCGATGTTCACCGGTAAGCAAAAGCTGGCGAGCTTCCTGCAATCTAAGCTGTTTCT
GATACTGAACAGGACTGAGACCTGTCATTGACAGAAAATGGCGATGCAGGCTTGCCCTGC
TCATACCGCTTACCTCGCACAACGCTTCGATGCGAAGACGGGTACTGTAATTGTCCCTGA
TCCAGCCAACAGCGCGCCGGATGCTATTGAGTGCGCCATCGGGTTGGGCAATCTGACGCA
GCAGTCGTCCCTGAGGGCCCTGCAGGAGACGATAAAGCAATTCCCGTTCGAGCATAGGGC
CAAGAATAGGGATATCGTCAGGCGTATCGAGCAACAACATTAGGCGGAGTAACGTATCGC
GGAGCGAAGCGGTCATGGGATTTATCATGATGCCAATCCCCTTCTGTTCGCTCTCGCGGA
CAGAAGGCATGTTCGCCGCTAATTCCGCCAGTATGGCCGGATCCAGCACCAGCGATACTG
CTACGTAAGGCTGCCCATCTTCAGCATCAAGAATTTGTCCGATCAAAGGCAGCTCAAGCG
CGCTGATAAGATACTGTTCGCTGTTGTAACTCAAAACCGTGTCGTTAATCGCAACGCGCT
TTGAGCCTTGCAGGATGAAGCAGATCATCGAACGATACAGGCAGGGAGCCTTGTCCGTAG
AGCCTTGCCCCACGCAGAGATCCACACGTGGGATGCGTGTGACAGTCAATCCCGGCGACG
CGTGGCGCAGGGCGATTTCAAGATGCGGTGCAAGAGAGTCATTCATGAGGCTGATTCTAT
CACCGACGTAATACCACGCAAGATGATTGATACAATCAGGCAAGAAAATGAGCTTATCAG
GCGTAGGCTACACGCCGGTCATTACCTATTATGAGCAGGTCAAGAAAGCACCGGAAGGTG
CCCTAATAACCTGAAAGAGACAGCTCATGACTCACCCTATCGCACTCATCACCGGCGCCA
GCCGTGGCCTCGGCCGCAACATGGCACTCCACCTCGCCAGGCGCGGCGTCCACATCATCG
GTACCTATCGCAGCGGCGCGGCAGAAGCAGAGACGCTGAAACAGGAGATCGAAGCACAAG
GCGGCAAGGCCGTCATGTTGCCGCTCGACATCACCGATACCGCCAGTTATCAGGCTTTTT
CAAGCGCCGTGACTGAAACGCTGAAAAACGACTTTGGCCGTGAGCGTTTCAACTTCCTCG
TCAACAATGCGGGCAACGGCCTCTTTGCGAACTTTGTTGACGCGACCGAAGAGCAGTTTA
CTTCACTGGTGACCACGCATCTTCAGGGCCCGATTTTTCTGACTCAGAAGCTGTTACCGC
TTGTTGAAGACGGCGGACGTATCCTGAACGTTTCGTCCGGATTTGTACGCTTTACTTTGC
CGGGGTACAGCATTTATGCGGCTGTGAAGGCCGCCGTTGAAGTGCTTACCCGTTACATGG
CCGTAGAGCTTGGTGCACGCCAGATTAGGGTCAATGCTATTGCCCCAGGAGCCATCGCAA
CAGATTTTGGAGGAGGCGCGGTGCGAGATAATGAGGATGTGAATGCTTATGTTGCTCAGG
GGATCGCACTGGGCCGTGTGGGTCTTCCGGACGATGTAGGTGGAGCAGTAGCGGCCATCC
TGTCCGATGACATGGCCTGGGCTAACGGGACGACTTTTGACATTTCGGGCGGCCAACTGC
TGTAACCACGGCCACCTTAATTCCATTCTGTCATTGACCTTTAAGGGAGAGCATATGCCG
AACGCAAAACTTGCGCTCATCAGTCATCCGTTGTGCCCGTTTGTTCAGCGAGCGGCGATT
GTGCTATTGGAAAAGAATGTGCCCTTTGAGAGGATCGACGTCAACCTTGAGGCGAAGCCA
GACTGGTTTCTGGCGCTTTCGCCGACGGGCAAGGTGCCATTGCTCAAGGTGGAACTCGCG
GATAATTCTGACGCGATCCTGTTCGAGAGCGCGGCCATTTGCGAATATCTCAACGAAACG
CAGGCAGGAACCAGCCTCTATTCCAGCGACGCACTTTCCCGCGCACAGCAGCGTGCCTGG
GTAGAGTTTGGCGTGGCGACACTCTCCGATGCCTGGCAGTTCCTGAACGCTAAAGAACCC
GCGGTTGCTAACGATAAGAAAGCTACCTTTCGTGATAAGTTGCAGCGCCTTGAGAGCACT
CTTGAGCAAGGACCCTATTTTTCAGGATCCGCGTTCAGTATGGTCGATGCGATGTTTGCC
CCGGTCTTTCGCTACTTCGACTTGCTAAGCCCCGACGTTTCGCAGCCGATTTTCGACAAT
CTTCCCGGTGTATCGGCGTGGCGGGCTTCACTGGCAAACCGACCAAGCGTCATTGCTGCC
GTGCGGAACGATTACGCCGAGAGATTTAAGCAGCACCTTGTTAAGCAACGGGCAATACTC
GCGGATTCAGTTTGCCAGGCAACCTGAGTTTACAGAGTACCGGTATTTTAATTTTGCTGA
CCTTTAGAGGACACTGATATGCCAACGCCGATTGAGACCGTAAATGCATTTTTCAACGCT
TATCCTGAGGGAAAAGGTAAAATTGCCATACAGCGGTGGTTCACAACCCACACTGTCTGG
GTCAATGAAGGCGTCGCCACCACTACCGGCATCGATGAAGCATTCGCGCTGATTGATAAA
CTCGAAGATGCATTTGGCATCACGACAGTACGTATTGAAATGCTTTCGATCGCCGCTGAC
GGTAATAAGGTGCTCACTGAACGCTTTGACAGGTTCGAACGTGCTGATGGCAGCGAGATT
GGAGCAGCAAAAGTGATGGGCATACTTGAGCTTGACGGCGATAAAATCATCGCCTGGAGA
GATTATTTTGATACCAGCTTCATGCAGAAAACGGCTGAATAGCTGATTAATATCGCTGAA
GGACATCACAGTTCAGGCTTAATAAGGGGCCGTTTAAGGCCCTGAGCCGACTAGCTGTTA
CTCACGACAGAAGTTATTCCCACTCGGGAACATGTCCTTCTGCGTATCGCGCACCAAAGG
CGTCATCCGGGAGCATCAAGTGAATGTGGCCAGTTCGCCCGCATCAGCGAATGGGTGTGA
TTTTTCTTTCATAGTTTGTCTGCTACCCCCTCTGTCAGGATAGTTGTCATCCCCATCGAA
AATACTAATGACAAGATGGGAAGAGATAGTGAAGCGAATTTCACCAGAACGTGAACACGT
GAGTAAAGATCGTTATCCGTTATCAAGCTATGTCGCTCTCTTTTTTTGACCGGCCACCAG
GTTCCAGGCTCGACCCGATGCTCAGGACCTGGTTAGAATGCATAGTGTCGCCAGCGGGAC
AGGCAGTTGTTGCCGCACTGACACATCGCGCAGAAGGATATGTCCCTCTGGAAGAAACCA
TGCTGGTGGAGCAGAAAAGGGTTCTTGCTCTGTTATCGCTCAGCCCAGGCAATGCAGACG
ACTATTTGTGAAAACGACTCCCCTGACCAAAATAAAACGTAAACAGCTCGATATCTTTAC
CGAGCGATTTCGCGCCCAGAAGGATCAGCTGTCAGCCAGACTGTTTGTCGTTGCGCAGTA
TATTGATCAAAACCGGGCAGCCGTGTTGAACCAGACAGCAATGGCGATCGCCACAGAAAC
CGGTACGTCTGATGCAACGGTCATCAGGGCCATACAAGCGCTGGGGTTCTCGGGTTTAAG
AGACCTGAAAAATGTCCTGCGGGCCGTGGTCGGCGAGACGCTCAGTTCATCAGCACGTAT
GGCTACCACCGTCAGTGAGTTATCACCAGATATTAACGCCAGCATTGATTTTGTCGTCGA
TAGTTACCGTCTGACCTGTGATTTGCTGCTAAGCCAGCGTAATCGTGACGCCATCGCGCT
GGCCAGCAGTCTGCTGGCGCCCGCTGAACGTATCGCCATATTCGGTATTGGCGCTTCCGC
TTTGCTGGCGGAATATACGTCACGCTTGTTCAACCGTTACGGCAGATCAGCGTATGTGCT
GAACAGAACGGGGGCAGCACTGAGTGAACAGATTATCGAATTACGCACCGGCGATGTGTT
GATTATGCTGGCGCAGAAAAGTGCGCATCGTGAAGGCATGACCACGCTGGAAGAGGCCAG
AAAATTAAAAATGAAGGTCGTTTTACTCACTGGCGCAGATGATTCTGTCTTCATGAAACA
TGCCGACAGCACGATATTCATTCCACGCAGCTCATCTAAAGAGAAAATCCCCATCCACGG
CACCCCCATTATGTGCCTTGAGGTACTGGTATTGGCGCTTGCGACGCTCTCTCCAGGCAC
ACCGTTGAAGACCATTAATCGGCTCTACGAGCTGAATAATGCTCTGACAAGACCGAAAAA
AACATAACGGGTGATTGCCTGTTAAAAATTAAGCTTGTCACGTTCCGTTATCTGATACAA
AGCCCCCCATTCTCACCCAAGCCATCGCGTGCATGAGACGACTACGGCTCATCGCGTGAT
CTGCAGAACGCCGGTGACTGTACTGTAAACACCGCTGCGCAGATGACTTGGGTATATTGC
CCCACGGGCTCGTGCAACCCGAAGAACAAGCCTAAACCGGGTCTGAAAGGGTTTATTGCA
ATTTACTGCCTTTATTTTCACCAACCAACCGAGCATACATAGCTTAAGGCTACCTTAATA
ATCCTTCTTTTATTCCATCATCCATATCTTCCCCCCACGACTGAACGCAATAAATGATGT
AGCAATTAAACAAAAATAAGAAAAAAAACACGAGCAGCTACTACAAAACAATCGCAAACT
AATGATTTTATTTGATTTACCCTACTACATTCATTTTTTGACCATATTGTTATTTATAAA
AATACATACTGAATGGGATAGCGTTTTATTTATCACCGGTAAACGTGAGGCTAAACGTTT
AAATCTCATCATTGAAAATAAAAATCAATCTCATTACTATTCTGCATGTAAATTTATTTT
CCTTTGCTGCGGACTCGAACCGATGAAGTCTCTTTCCCATTTTGCACCCGTATTAAATAA
TAAAGCGTCTGGCTCAGGGGTACTGTTACTCTCAACCCTTCTTGCCTGCCAGCATATTTC
AGCGGCAGAAGCATCCACGGAAGAAACATTAACCGTGACCGCCACCCAGGCGTCTTCCGC
CGGCAGCTATAACCAGGATGACGCGGCGGCGACTTTACGGACCAGGGTTCCCCGCAATGA
AACGCCACAGTCTGTCAGCGTGGTCACGCCGCAGGTGATGGACGATTACCAGGTGACCAG
CCTGAATGACGCCGTTAAATTTGTCAGTGGCGTCACACAAGGCAACACCCTGGGTGGCAC
CGAGGATGGCTTTGTCAAACGCGGGTTTGGATCGAATACCGACGGCTCAATATTTATCGA
TGGCATCCGCAGCAATCAGGGGCTGACCATGGATGCCAGCATCGATCATGTTGAAGTACT
CAGGGGCTCCTCCTCCCTGCTGTACGGTATTCTGAACCCTGGCGGGGTGATCAATCTCGT
CAGCAAAAAACCCCAGTATGAATGGAACACACACCTTAGTGGAGAATCCAGCAGTTACGG
TGGTGGTACCGGAACACTGGATATCACCGGTCCGCTGGGAAATGGTTTTGCCTTTCGTCT
GGTCGCAGAACGCCAGCGTGAGGATTACTGGCGTAACTTTGGCGTAAATGAACACACCCT
GCTCGCGCCTTCTCTGAGCTGGTATGGCGATCGTGCCTCATTCAATATCAGCTACGTCGA
GTACAAATACGACGTTCCTTATGACAGAGGAACCGCGTTTATCGATGGCAAGCCGGTCAA
TATTCCTTACAACGAACGCCTTGATGATAGTGCGAACCACGCCTGGGGCAAGAACAAGCG
GTTAAATGCCAGCTATGGCTACGCCCTGAATGATATCTGGGACACACACCTGAATTATGG
CTGGATGCAGCGCCGCTACGACAGTAATGAAGTCCGCGCCACCGCAATTAACACCACCAC
AGGCATTGTCTCCCGACGCGCCGATGCTAACCGCGGGTTCAATCATCAGACACAGTATGT
TTCCTGGGATATCGGCGGTTCACCTGAAATCGCGGGAATGCGGCATGATTTATTGCTGGG
TGTCGATTATGAGCAAAATGAGACCTATAAAGCCTATTCGTATCGGGGTAATGTATCGAA
AACCTTCAATATGTATAACCCGGTCTATGGCGAAGAGCCCGTCGTGAGTGGCAGTACTTA
TCGTGACTCGTTAAGTAATCTACGCACGAATCTTTACAGCCGTTCCATTTTTGCCAAGGA
CAGCATTCATCTCACGGATAAATGGATAGCCGTGCTGGGTGGCCGATTCCAGAAATATAC
CCAGACATCCAGCAATGGGTTTATCACTCCTGAATCGACGCTGAATGATCGCGGTGATGC
TTTCTTGCCTCAGGTTGGCGTGGTTTACAAAGTCATGCCGGATTTGTCTCTTTACGCCAG
TTACAGCAAATCATTCACGCCATCGACCAACACGGATGATAACGGCAATGTCGCCTCGGC
GGAAAAAGGGACATCGTATGAAGTCGGCAGTAAGTGGCAGATTTCTCACGCTATTGCCGC
GACCCTGGCGCTTTATCGCATCGACGAAAAAGATATGTCGATCTTTATCAACGGCGTAAC
GCGTAATATTCCCGCCGCTCGCTCAAGTGGCGCGGAAATCGAGATCAATGGTGAAATCAC
TAAAGACTGGAATCTTATTGCGAACTACAGCTACGACAAAACAGAAATTGTCGAGGACAA
AATCAACCCCGCGAACATTGGCAACCGGCTGGTCAATGCCCCGACCAATATGGGCAGCCT
GTATCTGAGCCATACGTTACGTTTTTCCTGGTTACCTGGTGAGCTACGCATCGGTGGTGG
TGGCCGCTATGTTGGTACCCGTGCTGGCGATCCAGAAAACAGCTTTATCATGCCAGCTTA
CACGGTGGCGGATGCTTTTATTGCATGGGACAGCCAACTGGTGGGCAAACATACCCAGTT
GAAACTCAACATGAAAAACCTGTTTGATCGCGAGTATTACGAATCCAGTGCCGGCAATCT
TCGCGTGATAGAAGGTGAGCCGCGTGTGATGTATCTGCAAGCTTCTGTCGATTTTTAATC
CCTCCCCTGCTCCGCCTGCCACTGGCGGAGCTAAATAAGGTTTTATTATGAGAACGTTAT
CGCTACTGCTAACGGGCATGATTCTGTCACTCTCGGCGCAGGCAAAGATCCTTACGGATA
GTTTGCAACGCCAGGTTGACGTGCCTGACAATCCGCAGCGCATCGTGATTGGTGAAAGCC
GCATGATTTATACCCTCGCCCTGGTTGAAGAGGGGAACCCGGCGAAGCGGATCGTTGGCT
GGCCCGACGATCTCAGGCAGCTCGATCAGCAAACATGGCAACGCTATACCGACGCGTTTC
CGGCCATCAAACAGATTCCCCTAATTGGTAAATCCAATTTTTCACAACTAAACGTTGAAA
AAATCATTGCCCTGCGACCTGAACTTGTCATTTTACCGGTATACGCGAAAACGCCGCCAA
ATAGCGAAGAACTGATGCGCCAGCTTGCGGCGGCGCATATCCCGGTTCTTTTTCTTGATT
TTCGCGTGAATCAGCTAAGCGCCACCGTGCCATCGCTACGCACACTTGGGCTCGCGTTGA
ACGATGAGGCAAAGAGTGAGAAATTTATCGCGTTCTACCAATCACATATGGATTTCATCA
GGCAGCGGCTGCAGGAAGCTAATCCGCCCAAACCTAAGGTGATGCTGCAACTTCACCTCG
GACGTAAAGCGGGGTGTTGTACCACCGTTGCACATGGAAACCTTGCCGAGCTGATTGTCT
TTGCTGGAGGCAACAACATCGCCGCCAATCGTTTTTCGAGTGTTTTCGGCCAGCTTAATC
CTGAGGCGGTTATTGCGGCAAACCCGGATATCTACATTGCGACCGGTATGGCTGGCCCGG
ACGAAAAAGGTTTTCTGCAACTGGGGCCCGCGGTCAGTCACGCCAGAGCAAAAGAAACAT
TTCTCGATGCGCTAAACGGTGAACCGACCGTCGCCGCGTTGGGGGCGGTCCAGAATCACA
AGGCTTATGCTTTCTGGCAGAATTTTTACATGAGCCCATGGCACCTGCTGGTTGTCGAAT
TCTTTGCCAAAACATTTCATCCCGAACTCTTCCACGAACTTGACCCGGCCAACACAATGG
AAGAGATAAATCAGCAGTTTTTAACGCTGAAAGAAACCGGGAGTTACTGGACAAATAACA
GGTAGCTGAATCGCCACGGGTACAGCAAGCATCTCAGAGTTAGTTAAGATGACTTAAAAA
AGAGCTTCCCATGAACGGTAAACGTTATCCCGAAGATTTTAAAATTGAAGCGCTCGGGAC
GGTATCCATTATTTTTAGGTAAGGCCACAAACCCGATACGCTCCTCAACAATAATAGTTA
ACTGGTCGTTTTCGTTACTCGTGTGGTCAGCGCTATTACCGCGCTGACCACGGTAAATAA
GGCGATGATCCAGGCCATCGTCCACGGCGTACCATCGCCCAGCAGGGCAAGCAGCAAGGA
AGAAATAATGCCGCTACCGTACTGTAGCGAGCCGATCAATGCCGATGCGGACCCAGCAAT
GTTTGGCACGGCATCAAGCGCGGCGGCTGTTGATGTAGCAGCGATGATGCCGTTCATCGA
AAAGAAAATAAACACCGAGACCACAATCAGAATAATTCCGCCGATGTTGAGTTTTGTGCC
TACCGCAAGAACCAGTGAGGCGGCGGCGGCGATCAGCACGGCAAATTTAAGCAACCTCTC
AAGCGGGTAGCGTTGAACCAGACGACGGTTCACGATGCTCATGCCCACTACGCCGACGAT
ATTCAGCGCAAATAACCAGCCGTAATGTTGAGGGTCGACACCGAAATAAGTGATGTAGAC
AAAAGCCGATCCGGTAATAAACGCGTAAGCCGCGACATAATAGGACGTCAGGCATAAGGT
GAAGCGCATGAAAGCCGTATTCGTCAGCAGTGCATAATAGTTGTGAAAGGCGCTGGATAA
AGAAGCCTTGATTCGTTTGTCCTCCGGTAACGTTTCAGGCAACCAATATAATGAAATGAA
CATGAGCAGGCCAATCACCGCCAGCAACCAGAAAATCGAGTGCCATGATGTCACTTTGAT
CAATTGTCCGCCGAGTAGCGGACCGGCAATCGGCGCAATCGCCATAATGATTATTAGCGT
AGAGAGCATTTGTGCGGCGCGGATACGGCTAAATAGATCGCGGATCATCGCACGAGCTAG
CATCGGCCCAGTGCACGCGCCCAGCGCCTGAAAAATACGCCAGAAAACAATTTGCGAAAT
AGTAGTAGACAGTGCGCAGCCCACGGAGCCGACGATGAACAGTGCCATACCAATAAACAG
CGGCGTCCGGCGCCCCCAGTGGTCGCTTAACGGGCCCCAAATCAGCTGTGCAATGCAAAA
GCCGATTAAAAAACCGGTGATGGTCAATTCCACATCACCCTGTAAATCGTTCCCCATGAT
TGGCATGGCAGGCAGGTAAATGTCTGTCGATAAGGAAGTAAACGCCATCAGGGCGCTGAG
AATGGCAATAAAAAATAGCTCTGGGATTTTTTTCGATCGCATCTGAGGTTGAGTCATATC
TGTCATTTAAGCTTCGATTATTCGCACTATATTACCGGGATTGAACCCGATGATAATCAT
GCGCTACAGAATAGACTTATGAATAAGACTCATGAATCAGGCATTACTGAGCAGTCATCA
GACATCCAGGAGAATGGGCGATGACGCCAGACAGGAGAGCAAAACCGCAGGCCACTACAC
CAATAATACTTACCACGGAGATTGACTGAAAAATACCCCTTATATTCACTCCCACATCGA
ATGGAAATATAAGGAGTATTTATTACATCAACACGTCACGCTACCAGCCACAAACATTAG
TTTCTTCGTCCGACTCGTAGCCCCTGACAATATTGACCAGTTCCTTGACGGCATCAGCAG
CAATAGCCGGGTCCTTCAGTTCAGAAAGGGTGGCGAAATCTTTATCCACTGATACGCCAT
TGTTTTGATTGGTTACGGTCAGCAAAAAGTCTTTACCTTGCTTGCTGGTTTCCGACAGTT
CGTCAATCAGCGCCGCAACCGCCTGATTCGCTACGTCCGGCACATATAACGACATGGGTT
TAAGAAACACCCTTTCTTTTTTTTCACTATTACCACGATGAGATAATGCTAAGGAATACC
CTTTATTTTCGCTTTCCATTATTACTACCTCAGCCTTCGATCAAAATTTTTGGGTCGACA
TAAAAATCAACGTTAAATAACGTATCATCCGATAGTGCTTCTATTCGGTGCCACTTTTCC
GGCGGAAATACGCCAAATTGCCCGGCTTCTATCGTCAGGGTGTCGACAGGATCGGGGCTG
TTCTCATCTGCATAGCCGTAATAACGGATAGCCCCCTGCATCACACATAAACGTGGGTAA
ACACCTTGCCGGGTACCCGCATCCAGGTGTCGCTGCCAAATAGACGCAGGCGCCGTATCC
TTGGTCCAAAAAGGCGTTGTACGTGTATGAACATAATTAGCTGGTATTACGATTCGTTGC
ATGTTTAACCTCATTTATCCCAGTTTAAAAAATGACGGGAGGATAAAACAATATGATGTA
TATCATATACCTCTTTTCGGGTTTGTGGATTATTTTTTCTATATATCTTTCACAGTCGCG
CAACAGCATGACAAGCCGATGATGAGGCAGATAAGCACGTTTCACCTCAGTTATCCGTAT
CCCCAGCAAGCCGACAGGGATAATCACATGAAGAAAATGCCACATTAAGTAAACAAAAAT
CCCTCATGAAGATAACAAACCGATTTATTAACACGCGGCATACATACCCCGTGAATACTC
AATTGGGGTTATTGTTAAAGGCCATCGAAAAGAGTAGAAATGGGCATCACATATACCTTC
AAATAATGGGTTCTACGCTGAAATGAAGAAAAGTGTGAAATTAAATTCATTTTATTACGG
CTTCCCGGTTTTTCTTGTCACAACGACAGACAGCCGTAACGGGAATACCAATATCGCCCC
AGTATCTTCCTCGATTTCGCTGGGCGATAAAATTATTATCGGGGTCAGCAAAGGCAGCAA
AACCTACAGCAATTTACTATCAGGCTCCGATGCGGTTATAAATATCCCTGATTACAATCT
TTGGGAGACGGTGGAAGAAATCGGTAAACTGACGGGCGGAGATACGCTATCCGAAAGCCA
AATAAAATGGGGCGTTCAGGTATGCCACGATAAATTCGCCAAAACCGGGCTTCACACTGA
AAAATCGACAGAGATTGTACCGCCGCGCGTGGTTGAATGTCCGATTCAGGCGGAATGCCG
AACCGTAAGTACGACGGATAAAGGGCGTTTTATTCTCGTTGAGTTTGATATTTTGAATGT
CTGGGTAGAAAGCCATCTATTAGGTCAAAACGATGCCATCGACTCGTCAAAGTGGAAACC
GTTGATATATAACTTCCGCGAATACGATACAACAGGCGATGCGTTAGGCTTTAATTTTAA
ATACGGACACTGATCATAGCCAGAGCACCAGCCCGGCATTAAACCGCGTCGGCTACACCC
ACCCGGCATCTTTATCTTCTGGGGTTTATGGAATTTCACACTTCCGTTACCACGACCAGA
CGCTATCAATGCCGCGTGCTGGTCGGGAATTATCAGTCAGGAAATAAATTTCAACCCTTG
CTTTAATACGATATCGCACGCTTTGGTTTTGACTTTTTCCGCCAGCGGCGTATTACCCAA
CGTACTCAGGTTTAGCTGTTTCCCCTCTCCCGTATTCAACAGACCGGTCAACCCTTGTAC
ATAATCGGTCTGTTTCTGCTGTTCCTGTTGAGAGGTCAGGCCCAGTTTATTCAGCAACTG
GTTTTTGACATTTTCGGTGTTTGTCGCCGCAACCAGCTTCTGTTTCATGCAGTATTCCAG
GATACCCGCCGCATTGTTCATGCTGCCGGCGCTCAGCGACTGGGTTCCGCCATTCAGCAA
GCCGGTCAGCCCACTCAGGTTGCCAGATGACGCACCGTTCTGGCTTAACTGGTTGGCCGC
GTTGGAAAGGGACTCCTGCCAGCTGGCCGCCTGAACGTAACTTGCTGCCGCCATCAGAGC
GGCCACACCCACGGTGTTCACTGCACGTTTGATTAATGTCATAACACGCTTACTCTTTTG
TGATCGAAAACTGTGACGCAGTATACCCTCGCGGCCATCAGGCACCATCCGATAAAACCG
AAACAGCGCGCTGAAAAAGTAGCCATGTTTGAGCTTGAGCGCGCAATCAATACGTGACGG
CTGTTGACGGCCATTTCAGGCGTTGCCTGATTTAGCCGTCAACAGCCGTCATGGGCGCAG
CCGGTTTGGGCACGGGAGTCGCTGAGGATTTCGGGCTTTGCCTAGGTTAAAAATGGCAAG
TGAAGTAGCCCTGAACGGAGAGACTCTTATTGTCGATCAAACGGGATATAATACTCGACT
TCAAAATAATCGGTATCGATCCTGCCTTGCGCGTTTTTTTTACAGCGGATGACTTCCAGC
TCACCGCTATTCATTCGGGTATACGCCTGGCCGGGTAAAATATGATGATAAATCGTTTTC
AAAAACGATGTATATTCCGTCACATCCCCGGAAAACATAAAGCGTAAATAGCGTTCCGTC
GCAGCTGGCGTCTGCCCGGAAACATTATCAGCACCGACGTCACTATGCGGGTCGACGGCG
CTAATATGGTACGCCACCCGCACATGACGGTTAACCCGGTTCGCGTCAGGAATAAAATTT
GAAAAAGAATAAATAACCACATCCGGGCCACTATATTGGCGGCTGGTCTGCTCCCATAAC
GTTATTCTTTGCGGGATATCAACCGCCGAAATAAAATCATCAATACTATGGGTATGTTCA
AAAAAGTAGGTATTCGCCGGTATGGCGGGTAAATCAACCACTTCGGGAATCGGAAGCCAG
TCCACACTGGAGCCTAACGAGGGTTGCAGGCCGGAGAAATCCCAACTTGACGCTTTGCGA
TAATGTCCGGGCGACATCCCGAAACGCTTTTTAAAGGTTCGGGTAAATGACTGCTGGGAA
TCAAAACAATAACGTAACGCCACATCCTGGATGGTTTGGCTGGTCAGCTTTAATTCGACC
GCCGCTTTGCTCAGCCGCCGGCTGCGAATATACGAGCCCAGCGACACGCCGGTTTCCTTC
TTGAAGATGCGTTGCAAATGCCATTTGCTGTAGCCCGATTTCGCGGTGACGTCATTGATC
ATCATCGGGCTTTCAAGATGGTTCTCTATCCAGCCAATCAAGTCGGCGGTAAACCTCATC
ATAGACGGCATCGTTGATAACATCATGGCAAAACCCCCTTGCTGAACCCTCAGAAACACC
TAAACACCCACCGATGACGAACCTGCATCGGCATCAATTCACACATCGGCCACACTGCGG
ACTAATGCCCGGCAGCGGCCGGCCCTGTTTTGGTAAACGGTGGTCTGGCGAACCAGATGA
TCACCACCAGCCCCATAAATCCCCAACCCAGCAAATGGAAATAGTCGATGGTGGATGCCA
TCCACGCCTGCTGCTGCACGGTTTTATCAAGCTGCGCCAGCGTGGTCTGGCTGACTCCCC
CCATCCGATTGAGGTAATCCACCGCCGCCGGGTTGTAGACGGAGACGCTTTCGCTCAACA
CCGCGTGGTGATAGATCTCGCGATGCGACCAGATCCAGGTGGTCAGCGACGATGCGAAAC
TGCCGCCCAGCACGCGCAGGAAGGTCGACAGTCCGGCCCCTTCCGCCACATCCTTGCCGT
GCAGGCTCGACAGCAAAATGGAGGTCAGCGGCACAAAGAAAAACGCCACGCCAATCCCCA
TAAACAGCTGTACGCCGGCCACCGTAATAAAATCGACGTCGATGGTGAACTGAGCGCGCA
TCAGGCACGACAGCCCCATGATCACAAACGACAGCGAGGCGAGCAGGCGCAAGTCCACCC
GGTTACCATAACGGCCGATAATCGGCGTGAGCAGCATCGGTAACATCCCCATCGGCGCGG
CCGCCAGCCCTGCCCAGGTCGAGGTGTATCCCATCCAGGTTTGCAACCACTGGGGCAAAA
TCACGTTGATGGCGAAAAACGCGGCGTAACCGAGCATCAGCGACAGCGTGCCGATAGTGA
AATTTCGGTCGGCAAACAGTCTCAGGTTGACCAGCGGATCGCGCTCTCCCAGCTCCCAGA
TCACAAAGGACACCAGCGCAATGGCGGAAATCACCGACATCGTCACAATATCCGAGGACG
CAAACCAATCCAGGTCGTTGCCTTTATCCAGCACCACCTGCAACAGGCCGACACCGAGAA
CCAACAGACCGATGCCGACATAATCGACGCGGGCGCGCTCCGTCGTGTCCTGCCAGTCGC
GCAGTTGCGCCATCACCACCCCGGCGGCGAACAGGCCGATCGGCACGTTGATGTAAAAAA
TCCACGGCCAGGCGTAGTTATCGGTGATCCACCCGCCGGTAATCGGACCGACAATCGGCC
CCACCACCGTCACCATCGCCAATAACGCCAACGCCATGTTGCGGCGCGATGGCGGGAAAA
TCATCAGCAACAGCGTCTGACACATCGGGTACATCGGCCCGGCGAAAAAGCCCTGCAAGG
CCCGAAAAACAATCAGCTCCGTCATGCTGCGCGAGAAACCGCACAGAAAAGAGGCCAGAC
TGAACAGCAGTACCGAAACGACAAATAACCGCCGTTGACCGACGATGCGCGCCAGCCAGC
CGGTCAATGGCAGGGAAATGGCGTTGCATACGGCAAACGAGGTAATCACCCAGGTGCTCT
GATCCGAACTGACGCCGAGATTGCCGGCTATCGTCGGCAGCGACACGTTGGCGATCGTGG
TATCCAGCACCTGCATGAAGGTCGCCAGCGATATCGCCAGCGTCGCCAGTCCCGGATTCG
GCGGCGTAAAGGCGGCTTTATCGTTCATCACCGGTGCCTCAGCCACGTGAGCTCGTCCGC
GGTTGACTGTTGTCGCTCAGAATTTTCGCCACCAGTTTATCGGCCTGCAGGAGCGGATCG
TCGTACACATCGGTGAGATAGCGCGGTGCGCTGACCGGTGCGGCGGGCAGCAGTTCACCC
TGCGTATTGTGCAGATCCACGCTAGCCAGCATCGACAGGCCGATACGCAGCGGGCGTTGT
TTCAATCCTTCCGGGTCCAGCGCGATGCGCACCGGCAGACGCTGCACGATTTTAATCCAG
TTACCGCTGGCGTTCTGCGCCGGCAGCAGAGAGAACGCGCTGCCGGTGCCGATCCCCAGG
CTCTGTATGGTGCCGTGGTAGACCGTTTTGTCGCCATAGATATCCGCCGTCAGGGTTACC
GGCTGCCCCAGCCGCATTTGCACCATCTGGCTCTCTTTGAAATTGGCGTCCACCCATACC
TGATCGAGCGGCACGATCGTCATCAGGGTCGCGCCGGAACTGACGCGCATCCCAACCTGA
ACCGCGCGTTTGGCGACATAGCCGCTGACCGGCGCGACGATGGCGCTGCGCGCCCAGTCC
AGATATTTACTGCGCAGATCCGCCACCGCGTTTTTAATCTCGGGATGGTCGTCCAGCACG
GTATTATCGACCATCGCCTGATTGGTGCGCAGCGCCTGTTCGGCCGCATCGAGCGCACTG
CGGGCGCTGTTGACCGCATCCTGATAATGCGCCAGGTCCTCGGCGGAAATGGCGCCCTTC
GCCATCAGCCCTTTACGGCGGTTATAGTCACCGATGGCCTGTTGCAGCGCCACCTGTCTG
GACGCGACCTGTGCCTGATAGTTATCAACGGTGCTGTACAGGCCGCGCACCTGACGCACG
GCGCTGGCCAGTTGCGCTTCCGATTGCTGCAACGCGATCAGGGTATCGCTTGGGCTGAGC
TGCACCAGCAACTGCCCTTTTTCCACATAGTCGCCATCGTCCACGCTGACCTGGGTTACG
GTGCCGCCGACCTGCGGCGTCAGCGTGATCAGATTACCGCCCACGTAGGCATTGTCGGTG
GTTTCATAAAAACGCAGGTAGATCTGGTAATAAGCCACACCGCCTGCCGCGCCCAGCAAC
AACACCAGCAACAGAATGGCGAAATGACGTTTACGGTGGCTGGCGCGCGGAGCGGATGGC
GTGGATGTCGTATCCATGGAAACGATGACCTTTATCGTGGGTAGGTTAAGTGAGGGGAAT
GACGCGCTATCACGTCATCCGGCAACATTTTGATGAGCAACTGCATCAGCTGTTCCACTT
CCTGATAAGTCAGGCGCGCGGTAGTTTGCGACAGGACAATCCGCATTCCTTCCCGTTCAA
ACTGCTGGAGGATCGCCAGCCCTTTTTCCGTCAGCGCCAGAATCACCTGCCGCTTGTCAC
TGGGGTGAGGCTGACGCACAAGCAGTTCCCGCTTCACCATCCGCTCTATCATGCGGCTAA
GCGCACCGCCGTCCATCATCACGTTTTTGCTCACCTCGACCGGGCTGGTGAAGCCTTTAT
AGATACTCATCAAGACCTTGAACTGAGGCGCGGTGATGTCGCTGTCGGCAAAATAGTCAT
TCAGCAGGTTATCCTTGAACTGGTTTACCAGGTGGATAAGCAAGCCAAGCGGGTAGAGCA
TTTCATCGGATTTTTCATTCATCTCACAAAAACCTGCCTAGGCATTAATTGAAAAAGAAA
TTAATGCCTAGGCATCAAAATGTCAATCTCGATTCGTTCTCACGGTACATTTTCTGTATC
AAGACCCGTCACGCCGCAAGGGCAACCCCCGGACTTTCCCGGTGCGATGGGTCGGGGAAA
CCCAACAGGCGATGTCGATTTGAGTCCGTCAGGGAGAAGCCATCATGGCTTAGCGAAATG
GCTCAGCGGAATGTCATCACCGCTTGCAGCAACGTTTTTGAGTAGGGATGGGAAACCGCG
GATAAATCGCTAACGGCGCATGCTTCAATGATTTCGCCCTCACGGAAGAACATCACGTTA
TTGCACAGATACGCCGCGGCCTGAATATCATGCGTAATAAACAGGCAGGAAAGGTTAAAG
CGTTTTTTCAGGTCGATAAGCAGATCCAGAATCTGCACCTGTGAGGACACATCCAGCGCG
CTGATGGCCTCATCCAGAATAAGCAGTTGTGGGTTTGTCGCCACCGCCCGGCAAATACAG
ACACGCTGAATCTGGCCTCCCGACAATTCATGGACATAACGCCCGCGTAATTCCGGCGCT
AAACCGGCCAGCGCTAATAATTCGGTGATTCGGCGATCCCGTTCGGCCCGGCTGATGATG
TCCTGCAACATCAACGGTTCGGATAACGCCTGATAAACCGTCATCAGCGGATTAATCGAA
GAGGCATAATCCTGAAATACAGTGCTGATTCGACGTCTTCTATTTTTGGGGGAAAAGACC
GGCTCGCCCGCTAATAATATTGTCCCCCGGTCGGGCCGCTCCAGCCCGCTAATCAGGCGG
GCCAGGGTACTTTTTCCGCCGCCGCTTTCGCCGATAATACCGAGGCAATCGCCGTGCCCA
AGCGAGAACGAGACATTTTTTATCACCGCGCGTTTTCTTTTCGAGAAAAAATGCCCGCGG
TTTTCCCAATAGCTTTTTTCAACCTGCCGGACATCAAGCAACATGCGTTATTTCCCCATG
ACCTGATTGAAGGCCAGACTTAATCGTCTGCGGGTCTCAATCAGACCGCGTGTATAATCC
TGTTCGGGGTGGGTAAATACCCGTTCGGTCTCCCCCTGCTCAACGATTCGGCCGTCTTTC
ATCACCACCACATACTGCGCCAGCGCCCTGACCAGCGCCAGGTCATGAGAGACAAACAGC
ATGGCGCTATCGCCATTTTTTTGCAGCTGAATAAACTGCTGCACGATTGCATACTGCGTA
ATGCAGTCAAGCGAGGTGGTCGGTTCATCCGCAATGATCAACGCCGGTTCTGATGCTAAC
GCGATGGCAATCATCACCCGTTGCAGCATCCCGCCGGACAGCTGATGGGGGTATGCCGCC
AGTAATGTGGCCGTATCCCGCAGCCCGACGTTTTCCAGCAGCGCGGTAGCGCGGTCACGA
CGCTGCGCATGAGTCAACGGCGTATGCCGCTTCAGCGTTTCATCAAGATGGTTACCCACC
GTATACAGCGGATCAAACGCGCTGACGGCATCTTGCATGATCAGCGCCATCTGTTTGCCG
CGCATAGTCAGCCACGCTTTCGACGAGAGTCGTTGCAAATCGCGGCCTCGAAAAACCGTC
TCGCCGCTGACGCGCAGCCAGGGCGGCAGCAAACCGAACAGGCTTTTGCACAGCAGGCTT
TTTCCGCTCCCGCTCTCCCCTACAATCGCCGTACAGCAGCGTTCATGCAGCGTCAGATTA
ATATCGTTGAGCAAGACGCGGCCGTTGCGTGCATCGGAAACAGCGAGCCGGTTAATCTCC
AGCAACACAGGCGCCGTCATCGCGGTCTACCCGGCGTTGTTGACATCGCTGGCGGGGTCC
AGCGCGTCGCGTAAAAAATCGCCGACCACATGACAGGCGGCGACCACCACGGCAATGGCG
ATACCGGCGGGCAACATTTGTGTCGGGTGCGTCAGCATGACGTTTTTCGCCTCGCTGAGC
ATATTTCCCCATTCCGGCAACGGCGGCTGGGCACCCAGGCCCAGAAAAGAGAGCGCGGAG
ATCATCAGTATCACGCTGCCAATATCCGCAGACGCCAGAATAACCAGGTCGGCGGCAGCG
GCCGGCAATAGATGCCGGCGCATGACATAGGTGGAAGGCGCGGCAATAATACGCACGTAA
TTGACATAATTTTTACTGCCGTGTCGCAACGCCATCCCTCTGACCATGCGCGCATACCAG
GCCCATTTCGCCAGCACCACCGCCAACAGGATATTTTGCATTCCCGGCCCGATAATCCCC
ACGATGGCAAAAATCATCACCTCGCCGGGAAAAGAGAGCATGGCGTCGCAGACGCGCATT
AAAAATCCGTCGATGTTGCCTTTGAAATAGCCGGCGATCAGGCCAACGATTCCACCGGCC
AGCACGGTCAGCATCATGGCCGCGACGCTATAAAACACCGTGGTTCTCACGCCAAACACC
AAGCGCGAAAAAACGCACCGCCCCAGATTATCCGTACCGAGCGGATAGAGCAGACTGGCG
CTCTGATACTTATGCCTGACCGACGTCAACGCAGGATCATGCGGTGCGATATACGGCGCG
AAAATACCGACAATCAACACGATCAAGAGCAGCAGGCAACACAGCAAGGCCAGCCGATCC
TGGGTTATTTTTTTCCCGATAGCCCACGCCATGTTTAGCCTTCCCCTCTGATTCGCGGGT
CAAGTTTGGCCTGCAACAGGTCGGTCAAAAGATTACACCCCAGAAACAGCAGCGCCATCA
GCAACATGTAGGCCTGAATCATCGGATAGTCACGATTGAAAATAGCGGAAAGGCACAGCC
GGCCCACGCCGGGCCAGGCAAAGATATTTTCGATCACCACCGTGCCGGCAATTAATTTTG
GGATGCTCATGCCAATCGCCACCAAAGACGCGTGCAGGGAATTCACCAGCACATGTTTAC
CGATAATCAGCGGTGTCGGCAGCCCTCTCGCTCTGGCGTACAACACGTAATTTTGCCGTA
AATTGCCGATCATGCTTCCCCTGATCAGCCGGATATAGGTACCGATGTATCCCAGCATCA
AGGTGCATGAGGGCAAAATGACGGATCGTTCGTCCTGCATGCCGCCGACAGGAAACAGGT
CCATGTTGACCGCCAGTCCCCACAGCAACAGCAAGCCAATCCAGTAATTTGGAATGGCGA
CCGTCAGGAAAACCAGGCTACGAACCACGTTGTCGAAAAGGGTATTTTCGGTTACCGCGC
AGGCGATGCCCAACGTTAGCGACAGCGTGACGATCATCACCAGCGACACCGCAGCCAGAT
ACAGCGTGGCGGGCAACGCCTGCATAAATTCATGCCATACCGGCTGTCGGGTGATAAACG
AGGTGCCGAAATCAAATTGCAGTACCTTCCAGAGCCAGAGTAAATAACGTTGGAGGAAAG
GCCGATCCAGCCCTAACTCATGGCGCATCAGTTGCACCGCCGCATCGGTCGGCACGATGT
CATTCACGCGCAAGGCCACTTCAGCCGGGTCGGAAGGCACCAAATTCAACAGCGAAAAAG
CCACCAACGACACCACCACGGCCAGCGGCAGCGTCATGAATAATCGTTTGATGAAATATG
CACGCATCGGCTCTGTTTTCCTGTGCATTTCCCCGACGCAGCATCGGCAACACGCCCAGC
GGGGATATCGTCCGGCGATCAGAAATACATTGTCTCAAAGGGAATCTCATACTGTGATGA
GTTAAACGACACCCCTTTCAGCGTGGGCGAATAGATGGCTTTGGTCTTCGAATAGGTCAG
CGGAATATACACCGCCTCATCGGCCAACAGCGTAAATAACCGCACATACAGCTCCTGACG
CTGTTTTTCATTCGGCGTCAGCAATATTTCGCCAATCAGGTTATCGATATCAGGCTTACT
GTGTAATCCCTTCTGTGCCTGATAGTCCGCATGAGCAGGAATACGGAACGACGAAATATA
CGAAGCCGGGTCGTAAGGCGTTCCCCATGACAACGAATATTGCAGGTCAAAGTCGCCCGA
CTTTTGGCGGTCCAGAAAAGCCTGCTTTTCTTCCCCCAAAATAATCAGCTGCACGCCGAT
CTTTTTCAGGTCATCCTGAATCAGCTCGGCAATCTCCCTTTCCGCCGCGTTATTGCGGTT
ATAAGACAGCATCAGCGTCAGCGTCTTGCCTTCTTTTTCCCGCACCGTCTTTCCCGCCGC
CAGATGCCAGCCGGCCGCCTCCAGCAATGTTCCGGCCTGCTGCGGATTAAACCGGTAAAC
CGGCACATCGATATCGCAATAGGGCACACGGCGGGACATCAGGGTATCGGCAACGCTTTC
GGTATTATCCATAATCCCGCTGGCGATCGCCGCTTTATCAATCGCGTACTGCAACGCCTG
ACGAACCGCTTTATCCCCGGTGATGGGACGACCGCTATTCAGCACCAGCGCACGGGACGC
AACCGGCGGGCTCATCAACGTCCGGTATTTTCCCGATGCCTGAAGCGCGGCAAAGCTGTC
CATATCCAGCATATCGCCGTCCGCACCAAAGATGAGCTGGACCTGTTCTTTTTGCAGCGC
CATCAGCATGGACTGGCGGTCAGGCATCACGCGCCACACAACGCCGTCAAGGCGCGGCCG
GGCGCCCCAGTAATTAGGATTGACGACAAACCGCGCATACTGATTGGTTTTATGCTCCGC
CAGCACCCAGGGGCCGGTCCCTACATCACCCGTTATGCCGTTTTTGGTTTTACCGTCGAT
AAACGCCTTGGGCGACACAAAACGGAACGGTCTGGTCAACCCCAGTTCGATTAACGTCGG
GTAATAGGGGTTTTTGAGTGTGATTTCGACACGATAGCGGTCCAGCGCCGTCACTTTATC
GATCTGTTGCACCAGCTCAAGCCAGGCGTGGCGCTGATAATTATCCAGCACCGCCTCTAT
GTTCTGTTTGACGGCATCGGCCGTTAGCGGCTCGCCATCGGTAAACCGAACATCGTGGCG
TAAGGTGAAAATATACTGTTTGCCATCGGGAGATATCGTCCAGCTTTCCGCCAGCCAGGG
TTTCACCCCCTCGGGCGTGTTCATAACCAGCGACTCAAACACCATATTCTGGGCGGCCAT
TTCACCAGAATAGAGATGAGGATTAATATCACGAATATCTTTGGTGCTGGCGTACACCAG
TTGATTATCTGCCGCGCCGGCGTACACCGAAAATACGCCGGAGAACAGGCAAAATATTAA
CGCCGCCAGTGTTATTCGCCGTATCCCAACCATCACCCTTCCCCTGAAGAAATAAACAAG
AAACGCCAACTCATCAGCAACTTGAAGTACAACGGGTATATACCCTAAATGATTCGAGTT
GCAGGAAGGCGGCAAGTGAGTGAATCCCGATGAGCTTACTCTGGTAAGTGATTCGGGTGA
ACGAGCGCAGCCAACACACCTGCAACTTGAAGTATGACGGGTATAGCGGTCTATTTTTCC
GCAACTACCATAAACATCGGCGTCGACGCGTAGTTAATTTTCTCTTCGTCATCCCAGAGG
TTTTCAGCAATATTTTCATCGATAAAAACCTGATTAAAACCACACGCCAGCAGGGAACGA
CGATCCCACTCCGGGCGTATTTCCCGGCTTAACGGCAGCGCTCTGGCAATATTCTCCATG
GCTACCGTGTCCGTGTTGGCATAATGGTCATTAATCTTCAGACGGCGGGCATTCTGACGA
TCGCGCAGATAGCCTTCACACGCCTCGTCATCAAAAAGATGGGCGTACCAATTGGCATCG
AAATTAATCAGACGACCGCCGGGGGCTAATACCCGCCGCCACTCCTGATAGGCCGCCTGC
GGTTGTTTCAAATTCCAGGTCACATTGCGCGTCACCAGCAGATCGAAATGGTTATCCGGG
AACGGCAACGTATGCACATCCGACGCCACAAAATTGATATCAACGCCATAAACATCAGCA
TTATTTTTGGCTTGCGCCAGCATAGCGGGCGTTGCATCCACCGCGGTAACACCATGCCCC
GCCATCGCCAGCGTGACGGCGAAAAAACCCGGCCCGGCGCCGACATCCAATATATTTAAT
CGCTGCTTTTTCGGGGCGTGACGTAAAATGATGGTCTGCCATAACAGGCGCTTGTCGCCT
GCTAATTCAGCGACGTTAACATCGTTATATCCTTCCGCTCTCTTGTTCCAGTAATGCTTT
ACCTCATTCAGTAAACCATCACTCGCTATATCATCCATGACCCTGTCATTCATTATTAAT
TGCGCCACAACGGGTAACCCTATTATTACGACAAATTAACCTCAACAAGAAAAATCATGC
GGGCATATACATCGCGAGGAAATGGTACATCGAGAAGAAATAGTACACCGCGAGGAAATA
GTACACCGCGAAAGAAATGCATACCCGCCCGACGTATGAACTTTTATAAAAATATCACAC
TTCATTGAGGTAGATCATGAAAGCCACTGCGCGCCAACGCCGGCCAATCCACCTGCCGGC
GCCGCTGACAACAAGGGCTTATTGGGTGAGCGCATCCGGCGGAATATCCATGTGACGCAG
CACATCCCCCATGATGTGGCCGAAGACCGGGCCGGCGACCGAGCCGCCGAAGTGTTTGCC
GGCGTCGGGGTGATTGATCATCACCACCAGCGCCACCCGCGGTTGGCTGGCCGGCGCCAC
CCCGGCGGTGTAGTTGACGTAACCGCCGTCGTATTTGCCGTCGCTCCCCATTTTCTCAGC
CGTACCGGTTTTAATCGCCAGACGGTAGCCGGGGACGGCGGCCGTTACCCCGCTACCGCC
GGGCAAGGCATCGCTCTCCATCATATGTACCACCGTCCTCGCCACATCCTCGTCGATCAC
CCGGGTGCCGATGACCGGCGGCGTCACTTTGGTGATGGATACCGGGCGATAAACACCGAA
TGAGCCGATGGTGGCGTACTCGCGCGCAATCTGCAGCGGCGTGACGCGTAACCCATACCC
GAACGCAAAGGTCGCGCGCTCAATGTCGGACCACCGCTCGCGGTGCAGCGGGAAATAACC
GCTGGTTTCACCCTCGATCCCCAACCCGCTGGCAACGCCAAGCCCAACGCGATGATAGAG
GTCGACCAGCACATTTGCCGGCATCGCCAGCGCGATGTGGGATACCCCGATATCGCTGGA
TTTTTGCAAAATGCCGGTGATGGTCAGCCGGCTCCAGTGCCCAACGTCTTTAATCAGGTG
CCCGTTCACCGGATATGGCGTGGTGTCGATGACTGAATCGGGCCGGATCAGATGACGTTG
CAACCCCGCCATCACCACCAGCGGTTTAACGGTCGACCCCGGCTCGAAACTGTCCGACAT
CGCCACATTCCGCATGTTCTTCTGCGGCTCGCCTTCGTAATGATTGGGGTTGTAGGACGG
GTAACTGGCCATGCCGAGGATCTCGCCGGTGTTGACGTCAATCAGTACCGCGGCCCCGGA
ATCAGCCTTGTTCAGTTGTACGCCGTCACGCAGGTGCGAATAGAGAACGAATTGCAGATA
ACTGTCGATGCTCAGCGTCAGCGTCGGCGCCTGCTGCGCCGGATCGTCGGCCATCAGGCT
GACCACGTTGCCGTACCGATCTTTGCGGTAAACCCGTAACCCCGGCTTGCCCAACAGCAG
CTTGTTGAAACTCCGCTCAATACCATCCAGCCCCTGCCCATCCAACCCGACGATGCCGAT
GAGGTTGGATACCGCGTCGCTCATCGGGTAATAGCGGCTGGCATCGGTCGGGGTCGAGAT
GCCGCCAATGTGCAATTGATGCACGTAGTCGGCTATCCCGGCCTCAACCTGACGCGAGAT
ATAGAGAAAATGACGGTGGGCATTCTCCTGAATCTTGTCTTTAATGGCGCTGAGCGGCAG
CGATAATGCGGTAGATAGCGCGCTCCACTGCGCACCGGCGAGTGTCGGGTCGCTCTCCAG
CACATGCACCGGATCGGCCACCACGTCATTGGAAGCCACGCTGACTGCCAGCGGGTGACC
GTTACGATCGGTGATGCTGCCACGCAACGGCTGCATCACCAGTTCGCGCAGCGAACGCTG
ATTGGCCTCTTTCTCAAGCTGCAGGCTTGCCACCACCTGCAAATACCCGACGCGAGCCAT
CAACAGCACCATGCAGACACTGATACCGACACACAATAAAACAAAGCGACCCTGAAAATA
GGTCACCCCCACACCTGCAGAATGTTTTTTAAGCATAAACCGCGCCAACTGAAATGAGGC
TGCGTCCGCGGTGAAATCACCGCCAACGGTTGTCACGCCGCCTTCGCGGACGCAGCCCAG
GGTAAAGATATTGATTCATCGTGTGGCCGCACTATAAAGGACATCCGCAGGCGGTACAGA
AGCAGGAAACATTCCTACGTAATTCATTAATCATTGAAATGAAAGATACAGTTGAAAACA
ACCGCTGCCGGAAAAGCGTACGCCGCATCAGCGCCGTAAGTACCGTGTTATGACGACACC
TCTTGTTCTCTGTGGCCCGGCCTACCGGTCGGTTTGCCATCGTGCGCTCCTGCATACCTG
GCGGTAACAATTGCTTTACTTATTAATCCTCACGGTTAAATAGCCACCATCTATCACAAT
ATTCATGTAATTCGATTTCATCTCTGACCAGACGCTGACTAAGATAAATAGTGAATTTCA
ACCGAAGGGCACCAGGCCACGGAGTGGCGAACAAGAACGATGCTATGAAATTTAACTTAT
TGCGTTAGAAACTGGCGCAGCACCCAACGCGAGCATTACGAGCAATTTCCTGTCCACAGC
TCACTACCCGGCGGTTTTTTCGGCCGGGTCGATGGGGACACATGAGCATGAGGTAGAGAA
CGCATGACAACTGAAAGCAAATGCCCATTTCATCACCAGAGTACGCCGGTTACCGCCAGC
GGTAGCGGCACCGACAACCGTGACTGGTGGCCGAATCAACTGAATCTGAACATTCTGCAC
CAGCACTCTTCCCTGTCCGACCCGCTGGATAAGGGCTTCAACTACGCCGAGGCGTTTAAC
AGCCTCGACCTCGATGCCATCAAAAAAGACCTTCATGCCCTGATGACCGACTCGCAGGAC
TGGTGGCCGGCGGACTTTGGTCACTACGGTCCGTTGTTTATCCGCATGGCCTGGCACAGC
GCCGGTACCTACCGCACCGGCGACGGCCGTGGCGGCGCTGGTGCCGGCCAGCAACGGTTC
GCGCCGCTCAACAGCTGGCCCGATAACGTTAACCTCGACAAAGCGCGCCGCCTGCTGTGG
CCGATTAAACAGAAATACGGCCAGAAAATTTCATGGGCCGACCTGATGATCCTCACCGGC
AACGTGGCGCTGGAATCGATGGGGTTCAAAACCTTCGGTTTTGCCGGCGGGCGTCCGGAC
GTGTGGGAACCGGAAGACGATGTGTACTGGGGCGCGGAGACCACCTGGCTGGGCGGCGAC
AAACGCTACTCCGGCGAGCGCGATCTGGAAAACCCGCTGGCTGCGGTGCAGATGGGGCTG
ATTTACGTCAACCCGGAAGGCCCGAACGGCAACCCGGACCCGATCGCCGCCGCCAAAGAC
ATCCGCGAAACCTTCAGCCGCATGGCGATGAACGATGAAGAAACCGTGGCGCTGATCGCC
GGCGGTCATACCTTCGGCAAGACCCACGGCGCGGGTGACGCCGCGCTGGTCGGCCCGGAG
CCGGAAGCCGCCGGCATCGAAGAACAGGGCTTGGGCTGGAAGAGCAAATTTGGCCGCGGC
AACGGCGGCGACACCATCTCCAGCGGCCTGGAAGTGACCTGGACGCAAACGCCGACCCAA
TGGAGCAACTACTTCTTCCAGAACCTGTTCGGCTACGAGTGGGAACTGACCAAAAGCCCG
GCCGGCGCCCATCAGTGGCAACCGAAAGGCGGCGCTGGCGCCGGTGAAGTGCCGGACGCG
CATGACCCGTCCAAAAGCCACGTGCCTACCATGCTGACTACCGACCTGTCGCTGCGTTTC
GACCCGGCGTACGAAAAGATTTCCCGTCGTTTCTACGAGAACCCGGATCAGTTTGCCGAC
GCGTTCGCCCGCGCCTGGTTCAAACTGACGCACCGCGACATGGGGCCGCGCGCCCGCTAC
CTCGGCCCGGACGTTCCGGCCGAAGAGCTGATCTGGCAGGACCCGATCCCAGCGGTCAAC
CATACCCTGATCAGCGAACAGGATATCGCCACCCTTAAAGCCAACGTGCTGGCTTCCGGT
CTGAGCGTGTCCCAGTTGGTGTCGACCGCCTGGGCATCGGCGTCCACCTTCCGCGGCTCC
GACAAACGCGGCGGCGCCAACGGTGCGCGCATTCGCCTCGCGCCGCAGAAAGATTGGGCG
GTCAACCAACCGGACCCATTGGCGAAGGTTCTGAGTACGCTGGAAAGCATCCAAAGCGAG
TTCAATCGCGCCCAGTCCGACAACAAGCACGTGTCGCTGGCCGACCTGATCGTGCTGGCC
GGCGCCGTCGGGGTGGAACAAGCGGCGAAAGCCGCCGGTCACGCGGTAACCGTGCCCTTC
ACACCAGGGCGGATGGATGCGTCGCAGGAACAAACCGACGTCGAGTCTTTCGCCGTGCTG
GAACCGATCGCCGACGGCTTCCGCAACTACCTGAAAGGCCATTACAGCGTGGCGGCCGAA
GCCCTGCTGGTGGATAAGGCGCAGTTGCTGACGCTGAACGCGCCGGAAATGACGGTGCTG
GTGGGCGGGCTGCGCGTACTGGGCGCCAATGTCGGCCAGGCGTCGCATGGCGTGTTCACC
ACTCAGCCGGGCACGCTGACCAATGACTTCTTCGTGAACCTGCTGGACATGGGCACGACG
TGGAAAGCGGCAGCAGGTGAAGAAGGCGTGTTTGAAGGGCGCGATCGCGTTAGCGGCGAC
CTGAAGTGGACCGGCACCCGTGTCGACCTGATCTTCGGTTCCCACTCGCAACTGCGCGCG
CTGGCCGAGGTCTACGGCAGTACGGACGCGCAGGCGAAGTTTGTCCACGACTTCGTCGCC
GCCTGGACCAAAGTGATGAACCTCGACCGTTTCGATCTGGCGTAATCATCGCTCTGCCCC
GGCATTTCCTACGCCGGGGCGCATCAGACAACATCGCTTAACGGGCTGGCAGCCATGTCG
CCAGCCCTCTTTCTACACCGCCCATGTTCTACACCGCCCATGAGGTAAAACCGACGGCGG
GCCACGCCGTTCTGCGGCATGGATAATTCCGGCAGTACCGGCGTCATCGCCACCGGCAAG
TTCAAAGCAACAGTTCAAAGCGACAATAGCCCGATTCTTATTCCCCCTGAAATTAAAATA
TCGTCACACATTCCTTCCCGACGCGTTTATTTCCCACGGATTCATGAAAAATTCATGAGA
AGTAAAAACAAATACCATTAAATACCAACCCACCGACTGATGAGTGATAAACATCAGCCA
CACCGCGACTCAACAAACATTACAATCACAGATTAATAACTTGATAATTAACAAAAAAAA
TATATCAACGATCATTTCAATCATGTCGTTATCTCACCGGAATATACTTTGGTATAGATG
GCCTATACTTTTTAATCGTGGACGCGCCTTAGCGCTTATTATATTTTTCGCCCTCATTCA
TCAGAGAATAAAACCGACCGACGGTCTTATTGCGGCAGCGTATTTTTACGGCAACGTGTT
TTTACGGCAATCAATAGCGACGACCGTGGATTATTGCGGGAACATGACACGATGCCTGCC
GCCAGACATTTTTCCGGCTAATGCCTGACATTACCGCGAGGAAAATCATGCATCATCCAC
TTCAGAGCATTATGACTAACAAGGCCGCGCGCCCTATCCGGCGGCACGCCGCGCCGTCCT
ACCGGGCGGACATGCTATTTTTCACCCTGCTGGCGCTGGTGGCCGCGCTGGTGGTGTACG
GCATGGAACAAATGAGCCTGCCGCTCTCCATTCTGGATGCCAGCCCGGTCAGGCTGGATA
TCGCCCTGCTGCCCGAATACGCGCTACGCACCACTCTGCGCATGTTCGTGGCGTTGGGGG
TATCGTTGCTGTTCACGCTGGTCATCGCTACGCTGGCCGCCAAGAGTCGCAAGGCCGAAA
TGGTGATTATCCCGGCGTTGGACATCCTGCAATCGGTGCCGGTGCTGGGGTTTCTGACCT
TCACCGTTACCTTTTTCATGGGGCTGTTCCCCGGCCGTCAGTTAGGGGTGGAATGCGCGG
CCATCTTCGCCATTTTCACCAGTCAGGCCTGGAATATGGCGTTCAGTTTTTTCCAGTCGC
TGCGCACCCTTCCCGGCGATCTGAGCGAGGTCAGCCAGCAATTCGGTTTCTCGCCCTGGC
GGCGGTTTATCCGGCTGGAGTTGCCGTTCGCCATCCCCGGCCTGGTGTGGAACATGATGA
TGTCGATGTCCGGCGGTTGGTTCTTCGTGGTGGCGTCGGAAGCGATCACCGTCGGCAACA
CCACCGTCAGCCTGCCGGGGATCGGTTCCTGGCTGGCGCTGGCGATCGCGCAGGAAAACC
TGACCGCCATCGCCTGGGCGGTCGTTGCCATGACCGTGGTGATTGTGCTGTACGATCAAC
TGCTGTTCCGGCCGGTGGTGGCCTGGGCGGATAAGTTCCGCTTCGAGCAGACCGCGTCGC
AGAAACGACCGCGCTCCTGGGTTTACGACCTGATCCGCCGCACCCACATCTCGACGGCGA
TCGCCAGCGTGCTTGGCTGGCCGTTGCACGCGCTGGCGGCGTTGCGCTGGCCGCGGCTGC
CGCCGTTTTTGCGCCACACGCCCGGCCCCCGTTACAGCAAGGTCACCGACCGGCTGTGGC
TGGCGCTGGTGATTATCGGCGTACTGGCGGGCGTGGTGCAGTTGGTGCAATACATCGGCG
CGTCGCTCGGCATGGCGGATGTCATCGCGGTGTTCGGCATGGGGCTGGCGACGCTGGCGC
GGGTGGTGGTGCTGATCGCGCTGGCCAGCGTCATCTGGCTGCCGATCGGCGTGTGGATCG
GCCTGCAACCCAGCGTCGCCGAACGCCTGCAACCGCTGGCCCAATTTCTGGCCGCCTTTC
CGGCCAACGTGCTGTTTCCATTCGCGGTGATCCTCATCGCCGGCTTCAACCTCAATCCGG
ATATCTGGCTGTCGCCGCTGATGGTGCTGGGTACCCAGTGGTACATCCTGTTCAACGTGA
TCGCCGGCGCCGCCGCCCTGCCGACCGACCTGCTGGAGGCCGCGCGCATTTACGGTATCC
GGCGCTGGCAGTGGTGGCGTCAGGTAGCGCTGCCCGGCGTTTTTCCTTACTACGTGACCG
GCGCGCTCACCGCTTCCGGCGGCTCCTGGAACGCCAGCATCGTGTCCGAATCCATTTCCT
GGGGGAAACAGCATCTGGAAGCGACCGGTCTTGGCGCCTACATCGCCAATGCGACCACCG
CGGCCGACTTTCCGCGGGTCGCGCTGGGTATCGCGGTGATGTCGGTATTTGTGATCGCCT
TTAATCGCCTGCTGTGGCGCCCCCTGTACCAATTTGCCGAACGCCGCCTGCGTCTCGGTT
AAGGAGAACATCATGACTATTGATCAACCGAGCGGTCTGGCCCATCAACAACACTGCCTG
GTGAACGTGCAGCACGTCCGGCATCTGTATGGCAAACCCGGCAGCGCCGAACGGCTGGTG
CTGGACGACGTCAATCTGACGTTAGACAACAACGAGATCGTCGGGTTGCTTGGTCGCTCC
GGTTCCGGCAAGTCGACCCTGCTGCGCTCGATCGCCGGGCTGCTCACGCCGAGCGCCGGC
CAGGTGGATTTTCCACCGGGGCCTGACGGCAGGCCGACAACCGTCAGCATGGTGTTCCAG
AGTTTCGCCCTGTTTCCCTGGCTGACGGTACAGCAAAACGTCGAAGTCGGGCTGGAAGCG
CAAAACGTACCGGTGGAGCAACGCCGTAAACGGGCGCTGGCGGCCATCGACCTGATCGGC
CTCGACGGCTTTGAGAACGCCTATCCCAAGGAGTTGTCCGGCGGGATGCGTCAACGCGTC
GGGCTGGCGCGCGCGCTGGTGGTGGACCCGGACATCCTGCTGATGGACGAGCCGTTTTCC
GCGCTGGACGTGCTGACCGCCGAAACCCTGCGCACCGACCTGCTGGACCTGTGGGGCGAA
GGCAGAATGCCGATCAAGTCCATCCTGATGGTGACGCACAATATCGAAGAAGCGGTGCTG
ATGTGCGATCGCATCATCCTGTTCTCCATCAATCCCGGCCGGGTGGCCTGCGAAATCCGC
GTCGACCTGCCGCAGCCGCGCAACCGTCAGGATCCGGCGTTTCGCGCGCTGGTTGAAGAC
ATTTACGTTAAAATGACCTCAGATAACAGCGCGGGCGCCGCGCGGCAGGGGATTTTCCCC
GGCTCCGGGCTGGGCATGGTACTGCCGCTGGTGTCCACCAACTCGCTGGCCGGCCTGATC
GAGGCGGTACACGCCGCGCCGTATGACGGCAAAGCCGACCTGCCGGAGCTGGCCAACGCG
TTGCAGTACACCGCCGATGAACTGTTCCCAGTGGCGGAGATCCTGCAATTGCTGCGGTTC
GCCGAATTGCAGGGCGGCGACATCCGGCTGCTGCCCGCCGCCGGTCGCTACGCCAACGCC
AGCGTGGACGAACGTAAACAGTTGTTTGCCCAGCATTTGTTAAATTACGTGCCTCTGGTC
GCGCACATCCGGCGGGTGCTGGACGAGCGTTCGTCACGCACCGCCCCAGCCCGCCGCTTT
CGTGACGAACTGGAGGATTTCATGTCGGAAATCGACGCGGCGCAGACCCTGAATTCGGTC
ACGCAATGGGGACGTTACGCGGAACTGTTCGCCTACGACGAAACCCACGACCAGTTCAGC
CTGGAAAACCCGTCGTAACCACGCGCCGCCGGCAGCGGGAGCGACACAGAAAAGGGTTCT
TGACGATGAGTGAGAAAACACGCGTCGGCCACGCTGCCGCGACGTTGCGGGTAATTCCGC
TGGTGCTGATGGCGGTGGGTATCGCGGTGATCGATACCCTCACCGATCTGGAAATCGCGG
TGGGCGTGTTCCAGATTGCCATCGTGCTGCTGGCGGTGCGCTTTCTGACCCCGCGCGGCG
TGAGCGCCATCGCGGCGCTGTGCATCGTGCTGACGCTGCTCAGCTATAAGCTCAGCAAGC
CCGACGGCAGCGAATCCAGCCTGATCAACTGCGGCATCAGCCTGCTGGCGATCACGCTGT
CGACCTATCTGGCGTTAAAAATGTCGGCCGCCATCAACGCGTTTCATGAAGCGCGCGCCC
AGTTGGCGCAAATCTCCCGCGTAAACCTGATGGGTGAACTGACCGCGTCGATCGCCCATG
AGGTCAACCAGCCGCTGGCCTCTATCGTCACCAGCGGCAACGCCTGCCTGCGCTGGCTCA
ACGCCACGCCGGCCAATCAGGCGCGCGCGGAACTGGCGGTACAGCGCATCATCAGCGACG
CCAACCGCGCCAGCGAAATCATCGCCCGCATCCGTGGGTTCGCCAGCCGCACGCCCCCGC
ACAAGGCATGGCTGAACATCACCGATACCATCGACGAAATGCTGCTGTTGATTCGCACCG
AACTGATGCAACAGCGTATTCTGTTTAGCCTCAACGTGACGGAAGGGCTCCCGCCGATTC
TGGCGGACAAAATCCAGATTCAGCAGGTACTGATGAACCTGATCCTGAATGCAGTGGATG
CCATCGACGCCGCCAATACCGAACAACGTGCGCTATCGGTCACCGTGGATCGCGATAAAA
ACGGTGATATCCGCTTTGCGGTCTGCGATCAGGGCGTCGGGTTCAAACCGGAAGAAAGCG
AACGACTGTTCGATACCTTTTTCACCACCAAATCGACCGGCATGGGCATGGGCCTGACCA
TCAGCCGCTCGATTATCGAAACCCACGGCGGCCGGATCTGGGCCTGCGCCAATACCGACG
ACGGCGCCACGTTTTACTTCACCCTGCCGGGGACGGAAAAAAAAGCACCATGACCGACAC
CCTTCTGAATGAACACCCGCCGCTGAATGAACCGGCGCCGATAATTTATATCGTCGATGA
TGACGCCTCGGTGCGGGCCGCGCTGGAAGACCTGCTGGCGTCGGTCGGGCTGGAGAGCCA
GGCCTTCGAGTCGCCGCAGCAGTTTATCGGCGCGCCCCGCCCTGACCGGCCGGGCTGCCT
GATTCTGGACGTGCGCATGCCGGGCATGAGCGGGCTGGATTTTCAGGATGACATGCACCG
CCACGGCATCACGCTGCCGGTGATTTTTATTACCGCCCACGGCGACATTCCGATGTCGGT
ACGCGCCATGAAAGCGGGCGCGCTGGAATTTCTGACCAAACCGTTTCGTGAGCAGGACCT
GCTCGACGCCATCCGGAAAGGGCTGGAACGGGATGGCGAACAACGCCGTCAGGCCGATAT
TCAGACCAGACTACAGGCGTGCCACGACAGCCTGACCGCCGGCGAACAGCAGGTGCTGGA
ACAGGTGGTGACCGGGCAACTGAACAAGCAGATCGCCGCACAGCTCGGCGTCAGCGAGGT
AACGGTAAAAGTGCGGCGCGCGGCGGTGATGCGCAAGATGAACGCCGACTCGCTGGCCGA
ACTGGTGCGACTGTACGACGCGTTGAAGAAAAACACGCAGGGGTGATTTGGCTTTATTGC
TCACCTGTCTTTATTTCGACAAACATCGTCCTGATTTGATAATACCAGCCACAGCGGAAG
GGGAGATAATCAACGCCGTTATCCATTCACCTCCATCCGCTGGCAGACGCTTTCATGAAT
ACCGTTATGACCCGCTTCTGGCATCAGGCCAGAGCGTTTTTACTGATTTACGCCTGTTTG
TATCTCGGCATCGGCCTATCCGCCGTGCTGCCCATCACTCTGCCGGGCAGCATCATCGGT
ATGCTGATCCTGTTTCTGTTGTTGTCGTTGCAGATTATCCCGGCGCAGTGGGTCAAACCG
GGGTGCCATGTGCTGATCCGCTATATGGCGCTGCTGTTCGTGCCGATTGGCGTCGGCGTG
ATGCAGTACTTCGACCTGCTGCGCGCCCAGTTCGCGCCGGTAATCATTTCCTGCGCCGCC
AGCACGCTGGTGGTGCTGATCACCGTGAGCGGCTGTTCGCATCTGATCCACGGCCGTAAG
TCGGCCCGTCATCAGGCCGACGCGGAAAAAGGAGCCGACCATGTGGCATGATATCGTCTG
GTCGCTGCCATTAACGCTGCTGGTGTTCTTTTTGGCGCGTCGGCTGGCCCAGCGTCTGAA
TTCGCCATTGCTAAACCCGTTGCTGGTTTCCATGGTGGTGCTGATCGCGTTTCTGCTGAT
CAGCCATATTCCCTACGAACACTATTTCCGCGGCAGTTCGGTGCTCAACAGCCTGCTGCA
ACCGGCGGTAGTGGCGCTGGCGTTTCCGCTGTATGAACAGCTGCACCAGATTCGCATGCG
CTGGAAGTCGATCATCAGCGTCTGCTTTCTCGGCAGCATGGTGGCGATGGTCACCGGCAC
CTGGATTGCGCTGCGGCTGGGGGCAACGCCGGCGATTGCCGCCTCGATCCTGCCGAAATC
GGTCACCACGCCGATCGCTATGGCGGTGGGCGGCAGCATCGGCGGCATCCCGGCCGTCAG
CGCGGTGTGCGTGATCTTTGTCGGCATCCTCGGCGCGGTGTTCGGGCATACACTGCTCAA
TGCGATGCGGATTCACACTAAAGCGTCGCGCGGGCTGGCGATGGGCACCGCCTCGCACGC
GCTCGGCACCGCCCGCTGCGCCGAACTGGATTATGAAGAAGGCGCGTTCAGTTCGCTGGC
GCTGGTGATCTGCGGCATCATCACCTCGCTCATGGCGCCACTGCTGTTTCCGCTGTTGGT
CGCCCTCGCGCGCTAATCCGTACCGCAGGTGAGGCTGTTGACAAACAGCCATGTTGTCTT
ACGAACGGTGAATGTTGTCCGGTAAGTGAATAGTTTCGTGCGGGATAAACGATGTAGTTT
CTCTGCCATTCCATCGCTCGCACGACAAGGAGAGGTTCAGACGCCACCTCTCCTTGACCA
CTGGCTGAGGGCTAAACTGTGCCGCTTCGCGGTCCCTTCGGCGTTCGCCTTCGCCGTTCG
GGCCGCCCGTGACGCGTTCCCGACGCGACACGAGCTTTCGCGGCATCCATGCCGCTCACC
CGGCGAAGTCGCACACCTCAGCACAGTTTTAACACCGGAAAATCCCTTTATTTTAAACTC
ATAGGGTTTGTCAGCGGTCTGACCGCAGGCCGAAAAAGCGGGAATTAATAGCGCGTCGGC
GGCACCCCGAACATCTGGCGGAATGCGAAGGTAAACGAGGCGGTGCTGGCATACCCCAAT
TCCAGCGCCACCTGCGTCACGCTGCGGTTGTTTTTTAGCATCACCACCGACTCCAGCAGC
CGCTGGCGTTTCTTCCACTCGCTGAACGCCACCCCGGTCTCCTTTTTGAAACGGCGCGAA
AAGGTACGCACCGACATCCCGGTGCGGGCGGCCCACTCCTCGATGCCGTGAGGCGCATCC
GGCGTCTGCTGAATATCACGGCATACCCGCATCAGTGTGGACGAATACGGCCACGACAGC
GAAAACCCGGCATCCGGCAGCTGTCGCAACAATGTGGTCAGCACCTGCACCAGCCTGGCG
TCATCGCCCTCGTGGTCGTACTGTTCCGGCACATGACCGGTGGCGTAGTGGATAAACTCG
CGGATGAAATCGCTGACCAGCACCACCTTGCAACCGCTGTGGTCGATAGCCACGTAATCC
GGCTCGATGTACAGACTTTCCAGCAGCACGTCGCTGGTCGCCAGAATGCGGTGCGGCACG
TGCGCCGGAATCCAGACGCCGTACAGCACCGGCACGATCAGCGTCTTACCTTCAATCTCC
ACCCGCATCCCCCCTTCCCGCGCATACAGAAATTCGACAAACGGGTGCTGGTGCTCCGCC
ACTTCCGTCTCTTTCGCCAGCGGATAGCTGCGAAAGTAGACCGGCCGCGGCAGCGTGAGC
AATACCGGCGCGGGTTGTCCAGCCACCGGCAAACGGGGGGAAGAAACAAACGAACGCGAC
ATGACAGACTGGCCTCTACTCGATGAAGTTTGTCTCAATAGGGTAACGCAGGCCAGTCTG
ATTTGCCCGATAATCAACACCTATTCAGCAGGTGCCAGCTCATGACCTGATGAACGAATT
CGCTGTGATTGTACGATTTTTCAAACCAGCAAATGGATTGAGGAAGAATTCATGGAAGCG
ACATTTTTTTTATGTCACGGCCGCTCGCCGTTTTTAGTAATAGCTTGTCCGTCTTTTGAT
GAAATACGTCATTTTGCCGACGGCAACACGATGTCATCCGAAACAACAGTGCCCCAGTAG
TGATCAGCATTAGCGATAAACAATTGAATTAACTGTTAGTTACAGGAGACATCATGAGTA
ATGTGTGCATCGTTGAGGATATCAGCGAGAAAAATGAATGGCGGCGTATGGTGCAGGAAT
TATTACATCAGGCCGGCATTACCATTAATGGCGGCGAAGCCTGGGATATTCAGGTTAACG
ATTCACGCTTTTTCAAACGGGTATTACAACAGGGTTCTCTTGGCCTGGGTGAAAGTTACA
TGGAAGGCTGGTGGGACTGCCCGCGGCTCGATATGTTCTTTCACCGGTTACTCACCGCCC
GGCTGGATGAACAACGTCCGTCACGCTGGCGCGATCTGATGCGCATCGCCCTGGCACGGT
TGGTCAACTTTCAGTCCCGCAAACGTGCCTGGCAGGTCGGCAAAGTGCACTACGACCTCG
GCAATGACCTGTTCAGCCACATGCTCGATCCCTACATGCAATATTCGTGCGGCTACTGGA
AACAGGCCGACACGCTTGACGACGCCCAACAGGACAAGCTGGCGCTGATCTGCGAAAAAC
TCCGGCTCGAACCCGGCATGACGCTGCTGGATATCGGCTGCGGCTGGGGCGGGCTGGCGG
TGTTCGCCGCCCAGCATTACGGCGTCACCGTGCATGGCGTCACCATTTCCGCTGAGCAGA
AAGCCTTTGTGGAAGCGCGCTGCTGCGGGCTGGATGTCCATATTCTGTTGCAGGATTACC
GCGATCTGCGCCAGCAGTACGACCGTATTGTCTCCGTCGGCATGTTTGAACATGTCGGGC
CGAAAAATTACGCCACCTATTTTGAGGTGGTGGATCGCTGCCTGAAGCCGGACGGCCTGT
TCCTGCTGCATACCATCGGGTCGAATAAAACCGCTCATAACGTTGACCCGTGGATTAATA
AATACATTTTTCCCAACGGATGCCTGCCATCCATTAAACAGATCGCCAACACCAGCGAAC
CCTATTTTGTGATGGAAGACTGGCACAACTTCGGTGCCGATTACGATAAAACCCTGATGG
CCTGGCTGACCCGTTTTACCGAAACCTGGCCGCAACTGGCTGCCGGTTATTCGCCCGCCT
TCCGACGTATGTTTAGTTATTACCTAACCACCTGCGCCGGTGCTTTTCGGGCCAGAAACA
TTCAGTTATGGCAAGTCCTGTTCAGCCGGGGCGTCACACACGGGCTGTGCGTGCCGCGCT
GAGTGTTCATCCAAGCGTTCAGGCCACGGGCGCAGGCCAGCGAACGCATAACGATAAGCG
CCATCGTTATTTTTAAACCGACACCTTTTTAAACCGATACGCCGTTAACCCCTACAAACT
GGAAGCTAACACAACATGAACGTTAATTTTTTTGTCACCTGTATCGGCGATGCGCTCAAA
TCGCGCATGGCGCGTGACAGCGTGCTGCTGCTGGAGCAGCTCGGCTGCCACGTTCACTTT
CCCGAGCGGCAAGGCTGCTGCGGTCAGCCCGCCATCAATAGCGGGTATATCCGCGACGCG
CTGCCGGGCATGAAAACGCTGATCGCCACGCTGGAAGAGAACGATGACCCGATTATTTCG
CCCGCCGGCTCCTGCACCAACGCCATCCGCCATTATGCCGACTGGCTGGCCGATGAACCG
GCATGGGCGAGTCGCGCCGCACAGGTCGCCGGCCGGATGGTTGACCTCACCTCGTTTATC
GTCAACCGGCTCGGGGTCACCGATGTCGGTGCCCGCCTGCCGGGCAAGGCGGTCTATCAC
CCCTCCTGCAGCCTGTTTCGCAAAATGGGCGTACGCGACGAACCGCTGGCGCTGCTGCAT
CAGGTGCGCGGCCTGGAACTGCTGCCGTTTCATGCGCCGGAAACCTGCTGCGGTTTCGGC
GGCACTTTTTCCGTCAAAATGGCGGAGATCTCCGGCGAAATGGTGAAAGAAAAGGTGGCG
CACGTTATGGAAGCCAAACCGGACTACCTGATAGGCGCCGATGTCAGTTGCCTTATCAAC
ATCGGCGGACGGCTGCGGCGTGAAGGGCACGCCGTTCAGGTGTTGCATATCGCCGAAGTG
CTGATGAGCCGTTAAGGAGACGCCATGTACCTCAAAACCAGCAACCTGCCGTTTCGCGAA
CGTATCCGTCAGCAGATCGACAACCCTATCATGCGTCAGGCGGTCGCCAACGCGCAGGAA
CGCATCGGCGCCAACCGCCAGAAAATGGTCGATGAACTGGGCCAATGGGATGTCTGGCGT
ACGCGGGCGGCGCAGATTCGCGCCCACGTACTCGATAATCTCGACGCCTACCTGTACCAG
CTGTCGGAGCAAGTGACCGCCAACGGCGGTAAGGTGTTTTTTGCCGAAACCCGCGAAGAC
GCCACCCGGTATATTTTGCAGGTGACGCAGGCCAAACAGGCCCGCAAGGTGGTGAAATCC
AAATCCATGGTGACCGAAGAGATCGGCATGAACGCCGTGCTACAGGCCGCCGGGATCGAG
GTGGTGGAAACCGATCTGGGCGAATACATCCTGCAACTGGACCAGGACGCGCCCTCCCAC
GTGGTGGTACCCGCCATCCACAAAGATCGCCATCAAATCCAGCGCGTACTGCAACAGCGG
CTGGGCTACGACGGCCCGGAAACGCCGGAAGCGATGACGCGCTTTATTCGCCAGAAAATC
CGCGAAGATTTTCTCAGCGCCGAAGTGGGGATCACCGGCTGTAACTTCGCCGTGGCGGAA
ACCGGCACCGTCAGTCTGGTGAGCAACGAAGGCAACGCCCGGTTGTGCACCACCCTGCCC
CGCACCCACATCGCCGTCATGGGTATGGAGCGCATCGTCCCCACCTTTGACGAGCTGGAC
GTGATCCTCACCATGCTGGCGCGCAGCGCGGTCGGCGCCCGGTTAACCGGCTACAACACC
TGGCTGACCGGCCCGAAAGGCAGCGGCGACGTCGACGGCCCAGAGGAGTTTCATCTGGTG
ATCGTCGACAACGGCCGTTCGCAGGTGCTGGGGTCGCCGTTTCACGACATTCTGCGCTGC
ATCCGCTGCGGCGCCTGCATCAACACCTGCCCCGCCTACCGTCATATCGGCGGCCACGGC
TACGGCTCCATCTATCCAGGCCCGGTCGGCGCGGTATTGTCGCCGCTGCTGGGCGGGTAT
GAAGACTTCAAACATCTGCCTTACGCCTGCTCGCTGTGCACCGCCTGCGACGACGTCTGC
CCGGTGCGCATTCCGCTGTCCTCGCTGATCCTGCAACACCGGCGCACGCTGGCGGAAAAC
GGCATGACGCCCGCCGCCGAACGGCGCACCGTTCAACTGTTCAACTACGCCAACCGCCAT
CCGGGGGTGTGGAAAGTCGGCATGGTGGCGGGGGCGCACGCCGCGCGCTGGCTGATTCGC
GACGGCAAGATGCCGTTTAACCTCGGCGCTATCAGCGAATGGACCGCCGCCCGCGACCTG
CCGGACGCCGACGGCGAAAGCTTCCGCAGTTGGTTCAAACAGCATCAACGCCAGACCAGG
GAGAAACGTTAATGGAAAACCGTGATGCCTTTCTGTCCACGCTGGCCCGCCGGCTCGGCC
GTGAGCCACGCCAGACGCCACCGCCGTTGCCGCCGCTGGACAACGACCCGGCCCGCACCC
GCCTGACCGATCTGACGCCGCAGCAACGCTGCGACGCCTTCATCGACTACGCCAGCAACG
TGATGCAGGCGCACTGTGAACTCACCCCGCAGGCTGAGGTGGCGCAGGCCGCCGCGCGCC
TGTGCCAGCGTTATGGCGGCGCGCCGGTGCTGATCAGCGGCGACCCACGACTGGTGGAAC
TGGGCGTCACCGACCACCTGCGGCAGGCGTATCAGGCGCAGTGTTGGGAGCCGACAGTCG
GCGAGGAAAATCTACGGTTGGCGACACAGGCCCGCATCGGCGTAGTGTACGCCGAGTACG
GCCTGACCGAATCCGGTGGCGTGGTGTTGTTCTCGACGCCGCAACAAGGGCGCGCCATCA
GCCTGCTGCCGGAATCAACGCTGTTTATTGTGCGCAAAAGTCGCCTGCTGCCGCGCGTGG
CGCAACTGGCCCAGCATCTGCGCCAACTAGCGCGACAGGGCGAACCGCTGCCGTCGTGCA
TCAACCTGATCGCCGGACCCAGTTCTACCGCCGATATCGAGCTGATCAAAGTGGTGGGGG
TTCACGGACCGCTGAACGCGGCGTACCTGATTATTGACGATTGTTGATCGCCACGCAGTC
TGTCCCTCGACAAGCGACCGTATGGTTTTCCGGGCGCCGGATGCGGGATAAGCCGCATGA
TTTCTTTGCAATATCGCCCGACAAGGCGAGGCGCAAACGCCGCCTTGCCTTGTCGCCGCA
CGTGTGGCTACGCGACGATGCCCTGCCCCCTCATCCGTTCAGCACGGCAATCCTTATTCA
GCAACCACCATGACCCTGCGGTAGGAAGTCAGCGCGGGCGTGCCTGAATCCGTCACGGCC
AGAATAATGTGCGCCGTACCCGGATGGTTGATCTTCACCTCTGCCGTTATCCGATCGGCG
TTGCTCAGCGATAGCACCGCCGGGTAAGTCAGATAATCCTCGCCTCGCGTTCCTCTGACG
TCCCCGATATTCACCGGCGTCGAAACGGCGGACGACGCTTCAGGGTAAAAGATCCATTGG
TAGCTGAGTGTGTCGCCGTCGGGATCGCGCGACCCCGCCGCACTCAGTTTAATCGTCTCG
CCCACTTTGGCTTTCACTGAAATTGGCTGCTTACCCTGCGACCCGTTTACCACCACCACC
GGATTGTGGTTAGCCTGAGCGTAGTCTTTAATGCTCCAGTCCATGCGCGCGGCGAAGTCA
TGCTGAAAAGCGGTGCGCCACCGCCAGATGGTGGCCTGATTCGAAGTGTATTGCCTGCCG
TCCATGCCGATGACGGTATCGGCCGCATTCGGGCTGCCAGGGAAAAAATCACCGCCGCTG
CTCCAGATCGGCCGCGTCTCATTCTGGGGCACGCGAAGAATATAACGACCTCCCCATCCC
CCCCATCCAGGGTTCATCTCACTGGCAAGGCCGTTACGGATCAACCCGAGGAAGGCCGGC
GTATCCCCCTCCATAATAAAGTCATACCGCAGGTACCCTTTACCCAAGGGACCTTTCTTG
CGGATATTGTCATCCAGCCAGGACTGCGAGACGGTAGAGAAATCAGCGCCGGGGGCATTA
CGGTAATATTTGTCGCCACTGATCCCCGTCCAGGTGGCGCGCGCATAGTCCTCGCCGTTC
TGACTTGAGGGATCAACAATATAGGTTATCTCGGGATAGTGCTGGCGTACCCAGTACCCG
GCATCATCCTGATCGGAAATGGCGTAAACAATGAGGTTACGGGTCAGAGCGTTCACCTTG
TCAGCCGGATATTTCCGCGATAAATCGGTCAGCGCCTGAGCAAGCGTGTTGGCCCCGCCC
CAGAGGTTGATGTAAAGCGGCCGGTTGCCGTCGGTTGACCGCTCAATCGCATTAAGCAGA
AGAACGGCCCCTGTTGATGCTTTACCCGGACCGACATCGCCCATCCCGTAAGCTGATTGC
CCGGAAGCGATAAGGGCTTTAAGCGAAGCAGCGGCGGGATAACGCGCATCGTGTTTCAGC
AGGTTTGGCTGGACTTCCGCGTAGTGACTGAGTACTCGCGCCATCATGTCCGGACGCACG
GTTTTCTTCTGCCAGGTCGAGGTCGTCGCCACCATGCCCTCAATGTTCAGCTCGTTGCTA
TACAGCAAAAAACGGGTGAGCGACATTTGATCATCGGGCTCATTGCCGATATCTGACAAA
ACGAAAACGCGCGGCCGGTCCTGCCAGGGGACGGTTTTCCCTGCCATGCTCTGCAAGGTG
GCATCCGCAAGAGCGGTTGCCGGGTTGAGTCCTCCCAGCAGGAGGGGAACCGCCAGAAGG
AAACGCCCCACTGCATCATGCTTGTTGTTATTGCCCATTTTTCCCTTATCCCTGTTTGAC
TCACGACTGAGTGTCCGAAAGGACACCCCCTGCCGACCACATTAGTTAACCAAGGAAACA
AAGTAAAAGTGGGATGTTTCGTTCTGATGCGCTAATCACAAAACATGGACTACCGAAGAC
GGTTTACGCAATTAATGCGGTAATGGCATCAGAGCTCAGCCGGATAAGACCGGTCATACT
CTGCTTGCAAGGCAGTTTGAGGAACGTAATCCGAATGGTATTGATATGTTCGCTGTCATG
GTGTGAAAGCAGCTGTTCTGTCCGGGGAATCACCCAGTCGGGCGCTTCATCAAAAAACTC
GCCAGCCAGCAACACCTGTTTAATATTATGGAGCGGAGCCGTGCATCGGATAGCGAAAAA
AAGGGCGTCCACGGCTCTGGCCGCTGACTCCTCAGGAAATAGCGGATCAATAACGAAGGC
ATTTTCCAGCCCGCCGCTATAAGGGAGATGCACAATTTCAGGATAAAACCCGTTATCACC
CAATACCGGATTCCCGTTAATAAAATAACCGAATCCCAGGCTGCCGAACCCCGGCAAAAA
AGCCAACCAGGACTCTTTTAGCATCAGTGCCTTATTAAGCATATAGCACGAGCACCAAGC
AATATTGACGACCGAAACGCCGGTATTGCAGGCCGAAAGCAAGCGGTCTTTCAATCGAAC
GTGTTGTTCGTTCAGTGCCGGGCACCACCTTACCACCCCGGTGAACTGCTCTATGCCGCC
CTGTAACGCCACGCCGGTGTGAATGACTTTTTGGCGCGCCACGCCAGCATGCTGACACAG
CAGGTTAATCAGCTCGTTTACTTTTGCGGCGAAAGCGTCGGGACTGACCGGGCCATTAAA
CGTGAACATGGCGGTGGCGCTGGTTTTTTCCGTCGTATTATAGTCATTGAGCATCGCTTC
CAGCGTATATTGTCTGACCATGACGTTCACGCTGAAAAACATGCTTTTTTTTACCGCCAG
AATGGTTCTTGGGCGGCCAACCGGCGAATCTTTTTGCTCCGTTTCCTCAATCACCCCTTT
ATTCAGCAAAGCAGCGGTGAGCTTGGTGATATAAGGCCGGGTTACCTGGAGTTTCTGCGC
CAGTGAGATTCGTGATTCTGGTGTACTGTGAATGACATTAAGGATCTCATGAGTGAAATT
CATTTTCTCTCCCGGGAGAAAAACCATAAGGGTATATACCCAAAATAATTCGAGTTGCAG
GGCAACACGCTCGTGTGTTGAACAACGCAACGCGTTGGTCCGACAGGGCAAGGCCCATGG
ATGGGCCGAGTAATAAAACCAACACGCCTGCAACTTGAAGTATGACGGGTATAAGCATCA
GGAAAGAATAACCGCGCCAGATACTATTTAATAATCTGAGCATGATCGTTCAAACTCTGT
AATACGGCGCATTACATTATGTTAATCCCAGACGGTCAGTCCTGACCGTCTGGGGACCCC
ATGATATTCATGGGGTTTGATTTACTCCAGCCCCAGCAGGGCGTTGAGGCGGGCGATCTG
TTCCCGCCACTGCGCCTGCAACGCCGGTTTCTGGTGCTTCTCTTTACGCGCCAGATCCTC
GGCCAGCCGGTGTTCCAACTCAACCAGTTGCGCCAGCAGCACGTCGGCTTCATCGACATG
ATCCGATGCCGCCGCTAACGGCGGCGCCGCGTGCGCCGTCGGTTCGCCGGCTGGTTCGCT
CAGCCGTTGATAGACCTGATCCAGATCGTGCCACTCGCTCAACACCCCGTGCTCAACCAG
CCAGAAGCGGTTGCAACTGTGGCTGATCAGCGCCCGGTCGTGCGTCACCAGCAGCACGCC
GCCGCCAAAGGTTTGCAGCGTATCGGCCAGCGCTTCTTTGCCCTCCATGTCCAGATGGTT
GGTTGGCTCGTCCAGCATCAACAATCCGTAGCGCGCCAGCGACAGCCCGACAAACAGCAG
CCGGGCGCGTTCGCCGCCGCTCAGGGTAGCGACCGTCTGCTGATGACGCGACCACGGAAA
TCCGGCGCTGATCAGCGCCATCTTGCGGTCCTGCGCCGGCGGCGCGAACGGCGCCAGTGC
ATCAAACAGCGTATCGTCGTCACGCAGTTGATGCAGCGTCTGGTCGTAATACCCCAACCG
AACGCGCGGGTGCAGGCGAATCGACGGGTCCGTCGCCGGATGTTGATACTGCCGCCACAA
CAGGCGCAGCAACGATGACTTACCACAGCCGTTGCGGCCGATAATCGCCACCCGGTCGCC
GCTTTTCACCCGCTGTAACGGCAGGGTAAACAGCGGCGGACACGCCGGCGCCGGGCTCAC
CGCCAGCGCCGTCATTTCCAGCAGCCGATCGGCGGCCAGCGCGTCGCCATGCAGCGCCAG
CCGCCACTGGCTGCCGGCGGTCAGCTCGGTTTGGTCGTCCTTCAGCCGTTCGATGTGCTT
TTCCATCTGCTTGGCCTTGCGCGCCAGATCTTCGTTATCGTAGACCTTGCCCCAGATGGC
CAGCCGTTTGGCGCTGGCGGTAACGCGGTCGATTTCCTTTTGTTCCGCTTTACGGCGCAA
CGCATCGCTGCGATCGCGCTCCGCCAGCGCCGTACGGGCGGCGCTACAGGGCAGCGCAAA
GTAATGCAGTTGCTGGTCGCGCAGGATATAGCTGCCGTTGGTGACGTTATCCAGCAACTG
GCTGTCGTGGGACACCAGCACAAAGCTGCCGCTCCAGCGTTGCAGGAACTGCTCCAGCCA
CAGCAGCGTCGGCAAGTCCAGATGGTTGCTCGGCTCGTCCAGCAATAGCAGATCCGGCGA
GGTGACAAGCGCCCGCGCCAGCAGCAGCCGGGTGTGCTGGCCGCCGCTCAGGGTGCCGGC
ACAAAGCAGCCAGTCTCGTTCGCCGAATCCCATCTCCGCCAGCAGGGCTTCCGCCCGCCA
GCGCTCGCCGGCGCGTTCAGCCTCGGGCAGACGGGCCAGCACCGCCTCCAGCATCGTCAG
CGGATGCAGATCCGCCGGCAGATGCTGTTCGACGCGCGCCAGCAGGCAGTGATGGGCCTG
GGTCACGCTGCCGCGAGCCGGCGTCAGCGTGCCGTCCAGCAGCTTCAGCAGCGTGCTCTT
GCCGCAGCCGTTATGGCCGATAAGACCGAGGCGGTCGCCTTTATTCAGGGTAAAAGAAAT
GTCGTTCAGCAGAGGGCCGAAAGGGGTATCCACACTCAGGGAGTGTACAGTCAGTAAAGT
GCTCATTGCTTACTCAAGAGTTACAGGCACAACTGTGCCTCGTCAACACACCGCTGACGA
TAACCCGGTAAGCCCGAGAGAAGGAGAAATGAGGTTTGCTTCGCTCAAGCCACCGTTATC
GCAGCACGATATCGATAACGCTTGAGCAGCGGCGATCGCCAAGAGTATGTGAAGTGTTAA
ACATTTCACAGTGCAGCATGATGGTCCTCCTTATTATTATCCGTAGGTTGATCGATGACC
GGATTGTAACGGCAACGGGTGGACCGCGCCACCCGTCAAGCCGCGGTTACGACAGGTTAT
TTCGCCACCAGCATCACCACCGCCACGCCCACCAACACCAGACAGAACGCCAGCCGCAAC
GCGACCACCGGCAGTTTGTGCGCCAGCGCCACGCCCCACGACACGCTCAGAATACCGCCG
ATCGCCAGCGGGATGCCGGTCGACCAATCCACATTGCCGGCCTGGGTGTAAGACACCAGC
GCCGCCAGCGCGCCGGGCACCACCAGCGCCAGCGCGATGCCCTGCGCCTGAGTCTGGGTG
AAACCGAACAGCGTCACCAGCGCCGGCACCACCACCAGCCCGCCGCCGACGGTAAAAATG
CCGGACATAAAGCCACTCGCCACGCCGAGCGCCGGCAGATAACGTTTTGATAAGACCGAG
GTCGGCGTGCGGCTGCGCCGGCTGTTGATCCACTGCCAGATGTAGTAGGTCGCCAGCACC
AGCAGGAAAATAGCAAACGCCTGCTGCAAGTTATCGACCTGAATGGCCGAGGCGATATGC
GCGGCGAAATAGGCCGACACCGTGGCGAAAGCGCACAACATCAGCGTCATACGGGTGTCG
ATCTTGTTGCGCTGCCGGTAACGCAGAAAGCCGATCAGCACGTTCGGAGTAATCATAATC
AACGCCGTGCCCTGTGCCAGGTGCTGATTCATGCCAAACAGCATCCCCAGCACTGGAATG
GCGATCAGCCCGCCGCCGATTCCCAGCATCCCGCCGCATACCCCAAGTCCCATCCCCAGA
ATCAAACACAACACCACATTGGTCATCAGCAAACTGGTCATAAACAGCCACTACATCCTG
TTATATCGTTTTTATACCCGTCATACTTCAAGTTGCAGGGGCGTTGGCTGCCCTCACTCA
CCCCGGTCACTTACTTGAGTAAGCTCCCAGGGATTCGCTCGGTTGCCGCGTTACAAGGCT
CTTAACGAGCCTTGCCCTGTCGGGCCAACGCACTGCGTTGTTCAACACGCGAGCGTGTTG
TCCTGCAACTCGAATTATTTAGGGTATAGAAATAATGAGTTGAATGAAAAACGCCTTCAA
TGATCACACCACGTCATCACGAAGATATTCCGCAATTTCGATCAGGTTCAGGTCGGGGTC
GCGCAGGTAAACCGAACGGATTTTCCCGGTCGCGCCGGTGCGCTCGACCGGCCCCTCGAT
AATCGGCCAGCCGCAGCGCTGCAAATGCGCCATCACCTGCGTTAGCGGTTCGCCGGCGAT
AAAACAGAGATCCAGCGCGCCGGGCGCCGGCAGATGGGCATGCGGCGCAAACTCCGCGCC
CCTGACGTGGACATTGATTTTCTGCTGCCCGAAGCAAAACGCGATACGGCCGTTGCCGAA
GGTTTCCTGCCGCAGTTGCAGCACCTGGGTGTAAAAACGCTGCGTCACCGCCAGATCCAC
GCAGGTCAGCACAATGTGGTCAATATGACTAATCAACGCGGCCTTTCCTGTAATTGAGAC
AATAGGACGACATCCTAGGCGCAGGCGAGGCTTTTGATAATTCCTCAATCGTCAATCACC
CTTTCCTGCCAGGAAAGGGTCGCCACTGTGTTAGGCTGTGACGCTCACGCTTTCGAGGAT
CGCCGCCTTCCCATGATCAATCCCGCGCATTTTGACCTGCAATCGCTACGCCTGTTTTTG
CAGGTCGCCAGAATCGGTAGCCTGACCAAGACCGCCGAAGCCTTCCATATGACGCTGTCG
GCCCTGAGCAAACGCATGGCGGAACTGGAGCGCACCGTCGATTGCACGCTGTTCATCCGT
ATGCCGCGCGGTCTGGCGCTGACGGCGGCGGGGAAAGAGCTGGTGCAACTCGCCCGTCAG
GTCGTGGGCAGCGTGGAACGCATGGCCGGCGAGATGCAGGATTACGCCGCCGGCGTGCGC
GGGCATGTACACATCTGGGCCAACACCTCGGCCATCATCGAATTTCTGCCGCAGGATTTG
GCGCACTTTCTGCAACGCCATCCGCTGGTGCGGATCAATCTGGAAGAGAAACTGAGTGAA
ACCGTGGTGACGGCGCTGCTCACCGGGCAAGCCGATCTCGGCATCTTCGCCGACAATGTG
CCCTCCCCCGGCGTGGAAAAGATCCCGTACCGGGAAGACCAGTTGGTGGTGCTGGTGTCG
CCTCAGCACCCGCTGGCCGAACACCGGGAAATCGCCTTTGCCGACGCCTTGCCGTACGAT
TTCGTCGGCCTCAACAACGGCAGCTCGCTGCTGAAGCTGTTGCAGGACACCGCCGAAGAG
CACGGAAAAATGCTGCGTCTGCGCATTCAGGTCAGCAGCTTTGACGGCGTGTGCCGCATG
ATCGAAGCCGGGCTCGGCATCAGCATCCTGCCTGAAGGCGCCATTCGCCCGGAAATCCTC
GGCGTGGGGCTGCACGCAATCCGCCTGACCGATAGCTGGGCCACCCGCAAGCTGTGGCTA
GGCATCAGGTCAGGCGCGACCTTGCAGCCCGAAGCCGCCAATTTGCTGGCGCACCTGCGT
CAGCCGGTCTGAATAACGCCGGCGGTCAGTCTGCCGCCGCGTCGGCATAGAAATCCGCGA
TCGCCCGCCACATCGCCACCGGGTTGGCGTACATCGGAAAATGGCCGCACTGGGGGATTT
CCGCCAGCCGCACGCCGTAGCGCGCGATGTGCTCCAGATAAGACAGCGACGCGTTCTGCT
CGCCGTACATGAACATTGTCGGGCACGGTAAACCAAGGAATCTCGTCATCAGATCGCCGC
TATCGGACAGTTCAACCATCGACTGAAAGATGCCGCGCACCGCCCCGGCCCTCACCTTAT
GCCGCAGGCTGGCAGCATACAACGCGCCGGACCACGCCGGCGACGCGTGGGTGCGCCGGA
TGAACTCATCAAAAAAGCGCCCGGCATCGTCATCGGCATACGTCACGATCTGGCGGCTGA
GAAAGCAGTCTTCCGGCGCGATATTGCCTTCGATATCGACAAAACTCAGCACCCGCTCCG
GGCAGCGCTGCGCCAGCATCAACGCGGTCAACCCGCCCATCGAATGCCCTATCAGATGAA
AACGATCGAACCCGAATCTATCCAGCATCGCCAGCGCGGTGTCCACCAGAAAGGGAATGG
AGATCGCCGTCAGATCGTCACAGACCGTTTCCCCGCAGCCGGGGGCGTCGTAGGCCAGAA
ACGGGCGCCCGTCGAACGCCGGGTGGCGGACGATATCGGCGTAATCCTCTTTAGTGGAGC
CAAACCCGTGCAAAAAGACCATCGGCGCCCGCTGGCCGTCGCGATACAGGGCGGCCACGT
CAAGGTGGGTCTCCCGCACCGTCAGTTCGGTACGTTGGCAGCAGAATGCCGCGCTCACGC
GGCTGCTCGCTGCCTGTTGTTGTTCCGTCATGTCCGTCGCTCCCGGTCACGTCAATCATT
CACAAAACACCCGTATGGCGCGGCAAGCGCTGAGCAGCGCATCGTCATCCAGCGCATACG
TAATAGGGGGCAAGCCCGAAAGCACTGCCTGGCGCCACCGCTACGCCGGCCTCATCCAGC
AACGCCGTCGCTACCTCTTCATCGCTATTCAGTACGGTTCCGGCTGCGGTGGTTTTGCCA
AGCAACGCCTCACAGGAGACAAAGGCATAAAACGCGCCGGCTGGACGCTCACAGTGTAAC
CCCGGTATCTGTTGATGGCGGCGCTCAAACCGTTTTCATGCTGGAACTTAGCGGCCACCG
CCGCCCGCAGCGACCGTAACCCAGCCACCTGGGTATAGCGGGTATAGCCGGCGCGAATAG
CGGCAATGCCCGCCTCACACACGTGCTCCGGGGTATCGACATCAGGTTCACCCGCACACA
GGGAAATCACCTGAACACCTGCCGCACGGCGCGCAGCGACGCGATCCATCACCCGATACG
TCGCCGACGGCTGCGCCAGCGCCAGAAAACGGTTGAGATAAGGAGGAGTAAAATGGCTCA
TTGCGTTGACTCCGGTGAGGTTGGCCGGGTCTGAATGGCGTCAAACTCCTTGTCATGCAT
CACTTCGGCCACCGCACGCCCGGCACGCACCGCCGCCACCATGCCATCCTGACGGCGGGC
AATGCGCTCGCCAAGCTCAAGCACCTCATCAATACGCGCCGCCGGGATAAATACCGTGCC
GCACCGATCAGCAATCACATAATCGTCCTGCTGCACGGTGACGCCCGCCATTTGCACCGG
ATTACCCGCCTCTCGCTGCACCACGCGGTGACGAGCGCTGATCATGGTGATCCCCCGGCC
GTACACCGGGTAACCAATGGCTTCGCTGCCGTCAATGTCACGACTCATGCCATCGATCAC
CGACCCGCGTATGTGGCGAGCCTTCGCGGCATTGGCCAGAATATCGCCCCAGCAGGAAAT
CCCCTCGACCCCGCCGGCAATCACCAGTACGCGGTCATCCGCGCTAATCCCGTCGATCAC
CGGTGAAATCAGATGCACCGTGGGGTGATTATCCCGTTTAGGGCCAAGCTGAATAGTGCT
GGCACGCCCGACGATCTGCGGGCATTCCCATAAAGGGCGCAGGCCGTAAGTGGCGCCGGG
AAGGCCAAGAAAATCCAGCGCGTCGGAAACAGTATTGGTATCCAGCGCGGCAAGGCGCTC
AAGGCGTTTGGCTGAGGTCATGGTTTCATCTCCTGAACGAAGGTCGCGCCATCATCAGGT
CACCCCACTGATATGTAAATTTTTAATAAAGTATCGCTGTGATACGCTATCCAGAACAGA
AAGACAGGGAGAAAGCCCAATGGGAACCATTGATTTCCGGCTGCTTAAACAGCTGTGGAT
GTTTCTCGCGGTGGCGGAAGAAGAGCACTTCGGGCGCGCGGCGCAGCGTCTGGGCATGTC
CCAGCCGCCGCTGACCGAGCAGATCAAGGTACTGGAGCAGTCGCTCAGATTGCAGTTGTT
CGAACGTTCGCGCCGGGGCACCCGCCTTAGCCCGGCCGGTGCCGCTCTGCTGCCCGCGGT
GCGGCGCTTCGCCGGCCAAATGGAACAGTTGGAGAAGGTGGTCAAAGAAATCGCCGGCGG
CCAGTCCGGCGTGCTGAATATCGGGGCGATCACCTCCGCTATGCTGGAAATCACCCCCAG
ACTGCTGGACGCGCTACGCCGGCAACACCCCGGCCTGACGATCTTCGTGCGTGAAATCGA
CAGCGTGGAAGCCGTCCCCCTGCTGGAAGCCGGCGAGCTGGATCTGGCGTTTGTGCGTCT
GGAGGGAGACATCGCCAGCGGTATCGACACCCTGCCGCTGGCGGAAGACCGGCTGGCGGT
GGCGATGCCGCGGGAACACCCGCTCGCCGCCTTGCCGTGTATCCAGTTGAAATCGCTCGA
AGACCAGCCGCTGGTAATGCCGGCACGCCAGGTCAGCCCGGTCTATTTTGATTTGCTGAC
CGCCGCCTGCCGCGCCCACGGCTTTGCGCCGCGTGTGCTGCATGAAGTGCGTTCGGTGAC
ATCCCAGATCGCCTACGTGAGCTGCGATCAGGGCGTGGCGCTGGTGCCGTCCGCGATGCA
ACGCCTGATCCCCGCCAATGTAGTGATGCGCCCGTTGCAGGAAAACGTCACCGTGGTCAC
CGCCGCCGCAGCCTGGAACACCCGGCGTTACCATCCGCTGGTCGACAGCGCCGTGGCCTG
GCTGAAAGCCGATGCGTTGCTGCCGTCAGACCGTCCCTGATTGTCCGCTGACTGACGGTC
CGTTGCTTGATTGCCCGTTGATCGATTGTCCACTGATCGATTGCCCATTGATCGATTGTC
CGCTGACCGACAGCCCGCTGATCCGGCCGGCCGCCGGCCAGCGCAGTTCGAACCGCGCGC
CGCCGGACGGCGACGGGCAGCAGCTCGCCTGACCGCCGTGCGCCTGAGCAATCGCCTGCA
CCACCGCCAGCCCCAGCCCGCTGCCTTTGCTGTTGCCCGAACGCGACTGTTCACCGCGCT
GGAAGGCTTCAAAAATCTGATCGGCGAGCTGCGGGTCGATGCCGGGGCCGCCGTCTTCGA
CGCTCAGGAACGCCCGCCCGCCATCCACGCCCGCCCGGATACATAACCGGCCGGGGTCGG
CGTGTTTCTGCGCATTCTCCAGCAACGCCAGCAGCGCCTGACGAATCCGCACCGGGTCGC
ACTGCACCACCTGATCCCCCAGCGCCAGCGCCAGAGTAAATCCGTCATGTTGCAGCGTGG
GTTCGAACGCGCTCACCACCGCCATCACCTCGTCAGACAGGCGGGTTTGCGTCCAGCGCA
GTTCCAGATGACCGCTTTCCGCCAACCCCACCACCCGCAAATCCTCAATCAGTCGCCCCA
GCCCTTCCACCTGCGTCAGCAGATTGCGAAACAACCCGATATCCGGTTCGAACACGCCTT
CGGTCAACCCCTGCAACCGACCGCGCAAAATAGTAACCGGCGTACGCAGTTCGTGCGCGA
TGGCGGCGTTCCAGAACGCCCGCTCCTGCGCCATACGCTCCAGCCGCTCCGCCATGGTGT
TAAAGTCGCGCACCAGCAACGCCGCTTCGCCCAGCGAGTAATCGTCGGTTTCAGCACGCG
CGTTCAGTTCGCCTTCGGCGATTTGGCGCAGGCTGTGCGCCACCGAATTCAACGGCACCA
GAATGCGGCGCGCCAGCCGGATAGCCAGCACCACCGCGATCACCAACGCCAGCAGGGTGG
TGGCCGCCATCCAGAACCATTCCATCGTCGTCGGCATCAACTGATCGCTCGACGACAGGC
TTTCCGGCGAAATAGTCAACATCAGCGAATAGAAGATGTAGGAACCGACTACCATCATCA
GGGTGACGGACAGCGCCAGCAGCGTCATGGAACGCACGATTTGGCGGCTCAGGCTACCCA
GCGGTTTCATGACGCGTCCCCCAGCCGGTAGCCGACGCCGCGCACGCTGGACGGCACGCC
GCTCAGCCCCAACCGCTCCAGTTTCTTGCGCAGTTTGCTGATGTGGCTGTCCACCGTGCG
CTCCAGCGAATCCCCCTCCGGCAGGCAGGAAACCAGCAGTTCCTCACGGCTGAAAACCCG
GCGCGGCGCGCGCGCCATATGGGCGATCAGCCGGAATTCGGTCAACGTCAGCTCCATCGG
CTGGCCGACGCCGTTAAGCTCCACGACCACCTCGTGGTTTTCCAGATCGATCTGAAAGAT
GCCGGTACGCAGGAAGCGCTGCGGCTGACGCTCGGCGCGCAGACCGGCGCGGCGCAACAC
CGCCTGCACCCGCGCCACCACTTCGGCGGGGTTAAACGGCTTGACCACGTAATCATCGGC
GCCAATCCGCAAGCCCATCAGCTTGTCGATATCCTGATCCAGCGCGGTCAGCATAATCAC
CGGGGTATCGCCGCGGTGGCGAATCCCCGCCAGCACTTGCCAGCCATCGACCTGCGGCAT
CTGCACATCCAGCAGCACCAGATCCGGCTTCATGGAAAGGTGGAGTTCCAGCGCCTTGTG
TCCATCCGCGGCGTGGAGGGTGCGTAAGCCGCTGCGTGTCAGGTAAGCCCGGAGAATATC
GGCGATTTCTGGCTCATCTTCAGCGATAAGCACCAATCCATGAGTCTCGTCAGCCATCGG
CATGGATTGTGTATGAACGGTCATTGGTCAGCTCATGATAAAAAAATGCAGGTTCTCCAT
CATATCTCCATATTTCCCCAACGGAAACCGCACACAGCAGGCGCAGACTTCCGCAGTCTG
GCCTCCCTATGGCCGGTAAACAGGGATTACCACGTGATATGAACACCAAGAAACCGTATC
AATACCCGGCCGCCTGTATTCTGTCGGCCCTGCTGCTGGCGACGCCCGGTCAGGCGGAGC
CGAACGGCGCAACCGCCCGTCTACCCGTGTCACTTAAACAACTGTGCCGTCACGGCGTGA
TGCTGGCGCTGGTCGGCATGCTGCTGACCGGCTGCAACCAAACCGACACACCGGTCGAAC
CGCCGCCGGCGCAGGTCACCGTACTGACCGCTACGCCCGCGCCCATCACCCTGACCGACG
ATCTGCCCGGCAGAGTCGCCGCGGTGCGAACGGCGGAGATCCGCCCACAGGTCGGCGGCA
TCATCCAGCGCCGGCTGTTCGAACAGGGCGCCGAGATCCGTGCCGGACAACCGTTGTTCC
AGATAAACCCGGCGCCGTTCAAGGCCGACGTCGATACCGCCGGCGCCGCGCTGCAACGCG
CCCAGTCGGTGCTGAACCGGGCGCAAATTCAGGTCACCCGTCTCAAGCCGCTGCTCAGCA
CCGGCGCTATCAGCCAACAAACCTATGACGACGCGATAGCCCAGCGCGACCAGGCCGCCG
CCGATGTGGCGCAGACACGCGCCACGCTGGCGCGCCGCCAACTTGACCTGACCTTCGCCA
CCGTCGAGTCTCCCATTGCCGGTCGTATCGATCAGGCGTTGATCACCGAAGGCGCGCTGG
TCAGCACCAACGACAGCAATCCGCTGGCGCGGGTTCAACAGATCGATAAGGTCTATGTCG
ATGTGCGGCAACCGGCCTCCTCGCTGGAACAACTGCGGGATATGCTGAGTCAGCGCGCCA
ACGGCAGCGACGGCGTACCGGCGGTGATCCTGCGCGGCGACGGCCAGTCCTACCCAATGC
CGGCGCGCATTCTGTTTTCCGGCGTCAATGTGGACGCCGGCACCGGCGACGTGCTGCTGC
GCATTCTGGTGGACAACCCGCAGCGGCAACTGCTGCCGGGCATGTTCGTCCGCGCCCGCA
TCCCGCTCGGTCACCACGACGACGCCCTGCTGGTGCCGCAACAGGCGGTGACGCGCAGCG
CCGGCGAAGCCAAAATCTGGGTGGTTGACGCCCGTAACACGGCACATGCCGTTACGGTCG
AGCTGGGCGAGCTGGTCAACCGGCAGTATCGCATCCGCGCCGGGCTCAGCGCCGGTCAAC
AGGTGGTGATCGAAGGCGGCGAAAGACTGAGAGACGGCGCCTGGGTGACGACACAGAACT
GGAAAAAGGTGCCGTCCGCCACTGACGTGGTGTCACGCTAACAGCAAAGGAGCCACGCGC
CATGCCGCAATTTTTTATCCATCGCCCGGTGTTTGCCTGGGTGATCGCCCTGTTCATCGT
GCTGCTGGGAACCATCGCCATTCCCCAACTGCCGATCGCCCGTTACCCGTCGGTGGCGCC
GCCGACGGTGAGCATCACCGCTTCTTACCCCGGCGCGACGCCGCAGACCATGAATGATGC
GGTGGTCGGGCTGATCGAACGCGAGCTGTCCAGCGTCAAAAACCTGCTCTATTTCGAGTC
GTCGGTGGACACCTCCGGCTCGGCGCAGATCAGCATCACCTTCAAACCGGGCACCGACCC
GGAGCTGGCGCAGGTGGACGTGCAAAACCGCATCAAATCGGTCGAACCCCGGCTGCCGCA
AACGGTCAGGCAAAACGGCCTGCAGGTGGAGTCCGCCTCATCGGGCTTTCTGCTGCTGGT
CAGCCTGACCTCCGATAGCGGGCGTTTCGACCAGGTGGCGCTGAGCGACTACCTGGCGCG
TAACGTGATCGAGGAGCTGCGCCGGATCGACGGCGTCGGCCGCGTTCAGCTCTTTGGCGC
CGAACAGGCGATGCGCGTCTGGGTCGATCCGAACAAGCTGCTGTCCTACGGCCTGACCAT
GAACGACCTGTCGACCGCCATCACCCAGCAGAACGCGCAAATCGCCCCCGGCCGGGTCGG
CGACGCGCCCACCCTACCGGGACAGCGGGTAACCATTCCGCTGACGGTACAAGGGCAGTT
GGAAACCCCGGAGCAATTCGCCGCCATCTTACTACGCGCCCGGGAAGACGGCTCGCGGGT
GGTGCTGGCCGACGTGGCGCGCGTCGAACTGGGCGCGCAGTCCTACGGTTTTTCCGTGCG
TGAAAACGGCAAGGACGCCACCGCCGCCGCCGTTCAACTGGCGCCGGGCGCGAATGCGGT
GCGCACCGCCGCCGCGATCGCGCAGCGTATGGCCGAGCTGAAATCGTCCATGCCCGCCGG
GATGGGCTATTCGTTGCCGTTCAACACCGCGCCGTTCGTCAAAATCTCCATCGAGCAGGT
GGTCAGGACGCTGGCCGAAGCGATGGTGCTGGTGTTTCTGGTGATGTACCTGTTTCTGCA
AAATGTGCGTTATACCCTGATCCCGGCGATTGTCGCCCCCATCGCCCTGCTCGGCACCTT
CACGGTGATGCTGGCGGCCGGTTTCTCCATCAACGTGCTGACGATGTTCGGCATGGTGCT
GGCGATCGGCATCATCGTGGATGACGCCATCGTGGTGGTGGAAAACGTTGAGCGGTTGAT
GGCGCAGGAACGGCTGTCGCCCAAAGCGGCGACCACCCGAGCGATGAAGGAGATCACCGG
CGCGATTATCGGCATCACGCTGGTGCTGTCGGCCGTGTTTATCCCGATGGCGTTCGCCAG
CGGTTCAGTGGGGGTCATCTACCGGCAATTTACCCTGTCGATGGCGGTATCAATCCTGTT
CTCGGCGTTTCTGGCGCTGACGCTGACCCCTGCGCTGTGTGCCACGCTGCTGACGCCGGT
TGCCGACGGTCATCATGAGAAACGCGGCTTTTTCGGCGGCTTTAACCGCCGTTTCGAACA
GTTGACGCAGCATTACGCCGCCGGCACCCGCGCGCTGCTGCGCCGTTCCGGCAGCATGTT
GCTGCTGTTTGCCGCGCTGACCGGCTCGCTGGCGTGGATCTTCAGTGAATTGCCGTCCGA
CTTCCTGCCGCAAGAGGATCAGGGGTACTTCATGACGTCGATCCAACTGCCGTCTGACGC
CACCGAAGCGCGCACGCTAGACGTGGTCAAAACCTACGAACAACACGTCGCCTCGCGCCC
CGGCATCGCGTCCAATATGTCGATTCTCGGCTTCGGTTTCTCCGGCTCCGGTCCCAACGC
GGCGATGGCGTTCACCACGCTGAAAGACTGGTCGGCCCGCGACGGCGCTACCGCGCAGGG
CGAAGTAACGCAGGCTCAGCAGGCGATGTCGTCGATCCGCGAAGGCACCGCCATGACGCT
GATGCCGCCCGCGATCGATGAGCTGGGCACCTCGTCCGGCTTTACCCTGCGCCTGCAAGA
CCGCGCCGGCCAGGGTTACACCGCGCTCAAGGCGGCGGAAACCAAACTGCTGACACTGGC
GGCGCAGAGCCACATCGTCGCCGGCGTCTACCCGGACGGCCTGCCGCCCGGCAGCACGGT
GCGGCTGAATATCGATCGCCAAAAGGCGGAAGCGCTCGGCGTATCGTTCAGCACCCTCAG
CGAGACGCTGTCCGCCGCCATCGGCTCGCTGTACGTGAACGATTTCCCGAACGCCGGCCG
CATGCAGCAGGTAATCATTCAGGCCGACGCGCCGGCGCGTATGCAGTTGGACGATGTGCT
CCGGCTGTATGTGCGCAACACCGCGGGCGGCATGGTTTCGCTGAAAGAAGTGGTGACGCC
GGTCTGGAGCGACACCCCGCTGCAACTGACGCGCTATCAGGGTTTCCTGGCGGCCAGAAT
CTCCGGCAGCGCCGTGCCCGGCGTCTCCAGCGGCGCGGCGATGGCGGAGATGGAACGGCT
GGCGGCGCAGTTGCCGCCCGGCTTCACCGTGGCATGGACCGGGCAATCGCTGCAGGAACG
GCAATCCGCCGCGCAGGCGCCGATGTTGCTGCTGCTGTCGATGGTGGTGGTGTTTCTGGT
GCTGGCGGCGCTGTATGAAAGCTGGTCGATTCCGCTATCGGTTATGCTGGTGGTGCCGCT
GGGGCTGCTCGGCGCGGTGCTGGCGGTGATCCTGCGCGATATGCCGAACGATGTGTTCTT
CAAGGTGGGGCTGATTACCGTGATCGGGCTGTCGGCCAAGAACGCCATCCTGATCGTCGA
GTTCGCCAGACAGCTGCGCGAACAAGGGCATGAACTGGTGGATGCCGCGGTAACGGCGGC
GCGCCTGCGCCTGCGCCCAATCCTGATGACCTCGCTGGCGTTTGCGCTGGGGGTGGTGCC
GCTGATGGTGGCGTCAGGCGCCAGCGCCGAAACCCAGCACGCCATCGGCACCGGCGTGTT
CGGCGGGATGGTCAGCGCCACCGTACTGGCGGTGTTCTTCGTGCCGGTGTTCTTCGTGGC
GGTTATGAGCGTGCAGGAGCGCTACGACCGCTGGCGTGACGCCCGCCGGGCAATGAAAAC
GCCGACGGCGCCGGACGAACGCTAACCCACGGCTGCAACGGTGGTCTGTCGGCACAGTCG
GCAGGCCACCGCGTTGACAATAACACGAAAAACGGGGCACGATTTTTATCCCCGACAGTA
TGTCCGTGCCGCGCTAAAAATATGGCGAAAAGAAATATCAGGTAACGCCTTCGTCATTAA
AACGTCCTTTAATCTGTCGGTGTTATTCCTGTTACAAAGGAGCGAAACATGCCACACAAT
ATAAGTTCCCCGCTGCGTCGAAATCATTTACGCTGTTATTCCTCTGCCCTGACGCTGAAC
TGAAAAAATCATGGATACGTTTTTTCGTCTGCCACGCTGGATGCCGATTACCTGTGCCAT
CGCACTGACCTTGCTCAGTTTCCTGCTCTATCAGAACTATTACAAAATACGGGAAGAGAA
AGTCATTATTCCCACCCCGGCGCAGCCGCTGGAGGCTATTCTGGCGATGCCGGCCAACAT
GGCTCCCGGCCAGAAACCGGGGGTGGTGATTTTCATCCACGGCGACGGGCCGATTGAAGC
CACCCACGGCGGTTTCTATCGCCCGATGTGGGAAGCGATCGCCAAAGCCGGCTACGCCAG
CCTATCGTGGAACAAACCCGGCATTGGCGGCGCACCCGGCAACTGGCTGCTGCAAACGAT
GGACGACCGCGCCAACGAGGTGATGGCCGCCATTCGCTGGGTACAAGCCAACCCGCAGCT
GGACGGCGCGCGCATCGGCCTGTGGGGCGCCAGCCAGGGCGGCTGGGTACTGCCCAAAGT
CGCGCGTCTCGACCCGGCGGTCTGCTTCATGATTGCCGTTTCCCCCGCCATCAACTGGCT
GCAACAGGGGCAATACAACACCCTCGCCAGCATGCAGGACAAGCAGGCCTCCGCGCAGAC
GATTGAACAGGCGGTCTCGCGCAATGCGGTGATTCTGCGTTATTTACAGCAGGGAAAAAC
GCTGGCGCAATATCAGCAGGATATAGCGGGAAATATCGATTTAACGCCGGATCGCTGGAC
ATTTATTCAGAAAAACTTTCAGGCCGACGCTACCGACGATCTGAAAAATATACATACCAA
GGCATTATTAATGCTGGGTGGCAAAGATATTAACGTGGACGTCAATAATACCCGCGATGT
CTATCAGTCGTTATTAACACGACCGGGACAGCTGACGGTAAAATATTACCCGCAGTCAAC
GCATAATATGGTCGATAAATCGGTAGAAACGTCGCTGATAAAATCCTGGACGCTGGGGCT
GTTTTTCCCGCGCCAGATTTTTACCGCCGGTTACCTCGCCGACCAAACCCGTTTTATTGC
CGACACCCGCTGCCCGCAATAAAGACGGAGGCGCAAAGCGCCTCCCTTTGACCACTGGCT
GATGGCTAAATGATGAGCCCTGACGGATTCACCCTTGCAGGCCAGCGTAAACGCTGTTCA
AAAACGCTCGCGGCGTTTTTGTCCGACGCGACACGGGCTTTCGCCGCCTCCATGCGGCTC
ATCCGACGACGTCGCCCACCTCAGCACAGTTTTTCACGCCAGAAAAAACCGGCACCTTGC
GTCAATACCAGCGGAAAATACGCTTGCCGACCAGGAAACTAACCAGCCCAATCGCCGACA
GCGCGGCGGCGGCCGGCAGCACGGCGACCACGTCCGCGCCTTCGATAAACACCCGGCGCA
TCATGTTCGCCAGCATGGTCAGCGGCAGCAGGTCGATAAAGGCGGCGCCGGGAAAATTCT
TGTAGCTGAAGAAAATACCGGACACCAGCACCTGCACCAGAATGATCACCTCCAGCAAGC
CGTTGGCCGTCTGCGCTTTTTTGGCGCGCGACGCCGCCAGCACCGCAATGCCCGAGAAAC
AGAGATTACCGGCCAGATTCAGCAGCAGGAACGCGCCAAACTGCCCCTGAATGCTGACAT
CGAAATAGATTTTGGCGAACCAGTAGATAATCAGGATCTCGATAAAATTGATAATGAAGC
AGGATAGGATGTGCGCCAGCAGGAACAGGGACGGGTTCATCGGCGTAATGCACATCTGCC
GCGTCACCCGCGTGATGCGTTTTTCCACCAGCGCCCAGCCGACGGCGATCAGGCAAGTCT
CCATGATGGCCATCGCCAGTAATCCCGGCACCAGAAAATCGATATAACGCAGGCCGGGGG
TGTCGAGCACCGACAGATTCTGCGCCACCGCCTGACCGAGCGCCTGTTCCGATTCATTCA
GCAGGTAGTAGGTCAGCATCGCTTCACTATTCTGCGGATCAAGATAGTACAGACGGCGTT
GCGTCTGATCCTGGTCCGTCAGCGTTTCCACGATAATCTGAATATCGCCGCGCTTGAGCG
CCAGAATGATGTCGTTGTAATCCTGATAGTAATTGACGGTGTACTTGATTTTGACCGTGT
TCTCGCGCTTCACCTCCGAACGATTGGCGATCGAGGCGATTTCATGCGGTTTTTCCGTCA
GCGTCTGCCCCCAGGCACGGATCTGCGCCTGCTGGCCGGCATCCTGCGGCAACAGAATGC
CGATATGCCGTTCCGGGATATCCTGCATCGAGAACGACACCCCCAGCAGCCACACCAGCA
GCAGGGGAAAACCGAACGACCAGAACAGGATCTGGGGTTCGCGGAAATATTGACGGAACT
GCGTCAGCATCAACGAAAACAATGCGTTATTCATGGAACCCCCGGCCTGCCAGCGTCATA
AAAAGGTCATCCAGCGTTTTTTTGCGCACCACCAGTTCGATGATGTCGGTACGCGCTTCG
TTCGCTATCGTCAGTAAGTCGCCAAGAAACTGGGTGGCGTTAAAAGTCAGCAAAGTGATG
CGCTGCGTGGTGGCGTCATAGTGGTAACGCAGCACCTTGGGGTGCTGATGCAGCGCCTGC
AGCCGCTCCGGATGCGAGGCCCGGCATTCAATCACCTCGCCCACGCAGTGTTTCCTGAGC
AGTTCATCCATAGTGCCGTGGGTGAGGATTTCCCCCTGATTCATGATGCAAATGCGATCG
CACAGGTATTCCGCTTCCTCCATGTAATGCGTGGTCAGAATCATGGTGGCGTTATTCTCT
TTGTTCAGCTTGCGCAAAATATCCCAGGTATCGTGGCGAATACGCGGGTCCAGGCCGGTG
GTCGGTTCGTCCAGAATCATGATTTCCGGTTCGTTGAGGATGGCCACCCCCAGCGCCAGC
CGCTGGCGTTCGCCGCCGGACAACCCTTCGACATAGGTTTTACGCTTTGCCGTCAGCTCC
ACCATCTCCATCACGTCTTTCATGCGTTGACGGGAGCAGCGGTAAAAGCTGGCAAACAGC
GACAGGGTTTCCTCCACCTTCAGCTTGTTGATGAACAGGGTTTCCTGCAGCACCCCGCTC
AGGCGGTGGCGTAGCCAGTCCTTGTCCCTGCTCCAGCTCTTGCCCAGTATCCTGACCTTG
CCGCTGTCCGGCTGTTTCAATCCCTCAAGAATTTCCACCAGCGTGGTTTTGCCCGCGCCA
TTCGGCCCCAGCAGGCCGAGGAACTCGCCGCGGTAGACATCCAGCGACACCCCCTTTAAT
GCCTGATGGTCCTTGTAGGTTTTCACCACCTGATCAAACTCGATCACTTTCTCTTTCTGT
TTCATATCCATTGAATGTCCGGCTCATTTAACCAAGGGAAGAGAGCTGTTGACGGAGCAA
CTGTAAAAAACGATCCATACCGTCCTGATTAAAACAGCAGCACGTGATGTGCAGTTTTAA
CTGCCGGTCGGCCCCGCGGGTAATGTAGATATTGATGGTGTCGCTTTCCCAGCGGGTCGC
GATGTCGGCGTCGATAAAATAGTCCGATTCCCGGCAGTGGCTGATAGCCAGAGTCGCCGA
CTGCGCCTGCGGCGCGTCGGTCTTGAAGGCATCTTGCAACACGTTGATGTTGATCAGCGG
ATCGGCCACGCCTTTGGCCCGCCACGCCGGGTCCCGCGCCCACCACCAGCGGGGCGGCTT
GGGTTCCATGAACAGGAAATCCGCCAGAAAACGTGGATAAAGCCGGGCCTTGCGGGCGAT
GCCGCAATAAAGGCGGCTCAGCCATTCGATGCCTGTCACCAACAGCCGGGGGCTGTGCGA
CCAGCGCCGGCGGGCCAGAATGCCAATCGGCAGGCTCCACGAGTGCATATGCTCATAGGC
TTGCAGCACATTCTGCCGCACCTGCTCCAGCAACGAGGCGAGATCCGGCTGCTGGCTGAA
ATCCATCGGCACCGGCATGGCGCGCAGCTGCGGCGCCATCAGCGTTTCGGACCCCGGCTG
ATTGCGCCCTTCCAACACCGAATTGAGCGCAAAGCGCGACTCGCCGCTCAACTGATGCAC
CACCTGCCCGATCACCGCCAGCAACACCATCTGCACACTCATACGGTGCTGGCGCGCCAG
TTGCTTTAGCCGCTCCATATCGCTGTCTGCCAGCGGGATATCGCACTGGTGGTCGATCAA
CTCCTGCTGGTTGATCAGCGACAGCGGAAAGTGGGCATAGCGATAGCCCGCCAGATGCTG
GCGCCAGAACGCCAGCTCGGCCTGCAACGCCTCGTCGCTTTGCAAACGCTCCTGCGCCGC
CCAGTGTTCAATCGGCGTCGCGTCCTGATCGTCACGCGGGGTGCGGCCAGCGTTCAGCGC
CGAGTAAACCTGCCACAATTGCTGCTCGAACAGGTGAAAGGCGCCGCCATCGGCAATGAT
GTGCGGCATACACAACAGCAGCAGGTAGCGTTGCGATTGCAGCTGGAACAATTGCGCCCG
CAGATGGGGCGGCTTGTCCAGCACGAACGGCTGCGCCATAAACCTTGCCGAAATGTCTGA
AATACGCCGGCGGCGCGCCTCTTCGCCGCACCCATCCAGCTTAAGCACCGAGAGGTCAAA
ACCGTGGAACGCCCGGCATTGCTGCACCGGCGTCCACTGGCTGAAGGCCATGCGCAAACT
GCTGTGCCGGTGGATCAGGCAGTTCAACGCTTTTTCCAGCAGTTCCGGCTGCAAATCGCC
TTCAATCAACAGAGCGGACTGATTGTTGGCGGTATCCCCCAGCGTCATCGCCACAAACCA
GAAACAGTGCTGGGCATACACCAGCGGCACCGCCTCCCCTGCGGCCGCCGCCTTCACGAC
ATGCTCCGATGATGCCGAAAGCGAATTCAGGCTGCTCATACGCTCGCCTCCAGCGCCGGT
TGGGCAGCTTCCTGACGCAGTCGCGCCTGCCCGGCCAGTTTAGCGATGGTGGGATTGTCA
TAAATAAAGCCCACCGGGAACGCCACCTTCAGCTGTTGCTTGATCTGGGCGATGATTTGC
ACCGCCATCAGCGAATGACCGTTCAGTTCGAAGAAGTCATCGTCAACGCCGATCGGCCCC
AGCCCCATTTTTTCCTGCCAGATGCGGGCGATGGTCTGCTCAATGTGGTCACGGGGCGCC
AGATAGGCGTTGCTGAGCGGCGGGCGCGGGTACAGGCTGGTCTCCTGCCCGGCCTCCTCC
GCCTGCGCGTCATCCTCGGCCGGGGTATCGGCGTCCGGCAGCGGCAGTCCGCGCGTCGAT
ATCACATACTGCGGCGCCTGACGCACCAGCAGCCGGGCCAGCAGTTCGCAGCCTTCTTGC
GGCCGGATGCCGTGACGGATCACCGCTTCGGTGTCGCCGCTGTTCCATTTTTTCAGGCTG
TCCACCGCCATCCCCACTTCCTGCCAGGAATCCCAGCCGATAGACAGGTAACGGGTGTGC
GTCCTGCGACGGCTGCGGGCGGTGGCCCAGGCATCCTGATAGGCGTTGGCGGAACAGTAG
GCCACCTGGCCCATCGGACCGACCGCCGCCGCCAGCGATGAACACTGCACGAAGAAATCG
AGCGGGCGGCGCTGGAAGTAACGCTCCAGCACCAGCGTGCCCCACACCTTGGCCTTGAAC
ACCGCCAGCGAATCCGCCGGGGTGCGCTGCTGAATCAACCGACCATCCGCCACCCCGGCG
CAGTGGAACACGCCATGAATGGCACCGTGGGCGTGTGTAACGGCTTTCAGCGCCTGATTG
ACCTGACGGGCGTTGCTCAGGTCGGCGGCGATCACCGTCACCGTGCCGCCCAACTGTTGA
ATTTTTTGTAGCTGTCTGATTTTCAGCGACTTCTCGTTACTGTCGTCGTGTTCATCCAGC
CATTGCTGCCAGTGAGATTCCGGCGGTACGTCACCGCGCCCCAGCAGGATGACGTGCGCC
CGGTAGTGCTGCGCCAGCCACTGCGCCACCGTCATGCCGATGCCGCCGAAACCGCCGGTC
AGCAGATAACGGCCGTGGGTCAGCACCGGCAACTGTTCCTCGTCCGCCGGTTCGGCCACC
AGTTGCTCCAGACTCGGGATGTAGCGAACGCCGCCGCGCAACGCCACAAACGGCTCGTCA
CCCGGCGCGGCCAGCTCCGCCAGCAACGGGGCCAGATTCCGGTCAAAAGCCGGCGCAAAC
AGCACGCGCGACGGCGCATCGATGTCGATGCTGCGACAGACCAGCTGTTCGAACTCTTTT
TCCAGGACCCGACAAGGCCCCACCAGCAGCGAACGCGCCGGGTCGCAACGATCCGTCGGC
GTCACCGCATGCAGCCCATTGGACACCACATGCAGCACCAGCGGCGTCTGGCGCTCGGTG
CCGGCGAACTGACGGGCAATGTTCAGCAGGGTTTCGTAGTGACCGATGGCGGTAGGCACC
GGCAACGCCCGCCGCGACACCGGCCAGCACAGGATCAGGTGATCCAGCGGAAACGTCTGC
TTCTCCAGCGAGGACGCCAGCGCCGCCAGATCCTGCGGTGCGTTGGGGTCGATCACCCAA
TTCAGCGGATTTTTACGGGTAAAGCGTTTTCCCGCCGTAACCCGGCACACCCGCGCGCCC
AGTTGTTCCAGTTGCCCGGCCAACCGTTCCGCCATCCCGGTTTTATCCATAAACAGTACG
ATGCCGCGACCGCGCCACGTCACGCGCTGAGCGGCGTTGAGCGGTTTCTGGCGCCAGCAA
GGCTGGCTGGCCCACTGCTCCAGCGGTAGGCGCTGACCGGCCGGAACAGCGCGCGGCGAC
GCCGTGGTTGCCGGCGCTGCCAGGCTGGTCAGATCGTACACCTGACGCTGGAAGGCGTAG
CCCGGCAGCGGAATGCGGCAACGGGACTGGTGGCGGTGGAATGCGCGCCAGTCCGGCTTG
ATGTCCCACTGCCAGAGCTGCCCCAGCGCGCTCAGCAACTGGCGATAATCGTTCTCGCGG
TGGCGAAAGTCGGGTTGGGTGCCCAGCACGCGGCTATCCGCCCGCTCGCCGTCCAGTTGC
AGCGTCGCCAGCCCGGTCAGCGCCTTGCCGGGGCCGACTTCCAGCAACAGCGACGGGCCG
TAACTCAGCAGGCTGGCAATCCCCTCGCTGAAGGCGACCGGTTCGCGCAGCTGACGCACC
CAGTAATCCGGGTCGGTCGCCTGCTCATCGCTTATCCAATCGCCCGTCAGGCAGGAGATA
AACGGCAGCTGCGGCGCCTGTAGGGTCACGTTGTCGAATGCGCGTCGGAACGCCTCCAGA
CAGCCGTCCATCATCGGGCTGTGGAACGCGTGGGACGTGTGCAGCCGTTTGGTTTCAACC
CCGCGTTCCTCCATGCGCTGCGCCATGCGGTCGATGGCCTCGGCCGGGCCTGACACCACG
CAAAACTCAGGCGCATTGCTGGCCGCCAGCGTCACGCCGTCGATCAGCGCTTCACGCGCC
TGCGCCGCCGGAATCGACAGCGCCAGCATCGTGCCGGGCGGCATGGCGTTCATCAGTTCG
CCGCGACGGCTCACCAGCGTCAGCGCCTCTTCCAGGCTGAACACCCCGGCCAGACAGGCC
GCCACGTATTCGCCGATACTGTGCCCGATGCAGGCGGTCGGCACGATCCCCCAGTCCATC
AGTTGGCGGCTCAGGGCGTATTCGACGACGAACAGCGCCGGTTGGGTAAAACGGGTCTGG
TACAGCAGTGAATGCGGGTCCTGCCCGTCGGTTTCGAACAGCAACGGGCGAATATCCCTG
CCCAGCAACGGATGCAGCAATGCGGCGCAGTGGTCCACCGTTTCACGGAACAGCGCCGCC
TGCTGATAAACCCCGGCCATCATGCCGGGGTACTGCGAACCTTGCCCGCTGAACATGAAC
ACCAACGCGCTTTTCTCTTTCGCGACCCTGGCCGTTGCCGGTCGGGCCTGCACCAGCAGC
GACAGCGCCTGCTCACGGCCTTCCACCGCCAGACTGTAGCGATAAGGCAGGTCGCTACGT
CCCTGCTGTAGCGTATAAGCGGCATCGGCCAGCGATGCCTGCGGCGTGGAGGCGAACCAA
TAATGAAAACGGGCGATGTTGTCTTGCAATGCGGCCGGCGTATGGCCGGAAAAGCACAGC
AATTGCGTCTGCGGCGCGGCGCCGGACGAACGTGTAAAGCGTGACTCCTCCAGAATGACG
TGGGCGTTGGTGCCGCCGATACCGAACGCGCTCACCCCGGCGCGGCGCACCGCATCGCTG
ACCCAGGCTTTGCCTTCGGTCGGGATATAGAATTGGGTGCCGTCCAGCACGATTTCCGGG
TTAAGGCGGGTAAAACTGATGGCGGGCGGGATATAACCATAATGCAGCATCTGCGCCGCC
TTGATGACCCCGGTTACGCCCGCCGCCGAATCCAGATGGCCGATGTTGGCTTTGACCGAC
GCCACCGCGCAGCTTTCCGGCACCGGATTATCAATCTGGTACGCCTCTTTGAGCGCCTTG
ATTTCGATCGGGTCGCCCAGGTGGGTACCGGTGCCGTGCGCCTCGATATACCCCACGCTG
CCGGCCGGCACGTCCGCCGTCAGCAACGCCCGTTGCAGGGCATCCGCCTGCCCGGCCACC
GAGGGTGCGCTGAAGCCCAGCTTGCGAGAGCCGTCGTTGCTGATGGCCGAGCCTTTGATG
ATCGCCGTGATGGTGTCGCCGCTGTCCAGCGCATCCTGCAAGCGTTTGACAACCACCGCC
GCCGCGCCATCCCCGCCAATCATGCCGCTGGCGTCGGCATCAAAGGAACGGCAATGGCCA
TCGTGCGACAGAATCCCGCTGTCGCCGAACCGGTAGCCGCCCTTATCCGGCATGCCGATA
TGCACGCCGCCCGCCAGCGCCATATCGCATTCGCCCATCAGCAACGCCTGACACGCGAAG
TGCAGCGACACCAGCGAGCTGGCGCAGGCCGCGCCGATGGTCATCGTCGGCCCGTGCAGG
TTCAGCTTGTAGGCCACGCGGGTGGAGACAAAATCGCGGTTGTTGCCGTTTTGCAGATCC
GACAGCGACACGCGCTGCAACACGTCAGGCCGGTCCATCAGACAGTGGATCAGGTAACTG
CTCTCCGCGCTGCTGGCATAGACGCCGATTTGCCCATCGAACTTGTCCGGCGCGTAGCCG
GCGTTTTCCAGCGCGTGCCAGCATACCTCCAGAAATACCCGCTGTTGCGGGTCAATCGCT
TCCGCTTCCCGCGGCGAATAGCCAAAAAACGCCGCGTCAAACGCGCAGGGCTGCGTCAGG
TCCGCCGCCCGCGCCTGATAATCTTCCTGCTGACGCAGCGAAGCAGGGACGGCGGCGGCG
TCCAGCTCTTCATCGCTCAGGGTGCGGATCGACTCCACCCCCGCCACCAGATTCCGCCAG
AATTGCGCCACATCGTCAGCGCCGGGGAACACCCCGGCCATACCGATAATCGCCAGTTCA
TACCCGTGGGTTGATTGCACCTTCTCCATTACCCCATACTCCTTTTGGCTTGCAACGCGG
ACAAACGGCGCCGTCCTTCCTGAATACTGCTTTCTACCTGCTGGCGATCCTGCGTCTGCG
CCAGCGCCTTGTTGCCGCGGATGTGCTGCACCAGTTGCTCGATGGTGGTGAAATTCAGCA
GATCCAGCACGCTCAGCTGCGGGAAGCCGCTAGCCACCAGCTTGAGGTGCACCCGCGCCA
GCAGCAGCGAGTCGCCGCCCAGATCAAAGAAGTTCTCTTGCTGATCCGGCAATGGGATGG
ACAGCACCTCCGCCCACACCGCCTGAATGGTCCCGACCAGCGGGTCGCTCTGCGGTTTTA
GGGTGACGGGCGCCTGCAAACTCTGTTTCAGACTCGCCACGTCCAGCTTGCCGTTCATGG
TCAACGGCAGCGAATCGACAAAGTTAAAGCGGCCCGGCACCATGTAACGCGGCAGACGCT
CCAGCAGGAAGGTGCGCAGCGCGTGGCTGTCGAGCTGGCTGTCCGCCAGTCGCACCACGC
AGGCGATGATTTGCTTCTTGGGTCCGTCGCTCACCACCACGGCGGCGGCGCGTTCGATGT
CGGGGTGCTGGCACAGCACCGACTCGATTTCCCCCAGTTCGATGCGATAACCGCGGATCT
TGTTCTGGTTATCCAGACGGCCGAGGTATTCGATGTTGCCGTCTTCAAGCCAGCGACCGA
GATCGCCGGTTTTGTACAGGCGGCGGTCAGGCTGCTGCGGATGCGCCACAAACAACCGGT
CGTACAGTTCGCGCTGATTCAGGTAGTCGAGCGCCAGACCGTCGCCGCCGATATACAGTT
CGCCCGGCGTGCCGACCGGCACCGGCTGCATGAAGCGATCCAGAATCAGCACCTCGTTGC
CGGGGTTGGGACGGCCGATAGGAATACCCTGCGCGTCGTTCACCGCGTTGGCCCGGTAGC
GATAGCAGGTGGTGAAGGTGGTGTTTTCCGTCGGGCCGTAGCCGTTCACCAGCTCCAGTT
GCGGGTACAGCGCCTGTATGCGCGCCGCGTGGCTGGCGGACATCGCCTCGCCGCCGCTGA
GCAACTGCCTGACGCCCTGCAACGCCTGCGGTTGTTCATCCACCAACAGGTTGAACAGCG
ACGTCGTCAGGAACAGGCACTCCACTTCATGTCGCTGAATCAACTGTGAGAGCCGGGGAA
TATCCACGCCGTCATGCGGGTAGATGACAATCGCGCCGCCGTTGAGCAATGGCCCCCACA
TCTCCAGCGTCGAGGCGTCGAAACTCACCGCCGCCAGCATCAGGAAACGCTGGTACGGCT
CCAGCTCGACATAATCCACTTCCCTGACCAGCCGCAGAATGCCGCGCTGACCAATCAGCA
CCCCTTTCGCCTTGCCGGTGGAGCCGGAGGTGTACATCACGTAGGCGGGCAACGCGTTAT
CCGCCGAAACCGGCAGCGCGGTGTGCGGCATCGACAACCAGGGCCCTTGTTCCCCCAGAT
ACAGCACCGGCACCGGCGTCTGCTGCACCTGCGCCTCGTCGCCCTGACGGGCCAGCATCA
GTACGCAGTTGGCGTCCAGCAGTTGTTCATGACGCCGGACGACCGGATCTTCCTTGTTAA
GCGGCACGTACACCGCCTCCAGCTTGGTCAGCGCCAGAATCGCCGCCACCAGCTCGATGC
TGCGCCCCAGCCACAGCCCGACGCGGTCGCCTTTTTTCACCCCGTGGCGCGCCAGCCAGT
GCGCCAGTTGCGTGGTGTGGCCGTCCAGTTGTCGGTAGCTCAGCCGTCTGTCGTCGAGAA
TCACCGCGGTGGCATCCGGCTGACGCGCCGTCTGTTCGGCGAACAGCGACGCCAGCGTAT
CCGTTCCCTGATAGCCGGGTTTGCCGTGGCTGAACGCCGCCACCTGCGCCCGTTGCGCAT
CGGTCAGGAACGACTGGCGCGTATGAATGGCCTGCTCATCGCTCACCATCGCCCGGAACA
CCGCCCGGTAGCAATCCGCCATATGCCGCACCTGTTCATGGCTGAGCAGGTTCTCGTTGT
AGTCCAGTTGGATCGAAACCTGATTGCTGACCAGCGACGACGTCAGCGTGTAGTGCTGGA
AATGCACATTCAGCGCAAAGTGGGTGCCTTCGTGTACCTCATCGCTATTGAGGTTGCTGG
CGACCTCAAACCCCAGCTCCGGCAACAGACGTTCGTAGACATGGAAATCCATGTAGTTGA
ACAGCACTTCGTCCAGCAGCGGCTGCGGGCCGAATTGCCGCTGGATGTCCGCCAGCGGGA
AACTGCGGTACGGCATCATGCCGCTCTCGTTGGCGAAGGTCTGGCGGATAAACGCCCCCC
AGCTGTTGTCGGTTAAGTGCTGCCGGAACGGCAGAATGTTGAGGAACAGGCCGCAGAGCT
GATCGCCGCCTTTGGCCTCCGGACGGCCGTTGGTGGGGATACCGGTCAATACGTCGTTTT
CGCCGCTGAACAGGCTCATCACCTTGAGGTGAGCGCTCAGCAGCACGCTTTTCATCGGTA
CTGCGAGGGTCGCCATCAACCGGCGGATGCCTTTATAGACCTCCGCGTCCAGCGTCAGCG
ATATCGAACGCAGGCGCGGCGGCACGTCAGCGTACCCCTGAGCGCCCGCCTTACGCGGCA
GTTTCAGCAAGGTGCAGTCCGCCAGCTTCTCTTGCCACCACTGTTGTTGGGCCGGGTCGT
TGATCAGCCGCTGTTCCTGCGCGATAAAGTCGCGGTATTCGATGCCGGTTTTCGCGTCCG
GCTGCCAGTCTTTAACCCCAATCAGCGCCGCATAGCGGTTAAAGATCTCGACGATCAGCG
AATGGTAGCTCCAGCCGTCGTACACCGGGTGACACTCGGTGAGCGTGAACTGGAAACTGG
TGTCGTCGCGCAGAGAGATGAAGAAACGCAGCAGCGTCGGTTTGAGCAGGTCGAACGGCG
TGACCCGCTCCGCTTCCAGCAGCGCCTTGATGCGGGCTTCCTGTTCGTCGGCGCTGAGGT
GGCGCACATCTTCAAACACGATCGGCAATTCGGCATGCCGCAGCACCAGTTGCAGCGGCT
GGCTGTAATTTTCCAGATCGAACGCGGTGCGCAGCACGTCATGGCGCGCCACCGCCTCCT
GCACCGACTGGCGGAACGCCTGCTGGTCGAACGGCTGCGACAGCCGCAGATGCGAGGTGC
CGGTGCAATGGTAGACGTTGGCGTCCGGCGTCAGCTGCATGTGGTAGAACATCCCCGCCT
GCATACGGCTCAGCGGATAGGCGTCCACCACCTCCTCCGGCAGACGCGCCCGGTCCTGTT
CCGAGATCAGGCTGAACGGTTCGGTGCGCGCGACGCCGCCGCGCTGCCCGGACAGCGTCT
GCTCAATCAGCGTCGCCAGTTCGGCGATGGTTTGATGCTGGAACAGATCCACCAGCGACA
GGTTCCAGTCCAGGTCGTTGGCGCGCCCCACCAGTTGCACCCCGCGCAGCGAATCGCCCC
CCAGCGCGAAGAAATTGTCATGCACGCCGATGGCGTCGAGTTGCAGCGCCTGACGCCACA
GGCCGACCAGTTGACGTTCCACATCGGTACGCGCCGCCACGAATTCACTGGCGAGCTGCG
GCCGGTCTTGTTGCAGCGCCAGCAGCGCCGCCCGGTCGATTTTACCGTTGGTGGTCAGCG
GCAACGTCTCCAGGAAGTAAAACACCGACGGCAGCATGTAGTCCGGCAGCGTTTCTTTCA
ATCCGGCGCGCAGTATTTCGGTGGTGCACGACTCGTCGCAAACCACGTACGCCACCAGCC
GCGCCTGCTGCTGTTGGTCGCGCTGCGCCAGCACGATCGCCTGTTCCACGTGCGGCAGCC
GTTTGAGGGTGGTTTCGATTTCCCCCAGTTCGATGCGAAAACCACGAATTTTCACCTGAT
GGTCGCTACGACCGAGGTATTCCAGCGAACCGTCGGCATGAAAACGCGCCAGATCGCCGC
TGCGGTAGACCCGTTCGCCGCGTTGGTCAGGCGGTAAAGCGTCTTGCGGGAAAATAGCCT
GTAGCGGGATAAAACGCTCCGCGGTCAGCGCCGGCCGGTGCAGATAGCCTCTGGCCACCC
CAGCGCCGCCTACGTACATTTCGCCAGTCGCCCCGAGCGGCACCAGGTTCTGCTGGGCGT
CCAGCAGATAGATGCGCAGGTCATCCAGCGCCACGCCGATCGGGCTTTTGCCGCCCTGTT
GCGCATCGGCCTGGGTGATTTTACGCCAGGTGACGTGCACCGTAGTTTCGGTAATGCCGT
ACATGTTGATGATGTCCGGCTGGTCGTCGCCGTATTTGGCGAACCACGCCCGCAGCGACG
CCGGCTCCAGCGCCTCGCCCCCCAGCACGATGTAGCGCAGGCTATCGCATCGCCCCGGCG
TCTGGCCGTCGGCGGCAATCAGTTGATACAGCGCGGACGGCGTCTGGTTGAGCACCGTGA
CGCGCTCATCGTCCAGCCACTGGCGAAAACGCGCCGGCGTGCGGGTCACCCAATAGGGCA
CCACGCTCAGCCGGGCGCCATACAGCAGCGCGCCCCAGATTTCCCACACCGAAAAGTCGA
ACGCGCAGGAGTGAAATAACGTCCACACATCCGCTTCACTGAACGTGAAGTGGCGTTCAC
TGGCGCTGAACAGCCTCAGCACGTTCGCATGCGGGATCTCCACCCCTTTCGGATTGCCGG
TGGAGCCGGAGGTGTAAATGATATACGCCAGGCAGTCCGGCCTGACGGCGACTTCCGGGT
TGGTTTCCGGCATGGTGGCAATCAGCCCGGCTTCGTTGTCGAGGCTGATGAAATCGGCGT
CGCAACCGGCGAACAGATGACGGAACGGCTCCCCGCCAATCACCCAGTTCAGCCCGGCGT
CCTGCACGTAGTAATGAATACGCGCCTGAGCATGGCTGCTGTCGATCGGCACGTAGGTCA
TGCCCGCCTTGAGGATAGCCAGAATCGCCACCAGCGTGTTGTCGTCGCGCTCCAGACAGA
TGCCGACCCGCGACGGGTGCTCCCCCGGCTGGGCTTTCATCTTCAGCAGATAGTGGGCCA
GTTGGTTGGCGCGCTGGTTAAGTTGCCGGTAACTGACGCGCAAGCCGTTTTCGCCACTGA
GCGCCACCGCCTGCGGGCGTCGCGCCGCCTGCTGTTCGAACTGCTGGTGCAACGTGGTGG
TGACCGGGTGGCTGGCGCGCTCGCGTTGCCAGTCATTCAACAGCAGCGCCTTTTCCTCCG
GCGTCACGCACTGGTAGGCGCGCAGCGTCGCTTCTGGCTGCGCGACGATCTCCGACAGCA
GGAAGGTGAAATTACGGCTGAGGCGCGCGATGGTGTCGTCGTCAAACAGGTCGGTGCTGT
ACTCGAAGGCACCCAGCAATTCATCACCCTGTTTTTCCATTGATAACGTCAGGTCGTATT
TGGCATGGTCGCCCAGTGTTATCCGCGGCTGGCTGTCGATGCCGTCAAACCGCCACTGGC
TTTGCTCGTATTCGTCGAACGAGAACATGATCTGAAACAGCGGCGAATAGCTGAGGTCAC
GCGGCGGGTTGATCGCCTCCACCAGCCGGTCGAAGCTCACCTGCTGGTGCTCCAGCCCGG
CCAGCACCGTCTCGAATACCTGCTGTTGCAATTGGTCGAAACGCTGCGCCGGATCAAGGT
CAATGCGGTAGACCAGCGTATTGACGAAAAAACCCACCACGTTTTCCAGCGCCATCTGGC
TGCGACCGGCGACCGGCGTGCCGATGACCAGATCGGTCTGGCCGCTGTAGCGGTGCAGCA
ACAGATAAAACGCACTGAGCAGGGTGGAATAGAGCGTGTTGTTGCGCTGGCGCGCCAGCT
GCGCCAGTTTTCGGCTCAGTTCACCGGGCAGACGAAAGCCATAGGTTTTGCCGTGGGTAC
TGATGCGCGCCGGGCGTGCATGGTCGGTGGGAAAGGCAACCGGCTCAATACCGCGCAGCC
GTTCCGTCCACCAACGCAGCGACTGCCGATAGCTCTCCTGTTCCATCTCCTCCTGTTGCC
AGGCGGTGTAATCGATGTACTGGATATCCAGCTCCGGGCGGGTCAGGACCTCGCCGCGGC
GGGCGGCGTTGTAGCCCTCCGCCAGCTCCCGGCTGATGATGCCCGCCGACCAGCCGTCGG
AGATGATATGGTGCAGCACCATCAGCAACAGATAGCGCTGTTCGCCGCAATAAAACAGCG
TAATGCGCGCCAGCGGCCCCTGATGCAGGTCGATATTGTTGTCCCGCTCGGCGGCCACCC
GCTGTTGTTGCTGCGCCTCATCGCAATCCGACACGTCCACCCAGTTGACCGGCAGCGTGT
AGTGCTGATGGCAACGCTGCCACAAGACGTCCTGTTCAAAGGCGAAATCGGTACGGAATG
ACTCATGGCGCGCCACCAGCCAATCAACCGATTGTTGCAGCGCCGCCCTGTCCACCGGCC
CGGTCAATTCCAGTAAGGTCGGAATATGGTAGTTGGCCGATTGCGGTTCCAGTTGTTGAA
GTAACCATAATCTCTTCTGCGCCAAAGATGCAGGGTGTTGAAAAAAGGTCTCTTGCATGT
TTGCCTCCGTGCTTCTTTGTTTACACCGCGGTGGATGAGGAATCTGAGCGCCGCACGCGG
GCGACGCGTTTAATGGCCGAGGTCACCGTTCCCGGTGCGGTATCGGCCGCGTTAATTTTT
TCAGCCAGTTGCTGAATCGTCTGGTACTGGAGCAGGTCGGTCAGCGACACCCGCAGCGCC
AGTTGCTGCTCAATACGCGCCGCAATCCGCAACGCATGCAGCGAATGGCCGCCCAGCGCA
AAGAAGTTCTGATCGCAACCGATCCGGTCGTGTTTCAGTACGTCGCGCCAGATATCGCGC
AGCGAGTGCTCCAGCGGATTTTGCGGCGCGGCGCCTTCGGTCTGCGTATCCCACTGCGGC
GCCGGCAGCGCGCGATAGTCCACCTTCCCGTTGGCGGTTTGCGGCATCGTCGCCAGCACC
TGGATCGAACCGGGCACCATGTGGGTCGGCAAACGGCTCGCCAGGAACCGGCGCAATGCC
GACTCGTCGACCGCCGCGCCCTCGCGCAGCGCCACCCAGGCCGCCAGCGCTTCCTGCTGC
GGCAGGTACTGCACCGCGCTGAGCATCACCTGCGGGTGCAGCAACAGCTGCGCCTCGATT
TCGCCCGGCTCGATGCGGTAGCCTCGCAGCTTGATCTGCCGGTCGCAGCGGCCCAGATAG
TGCAGCGTGCCGGTGGTGTCGGCGCAGACGCGGTCGCCGGTACGGTAAAAACGGGCCTGC
CCGTTTGGCGTGGTCAGCGCCAGGAAGCGCTCATCGGTCAGCGACGCGCGGTTCCAGTAG
CCGCGCGCCACCCCGGCTCCGCCGATATACAGCTCCCCGGCCGCGCCCTGCGGCACCGGT
TGCTGCTGCTCGTCCAGGATCAGCAGATGGGTGTTGCCGATGGGCAGACCAATCGCCACG
CTGCCGCCGTGTTGCAGTTCCCGCGCGGTGACGCGGTGCACGCAGCAGCCCACCACGGTT
TCCGTCGGGCCGTACTCGTTGAAAATAGCGCTGTCGGGCGCATCATCCAGCCAGCGCCGC
ACCGCCGCGCTGTTAAGCGCCTCGCCGCCGACCACCAGCGCCGACACGCGACGCTTGTCG
TCCGCCGTCAGTTGGTTTTCCAGCAGGTTGAGATGCACCGGGGTGATTTTGAGCAGCACC
CGTTCGCCGCTGGCGCGGATCGCCTGCTGCAACGCGGCGATGTCGCCATCCTCGCGGATG
ATGTAAATACAGCCGCCGGCCAGTAACGGCAGGTACAGACTGGTGAGGGTGGCGTCAAAA
CTGATGGAGGAATGGAACAGACTGTCGGTGTCCGCATCAATCCGGTAGCGCGCCATCGCA
TCCTGCAGATAATTGCCCAGGCTGGCATGGTCGATCATCACCCCCTTCGGCGTACCGGTA
GAGCCGGAGGTGTAGATGATGTAGGCCAGCGTGTCGGCGGACGGTTCGCCGGGCAGCGTC
ACCGCCATTTCATCGGCGCACGGGCACTGAGTCACGTCCAGCACCGTCACCGAGGCCGGC
GGCGTCAGGCGCGCGCGCAGCGTGGCGTCGGTGATCAGCGCCCGGCCATCGCAGTCCTGC
AACAGCCAGCCGACGCGCTCGTCCGGCCACTGGCTATCCACCGGGATGTAGCACGCGCCC
AGCCGGTTTACCGCCAGAATGGCGCTCAGGTAATCGACGCTGCGCGGCAGCCAGACCACC
ACGCGATCGCCGGCACGCACCCCGGCGTGATGCAACCGCATCGCCAGCTGTTCGGCGCGT
TGGCGCAACTGGCGGTAATTCAGCTGCGTTTCGCCATCCACCACCGCGATGGCATACGGC
GCGTACTGCACCCGTTCGACAAACCGCGTATAGATATTCGTCGCGCCGACCGGCTGGGCT
GGGCCTTGCCACTGGGTCAGCAACCCGGCGCGCTGCGCGTCGGTCAACGCCGACACCTCG
GCAAGCGTGGCGGCAGCGTCGAGCTGCGTCAGGATCCGCACCAACCCCTCCGCCAGTTGC
CGGACGGTGGCGTCGTCGTACAGACCGTCGTCATACACCAGTTGGCCGTGCAGGCATTCA
TGCAGCGACGCCACCAGCGTCAGCGCATAGTTGGTGCTTTCATGGGCCTCGGCAAACCGG
AACAACCGCGCTTCCTGCTCGCCCGCGCCGGGGTAGTTTTCAAACACCAGCAACGTATCG
AACAGGGCATCGTTGCTGTTCAGACCGGCGGCGGACTTGATATCCGTCAGCGCCACATCG
CCATGACGCTCGTTCTGGCGCTGTTGCTGCTGCACGTCGCGCAGCCAGGCGCTGATCGAC
CGGTCGGCAGGCACGTCAATCACCGTCGGCACGGTATTGATCAGCAACCCGGCCATCTGA
TCCATGCCGGCCAGCGCGGCGTGACGTCCGGAGATGGTCATGCCGAACAATACCGTTTCA
CCGCCGGCGCAGGCCTGCAACAGCCGCGCCCAGGCGCCCTGCACCAACGTGCTGACGGTC
AACTGTTCGCGCCGGGCGAAATCCGACAGCCGCCGCGTGGCGGCGGCGTCCAGCGTGAAC
GGCAGCACCTGCTTGCGTTCGCTGGCCTGCCGCAGCGGCAGACCGAGCGGCAACGGCGTG
CGGCTCATCCGCCGGGCCTGCGCGCCCCAGTACGCGTCCCGTTGCGGATTGCGCTGACGG
ACCTGCCGCACATAGCGGCGGAATGAGGGCGGCGGCGGCAATACCGTGTCTGGGTTGTCC
CAGCAGCGGGCCACCGCGTCCATCACCACCCGCACTGACCAACCATCCAGAATGGCGTGA
TGATGACTGACCAACAGTTGCTGACGCGCCGGCCCGATGTCGATCAGCGTCAGGCGCAGC
AGCGGCCCCTGTTGCAGGTCGAAACGGTGCGCGCGGTCGGTATCCAGCACCTGCTGGCGG
GCATCCGCCTGGTTGAGCATCACCGTGTTCCACGCCATCGGCAGATGACGGCGCACCACC
TGCAACGGCTCGCTGCCGCTGTGCAGTTCAAAGGTGGTACGCAGCGCCGGGTAGTGCTGT
ATCACGCGTTGCCAGGCCTGCCGCAGCGCGGCGATATTCGCGCCGGCCGGCAGATCGAAA
CAGATCTGCTCATGGTAGACGTCGCCGGTCAGCGAGTGGAACAGCATCCCTTCCTGCATC
GGCGTCAGCGGGTAGATATCCTCAATGTCGCCGATGCGCTGCTGTAATGTATCGAGCGCG
GCGACGCTCAGCTCCGCCAGCGGAAAATCCGACGGCGTCCAGTGGGTTGTGGTTTGCTGC
TGGCAGTGCTGCGACAGTTGCCGCACCCAGGTCAGCATCCGCTCGGCCAGTTGCCGGATG
GTTGCGTCCCGGTAGCACTGGCTGTTCCACGTCCACTCCAGATGCAGCTTGCCGTCCAGC
ACGTAGCTGTCGACCTCCAGCGGCCAGACCCGCGGGCTTTGCGGCGCATAGCGATTCGCC
AGATCGAGCCGCGCTTCCCCCTGAAACGGCGGGGCGTCGAACCCCTGGGTAAACTGACCG
AGGTAGTTAAAGCAGATATCCGCCGCGTCATGCACCTGCGACGCCGCCGCCAGCCGAATG
CCATAGCCGGCGCCGCGCTGCGGCACCTGACGCACCGCTTCTTTCACCTGACGAATCGTC
CAGCCGGTATCATCCGGCCGATCCAGCTCGATATACAGCGGGTAGATAGCGGTAAACCAG
CCCACGGTGCGGCTGACATCCAGCGCCTCGTGCAACTGTTCGCGCCCGTGCCCTTCCGTA
TCGATGCGCAGGCGAGACTGACCGCTCCACTCCTGCAACGTCAGCGCCAGCGCCGTCAGC
AGCAGGTCGCCGGGATTGGTGCGGTACGCGGCATGGGTATGCTGGACCAGCGCCGAAGTG
GTGCTCTCCGGCAGGCTCAACGCCAGCTTGCGGGCATCTTCCCCACGGCCGGGCGTCGCC
TGCGGCGCGGTATCGCACGGCAACCGTACCTCGCTCAGTGCCGGATACCGCTGCCAGAAG
GCGTCTTCCTGCTGTGCCGCGTCGCTGCGCGCGTACTGATGCAGGTGCTGCGACCAACGC
GGCAACGACGCGGTTTTCGCCGCCGCCGGCACCGTTTGCCCCTGCGCCAGCCGCGGATAA
ACCTGGCTCAGGTCGTCGGTGATGATGCGCCAGGAAACCCCGTCCACCAGCAAATGGTGC
GCGACGAATAACAGCCAGACGCCCTGCGGCGCGCGGTACAGCAGGGTTTTGAACAACGGC
CCCTGGGCGATATCCAGCCCTTCCTGCGCAGCGGCGGCGGCGGCATCCAGTTGCCCGGCG
TCATCCAGCGTCACCAGCGTCAGTTCCACCTGTTCGACCGGCTCCCCCATCACCGCCTGC
GCGCCGTCAAAGCGCGCGCGCAGCCCATCGTGCTGATTCACCAGCCAGGTGAGCGCCGTT
TGCAGATGCGCCGGCGCTACGTCATCACGCAACCGCCACAACATCGACTGGTTGTAGTGA
TGCGGACGTTCGGCGTGATGGGCAAAGAACCAGCGCTGCACCGGCAGCAGATCGTAAGCA
CCGGTCACCGGCGCGGTATCGGCGACCATCGTCTGCCGGGGCATAAGAATCTCCGCCAGC
GCGGCGATGCTCGGCGCGTCAAACAGCATATCCACCGACAGCGCCAGCCCGGCTTCCCGC
GCCCGGAACACGATTTGCAGGCTGAGGATCGAGTCGCCGCCCAGGGCAAAGAAGTCATCA
TGGGTGGAGATATCGTCACGCCCCAGCACCTGTTGCCAGATAGCCAGCAACTGCTGTTCC
AGCGCCGACGTCGGCGCCTGATACTGCTCACGCGCCGCCTGCTGCCACGGCAGACGTTGC
AGTTGCTGCCGATGCACCTTGCCGTTGCTGGTCAGCGGCAAGGACGCCAGCCATTGCCAT
TGGGTCGGCCGCATGAAACGCGGTAAACGCCGGGCGACCTCGCCACGGATAGCCGCCTGC
TGCGTGGAGTCGCCCACCAGCCAGGCCACCAGATGCAGCCGCCCTTCCACCTCGCGGATG
GCGACGGCCGCCTGAGCGACCCCGGCGCAGGCGCTCAGTTGCGCTTCCACCTCTTCCAGC
TCAATGCGGTAGCCGTTCAGTTTGACCTGATTATCGTTGCGCCCCAGAAAGCAGAGGTTA
CCGTCCGGCAGGTAACAGGCGCGATCGCCGGTGCGGTAGAGCCGCGCCGCCGGGTCGTCG
CTGAACGGGTCGGCGATAAAGCGTTGTTCGGTCAGGTCGGGACGCTGGTAGTAGCCCAAC
GCCACCCCGTCGCCGCCGATGTACAATTCGCCGGGCGCGCCGAACGCCACCAGTTGGCGC
TGGGCATCCAGCAGATACAGCCGGGTGTTGGCGATAGGCCGGCCGATCGGCACCGCGCCG
TCGGCGCCGGTTGCGCCGGCGGCGAAGGTGTGGATACAGCAACCCACCGTGGCCTCCGTC
GGGCCGTACTCGTTGACGATCAGCACCTGCGGCGCGTGTTGCTGCCAAAAGCGCAGCGCG
CTGGCGGACAGGCTTTCGCCCCCAACCACCAGCATCGCGGCATGGCCTGCCGCGTCGGCG
GGCAGTTGCTGGCTGAGCAGTTCCAGATGGGCCGGGGTAATCTTGACCATCGTCAGCCCC
GGCGTACGCCGCCACAGATCGACCAGCGCGCCGATATCCTCCTCGTCCGGCAGGATATGC
AGCGTCTGACCGCACAGCAGCGGCAGGAACAGGCTGGTCAACGTCGCGTCAAAAGAAATG
GAGGCGTGCAGCGTGCTGCCCTGACCGCCGTGACGGCTGTAATCGCGGCAGGCATGGCCC
AGATAGTGCCGCAGCCCGCGATGCGGGATCATCACCCCTTTCGGCACGCCGGTGGAGCCG
GAGGTAAACAGGATATAGCACAGCTGTTCGCCGTCGATCTCCAGCAGCGGATTCGTCGCG
TCATCGTCGGGCGGCAAGGCGGCGGCCACATCCAGCACCGCCGCTTCCGCCGGCAATGTC
AGGGCGGCGATGTCCACGTCATGCTGCGTCAGCACCGCCTGAACCTCCGCGGTCTGCATC
ATCAGGCTGGCCCGATCCGCCGGATAGCGCACGTCCACCGGCACCCAGGCGGCGCCGCTT
TTCATCACCCCGAGAATAGCCGCCGCCAGCGCCGGTGAGCGCGGCAGGTAGACCGCCACC
CGGCTGCCGGCGCCGAATCCCTGCCGCAACAGCGCGTGGGCGATGCGGTTGGCCTGCTGG
TTGAGTTGCTGGTAACGGATGGCGTGCTCGCCGACGCGCAGCGCCACCGCCGTCGGCTGC
AACGCCGCCTGCCGTTCGAACTGCTGATGCACCCAGGGCGCGTCAACGGCCTGGGCAGTG
TCATTGAGGGTATCGCGCAGCAGCGTCTGCTCTGAAGGAGGCAGCATCGGCAAGCGGCCG
ATAGTGTGCGACGGCGTGTCGAGCAGCTGTTGCAACACGGTGAGGTAATGGTCGGCCAGC
GAGCGAATACGGTCGGCGTTAAAACAGGCGACGCGATACTCCAGCACCAGTTGGCATTGC
TGTTCGTCGTCCCGCACAAAGCAGGTCAGGTCGAATTTGGCCTGCGGCGTGTCGATCGGC
TGGTTGTCTATCGCCAGCCCGGCCGGTTTCTCCTGCGCGGCATTATAGACAAACATCACC
TGGAACAGCGGCGAGGATGGGCGCTCGCCCGCCGGTAATACGGCATCCACTACCCGGTCG
AACGGCACATCTTTATTGGCCAGCGCCAGCGCGCAGACCTGTGCGCTGGCATCCATGAAC
TGCTCCAGCGTCTGTTCGCCATCAACCGTCTGGCGAATCGCCACCGTGTTGAGCAACAGA
CCGATGGTGGACTGGAGCGACGGCCAGTCGCGCAACGTCACCGGGGTACCGACCACCACA
TCCTGCTCGCCGCTGTGGCGATGCAACACAATCTGAAACGCCGCCAGCAGCAGATTGAAC
AGCGTGGTGTCGCGTTGTTTCGCCAGATGGCGCAGCGCGCCGGTGAGCGCCGACGGCATC
GCGACGGTCACGTACCCCGCGGTACGTTGGTTATCGCCCGCCAGCGCGGCCGGCGCCAGA
TTGAGCGCGGGCGGCAGCGTGGCGAACTGTTGTTGCCAGTAATCCAGTTGCGACTGCCAG
TGCCGCTGCACGTCTTCCCGCTGCTCCCAGGCGGTGTATTGCAGGTAATTCACCGCCGCC
GGCGCGGTCGGCTGCTGCTGATACAGCGCCAGCAGGCGCTCATCCAGCAGGCTCATCGAT
TGTTCATCCGCCAGAATATGGTGCAGCACCAGCACCAGCGCGACGTCGCCCTGCGCGGAC
TCCACCAGCGTCAGCCGGTAGAGCGGGCCGTCCAGCATATCGAACGGCTGGGCCAGGAAC
CGTTCGGCGTACTGCTGCAACGCGTCGCGCCACGCCGACTGGTCGACGGACGGCGACCAG
TGCTCGTGGGCGCACACCAGCGGTTCGTCCGACAGATACTGCTCCGCCACCCCCTGTTGC
AGCCGTAACCGGGTATTGAGCACCGGCGCCTGCGCCCACAGTTGTTGCAGGCTATGCAGC
AGCCGTGACGCCTCGACCGGCTGGCTGAAGGTTTTAATCTGCCCGATCAGGTAGCTGTTA
TCCCCCGTCACCTGCTGAGACAGGAACCACATACGCTGTTGGGCGCTGCTCAGCGGCAGC
GACGTCGGCGCCGGTTCGGCCAGCAGCAGACTCTCGCGCTCCTGTCGCGACGCGTTGGCG
GCCAACCGCATCGGAGTACGCCAGATAAAGATATCGCTGACCCGCAGGCTGATATGGTGT
CGTTCGGCGAGCCATGCCACCGCTTTCGCCGCCAGCAGCGAGTGACCGCCGGCAGCGAAG
AACGAGGTATCGCGCCCGACGGCGTCATGCCCCAGCAGTTCGCGCCAGACATCGATAATC
GCCTGCTCGTCATCGCTGGCGGCGGGCGTCACCGCCGGGCCGTCACGCTGTTCCGGCAAC
GGGAAGCGGTTGCGGTCGATCTTGCCGTTGGGCAGATGCGGGAACGCGGTCATCAACACG
TAGCAGGATGGACACATGAACGACGGCAACCGCGCCGACAGCGAATCCGCCAGCGCCGAC
AGGTCCGGCTCCCGGCCGTCGTCGTGCAGGACATAGGCGATGAGGGCGCTGGCCGCCAGA
TAATCCGGCCGTACCATCACCACCGCCTCCTTCACCGCCGGGTGCTGACGCAGGGCGGAC
TCAATTTCGCCCAGCTCGACCCTGAAACCACGAATCTTGACCTGATGGTCGATGCGCCCC
AAATAATCGAGGGTGCCGTCCTCGCGATAGCAGGCCAGATCGCCGGTACGGTACAGTCTG
GCGCCCGCCTTGTCGCTCAGCGGATGGACAATAAACCGGCTGGCGGTCTGCTCCGGCTGG
TTGACGTACCCGGCCGATACCCCGATACCGCCGATGCACAGCTCGCCCGCCACGCCGATC
GGCATCGGCTGCTGGAGTTCGTCCAGAATCCACACCTCGGTGTTCGACATTGGGCTACCG
ATGTGGATACGCCCTTCATCCGGGTACAGTTCGGCGTTGGTGACGCAGACGGTGGCCTCG
GTCGGGCCGTAGGAGTTGAGGAAGCGGCGGCCGCGACCCCATTTGCGCAGCAGATCGACG
CCGCATGCCTCGCCGGCGACGATCAACACTTTCAGCGCCGGCAACGGCGCATAGGGCAAG
GCCGCCAGCGCCGATGCGGGTAAGGTGACATAAGAGATATTCAGGCGGGTCAGCTGTTCC
AGCAGATCCGGGCCGGGCATCAACGTTAGACGCGGCGCCATCACCAGCGTCGCGCCGTGA
CACAGTGCCATGCTGATCTCCCACACCGACGAGTCAAAGCTGGTGGAGGCAAACTGCAGC
ACCCGCTCGCCCGCGCCGATGTCCATCAGCGCCGGGAACTCCAGCGCCAGATTGCACACG
CCGTGATGGCGGATCGGCACGCCTTTGGGCTGTCCGGTCGACCCTGAGGTATAGATGATG
TAGGCGGTATTGTAGGCGTCGCAACGGTTGACCGGGTTATCGGCCGACAACTGCGGCAAC
ACCGGTTCCAGATCGTCCAGCAACAGGCGCTGGCAGGGCACATCCTGATAATGCTCAACG
AATTTCCGCTGGGTCAGCAGCAGATGCAGCCCGGCGTCGTCGATCACATAACGGCTGCGA
TTCAGCGGATAATCCGGGTCAAGCGGTACATAGGCGCCCCCCGCTTTCATCACCGCCAGT
ATCGCCACCATCAGCCACGGCGAACGTTCCAGGCTGATGCCGACCGTGACTTCCGCCCCC
ACGCCTTGCGCCGCCAGCAGGTGAGCCAGCTGATTGGCGCGCTGATTGAGTTCCTGATAG
GTCAGCGTCTGCGAGCCGAATTCCAGCGCGATAAGCGCCGGCGTCCGTTGCGCCTGTTGT
TCGATCAACTGGTGCCAGCAGAGCCGATCGTCAAACGGTCTGGCGGTCTGATTCCAGCGC
AGCAGTTGCTGATGGTCGGCGTCGGTCAGCAACGGCAGCGCCCCCAGCGCGCTTTCCGGC
TGCTCCAGAAATGACTCGATAAACCGGCAGAAACTGGCGGCCAGCCGCGCGACCGTCGCC
GGCGCCAGACGGTCGCTGGCGTACTCGAAACTGCCGTGAATGCGCTGTCCGTCCGGCCAC
ATTTCCAGCGTCAGCTCATATTTAGCGGTCGGCATCGGATACGGATGCAGCGCGCTAACG
CTGGCCGCGCCGATGCGTTGGTCCGCCAGCGCCGCCTCGCGCCAGACAAAAAACGCCTGA
AACAGCGGCGAGATACCCGGCGTGCGCGCTTCCTCGCGCAGCGCGGGCAGCAGGTTGAAC
GGCAACGGGTGCTGTAACGCCTCGACAAAGCGGCTTCTGACCTGCTCCAGCAATACCGCG
AACGGGTGGCGTTTATCCACCTGATGGCGCATCGCCATCACGGAAAACAGCAAACCGAAC
GGATTGTCCTGCGCAATCTGATGATGGCGCGACACCGGGGTGCCCAGCAGAATGTCGCTC
TGGCGGCAGTAACGCGACAGAAACGCGCTGAACAGCGTCATCAGGCACAGATAAGGGGTG
ACGCGATACTGGCGGGAGACGTTCAGCAACGCCGTACTCTGCAATGACGACAGACTGAAC
GGCACGTGACCGCCGTGGTACTGCTGCACCGACTGAGCCGGATAATCATAAGGCAGTTGC
AGCAGCGGCAACGGGCCGGTCAATTGCTGTTGCCAGTAGTCGCGCGCCTGTTTCCCGGCG
TCGCTGTGCAGCCAGCGATGTTGCTGACGGGCATAGCCATACTGTCCGCCCTGCGCCGGC
GCGGCCGCGTCCGCCTGGCCGCCGGCCATCAACCGGCGATAGCTGTGCAGCACCCACTGC
CATAAACGCTGTACCGAGTCCTCATCGGCAATAATGTGATGCATCACCACGCCGATGTGA
TAGTGCTGTTCGCGCAGTTGCAGGCAACTGACCCGCAGCAGCGGCGCCTGAAACACGGTA
AACGGCCGTACGGCCGCTTCCGCCAGCCAGCGTTCGGCGGCGTCGCCGCCCTGCGCCGAC
AGGTCGACGAATTCCAGACGCAGCGCGGCAGACGGTTCCACCTGCGCCCGCGGTTCGCCG
TCCTGCGCGAAAAAGGTGGTGCGCAGCGTGTCAAAGCGTTGCAGCGCCAGTTGCCACACC
TGTTCCAGCACCGTCAGGTTGAGCGGCCCCTGCCACGGCGCGTGGTAGGCCATATTGTAG
ACCGCGCTATCCGGCTGGCTCTGCTGGATCAGCCATAACCCCTGTTGTTCGACGCTGAGC
GTGGCGGAGGCGTCGTGGTCAGCCTGCAGGTCTGGAGCCGGTTCACGCAGCGCGGCGGCG
CACTGCGCCAGCGTAGCGCCCTGATACAGGTCTTTGAACGCCAGTTCCAGCTCCATTTCC
TCGCGTACCCGAGCGATCATGCGGATCGCCTGCAGCGAGCTGCCGTTGAGCTGAAAGAAA
TCCTCATCCCGGCTGATGGCGTCCAGTTGCAGCACCGATTGCCAAATCGCCGCCAGCGCG
CGCTCCCGATCGTCCTGCGGCGCGGCGCCGGTCAGGGGGCGGGCCGCCGCCAGCGGATAC
AGCGCCTGCAACGCTTTGCGGTCAACTTTGCCGTTCGGCAGACGCGGAAACAGGTCGAGA
ATATGCAGATGGGTTGGGACCCAGGTGGCCGGCAGATAATGCGATAACCAGTCTCGCAGC
GTCTCCTGACGCAGGTCGCTTTGCGGATGTGCCACCACGAACGCCTGTAGCCGCGCGCCC
TGCGGGGTTGCCGCCACCATCACCAGCGCCTGACGCACCTGTTCATGACGCTCCAGAATG
CCTTCGATTTCACCGGTTTCCACCCGCTGGCCGTCAATCTTGATTTGCGTGTCGTTGCGG
CCAGCCAGAATCAGGTTGCCGTCGACGTCGATCATACCGAGGTCGCCGGTGCGGTAAGCG
CTCTCCCCATTGTTAAGGGTGATAAAGGTGCGGTTATCGCCCTCCAGATAACCGGCGCTG
AGCCAGGGGGTGACAATCAGCACTTCCCCCACTACGCCCTGACTGAGCGGCTGCAACTGC
TTGTTGACGATCAGCAGCCGGGTATCGTCGATAGGCTGGCCGACCGGCAGCACGGCGCGA
TCCACATCCGCGGGCGCGACCGGATAACACACCTTCGCCAGCGTGGATTCGGTCGGGCCG
TAGAAATTGAACAACCGGGTATCCGGCAGGCGGCAGTCGGCGAAGCGCCGCACCAGCGCC
CCCTTGAGCATCTCCCCGGCCAGCGCGACGCAACGCACCTGCGCCAGCGCCTGCGACGCC
GTCGGGCTTTCCAGCAGCACCTGAAACAGCGACGGAATCAGGTGCATGACGCTGATTCGT
TGCTCGCGGATCCAGTTCAGCAGCCGCGGCGCGTCATAAATCAGCTCGGACGACGGCGGC
AGACACAGGGTGGCGCCGTTGAGCAACGGCAGGAACAGGTCGCGCAGGAACGGGTCGAAC
ATCTGGGGCGTCAGTTGGCTGACGCGATCCTGCGATGTCACCGCCAGCGCCCGGCTTTCC
CAGTGAATAAAGTGCAACAGGCTCTCGTCCCGCCCCAGCACCGCCTTCGGGGTGCCGGTC
GAACCGGAGGTAAAATAGACATAGGCGTGAGGCTGCTCAATCGGCTGTCTCAGGTAACCC
TGCGGCAACTGCTCCGGTACGCCGTCCTCATCCACCAGCACCACCCGGTGTGCTTGTCCC
AGCGCCGCCACCTTGGACAGGTGTCGGCGACTGGTGATCAACGTGGCGTCGGGAAAGCGC
CCGGCCAGCATCGCCAGCCGTTTTTCCGGCAGTTGCGGCGACAGCGGCACAAAGGTGCGC
CCGGCATGACGGACCGCAAGCACCGCGGTCACCAGATTCACGTCCTGCCCCAGCAGGGTC
AGGACAAACGGGTTGTCCGCGCCCTGCTCCAGAATGCCCTGACCCAGGGTAGCGACATGT
TCCATCAGTTGCTGATAGGTCAACTGACGTTCCCCCTGTACCACCGCCAGATGTTGTGGA
AAGCGGGTAACGATATTTTCAAACTCGACAGAAATAGCCATGAGCAGCCCCTGCAACACT
CACCAGATAGAAGACGTTATTGTCTGAACTCGAATTGATCCGCATCCTTCAGGAAGGGAA
ACCGCTCTCTGACGCCGTTCAGGTGCTCGTGCGACAGAGTGACGGTGAACACCGCTTCCT
GCGGCTCCCCGTTCAGTAGGGTTTCCCCCAGCGGGTCCACCAGCATGGTGTTGCCGCTGT
AGTTCAGTTGGTTTCCGTCCTGACCGACGCGATTGACGCCAATCACGTAGCTCTGGTTTT
CGATGGCGCGGGCCGGCAACAGGGTTTGCCAGTGGTGGGAACGACCGGCCGGCCAGTTGG
CGATGTAAATGGCGGCGTCGTATTTGCCGTTCAGGTTGCGCGACCAGGCGGGGAAACGCA
GGTCATAGCAAATGAACAGCGCAATGCGCCAGCCGTGGTGATCCACGATGCTTTGCACTT
CGCCGGCGGTGTACTCCTGATGCTCGCCGGCATAGGTAAACAGATGCCGCTTGTCGTAGT
ACTGCACGCACTCTTCGGTGACCCACAGCAGCCGGTTGTAGTAATGGCCGTCGTTCTCGA
TGATCACGCTGCCGACTATCGCCGCCTGATATTCGGCGGCCAGTTTCTGCATCCATTCCC
GGGTCTTCCCTTCCATGCGCTCGGCAATGCTTTTGGGCTTCATGCTAAATCCGGTGGTGA
ACATTTCCGGCAGCACGATCACGTCGCTGCCCTGGCACTGCTTTAGCAATTTTTCCACCC
GGCGGCGATTGGCCGCCGCCTGCTCCCACACGATGTCCATCTGGACCAGCGACAGTGTCA
AATCCTTCATCTTTGTCTTTCCTCCATAAAATGACTGGGCGCGCGACTAACGCAGGTCGG
CATCGAACAGTTGTTCAAGGAAACTGCTCTGGCGGGTGTGCTCGACAATCGTCGCCCGCT
CGCGCTGCTGTTCCGGCGGCACGATAAAGCCTGCCTCAATCAGGTAATTGAAATAGCGGA
ACAGCAATGGGTGGTCGCAGGCGGCGCAGGCAATGCCGCTGCCTGCCAGCCACTGCCGGG
TCAACCCGGTGGCGTATTTGGCTTTTTCGGTGATGTCGCCGCTGCTGTAAAACAACGCCA
TCAGGTCGGTGAACGAGGAGCGATAGGGTTTGCCTTCGCGCAGCATGCGGTTTTGCGTCA
GCGCCTCGAAATAGTCTTCGTTGATGACCACGTCCAGTTGGTAACCGAATTCCCGCAGCG
CGATCACGATATCGTCGTAGGTGATCGGTTGCGGGTTGGTCAGGTTGAGGGTTTTGCCGT
GAAAGTCATCGCTGTGCAGGCTGGCGTACAGCGCCGCCTTCACCACATAGTCTACCGGCG
TGATGTCGAAATCTTCCGAGGAGCGAAAGGTCAGGCCGGTTTCCACCAGCGACTTGATCA
TCTCGTAATAGATGCCTTTGACCCGGGTTTCGGCGAGCGGGTAGCGGCCGTTGGTGCTGT
CGCCCCAGATATTACCGGGACGCACGATAGTCCAGCGCAGCCCGCGTTCCCCGCCCTGAT
GCACCGCCTTTTCCGCTTCGTATTTCGACCGTTCGTAGTCCATGTCGCGGTAGTTCTGCC
CGAAATCGAGGTCGGTTTCCTGCAGTTCGAAGCCGTCCTGATACAGCTTGTCGCCCACCA
CGCTGAAGCTGGAGGCGTACAGCAGCGGAATGTCGCCGCCGAGGCAAAAATCGATCACCT
GTTGGGTGCCTTTGACATTGACCGGCTGCAACTTACCGTAGGACGCCACCAGGCTGACGT
TGGCCGCGCAGTGCAGCACTCGATCCACCGTGGCCTGTAACCGCTGATAATCCTGCGCGT
TCAGCCCCAGTTGCGCCTGAGCGACGTCACCCAACACCGGGATCACGCGCCCCAGTTGCC
CGGCGCTGGTGCGCTCGACGTCATAGGAAAACAGCACGCTTTCCAGGCGCGCTCTGGCCT
GTTCCACCGAGTCCGCGCGCACCAGACAAAACACGTTGGCTGAGGTGGCGGTCAGGATTT
CGAGCAATAACCGCCCGCCCAACACCCCGGTCGCCCCGGTGAGAAACAGGTTTTTTACCG
CCGGCGCGCGTGCTGTTGACGCGCTCCCGGTTGATACGCTCCCTGCTGACATACATGACC
TCCCGTTATTCCCATCAAAAAAAGTCCGTCAAAAAAACGCTTACTGCACACGCATAACCG
TGATTTCTGGGTATATGACGCCGGCCTAGAGCGTCCCGACCCGCATCCCGCCGTCCAGCG
GGATCACCGTGGAGTTGAGGTAGTTGGTCTTGCAACTGGCCAGAAACCCCACCACTTCGG
CGACGTCGTCCGGCGTGCCCCAGCGCCCGACCGGCACAATGCTGCGGATCATCTTGTCTT
CCTCCGGCGAGCCAATCATGTGCGGGTCGACAAACTTCGCCAGCATCTCGGTGCGGCAGA
TACCGGGAGCCACGGCGGTGACGCTGATATTCATCGGCCCCAGTTCACGCGCCCAGGACT
CGGTGGCGGAGATCAGCCCGGCTTTGGAGGCGGCGTAGGCCGACCCGCCCGCCGCGCCCC
AGATGCCGGCGACCGAGGCGATGTTGATGATGCGCCCGTACTTCAGGCGCGCCATGTAAC
GGGCAAACACTTCGGTGCAGTTGAACGCGCCGGTCAGGTTCACCGCCATCACCGTTTCGG
TATCGCGCAGGCCGCGGGCCGACAGGCAGTAACTGCGCTCGATCACCCCGGCGTTGTTAA
CCAGCGCCGTGATGGTGGACCCCAGTTGCCCGGCGATGGTTTGCGCCGCGGCGCTGACCG
AATCAAACTGCGTGACATCCATCGTGAACCGGTGCAGCCCGTCGGGCTGCCCCAGTTGTT
GATGAAGTTGCTCCAGCCGTGATGCGCTGATATCCGTCGCCGCTACCTGATAACCGATAT
CCAGCAAGGTGCGGGTAATGGCCGCGCCAAAGCCGCCGGCCGCGCCGGTGACAACCGCGA
CCTGCTGGCTCATGCTTCCACCCCTTCTTTGAAGGTGATGTCGATGACCTTGCGGGCGTT
TTCCATCGCGTCAAAAATACGTTCTTCGAAGAAGCGCACATCGTCCTGCGACATCAGCAG
GTTGGAGTACATGCGCGACAGCGGGGAGAACTGGATGCCATAGCGTTTGGAGATTTCGCG
GATGATGATGTCGCAGAATTTCACCTTGTCGCTGTAGCCTTCGGAGCGGTCCACCGGCGT
GGACTGCGAGTGGTAGACCAACGCGGTCGGCATGCCCTGAATCACCAGCGGCAGGTCCAC
GGCTTCGGCGGCTTTGACGAACGCGCCGGAGATCTGGCGCATGACGTCGGCCATGCGGTC
GTAACAGCCTGGGTCCTGTTCGACCAGATCGTAGGTGGCTTTCACCGCCGCCAGACCCAA
CGGGTAACCGTTGAAGGTGCCGGCGTGGATCACCTTGCCGCGGGTGTAGAGGTTCATGAT
GTCGCGGCGGCCCATAATCGCCGACACCGGCATCGAACCACCGGCCAGCGCCTTGCCGAA
GGTAGCCAGATGCGGCGTGACGCCGAGCAGCTGCTGCGCGCCGCCGAGACCGACGCGCAC
CCCGGTGATCACCTCGTCGAAAATCAGCACGATGTTGTACTTCTCGCACAGCGCCTTGGT
TTTCTCCAGGTAGCCTTCGCGCGGGAAAATCCCGCCGCCGTTGATGCACAACGGTTCCAT
CAGCACCGCGGCGATTTCGCCGTGATAGCGCTCAATGGTGGCGGTCAGCACATCGATGTC
GTTCCACGGCAGCATGAACGATTGGTCTTCAATCGCGCCGGGCGCGCGTCCCCAGGTATC
CAGCAGGTCGCCCTTGAACTGTTCCGGCACCGGCCAGCTCAGGTCCTGCTTCTTGCGCCA
GCCCATGATGTTGTCGGCGTTGCCGTGGTAGTGACCGTGGAAACGGATGAAGCGGGTCTT
GCCGGTAAAGCCGCGCGCCAGACGCAGCGCGTTCTGCACCGCTTCGGTCCCGCTCAGACA
AAAACGCACCATGTCGGCACAGGGGATGTGCTTGATCAGCGTTTCACACACTTCCACTTC
CAGGTCGCAGGTATCGACCGACGTGACCTTGTGCATGTAATTGATCAGCGCGTCGTTGTA
AGCCTCGTTATGGTGACCGGTAATCAGGGCGCCAAACTTACAGAACAGGTCCAGATGCTC
GTTGCCGTCGAGATCCCACACCCGCGAATTGCGGCCGCGATTGAAGGGGATCACCAGCGG
GCGTTCCGGATCGCCAAAGTTGTAGTGGGTCCCGCCCGGGATCAGCTCCCAACATTTCTT
ATAGAATTCTTTGGATTGGTCTAACGTCAGTTTGGTTTCCGCATCCATTATCTTGGTACT
CCCTGTTTGTGGTTGAAATGACAGATTCGATTGAGGTGGCGCGATGGCGCTGACGCCACA
GCGTTGAAGATCGTCGGGGGTGCACCGTGGCAGCGCGTCGGGCAGCGCGATGTCCAGCGC
CGACAGCCCGGTCACCCGGTTGAGGTAAGCGGCGCCCTGCATCAGCAGTACCGCCATGTC
GCCGGCGCGGCGCTGCGCCACGTCTTCCAGCGCCGAACCGCGCAGCCATTCGTTGAGCGC
GCCCATCGCCGACCCGCACCAGACCTGATAGTCCAGTTGGCGCGACGGCTCGCTGTTGAT
AGCCCAGCGGGATGACTGGCCGAGATACCACTGGAAAATCAGCGCCATTTTTTTCTTCGG
TTGCTGCTCAGCTTTGACGATCGCCTGCGGCTGGTGATTGCGTTCGAAGTAGGTCACCGT
CTGCTGCCAGACCTCCGCCAGCGACTGGTGAAAGATCTGTTTTTCAATCTGGGCGACATC
CGCGGCGGGGATGTCTTCCAGCCGGTCATACTGCTTGTACAGCGCGTACAGCTTCTGGGC
GCGCACCGCGTACATGCTGCCCTGCTTCATCACCTGCACTTTAGCGCCCAGTTCGAACAT
GTCGGCGGACGGCGCGGTGGCGACATCGCCAATCTGCACCTTGCCCAGCATCTGTTTTAC
CGCCTCCGAGGTGCCGGCTTCGACGCAGGCCTGATTGATCGACCCGGTCACCACGTAAGC
CGCGCCCAGCGCGAACGCCGCCAGCACCGCATGTGGGGTGCCGAGGCCGCCGGCCGCGCC
GATGCGCACCCGCCGACCGCTGGCGGACTGCGCCTGAAGCTCATCGCGCAACGCCACCAC
CGAGCGGAAAATGCACGCCAGCAGCCCCTGATCGGTATGTCCGCCGGAATCCCCTTCCAC
GGTGATGTCGTCCGCCATCGGCACCTGACGCGCCAGCTCCGCCTGCTGCGCGGTAATCAG
CCCGTCATCCAGCAGTTTTTTCAGCAGGTTTTCCGGCGCCGGGCGCAGGAAGTGCTGCGC
CACCTCACGACGGGATACTTTGGCGATAATGCGGTTCTGCGGCTGGATACGGCCGTCGGC
CCCGCGCGTCAGACCGGCGGCGCGGTAGTACACCAGCGCGGCGCTCAGGTTGATGTAGGC
CGAAGCTTCGATCACCCGCACCTGACGTTCGATCAGCAGCGTGACGCAGCCCAGCTCCCA
CGCCGGATTGCCGGGGTTATGCAACAGGTTGACGCCAAATGGTCCGTTGGGCAGTTGGCG
CTGAATCTGTTCCAGCTCAGCGGCGATGCGCTCCAGGCTTAACCCGCCGGCGCCGAAAAT
CCCCAGAATCTGCTGCTGCCCCAGCGCCACCACCATGTCGCTGGAGTGGATGCCGTTAGC
CATCGCCCCGGCGTAGTAGGAAAAACGCACGCCATAGTCGCGCTGGAACTGCCGGTCGCC
CAGACGTTCGGCGCCCATCGGCGGCAGCAGGCCAATCAGCTGCCCGTGTTGCGGCGCGGC
ATGACCGGCTTCAATCCGCACCTCGCGGTCGTACTCCACCACCGCCAGCGGCGTTTCCAG
CGCGTAAAGCGCTTCGCCGCCCAGCAAGGGTTTGCCCGCGACCGCCGCCGCGTTGGCGGT
GTTGTGTTGTTTACTCATCGTCAGCTTCCCTGGCTTATCGGTTCGGCCGTTTCAACCTGA
AACGGCGGGGTGTGATGGCGGGCGGCATCGCTTACCGTGTCGCGGCTGAAACCGGCGCCG
AGGTTGTCGCACAGCCCGATGACATTGCCGCGATACAGCATTTCCACGATGAACGTCAGC
GCGATGTCCTCCAGCGCGTGCCCGTCCGCCGCGTAGCGGGCGTTGATCGACTTGCAGGTC
AGCCGGTAGCGCAGTACGTCGCGCTCGCACTTCACCTCGCCGCGGAATCGGGCGCTGTAG
TGGTGGTCGCACAGCGTGCGCGGCGTGAGATGCGGTTGCGAGTTAAGCCCCAGATAGTGC
AGGAACACTTTGACCATCTGTTCGCACCCTTCCACCAGGAAGGTGCCGGGCATCACCGGG
TCATTCTTGAAGTGGGCTTTGAACACAAAGTGATCGGGGTCGATATCCACTTCGCCCAGC
ATCTCGCCCAGCCCGAACGCGCCGCCGTCGCGCGACATCGACACAATGCGGTTCAGCATG
CGGGTGTGCGGGTTACAGATGTGGCCGATCCCCGGCCGGGCATAGGCCGCGCCGAAACAG
GCGGCGACGTCGCCCTGCAGCAGCGCCGATACGTCGCTGTCCGACAGCGCGGTCTTGTCA
CAGCGCAGCGGCGGCGTGAACCGCGTGGACGGTATCGTCTCGCGGAAGTAGGCGGCGGTA
TCCAGCGGTTTGGCGCGCGCCATGTCGCGAGCGCTGAAGAAACCGGAGTTGGCCACCAGC
TTGAACACCAGCCGGTCATCGACGTAGCAGAAATACTCGTAGCCGATCAGCACCACCCCG
CCCGCCTTCACCACCGAGGTGATGTTGACGCGGCCGCGCAGGGTGTCGCCCGCGACCGGC
ATCTCGCTGTAGACCGTGGTCTGGCTGTCCACCGCGCGGTAGCACAGTTGCCCCTTGAAC
AGCATGTCGCAGCCGATGACGGTGAACGCCACGATCATGGCGTGAGACGACTCCAGCGAC
ATAAACGCCGGGGCCTTGCCGTCCACCACGTACCAGGCGTCGGGAGGAATATCGTATTCC
CACTCGATAAAGCCCGGCTCCAGTTGGTCTTTCTGCGCCGACAGCGCGGTAATGCGCGAC
ACGAACAGATAAGGCGGCGACGGCATACGGGTGCGGATCGGGTAGCTGTCCGCTTCCTGA
TACGCCTCGCCCAGCACGCGGGCGATGCTACCGTCGGTCAGTTCCAGCAGTTGTTGGTAG
TCGAATACCGGGCGCGGGCGTACCACCGGCGCGGCCGTTTCCAGCTCGACGCCCAGTTGA
CGGGCGATCAGCCGGTGGAAGGTGTTTTCCAGCGTCAGATAACGCAGTTGGGTGTAGGCG
TGACGCCACTGGTGCGCGGTGTCGTGCGGCACTCGCGAGGTGATAGTCAGCGCGGCGGGC
GGCAACCGGGTGACCGGTGCGCTGTCCGCCAGCGCGGCGAAGCGGGCGATCGCCGCGTCG
CTCAGGACGATCTCTTCCACCGTTTTATCGCGGCCGGTAAAGACGCTCACATTCAGCGAC
ACGTTGGCCGGTGACGCAATATCGCCGGCGCTGGCCCGCCGCCCCTGCGTCGGCTCCCGC
AGAATCAGATGGCTGTAAGCGCGATCGACGCCGATATGGCTGACGGCCGCCCGACGCGGT
CCCTGCGTCGACGCGGCCCACTCCGCTCCCTGCAACGGCACCTGCAATCCTTGCCCGGCG
GCGGCGCGCAGCGGTTGTGCCAGGGTGAAATCCGGCACCCCCGGCAGGTATGCCTGCGAC
AGCTGCAACGCGGTTTTGATGATCCCCAGCAACCCGCCGGCGGCGGACAAATGGCCGTAA
TGCGCTTTCAGCGTACCCAGCGTCAGCGGGGTTGCCCGCGCGTCGGTGCGGTAAGCCTGA
CGCAACGCCGCGCACTCCGCCTCCAGCTCGCCGGGGCGAGCGCCGGCGTACGCCTCAACA
TACGCCACCTGATGCGCATCGCACCCGGCCGCCGCCAGCGCGGCGGCCATGTTTTCCGCC
AGCGCTTGTGTCTCCGGCACGAACGACAACGAACGGTTCGGCGCATGGGCGATCGCCAGC
CCCTCCACCAGCGCGTAAATCGCGGTGTCGTCACGCAGCGCATCCTGCTCGCGTTTGAGG
ACAATCACGCCGCCGCCGTCGCCCACGTTCTGATTGGCCTGCAACGACTGATGGTCCCAC
AGGACATTTTCCACGCCGCCGGCAAAGCTACAGCTGGCGATCAGCACCGCGTCCACCTGC
TGGCGGTCCAACATAAACTGCGCCAGTTCGATGGCTTTGAACGGCGCGCTCTCCTCGCTG
TATAGCGAGAAGGTCGGTCCGTTGAGCCGCAGGTGGGCGGCCAGCCGCGATGCCACGATA
TTACCGATGCCGCCGGTAATCCCTTCCGGGTACGGCGCCGGAAACAGCCCGTCGCGCACG
ATGCCTTCCAGCGCGGTCTGATCGTCGGTGGACAGCGCGATGCCGCAACGTTGCAGACTC
TGCGCCAGTTGCCAGCCGATTTCATTGCGCGCCTGATAGCGCAGACAGCCATAGTCCACG
CCGCCGGCGACGATCACCGCGATATTGCGGCGGCTGCCGTCCAGCGTATAACCGGCGTCC
AGAAACGCGCGCTCGGCCACCGGCAACAGAAACAGGTGCGACAGCAGATGCGGCCCCACC
ACATTCGGCGGCAGTTTGAAGTGCTTGCAGTCAAAGTCGAAACGTTCGATATACGCGCCC
TGCGGCGGCTGCGACACCCCACGCTGCGCCAGCACGTCCGGCCGTTGCTCCATGCCGATC
CAGCGGGTGCGCGGCAGGTCGGTAAAGAACTGCTCGCCCTGCTTCAGCGCCTGCGCCAGT
TGACTGCTCTGCTGGGTATGCGCCAGATGTACGCCGATGCCGACCAACGCCAGTGGCTGA
TGCACCTGCGCCGCCGGGGATGACGCGGTATGGCGGGCGCGCAACCCGGCATGGTCTTCA
CTCACCACCAGATGGGCATTGACCCCGCCGAAACCAAAGGCATTGATGCCGGCACGCTTC
GGCCTGCCGGTGACGGGCCACGGACAGGTGCTGCGCACCACATGGTCCAGCGTCAGTTTG
CCTTCCGGGGTGTTGACCAGCTCGGTTACGCCAGGCGTCGCCGGGATCTGACCGTGGTTA
AGCGACAGCACCACCTTCAGCAGGCTGCCCATGCCGGAAGCGGTCAGCATGTGGCCATTG
TTGGCTTTGTTGGCGCCGATCAGCGGAACCGCGCCGTGGGCGGCGAAGAACCCTTCCACC
GACGCCAGTTCCACCTGATCGCCGACCGGGGTGCCGGTGGCATGGCATTCCAGGTAGTCA
ATACGGGTATCGCCGTCCGGATAGGCGCGCGCCAGCGCGGTGCGCTGCCCCTGAATATCC
GGCACCAGCATGTGCTTGGCGCCGGCGTCATTGGACAGCCCGACCGACTCGATCACCGCG
TAAACGGTGTCGTTGTCGCGCACCGCATCACGGTAACGCTTCAGGGCGACGATGCCGGCA
CCCTCGCCGGCCTTCAGCCCTTCCGAGGCGCGGTCGAACGGAATCGAGATCCCCTGTTTG
GGGAACGCCTGCAACACGTTGAAACCGTGATTGATGTATATGTGATCGGCGTGGCACACC
GCTCCCGCCAGCATCAGGTCGGCCTTGCCGCTTTCCAGATAGTCCGACGCCAGTTTGATG
GCGTACAGCGCCGACGAACAGGCGGCGTCAAGGGCGAAGCTCGGCCCGGCCAACCCCAGC
GCCAACGCCGCCACCGTGGCATTATGACCGCCGGTGATCAGGTTGGCGTCGGCATAGGCG
GCCGGTGGCCAGATAGCATCAAACCGGAAATCCGGGCGGTGAATCAGCGTCTGAATATAG
GGTTGCAACAGTTGATGATAAAAAGGCGTCATCAACCGTTTTACCGCATGTGTCGGCATG
CCGATATTACCGATAATTAACCCGGTCTTTTTCAGAAGTGCTTGATTATGGCGATATCCG
CTATGACTGAGCGCCTGCTCGGCGGCATACAGGGTCCATTTAAATAATGCATCCAGCGAA
TTCAATTCGTCGGGCGATAAATAATACCCCTGAGAATCAAATATAAAATCCCTGACATAC
CCGTTGCGATTGTAATTAATCTTATCGGCAGTGCCTGGCACCGGATGATAATAATTATCC
GGCGACGTTCCCAACTCCTGTTCGGACACAGGCGAGGCGCTATCCTTCTGCTGGCACAGG
TTTTCCCAGTAGGCCATAGGGTTATCCGCGCCAGGAAACAGGCATCCCAGCCCAACGATG
GCTATCGGTTCCATGAAAACATCACTCCTGAATATCAGCCGGTGGTGTCCTGAATATGCT
CGTGTCTCCCCGTCATCTTTCAAGTTGCAGCTGCATTGACTGCAACTCGACATCTGTTGG
GTCTATATTCAGGAACCGGTTGGCTCGTTTTAATTAAACGGTCATTTATTTGCGATGACG
CTCTCGGCCTGCGAATAGCAGAATAATTTCCTTAATGCTGATGACGCGGTAAATTCCACC
TGACTTAACCGGCTGTAAATATGACCCTGTTGGTCATGCAGGACGATATCGGTAATAAAC
GACGACAGCGTTTGTTTAACGATATGCATCGAGGCAAAGAACGGCACACCGGCCGGTATC
GGCGCAAGATGCTCAATGCGGCCAATGCCCGACGGCAGGCCCGCCTTGTCGGAACGCAGC
ATCAGCCACATCAACGGCAGTTGCAGCCCGACGTCATGGACGAAGAAGTCGAACGCCGTG
GTGGCGAATTGCCCGGCGGTCGTCGCCTCCGGCAGTTGGCAGAGCAGCGTCAGGCTTTCA
TCGTCAATACGCACCAGCTCGCGGATGCCGCGGAACGCGTCGCCGTGAAACAGTAGGCTG
CCCTGACGCATGTCGCCGTACACCGGCTGGTCCAGCCCGGTTCGCGAGGTCAGGTCCGCC
GCTACCTGCAACTGTTGCGCGGCGGGCGCCTTGACGCCGAGCGTCAATTTCGCCTGATAG
TGCTTCTCGCCGCGATCGTTGAGAATCACCATCTCCAGCGCCAGCGTCTCATCGCCCGGC
TGATACCCGGCGGCGGGCTGCCACTGCACCTGCCAGTCTTCACGCTGACTGCCGTCGAAC
ACGATGCCTTTCAGTACCGAAAAGGCGTCCACGGCGGTCACCCGATAGCCGGGGAAACGT
TCCACGGCGGTGTGCGCCATCCAGGCAATCGCCGCCGTGGCGGGCAACACCGGTTTATCG
TTGATGACGTGGTGCAACAGGAACGGGTTATGCTGCGCCAGCAGATACCGGTGTACCGTT
TCCCCCTGACCCAGCGCTTTGACCGCCTGCACCGCCCGGTAACTGGCGCCGCCAATCGTG
ACCTGCCGGGTCACGCCATCGCGGAACTCATCCAGAAAGCGGCGATACCCTTCCGCCGCC
GGAATGATGGTCATGTTTTGCGCATCGTAAGCCCGCTTCAGGGTGTCGTTGACCATTCCC
CCGTCCCACGGTCCCCAGTTAATGGCGCGCAACACCGGACGCTGTTTCCCGGCAAGCGGC
AGCCAGCTGAACTTGTTGAGGATCTCGTTTGCCAGCGCATAATCGGTCTGCCCGGCGTTG
CCGAAGAAACCCGACACCGACGAGAACAGTATCACCTGGCGCAGTTGGCTGGGCTCCAGC
GCCTGCAACAGGTTTTCCAGCCCACGCACCTTGACGTCGAACACCGAGCGCAAGTCGTCC
AGCGTCTTCTTCTCGATGCGTTTGTCAGCCAGATTGCCCGCACCGTGAATGATGCCGGTC
ACGGCGCCGTACTGCGCCGCGACGTCGGCGAGGATGGCAGCCAGCTGTTCCCGATTGGTG
ATATCGCACTGGCGGTAAACGGCTTTCGCCCCGCGCTGTTCAATCGCCTGCAGTGTCTGG
CGCACCTCGGCGTTGTGCTCCAGCCCGCTGAGCATGGCGCTGATTTTCACCGGCGTCGGC
TGCACCTGTTGCTGTTGCAAGCTGGCGATGGCCGCGGCCTTCCTGGCCTCCGGCGTCTGC
GCGCCCACCGCCCATTCCGGCAGCGGCGCGTCAATATCGGTCCGGCCCAGCAGAATAAAC
GTGGCGGGCGTACCCTGCGCCAGCGCCTGCACGCAGCCGGCGGTAATGCCTCTGGCGCCG
CCGGTGACGACGAACACATCCTGTGCCGTCACCGTGCTTTCGCCCGCCGTCAGCGCAGCG
GCGGCCGGGCGCAACGCCAGCGTCATGCGTTCGCCGCCCGCGGGACGACCGACTTCGCCG
ATCGTCTGGTTGCTATCCTGCAACTCTTCGCAAACGATACGCGCCACCGCTTCGTCGCCC
AGCGACGCGGCGATATCCACCGTGCGGCAAAATACCGATTTCCATTCGATATTCAGCGCC
TTGGTCAGGCCGGTAACGCCGCCGGTCACCACCGGCAGCATCTGGCGCTGTGCGGTGCCC
AGTTCACCGTCCCCGCGCGCCACCACCAGAAAATAACCGTTGTCGGCCTGAGTCAGCGAC
GGCTGCAGGCGACGGGCCAGCAGGAACAGCGTCTCGACGGCGCTGTAGTCTTGCGGCCTG
AACACCTCCCGCAGTTGTTTCACCGCCGGGCGCGCCGCCTGCAGGTAAATCACACCGCCG
ATGGCGCCATGCTGCGCTTCCAGCGTAGCGATGGCGTCGTCAAGCGCGGCGGCGTCCGGC
TGGACCAACGTCAGCGCGGCGCTGCTTTTCCGGCGTTTTTTCCCTTTCGGCGCGGCCGGC
AGCACGGTCATCCACACCGTGCGCTGACCGTGCTGCGCCAGTTGTTGCAATAACGCCGTC
GGCGTTTGTCCCTCTTCGTCGATCACCAGCCAGGTCCGTGCCGCCGCAAACGCCTGCGGC
AGGCGATCCGGCAACGGTAACGGCTGTTGAACGACGTCATAACGCCCGACGCCATGCGTG
TCGGCAACCGGCGTTTCGACGATCGCGGCGTCAACGGTAGACGCGGCGAATTGAGCTGTG
GTCGGCTGAATCACACCAGTAGCGCGTGATTCAGCTAGCGGCTTTTTTACTGTGTTGTCC
ACCGTGGTCGTGGTGACAAAGCCCAGCGACCGCAACGTCGCTTCAGAACCAGTGTCACGG
CCGCCTTTGGCTTCCGATTCACGCAGGTTCTCTTCCACGAAGAACTCGCGCGCCGACTCC
GTTTCGCTCTCTTGCGTTCCACCGCCGCGAATATCGGCGATAATTTCCGCGATCATGCCC
ATGAAGAAATCGGACATTTTGTTGATGTTGCTGAGGGCTTCGATATCCAGCGTTTCCAGG
TCTTTGTTCTTGGACGCGTCGTGGTAGACACCCGCATCAGCGGAGAAGGCATCGAACATG
GCGCCGAAGATTTCCAGACGCTTGATGGAGTCGATGCCCAGATCGGCTTCCAGATCCATC
TCACCGTCAATCATGTCCTGCGGATAACCGGTGCGGTCGCTGACGATGGCGATCAGTTTG
GCGGTGATTTCTTCCACCTGGATCGCTTCAAAACGAGCGACTTGTTCTTCCTCTTCCGCC
GTCAGCACTTTAGCGGCTGGCGCAGTGGCGGCGGCTGGCGCAGCGGCAGCAGCCGCCGCG
GTTTCCTGAACCGCAACCGGCGCCACTACCGGCGCAGCGACCGACACGGCGACCGGTGCC
GGGCTGGCCGCTATCACCGGGTCGGGGATGGCAGGCAGCGACGGCGCGCTGGCCGCAACC
GGTACAATCGGCGCAACAGCCGCCACCACCGGCGTCACCGGTGCGGCAACCGCGGGCGCT
GTGACCGGAACCGCGGTGACGGACAGGACGGTGTTCCCTGATACTGGCGCGGCAATGACC
GCACGACGAGGTTGCGAAATCGCATTGTGGTTATCGTTGACGTCAAACAGATCCTGCTGC
GTGGCGAAATAACGCTCGTGGTTGGCGTGGTACAACTCCAGGTTTTTGTTCAGCAGTTGA
ACGCTCTGGCCCAGACTGGTCAGCATATGCGGCAGGTTCTGGTGATCGGGGTATTTGTCC
AGCAATGTGAACTGCTTGTTCAGCAACGACTCCAGCAACGAGATGTACTCCTTCTGGTTG
GACTGGAATTGCTGATGCAGTTGACTCATCACCTGCTGAGCGGTTAGCAAGCCGTGCAAC
GTGCCGTTATCGTGACTGTGCGTCAAGGGAGCCTTGTTTTCCATTACAGTATCTCTCTCT
GAGGTAGGTAAAGATGGTTTTCCTATGTCCTGCGTCCTTGAAGCAGGCGCCGGGAAGGCG
GGTTCGGAGGCGGCCGACGGGCCGATACCGGTCTTCAACGTCTCTGTCTGCCGAACCGCG
GCGTTGGGGGCCGTTGTTTTTAACACTTCGGTTTTTAAAACGTCAGTCTTTAAAACGTCA
GTCTTTAAAACGTCGGATCTGGGGCTGACAGTGGCGTTGGGACGGGTATCCGCTTGCGGC
GGGGTAGCAACGACGGCGCGCTCGGCGATGAACTGATCCACCACGCGGGTATCGCCGTCG
CGCAGCGCGTTGAGGCGACGGGCGCGGTTTTTCGCCGACAGGAAAAAGCCGCCGTTCAAC
CGCACACTGACGCTGCTGCGCTTACGCGACGGCAGCGGCGCCGGACGGGCGTAGCGATCG
AAGGCGGTCAGCGGCAGCCCTTCGGCCACCAGACGCGCAATCGCCCGGGACAGCTGCACG
CGCTCTTCACCTTTGTCGCTGGTGTTGAGCGACACCACGCTGTGCGGCCGATCTTTGAGA
ATATCCGCCACCAGTTTGCCAAGAACGCCTTTCGGGCCGATCTCGATAAACAGCCGCCCG
CCTTGCTGGTAGAGGGCTTCGATGGTCTGGCGGAACAGCACCGGTTGAATCAGTTGGTTA
GCCAGCACCTCGGTGATGGCCGCCGGCGTGTCGGGATAAGCCTGCGCCAGCGCGGTGGAA
TACAGCGCGCCGTGCGGAGCCTGAACATTCACCGCCGCCAGCTTCTGGCGGAACGGCGCT
GCCGCCGCGGCGATGTAGCGGGTATGAAACGCGGCCGATACCTGCAACAGACGGCAATGG
ACTTTTTTCGCGTCCAACTGCTGGTGCAATTGGTGGATCTGCTCGCTGGCGCCGCCAAAT
ACCACCTGAGAAGACGAATTGTCGTTGGCGATGACGATGTCCGGGTACGCGGCCAAAATG
GCTTCACGTTCGGCGGTGCTGAGCGACGCGGCCAGCATCGCCCCGGCATCCTGATTATCA
CCCGGCTTACTGGCTAACGCCGCCGCTTGCCCACGAGCCAGCGACACCCGATAAAAATCA
TCGTCCGACAACGCGCCGGCGGCCCACAGCGCGGTCACCTCGCCGTAGCTATGACCGCAG
AAGAAGTCCGCTTTAAAGCCGATGTTCTTCAGCAAATTGTAGTAACCGGCGCTAATGGCG
CCGATAGCCGGCTGGGCGTTGGCGGTCTCCGTCAGGCGCTGCTGCTGTTTCTGCCGTTCA
ATATCATTAAACGCCGGAATCGGGTAAACGACCGGAGAGAGCGCGGGCAGGTTGTCGTCC
TGCGCCAGGGTATCGAGCGTTTCCAGCGTCTGGCGCAGTTCAGGAAAATCGACCGCCACG
CCGCGCCCCATGTTGACATACTGGGAGCCCTGCCCCGGAAACATCGCGACGACCGTGCCC
GCCGTCGCCTTCGCGCACGGCTGATAGTAAATACCAGCCGGATGTTCCCACCCTTGTTCG
CGCTGGCGGGAGAGCTGTTTGACAGCCATATCGAGGAACGACGCCACCTGCCCGGCATCC
TCCACCACAAACAACAGTCTGGCGTGTTCTGTCGGCAACGCTTGCGGATCCTGCTGTCTG
AGATGCTCGCGCAGCATGATGTCCGGCGACGACTCGGTAGCCCGCGTCGCCGCCGCCTGA
CAGACGGTCAGCAACGCATCGGGCGTCTCGGCCTGGAACAGCAGCGTGGCGGGCAGATCA
TTGAGACGGTAGCGCCCCTGCGGCTCGCGCTCATACTCTTCCAGCACCGCATGGAAGTTG
GTGCCGCCAAAGCCAAACGCGCTCAATGCGGCGCGACGCGGCGCATTATTCGCCGGACGC
ATCCAGGGGCGCGCATCGGTATTGGCATAGAAAGCCGCTTGCTTATCGGCCACCGCGTCA
CACGGCTGCTCGACGTTGATGGTCGGCGGCAGCACCTTGTGGGATAACGCCATCGCCACC
TTGATCATCGCCGCCGCGCCCGCGGCACAGCGGGTATGACCGATTTGCGATTTCACGCTG
CCAAGCGCGATCGATTTGGGCGCCAGCGCCATCTCGCCGAACACCGCGCCGAGGCTTTTC
AGTTCGGTGTTATCGCCAGACGCCGTGCCGGTACCGTGCGCTTCCACCAGTTGGATATCC
GACGGCGCGATCCCGGCGCGCTGATAAGCGCGATGAATCGCTTTCACCTGCCCTTCGTAA
CGCGGCGCGAAGATGCTTTTCGCCCGGCCGTCGCTGGACGCTTCCACCGCTTTCAGCACC
GCATAGATACGATCGCCGTTCAGTTCGGCATCTTCCAGGCGTTTTAGCACCAGCATCCCG
ACGCCATCCCCCAACATAATGCCATCCGACTGTTGATCAAACGGGCGCGACAGGTTGCTT
TTGGAGAGCGCGGGGGTTTTGCTAAAGCACAGGAACGAGAAGGCCGAGTTCTCCAGATTG
ACGCCGCCGGTCAGTACCGCGTCGCAACTGCCGGATTGCAGTTCGCCCACCGCCGACTTG
ATCGCGGCCAGGCTGCTGGCGCAGGCCGCATCGACCATGTAGGAAGTGCCGCCAAGATCA
AAGTAGCTGGCGATACGGCCGCAGGCCACATTGCCCAGAAAACCGGGGAAGCTGTCTTCA
TTCCATTCCAGATACAGGTCGTGAACGCGGTTAATCACGTCATCGGCAACCGCTTCCGAC
AGCCCGGACTTGACCATGATGCGGCGCAGATAAGGCGCTTGCTGGCGGGCCGCCAACGAG
AATGAGGTATTGCCGTTGCCGCTCCCGCCCAGAATCACGCCGATGCGATCGCGGTCAACC
AGGCTGCCGTCCCCCACCAGCCCGGCATCTTCCATCGCCTGTTTGGCAACGTACAACGCA
AACAACTGCGCGGTGCTGATAGAGTCGACAATCGCGGGCGGAATCTTGAATTCCACCGGG
TCAAAATCAATCGGCTGAATAAAACCGGCCTTGTGGCCGTAGGTTTTATCCGCCTGCGTA
GCGTCGGGGTGATAAAAGTCATCTTTATACCAATAATCGTCTCCCGGCAGGGTATCGATA
TCGGTAATGGAGTCCTTTTTCCCATTTATATTACGCCAAAAATCATGCAGGCTGGCGGTA
TCGGGAAAATGACTGGCCATCCCGACAATCGCAATATCACTCGACCCATTATTCAGGTTC
AATATATCTTTCCCTAACATATATTCCCTCTTACACGAAGGCGTGGTCAGCCCCGGGCGA
CATGAAATCATGCGCCTTATTGTGACCGGCTCCATTGTTAATCAAAGTTGAAGGTTATTC
TTAGTTGCCACAGCCATAAAAGAACAGGAAATAAAAACGATCTCCATTCATTTCTTTGAC
AAGACCTCTGTTCTACCTCGCAGCATCCCTATGATAACGCCGATAATAGCGGCAATGGCT
GCGACAACGGTTTCAATCGCTATCACCGAAAATATATTGGTTATGTTAAAAGGAGAATAC
TTCACGATGATGAATATACTCGCCACCACCGCGGCGCTGAATGCATGTAGAATGAAGTAC
ATTGACCACTCATCCAGCTCATCATCATCGTCGAAATGCAATACCCCTATCTTGGTATCA
ATCACCGCCTGTTTTTTCGCAATATGCGTAATCCATATTGATATTATCCATGCGGTTCCT
CCACAACCGAAGGCAAAGGTTTCCACATCCAGATTGGTTTGCTGGTGGTAATATATCCAT
GAAATAAAACCCACCGTTAACATTGCAATAACAACCCAGGGAATAAAATAATTCACCACC
AGGTGTTCATCGCTAAATGCCTTATTTTCATTATTTCCATTGCGCTTCCAGGCGAATAAC
TGTTGCTGATACCACTGCGTCACCTTTGGCATAAAGGTTTTATAGATCAGTAGTATTGAT
AAGAATACCCCCCAGAAGAGACCACCAAGCGCCAGCAACGGGATCTCCTTATATCGCATA
GCTGCGGCATGATAAATCACGGAGGTAATTATCATCACGGGAATAGATATCATCACCGAG
GCAATAGCCAGCCTTGCCCATAGCCTGGCCGGGCGATTATTTACAGGCAGGGAGGTTTGT
GCCAGCGGCAATGATGAATTTATACCGGTAAGACGGCCAATCTCCTCTAACATCAACTCA
ACGGTAACGGAGAAGACGGCAATCATCGGGAAGAAAACACAAAACAGGATAAAGTGCACT
CTTTTATCCGGATCATCACTGGTGGATAGAAAGAATATAATGAAGAATATCGCCAGTTCG
ATAGCCACACGGATAAAGACAGCAATAGATAACCTAAAATTAATAATTCCTTGTCGCATA
ACGCTATCCATAAACATCTCCGAAAACACCGCCATCTCAGAATGGTATCAATTAACTGAG
AAAAGCATAAAAACATGGAATATTTAAAACGTTGTTTTATTTGTTGGGTTTGGGATTAAT
TTAATTTTGATGACTTACTGTATACAGCAGCAATAGCACGTTTTCAAACCAGCCTGAAAG
TAGAATCAAAAATTATCAAAATTATAATAATCATCCATTTAGACGATAATCCCGCCTCAA
TTAGACATAAAAATTTAAAAACAGACAAAAAATAGAATAAAACTCTACATAAAAGATAAA
AAACAGCTCATGTTACCGATAATTGTGCATCAGACCATTCTTGATACAATCTTGACGAAA
GGTTCATAAATAATTGATAGAGTATTCAAAGAAACAACCACGCAATGGATGCTTACAATA
TCTTTACATTCACTTATATTTGAGTTGATTGATAACAAATCGATGTGGTATATAAATCCG
ATAAGGTTTAAATAACTAGCAAACGTGCTATTAAATAATTTATTTCAACGAAAATTAAGT
TGTCTGAAATAATGAATTCTGACATATCTATATAAAGGGCATTCGGATCGATTTGCTCTG
ACGGGTTCTCTGACAGAGATTCCCTGACAGAGATTCCCTGACAGAGATTCTCTGAAAAAT
TGTAAGCTGAACTGTAAGCCGCGCGCATCTCTGCGTTTATTCTTGTATTTAGACAGAAAG
GATTCTGTGATGGTTTCTCTTGCACGGTCGATTCTCATCCATGAATGGCGGCGTTTTCTG
CCCGCAATACTGGCGGTTGCCTTCTCGGGCTTGCTGGTGGTGGTGCAGTTGGGGCTGTTG
CTCGGTATGTTCGGCGCAGTCAGTGTCTATATTGACCGTTCTTCCGCCGATCTCTGGGTC
GGCTTCCCTGATACACAAAGCATTGACCTGCCAAGACCGATTTCAGAAAAAGTTGAAAAC
ACCTTATTGATGAATCCGGAGATCACCGCGGTCGAGCGGCTGTCGTGGACGTTGGGCGAC
TGGCGGCGACCTGCCGGCGGCAGGATTTCCGCGGTCATTATCGGTATAAACCTGCAGCCG
AACGCCATGACGTTCGCCAGCCTGCTGACGCCGGAAAAGAAACAGCTGCTGCAGGTGCCG
GGCAATCTGCTGGTGGATATCAGCGATCTCGACAAACTGGGCGTGAAGGTGGGCGACTCT
ACCGAACTGAACGGCAAGCGGGTGCGCGTCGCGGGGACGGTCAGCGGCATGCGGTCAATG
GGCGGCGTCAACATCATCACCTCGCTGTACACCGCCCGCACGCTGGATCCGGCGTTGCTG
AAAAACAATCTGGACTATTTTCTGGTCAAGATCAGAAACCCCGCGGACGCCGAGCGCGTG
CGCGACCAACTGCAACCGACCGGTGAAAATCGCCGCTTCCAGGTCTGGACCGCGCAGGAG
TTTTCCGAACAATCGATCGGCTATTGGATCTTCGAGTCAGGGTCAGGCAGCGGCTTTCTG
TTTTCCTCAACACTGGGGTTCGTCGTCGGCATCGTCATCACCAGCCAGACCCTGATGGCG
GCCATTGTCTCCGCGCTACGCGAATACGCCACCTTACGCGCTATGGGGGTCCCCACGCGT
GCGCTGCGCAAGGTGGTGCTGGAACAATCATTCTGGATTGGCGTGACCGGGCTGTTGCTG
ACCACGCTGATCACGCTGGCGCTATCGGCCGGCGCACAAGCGCTGTATGTCTCCTTCACG
CTGCCGTTGCCCGCGCTGATCGTCCTGTACGGTCTGGTGATGACCACCACGCTCTTATCC
GGGCTGATGGCCTTGCGGGCGTTGAACCGCGCTGAACCTTTCACCCTGTTACGTTGAGAC
AAGCGGATGAGCACAACCATCACCATAAACGCCAGACACGTCAGCCACAGCTTCACGACC
GGCAAGGTAGTTCAGCCGGTCGTGAAAGAGGTGGATTTGCAGATTGCCGCGGGTGAGCTG
ACCCTGATTATCGGCCCTTCCGGTTCGGGCAAAAGTACGCTGCTGGCGATCTTGTCCGGG
CTGCTGCGCCCGCAATCAGGGCAGGTGTTTATCAACGGGCAGGACATTACCCAATATCAC
GATCGCGATCTGGAAAAATTCAGGTTGCATCATTGCGGCTTCGTCTTTCAGGGGTTCAAT
TTGTTCGGCGCGCTGAATGCATTGCAGAATGTGATGCTGCCGCTGACCTACGGCGAACAG
ATTTCGCAGCAGGAGGCGAAAGAGCGGGCGTCCGCCACGCTGGATGCCGTGGGACTCAAC
AATCGCAAAACGCTCTACCCCGCCGAGCTGTCAGGCGGGGAAAAGCAGCGGGTGGCGATT
GCCCGTGCGTTGGTCAAGCACGGCCAGTTCCTGTTCGCCGATGAGCCCACCAGCGCGCTC
GACAAGCATAACGGTCAAATTGTTATCGACACATTGCGTCACATTGCCCACCAGCAGGGC
TCCACCGTGGTGGCGGTGTCTCACGATAACCGTCTGATTGAACACGCCGACCGGGTTATT
ACCATCGAAGATGGCCGTATCACCCATGATTCCGGTTCTTCACTTCACGGAGTTTCACTG
ACATGAAAGTTATCCACCTGGCCAGTAGTCTCGTCATAGCCCTGGCGCTCAGCGCCTGCG
ACGCCGAAAAACCGTCGCCACCGGCAGCGCAGTCCGCCCCCTGGGTTGCCATCGCCAAGG
GCTACATCAGTATCGAAGGCGGTATGATCAGCATTGATGCGCCGCGCGCCGGCATCATCA
AACAGATCCTGGCGGAAGAAGGCGATGAAGTAAAAAAAGGGCAGTTGCTGGCGCAGATCG
ATGATAACGAGGCCGAGCTGTCGTTACGGCAGTCGCTGACCTCGCAGGATGAAGCCACGC
AGGATGTCGCCACCAGCAAAACCAAGCTGGAGATTGCCGAACGGGAATACCGCCGGGTAC
TGCCGCTCGGCACCCAGATCATTTCCGATCAGTCGAAACAAAACCTGAAGGACCAGATGT
CGCTGGCGCGCGAGGATCTGGCCGCCAAAAAAGCCGCGCTGGAAACGGCCAAAGCCAAGG
TGGCGTCCGCCCAGTTGGAAGTGGACAAATTCCGGGTTCTCGCCCCTGAAAACGGCAAGA
TCGTACGGCGATACGCCAAGCCGGGGGAAGGTTCCTCAACGCTGAATGTGACCCGCCTGT
TCACGCTGGCGCCGGACGCGCCGCGCATTGTACGCGCGGAAATCGAGGATATTTTTGTCG
ATAACGTGCGCCCCGGCCAGTTGGCCGAGGTAGCGCTGGAAAACAACGAGAAAAAGGTCT
ATCAGGCCAAAGTGCTGCGGCTTAGCGAAGTCTTCGGCCCCAGCGTGCAAAATACTGACG
ATCCGACGGCCAAACAAGACACCCGGGTGATTGAATGCGTGCTGTCGCTGGATGCGCCGA
AGATCAAACTCGGCCAGCGGGTAATGGTTAAAATCTACCCGTCGGGCACGGTGCCGCCCG
CCGGCGCTCCCACCGCGGCCGCGGCGCCATGACTGTGTTGTTTGCGGCGTTGCCGCCCGC
GTTGCGGCGCCATCTTTACTTCGCCAGCCAGACGATCGAGGTCAGCGATGCCGCGCAGAC
CCAACTGCTCAACAGCGGGTTAACGCTGCCCGCGTCGCTTAACCGCGCCGTGCTGAAACG
CCGGGTGGAATTCCTGTCGGGGCGCGCCTGCGCACGCGAGGCGCTGCGGCTGGCGGGAGT
GGCGATCACCGACTCGCTGCCGATTTCGCCCCATCGTCACGCGGTGTGGCCGGCCAACAT
GGTCGGCTCCATCAGTCACTGCAACCAACTGGCGTTTGCCGTCGTCGCCCATCGCCAGGC
GTTGCACAGCGTGGGGATGGATATCGAAGAGTGTATGACGGAAAGCGTGTTGGATAGCGT
GCGCACACTGATCGCCAAACCACAAGAACTGCGCCTCGCGGCGCAGACAGGGCTCGCCGA
GACGTTGGCCAGCACCCTGCTGTTCTCCGCCAAGGAGAGCCTGTTCAAAGCCTTGTTCGC
CGACGTACAGCGGATTTTCGACTTTTCCTGCGCGCAGTTAACCGACTGGCAGCCGTCACG
ACAGTACCTTCAGCTCACCCTGACCCAGTCCCTTAGCCCCACTAACCCACAGGGGAAACC
ACTCTGCTGTCACTACCACTGTTTTGACCATCACGTCCTGACGCTGTGTCTGGAGCCCCA
GCCCAACATAGACCCGGCTTAGGGCGTGCTTCACTGTCCCACGCCAGCGGCCTCATCTCC
CGGGGTAGCCCCGTCATGCCGCCTGTATAGCTGAGCACGCCCGACAAGAAAAACCGGGGT
AGAGAAAAACAGCGGTAGAAAGAAAAGCGTTACCGGGCCAGCACCCGCCGGGTCGACGCC
GGGTTATTGACCAGTTTCTCCGCGGGCCGAATGGGCCGGCGGACCAGTTCACCGCCGCAG
TTAGGACAGCGACCGCTCAGTTTATCCTCCGCGCAATCCGCGCAGAAGGTACACTCAAAC
GAACAAATCCGCGCCAGCAATGAATCCGGCGGCAGATCGACGTCGCAACATTCGCAGTTG
GGCCGTAATTCCAGCATGATGACGCTCCTGTTTTCAGGTATTAACCCAGTTGGTAAACCT
GCCCGGCTTACGCCGTCAGCAACCCGCTCGCCAGCCAGTCGTCGGCACGTTTCACCCCCG
GCAGCACGAAGAAGTACCCCCCGCCGATCGGCTTGATGTACTCCTCCAGCGGTTCGCCGT
CGAGCCGTTTTTGCACCGTCAGGAAGCCTTTTTCCAGGTCGGCCTGATAGCAGACGAACA
GCAGCCCCATATCCAGCTGACCGGAGTTGGATACCCCCAGCGAGTAACTGTAGCCGCGGC
GCAGCATCAGGTTGGCGCGGGTTTCCGACGTGCGTGGATTAGCGAGACGGATATGCGCGT
CCAGCGGAATCACTTTGCCTTCCGGGTCCTGACTGTAATCCGGTTCGTCATGCTCATGGG
TCATGCCCAGCGGCGCGCCGCTGCGTTTGTCCCGGCCGAAAATGGTCTGCTGCTCCCTGA
GCGGCGTGCGGTCCCAGAATTCAACATGAAAACGGATGATGCGCGCCGCCTGATAGCTGC
CGCCCTCCGTCCAGGCCGGCTCGCCGGATGGAGCGCCGACCCACAGAATCTGGTCCATCA
GCGCGCTATCGCCGGTATTGGGGTTAGCGGTGCCGTCCTTGAAACCCAGCAGATTGACAG
GGGTTTCCTGGCCTTTGCTGCGCGCCGCGTGCGCGGAAATAAACCCTTCCCGCTTCCAGC
GAACGCTGAGCAGGTCCGGCGTCTGCTTGATGATGTCGCGCAGCGCGTGCAGCACCGTTT
CGTTGGTGTTGGCGCAGATCTGCAGCAGCAGGTCGCCATGACACAGGCTGGCGTCCAGCG
AGTCGTTGGGAAAACGGGTCATGCGTTGCAGTTTCAGCGGCTTGAGCGCCTGCAAATCAA
ACCGTTCATCAAACAGCGACGCGCCGACCGATACGGTGATAGTGAGATTATCCGGATAGA
TGTCCGGCCCCATGATGCCGGAATCCAGCGGCGGCAAACGCGGATCGGCGTCCGGCACCT
TGCCGCCCTGCGTCAGAAACGCGATACGCTGAGTCAGCAACTGGAACAGCCGGGTCAGAT
CCGGCTTGCTGGTCGCCAGCACATCGAACGCCACCAGCATCATCGCCGCCTGTTGCGGCG
TGACGATACCGGCCTGATGCGGACCGTAGAACGGCTGTTTTTCCCAGCGTTCATCCTGCG
GCGCCTGCGGCTTGTCCTCCGCCTGCGCCAGCCGGTCGGCGCCGAGCGCCAGCGCGCCGC
CCATCATGCCCAGCCCCTGCAACAGCCGGCGGCGAGAAGGAGAAGCGATGTCCGGCTGTG
CCGGACACGCAGCAGGTTGAGAGGAATGCGGCCCGTCCTGCGGGCCCGTGGTGTGGCTCA
TGATCGCTCGCCTCAATCCAGACCGAGCACGCCGCGCAACTGCGCCAGGTCTTCCGCCAG
CGTGGTGATCGGCCCTTTCAGCGCGGTGCGATCGGCATCGCTCAGCTTCTCGTAAGATTC
AAAACCGTTTTTGGTTTTGTACTTCGCCAACACGCCATCGACCGTTTTGAAGTTGGCGTC
GATCTTGGTCAGCAATGGTTTATTGGCTTTCTCCAGCAACGGACGCAGCAGGTTGACAAT
CTTCTGCGCGCCGTCAACGTTGGCCTGGAAATCCCACAGGTCGGTGCGGCTGTAGCGATC
TTCCTCGCCGCTGATCTTGGTCGCCGCGACTTCTTCAATCAGCCCGGCCGCGCCGCCCAC
CACTTTACTCGGCGGGAAGGTCAGGCTGGCGATGCGTTTTTGCAGCTCCTGGGTATCGGC
GTACAGCTGATCCGCATAGTGCTCCAGGCCCTTGGTGGCGTGATCGGCAAACAGCGCTTT
TTCCAGCCGGTGGAAGCCGGTGAATTTCGGGTCGTCGGCTTTCTTCTCGTAGTCATCTTC
ACGGGCATCGATGCTGCCGTCCAGATCGGAGAACAGCTCGGCAATCGGTTCGATACGCTC
GTAGTGCTGGCGGGTCGGCGCGTAGAGCTTGCGCGCCTCATCCAGCTTGCCGGCTTTGAC
GGCATCGGTGAACAGTTTGGTCTGCTGTACCAGCCCTTCCACTTCTTTGGTCACGTAAAC
CTTGTACTCGGCGATCGGCCCCACCAGATCCAGCACGTTGGTTTTCGCGGCGGCGGCACC
ACCGCTGGCGGTCACCACCAGTTTACCCTTGGGGTTGCTGAGCAGGCCGCAGGTCATATC
GTATTCGCCCGGTTCCAGGTTGGCGGTCATTTTCTGGGTAAAGCCCGGCGCGATATTCTC
ACGCTCTTCCACCACCATCACCCCTTTGAGGATTTCCCACTCCAGGTTTTTCTGGCTGGC
GTTGGTGACCACAAACTGCGTTTTGCCCGCCGCCACGGTGACTTGCATCGGTTCACACTG
TTTATCATTTACTGTGATCTTAATCTGCGGAATGTCTGCGGCCAGCGCGTTGAACGCCGG
TAACGTCAACAGAGCGGCGCACAGCGCCGTACGGCGGAAGAATGGTGTAGACATAGACCT
ATCCCTTTTTACATTAATCGTTAATGGTGATGATGGTTAATGATGATGCTTACGCGACGC
CGAAGCCGTGGCCGGCTCCATACGCTGCGGCAGGAAAAAGAACACCAGCGCCGGGATCAG
ATACAGGAAATAGACCACCACTTCGCTAACCGTCGGGGTTTCCTGATAGCCGAACATGCC
CTCCAGCAGCGTGCCGAATAGCGTATGGGTCGACAATGTGGCGCTGAAATCGAACGCGAT
TTGCTGAAATTGATTCCACAGTCCCGCTTCGTGAAACGCGCGGATAGCCCCGGCAGCCAG
ACCGGCGGCGACAAACAGAATGAACAGGCTGCTCCATTTGAAGAACCGCGCCAGATGCAG
TTTCACTCCGCCCCAGTAGATCATCACCCCGACCACCACGGCGCACAGCAGCCCCAGCAC
GGCGCCGATCGGCGCGTAGATACCGACATCCTGCTGGAAGGCGGCCAACAGAAAGAACAC
CGACTCCAGCCCTTCGCGCGCCACGGCGAAGAACACCATCGCCACCAGCGCCCACCCCTG
ACGCGAGCTGGCGCTCAGCGCCTGATCGATAGCGCCTTCCAGATGCACCCGTACCGAGCG
CGACACCTTGCGCATCCAGAACACCATGTAAGTCAGAATCACCACGGCGATCACCGCGAC
AATCCCTTCGAACAGCTCCTGCTGTTTCTGCGGAAATTCGCCGGTGGTGGCGTTGATGAA
CACCCCCAGCGCCAGACAGAGCGCCAGCGCCAACACGACGCCTGCCCAGACCGCGCCCAG
CCACTGTTCGCGTTGGGTACGTTTCAGATAGCTGGCGATCAGGCTGACGATAAGCGCCGC
CTCCAGCCCTTCACGGAACATGATGAGTAACGGAACGAACATGGGTGGAAACTCCTCAGA
CAGACCAGGCGGCGCACACGCATAACCCGATGCACCGCCGCAGGGATACAAATCAGATAA
AGAATGATAATAGTTCTTATTAATAGAGAAATGTAAGAATGGGTAAAGCGATTTTTTCTA
ATCAAATATTTCAGCGCTGCCACCGGGCGGTCAGCCGCGGCAGCGCGCCATAACCGGGCG
GACGATAACCGGGCGGGCTATAAACGAATAGACTACAGCCGCACGCAGCGGTCGCGGCCT
TTTTTCTTCGCCAGATACAGCGCCTGATCGGCGCCCTCTTTCAGACGCTGAATATCGCAG
GGGTTGTCGCTGGAGTGCGAATATACGCCCACGCTCACCGTCACCACCTGACTGGGCAAC
AGCGAGGCCTGATGCTGCACCGCGCATCTGCGTACATCTTCCACCACTTTCTCGCCGTAC
ACCGCCGCCTGTTCGCCGTTGATTCCCGGCAAAATAATGGTGAACTCCTCACCGCCATAA
CGGGCGGTCAATGCGCCGTTAGGCAAAGGCAACCCGTTCAACACGCCGCCAAGCTGAGTC
AGACAGCGGTCGCCCAGCACATGTCCGTAGGTATCGTTGTAACGTTTGAAAAAATCCACA
TCCAGCATAATCAGCGACAGGGGCCAGCCCTCTTCGCGGGCTCGGGCCAGCGACTGCTCC
AGATAAAGATCAAAACGCCGGCGGTTGGCCAGTTTGGTGAGCGGATCAACCAGCGCCAGT
TTTTGCAGCATTTTGTTCTTATCGCTTTCCTCCTGATGCAGGCGGCTGATCGCATCTTTA
TTCTGCACCGTCAGCCGGATCTGTTTCAGAACGAAGCCGCCCAGAAAAAACATGGCGAAC
AACACCATGATATTGAGCAGCATGGCCAAAATGTTTTCCGCCAGCCAGCGCGTCTGCAGC
GCGCCTCTGTCCAGACTGGCCGCCACCACCAGCGGATAGCGTTTCAGTTTAACGTAGCCG
ACAATACGCACCCGGTTATCCAGCGTGGTGCGCCAGATACCGTTACCGCTGCCCTGCTCC
AGCCGGGACTTCTCAAACAGGCCGCCATCAGCGAAATTGCTATTAATATATTGTTCGCGA
TTGGGGTAGAGATAAATCGCATGACCGTCTGCATTCATCAATGACAGCACACCGTCATAA
TCCAGGCTGAAATAACTGTAGAAATTACCGAAATAATTGTGGTCGATAGTAGCAAGAAAA
ACGCCCTTGAATTCGCCATTCGGTCCATTGATTCGTTTAGCCACCGGAATAATACGCCGG
CGGGTTATCGTACTGACGTTAACCTTACCGATAAACAACGACGTGGTATTATTATCCCTG
AGCCAGGAGAAATATTCACGCCGGCTGGCATTATAGATATAAAGCGGCCCGTTGCCGGTG
GAGGAAATCAGGTTTCCCTTTGCGTCAAACAGATAGAACCCCACCAATTGCGGCAACACC
GCGCGATGGGTATCGAGAACGCTTTTCACTCGCGTGGAATCCAACATGCCGGTTTGTGAC
AATTCCCGCAGCATGTCATCGATCGCCACTTCAATCGGTACAAAAGTATCTTCCGCCTGG
CGTGACATCGCCACGGACAGGTTAACCACGTTTTTCTCCGCACCCACCAACATTCGCTGA
TAGGAATCCAAGAAATTCCAAATACTTGTGGCGACAAAAATCAGGCTACAGGCAGCCAGA
AAGGCCATCATGGTAATACCGGGAGAGGAATGAAAAGGCAAAGAGCGAAGGAAACGCAGA
ACACTGGACGGAAGATTATTATTATTTGACATACGCGTTCTCGGTAAGGCAACAACTCTA
TATAGACATGCTACCTGATATTTCAGACGGTGTCCTACTATGCCATATTGCTGTCTCCCG
TTTTCCCAAAAGGTGCAACGGAGTATCCCGCCAGACATAATGGAACCTATCGACATGCAT
CGCACACACGTAACCGGTTACCACATTGGAGACAGGCTATAATAAATCTGTGACAAAACG
CGCAGTTCTGTAAAAAAGCCCGTTACCGTACCGTCGTGCATGCTCTCCAGCCACTGGCTT
TGCATCAGCGCCTCATATAAACACCCGCCCCGTTTTAGTGCAGACCATTCGTCCGCCATG
AAGTAAATAGCCTCGCTTGCGCGTTATCCGTGCTTTTTATTAACGTGATGATTAATGTTG
TTTCGGGTTAATTTAACATTTAGCAGAAAAAGCGACACAGTGCGCCCAACAATGGGCGTC
AGCACCAAAATAACGCAATCAACGCACTGAAATACCCGGAATTATTTTTTACTTATCACC
ATTTTTATAAAAATCGGTCGATTATTCATTTTCAAAAAAAATACAGATTTTTATATTTAA
AACAGACCAACACTACGCGACCAGAAAAGAAAAACGCCGCAATAAGTAGAATATAAATCT
TATTTTTTCACGTTATTGACAATATAACACTACTTGATACTATCGAAAAACCGAGCTCAC
CAGCCTTATTAACCGGACACCCATTACAGGTTCAGGCGCTGGCTGACGCACTCGTTATCT
TTTGATTTTAACTCTCTCTATTTCCTTACCTATTGGTGAGACGGCGGCCCTTTGTCCTGC
GTTTTTTATTTCAATAATGGAGTCGGTGATGAATATAAAAAAACCTTATTTGCTGTTTCT
TGGCGATGCTCACGATCAGTTGGCCGCCAAAGTGGCGATTGGCATCAAACAGTGGCATCC
GGAATACTGCGTCGGCCAGTACCGCATGGCGGGATGCCGGGCGGACTGCGGACTGCCGGA
TATGGACATCCCCGCCGCCCGCGCGGCGGGCGCGCAGACGCTGGTGATCGGCGTGGCGAA
CCGCGGCGGCATCATTTCCGATGCCTGGGTAGCGGTGCTGCGTCAGGCGCTGGAGTGCGG
CATGGATCTGGCCGCCGGTCTGCACAACAAACTGGCGGATGTACCGGAAATCAGTGAACT
GGCGGCCCGGCTGGGGCGCTCGCTGTTCGACGTGCGTCACCCGACCCAGAGCTTCCCGGT
GGCCAGCGGGCGTAAACGCAGCGGCAAACGTCTGCTGCCGGTCGGCACCGACTGCTCCTG
CGGCAAGATGTACACCGCACTGGCGATTGAAAAAGCGCTGCTGGAACGCGGCGGCAAAGC
CACCTTTCGCGCCACCGGCCAGACCGGCATTCTGATTTCCGGCGCGGGCGTCAGCATTGA
CGCGGTGGTGTCCGACTTTATCGCCGGCGCGGTGGAAACCCTCGCCCCCGATAACGACGC
CGACCACTGGGATGTGATCGAAGGTCAGGGGTCGCTGTTCCACCCTTCTTTCGCCGGCGT
CACCACCGGTATCATCCACGGCGCCCAGCCGGACGCGCTGGTGCTGTGTCACGAACCCAC
CCGTACCCGCATGCGCGGCGTGGACTACCCACTGCCGGATCTGCAAGCCTGTATCAGTCT
CAATCTGGCGATGGCGCAGCTGACCAACCCGCACGCCCGCTTCGTTGGGGTCTCCATCAA
CAGTGCGCACCTGAACGAAGCGGACGCGCTGGCCTACATGACGACGCTGGAACAGCAACT
GGGCCTGCCGGTGGTCGATCCGTTCCGTCAGGGTGTAGGCCGTATCGTCGACCAACTGTG
AGGAACGCATCATGGCGGAACTGATCGTCACCCATGAACGCTGGGCGTTAAAAGAAACCT
TCACCGTTTCACGCGGCAGTAAAACCCACGCCGATGTCATCAAGGTGACGGTGCGCGACG
GCCGCTACGAAGGGCACGGCGAAAGCGTGCCTTATGCCCGGTATGACGAAAGCATTAGCG
GCGTGGAAGCCCAGTTGCTGACGCTGCGGGACGTGGTGCGACGTGGCCTCGACCGGTCGA
CATTGCAAACCCTATTGCCGCCCGGCGCCGCGCGTAATGCGTTGGACTGCGCGCTGTGGG
ACCTCGACAGCCAGCGGCAGGCCAAACCGGTGTGGCAACTGGCCGGGCTGCCGCGTCCGG
AACCGGTGATCAGCGCATTCACGCTGTCGCTGGATACCCCGGAACGGATGGCGCAGGCCG
CGCAACGCAACGCGCAACGCCCGTTGCTGAAGCTGAAACTGGCGGACGAACGTGATATCG
AGCGAGTGGCGGCGGTGCGACAATGGGCGCCGCAAGCGCGACTGATCGTCGACGCTAACG
AAGGCTGGAACGCCGACCTGTATCTGAAACTGGTGCCGGCGTTGCAGCGTCTTGGCGTCA
GCCTGATTGAACAGCCACTGCCCGCCCGCGACGACGAGGCGCTGGCCACGCTGCCGCGCC
CGATTCCACTGTGCGCCGACGAATCCTGTCATGACCGCCGGTCGTTGCCGGGGCTGGCGG
CGCGCTATGACATGGTCAACATCAAGCTGGATAAAACCGGCGGGCTGACCGAAGCGCTGT
TATTACGTCAGGCGGCGCAGGCGCAGGGCCTGAAGATCATGGTGGGTTGCATGGTCAGCA
CCTCGCTGTCGATGGCGCCGGCCACGCTGATAGCGCAGGGCGCGGCGATCGTCGACCTCG
ACGGGCCGTTGCTGCTGGCGGACGACCGGGTCGGCGGGCTGGAATGGCGCGGTAGCCAGC
TGTATTTATCTGAAGAGGGATTGTGGGGACACCCCCGCCCTTGTTTAACGGGAGTTGCAT
GATGTCACGTATCCTTTACGTTAACGGGCGCTATCTGCCCGAGGAACAAGCGACGATTTC
GGTGTTCGATCGCGGATTTCTGTTTGCCGACGCGGTGTATGAAGTCACCGCGGTGGTCAA
CGGCCGGCTGGCGGAATACGACGGCCACATGGCGCGACTGGCTCGCTCCTGTCGCGAGTT
GAACCTGCGTCTGCCGGTCAGCCAGGAGGCGTTGCGGGAAATTCATCTGGCGCTGATCGC
GCAAAACCGGCTGGAAGAAGGCGGCATTTACCTGCAACTCAGCCGGGGCAGCACCGGCGA
CCGTGATTTCGCGTTCCCCGGCGACGCCGAGCCGACGCTGGTGCTGTTTACCCAGTCCCG
CCCGGTGATCCACCACCCCAGCGCGGAAAAAGGCATTCGCGTCATCACTTGTCCGGATTT
GCGCTGGCACCGTCGCGACATCAAGACCGTCAGCCTACTGATGGCCTGCATGGCGAAGGA
GTGGGCGCACGCCAAAGGCGCCGATGACGCCTGGCTGGTGGAAAACGGCCTGATTACCGA
GGGCAGTTCCAGCAACTGTTTTATCGTCGATGCCGACAACCGCTTGATCACCCGCCCGCT
CAGCAACGACATCCTGCACGGCATCACCCGCAAGGCGCTGCTGCAACTCGCCGCCGACCA
TCATCTGACGGTGGAAGAACGGGCGTTTACCCCGCAGGAAGCGCTCGCCGCCAAAGAAGC
CTTTATCAGCTCCGCCACCACCTTTATCTGGCCGGTGGTAGAGATTGACGGCGTTACGAT
TGGGGATGGGCGACCCGGCCCGCTGGCACGCCAGTTGCGGGACATCTACATCGGGATGAT
TCGCGCCCAGACAGCGGGGTGAGCATCTGGCGCGGCAGGTAATACGGCCCTGTCGCATCA
GGACAGGGCCTGTTTTCACCGCATGTCTACCGTACGGCGGCGTCTGCTATGCCGCTCATC
CCTTGCGGCACAGCGGGCGACCGTTAACCTTGCCGGAGCCGCACAGCCAGCGGGTTTTGC
CGTCGCTGATGGTATAGCCGGTGGCGTCCGGCACCACCCGGACGTCGCGCAGGCTCAGTC
CGGCCAGTTGCACCGGTTCTACCCCCAGAAACCAGACACGCTCGCCGTCGGTCGCCAGTT
TTTCATTATTCGGCAGCATACGAATATCCGCCGCTTTCACCCCGGCCGGGATGTCCTGAT
ACGGCCGCCCGAAGACATAGAAGCCGTTTTTGTCCAGCGCGGCGCTGAACGTCAGGCAGC
GGAAACTGGCGGCATCGCCATCGGCGCGCTGCTCGCCACGGTAGTAAAGATTGCCGTCAA
TGGTGGCCCAGCCAAAACAGATCCCCGCGCTCGGCGCCTGTTTTTGATAGGGCACAACGC
TGGTTTCATTCTCCACGAAATAGTAGTTCTGCTTGTCGAACGCCTGATTTCTGGCCAGCG
CTTTAAAACTGGCGATATCCACGCCATTCAACTCTTCGCCGTCAGGCAGCCAGACATGAT
TGCGATCGCGGAAGAACGGAAAATCCAGCGCCTGAAAACTGTCGGCGTCGATATCCTGCT
TCATACGTTCGCAGCCGACGTACGACCCGACATTGGTAATCAGAAACGTGTCGTAACGCA
GTCTGGCGCTTTCTGGCTTGAAACCATCCGGCAGGGGCTGCTGGTTGCAGTAGTAACGAT
GGTCGGACACCGCCAGCGCCACCCGTTTTTCCCGCAACAGCACCCGGAAGTCTTGCGGTT
TAGCCCCCGCCAACACCTTCGGATCCGCATTCGTCGATACCCGATACACCACCTGACCTT
GCTCAACCTGATAGGGTGGTTTCACTTCCGCCTGCGACGACAGCGCCACCATGCCCAGCA
ACAGGGCGAGATATCCGTTCCGTTTCATACGCGTTCCTTTAGTTTTCGAATCACTGTGTA
TCCGTCTCCTTGCCTGTCGACCAATGCATGGCCAGTTTCTGCCCGGCCTTGATTTCATCC
GGCTGCATGGTGGCTTCCAGATCGTTGCGGGCCGCAATGGCCTCCGCCATGCCTTCGGTC
GCCGCCAGCGAGTACCAGGCGTAGGCGTGAATACGGTTACGGGACGCGCCCAGCCCATCC
TGACGCATCATCCCCATACGATACTGCGCCATACGGTTGCCGTCATGCGCCGCGAAGCGA
TACTGCTTCATCGCTTCCACATAGTCCGCCTTACCGCCCTGCCCCAGTCGCAGCATCTCG
CCATACGCCAGCCGGGATGCGGTATCGCCGGTCGCCGCCGCCTTGGCAAACACCTCGCGG
GCCCGTTCCAGCTCGCCGCGCTTAAGCAGCCAGTCGCCCAGCTCACGCTGCGCCGGCACA
TAGCCGGCCGACGACGCCAGCACCAGATAGTGCTCCCGTTTGGCGTTGTCCGCCTGCATC
TGGCTCAGCTTGTAATCGGCTTCGCCATTGCCTTTACCGGAGGCGCGCTCCAGCCAGTAA
CGCGCCTGCTTGTCGTCCTTCGCCAGCCCTTTGTTGCCGTCGCGATAAGCCTGCGCCAGC
CACAACTGCGCCCCGGCTTCGCCGCTGGTCGCCGCCTTCTGATACCAGTCGAGCGCGTCT
TTACCGTCGGCGTGCCGCGCCATCCATAACTGGGCCTGCGGCTGCCCCCTTTGCGCCGCC
CGGAAATACCAGCGCTCGGCCAGGTCGGTCCGCTTCGCCACGCCTTTCCCTTGCTCATAA
CGCTGGGCAAGCTGGTACTGCGCATCCCGGTTACCCAGATCCGCCGCCTTCTCTACCCAC
CCGGTTGCCTCCTCTTCGGCGCCGGGGTGGGCGGCGTACCACTGGGCCACCACCAACTGC
GCCGGTGCGTACTGATTGTCCGCCGCGCGCTCGAACGCGTCCAGACAGGCCGCCACCAGT
TTGCCCTGATGCTGCGCCTGACAGTCGGTTCCCAGCCGATAGCCGGCCTCGCCGCTACCC
AGCCGCGAGGCTTTCTGCCACCACTGGCGCGCCAGCGGCGTATTTTTCGGTTCGCCCAGC
CCGGCCTGATACCAGTCGCCCACCTGCAACGCCGCCAACGCACGGTTTTCCCGCGGTCCG
GACAGGTCTGACAAATCCGCCGCCTTTTGCATCCACTGCATGGCCTCGCCGTAGTGCGAA
TGGGAAGCCAGCTGCTTCGCCAGCCGGTACTGCGCTTCGCCGTTACCGCTCTCCGCCGAT
TTGCGCAAATCCGCATCGGACAGTGACGACACCGGCGCCTGACAGGCAGCCAGCCAACAC
ACGGACAGTGCCGTCAATACTCGTATTTTTCTCATCATGTTACCGTCGTTACCCCTGGTG
ACATCCGGCGACGCCGCCGGGCGGCGCATCGCACCCGGCCAGCGGCCTTAACTGCCGCTA
TCGCCTTGCTGCAACCGGTACAACCGGATAGTGAAAGCACGCAGTTCATCTTCCATGGCG
CGCAGCTCCGCCGGGGTCAGCGACTGGCGGGCAGCCTTGCGCGATTCCAGCGTCCGCAAA
CGGAGGCCAAACGGCACATCGGAAGCCAAATCTTTCTGAATATCGTAGAGTTGGGACTTC
AGGTACGAAATGGTCACCGTGCGACGCTGTTTTTCCAGATCCAGCAGTTGCTGCAGGGTG
TCGCCCACCCCGGCGCGCGCCTGCTCGTAACCGCTGACGCGGGGCGGCTTGTCGCCCTGC
TGGCGGTCGAGGGCGATCTGCCACTGACGGTCCATCTCTTTGACCGCCAGCGAGTCCGGA
TACAGTTGCTGCATCACGCCTTTCAGCCCTTCGCCATACTGGTACAGATAGAACGGCGAG
GCGTTCTTCACCTGCTCCAGTTGCGCCTGATAACGGTTGATCAGCTCGCCTTCCATGCCT
TGCAGCTTCTGCTCGCCCAGCACGATGCGCACCCGGCGGATATCATTGTGATCCGGCGCG
GCCGGCAGCGCGTAGGCCGGCTGCTGCAACAGCGCCAGCGCCTCGGTTTTCTGATCCTGC
CAGTACTGCCAACCGCTCACCGCCGCCACCGGCAACGCACAAGTCAGCACGCCGCAGACA
AACCAGAACCAGGCCGGTTTCTGCTTACGGTGCGCCTCAATCTTCAATACCGTCGGTTTC
ATCTGCCCTTTCTCCCGCCCGACCAGAATACTGCCCGACGGCAGCGCCGGCTGGGCTGCC
GCCGCCACAGACGCCATCCCGCCTGGTTCCATGTCGGACTGGAAGAACACCATCGGCGGA
ATCTGCATATCCTGCTGTTTTTTCAGCGTCTGATCGTCGGAGACAATCACAATCTCGGTT
TCGTCAAACAGATGGGTGTAACCCTCGATAAAGTGCAGCAGGTTTTCCACCCGGGGGATG
CGGCTCAGACCGGAATTGTGCAGCTTCTCGCTCATCAGTTGCAGCGCGCGCTCGCAGCGG
TAGACCAGCCGTTTGTGCTCATGGCTGATGGCGTACTGGCGAATCACCTCGCTAATGCGG
GCGATAAACCAGTCCAGAATTTCGATACGTGCCCGTTCCTGATGTACCGGCGGCCAGAAG
TTTTCCCACTGGGTCACGATCAGGTTGGCGAGAAATTCACAGCCCTCGGTAAAGCCGTTC
AGCCCGGCCAGACGCGAGCGCGCCAGGGTAAAATAGATGGCGGTTTGCAGATCGACGCCC
TGCTTCTCGAAGATAGCGGTCGCCATATCGTGCACCCGCATCCAGTCCACATCCGGGCGG
GAAGCATGGCTCAGCTTGTTGATTTCAGCGCGTAACGCCTCGTACTCGGGCAGCATCCGT
GGATCGCGGCCCACTTTCAGGGCCTGTTGTGCATCTTGCATATCACATCATCCGGCTACG
GGCGCATTCGCATCGCGAATGCGCCTTCAGGGTTAATAGAGAGAATCAGGCAGTTTGAAC
TGGCTGAACAGACCACCGGCAAACGGATTGTGGCTGGCGTCGGTATAGACGCGATAGGTC
ATGCCGCCTTGTTCCAGCGAGAAACGCACGTCGAAGGTATTGTCGTTCACCTGCGTCAGC
TGGCCGTTGGTCAGCAGGCGGAACATCGCCCACGGGCCGGTGAAGCTCAGGCTGCGCGGC
GAGCGTTCGCGGTCATCCGGCACCAGCGTCAGCTTGCTTTCGGCGCCGTCGCGCATACTG
TTCGGCCACACCAGCGGCGTTTTGGTCCGGCGTCCGTGGCTGTACTCCAGCAACTGTCCG
TCAAGATTCAGCACGCTGCGACGCTTGTTGGCGGTCAGCTCCACCGGTTCCACCACAAAG
TGTATTTCCAGGCTGCCCTGCGCATTGAACAGCGTCTGGCGGATACGGGTGGCGCGATCC
AGCTGTTTCACCAGCTCCGTCTGCAACGGCGACGCGCCTTCCCCCTCCAGCATACCGCTG
TCCATAATCGACTTGAGGTTGGTCTGGTAGAAGCTGTCCAGCGTACCGCCCACGGCAAAG
AAGCGTTCCATTTCGGACAGCGGCACATCCTTGTCGGAAGACGGGTTGAACGGGTAACGG
TCCGCCAGTTTCTCGTTAAACGGCGTCACCACCTTGTCCATCCACTCCTGATTGAGCGAC
GACATCGCCAGCCCGGTCACCAGACTGGCGCTTTCTCCCGCCAGTTGGCCGACCCAACGG
TCCAGCGGCGCCGGCAGGCTACGGGCATACTGCTGCAACGCAAACACCGGATCGGCGAAC
TTGTTGCCCTGACGCGCCTGCACCGCTTTCAGCGCCGCCTGCCCCGGATCGGTGGCGTTC
ACGATCTGATCCAGATAGTGGTAGAGATCGGTCAACTTCTGATTGACCTCCTGCACCAGC
GGCCCCTGCTCGCCCCGCCCGCTCAGCGCGGCGTTGATGGTCATGAACGGGCGACCGATG
CGGGTATTGATGCCCTGCGCGGTGTCGTTCTCGTCATCCGCCAGCTTGCGGATGCGGGTG
TTGTCGCTCACCGTGGTCAGCACGCGCTGGAACGGCTGGTCGTTACCGGTAATATCGGTC
AGTATGTTCAACGCCTGTTCCGGGCTTTCCAGCGGTTGTACATCAATATTCGCCAGCGCC
TTTTGCCACTGGTTGATGTAATCGGTGATATAGCGGTCGTTCACCTGACGCAGGATCTCT
TTGCGGTCGGCCTCGCTCAGGTGGGCGCGCTCACGCTGACCCAGCACCCAGGCATCCAGC
GCGGTCAGGTCCAGCAGCGTTTTATCCTGCTTGAGGTAGAAATCGCTGAAACCGGGATAG
GTCAACAGCCGCGGCACCGTGCCCGCCTTGTCGTTGCGCAGGGTGAAGACCGAATCGAAC
GTCGGCCCCACTTCGTCGCGAATCGCCAGATCCGGCGGCAGCACCTGCGTCGCCTTCATC
ACCAGACTCTGGTAGACGCGCTGGTACATCGGCAACTTGCTCAGCTCGCGCTGGGCGCTG
GCGATCGGGTCCACGAACGGCGCGAAGGTGGAGATCGCCACCGTATCCTTCTGCTCGCGG
GACTGGTGCCAGTCGGTATGATCCAGCGCGTAATCCAGATGCTGCATCAGTTGTTCCTGC
ACCTTACCCTGCCCCGGAAACGCCTTCTGCCAACGCAGCGCCATGAACTGCTCCACCAGC
GTCTTGTTACGCCCGGAGGCGTCGTCCAGCATCCGCATCACCCGCAGAATGGTGAGTTTC
TGCTCGCTGCCGGCCGGCGCCTGATTCAGGTCCTCCAGCAGCCCCTGCATCACCGCCGGC
AGGAAACGCTGGTTGAGCATTTGCAGGTAAGAGCCTTCCACGTAAGGGCCGATCTTATCG
CCCTGATACAGCCCGAGGTCGGCCAGCATCGGCGTGCGTTCGTGGTAGTTGCCGAACGAC
AGGGTGGCGTCGCGGATCAGGTTCAGACGCGGCAGTTGCTGATAGCCGTACCCCGCCTGT
CCTTCCAGTTCGTTGGTGCCGATGAACGCCTGTGCCTTGGTCAGCACGTTACGGCCGGCC
TCTTCGTTCACCCGATAGAAATGGTGCCAGCTGCCGATCATCGCCAGCCCGAACAACACC
ATGCAGGTAATCCCGATACTCATGCGGCGACGGCGATAGAGGCTGTGCAGCCGGTTTTCC
CCCGCCAGACTGGCTTCCGGGAAAATCACCTCCGGGAACAGCTTCTGCACGAAGAACGTA
TTCGACTCGCCGCGCATGGCGGCGTTGATCGGCTCCGGCAACTGATAACGCCGGGAAGCG
GACTGGGCGAAGGCGTCGAACGGCACGCCCTGCTGGTACACCGAGCTGACATACACGCCG
CGGACCAGGAACGCGCGGTCGTCGCCGGTCGCCAACGTTTCGTTCAGCACTTCCGTCACG
TAATCCTTCAACCCGGCTAGCTGGCGCACGAAGGTGAACAGCGTATTGCGCACGCCGCGA
TCCGACTGCGTGAGCAGCATTTCCGGCAGGTTATTGTTGAGGTTGGCGATCCAGTCGTCC
CAAAAGCGCTCCAGCTCTTCCAGCCAGCCTTTGCCGTGGCTGGCCTGCGGCGTGAACGTC
ACCCCCAGCACTGCCTGACGCGCTTCCCGGTTCAGCGAGCGGTACACCACGTCAAAACCG
CGCAGCATGTCCAGACGGGTCAACGCCACATACAGCGGCAGGCGGGTATTGATATTGACG
GCAATTTCCTGCAAGCGGGCGCGCATCACCTGCGCATACGCTTTACGCTCCGATACGCTG
GCCTGCGCCAACCAGGACAGATCGATAGTCAGCACCAGTCCGTTCAGCGGCTGGCGGCGA
CGGTTGAGGCTCAGCCACTGCAACAGGTGTTGCCACAGGCGGGCATGGCGTCCGGCCGAC
GGCTCCGCGCCGATTTCCGGCTGGGCCAGCAGTTGACCGCTTGGGTCCCAGATCACCGCC
GACTCGCCGACCCAGCTGTTAACCTGTTGGCCGCCCGCCACGTCGCGCAATTCCGCATCC
AGTTTCGGGTTGAGTTTGTTGGCCGTGTTGGCGCGATGAATCAGGCTGCTTTTGCCGCTG
CCGGACAGGCCGATCGCCAGATACCAGGGCATGGCGTACAACGCCTTTTTGCCCAGTTGG
GTCTGAAACGCCTGCAACCAGCGGTCCAGAAAGGTTTGCTGGCTGTCGACGTATACCTGC
AGCGGGTCCTGCTCGATAATCTGCTGTTCACGCCGTTCCGCGCGTAATTGCTGCACCCGG
CGCCAGACGTGCCAGGCGCTGTAGGCAAAGCCCAGCCACAGCCAGACCAGCGTGAACACC
ACGCGGCCCCACACGCTTTGCAGCGGGCGCATGTCGCCGAGGGTCAGACGCGGTCCCAGC
CACCAGGCCAGCACCAGCGCCACCACCCATACCACCACCCCCAGCAACAGCCAGGAAGGT
TTCAGTTTCGGCAGCTGTTGCCGCAAAAAGGTAATGATTATTTTCAACATAAGTGACCAT
TCAACTCCGAATGTCTTATTTCCTGCGGGACGCGCCCAGCCGTTCCAGTCGGCTGACCAT
TCCCGGTTCCCACTGCATCAGGCCCAGTCGCTCGCTTTCCTGCCACAGGTGCTGATAATG
TTGTGCCGCCAGCGCTTTCATGCCTTCTTCCGCCAGCAAATCCGCCAGCACCAGTTCGGC
GCAAAAACGCTCACGCGGTTCTTTCAACCGCCGAATACGCTCATCCAGCAGCGCCAGCGC
CGCGCCTAACCCTTGCTCGGCGCAGCAGGCCGCCGCCTCGGCCGCCAGGCTGTCCTGCCG
CTGACCACCGCCGCCGCGCGCCGGCTGGGCGGATTGCAGCCACTGGGCGCATTTGGCGGA
CAGAAACGGCGAACCGTCGCTGAACGCCAGCTCGCGCAGCTCCGGCAACCGGGCGAGAAA
CGCCGACAGTTCATCGGCGATGGCGCTGGCAACGGCGCTCTGCCCCAGCCGGGTCGCCAC
CGTCGCCGACAGCATGTGGCCATCAAACCAGTACGGCGCCAGCGTCAGGCTCTGTTCAAT
CTTGTTCCACAATGCCAGGTCCGCCTGTGCAAGCGCGCTCTGGTATTCATCCACCCGGTC
GGGCGACACCGGCGCCAGCTGGGTTTTATTGCCGCGAGCCGTCGTCGGCGGCGTGGCGAT
CCCGGCCCAGACCGCGTTGCGGCGCAGGCGATAGCCCACCGGCGCTTCCGGCTGGCGTTC
CACCAGCAACGCCGCCACAGTAAGCTGGGTCTGCTTCCAGTTGCGGTCATCCGAACTGTT
GACTTCCACCGTCGCGACCGCGCTGGTCGTTCCGGTGGCGCTGCCAGAACCGCCGCTGGC
AGCAGCGGCGCTCCCGCTCGTTCCACCCTGCCCGCCAGACGCCGGCTCCGCCGTCTGATT
GGCTTTCTCCTGCGCCTGATGGCGTTGCCGGGCGCGGTGAAGCGCCGCCACCAGTTCGTC
GGTCAGGTCAGCCTTGTCGGCGGCCAGACCGCTCCAGCGTGCCGCCAGTTGTTCCGCCAA
CGGATGCAGTTGGCTCAGCTCCGCTCCGGAGGCATTTTCCGCCATGCGGGGCAGTACGCC
CTCAAAACGGCGGATAATCTGCACCATCAGCTTCTGTTTTTGTACCGGACTGGCGGGGAA
CGCCAGCGTCCAGTAAGCCTCCAGCCAGCTGTCGAGCAGCATGATGGCGGTGGCGAACGG
GGTGGCCTTGGCCGGGTGCTGCAAACAGCGCAGCAGTTGCACCAGCACACGCATGTCTTT
GGTACGGCTCTCCAGCAGCGTCAGGCACTGACCGGCGACCGCGTTGAGATCCACCTGGCT
GTGCGCCAGCGACCCCAGCTTGACTAACTCGGTTTCTACCTGTTCCCACACCGGATCATC
CGCCGCCACCGCCGCCCGCAGGGCCTCGTCGGGCAGGGTCGTCAGCAGTCGCTTACACCA
GGGGTGTGCATGCATACTCATCGCTCCTACCAGCGGCACTGCTGACGCAACGGCGCCAGC
GCCTCGCCCAGCCCGGTGAGATCGATACGCAGCACATGATCCTGCTCCCCATTCAGCACC
AGCTCCCGGTGGCCAACCCAGCGCTTGAGCGCGTCGATCGCCGGCAAGCCGCGGCCAAAT
TCCAGCAACGTGCCGCGGTTGCGCACAAACCAGTTATCCGGCGCGCTGGCGCCGTCAAGC
TGGGAGGTGACGTTGTCGCCCGGCCACGGCTGGCTGAGCGTCAGCCGCAAATGGGTAATG
CTGCTGGCGCAGCCGATCACCAGCGTATTGCCGTCCGCCAGCGTCCGCGTCAGCGTCAGG
TCGCCATTGACCGCCTCGCGGTTGAGATGAAACGCGTTCTCCCCCGCGGCGCCAGTATTC
GGGGCGGACGGCAAAGCGCCCGCGCGTTCCGTCTCGCGTCCGAGCGCGTCGTAACAGGCC
AGACGCACCTGCGGCGATGCTTCATTGCGGCACTGTTCCCACAATGATTGCCAGGCAGGA
TCGGGCGAGCCGACTGCCGCCATCAGCAGCGGCACCATCGTCAGCATCATCAGTTCACCT
CCAGTTTCTGGCACTTATGATCCAGGGTTCGTTTGGGAATATTCAGGCTCTCCGCCACCA
GCAGCCGGTTGCCCTGAAACTGGCGCAGACGCGCCGCAATCACCGCGGCTTCATACTGCT
GGGTGGCGATGCGCAAGTCCTGAATATGATGGAAAGCATCGCTATCGGCAGCGGTTTCGC
CGCATACCCGTTCCCGCAACTCCGGCGGCAGCGATGCCAGACGAATAGGTTGCCCTTCCG
ACGTATGGGCGCAGGCTACCTCCAGCAGGTTCTTCAGCTCACGCACATTGCCGGGGAAGT
CATACCCCACCAGTTGCTTGAGAAACGCACGATGCAACGGCCCCAGCTGCTTCTGCTGCT
GGCGGGAAAACTGCCCGATGAAGTGTTCGCACAGCAGGCTGATGTCGTCCGGGCGATCGC
GCAGCGGCGCCACCTGCACCAGACACTGGCACAGGCGATGGTAGAGATCCTGACGGAACT
GGCCTTCGGCCACCCGCTGTTCCAGCGGTTGATGCGTGGCGGCGATCAGCCGGAAATCGG
AATGCCGCTCCTGCCCGGCGCCCAGCGGCCGGAAGCTGTGCGTTTCCAATACTCGCAACA
GCTTGGCCTGCATCAGCGGCGGCATATCGCCCACTTCATCCAGAAACAGCGTGCCGCCGT
TGGCTTGCGCCACCAGCCCGACCTTGTTGCTTTGCGCGCCGGAAAACGCGCCTTTCTCGT
AGCCGAACAGCTCGCTTTCAATCAGGTTTTCCGGAATAGCGGCGCAGTTGATGGCGATGA
ACGGGCGCTCGGCACGCTCGGAACACTGGTGCAACAGCCGGGCCACCACGTCTTTGCCGG
CGCCGGTTTCGCCGTGAACCAGCACCGATAACCGGTGGCTGGCCGCCTGACAAATCTGCT
GGTGCAATTGCCGCACCGCGCCGGATTGACCAACCAGCCCGGCGGCCACCCGTTTTTCCC
GTTCGCGCCGCAGCGCGCCTTCATCTTTAATCTGGCGCAGCGAATCACGCAGCGCGGTCT
GTTCGCGTCGGCTATGGCCCAGATCGCGGATCAACGCCAGCTGGCTGCAGAACACCTGCC
CCAGTTGCGCGCAATCGCCATGCTGCCCCAGCGCCTGCAGCCGCTCCGGCGTATCCAGCA
GCGCCAGCACCGCCAGCGGTTTGCCACTTTCCGCCTGCAACGGCATGGCGTACAGCCCGC
AGGCGGTACCCGCGTCGGCCAGCAACTGGCGAAAACCGCCATGCTCGATGCGCGCGCCGC
CGTACAACGACGTCCAGCTGCGCGTTTGATTCTTGAGCAATACATAAGCCAGCGGATGAC
TGAAATCGTCCACGCCGAGCGACAGCGACAGCGGTGTGCGATGCACCCAGCCGCTGCATA
TCAACTGGCGCCCGCTGACATCCACCATCCCCAGCAGCGCACCCTGCGGCTGCCATGCGG
CCCGCAGCGTGCTCATCAGCCAGTCGCACAGGCCGGCTTCATCCCGGTGACGGGTCAGCG
AGAGCGCCAGATCGAGGGCTGATTGCATGCTCAGCCCTCCACCTCGGACCGGAACTGGCC
GTCTTCCACCTGGAAATGAATGCGGCTAACCGGCTGACCGGCCGACATGCGTTGCAGCAA
TTGCAACGACACCGGCGGCAACAGTGCGCCGTCGATCACCGACTCCAGCATGCGCGCGCC
GTTCTCGCTGCGGTTCGCCAGACGCAAAATCTCTTCCGGCACCGACTCGTCGATGACCAC
CTCGGCGCCAAAGCGCTGTTGCAGCAACGTCACCAGACGGGACAGTTTGCCCTGCACGAT
CGCCACCAGCGTGTCGTTCCCCAGCGGCAGGTAGGGAATCACTTCCATGCGCGCCAGCAA
CGCCGGTTTGAAGAACGCCGCCAGTTCCGGATAGAGCGCATCCAGCAGTTCGTTCTGCCG
ATCCGCAAAATTGACAATCGTCTGGAACCCCAGATTGGAGGTCAGGAAGAACACTACATT
GCGGCAGTCGATCACCCGCCCTTCGCCGTCCGCCAGTTCGCCCTTGTCGAACGCCTGATA
GAACAGGTTGAGCACGTCCGGATGGGCTTTTTCCACTTCATCCAGCAGCACCACCGAATA
GGGTTTCTGACGAATGGCCTCGGTCAGCACCCCACCCTCGCCAAAGCCGACATACCCCGG
CGGCGAACCGATTAAGCGGGAAACCGTGTGTTTCTCCTGGTACTCGGACATGTTGATGGT
GGTGAGATAATGACGGCCGCCGAACATCAGATCGGCAATCTGCACCACGGTTTCGGTCTT
GCCCACGCCGCTCGGCCCCACCAGCAAAAATGCGCCCAGTGGGCGGCCGGGACGGCGCAG
GTCGGCGCGGGCGGTCAGCAGGTGTTTGTGCAACTGGGCGATCGCCAACTGTTGCCCTTT
GATACTGTCGCCGAGGTAATCCGGCAGGCGGGTGACCACGTCCAGCTCGCCCTGGGAAAT
CCGGTTCAACGGCACCCCGGTCCACTCGGCGATCACCGACGCAATCTGGATTTTATCCAC
ATGCGGGGACACCAGCACCGACGGTTGTTGCAGTTCGGCCAGCGATCGCTCGCTATCGGC
CAGCTCTGCGGCCGCGGCGGCGGCATCGAAATCTTCCGCCGGTTCATCGGCCAGCAGCGC
CGTGCGCAGGGCGACAATCTGCTGCACCAGCGTTTTTTGACGCTGCCAGTCGGCTTCCAG
TTGCGCCAGCGTCGCGGCGTCCGTTTCGCTGGCGTCACGCAGCGTCGCCAGCCGCTCCGC
CGTGTCGCCAAGACCGATGCGGCCCTGACGCTCCAGTTGGGCGATTTCCAGCGCCTGCTG
ATGCAAACGGGTCTGCAACTGGCTGACCGCGCGCGGCGGCGTAGTCAGGTTGATGGCGAC
GCGTGCGCAGGCGGTATCCAGTACGTCGATCGCTTTGTCCGGCAACTGACGCCCGGAGAT
ATAACGGGCGGACAGATTGGCCGCCGCCTGCAGGGCTTCTTCGTCGATCAACACACCGTG
CGATTGTTCATAAATACTGCGCAGCCCGCGCAGAATCACCGTGGCTTCGTCAACGTTCGG
CTCGCCCACTTTCACCAGTTGGAAACGACGCGACAGCGCGGCGTCTTTTTCCACGTATTT
CTTGTATTCGCTCCAGGTAGTGGCGGCGATAGTGCGCAGTTCGCCGCGCGCCAGCGCCGG
TTTAAGCAGGTTGGACACATCCAGCCCACCGGCCTGATTGCCGGCGCCGATTAAGGTGTG
GGCCTCGTCGATGAACAGGACAACCGGTTTCGGCGACTCTTTGACTTCCTGCATCACCCC
TTTGAAACGCTTCTCGAATTCGCCTTTCACTGAGGCGCCGGCCTGCATCGCGCCCAAATC
CAGCGTCAACAGTTCCACGTCACGCAGCCGCTCCGGCACCAGCCCGGCGACGATGCGCAG
CGCCAGTCCTTCAATCAGCGCGCTCTTACCCACCCCGGCCTCGCCAACCACGATCGGGTT
GTTTTTACGGCGACGGGACAGAATGTCGATCATCAGGTCGATTTCATGATCGCGGCACAG
CACCGGGTCCAGCTTGCCCTGACGGGCGGACTCGGTGACATTCTGGGTATAACGAGACAG
CTGGGTGGTGGCTGCAGCCGCCTGCTCCGGCGTCGCGCCGGCGGCGGAAATCACCTCGGT
TTCCGCCGAGTCTTTCACCCATTCGTCAAACTGCTGACGCAGCAGTTCGCGGTTAATCTG
AGCCAGTTGGCGGGTTACCGTGGCCGACAGATAGCGCGTCGGCGTCATCAACAGCACCAG
CAGCAGCACGCCGCTGCGCAGCCGGGCGTGCTGGAGTTCGGCCGAGGCCAGCAGCCAGCT
GTCCTGCAACCACTCAACCAGCAGCGGCGAAAACGAGGGATAGCCTGACTCAAACCCTTT
ATCCGCGGCATTGGGTTGCAGCAATGCCGACAGTTCGTCGGCATCCATCCCGGCGCGTTT
GATGATCTGGCGCACGTCGCACAACGGCGTCTCCAGCATTTTCAGCAGCAGGTGCTCAAT
GCGGATCTCCGCGCCCTGATGCTGAATGCACAGCGCCGCCGCCTCTTCCATCATGTGGCG
GCACAGCGGGTTGAGTCGCTCAACCAGGATCGGCAGTTCGATTCGAATCACGAGAATACG
CTCCTGTTATTGTAATAATTCTCCCAGCTGACGCAGTACGTCCTGGGTCTGGTTGGTTAG
CTGGTGGTGATAGAGGCCAAACGCCGCGACCATCACCACGCACAGGCCGATAAACAGGGT
GCGCAACGAAATCTGTTTACGCAGTTGGTAACGGGAAGACTGCTGCCCCAGATTGAGGTG
GAACACCGTCGGCGGGTTTTCCGGCTCCGGACGCAGGGTGTCGTGCAAGCGGCGCACTAC
CCGATCCAGCTCTTCGCGTCCCTGCGTCATCACCCGGTAGCGGCCTTCGAAACCGAGGCA
CAGACACAGGTAGATGAACTCCAGAATGTCGCGGTAGCGCACCGGGTCATCCAACAGCTT
TTCCAGCAGCACGAATACCTTCTCGCCGCCCCAGGTTTCATTGTGAAAACGGGTAAGCAG
CGAATGGGCGGACCACACGCTCTGCCCGCCCCACTCCCGCCCCATCACCGCTTCGTCAAT
GAAGGTGCACAGAATGTAGCGAAACGACAGAATCACGCCGTTCTCGTAACCGTGGGAATG
CAGTTCCTGCTCGATAGCCTGAATTTCGGACTGCACGCGCTGGTATAGCTCCGCCACGCC
GTCGTATTCGGACATCTGACGCACGCGCTCCACCATGCCCAGCAACGGGGTAACGGCGTC
GATCATCGGGTTGATGCTCTGCCCGCGCAGGCGAAACCAGTAATCGGAATCCATGTCCAG
TTGCCGGGCGTTGTCATACAACAGGTCGCCCAACTGATCGCTTTTGATGATGTCGGTACT
CACGGGATCCTCCTGTTAACTACTGGCCGCGGATGGCCCACAGTTGCATGTCCAGTTCCG
GGAATTCGCCAGCGATGTGGAACGCCAGCGTGTTGCTGGTGACCAGCGATTTCCAGGCCG
GGCTTTGTCTGTCCAGCTGGAAGTAGCTGTAGCCGGCGTGATACGGCAGCTGACGCGGCG
CCACCGGCAACGGCAGCAGCGGCACGCCGGGCAGTTGCAGGCTGATGAGTTCGCGGATTT
TGTCGCTGGAAGCGATCTTGGTTTGCTGCAACAGCTGTTTGCGCAAATGCTCCTGCGGCA
TACGAGCGCGCACCGCCAGCACAAATTCGGCGCCGGCCATCAGTTCGGCGTCGCCCACCA
GCGCCACCCGCACGCCGTAAGGCTGCGCTTTCATCTGAATCGACACCGCGCGCGGCGACA
GCACGGTGCTCAGCGCCTGACGCAGCGCCATCATCAGCGGCTCGAAGCTGGATTGCTGAT
GTTCGTGGCGGTAAGCGGGAAACTCCGGCGGCAGACGCGACTCGTCGGTAAAGGTCATCA
GTTCGCCGCACAGTTGCACCAGCGCTTCGTGCAGCCGCTCCGGGTGCAACGTACCGAGGC
GCGCCAGATGCGACAGCTGCGGCTGAGCGCGGTTAAGCAGTTGCAGCATGATGAATTCCG
CCACGTCCGCCACCCCTTGCTGACCGGGTGCGGCGATACGCTGGGCCAGACTACGGGCGC
GTTCCGCCACCAGACCGGCGGACTCGCCCAAAAAGCGTTTCAGGCTCGGAATGGCGGTGA
CGCTGATGCTGCACGGCATAAAATTGGGGTCCAGCACCAGACCGCCGTCCGGCCGCTTGT
CGAGGATGTTGGCTATCGCCAGCGAGGCGTAGGCGCTGCGATCATCGCGTTCCAGCATCA
GCCGCAGGCTGACCTTGCCCACCTCCACCGACACCACGTCGCCGCCCTCGCTGTGCAAAT
CGCGCACATCGTGACGATGCGACTGCAAGCGGGTGGCGATGCCGGCGCCCGTCTGCCCCA
CTTCGCTGACGCCGTTCACCGCCAGCGGCAGCGCCAGATACACTTTCTGGTTAGCCAGCG
CGACATCGGTGATCTCCAGCGGTTGCGGCAGCGCGTCATCCCCCGGAATGTTGAATACCG
TGCCGTCCGGCATCACGCCGGTGGCGTTCACCAGCGCAATGCGCCCGAAGTTGAGGTATT
CCTCGTTGATCGCCAGTGACTGCAGGCCGTAAAAATAATCGCTGAGCGCGCTGAGGCGTG
CATGCAACGCGTAGTCCGTGTGTCTTTGCTGTTGCTGGAAATGCTGTGGCTTGATGAACA
GCCCTTCCCGCCAAATAATCCGATTTCGGCTCGACATAGTTATTCTTCTTCTTGATCTTT
CTTGATTTCGACTTCTTCGCGGCGCAGATGCACCAGAAGCTGATAAGTGTGGCCGGTGTT
TTTCAGTTTGATCACCTTGCGCCACTCGGCGCTGTCCGGATCGGCGTACTTGGCGATCAC
CCCGATGTAATGCACTTTGTCATCCAGCTTGACCGGCGGCAGGTATTTGAACTGCCCCGG
CAGCAGCGTGTAGTCCTGATGGCTGATGTAATTCTTGGCCAGCGCCTTTTCGATATCGGT
GGTTACCTGGTCGTAATCGGTGGCCAGCAGACGAGAGTCTTCCGCCAGCATCACCAGTTG
GAACTCAACTGGCGCGGCTTCGCCGCTCTCGCTGGGGTTGACGTCCGGCTCCGCCACCAG
ACTGAAACCGACGGTGGACGGCTGGTTATCGTTGCTGCCTATCTGAATATCCGGATTGGC
CGCCACCTTCGCCATCTTGCCGAGCGTGGAGCAGCCGGGAAGCAGCAGGATCAAGGCGCA
TAACCATAAGGCTCGCAGCATTATTTCTGCTCCTGTTGCTGGCGAACCGCGCGGTCATAC
GCCTGCGCATACACCTGATGGAACAGTTTCTGGAACCCTTGCTGACGCGGCGAGGTCAGT
TCGCGGTAATAGTGCTGGTACATCTGCCACGCCCAACCGTCGTCCAGCGCCTGGCGTTCG
CCGCTGCGGCGATAATGTTCGAAACGGCCCAGCAGCGCCGTCGGTGAAAACGCCTGTAGA
ATGCTTTCCAGCGCCACGGCGATCGCCTGCTGGTTGGCCCGATGATGCGCCTGCATATTG
CTGAGCACTTCGCTGACCGCCGCAGGCGCGGACAGATGCACCGGGCTTTTATCGTCGGCG
AACAGCAGCGACAGGGTGTCGGTGTAATCCAGCCCCAGCCGCAGCGGGTTATCTTCGATC
GGCCGCAGATGGGTATCCGCCAATGCCGCCTGATCGGCCTGTAGAGTCAGCAGACCTTCC
ACCGTCGCCTTCAGGCTTCGGCCCATCTCTTCCAGCATGTCGCGCAGTTGCTGTTCATCA
CCGGTATTCAGCGATACGCCCAGCCCGCGCAGCAGCGGCGCCAGCGTCACCGCGTCAGCC
TGCCCGCCCAGACCCGCCCCAGCGTGCGGCTTGTCAATGTGCGGATTGTCAATGGTCGGT
AATTCCACAAATTTCTGATCCATGGTGTCCTCAACGGCAGAAAAAGAAGAAAGCGAGGCC
GGCAGTTCGTCGCCGCGCTCACCCTCCGTTGCCAGCAGCGAGCGGCTCTGTTCCTGCTGC
AACGCCCACAACGGGTCATTAAATTGGCTCGCCGTCGTCTCTTCGACGGTCGGGCTATGT
CGCTCTTCGCCAAGCCACCCTTCCAGCACGTCGCCGGGGCGCTGACCCAGTACCTGATCG
ATATCCTGTTCGCGAGCAGGATCTTCAAGGTAGACCCCCAGCCGGAACGGACCGATCACC
AGTTCGTCGCCGTGCTCCAGACTCACCCGGCGGTCACGGCCGATGGGCGATAACGCGCCG
TTGATGAAGGTCTGGCCGCTCAGGTCGCACACGCAGAAATGGCCGTCCTGCAGTTCGATG
CGCGCATGTTCAGGCAATACCGCCCCAAGCCGGTCGCGTAGTTGCCATTGATCCTTTTCC
GACGCGCCCAGCGTGCCGCCGCGGTGATCAAACCGGTGCTGCACCTGCGAATTGATATCC
AGCTGTTCGCTGTTGAGCACCACCAGCGTGAGTGGGTTGTTTTCGTTCACAATTACTCCT
GCACACAAATCGTCACATACGGGTCGGCGGGTGGCTGCCCGAGAAAGCTGCTCCATCCCA
GACGGCTGCTCTGGTCATCGCCCAGCCGCAACCCTCTGGCCTCTCCTTCGGCGAAACCGA
GGCGCAGGTCCCAGGCCAGTTGATCGCGCAGAATGAAGGAAACAAAACGCACCAGCGGCT
GAAAATGCTCACCGTTGGGCAGGAAACTGAGAAAACGGCCGAAGCTGAGGTTATCCACTT
TGAGCAGGAATTTGCCGGCACAGTCATTCACCTTGTCGCCAATGACAAAATCCCCACCCA
GCACGCTGTTGGCGCGCCCCAGCCGGTTTTGCTGGTCTTCGAAAATCGGTACTTTGCGGT
GCTGCCAGGCGATGACCTCCACGAATTCAAGGTCAAAGCAGTGAATAACCAGACCGGCCA
CCACTTCCGGCGAACGGCTGGGACTGGCCAGCAGGCCGGCGTAAGACAGCATCTTGGCCC
GGTTGACCGGCAAGCTATCGCGCACCGCGTCGTTGCCGAGCCCCACCAGTGCAAACATCA
GCCGGGAGAAACCGTCTTCGCCGTCATTCTGGAAACGGACGTGGTAGCGGTATTTACGCC
AGGCGCGGTGCAGCAGCGTCAGCAGCCGATGATGGAAAAAATCGAGAAACACACCCAGTT
TCTGCTCGCCCTGGGCGTACTCCCACGCCAGTTCTTCGAGGTAATACCCCGGCATCGGCG
ACTGGCTGCCGTGCAGACCGAGAAAAGCGACCTCCAGCTCCTGCCGACCGTCGACATCCT
CCCCCACCCGCAGGACATCGCTGGGGTGAAAGCCAATCGACGCGGAAGAACGAAAGCGAA
TGCGCTCCAGCTCCGGCCGGAAGTCGAGCGCCTGCTCCAGGTCGACGCCCTCCATCTGGT
TAAGCAATTCCACCAGTTGGAAAAAATTGAAGTGGCGCGCATCCTGGCGAAACATCGCCT
GACCGGGCATTACATCATCGAGTGCTGACCTATCTGCACCGGCCATCGGTAGCGCTCCTT
GTTATCGATGTTGACCACTTCCAGCAAATGGAAGGCGTTGACGCTGGCGTACAACGAAAA
GAAATGCGCCAGCACGGTGCTGAACAGATAGAGCTCGCCTTCACTGGAGAACGCCGACTG
CCGTACCGACAAGATCGACTTGAGCCCGCGCACCGGCATCCCCTGCACCAGCCTGTCCAC
CGGGGTGGTTTCAATCGTCTCGATCCCCGCCAGCCGCTTGCGTGACGCCTGCTCCGCCTG
CTTGTCATGCAACGCCGGGAAGTCGTAGGTACGCAGAATCTGCACCAGCGCATCGCGGCG
CAGCAGCGACACATAGTTCAGCGACAGGTTGGAGATCAGCGTCCAGTGCAGGCTGCCGTC
GAGCGCCGGCCGCAGCGGGCGGCTCGGTCGAATCAGGTTGCGGAAAGTGGCGAAAGACGG
CGAACTGCCGGTCGGTACGCAGATGGCGCCCACCGGCAACTGCGCCGCACGCGAACGGTT
GGTGCAGGTCAGGCTGACCGAAATGGATTCATCAAGATCGATCACCTCTTTTTCGTCGCC
GCGTACAAACGACAGCAGGTGATCGAAACCGTCGCCGCTGACCGCTTCACGCACCCGGAT
GCGGTAATACAGCGCCAGCCGCCCTTTGGCCCGCTCGATTTGATGCTGGAAACTTTCGAA
AGGCTGATAGAGCCGCGGAATGCCGCGCGAGCGCCCGCTGTTGCCTTCCACCCAGCCTTC
CACCTTGTCGATGGAGAAAATTTCGAAACTGTCGGCGTGGCGATAGCTGGCTTTGAGCGG
GTAATCGGTCTGGCGGCCGTCCAGGTTGATAGGTTCGCTGTCATGGCGGAACAGGTTGAT
GGCCGGCACGCAGTTGAGCATGAACGAATCCGGGCGGATTTTCAGTTCCGCCGGCAACGG
CCGGTCAAAGCAGAAGTGCAGTTTGAAATCCGTCACCATCAGCGGCTGGTTAGGCCAACT
GGCGCCGGACAACTGGAAGAACAGAAAACTTTCCGGAAAACAGAAATACTCCTGCAGGAT
GCGGTAGCCGGAGTAGACGTTGCCGGGATACGGCAGCATCGCGTCTTCGCGCTCGAAGCC
GACGGTTTTCAGCACATTCGCTTCCTGACGGAAGCGTTTACCGTCAATTTCCAGCTCAAT
GTGCGATAACTGACTGGCGATCCAGAAATAGAGCTCATAGGCGGTATAGCGGTCGCCGCC
GAGGAAGAAACGCAGTTTATCGAGCTGCAGATCCCCCAGCGATAATGGCCCGTGCAGGCC
GATATCCAGCGTGATGGCGGACATGTCGTTGCCGCTTTGCGCGTTGATCTGGCGGATATC
CGCCGGGTAGATCCAGGCATCGTGGCAGGTCTGAAAATGGCACACCACATCGTCGATCGG
CAGGCTGTCCAGCTCGCAACCGCGCGACACGAATGCCGGTTGCGCGATGGCGCCGGGCAG
TACCGAAAACTGCATGATGGTCATGCTGGGCACCGGGCGCAAATAGTTCGGCCACAGCAT
GCCCAGCAGGCCGTGCGTCAGCTCCGGAAACTCATCCTCGATCTTCGCCCGCAGGCTGCC
GGTCAGAAAGGCAAAACCCTCCAGCAACCGCTCGACATCCGGATCCGTGGTCTGTTCTGA
CAAAAATCGGGTAAGTTCAGGGTGTGCCTTGGCGAATTCGCGTCCCTGCAGACGCAAATA
GGCGAGCTCATCCCTGAAGAAATGTTCCAGCGACATAATCACATCATTCTGTAATGGCGG
TGGCTGTCCATATGAATATTGAAGGAGGTGACCTGCTCCAGATCTTCCAGCCGCACATGC
GCGGTGACCTGAAACGACATCTCCAGCGGATTGGACAGATAGTCCGACGCACTGACGTCC
ACATGGACAATTCGCGGTTCAAAGCGACAGATGCACTGTCGGATCGCTTCACGGATCTTG
CCCCGAATGTCCGCGCCGCCCTGCGTGGCGTCATTGAAATCAATCACGCCAAGCTCGGGT
GCGCTGCGACAACTGCCGGGGCGCGTATTCAGCACCTGATCGAGCTGGCGTTTCACCGAC
TCGATCAAGTCTTCCAACTCCGTTTCGGGAGAGGAACGGCGCTCCTCTCCCCGGATACGA
TCAAACAGGCTGGCCGCAGATCCCCGCTCCCAGGCAGAGAGTGACGGCATCAGTCGTTAT
TCCTTATCCAGACGCCCAACCAGGGACAGTTCAAAGTTCGCCCCCATGTATTTGAAGTGC
GGGCGCACGGCCATGGTCACCTGGTACCAACCCGGTTCGCCTTCTACGTCCAGCACCTTG
ATCTGGGCGGCGCGCAGCGGGCGACGGCTGCGTACATCTGCCGGCGGGTTTTCCTGATCG
GCGACGTACTGCTTGATCCAGTTATTCAGCTCGCGCTCCAGATCCTGACGCTCTTTCCAG
GAACCGATCTGCTCGCGCTGCAATACTTTGATGTAGTGCGCCAGACGGTTGATGATGAAC
ATGTACGGCAGCTGAGTACCCAGTTTGTAGTTGGTTTCCGCCTCTTTACCTTCTTTGGTG
TTGGCGAATACCTTGGGTTTCTGCACCGAGTTCGCGGAGAAGAACGCGGCGTTGTCGCTG
TCTTTGCGCATGGTCAGGGTGATGAAGCCCTCTTCGGCCATTTCGTATTCGCGGCGGTCG
GTGATCAACACCTCGGTCGGAATCTTGGCCTGCAACTGGCCCATCGCTTCATAGACGTGT
ACCGGCAAATCGGTGATGGCGCCGCCGCTCTGCGGGCCGATAATGTTCGGGCACCAGCGG
TATTTGGCGAAGCTGTCGGTGATGGCGGTACCCATAAGGTAAGCGGTGTTGCCCCACAGA
TAGTGTTCGTGATTGGCGCGGATGTCTTCCTTGTAATTAAACCCTTTGATCGGGTTTTCT
ACCGGGTCATAAGGCAGACGAGCCAGGAAACGCGGCGCCGTCAGGCCCAGATAACGGGCA
TCTTCCGACTCGCGCATCGAACGCCATTTGGTGTAGGCCGGGCCTTCAAACACCGATTTC
AGGTCTTTGATGGACGGCAGATCGGTAAAGCTGTCCACGCCGAAGAAGGTCGGCGCGACG
GAGGAGATGAACGGCGCGTGCGCCATGGCGCCCACTGCGCTGACATACTGCATCAGCTTG
ATGTCCGGCGAACTCTGAGTCAGCGCGTAATCGCCGATCACCCCGCCGATCGGCTGGCCG
CCGAACTGGCCGTAGCCATTGGAGTACACGTGTTTGTAGAAACCGGACTGGGTAATTTCC
GGCGCGAACTCAAAGTCTTCCAGCAGCTCATCCTTAGTGGCGTGCAGCAGCAAGAGCTTA
ATGTTTTCACGGAAATCGGTGCGATCGACCAGCAGTTTCAGCGAACGCCAGGAGGATTCC
AGCTCCTGCAGTTCCTGCGCATGCAGAATCACGTCGATCTGCTTGCTGAGTTTCTTGTCC
AGTTCAACGATCATACTGTCGACCAGCGCCTTGTTCACCGGCTCGGCCGTGTTACCGCTG
TCCAGAATGTTGGCCACCAGTGCGGCGATCCCCTGCTTGGCGACGTTATAACCTTCATCC
ACCGGGGTGATGCGCGCCTGCGCCATGATTTCTTCAAGCAGCGACGACGAACCGCCGACC
GCGCCTGTCTGGGCCTGTTCTTCAACCATTGACATGTTTGTTTCCCTTCTCGTCAGTAAC
AATCAATTATTCGGCGGGTTTCACCAGATCCAACTCTTTGAGCAGCTGCGCTCTGGCTTC
TTCGCTGGACAACAGATCCTGCAGGCGATTACGGAAAGCGGGAATATTACCCAGCGGCCC
TTTCAGCGCGACCAGGGCTTCACGCAGTTCCAGCAATTTGTGCAATTCCGGCACTTGCTG
GGCGATGCGGTCGGGGGAGAAATCATTCAGCGAAGCAATGCTGAGTTTGACGGGAAGGTC
ATCCTGGCTGTCTTCTTCCAGACGGTTAGGCACGCTGAAATTCAGCTCCAGGTTGGCCTC
TTTCATCACCGAAGTGAAGTTGTTCTTGTCGATAGACACCGTCTGACGTTCTTCAATCGG
CGTCTCTTCTGTGCGTCCTTTCATATTTCCCACCACCATCAGCGTAAGCGGCAGTTCAAT
TTCCGCCTGCTGACCACCAGTGGCCGGGACATATTTGATATTAATACGTTCCTTTGGTGC
GACAGATGCACCGTCAGTTCCTTTTGCCATATGTCAATACCAACGTGAGGGCACCCTGGC
CCGAAAAAATAAGGTCGAATCCTACTGAATGACCCGCCAGAATCCATGACAGATCGGGCT
GTTCAGCGAACAAATAGGCTATATCCTTCATACTTCAAGTTGCAGGTGTGTTGGCTGCTC
TCATTCACCCCGGTCACTGACTTATGTAAGCTCCCGGAGATTCATTCAGTTGCCGCCTTC
CTGCAACTCGAATTATTTTGGATATGTTTGTTTTTCGACCGACGATATGCACGAAATAGA
ACCCGCCGCCTCGGCGCATTCAATCAACGCATTCTTAAACCGTATGGAATCAGTAAGCCA
ATAAAAAACGACAGAACTGTATTCAAAATGTGTAGATATATTTCTGCTTCGTTCGCCAAT
CATACACATAACGCTGACACATGGTCAACGCTAATGTATTTTTGATATCCATAAGCTCCA
AAAAATAAAAAAATACAATAAAAATCAATAATATAATTAGATATGGCAACTAAAAAATAT
ACGTTATTACCGGCGAAACAGTGATATAACCCTGCATTGCAATTTTCCAAAAAACGGGTA
TTTTTGGCCTCTCTAATTTCGTTAGATTTTAAAATAATTAACCAACTAATTACTTTAAGG
AATAAACTGATTTTTTATATGGAATATTCACATGGCGCAAAAATGATTGTTTTCATGCCA
GGGCATAACGTAAATGAAACATTTCACCACTATTTTCGTCATGAAAAGCAAATAAAGCGC
CGAATCATCATTCAATTAAAAGCCACATCACATGGCGTATCCGCTATGAATCACCAAAAA
AAGCGGTTGCCACCACTCTGGCAACAGAATTTATAGGAAACAGTTTCTATTTTATTATTC
CAATTGCAATTTGAATCAAGAAAAAATAAAAATCATACTTTATGGAAAAATAGTTTCCAT
TGGCGTCAATTATTCCAGCCACCCCATCCAGACCAGAGACATTTACCCCATCGGCAACCG
GTTTTCCACCAACGCCACCCACATAGCGACACCATGTGGAATCAACGCGTCATTGAAGTC
ATAACAGGCATTATGCAGCGGACGAGAGGGCGTATCGCCATCGGCCCCTAACCAGAAATA
GGCACCAGGACAGTGTTCCAACATGCAGGCGAAATCCTCGGACGCCATGGAAGGCGCGAT
TTCCCAATGCACCTGACTCGCGCCAAACGTCGTTTCCGCCACCTCGCGCACCGCCTGCGC
CGCCCGTGCGTCATTTTGGGTAACCGGGTAGCCGGGGTAATAAGCAATGGAGCCAGTGAC
GCCGAAAACTTCGGGAATTTGCGCCACAAACTGCGCAATCAACGCCTTCACCTGCTCGCG
CACTGAGGCTTGCAGGCAACGCAGCGTGCCACGCAGCACCACTTTTTCTGGAATAACGTT
GATGGCCTCGCCGCCGGCAATCTGCGTGATACTGATCACCGCAGACGACTGAGGCGACAA
GCGTCGAGAAGGGATAGTCTGTAACGATAGCACCAGTTGAGAGGCGGCCATAATCGGGTC
GGCGCCGTTTTCCGGCATGGCGGCATGACAGCTTTGGCCTGTCAGCACGATTTCAAACGA
GTCCAGTGAGGCCATCATCGCCCCGCTGCTCAGCCCGACATGCCCAACAGGCAGTCCCGG
CCAGTTATGCAACGCATAGATGTCATCCATTGGAAAACGGGTAAACAATCCCTCTTCCAC
CATGCGCCGCGCGCCGCCCAGATTCTCTTCCGCCGGCTGAAACACCACGCGCACCGTACC
ACTGAAACGGCGGGTTTCACTAAGATGGCAGGCAGCAGCCAGCAGCATGGCGGTATGCCC
GTCATGACCGCAGGCATGCATGACGCCGGGACGCTGGGATTTATAAGCCAGATCGCCCAG
TTCGGTAACCGGCAGCGCATCCATGTCGGCCCGCAGCCCAATGACAGGACCAGGCCCGTT
CTCCAGCGTTCCCACTACGCCAGTATCCGCCAACCCGGTATGCACCTGAAAACCGAAGGT
GACAAGCAACGTCGCCACCATCCCGGACGTCTGACGCTCGTGATAGCCCAGTTCCGGATT
GGCATGCAGTTTGCGCCGCCATTCAACGGCCTGCGCAATCAGCGCCGGAGAAATCCCCAT
ACGCATCCTCCCGTTGATTCACATCAGGGCCCGCTGCCTGATATGCCACTCCCTCTGTTC
AGGAATCGCCACAGGGAACCACCTACTCTACTCCAGCAGCCCGCATGAACAAAGGCATGC
CCGACAAGAATGCGCATGGGATAGCGTTAATGCGCGCCATGTCATCCTTCCATCACCGTT
ATCGGCATTATCGCCGACACTTTACACCGGTTTTGAATGGCTACTTGTCGAGGATGTCGG
CCGAAGCTTGGGAAATAACAGAAGAAATAAGAAACGGTGGGATAAATCGCATCAACGCGG
CCTACGCCCGCTAACAAGGGCGGGGCGGTGAAACTGTGTGGGGCGACGGCAAGCCCAACC
CTCCCTTTACTGATCAAGCTTAAAACTGCTGGCTGAGATGGGCTTGATTATCGGGAGCTG
GTTACCGTGACTGGTAAAGGAGATGACTGAAACGCTGATTAATCTCGAACCTGTGCGCGA
TTCCGTGTAATCGCCATTTTCAGGGTTTTGAGATTTGTTGCTAACTTGATGGTAAGAGTC
TGTAATCGTTTTTTTTCATCAGTAAACGCACCTGTTCCTGATGTTGCAGTAACCATATCA
AAAATAGACGATTACACAATTTTAATTACCCCTCTCTGGGCCCTCCGTTTTCCCGCCTTA
TCAAGCGTAATTGTTCGGCATTACGTTAAGAGATCATTTAAATAGCCAAATACATAATGG
TCAATCTACATAGTGGATTTCCATTGTTAACCACCTTGTTTACGATAGCCAAATTGCCTA
TACGTTTTTAGCCATAGGAATCTGTATGAGCAGCCATGAACATCCCGTTTTTGAAATCAT
ACCACCGCGCGTTAAGGCAGTACCTGTCATCGCCAGCATCCCGCATAGTGGTTTGTATGT
TCCTTCAACCATCGCGGCGCAATTTACTCCTGAGCATCTGGCGTGGCTAAGAAACACCGA
CTGGTTTATTCCTGAGGTTTTTAGCTTCTTACCTGACCTTGGTGTAACTACCATAACAGC
GACCCACAGCCGTTATGTTGTAGACCTTAACAGAGATGCCAGCGGGGAACTTTACGGGCC
GTTTGGTCGTACACCTGTAGCACAGACACTTCTTTCAGGCCAGCGGACCCACACTACCCA
TCCTGGGAATGACGAACTTACCAAGCGTATACGGCTTTATCATGAGCCCTTTCATCAGGC
TTTGGGGAAACTGTTGACGGAGACAGTAGCCCGCTTCGGTTCATGTCTGTTGATTGATTT
ACATGCTTTTATGGGACCGTCGGATAACGATATTTGTTTAGGCAACCTGCATGGTGTTTC
AAGCCATGCCGCTACGATAAATAATCTGCAAAACATTCTTGTCAGCGAAGGATTTACGAC
CTCTGTCAATGATCCCTTTGCCGGCGTTTATATTCTGCGTCGTCATTATGGCCAACAGGT
AGAGGCCATGCAGTTTGAACTCCGCTATACGAACTACATGGATTGTAAGCACATTGATGA
ACCGGGGCGGCCAGTACTGGATAAAGGTATGTTAACCGCGCTACAACCACGCCTTATTCG
GGCGTTTAACCAATTTCTTCAGCCATGGATGAAAGAACCTGCATGACCATACCCAAGGTG
ACCCGAAACTGTTGGGCCAGCACGGACATGTAGGATACAGAGCGTCGGGAAAGCATTATC
GGTGAGGCCAACGCGAGCGAGTTCTGTGTCGCCGATGTGTAACGGGAAAAAGCATCCGAG
GCCGGGATGATGGAGCAGAACCACTCAGAATGAACGCAAGTCTTCAGGCCGATGAGATTG
TTATCGCTTAAAAAATCGATCACATCAGCCATCTACCTCTGCCTGAAACTGAGGAATATA
TCACCTCAATTCCAAAAGACGTTCATCTGGCTATTCCCGGTATTACTGAAGGCACGGACC
AGGTTGGTGATAACGGGGAACTGACGCTGGCAGGCGACTGGCTTACCCAGTGCGGATTAC
TCACCCCGCCGTTCAGCATTGAAGCACTGCCCGGCCGGATCATCCTCCGGACTGAGCCGG
GCGCTATGCTGGCGTAATAGCGCTGACAGCTAAATAGAAAAAAGCCGGAAGGATCGTTGG
ATCACTTCCGGCTTTTTTATGAAAATCAATCCCAACGGTCATCAATATAAGGTTTGATAT
CATTAACTGTTAAAAATTTTGATTTGCAGTAAAAATAAAGCTTGGGGTTATTTATTTCAA
GAATCGAAAATTCTTTATCTGTTTTAATTATTGGTGTTGAAGTAAACATAACATTAGCAC
CTTTACTTTCAAAATAAACAACATCAGAAAGAGTAATACTTAACAGCAATGAATTAAAAC
CATCACCATCCCATTTTTTAGGATATTTTTCAGGAATATTTCGACAGGAAAAGCTCAAAT
ACAAACTAGAAACATTAAAAGAAAATGAAATTAACTCTAAATCTAACAGAGAAAACTCAT
TACCAAACATAAATTGAATTTTCTCTTTCCCTAAAGCATGTTCAAACCACATAATTAGTA
TCCTCTAAGGAAGTTGTAATGTCCGTGTACTCCCGGTGGAGTCTTCGTGTCTAACGCAAC
GCCAGTTATGGGATCCGATGGCCTTACATTAAAATGTGGATCTGCGCCATGCAAAGGCGT
CGCTTTTGTATGACCCAAACTATGTTCCTGTATAAATATTTTTTCGCCTTTATTATTAAG
GAATTCATATTGTCTAGTTTTAATTGGCAACCCATTCTTATCCAGCATTACATTACCGTT
ACCATCAAGAAGGTCTGGCCTCGTTACACTACGGGGTTGTTGACTCATTGGTATTCCAGC
ATCCCGTTTAGCTTGCCTAAATGCATCACGACGGCTTTCACCTTCATATGTAGTTTTTTT
GTTTTTCTCACCGGGACATCCAACCAACCCCAGCGGATCCACCCACTCCATCGGGTTATG
CACATATCCCTGCGGCCGGATACCCCCCTGTAAACCTATCGGGTCTGCCGAGATATACTG
CCCCAACTCCGGGTCGTAGTAGCGGTGCCGGTTGTAGTACAGCCCTGTTTCCGCGTCGTA
TACCTGGCCCTGATAACGCAGCTCGCAGTACACCTCCTCGTTCGCCGCATCACCCAGATA
ACGCCGCAGCGGAATGGGTATCCGCTCTTCCCGGTGCGCTCCCCACAGTCCCTGTTCGCC
GCGCCAGTGCACTTCTCCCGTTTCGCTGCACAGCTCCCGCGCCGTGCCCGTCAGATCCGT
CACGATATAGTGCAGCCGGGTCTAGCCCGCCTGCTCCTCCACCTGCGCCAGCGGCCGGAA
ACTCCCCGGCTCGTACACCCACTGCACCGCGCGTGCCACGCTGCCGTCAACACGGTACTG
CGTCTGGCCCGACAGCTGGTCGCCATCCCACCGGTACGCCACCCGCGCTACCGCCTGCGC
CGTTCAGACGGAAAGCCTGCTCGTGATGCCCGTCAGACGGTCCAGCACGTCGTACTGGTA
GCGACGCTCCAGTACCCCGGTTATCCAGTCCGGCTATCGCAACGAGCTGATGCTGAACCA
GTTGGACGAAGACACCGATATTGCCGCGCTGATAGCCGAACTGGACGGCATCGACACGAA
GGCGCGGACTGGGTGAGCGACAACGGCGAATTGACGCTGGCAGGCGACTGGCTTACCCAG
AGCGGTTTACTCAACCCACCGTTCAGCATTGAAGCCCTGCCCGGTCGGATCATCTTCCGC
GCTGCACCGGGTGAGATGCTGGCGTAATCACGCTGACGGCTAAATAAAAAAGCCGGAAGG
ATCGTTGAAATCGCTTCCGGCTTTTTAGGTTAATCACTCATAATAATTAATCCCATCGCT
CATCAATATATGGCGTAATACTTTCTATGGTTAAAAACCTCGACCTGCAATAAAAATCAA
GATCACTATTTTTTATCGTTATCTCAGAATAATCACTTGAAGAATTTATTAGCGGAGAAC
AAAAAAAACCGACCCTCGAACCAACAATATTTAATTGAGTCACATCACCAAAAACAATTA
CCAGACTAAGAGCATTAAACCCCTCACCTCTCCATTTCACAGGAAATTTTCTGGGGATTT
CATTACAAAAAAAGTGAAATTTCAAGTCTGAAAACCGTTCCAGTGAAAAACTATTAACTT
CAATGCGTTGAATACTTAGTTCATTATCGAACATGAATTTTATTTTTTCTTTCCCTATAG
CATGTTCAAACCACATAATTAGTATCCTCTAAGAAAATTGTAATGCCCATGTGTTCCAGG
AACACTACCTGTATTCAAGTTATCAGAAGGTCTAACATTGAAATGTGGATCTGCCCCATG
TAAAGGCGTAGCTTTTGTATGACCCAAACTATGTTCCTGTATAAATATTTTTTCGCCTTT
ATTATTAATAAATTCATATTGTCTAGTTTTAATTGGTTGTCCACTACCATCTAATATTTT
CTTACCTTCACCATCAAGAAGGTCTGGTCTAGTTACACTACGAGGCTGCTGGCTATTAGG
TATTCCAGCATCCCGTTTAGCTTGCCTAAATGCATCACGACGGCTTTCACCTTCATATGT
GGTTTTTTTGTTTTTCTCGCCAGGACACCCCACCAATCCCAGTGGATCCACCCATTCCAG
CGGATTATGCACATACCCCTGCGGCCTCAGCCCTCCTGCCAGCCCTATCGGGTCCGCCGA
GATATACTGCCCCAACTCCGGGTCGTAGTAGCGGTGCCGGTTGTAGTACAGTCCCGTTTC
CGCGTCGTATACCTGGCCCTGATAACGCAGCTCGCAGTACACCTCTTCGTTCGTCGCATC
ACCCAGATAACGCCGTAGCGGAATGGGTATCCGCTCCTCCCGGTGCGGTCCCCACAGTCC
CTGTTCGCCGCGCCAGTGTACTTCTCCCGTTTCGCTGCACAGCTCCCGCGCCGTGCCCGT
CAGGTCCGTCACGATATAGTGCAGCCGGGTCTGGCCCGCCTGCTCCTCCACCTGCGCCAG
CGGCCGGAAACTCCCCGGCTCGTACACCCACTGCACCGCCCGCGCCACGCTGCCGTCAAC
ACGGTACTGCGTCTGGCCCGACAGCTGGTCGCCATCCCACCGGTACGCCACCCGCGCTAC
CGCCTGCGCCGATGGCACCTGGCCCTCGCGCACCTTGCTTACCCGCCGTCCGAATGCGTC
GTAACAATACCGCCACCGCGCCCCGTCCGGCAAACTCACCCGCACCAGCCGGTCCTGCGC
GTCCCACTCAAACCGCGTTTCCTGCGGTCGGAAGCCGGGACGGCTTTCCCGTCGGCTCAC
CAGACGGCCGCAGGCGTCGTACTGATACTGACGGCCGCCGCGCTGCGTCACCCGGCCCGC
CTCATCGTAACCCGCCGACGACTGCACCGCCGCGTTTTTTGCCGACAGCCGCCCTGCGCC
GTCCGGCGCTATCGCCGACACCTCGCACAGGTTCTGTTCGCTGTCGTAGCCAAACAGCCG
CGCCTGCCGCTGCCGACCCTGCTCGCGACGCTCCGCCGTCACCTGCCCGGCGCCGTTCAG
CCGGAACGCCTGCTCACCCCAGTGACTGTCCGTGATGCCCGTCAGACGGTCCAGCACGTC
GTACTGGTAGCGACGCTCCAGCACCCCGTTTACCCCGTCCAGCGCCTGGCCCGCCAGCAG
CCCGGTGGCGCTCCACTCGTGGCGCAGCGCAAAACCTTCGCCATTGCTGCGCCGCTGTTC
ATACCCCGACGCCGTGTGGCTGAACGTCAGCGGTTGATGCGAACCGATGCTCAGCGTGGT
CAGCCGCCCGCCCTGCCAGCCCAGACTCAGCGACGACAGCAGCCCTTCCACCACCGACCG
CTGCCCGCCGTCGTCGTAACCGGTGCGCACCTCCTCGCCGTTTACCCGCTCCGACACCAC
CTGTCCGGCACAGTTATACGCGTACTCCACCACCGCGTCCGGGCTCGCCGCCTTCAGCAG
CCGGCCCGACAGGTCATAGCCGAACGTGGTGACACCTTCACTGGCCCCGTCCGCACGGCA
GGCCTGAATCTCGCTCAGGCGGCCGCCCACGTCATACCCGTACGCAAGCTGGCTGCCGTC
CGGTGCGCTGCGCCCTGTCAGCCGGCCTGCCACATCGTAATCGTAACGGTACACCCGGCC
GTCGTAATGCCGCTCTTCGCTCAGCCGGCCACAGGCGTCAAACTGGTATTGCCACGCCTG
CCCCTGGCTGTTGGTCACCCCGGCGAATTCCGCTTCCGCATTGTAATGATAGCGGACGGT
CGCACCCAGCGGGTCGGTCGCTTCCAGCAGGTTATCAAACGCGCCATAGCGGAACAGGTA
CCGCTGCCCCAGCGCATCCGTCACCGAGGTCAGGTTGCCTTCCGTATCGTAGCCAAAACG
GGTTTCGCTGCCGTCTTCGTACACCACTTTCGACGGCGTGTCGCGTCCGCCTTCATAATC
CCAGCGCCGCACCTGCACGCCTTGCTCATGCGCGATATGTCGCGCCGTCAGCCGGTCCTG
CGCATCGTAGAAAAAGGTCACCGTCGGCGCCTCGCCCGGTTCCAGCCGTTCCAGCAACCC
GCGCCGGTTGTAATGATAACGCTGCTCGCGGCCATCCGGCCCGGTTACCGCCGACAACAG
CCCCTGCGCCGTGTACGCATGATGCCAAGTCCGCCCCTCCGGATCGCTGGCCGTTTCCAC
CAACCCCTGAGCGTTGCGGGAATAGTTCCAGGCGTTGCCCAACGGGTCGGTATAGGCCAG
CAGCTGACCGTCATCGTCGTAATCGTAACGGTGTACGCTCCCGTCCGGCAGCGTCACCAC
CGTCACCTGCCCCCAGTCGTTACGCTGATACACGGTGCGCTGGCCCAGCGGGTCAATCTG
CGCCGCCAGCTGGTTGTTGTCCCACTCGAATTGGACCTCGCCGCCGTCCGGCTCGCGGCG
GCACAGAATATTATTGCGCCCATCGCGCACATAGGTGGTCACCCCGCCGAACCCGCTGTG
ATAGTGGTTGGTGAGGCTATCGGCGTCGTAACTGAACGAACCGGGCCAGAAACCTTCCGC
CGTTCTGTCGCGCAACGCGCGCCCCTGCGCGTCGTAGTCATGTTCGACCCAGGTGTGAGC
CAGATCGGACCAGCGCAACAGCCAGCCTTCCGGCGAGTAGCGGTAATCGAAATTACGCCC
TTCGCCGGCGCGCACGCTGAGCAGATGACCTTGCGCATCGTAGCGGTAGCTGACCAACGT
TTTTAGCGTCTGACGATGCTCATCGCACAGCGTCAGTTTCACAATCCGCCGCCGCTGTGT
CTCCACATGTACCAGACGGCCATCCGGCAGCGCTATCCAGCACAGATCGGCGCGATCCCA
CAGCAGGGCGATCCGGTTGCCCGCCCGGTCTTCCATCGCGCTGAGGCAAAGTTGCAGCCC
CAGCGCATGTTCAAAGCGATAACGCAAGCCGTCCACATGTTGCAGCACGAGCTGCCCCTG
TTGACGCGTCAACCGCCACTGCGGGCTGGACGGCGCGCGGCTGAACGCTCCCTCGTCAGG
CAGCACGAATACCGTCTGGTTGAACTCGCCGTCAGTCAGGGTAGCGATGCCGTTTTTCAG
CTCCAGGCTCATATCCCAGTTGGTGCGCCACAGCGCCCCTAACAGCCCCGGTTTCCGCTC
CCCGCCTGAGCGGTAATAGCGCTTCATGGATAACGGCAGCAACCCCGTCAGCTCAACGTC
GGTGCGCCAGTCCACCACGTAACCGGTCGCCATATCCACCGGCTCGCCTTCACTCTGGCA
CTTATCGCTGCCAGCTTTGCACGCGTTGTCCTCTTCCCCGGCTTTTTTCTGCTGCGGGGC
GTGATCCGGCTGTTCGCCCTTATTACTCCCGGCGCTAATGTCCTCGGTTTCTTTCGACGA
TGTGCGCCGTTTCTTTTCACTCACCGCATTTTTCGGCTTTCCGTCATCGGCCTTGGTTAT
TGAATTGTCGGATTTTGGGGTAGCCGGTTTGGCCGCCTGGCTTTCAGCATGCGCCGGCGC
TTTTGGCGCTTCGGCTGCCTTAGCGATGCTCCCCTTCGGCCTGGCGCTGCCGCTCACGCG
GGTGATGACCTTGCCGATAAACTCATTGAATTTGGACTCAATATAGGCCAGCGCGCTGTC
ATATTTGGCGATCAGCTTTTCCAGCGCGGTGATCATGGCGCTGAAGCTGTCTTTCATCAG
CGACACAATCCAGTTGTTTTTCAGCTTCGACTCGGCCAGCACCTGTTTGAGCACCGCATG
AATCTTCAGCAATAGGGCTTTGGCCTGCGCGCCATAATTTTGCAGCTCAGCGCGCAGTTT
GGTCAGCCCTTTCACCAGATTGCCGTCCGACAGGCTGCGGATAGTCCTGATGGCGAACTG
CAACTCTTTCGGCGTCCCGACCTTGAGCGCCCGGATAATCGCCCGCCCGCTGACCTTCAG
CGCGTCGCCCAATCCTGGAATTACCCCTATCGCACAGAGTGCGCCTTCGGCGATATGCAA
CGGGTCTTCCAGCTTGGCCGGTTCCTGGTAAGACTGCCAGCTCCACTCGCCGATCGAATA
GACATCCATCGCCTGCCCGACCACCGGAATAAAGCCCAGCGCGATTTCACAAAACAGCAT
CAGCGCCGCGTTGTCATCCCCGCCTTTGTCCGCCACTTCCGCCGCCAGGCTGTGATGGAT
TTTGTTAATCGCCTTCTTTAGCTGACGACTGCCGTGGTTAATACGTTTATCCAGTTCCCA
GAAGCGGTCATAGGATTTGCGGTACTCCTTGGGAATGGAGGTAAAAATCCCCGCGCCGTC
GACATCCACATGCCGATCGCTGCTGTCATCCGCGTCGTAGGTCACCAATCCCTGCTTGCG
CAGCAACAAAAACAGCGTGAAATACTCTCCCGCCAGCGTCGCATAAGCCGGATTTGACTG
TAATACCGGGTTGTTTTCCACGGTTTCACGGGGTTTGAAATCGTCGGAGCCTTCATCCAG
CATCAGCTCAAACGTGCCGCATCCCATGTCGTAAATTTTGCATAACCCTTTGGCGTCGGT
TTTGCCGTGGATTTCCGTCTTATTGCTATCAATCAGGATGAACGGCGCGTTAGGCACCGG
TTTCCCGGAGTCATAGTGGTAGTGAATCAACACTTCGCAGCCGCATTTGGCGCAACCGCC
TGAAATTTGGTTATCCGTGGCAAAATTCTGATTGGCTGCGTCTTCACTCGACAGCAGCGT
CGCCTTTTTATCCTGACTCATGACAAGTCATCCTTTTTCGTTATGCGTCGTCCAGTTGGT
CAATCGCCGTCTTATACAGGCGGTCCATACGGTTTTGCGCGCCGATATACTCCGGCTGTG
CCAGAATCGTCTGCGCCCACGGCTGGTGGATAAAGGCTGGTTCCAGCTCGGTGGCCAGCG
CCAGATAGCGCACGATATCGCGGTCGTTATTAAATCCCTGAATACGGGCCTGTTCGGTCT
GCTGACAGGTGAAATTCAGCAAGCTGTCGTCATCACTGTTCTGCCAGCGCTGGTGATGCG
TGCGGAGATGCGCCATGTAGCTGTCCAGCGCCTGACGCGTCGCCGGCGCCAGTAGCGCCA
GCCACTGCGCCTCGCTGAGCGAGCGCGGCAAGGTATCGGGCGGGTTGTGTGCGGTTCGTT
CGGTCAGCGTCAGGCTCTGTACGGTGCCGTCGGGCGCCATATCGCAAAAGGTGGCGATCG
GGCCGTAGAGCGCGGTGGCTTCTTGCGGCGAACTCGCCGCCAGTAGCGGGGAGATCACTT
CCCAATCGCTGATGCGCAGAATAGCGCTGTCGCCTTCCTGGGTGGCGATCAGACTCCACT
GTCGCAAGTGTTTTACCAGCTCCAGCAGTTGGTCGAGCGGCGAGTAAGCCTGCATAAACC
CGTCGAGTTGTACTCCCAGTCCCCAGCCTGGCTGCGTCAACAGATGTTCACGCACCTGTG
GCCAGTTGGCCGGATGGACGGGAATGCAATAAGGCGAGACGGACGCATGAACCTGTCCGG
TTTCGCCCCAGTACAGACGGGTTTGTTCCAGACTGCCGCCCCAGCGCTCCGCCAGCCAGG
GGACCGCATCGTTCAGTGCCGCTTCGGCGACCACAAAGCACCCGCCTGCGGCCAGTCGCG
CCTGCCAGGCCGCTTCCGTTTCCGGTTGCAGACTCAGAAAAGATTGAGACAGCGTCACGG
CATAACCTCCGTCGTATCCGGTAATTCGCCCCGCATCCAGCCGGGCCGGTGATAATGAAG
GCGAACGTCTTCCACCTGGGCGGATTCGGATTTAAAAATCCGTATGCTGTCGCCCAGCGA
ATAACGCTCGGTCAAATGAATAAAAACAGGATGATGATAAAACTCGCTGCCGATTACCCA
ACGGTGGGCCGACCAGGCTTCACACTCCGTTTCCAAGGCAAGCGGATAGCGGATGCGGGC
CAGCGTAATGCCGCTGAGAAAGTGGCTTTTCACCACCTCGATATCCAACTGCATCCAATG
CAATGTGCCGGCATACAGAAACAACTCATTCGCCAGCCGGTGCAGACGGTTGTCGTTGGA
TAACCGATAAAACTGGTCGCGGTTTAGGGTAATCAGATAGTCGTCGTGGGTGGCTTGCGG
CACTGGCCGCTCCTCATGTTGGCCCACCAGCGCTTGATAGCGGCAAGGAACGCTGAAGTC
GTCTTCCGCCAGCGGCAGATACAAACCGTCCAGCAGCCCGATAAACGCCGTCTGTTCCTC
GACGTTCAGCGTTTGCCACCACAGCCGCAACACATCCGGTACGTGACTGCGCAACTGCGC
CAGCGTGCCGTCCGGATAACGGCAGCGCAGACGTTGCTGCCAGAAATCAGCCACTCGCGT
CAGTGACTGCTCGCTATGCATCAACATCACGCCCTGATGGCGCGCGGACTGTGTATCCGC
CAGCCAGTGCAGCAACGTTTCCCCCGGTCCGCCCTCTTCCACCTGCACCACCATCGGCGC
CCAGCGCTGCCAGTCGTCGCCGGCACCCTCAAAGCGCAAGCGTTGCCATATCTGCGCTGA
CCGTGGTTGAAACGCACGCCAGAAATCCGGCAATGCCGGATAACGCATCGGATCGACAAT
GGCATACAGCGGCAGCGAGCAACGCTGACTGAGTTCAAACAGGGTATAGCCCGTTATCGT
CATGATTTTTTCACTGGGATAATTAATCGGTATGTAAATAAGGAAAAACCGGAATGAGAA
CAGCGACAAACCTCGGCAGAGGAAATAAACCCCACCACGATGACGAACAAAAAAATAATA
TATTGCTATTGAAATACGGACAGAATTACCGCGATGTCTTTTTTAAAGTAATTCACCTTT
GGCTCGTCGCTCCCTGACTTCTGCCGGAGATAAGGGGGGAAATTTTACCCCACGCTGTTG
CAGCAACTGCTTCACTTTCAGCGCCCAGGGATAATGTGGCGAGCGATGATCCATCAGCGA
CAAACTATCTTCTACTGTCCAGGCCAAACTCGCACCCGTTGCAGAATACGTATTAATATT
GGAGCCGTGCTCTATTAGCCAGTACGCAATCTCGTATTGATTAATATAAGCTGCATAATG
TGCGCTAGTTGTATGCTGAGCATCAGTCAAATTCACATCTGCGCCACGCTCTACCAACAG
CTTAATATCCGCCCAGCGTTCTTCAGCTATCGCATTAAATAACGCAGGCACTTTATTGTG
ATCACGGGAATTAGGATCGCCACCGGCATCCAGCATCATTTTCAACCATTCAGGCGATTT
CGCACCAGCCACCATATTAACGGCTGACGAACCCGTACCCGTTCGGAAATTAGGATCAGC
ACCCAGCTTTAACGCCAACCTGGCTCCAGCCTGATCCTGCTGCATCACCAACCACAACAG
CGGGGTAATACCTTCTTCGCCTAACACATTCAGGTTTAGCCCCTGTGCCAGTTGTTGCCT
GGCCGCGGCTTCATCCCCTTTCTGAATGCTGGATAACACCTTAACCATCGGTGGTTTGAA
AAATTCACTGGCCTGCATGCTGCTTCCCCCCGCCTGACAGGCGGTTAACATTCCAATAAT
CAGTATTCCCAGCCATTTGAGCCATTGCATCATGCCCCCTTGAGTGTCTTAGTAATACTG
CCAATATCATCCTTTTTTTGACTTTCGATACCTGCAATAACTTGGTCCATACCATGGCGT
GCCAACGGCGATCCCCCTGACGCAGGAAGTGGCATCATATTCCCGGCTGCTTTGGGCAAC
GCACCACTCAATAATGTTGCCACCCCAGTAATCCCCCCAATAGCAGCACCGACACCACCA
CCAACCAATGCTCCTGCCCCAGATAACAACCCAGGTAATGCCGCTTTGCCATAGGTCTGC
ACCATGGTCAGGATTTCTCCATCTACCGCCTGAGTCTTTATTAATGGATTGATTTTTTCC
ATCGCCAATCCACCAAATCGACTAACCGTATTCTCATGAAGTCCAGCAGCATTGAAGGTA
TATCCTTTCAGACCACTAGCACCTACACCAGCAGAACCAAGCCCACCGCCCAAAGAATGT
CCAACAATAACCGCATCAGCAGGAAGAATATCTTTAACTTGCTTTGCAAGGTACATTGCC
TGCTTATACTGTGCTGTATCTTTTCCCATTCCTTGTGAAAGATTCGTCATCCAGTCCTTG
GCCCTGTTACTGCATTATTTGTTCCTCTGAAGGTAAGCATCGTCTCACCATTAATATCAG
ATTTGAACAATGCGGCCCCAAAACCGGAATCCGGATCCGTAAATTTGGCACCAGCCAGTT
CTGGAATTTCCTTAGCAGTTAAATGGACCAACCCAACCGGTGCTTTTGGCAATACCGTTC
TGACCTTACGCGCCACCTCATCCACCGGATAAACATACTGCGCCGCTTCCGCGCGCAAGA
TGCTGTCGTTGTTAAACGCCAGTCGGGTGGCGGCGTCTTTCAGGCCCGGCATGGTCGCCG
CCTGTTGCGCCAGCTTAGCGCGCGCCAGATAGCGATCTTTACGCTGTAATACCGTCAGTG
CCTCATCCAGCACCGGCAGCTCGGCGGTCGCGGCCCATTCCATCATGGCGGGCAGCAGCA
TCGGCGTTAGCGCCAGCAGCGGAGCGCGGCTTTTCGCCGACTGTTCCGCACAGGATTTAA
CCGGCGACTGGTAAGGCGTATCGCCAATAATCACATCCCCGCTGCCGGCCGCCACCGAGC
CGCCACAGCCGATGGCATCGCCGATACGGGCGGCCAGCTTGCCGTTGATGATCACCGTAC
CGGAACCGGCGGAAATCGCCCGGTTGTGAACCCCGTGCGGCATATTCGGGCATGGACAGG
CGTGCAGCAACACCGCATCGCCTTTACGCGCCGCCGGTTTGCCATTGATAATCACATCGC
CACTGCCCGCGATCACCGGGGTGGCAGGAAAGCAGCCGTGACCGGCACAGCTGTCCCCTA
AACGCGCAGCTCCTGGCATGGTGGCTCCTTAACGCCGGTCCGGCGCGTCTGGCAGCGTCG
GTCTGGTGGGGGCCTCCGGCTCGATCGACACCGGCGCCGTGCCCGCTCCTGCGGAACCGC
CGTCGTTGATTTTCACCACCGTGCCGGAAATGGTGACGCCGGCACCGTCGATTTTGATAA
ACCCGCCCGGTGCCTTGATAGTCAGCGACTGCCCGGCTTCCAGCACGATATCCGCCGCTT
TGAGGTAGCTGTCGGTATTGACCAGCACGCGCTGATGCGCGCCAATCAGCGTCTCTTCCG
AACCAGACAGCGTAGTCTGGCGGCTGCCTTCAATACGGGTGATCTCTCCGCCGCCGATAA
AGCGCTTGAATGATTGGGTGATGCTCTGTACGAGATGGCGACCAATCGATTGATGATGGT
CCTGCCCAATCTGTTCAAAATCATCCTGCCCGATGGTGCGATGGCTATGGCGATCCACCC
GCTGGAACTGGTCGTTCGCCACACTCAGATGCTGATCCAACCCGACGCTCTGGCGATGAA
TGTTGTTGATCACCGCGTCCATGTCTTTTTGTGCGTGCAGGTAAATCTGCTCCCGGGTAG
CCTCATCTTCGAAACGAAGTTCGTTGAAACCGCTGCCTTTGTGGGTATCGGTACGCAACG
TGGTTCGAGTTTTGTGTTCCGGCAGTACATACGGCGTGGGGTTGGTGGCATGGAAAGTCC
GACCGGTGATGAGCGGCTGGTCCGGGTCACCCTCCAGAAAGCTCACCACCACCTCATGGC
CGATACGTGGAATGGCGATTAACCCGTACTGACCGCCGGCCCAACCCTGACTGACCCGCA
CCCAGCAAGAACTCTGGTCGTCGCTGGCGCCGTAGCGATCCCACGGAAATTGCAGCTTCA
CCCGCCCGTACTGATCGCAGTAAATTTCTTCGCCCGCTGGGCCCACCACCGTCGCAATTT
GCGGGCCGTCCACCATCGGCTTGTACGGCAGCGCCGCCCGCCAGGTGGTGGTGCCTTTCA
CCACCTCGAAACTGTTGCTGAGCGTGGTCGGCTCGCCGCCGCTTTCCTCTTCCAGCGCCT
GCGGCTGCTGCCCGCTGTGGGTCACCGCCACCACCTGCCAGGCCAGGTTAAACGCCGGGT
TCGGATGCTCGGTGAGGGTAAAGGTGCTGCCCGGCATCAGTTCGGCGGCGTTGGATTCGC
CACTGCCGGTCATCGCCCCGGCACGCAGCGCGTCCAGCCGGTAGCCGGTAAAGGCCTTGC
CGCTCGGGTCCTGCTTGAAGCGGCCGGGGTAGTCGAAGTGCTGGTAGGACTCGCGCTGGT
GGTCCAGCTCGCTGCTCATCTTGTTGTGCAGCAGCCCGTAGGCCGGGGTTTTGAAGCTGT
AATCCTTCAGCGCCACCTCGGCGGTGCTCACCGCCTCGGCGTAACGGAAACGGCGCACAT
AAGCGCCTTCCGACAAGCCTTGCGTGGCGAGATTGAAGAACAGTTCCGGGCCTTTGCTGA
GCGCGCCGGCGTCGTCGGCAAACACCACCCGATGCTTGCCGGCTTCGAATTCGTGGAAGT
AGAACAGCCCTTCTTCCGCCGCCAGCCGGTTGATGAACGCCAGGTCGCTTTCGCGGTACT
GCACGCAGTATTCGCGCACCGCGTGTTCATGGCGCAGGGCGAAGGCGTAATCGGTAATCC
CGGCTTCTTCCAGCAGGGTGCCGATAATCGCGTCCGGTTTCTGGGTCTGGAAGAGTCGGG
CGTTGGTGCGCAGCCCCAGTCGCCACAGCGCCGGGCGCACTTCCGCCTGATAGCGGGTGC
GGCGAAAACCGGTGTCGCCCTGGGCAAAGCGGCTGACGATGCCGCTGACCCGGCGCTGTA
GCTCGCCTTCGTACCACACCGTCAGCTCGCACGGCTGGTCCAGCACCGCGCCAAAATCAA
TATCCGCCTGGCTGCTGGCAAGGCTCAACGACAGCGCGAACGGCTGGTTCAACGCCTCTC
CGAGTTCAAAATCCACCACCGCGAAGGTGGTCTCCGCCAATGCGCCGATTTTCACGGTAA
ACTGCAATCCTGTACTGTTGGCCACCTTGCTTCCTCCTTTCCCCGGCTCCATAGCTACCG
CACACCCGGCGGATGCCGTGCGTCAGCGCAAAATCATGATGAATACGACTGCACTCAGCG
ATGGGCACCCCATCGCTCAGCACAGACAAAAACGGAAAAACCCGGACCAAAGTCCGGGTT
AATAGGCGATTACGCTTCGACCGGCGCGCGCCAGTCGTCGGAACCGGAGGTGCCGGCAAC
GGTGTGCTCCCAGTCAACCTTGCGGTACGCCAGCGACACTTCAATAAGCTGGGTGTAATC
CTGCTTGGACGGGTCCTGGCAGTGCGGCATCTGGTTGTTGATGTCGACGATGGTGGCATC
GGTCAGGGTGGTGGTGAAGAAATGCTCCTGCTTGCCTTCGACAGAGGTGCGGTACCACTT
CAGGGTTACGGTCGGCAGCATTTCGCCGGACGCCAGCGCGTTATACAGCAGCGGCACGGC
TTTGTTCAGCGCCACGGTGAATTTGAACGGCTTGTGCACGCGCTGACCGGACGGCTGGCC
GGACTGCGGGTCGGTCGGCACGGTCACGATGTGGTTGAATTCCTGAACCAGCATCTCATC
TTCGTGGCCCTGCACGTAGATGTTGCCGACGGAGTCGGAAGTAAAGGCACCGGCGGTGAT
ATTGCCCTGAGTTTTACCTTCGATGCTGATATAGCATGGAGTTGGCATAGTCTTGCTCCT
TGTTGTTGAACGGTTAGGTATGACTTCGCCCGTTCATAAAGCAATGACTATGCCAGTTTT
TATTTCATTGTTTTTAAAGGTAAAAATGACATCGTCATCTTCCCTAAGCCAAATTTGAGC
AAAAAATTGCGCAGACTTCCCGAATCGTTTGCAAACATTGCGCAAACAGGGATTTATGCT
GATAACTGAGCAAAAAATTGCGCAGGTTTTGTCTTTATCCTTTCGGTGGTTTTTTTATAG
ACTAATGACATCCATTTTTTGTGATAACCATCACAAAATTATATCGGTACGATCGCCGCA
TTCCATGAGCCTGACTTTTCAAATTCACTTTTATCCCATCGTGCCGTGATGTGCGCTGTG
CCACAATGGACGCACTGTATGGCGTCGGCCATCGCATCGGAAAAAAGGAGTGAAGATGAG
TTATGCACCTGGCGCAGGCCTGTCCGCCAGCGAGGCGCTGGACCAGTTGGAAGCGCACTA
TGATGCCGCGGTCAAGGCGTTGCGCACCGCGATCGTCGATTTTATTACCCACGGCACACC
GCCGGATGCCGCCGCGCGCGCCAACGGACTGTTTGTCTACCCGGAGCTGCGCATCAGCTG
GGACGGGCTGTCCCAGAAGCACAGCAAAACCCGCGCGTACGGCCGCCTTACCCACGGCGG
CAGCTACCGCACCACCGTCACCCGGCCGCAGTTGTTCCGGCACTATCTGGCGGAACAACT
GGCGATTCTGGAAAACGACTATTCAGCCACCATCGAAGTCGGGCCTTCGGACAAGGAGAT
CCCTTATCCTTACGTGATCGACGGCGCCAATCTGGGGCTGGAGCGTTCGATGAGCGCCGC
GCTGGCGCAGCACTTCCCCACGCCGTCGCTGGCGCTGATCGGCGATGAAACCGCCGACGG
CCTGTTGCAGACGCTTGACCATTTCCCGCTGTCGCACTTCGACGCGCTACGCACCGATTT
CTCGCTGGCGCGCCTGCGCCACTACACCGGCACCCGTGCCGAACACTTCCAGCCGTTTGT
GTTGTTCACCAACTACACCCGTTACGTCGATGAGTTTGTACGCTGGGCCTGCGACCAAAT
TGCCGATCCATCCAGCCCGTATCAGGCGTTGGCGTGCGCCGGCGGCGCGCTGATCACCGC
CGACACCGACAATCCGCAGCAGGCGGTATCGGACCTGGCGTGGAAAAATCATCAGATGCC
GGCCTACCATCTGATCTCGCGCGAAGGGCGCGGCATTACGCTGGTGAACATCGGCGTCGG
GCCGTCCAACGCCAAAACCATCTGCGACCATCTGGCGGTACTGCGGCCGCACGCCTGGTT
GATGATCGGCCACTGCGGCGGCCTGCGGGAAAGTCAAACCATCGGCGATTACGTGTTAGC
GCATGCCTACCTGCGCGACGACCACGTGCTGGATTCGGTGTTGCCGCCGGACATCCCGAT
TCCCAGTATCGCCGAAGTACAGCGCGCCCTGTACGACGCCACCAAGCAGGTGAGCGGCAT
GCCGGGCGAAGAAGTGAAACAGCGCCTGCGCACCGGCACCGTGGTCACTACCGACGACCG
CAACTGGGAACTGCGTTATTCTGCTTCGGCGCTCCGCTTCAACCTCAGCCGGGCGGTGGC
GGTAGACATGGAAAGCGCCACCATCGCGGCGCAGGGGTATCGCTTCCGAGTGCCTTACGG
CACCCTGTTGTGCGTGTCGGACAAACCGCTGCACGGTGAGATTAAACTGCCCGGTCAGGC
CAACCGCTTCTATGAAGGCGCGATTTCCGAGCATTTGCAGATCGGCATCCGCGCGGTGGA
CCTGCTGCGCGCCGAAGCGGAACACCTGCACTCGCGCAAGCTACGCACCTTCAACGAACC
ACCGTTCCGGTAAATAAAACCGCTCCCGGTCAACGGGAGCGGTTAACCTTACCCCTTCAC
CGTATCTTCGAGGAAGAAACGCCCCAGCGGGTTCTGGTAGAAACCGCTGATGTTCTTGCG
CGTCACATTACGGTACGGGCTGTAGTAGAGATCGATCCAGTTGGCGTCGTCTTTGGCCAT
CTTCTGCAAGTCGATATACATCTGCTCACGCTTTTTCGGATCCAGTTCCACCCGCGCGGC
GGCAACCAGTGCCTTGACCTTGTCGTTCTGGTAGCGGGTCATGTAGTTCATATTGCTGTC
GTGACCGAGCACAAAGGTGGTTTTCTGATCCGGGTCCAGAATGTCATTGGTCCAGTAATT
CACCGACACGTCAAAATCGCCCGCCACCAGCATGCTCCAGCTCTGGCTGGGGTCGACCTT
TTGCAGATTAACGGTAACCCCGGCTTTCGCCAGTTGCTGTTGCAGCAGCACGGCGATTTG
CTCGTCCACTTCATCCCCGGCGTTGACCACATAATTCAGTTTCAGATCGGATGCGCCCGC
CGCCTTCAGCATCTGTTTGGCTTTTTCCGGGTCATACGGGCGTTGCAGGTTGTCGGCGTA
GTAATAGAGCGCGCCTTTGGGAATGTAAGAATTGGCGACCGTGCCATAGTTAAACGTCAC
GGTCTTGACGATGGCGCTTTTATCGATCGCATAATCCAGCGCCTGGCGCACTTCTACCTT
GCCGAGCACCCCATGAGAATGGTTAATCAGCAAGCTGTCTTCACGGGTGGACGGGTCCAG
CGCCACCTTGAGGTTGGGGTCTTTCTGCAGCGACACGAGACGTGAGAACGGCACCGACAG
CGCCGCATCCAGCTCGCCGGCCTGCACTTTCAGCATACGGGTATTGTCGTCTGGGATCGT
CTGCCACTCCACCCCGTCCAGGCTGACGTGGTCCGCCTGCCAGTAATAGGGGTTTTTCGC
CAGCACAATCTTGTCGCCGCGCGCCCAGGACGTAATGACAAACGCCCCGGAGCCGATCGG
CTTCTCGGCAAAGGTTTCTTCACCCAGACTGCTGACGACTTTCTCCGGCAACACGGAGGC
ATTCGGCAACGCCAGCTGCGACAGAAACGGCGCGGAAGGCGATTTCAGCGTCACCACCAG
CGTATGCGCATCCCGCGTCTCCAGCTTGTCGATGATGCTGTAAGAATCACGCCACAAGGA
CTCCTTGCTGTCGCGGATACGGGTCAAGCTGAACACGGCGTCCTGCGCCGTCACCGGCGA
GCCGTCGGAAAAACGCGCCTCGCGCAGCGTGAAGGTGTACACCTTACCGTCCGGCGACAC
CGTCCAGCTCTGCGCCAGCCCCGGCTCCAGTTTCGTGCCGGTTTTATCCACCCGGATCAG
CACGTCGAACACGTTCGAAAACACCCAGTTATCGGCGTTCTGCGCCGACTTAATCGGGTC
GAAGGTGGTGCTGTCCTCACGCCGTCCGATGGTGAGAATCCCGGCCGCCTGCGCCAGCTC
GCTGACCAGGCTGAGCGCCAGCAGCACGCCAGCGGTCGCCACATTGCGTTTATCTATTTT
CATGGCACGACTCCCCTGTTGATAAAGTGGGTATGGTTATGGGTGGTGAAACAGTCCCTG
GTGCGGCAATAACATCGGATGCGGACACCGACGCGCCAGCCTGCTGCCACTCTCCGGCGC
GCAGGCAGGCGACTCGCTGGTGTTCCTGCTGTTGTAATGACGGTGACTGTTGCCGACACG
CGGCAACGGCGTGGCTACAGCGTGGATGAAACGCGCAGCCGGGCGGCAGCGCCAGCGGGC
TGGGCGGCTCGCCTATCAGGCCGTTCGCCGGCAGCGGACGGTTAGGATCAATATCGGGAA
TGGCGCTAATCAGCGCGGCGGTGTAGGGATGCTGCGGCTGGTTGAACACCGCTTCGGTCG
GGCCTTCCTCCACGATGCGCCCGAGGTACATGACCGCCACCCGATCGCACAGCCGCCGCA
CCACCGCCAGATCGTGGGCGATGAAGATCATCGCCAGCCCCATCTGTGCGCGCAGCGACA
TCAGCAGGTTGATAATCTGCCCCTGAATCGACACATCCAGCGCCGACACGCACTCGTCCG
CCACCACCAGTTGCGGTTCCAGCGCCAGCGCGCGGGCAATCCCGGCGCGCTGGCACTGCC
CGCCGCTCAGGTCATGCGGGTAGAGCCGGCCGTGCTCCGGCCGCAACCCCACCATCGCCA
GCAACTGGTTGACGCGCTCGACGGTAGCCGCAGGCGATAGCCGTTTATGGACCTTTAGCA
CCTCGGCGATGCTTTGGAACAGCGTCTGGCGCGGATTGAGCGAGGAGAACGGGTCCTGAA
AAATCATCGCCGTTTCCTGCCGCAGCCGGGCCACGTCGCTATGCAAGCCATCGCTGACCG
GGATGCCGTTGAAACGCACCCGGCCGTGTTTTAACGTCTCCAGTTGCAGCAAGGCGCGGC
CCAGCGTGCTTTTACCGCTGCCGGACTCGCCCACCAGCCCGAGGGTTTCGCCGGGAGCAA
TCTGCAAACTGACGCCGTTGACCGCCCGCACTTCGCGTTTCTGCCAGGGAAAGCGGCCCG
ATACCGGGAACGTGACATCAACCTCTTCCGCTTCCAACAGCGGGTATCTTATCCCGTTCA
TCCGGCTTCTCCTTCCTGCTCCGCCAGCGGGTAATGGCACGCCAGTTGTCGCGCCGCGTC
GTCAGGGGCCCCGGTTAGCGGCGGCGCCTGACGCTGGCAGCGTTCGCCCGCCCGCGCGCA
ACGCGGCTCAAACCGGCACCCGTCGCCGAACTGCTCCGGTAGCGGCGGCTGGCCGGGCAA
GGTGCGCAACGGTCCGCTGCCGCCGGCCTGCATCGGCTGGCACGCAATCAGCGCGCGGGT
ATAAGGGTGGCGCGGCGAAGACAGCAGCGCCCGCTTATCGCCCAGTTCGCACAAACGGCC
GCCGTACATGACCGCCATGCGGTCGCAGGTCTGCGCCACTACCCCCAAATCGTGGGTGAT
CATGATGATGGCGATGCCCAGTTGTTCACGCAGTTGCGCCAGCAGCCGCAGGATTTGCAT
CTGCACCGTAACGTCCAGCGCGGTGGTCGGTTCGTCGGCGATCAGAATCTGCGGCTCGCA
AGCCAGCGCCACGGCGATCATCGCCCGCTGACGCATACCGCCGGAAAACTCGTGCGGATA
ATTGCCGGCCCGTCGTACCGGGTCGGGGATGCCGACCTGTTGCAACAGCGCGACCGCTTC
ATCGCGTGCCGCGCGACGGCTACGGCCGAAATGCAGGCGGCGGCTTTCAGCGATCTGCTC
GCCAATGGTCATCACCGGATTGAGGTGACTGGCGGGGTTCTGAAAAATCATCCCCAGTTG
CCGTCCGCGTACGTTGGTCATCTGCGCGTCGTTCAATTGCATCACATCCTGACCGTTGAG
CCACACCTCGCCAGCGGCGATGCGCAGTCCTTCCCCCGGCAACAGCCGCATCAGCGCCCG
GCAGGTCAGGGTCTTGCCGGAGCCGGACTCCCCCACCAGCCCCAGCATTTCGCCTTTCTG
CAAAGAAAAGGAAACCGCGTCCACCAGCCGGACCCCCTGACGATTCTCCAGCGTCAGTCC
GTTTACCTTCAGCAATCCGTTTACATTCAGTCGAGTCATGGTCGCGCTCCCAGTCGTTCG
CCCAGCCCATCCGCCAGCAGGCTGAAGCCCATCGCCAGCAGTACGATCGCCAGTCCGGGA
AAGGTGGTCATCCACCATGCCGTGGTAATAAAGCTCTGCCCTTCCGCCACCATCACGCCC
CACTCCGCCAGCGGCGGCTGCACCCCCAAACCGAGATAGCTGATGGCTGCGCCGCTGAGC
AACACCAGCACGCAGTCGGACATCGCAAACACCAGCGAACTGGTCAGCGCATTCGGCAAC
AGGTGGATGAACAACACCCGCCAGTGGCTGTAGCCCAGGCTACGGGCCGCCAGAATGTAG
TCACGCTGCCTGAGCGTCAGCACCTGCGCGCGCACCAGCCGGGCGTAGGACACCCAGCCC
ACCATCGCCATAGCAATATAGAAACTGAGCAGCCCCGGCCCCAGCACCGCGATGATGGCC
AGCATCAACACCAGAAACGGGAACGCCAATACCACGTCGATCACCCGCATCACCAGGGTG
TCGGTCAGGCCGCCGAGGTAACCCGACAGCGCACCCAGCAGCGTGCCGATGCAAAAGGGG
AACACCACCCCCAACAGGCTGATTTGCAGGTCGATGCGGCTGGCCCATATCACGCGGGAG
AAGATGTCGCGGCCGTAGTTGTCCGTGCCGAACGGATGGGTGCCGCCCGGCGGTTGCAGG
CTGACCGACGGGTCTTGCGCTATCGGGTCGAACGGCGCTACCCACGGCGCCAGCAGCGCC
ACCAGAACCCAGCACAGCAGAATCACCATGCCTGCCAACAGCGCCGGCTGGCGAGGCCGC
CAGAGCGCCGGGGTGAAGCGCGTGAAGACGGCGGAAACAGTCCGGTTCATAAGCGAATCC
TCGGATCAAGCGCCACCGTCAGCAGGTCGGCCAGCAGATTGACCGTCACGGTGGCGACGG
CAAACAGCATCACTACCCCCTGCACCACCATGTAATCACGACTGAAAATCGCCCGAACCA
GCAGTTGTCCCATGCCGGGTAACGCAAACACGCTTTCGATCACCACCGTGCCGCCAATCA
GCCAGCCGATATTCACCGCCAGCAGGTTGAGCGTCGGCACCAGCGAATTCGGCACCACGT
GTCGCCAGAAAATCCGCCGCTCCGGCTGACCACGAGCGCAAGCCGCCACCACGTAATCGC
TTTTTAGCTCCGCCAGCAGGCTGACGCGCAAGTTGCGGGTCAGCACCGCCGATAACGCCA
GCGCCACCGTCAGGCACGGCAGGAACAGGTGGTGCAGCCGCTCGGCCCAGTTGCTGCCAT
AACCCGACACCGGAAACCAGCCCAGCCGCAGGCTGAACAGCAGGATCAGCATGATCCCCA
GCCAGAACGCGGGAAACCCCAGCCCGGCGGTGGACACCAGCCGAATAATCTGATCCGTCA
GCCCGCCGTGATAACGGACTGCCAGCGTCGCCAGCACCACGGCCAGCAGCAGGGCAATCA
GCACACTGCCCAGCACCAGCAGCAGCGTCGGCTCCACCCGTGACGCCACCAGCGGCAGGG
TGTCGATCTTGTAGACGATAGAGCGCCCCATTTCGCCGCGCAGCAGATTGCGCAGAAAGT
AGAAATACTGCAGCCAGATCGGCTCATCCAGACCGTACTGGGCGCGAATGCGGGCGATGG
CGTCCGGCGTGCTGCGAATGCCCAGCAGAAGACGCGCCGGATCGCCGGGAATGGCTCGCA
CCAGCAGAAAAGTGATCAGGCTGATGCCGAACAGCACCGGCAGCATCTGCAACGGACGCA
GCAATAAAAAACGGTAACGGTGCATGTTATTTCCCCCGCCGTGCTGCACACAAACAGTGC
ACTCTGCCCGGTGCCGGCGTTATCGGGGCCGGGACGGCGCAATAACACCGGCGGGGAACA
ACAGCGCGATCGTCGTGACACTGGCGCATAAAAACCTCTATTAACACCGCCTTAATCCGG
CACTGGTATTTACGCTAACGGTCGCTCACCGCGCTGGGTAGTTAGTAGAAATGCTAGTTT
TTGCGCGCCGCCAACTGGCACCCAAATTGCATTAATTCAGGCAATAAACGTCGGGGGTTG
TCGTTATCAGCACCGTGACCGGGAGGACAGCCGTGAGCGAAAATATAGCCATGAGCGAAA
AAATAGCCGTAGGTGGGAGAATAGCCGTGAGCGGAAAAACATCTGCAAGCAGGAACGTCG
CCATTTGCGGAGAAACCGCCGCCCGGCTTGCCGTCCATGACAGTGGCCATCGCGGCGCGG
CGGCGTTTGAACCCGCCTTCGGGCAATTGTACGACGATGTGCGGCAACTGGGATTTGACG
CGCTGATTTACGACTACACGCCGGTCCCGCGCTCGCTGGAAGGCGAGTTGATCACCCCTT
CGCTACTGCGCACCCACAATGTGCCGGATGACATGGTGTCGCTATGGTGCCAGAGCGGTT
ACTATCAGGTCGACCCGGTACAGATCCACGCCCTCGACAGCTGCGCGCCGTTCACCTGGT
CCTACTGTCGGCCGGAGAACACCTCGCTGCGCCGGGTGCTGAACGAACAGCATCGCCCGG
TATCTCACTATATGCAGAACCACAATATGCGGTGTGGCGTCACGGTGCCGCTGCATCTGC
CCAAAGGCGGCTTCGTCACCGTCACCGCCATCCACACCGGGCTTGATACCGACAACGAGA
TTGAGACGGTGCTGGCGCGTATTGGGCTACTGGCGCACACCTTCCAGGAGCACGTGTTCC
CGTTGTTCGACGAAGCCTGGTATCACTGTCGCCATGTGCATCTCAGCCCGCGCGAGCAGG
AGTGTCTGGCCTGGTCGGCGGAAGGGCTGACCGCCAAAGAGATCGCCCGGAAACTGCATC
GCTCGCTGGCGACCGTCAACCTGCATCTCAACAACGCCGCCCGTAAGCTCGGCGCCAGCA
ATCGCGTACAGGCGGTGGTGCGGGCGATGCATTACCGCCTGCTGTAACGCACGTCTCTGC
ACCGTCACATACACCCGGCGCAGCTGGTGCAGCGCCAGTCGTGCGGATTGACGGCCTGAT
AAAAAAAGCGGAAATAATCCTCTTCAATCGGCACCTGGTGCAATTCGAAACAGTCCGCCA
GCCAGTCGACGTTTTCCAGAATCCAGTCATCTTCATCCAGCCCATCCCGATAGAGCTCGT
CATCCGGATCAATCACCGAATAAATACCCAGCGTTGCCAGATGCTGTTCACGGTATTTCT
CCGGTAATTCAAACTCACGCTCCAGATAATGAATGATCCAGTGACCGTGACACAAAAGAT
TACCGTTCCGGCTCCATGACGCCGTAAAAGGATTTGGCATGATTTTCTAAAATCCCATTA
ATATCATTTTAATAAATATAAAAACCGATAATGTGCGGATAAATAAACCGGTATGAATAA
TACAATCTATCAGAATGGAAAAATATATGGATATAAACCTATAATACTCAATGGGTAAAT
AATAAAATCATTGATGAAAAACAATGTAGTTCCGATTAACAGAGAAATACGGATAATGTC
CTCTCGACAAATCCTCGTTATTTAGACGCATCCTGCCGTCATGGTACAACCTCGTATTTT
TGCTAGCTATTCACCGCCATGCGTCGGCGGTAGCGTGTGCCAGTCCATCATGAAAAAGGT
ATGCGTTATGTATAACGTCTGTGAGGGGTATGCCCCTTTTCGCGAGTACCAGACCTGGTA
TCGGGTCTGCGGCGATCTCGCCTCGCCGCTGACGCCGCTGGTGGTGGCGCACGGCGGTCC
TGGTTGCACCCACGACTACGTGGACGCCTTTCGCGATCTCGCCCAAACCGGCCGGGCGGT
GATCCATTACGATCAGATCGGCAACGGCCGCTCTACCCATTTGCGCGACAAGCCGGCCGG
ATTCTGGCAGGTCGCGCTGTTTCTGGATGAGCTCGACAACCTGCTGCGCCATCTTGGCAT
CGCACAGCGCTATGCCTTACTGGGGCAATCGTGGGGCGGCATGCTGGCGGCGGAACACGC
CGTGCGGCAACCGGCTGGGCTACAGGGGCTGGTGATTGCCAACTCGCCCGCCTCTATGGC
GCTGTGGCTGTCCGCCGCCGCCCGGCTGCGCGCCGCGCTGCCGCCAGAGGTACAGGCTAC
GCTGCTGGCTCACGAACAGGCAGGCACACTGGACAGCGACGCCTACCGCGCCGCCAGTCA
GGTATTCTACCAGCGCCATGTTTGTCGGCTTGATCCCTGGCCGGACGAGGTGAAGCGCAC
CTTCGCGGCCATGGACGACGATCCGACCGTCTACCACGCCATGAACGGGCCGACCGAGTT
CCACGTCATCGGCTCCATGAAAGACTGGTGCATCATCGAGCACCTCCACGCCATCGATGT
GCCGACCTTGCTGATATCCGGCGAATACGATGAAGCGGCCCCCGAAGTGGTGCAACCCTT
CGCCGATCGCATCCGAAACAGCGAATGGGTGATCTTTAAGCACTCCAGCCACATGCCGCA
TGTGGAAGAGCGCGCCGCCTGCATGGCGGTGGTCGGCGAGTTTATGGACCACCTGCCCTG
ACCCCGCCGCGCACCATCCGGTAGCCACACGCCGGAGTCCGGAGGTGCGCGGCTTCAAAA
AATTGATACGCCGCAAACGTTTATTCACAGAATCGTTTTATAAAGGGTGAACCAGTCCAC
CCGGTGGAGTTGGGACAGTGGTTTCTGGTCCATGTTTCTGGTCTATGATGAAAAGGCCGT
CACGTTGCCCGGCAAACGAGCACATGCCGGACTGATGTTCATGGCGAACCAACACGCGAT
TGACAGAAAGGAGAGCGTTATATGTCAGGCAGTAAAAAGAAAAAGAGCCCGATCGGCCTG
GATGTGCAGCAGTCTGAAAAGATTGCCGCCAAACTGAACACATTGCTGGCCAACTACCAG
ATTCTTTACATGAATGTGCGCGGTTATCACTGGAACATTTCCGGTGTGGCCTTTTTCGAA
CTTCACGCCAAGTTTGAGGAAATCTACAACGAACTACTGTTGAAAATCGACGAACTGGCG
GAACGTATTCTGGCGCTGGGCGGACAACCGCTGCATGCCTACAGCGACTACCTGAACGTG
GCGGACATCAAAGAAGACGTCAACGCCACCGACGGCAAAAAAACGCTGGAAGGGTTGCTG
GCCGGTTACGCCGTGCTGCTGCAACAACAGCGGGAAATCCTGACGCTGGTGGCAGACGCC
AGCGATGAAGGCACCGCGTCGCTGATGACCGATTACATCAAAGAACAGGAAAAACAGATC
TGGATGTTCAACGCCTACCTGAAATAACCCCGGCCTGACGTCTCATCACAGCCCCGCCCG
TTCAGGGCGGGGCTCATGCCTCAGCGTTTTTGCCGCTCACCGGCGCGGCCCTGTCTTGCT
TACGGCAGCGTGACGATTTCAATCCAGTTGGCGCCTTTTCCCGTCGGGAAACGGCCGGTC
AGCGTCAGTTCGCCGCTGGTTTGATTAATGCGATACACCGACAACTGATCGGATTTTTCG
CCGCTGGCGATCAGGTAACGACCGCTGGGATCGATCTGAATACCGCGCGGCTGGGTTTCG
GTGGGATAGCGCGTCACATAACGCAGTTGACCGCTCTTGGGCGTAACCCGCAGCAGGCTG
AGGGTGCTGCTGGTGCGTTCGGAAACATACAGGAAACGGCCGTTCGGCGTCAGCCGCAAA
TCCGCGCTCCAGATTTTGGGGCGATTATCGATGCCCGGCGCTTTAGGGTCGACCGTGCCG
GGCTGCATTCCCGCATCCGCCGGGAGGGAATCGGTGTAATCCCTCAGCGTCAGCCGGCCG
GTGGTCTTGTTCAGCGACAGACGCGCGACTTTGCCGGACAACTCATTACTGACGTACAGG
GTGCGGTTATCCGGCGACAGCACCAGATGACGTGGTCCGTTGCCCGGCGGCAGCGCCAGT
TCGGCCGGAGAATTAGGGATCAGTTGGCCGTGTTTGGCATCAAAACGGAATTGCAGCAGC
TGGTCGCTGCCCAGATTGCTGACCAGCGCAAACCGGTTCTGGCGGTCGGTGATAATGCTG
TGCGCATTCTTCCCGGTAGGCAGCACCTGTACCGCCTCGGCGCTCACGCGACCGTCGGCC
GCAATCGGGCTGACCGCCACCTTGTTACCGCCGTAGGAGGCGCTGAGCAGCCAGCGCCCG
GTACGATCGGTCGCGACATACGCCATGCTGTCCGGCAGCGGCGCCGTTCCGGCCGGGCTC
AGCGCACCGGTCTTCCGGTCGATGGCGTAACCGGCCAGCGTGTATGGCTTGCCGCGCACC
GCGGCGTACAGATGGCGCTTGTCCGGGCTGAGCGCCATCGGCATCACCTGCGGACCGGCG
GTCACCGAGCCGGTAGCGGTCAACTGGCCGTTTTGGGTATTCAAGGTATAGGCGCGGATT
TCCCCGTCCCCCGCCGCCGATACGTACACCGCGATCACAGCCGACGACGCCAGCGGCCAC
AGGCTGGTTGCCAGCAGCGCCGCCGCCCCGCCCCATGTGGTGAGTCTTGTGTGTTTTGTC
ATATTTTTCTCCCTGATGAGCGTGCGGTTATCCGCTTATACCCGTCATACTTCAAGTTGC
AGGTGCGTTGGCTTTATTACTCGGCCCATCCATAGGCCTCGCCCCTTCGGGGCCGCAGCG
AGCTGCGTTCAAATCTGCTCCTGGCAGATTTGTCGCTCACCCCAGTCACTTACCTGAGTA
AGCTCCTGGGGATTCGCTGTGTCGCCGCGTTACAAGACTCATTATGAGTCTTGCCCTGAA
GGGCCAACGCGTTGCGTTGTTCAAAACGCAACGCGTTTTGTCCTGCAACTCGAATTATTT
TGGGTATATACGTCAATTCGTCACGTAAATTAAAACAGCATTTTAATCTTGAAGAAATAG
CCAACGTCACAGAAGAAACAGGAAGGATAGGCCGTGCGGAAAAACGGTCTTCTGCCAAAC
CGGCAGAAGACCGTTGGAAAAGCTCAGTGACGATCAGAAATCGACATTGACGCCCAACTG
GAAGGTGCGTCCCGGCATCACCGCCAGTTCGCGGTTGTAACCATCCTGAGCGGTACTCAG
CGTCAACTGACGGCTGCTCAGGTAGTCCCAGTATTTACGGTCGGTCAGGTTATAGACGCC
GCCGCTCAGCCGCACATTCGGCAGCACCCGCCAGTAGGCGGTCAAGTCCACCAGTCCGTA
CCCCGGCACACGCATGTATTCGGTCGTCGAGTCGGTCAGCGCCGCGCCGGTATTGTTATA
CCCCTGGCGGTTGGTGGCGGTGGCGCGCTTGCCTTTCTGGAAAGTCGAAGTGATGGCCGC
GCCGTAGCGGTTATTCGCTTCGTCCCAGGCCAGACCGACCACCGCTTTCACTGGCGCTAC
GCTGTCGAGGTCGACGTACTTGTCGCCCAGATAGCGGGATTTAGATTTTCCTTCGTTATA
GCCGACCGCCAGCGTGGTGCTGAACCCGCCGAGCGCATCAAACCAGGTGCCCCACTGCAC
GCGGCTGCTGAATTCCGCGCCGTAGATATAAGCCTTGTCGCGGTTCTCCATCTGATAAGC
GGTGTAGATATTCGACGGTACGTTGGTGAATTTCTCTGGGTTGGCCGCCCGGGTATAACG
GGTGTTGGCGATAAAGTTCTTGTAGTCGTTATAGAACACCGCGGTGCGGAAAGTCACCCC
GTCGGTCACGTCGCCTTTCAGCCCCCACTCATAGTTGTTGCTGGTTTCGGTTTCCAGATT
ACCGTTACCGATCAACGCATACTGCGCACGGCCGGCATAGCTGGAACCCAGACTCCAGGA
GCCGTACAGCTGACTGGCGTCCGGGAACTGGGCGCCGCGGCGATACTGCAGGTAGGTGCT
CAGACGCGGCGTCAGCTCATACTGCAGGCTGAGCGACGGCAGCACTTCGGTGTCGCGGGT
GGTCTTGCCGTACAGCGACTGTACATCAGCCGCGGTGATCACGCTGCTGCCCGTGCTCAG
GCTGGACAGGTTGCGCGACTTGGTGCTCTGATGCGCCACCCGTACCCCAGGGGTGATCGC
CAGCGTCTTGCCGGCCAGCTCGACTTCCATCTTATCCTGCACAAAGCCGCCCAGACTGTA
ACTGCGGCTGTCTGCTTCCGGTTGCATGACGACATTAGCCCCCGTCTGCGCCGGCGACTG
ATGGAACGGACGTTCGGTATCGGACTGTTGGGCGTTGAAGCCCCAGGTGAACTGGTGCAT
GCCGACGGATTTCAGCAGGCTGGTTTCGACGCCGTAGGTTCTGACGTTGTAGTCGGAGTT
GACCTTCTGCATGCTGCCGTCGTCCAGCGGCATGTCAGTGTCATCTTTCGCGGTGGAACG
CTGGGCGTAAAGGCGGGAATCCACCGCATCCACCCAGCCGGCATTGGTGGCGGAGGTCCA
GTTGTGGCGCAGGCTGCCGCTCCAGCGCTCGCTGTCGCTGTCCTGCTGCGAGGTGCCGAC
GATGCTGGTGCCGACGTTATTCCAGCCGTCGTAATGGGTGTGCGACGTCTTGCTGTAGTA
GTCGAGCGTCCCGGTGAAACGGTGCTGATCGTTAGGCTGCCAGATAGCCGAGGTCATCAC
CGCCGTCGAGTGCCAGTTGAGCGGATAGGCGGACAGACGGTCGCTGTTGGTACGGGTCTC
CTGACCATCACGGCGGCTGACCACCGCAATGCCGCGCAGGGTCTGATCGCCGCCGGCGAC
CGTGACGCCGTTGTGCCAGCTGCGGCTGGCGGAATCGTAGTCGCTCTGATACCCGACATA
GTGGTCTTTCTGCGCCGATAAATACTGATCGGGCGATTTGGGGCGGAACGACACCGCGCC
GCCGATGGCGTTATTGGCGCGCTCGATCGGCGTCGCGCCGGCGTCGATGCTCACCAGTCC
GTACATGTATGGATCAATGTAATCACGGCCGATGCCGAAGGTATTCAACCCCGGACGCCC
GGCATAACTGCGGCCGGTGGCGTTGGGCAGCGGGATGCCATCTACGTCGATCGCCACCCG
GTTGCTCTCCAGACCACGGATGTTGTAGCCAGTGTACCCGCCGCGATCGAACCCGCTTTT
ACCCGCGCCGGAACCGCCGCTGACGCCGGTGGCGCTCACCAGCGGCTGATAGCGCATGAT
AGAACCGAAGTCGTTGCCTCCGTGCTTTTGTATATCGCTGTCGGTCATGGTGATGGTGGT
GCCCGGTTTGGTGACGCGCGGCGACATCACCGTCATCTGATCGCCGGACGACGCAGCGGC
GGTGTTGTCCGCCGGCGCGGCTTTTTTCGTCCCTCTATCCGTCGTGGTCGGTGATGATGT
CGTCGTGGTCGGTGATGTCGTCGCGGTCGGTAATGGCGTCGTAGTCGATGATGCCGCTGT
GTTTGTGTCCGCCGCCAGCGTCGGGCAGGCGAGACCGGTCAATATGCCGGTCAACATGAG
CCGGTTTAACCCGATGCGATGCTTTTCTTTGTTGTGCAAGAACATACTGCAACCTCAATA
GTGGATGTCGTTATCTTCTTGCTCAGGGATTGCCAAACAGTATTAATTCAATCAGTTACG
GTTGCATACCCGTCATACTTCGCGTTACCGGCGCGTCAACCGCTTTCCTGCAACCCGAAA
TCCATCGGGTACGATCGTTGTTATTATGATTGTCGAACTTTTTACGTCTTTCTTCATCGA
CGCGCTTCACCGGCGCGCCACACTCGTCTTTAACGGCGCAGCGCCACCTGCGGCATACCG
GTGTCGCCGTGCGGGCTGACCAATACCTCCGCCTGATACCAGCGCTGAATCGCTGCTTCG
GTCAGCACCTGTGTCGGCGTCCCTTCCGCCACCTTGCGGCCGCCCTGCATCACCACTACC
CGGTCAGCCCATAACGACGCCAGATTGAGATCGTGCAATACGCAGCACACCGCCAGTTTC
CCTGCGTCGGTCAGCGACTTCAGCAATCGCAACAGCCGTTGCTGATAGAACAAATCCAGC
GCCGAGGTGGGTTCGTCCAGAAACAGCCAGCCTTGCGGGCCGTCGTCCCGCCAGAGCTGG
GCCAGCGCCTGCGCCAGCCGGACACGTTGCTGCTCGCCGCCGGACAATTGCGGGTACAAC
CGCTGGCGCAGGTGCTCACAGCCGGTCAGCGCCAGTACCGCGGACACCACGTCCGGCTCC
GGCGTATCACGCCAGGGGGTTCGCCCCATCGCCACCACCTCTTCCACGCGGAACGGCGCA
GTCAGCGTATTATCCTGACGCATCACCGCCCGCAGGCGCGACAGCGCGCCCGGCGACCAG
CGTGTCAACGCCCGGCCATCAAGCCGGCATTCGCCCCGCTGCGGGGTCAGGTAACCGGTC
AACAACCGCAGCAGGGTAGATTTACCCGCGCCGTTAGGCCCAATCAACGCCACCAGTTCG
CCTTGAGCCAGCGTCAGCGACACATCGTCAATCAGGGTCCGACCGGCGGCCACCCGGTAA
TTCAACTGGTGCGCCTCCAGTGGCGCAAAACGCGGTTCAGCCATGTTGCCGCCTCAGAAT
CAACCACAAAAACCAGGGTCCGCCCACCAGGCTGGTGAGTAACCCTACCGGCATCTCCGC
CGGCACCACCAGCGTGCGGGCCAGCGTATCCGCCAGCAACAGCAACAGCGCCCCGCCCAG
CGTCGTACCCGGCAACAGCCAGCGGTGATCCGCGCCCAGTAGCAGCCGCATCAGGTGCGG
CGTGATCAGGCCGACAAAAACGATGATCCCGCTGACCGACACCGCTGCCGCCACCAGCAC
CGCGCACAGAATGACGATCCGACGCCGGGTGCGGTGCACATCCACCCCAAGGTAGTGCGC
TTCCTCATCGCCCAGTTGCAGCAAATTGAGCGGCGAAGCCAGCCGTTGCAGCCACCATAC
GCACGGCACCACCAGCGACGCCACCGCCGCCACCGTCACCCATTGCGCCTGTGCCATACT
GCCCATGCCCCACAGCGACAGCTGACGCAGTTGCTGATCGTTGCTGATCCACGCCAGCAG
GCCGGTGGCGGCGCTGCCGATAGCGTTGATGGCAATACCGACCAGCAGCAGGCGCGACAG
GGAACGTTCTCCCGACAGGCTGAGGGAGAACAGCAGCAGCATGATCAGCAGGCTGCCGAC
AAAGGCGGCCAGCAGCGGCAGGTACAGCGCCAGCAGGGTCGGCAACGCCAGCGGAAACAG
TATCGCCAGCGCCACACCGACGGCCGCCCCGCTGCTGACCCCCAGCAATACCGGGTCCGC
CAGCGGATTGCGAAACAGCCCCTGCATCCCGGCGCCGGACAGCGCCAGCGCCATTCCCAC
CAGCAACGCCAGCACCACCCGCGGCAGCCGAATATACAGCCACACCTGCCACGCCATACT
GTCGAGCGGGAGGCTGACCAACTGCGTCAATGACACCGGCATCGCGCCGCTGCTGGCGGC
GATTACCGCCAGCAGCGCCAGTGCGCCCGCCATCGACAGCAGCATCAGCCGGGGATGCTG
GCTCACTTCGCCGCATCCACCGCCTGACGCAGGCGCAACAGCGCCGCAGGCGTATCCAGA
CCGAAGCCCAGCAGCGCCATGTCGTCCACCACCAGCAACCGTTTGTGCTTTCCTGCCGGC
GTCAGCGCCAGCCCCGGCAGTTGCCAGACTGCCGCGTCGCCGCCCAAAGATTTAGCGCCA
TCGGTGGTGATCACCACCCAGTCCGGCTGGCTTGCCACCACGCCTTCCTGCGACAACGGC
TGATAACGGTTGAATCCTTGCATCGCGTTCTGTAACCCGGCGGCGCGAAACGCCGCGTCC
GCCGCAGTATCCTGCCCGGCCGCCATCGCGCTCATGCCGCCATGACTGAGGATGAATAAC
ATGCGAGCCGTCGACGGCTGGGGCGGCACCGCCGCCAGTTGCTGTTTCACCTGTTGCACC
AGCGCCTCGCCGCGCGGCGTCACACCCAACGCGCCGGCGATCGCCTGAATCTTCGTGCTA
ATGCCCTCGACCGTTTGCGGCTCCGGCACCGTCACCACGCGCACGCCCCGGCTGGCCACC
TGTCCCAGCACCGTGGACGGCTGCGCCAGCGCGCTCGCCAGCACCAGCGTCGGCTGCATC
GACAGAATCCCCTCCGCGTTAAGCTGACGCATGTAACCAACATTCGGCAACGCGGTTACC
GCCTCGGGATGCAAACTGGTGCTGTCACGCGCCACCACCCGATCGCCCGCCTGCAATGCA
AATACAATCTGTGTAACATCGCCGCCAATGGTGACTATTCGATCATTGGTCACTATCCGA
TCAGTAGTCACTATCCGATCAACAGTCACCACGCGATCGGCGGCCAGCAGCGACAACGGC
AGCCACAGCAACATCAGACACAGCGCTCTCATGCCGCTACCTCCGGCGTCACCAGCGTCA
TCACCTGCTCGCGCCAGCGCGTTTGCTCCGGTTCCCCTTCCGAGCGCTGGCCGAACAACT
GGGCGATCGGCGTACCGTCGGCGGCGAACAGTTCCAGGCTGGTGACTATGCCGTCGTTGG
TCGGTTTACGGGTGACCCAGCTTTCAGCAATGGCGTCTTCCACCAGGTGCAGCGTGAAGT
CACGATTGAACACGTTCAGCCAGTTCTCCATCGGCGTCACCTTTTCGATCACGCCGGTGA
AAATCTGTACGCAACCGCGGTTGCCGACAAAAATCATGATCTCGTTGCCTGCCTGCTGGG
CGGCTCGCAGCAACGTCCCCAGCGCCTGGTTGTCCACCTGACAGGCCAGATCGTCGCTCA
CCGCGCGAAATGCCTGCGGGCGAGTGATCTGGTGCCGTTTAAGCAGCGGGAAGAACTGAT
GTACATCGGTCATCGCCCGCCACTCCTGTTCAAGCAGAGCGGCGTCCAGCGTTGCCACCG
GCGTGTCGACCGGCGCAGGCTGCAGCGCCAGCGGTGGGTTATCCGCCAGCGTGAAGCGCG
CGATCAGCGCCTGCCAAGCGGTCAGCTCCGTGTTGTCGGTGGCGTAGACCTTGAGTACCG
CGTCGCCGTGGCGATCAAAAAACTGAATGCTGTGACGCTCGCCGCGTGCGGTCTGTTCGG
TCAGCGCAAACGCACTGCCCCACTGTTCGGGAAACAGGCGCAGGTCCAGCCCACGCGGGT
TGAGCACCAGACCGACGTGTTCGCCGATGCGCTGGTTACGGTAAACCCCGACCTGCTCAT
GCACCGCGTATTCATTGCGGGTGATGGATTTGGTTTCGCCAACGGATTCCAGCCCGGCCA
GCAGCGCACGTGTGTCGCCGGACAGTCGGCGGGCGTCGTGCCCGACGCGCAGCGATGTCA
GCTCCGCTTCGCTCAGCCCCATCATGCGGGCCACATCCCGAGCGTACTTACGCGGGTGCT
CAACTTTCAGTTGCAGATAGTGTGTGTAGTGATGATGCATATGCCAAAGCTCCCTCGACA
GCGCCGTCCGCTGGCTACGGTATTGATGTGTGGATTAGCCAAAAGTTAATAATAATTATT
ATCATTACGTAAAAGTGAAAACAAGACACATTCGTAACAACAGCATTACTAAACCATTAC
ACTCCACGGGGACAAACCTGTGTTGCTGACCTGCCGACAGAAAAATCGAATCGATGCGTA
AAAAAAATCGGCTACGGTTTTCAAATTCAGTTTTTATTATGATGGAACAATACTGTCAGC
GGTTGAACTTGCCATTTAGCTTATTAATGAAAATCAATCGATTGAATTTTCATCTCATGA
CGCATAAGTATTATTTCACGTCATCATTAACAGCATTGAAATTAAAATGGCATCAATTGA
CAAAAATACCCTCACCTGGCGTCTATGATAAATAGACTCAACAGAGAAACAGTCATCACT
CTTTTTCCACGGCACTTAATTCTGTTGAAATAAATATAAACACCTTAACTATACCCAAAA
TAATTCGAGTTGCAGGAAGGCGGCAACCGAGTGAATCCCCAGGAGCTTACATAAGTAAGT
GACTGGGGTGAGTGAGGGCAGCCAACGCACCTGCGACTTGAAGTACGACGGGTATAAAGA
TGGAGTTAGCATAATGAACATGATAATCAAAAGCATCGCGGCGTGTGCTATTGCACTGGC
GTCTTTCAGCACGCTGGCCGCGCAGGAAATAAATCGTGAGCAAGCGGATAGTTATCAGAA
AGTTGGGATGATTACGTCAAATAATACGGACTCGCCAATGGATGCGGCCCACGAATTATC
ACAAGCCGCAGATGAACTGGGCGGAAAATATTTTGTCATTATTTCTATGGATAACGACGA
TCTGGTGCGCTCCAGCGCGATTGTTTATAAATAAACGTTAGCTGGAAAAAATAATCAGAT
TAAGTAATGACCAGGCCGGCGGGCGCACCTGCCGGCCTGTTTGCTATCGCCGTAGTCCAG
CGGTTGCCACGACGAAAAATCTTCCTGTGGCAACCGTCCTGAGGCGCTTAGGCATTTCTG
CTGTACGATCTCTTATTATACTCTCCTCCCGGCCATTAAGTTTAAATCAACCCCAAACAG
ACCTGCGATAACCCGGTATTTATTATTTTCACTAAATCAATGCTCAACAACGCGGGGGTT
ATGATTTTTATTTCCCTTTCCCTCTTTATACTCCACGGTAACAGAAGGCGTGAGGTCAGA
GATAAAAACACCTTGTCTTTCTGCGTGGCAGGGTTTCCGAGCATGCGTTTACGGGAATGC
ATCAGTACCGGCATTCGCTCCCCTGTGATTATTTTTACAGCACTATTTCACGGGGAATTA
AAATGAAAAAAATATCTGCATTGTCGCTTTTCTTTCAACTGCTAAAGGGTAATTTTTTCT
CTGAGAAGATCTGGCGAAAGACAGATATAAAAGCCAAATTTTTGTTGCGCTCATTATTAA
TGCCGTCAATTACCTTACGCTATCTGAATAATATTATTGATATTCCCGCAATGCAGAAAG
CGGTGAAAATCCGGCCGATGCTGCCGACCAAAATTCACCGCCCTTATCTGTCCGCCACGC
TACACGCTACCGAACGCGCTGACGCCATCTGTACCCATTACACCTTCGTGGATCAACTGG
CCAACCCGTTTCTGAAACAGGCATTTCTCAGCCTGGATGACTATTGTCTGGCGCGTTTTT
CCGGCAAGAACGGCGAAAGTTTCTCACTGATTTGCAGCACCTCGCGCTACGACAAAGAGG
GCGAGGCCACGCTGCGCATCCGTTTCAACGATGTAGTGCTGGCGTCGCTGACCTTCTCGG
TGCTGCGCGACCAGAATCAACTCACCATCATGATTGGCGGTTTGCAGGGAAAAGGCAGCG
ACCAGACCCGTGAGCTGACCAAAGACGCGTCGAAAGCCTGTTTCGGGCTGTTTCCCAAAC
GCCTGTTGCTGGAATGCCTGCTGACCCTCGCCGGTCTTACCGGGATCAATCGCATTCTGG
CGGTGGGCGATGAAAACCATGTTTATCAGAGCATGCGCTACTGCTACCGTAAAAATAAGG
TGCGTTTTTCCAGTTACAGCGAATTCTGGCTGTCAATCAACGCAGACAGAAACGCGGAGA
AGTTGTACCAACTTCCACTGACCATTACACGCAAAACGCTGGATGAATTGCCGAGCAAAA
AACGGGCCCAGTACCAGCGCCGTTATCAGTTGCTCGACGCCATCAACACCCAGATCAGGC
ACAATCTGGGGCACAGCGCCTCATCCGACACGCTGCATCGCATCGCCAGCTAGCACGCAC
CAGCACCGGGGGAAGTGACCGCCCCCGGTACGCATACCCACTACGCAAACCCGCCATTGC
TGCGGACCACCTGACCATTAACCCACCCCCCTTCCGGCCCGACCAGAAACGCCACCACGT
TGGCGATATCGTCCGGCTCACCCAGCCTTTCCAGCGGCGTCATGGCCGTAATGGCAGCCA
CCTGCGCGTCGGTCTTACCATTAAAAAACAGCTCGGTCGCCACCGGTCCCGGCGCCACAG
CGTTCACCGTGACCTCACGGCCGCGCAGTTCGTTCGCCAGCACCCGCACCAGCCCCTCCA
CCCCGGCTTTGGAGGCGATATAGGGACCATAACCGGGCAGCGATCGGGCGATCACGCTGG
TGGATAGCGCGATGATCCGCCCGCCGTTTTCCACCTGCCGGGCCGCTTCGCCCAGCACAA
TGAACGCACCGCGCAGATTGGTCGCGATCATCGCGTCGAATTGCGCCAAATCGCCATCGG
CAATCGGCGTATTCGCCATCACCCCGGCGCTGTTGATCACGGCGTCGATACGCCCGAATT
GCGCTTTCGTCTGCTGAAACAGCGCCGCTACCTGTTCAGGCTCGTCCACCTGCGCCTGAA
CCGCCAGCGCGATCCCGCCCTCTTCGCGGATCCGGCTCACCACCTCGTCCGCCTGTTGCT
GCTGCCGGGCATAGTTCACCACCACACGCCACCCCTGCTGCGCCAGTTTCAGCGCAATCG
CCCTGCCGATGCCCCGCGACGCGCCGGTGACTATCGCCACGCGGGCATCCTGTGTGGTGC
CTTGTTGGTTGTGCTGCTGCATACGCTCTCCTGTTTTTCCGGGATGAAAAGTGTTCGGGA
TGAAAACGATCGGGCCTGCCACGACGTTAACACGGCGAAGCGGTCATTGCCTGTCGTGCA
AGATCCTGCCCGGATAGCGGCATGAGATAAAGGTGGATAAATGGATATGATTATTCCATT
TTTACTAACAGTTTTTTTGACGCAGACGAGTTTTGACGCAGACGAGTTCTGGCGCAGACG
GTCTGGCCGCTCAACCGTGGGGCTGATAGCGGTGAACCAATGAAAACGCCGCGTTCATGA
CCGTGGGAAGATGATCGCAGGCGATCGTGTCGGGCTGCAGCACCGCTTGCCTGATAACCT
GTTCGGTCGATGCGGCGACGTGGCGCTGCCATCCTTGCCGATCGAGTATGGCAAACCCCA
GCTCACAGGGTAATCCGCCTGACAGGCGGTCAATCACCACCAGTTGACTGTGCCGCGCAT
TTTCCCCGATGTACCGCGACAGCGCCGCCGCGCCAAAAACACGGACCGTTTCCCATACAG
GCAGGCTTACCGCCTCCTCCAGCAACCCGGATTGCGACAGGACTTCCGCCGACACCAGTA
TCAGCGGGGGCTGATGGCGGATGAAAGTACAGGCTATCCGGCCCAGGCCGGGAATCGTCA
GCCATTCAAAAGGATGACCGGTAATCAGTAAGGGGTGTGCTGATGGCGTCACTGGCAGTC
TCTTCGTATGCCGCTGGATGTTCTGGATGTCACCATATTGCATTTTATTATTAAAAAATA
CAATCAGTGAAAATAACGGACCTTTAATGCGTTAAAAATATCAAGCTGACTAACACCGAA
AGTGACTTTTAGTAAAATAAAGAACAATTGGCCGGCAGCACTGTCTGCACGGGCGGTAAC
AGGTATAATCAGCAGTTATTTATTCTGGCTGGCAAGGAATCATGGCGACCCTCACCCCTT
TGCAGGCGCGCATCGTGCGCGATGTCATCAGTTATGTCAGGCGCGAGCAACTCGCGGTGG
GCCATCATCTGGTCGAGTCGTCGCTGGCGCAGGCGCTCAACACGTCGCGCACGCCGGTAA
AACAGGCGATGCAGTACCTGATGGATAAGGGCATGGTGACCTACGACCGCAATCGCGGTT
TTTTTCTGACGCAACACGCTTCGCAATTGGGCAATCTGGTCGCCGAAGTGCTGGAGCAGG
CGGAAGACCCACTCTATCGCCAGTTGGCGGAACGCCGCATCACCCGCCAGTTGCCGGAAC
AATTTTCAGAAATGGAGCTGATGCTCGAATTCGGCGTTACCCGCCCGGTGCTGCGCAAAG
TCTTGCTGCGCTGTCAGCAGGAAGGCTGGCTGGAACACATGGCCGGCCAGGGCTGGCGCA
CACTGCCGCTGATCGATTCGGTAGAGGCCTATGAGGAAAGCTACGCGCTGCGCGCCATTA
TCGAACCGGCCGGGTTGCTGTCGGCGACGTTTCACATTGACCCGCAGGCGCTGGCACATT
GCCGGAAACAGCAGGAACACCTGGCCGAAGACGGTTACCTGACCATGACGGCAATGGAGA
TGTTTGATACCAGCTCCGGGTTCCATGACACGCTGGCCGTCTGCTCCGGCAATCGCTTTC
TGCTGCAAACCGTCCGCCATCTGGCCCGACTGCGGCGGCTGGTGGAGTACCGCAAGGAGA
GATTTCGCCCGCAGCGGAAACATCAGGCGGAAGAACATCTGCAAATCATTCGCTATCTGG
AGCAGGGCGATCGGCTGAGCGCCGCCGATTTCATGCGCACGCATCTGGAAAAAGCGCGAC
GCCAGGCAGTCAACCCGGCACTATTTATGGCGCTTTAGGTTATGACCCTTTAGTTTATGA
CCCTTTAGGTTATGGCGCTTTAACTTATGGTTATAGCGCCTTAGCGACGGAACCGTTCAG
GCGCAGACCGTGCAGCCGCGGCCATTATCCTTGGCCCGATACAGCGCGGTGTCCGCGGCT
TTCAGCCAGACCTGGTAATCCGCCATGCCGGGATGAAACTGCACCAGCCCGACGCTGATA
CCCACCCGCAGCGCCGGCGCCTGATGCAGTTGTATGCTTGCCAGATACTCGCGTAACCGC
TGGACGATACGTTCTGCTTCAGCGGTCGGCGTCCGCGGCAACACCATGCCGAATTCGTCG
CCGCCAAAACGGCCCGTGATGTCGGACTGTCGCAATGTCGATTTGATGCCGCCGCTCAGC
AGCAGAATCACATCATCCCCCACGTGATGCCCGAAGCTGTCGTTGATGCGCTTGAAATGA
TCGATATCCAGCAACGCCAGCGTCGCCACTTGCTGGCGACTCACACACTGCTCAAACTCA
TTTTTCAGCAACTGCTCCCAATGATGCCGGTTATACAGCCGGGTCATACCGTCATGGATG
CTGATTTCCCGTAGCTGACGCTTATGCTCCGCCAGCTTGATCGCGGTGCGATAGGTAACC
CACCCCACCGATATGGGATAGATAAACAGCATCGGCAGACAGAAATAGATCTGCTCGGGC
GTAGTGGCAAACGCAATCGGCCGGTGAGCCAGCCAGATAACACCCAACGCGCCGGTCAGT
TGAATAGCCAGCCCTTGCACAAACAGCCGCAGACCGCCGGCGGCGATATTGTTCATGCCC
ATCATCGACATGATCAACACCGACGGCAGAGAATTCAGCCCCATCATGCCAATCCAGACG
CCGCCCATACAGGCATCAAACCGCAGGTTGCCATACTCGAACCGCATCGGATCGCCAGCG
CGGCGCGCCAGCAATAGCGCCAGATGCGGCCAGAGAAAACCGTTGAAAAACAATATCCCC
CACACCCACGCGGGTTGTGTCAGGTTATACAGCACGGCGGTGACATAAAAAAAACCCAGC
CCCAGACCAATCATGCGAGGGACATAGACACGTCTGGCAAATGCCAATCCTGAGCGACGA
CGATCAATGTCAGCCGGTGTAGCGACAAGTGCTGAACACATCCCACTCTCCTTCTTATAA
TCCTTATAACGGCGAACGCGCAGTCATTATTCCAAATTCCAGTTCAAATCACCTCAGTTA
AGACGCTGTTTTTCTTAAAACGGATTAAATCCAGGCGGTGCTCTGAATTATTGCGGGATG
CAACCTGGGTTTAGCCCCAGCGAATAAAGACTATTATCGATGTGAAAACAGAGGGTTGGA
TGACACGGAAGGAGGAAAAGAACACAGGGAGGGAGGAATGGCGAGGAGACAATCCGGCAC
GCGGCCAGCCCACAGGGGGAAGGCCAGCCGCGTTACACATCAGGGATGACCCGGTCCGTT
AGCGGGCTGGTAGTGAAAGCCACCCGGCCCGCCGCCGCCGGGGCCGCCATGACCGCCGCC
CGGACCTCCCCACAGAGGAGGAAAAATGCAACCGCTCAGGGTAGCGATCAATGCCAGTAA
ACCGACCATTTTGACTACGTTTTTCATGATTCACCTCAGTTTCAACGGGTGCATCATAAG
AAACCAGCCAAAAGGCAACAAGTCGCTTGCTCCTAAAAAACCGCTTATTTACAGCCAGTT
ATATTGATTACGCACTGCTTTCGTAAAACGATCGCCTTCTTTACACTCCACCCGGCGATC
AGCAACTGACCAGCTTCAGTTCGCGCATATCCAGATAGTCGCCGACGCTGGCGGTGGAGA
GATTGAACGACAGCGCAAGCAGCCAGGCGCTGCGCGGAATTTTCCAGATAGTGCCCGAAC
TGCCCTTCTGCAATCGATCGCTACTCTGAATGTAGTCTTTGCCGTCGCGGGTCAGGTCCA
TCATTACCGGACCAGGACCGTTTTCGCCGTAGCCATGAAGCTTTTTGGTAATCGCTACCT
TGCCGGCGACGGAGGTTTGCGCCTGCCAGGTGACCCCGATTTGATCGTGTCCGTTGATCG
GTATCAGGAACTGTACCTGCACGTTATCGCCCTCGGCGATTTTCACAAACCGCCCGTTAT
CTTCTTTGATGTGCGCTGGGTCGTAACGACTGGCGCAACCGGCGGCGCCGGGATAAACCA
GCGTGCTGCCGCTGTCGTTCAGGGCAATCAGCTCCGCCATCTGATTGGTAAAAATCAGGT
TGTTTTTCCAGCAAGGGCGGTTGGATATCACGCAAGAAGTCACATTGATGCCATCGGTGG
CAAAGCGAATGTTGTTCAGCGTGGTCTGATAATCAAACGCCTGATCGAAAATGAGGTAAG
GCTGTTCTGGATTCTGACGCACAAATATCGCTCCGCCGTTGAACACAAAGCTGGCGTTCT
TTTTCCTGAGCACCACGGCGGGCTGCTTTCGCCTCACGTACTCGACGTGGCCGTTGATCT
CCACATGCCCTTCGTTAATCAGCGCGATCCCCTCACAGTAATCAAAGCTGCCCGCCTGCC
AGTACACCACGCCGTCCGGATTATCGATTTCAAAAGCGTACCCGCCGTTTTGCCAGATAC
AGCCGATGAAGGTGAAGCGCTCGTAGGAATCCGGCTGGCGGGTTAGGTACAACAGGCGGT
CACAGTTATTGAACCCGCAGGAGAACCAGTTCCAGCCCCAGCCGCCCGCACCGTTGGAAA
AGACTTTTCTGAACCCGGTAAAACGGCAGGAATAAATGCTCAACAGACAGGACGCATTGC
GGTTGGAATTGTTTTCCGGGTTATACGCAAAAAACAGATCTAACGTTCTCTTTTCAGAAA
TAAAATGCACACCGGAAAAAAAACTGTCCACAATATTGCTGTAGGCGGCATCCACATCCG
GGTTCCCGGTAACCACAACCGCATATTTATCGAAATTACCATTTTTGGTAAAAATAATTG
TCAGCGGACCATGAATAGAAACTTTTGATGCATCTATTTTTATTGTGGAAGAAACCTGAA
CCACGCCTTGTAACATTAACCTGACCTTTTGCTGGGCATTCGATAAAGACTTTGACTGTT
CCAACATATCATTAAGAAGTGTCTGAAAAGGCCCGGTGGAATCTTTCTTTCCGGAAAAAT
CAATATCGTAACGGCTGAGATCATTGGTAAATGCAATCGCATTATTCTCCTGCGACGCCG
ATGCCGTCGAGGTCACCGCCAGCGATGCCAGGCTGCCGGCCAGGAAATCTCTTCTATTCA
TAACAATCTCTCCGATATCAATAAATTCAACATGTTAAACATCGAAATTCAGGTGGTGGC
AAGTAATGGGTTGATAACCAGCAGGGTAAACAATAGCGCCGATGGATATCATAAATTTTC
TGCAAAAATAATTAAAAATTTAATTCAATCTGATTTATCATCACTGAAAATACACGTTAA
CTGAGTATGGGGATGGAAAATTGAAGGCAACCATAAAACATAATTCTCTTTATTGGGCAA
TGCTTTGCATTTTCCTGATACCACAGTTTGTGTTTGTATTTCTCCAGCAATCCTCGCTGG
CGCCGGGCATGATGGTCGCCATCACTGCTATCTATATTTATGGCTTGAGATGCATGAAGA
AATTGACCTTTTCCAGTGGAAAAATCTTACTTTTTTCGATAGCAGTATTTATATTGTTGG
CACAATCCGGTTATATCGCTGCATTTTATGATAATTACAAACCACTCTTCACGTTGCCGG
CGCTGATTATTATTTTTCTTGGCGCCACGCTATTTTCCAACCGCCTGTTGACGGTGCCAC
CCGCCACCCTCGCCTCCGTTTTTCGGGCCGTCACCTATACCCTGCTGTTGCTCGGCTGGA
TCTCGGTCATCCATCGCATTGATATCGGTAGTTACGTTGCGAAACCCAAGGCGGTATTTC
CCTTTTCCGAAGAGAGCCATTACGCTCTGACGGTCGGTATCTTTGTCTGCGCCAGCGGCA
TTCTGATGAAAAACCGGGAACGCGTGGTGTTGCTGGCAAACCTGCTGTTACAGGCGTTGA
TTTTCCCCAGCCTGACGTTGCTGGTGTTCTGCATGATGGCGGTTTTCATCTTCTGGATGG
CGCGGCGCATTACCCTGATGCTGACGATTATCGTGGTGCTGGTCGCGTCGGTGTATTTCA
TGCTGACCTACTTTTCCGACCTGCCGGCTATCGCCTACTTTGGGTCGCGCCTGACCATCA
GCGACGATACCGACAACCTCACTACGCTGGTATTCCTGCAAGGGCTGGATGACGCCAAAA
ACGCGCTGCTGGAAAGTCACGGCCTCGGGCTGGGGCTGCAAATGGCCGGCACCAATGGGG
TCGGCCAATACGGCTACGTCATCCAGTCGCTCGCCGGCAGCGATTTCAACCGTAACGACG
GCGGCTTCCTGGCCTCGAAAATCGTCAGCGAATTCGGCGCCGTCGGCCTGCTGCTCAGTG
TCGGCTACCTGTTTATCCTGAAAAAAGCCGTCAACACCATCAACCGTATCCGCGATAACA
CCGATATGGAATCAACGCTGCTGAAAATCGCCATGGCGGTGGTGATCGCCTACGCGGTCG
AATTTTTCCTGCGCGGCTATGGCTACTTTTCACCCGGACTGTTTCTGTTTGTCACCATGA
TGATGGTCGGCAACACGTTGCACCGCCAGCGGACCAGAGCCGTAAACCCGCTTTCCTCTC
CCTCGTCACTACAGCCCCAATCCTGATACTGGCAACGCCTCCCGTTTTTCGGGAGGCGTT
GCGTATTGACCGAATGACTGTCGCGCCACGATGGATTATTCCTGGTCCACTATTATTTCC
TATCTACCGTTCTTCCCTATCTACCGTTATTCCCTATCTACCGTTATTCCCGGTCCACCA
TGTTATACAGCACGTCGCGCCGATCCAGCATCTGCCCGCCGTCGCGGGTCAACGGCACCC
AGCCGATGGAGCCATGACGGGTGGTTGGTGAACTGAAGATCAGATCGAACGGGATGGTGA
AGTAGATCCCTTTGGTGAAACTGCCTTCGCCATACTCGCTGGCGCTGACATTGGTGACGG
TGGCGAACGCGCCGGCCACGATGCCGCTGTCGAAACGGCGCGACAGATCCAACGTGACGC
CTTTATCGCCGGCCAGATAGCGCCCGACGCTGATTTTCGCCAGCCCGCCTTTGACGAACG
GCAGCGACCAGTACGTGGTCAGGTGACCGGTGGTTACACTGTAATCTCTCAGGCGCTGCG
GGTCGTCCCAGTCTCGCTGCTTGACGTAGTTAACGTCCATCCCAACCGCCCAGTTGCTGC
CAAACGGCCGATACAGCACCTCGCCCCCGACCCCGGCGTACATCGTTTCCAGATAACCGC
CGTAGACCTGGGTATACCAGTCGCGCGACAGATGATCGTAACGCGACAGTTGCAGGTTGG
TCAGCAGCACGTCCGATGCAGTCACATACTCACGAATATGGGTACGGACCCGCGGTAGCG
CCGCGCCGTCCTGCGGAGGCGATCTGAAGTTGAATTGGTCATAGTTATTGAGCAGATTGA
CGCTCAGCGCGCCGCCCAGCCGCCAGTTATCCGTAATACGGTAATCAGCGCTGGCGTTGG
CCGACAGCTGATACATATAGAACGATTCCGGACCGCCGAACGACTGCTGCAACGAAGGGT
CGATGCCGTAGGAGAAACGCGGCGGTTCGGTATGCAGAACCTGACGACCACGCGGCTCCG
GCAGCGGCTCGACATGGTAGGGGTCCGGCTCATCCAGCCCCAACGGCGTACTGCCGGACT
CCAGCTGGCGGAACGCTGACGCATCCACACGGGTGCTGGTAGCGGTCAGCGGGCCGCTGC
GGGTGACGATGTGATACTGCCCGACGTTATCCGGCAGATTGTTCGCCAGAACCGTCGCCG
CCCGCCGGCTGGCCTCGGCATCGCTGTTATATTTATACTGCTCCGCCACCACCGTTACCT
GCTGACCGTCGCTATAAATATCCGGTTGAGCAAAGCCGGCCTTTTCATCCAGTTCCTGCG
AAACACGTTGCCAATCGGTGCCGCCTTGCGCATTTTTCACCGGCAGGTAAACCGGCGGCT
CGTCATCCGGGTGCTGCGGCCGCAGCCGGTTGAAGTTGGTGCGCAGCGTGAAGCCCCACA
TCAGGGTATTGCCACGCTCCCACGACAGCGAGGTATCCAGCCAGTCTGTGGCGCGGTACA
CCAGACCGACGTTAATCGGCGAGTCCTGCTTGATATGCTGCGACACCGGGCGCGTCTGAT
CCGCCGCCTCCACGCTGTAGTCGTTGCTGTCGTACTCCAGCTTGATACGCAGCGGATCCC
ACGGCGTCTGATACTCCAGCCCGGCAAACAGCGCCGCCGGTCCGTGGAAAAAGTTCTTCG
CCGCGAACTGCCCGGTCTGCGTTGAGGCGGAACGGGTACAGAATCCCGACATCAACCGGC
AGGCCGGGTTGGTAATGTTGCCGCTCTGCGCCATATTGCCCCAGCCCATGCCCAGCGTGA
AATCGAACGCCCCCCAGCGCTTGCTGGCTACCAGATATTCGCTGTCGAACAGGCCGGTGC
CGGCGATATCGCGCAGCCCCAGCGATACCTGCGGCAACCAGCGGCTTTCCTGCCAGAGCA
GCGCCTTGACGTCGAAGCTCTTGTCTTTGTAGGTCTGATTACCACTGAAGCTGGGGGTGG
TGCTATAAGGCCGGGTACGGATGTCGGTATACCGCAACGTCGCCTCCAGCCAGTCGAGCG
GCTGTAATGAAATGGCGTAGCGGCGATATTCCTGATTGTCGCGGTAACTGGCGCTAAACT
CGCCGGTATCCGCCATCCGCGCCGTCGGCATCTGCCATAGTCCGACGCCGCCAAAATCCA
TCTGCGATACGCCGGCGGGCTGGTAATAACCGCTGCGGTTCGCCGCATCTTGGTTATCCG
CTTCAGCCGCCCAGACCGGCGTCCCTAATGTGCTGCCAATCGCCAGCGACAGACAGCTCA
GTTTAAAAGTTCTGTTGTTAGCCATTAGTGTGGAATCCGGTTGACAAGATAGTCGGCGAT
CTGCTCATTCAGAGACGTGAAGCCCTCGGGCAGAATAGAAGGGTCAAAACCGATGAACAG
CGTTTCTCCCGCCGCCGGTTCATAGTGCTGGCGGTTCCAGATAGCCAGCGGGACTTTGCG
CCAGTGGCCGTTGCCTGAAATCAGATAACCGTCGCGGTTATCGCCGCCAGGCAGAAAACG
CCGTCTGCCGATGTACTGTTCGACAGACCAGCCTGACTGGAGGTCAATATCCTTGAACAC
GTTCGGGGTGCCGATATCAATGCCGGTGCTGATCAGCCCGAACAAAAAGAACTGATCCCG
ATAAGGTGACAGGTAGAGGGTATAGTTGCCCACTAACGGGCGATTATCCCGCGGAGAAAG
ACGCACGATATCCGGGTCGATGCTGGCGCGGATCCGGCCGACGGTATTGACCTGTTTTAG
CGCCTGCGCCATATACCAGGCTGCGATCGCCCAGTCGCCATCGCCCTCGACCTGCCAGGC
TAGTTGCAATTGATAGAGCCGGGCCTGCAACTTTTCGCCCTTTTCTCTGACCTTTTCCGT
CACACGTTCGTTGGTGAGTAACGCAGTTTGCCAGTTGGCCTTGTCCGGGAAAGTCATCTG
GCCGTAGAACTGATCCAGACGGGTGCCGTCTTTCTGCACCACGGCAGGCAAGGTTTCGCC
TGCATACTTTACCGTTAACTGCGCCGCCCCTGATGTTCCGGCCACCAGCAATAACAAGGC
AGCCAATCGATTGAATGACAACATAAAATTACCTTATTGATTGTATGGCTTAAGAACAGT
GAACTGCACCAGAACCATGTTTGGCCCCATGTACTGATAACTTTGGACGACCTGACCGGA
GGTCGGGTCCAGCCAGTATTGATTGGTATAGCGTTTGCCCAGCGCCGGTACGGTCACCTG
TTCGTCGAAACGTACCGTCCGCCGGGGCATATTCAATATCGTCAGGGTTTCCGGGCCTTT
ATTTTCGAATTCCGATTGCAGGTCGTAGCCGCCGCGCAACACCTGCGACCAGCTGACGAT
GGTGTGCCAGCGTTTCGGGGTGCCGGGTTTCAGCAAACCGAGACTGAGCGGGTCGGTGTC
CAGTTCCGTGACTTGTTGAATGTCTTCACCCAGCCCCTGCGTTTTCACCAACCGGCCAAA
GCGGGTCACCACCCTATTTTTATCCGCCGTCACCCATTTCAGTTGCTGGTTATCGGCAAA
CGCCAGCACCACAAAGACGCGCGGCGCCTTACCCACTTTCAGATACGCTGAAGCATAGGG
AAGCTGCTCCACCTGTTGCGGCGTCATGCTGACATCTTCCCTTCCCCACAACGCCAGCCG
AAAGTCCTGACCCAGTTGACTGATTTGCTGGGAACACCCTGTGAGTCCTGGCATGAAGAA
AACGACCACCAACATCCGGAACAAGGCTAAATCAAGGATTTTTTTCATTGTTCGGGTTCT
CGCCTGAACATCCTGAAGCAGAAAAAAGGCCACCGGAGTGGCCTTGGCTATTAGCCCATC
ATTAAGGACTAGTTGACGTCACGGTTGAGGTGCTGGTTCCAACGGTGCTGGAGGTGGTGC
TGGTGGAGGCGGAAACGACGCCTGCCACGACAGCACGACCAAACCCGTTGCCATTGCCAT
GGCCCGACCCTAGGCCATTCGCCGCACTAAACGCGAATGAACCAGCCACGGTACCGCCAT
TTGGGGAAGTGGGCGGACCGTTGACAGCTGATGGTCCAGCCGCCAGAGCGCCCATAGGTA
CGGCCAGAGCCAGTACCAGGATCGCTAGCGTTTTCTTCATCATTACCATTTCCTTTTATT
TCCTGTTTAAGGACATCAGGCAGGAAACAACCCGAAAGCTCTCCCCTGACCCACGACTGG
CTGAATTAATCAGCCAGGTTGGATCTTCCCCATCGCCTGTGAAGCAATTATTTCAATTCA
TCCTTCATGAAATAATCACCAGCGCACGGGAAGGATCCGAACTGATACTCAGATAAAGAA
TAAGAAAAACAAAATTGAACGATTAAGGAAATAAGACAAGTCGCAAGAATGTTATATTTT
TCCCATTAGTTACAACGAGATGAGATATTCTCAGAAAAGTCTTAGTTATTAGCGAGGAGA
TATTGGAAAGAAAAACCGGATATTTCTATCCGGTTTCAGAATATGAAAAATATTTCAGAA
TATTATTCCAACCATTCGGTATGGAATACGCCTTCTTTATCAATACGCTTATAGGTATGC
GCGCCGAAATAATCGCGCTGGGCCTGAATCAGGTTGGCCGGTAATACCGCGGAACGGTAG
CTGTCATAATAGGCAATCGCCGCCGAGAAGGTCGGGGTCGGAATACCCTGCTGTACCGCA
TAGGACACCACATCACGCAGCGCCTGCTGGTATTCGTCGGCGATCTGGCGGAAATACGGC
GCCAGCAGCAGGTTGGCAATATCAGCGTTCTCGGCGTAGGCGTCGGTGATCTTCTGCAGG
AACTGAGCGCGGATGATGCAACCGGCACGGAAAATCTTGGCGATTTCGCCGTAGTTCAGG
TCCCAGTTGTTTTCGTCAGACGCCGCTTTCAGCTGAGAGAAACCCTGCGCATAGGAGACG
ATTTTACCCAGATACAGCGCGCGACGCACTTTTTCGACGAACCCGGCTTTGTCGCCGTTG
AACGCCTGAGCAACCGGGCCGCTCAGCACTTTAGAGGCCGCTACACGCTGATTCTTCAGC
GAGGACAGGTAACGGGCAAACACCGACTCGGTAATCAGGGACAGCGGTTCGCCCAGATCC
AGCGAGCTCTGGCTGGTCCACTTGCCGGTGCCTTTGTTGGCGGCTTCATCCAGAATCACG
TCGACCAGGTATTTACCCTCTTCGTCTTTCTTGGTGAAGATATCGGCCGTGATTTCGATC
AGGTAGCTGCTCAGCTCACCCTTGTTCCACTCGGAGAAGGTGCTCGCCAGTTCGTCGTTG
GAGAGCCCAAGCGCCTGCTTCAGCAGCGCGTAAGCTTCGGCGATCAGCTGCATGTCGCCG
TACTCGATACCGTTGTGCACCATTTTTACGTAGTGACCGGCACCGTCAGCGCCAATATAG
GTCACGCAAGGCTCGCCTTCGGCACGGGCGGCAATCTGCTCCAGAATCGGCGCGACCAGT
TCATAGGCTTCTTTCTGACCGCCCGGCATGATGGATGGGCCTTTCAGTGCGCCTTCCTCA
CCACCGGACACGCCGGTACCGATGAAGTTGAACCCTTCGGCGGACAGTTCACGGTTACGA
CGAATAGTATCTTTATAGAACGTGTTGCCGCCGTCGATCAGGATGTCGCCCTTTTCCAGA
TACGGTTTCAGGGACTCGATAGTTTTATCCGTCGCTTCGCCCGCTTTAACCATCAACAGG
ATACGGCGCGGTTTTTCCAGAGATTCAACAAACTCTTCAACGGTGTAGCACGGCACCAGT
TTTTTTCCCGGGTTCTCTGCAATCACCTCATCCGTTTTGTCTGCGGAACGGTTAAAGACG
GAAACGGTATAGCCACGGCTTTCAATGTTCAGCGCCAGATTGCGCCCCATTACCGCCATA
CCGACAACGCCAATTTGCTGTTTGGACATTAAAGCAACTCCTGTCTGAAGGTAACCTGCC
TGCGGCTGATTGCGCCCCAGGCAACAAAAAGCAGGCTAACATGGTAACCCAGCTAACGCC
GGGTGGGTAGTTATTGGTGCAACAGGCCGGGAGTCTACGCCCGTGGCGCATGGCATGGGC
GTAACTCGTCGCTCTGTCGTACATCAGACAGGGTCGTAGTCAGACAGGCTTCAGCAGGCG
ATATCGGCCAGAATCTGTTGACAACGTTGCTGGTAGAGATGGTTTTTCAGCACGTGCTCG
CGCGATAAGGTGGTAATTTTCTCCCGTACCGTCGGCTTTTGCTGATAAAAGCGAATTTTG
TCATTCAGTTCGTCAACACAACGCCAGGTTTCGATATTGACGCCGGGGGTAAAATACTCC
CCGATTTCATCCACCCAGTCGGTCAACAGAAAACCGCCTGCCGCCGGTACTTCAAACAAC
CGCAGATTCATGGCGGTCCCGACCCCGTTCCAGGTGTGGACATTGAGGTTGATATGGCTC
TGGTTGAACACCTGATTGGTTTTTTTGCCGAACACTTCCGGCATCGGAATAACCCGGTCA
TTCGAACAGGTATGCTTTTTCCAGCCCGGACCGAAAGTATGCACCGGCACGGCAACCTGA
TTAAGCACATTGCGTCGGTATTCGACAAAGGTGCCGACAAAGCTCAGCGAATAACGCGGC
GCGGACTTCTTCAGCGGATAAAACAGCGTCGGGTTGACGGCCGAAGGCAAATGCCGGGCC
TTGATGCCGTGACGCGCATAATTGGCCACCGACCCGCGATCGTTGGTAAAGAAAATATCA
AACGGCGCTGACGCAATCACCGAGCGATCAAAATCCAGCGGATCGTCAATCCAGTAACCG
CAGGTCAGTATTCCCATATTGGAAATAGCGTTGACTGTCTCGGCGAACAGATTGAGCGGC
TTTATTGCGAAAACCATGTCCGGCCGCAGCGTGGCGCATTGCTTCAGCAAACGCTCATTA
AAATAGAGCCGGCACTGCTCGGAAAACAGTTTACTGCGCATGAACTTAGGCGTCAGCGCC
TGCATTAGCGGCCGACAGTCACTGTCTGCCAGATGAACGTCATACCCCAGAGAAATGAAC
GCCTCGGCCAGATCGCGTCCATTTTTGGTCGTCCCATACCCAGTCGGGCAGACCATCAGA
ATCTTATTTATCTTTTTCATTGTAATGCTATGTGTGTGTGTAAAAAAGTCAGCAATGGCT
GACAAAAATAACCGTTGTCGGATAAACCGAATAAAAACAAAAAACAATATAATAAGTTGT
GATGCAATTAATGATTTAACTAACTATTTATAATTTAGCCAGAAAAAACCCGATAACACC
AGCGTATTATCGGGTGTGGTCTGTTTGTTAATTATTTGTTCAGCAGCGCTTTGATTTTGG
TTTTAAAAGCACTGCCCAGTTCCGGATGGCGCAGGCCGTAGGACACGAATGCCTGCACGT
ACCCCATTTTACGGCCGCAGTTGAAGCTGCGCCCCGCCATCTGAACGGCATCGACCTGCT
GGGTTTTGATCAGCTCAGCGATGGCGTCGGTCAGTTGGATACGACCCCACGCGCCCGCCA
GCGTGTTTTCCAGAATCGGCCAGGCTTCGGCGGACAGAACATAACGACCAACCGCGGACA
GGTCTGAACCTTCCACCGGCGCCAGTTCCGGTTTCTCGATCATGGAGGTGATCGCCGAAG
CGTCGCCGGCCTGATTCAACGCTTTCTCGCATTCCACGATGGAATATTCCGGCAGCACCT
CGTACGGACGGTGTTTTACCAGCACCTGGCTGTGACCGGTCTCTTCAAAACGGGAAATCA
GCAGCGCCAGATTGTCTTTCGACTGATCGGCGGAAGCGTCGTCCATCACCACATCCGGCA
GTACCACCACAAACGGCGAATTGCCGACAATCGGGTGCGCGCAGGACACGGCGTGCCCCA
GGCCCAGAGTCTGCCCCTGACGCACGTTCATGATGGTCACGCCCGGCGGGCAAATAGATT
GGACTTCCGCCAGCAACTGACGTTTGGCGCGCTCTTCCAGCATCGACTCCAGCTCGAAGG
AGGTATCAAAATGGTTTTCAATGGCGTTTTTAGAGGCGTGCGTCACCAGCACGATCTCTT
TAATACCCGCATTGACGCACTCGTTGACAATCTTTTCGATTACCGGCCGGTCAACCAACG
GCAGCATCTCTTTTGGAATCGCTTTGGTAACCGGTAACAAGTTCATCCCTAAACCGGCAA
CGGGGATAATCGCTTTTAATGCTGTCATTTCGTGTTCTCTCAAAAACATGCTGCTGTTTG
CCGCGATGACAAAGACCGCGTCACATTAATTTTTCTGGCGCCAGAATACACCTAATCGGC
GCCGAAGAGATCGCGGGTATACACTTTTTCCATTACATCAGACAATTCCGGCGCCATTCG
GTTCGACAGAATCACATCAGACATCTGTTTGAACTCATCCAGACTGTGAATCACGCGGGA
ACGGAAGAACTCCGACTCTTTCAGCGCCGGCTCATACACCACCACGTCGACCCCTTTGGC
CTTGATACGCTTCATGACCCCCTGAATCGCGGAAGCACGGAAGTTGTCGGACCCGGTTTT
CATCACCAGCCGGTAGATACCGACGACTTTCGGATTACGTTTGAGCACGGAATCGGCGAC
GAAATCCTTGCGGGTGGTGTTGGCGTCGACAATCGCCCGAATCAGGTTGTTCGGCACCGA
TTCGTAGTTAGCCAGCAGTTGCTTGGTATCCTTCGGCAGGCAGTAGCCGCCATAGCCGAA
CGACGGGTTGTTGTAGTGCTGGCCGATACGCGGGTCCAGCCCGACGCCTTCGATGATCTG
TTTGCTGTCCAGCCCCAGGGTCTGGGCGTAGGTATCCAGCTCGTTAAAGTAGGCCACGCG
CATCGCCAGATAGGTATTGGCGAACAGTTTGATCGCTTCGGCTTCGGTTAAACCGGTAAA
CAGCACCGGGATATTGGTTTTGATGGCGCCTTCCACCAGCAGGCCGGCAAAACGCTCGGC
GCGTTCGGAACGCTCGCCCACCACGATACGGGACGGATACAGGTTGTCGTACAGCGCGCG
GCCTTCACGCAGGAACTCCGGCGAGAAGATGATATTTTCCGTGCCAAACTGCTCGCGGAC
CTGGGCGGTATATCCCACCGGAATGGTGGATTTGATGATCATTACCGCGTGCGGATTCAC
TTCCAGCACCTTGCCGATCACCGCTTCCACCGAGCGAGTATTGAAGTAATTGGTTTTCGG
ATCGTAATCCGTCGGGGTGGCGATAATGACGAACTCCGCATCCTGATAGGCGGATTCGGC
GTCCAGCGTGGCGCGAAAACTCAGCGCCGGATTGCGCAGATAGGCTTCGATTTCCTTATC
CACGATGGGGGAGATGCCTTTATTGAGCATGTCCACTTTTTCGGCGACGATATCCACCGC
GACCACTTCATTATGCTGCGCCAGCAGCATGGCGTTGGACAAGCCAACATAACCGGTACC
CGCAATTGCAATTTTCATCATCTGTCCACATTCATCCTACGGGGTAACACACTGTACCCG
TCACAGAACAATAGCAAAGCCGCAGAGACGTCCGCTGCGTAATGCCGTCTATACCCGGCA
TACTTCACGTTGCAGGTACGTTGGCTTCCCTGCAACTCGAATTATTTAGGGTCTATATTT
CTCTTTATTTCGCTCAGGCGTGATAGAAATCCCGGTACCAGTCCACGAAGGCCTGTACCC
CTTTTTCCACCCCTACCTGCGGTCGATAGCCTGCCACAGCGAACAGGTCGCTGGTATCGG
CATAGGTCTGATAAACGTCGCCAGCCTGCATCGGCATGAAGTTTTTCACTGCCTCCCGCC
CCAGCGCCGACTCCAGCGCGGTCACAAAATCCATCAGCCGCACCGGGCTGCCGTGACCGA
TATTGTAGAGCTGGTACGGCGCGGAGCTGGTGGCCGGCGAACCGCCCTCCACCGTCCAGT
CGGCGTCGCGCCCCGGAATCTGATCCACCATGCGCAGCATGCCTTCCACAATGTCGGTGA
CATAGGTGAAATCACGCCACATGTCACCCTGATTGTAGATATCGATCGGTTCGCCAGCCA
GAATCTGACGGGTGAACTTGAACAGCGCCATGTCCGGGCGCCCCCACGGTCCATACACCG
TGAAAAAGCGCAGCCCGGTGGTCGGCAGGTCATACAGGTGCGAATAGGAGTGCGCCATCA
GTTCATTGGATTTCTTGGTCGCGGCGTACAGCGAGATCGGGTGATCGGTCGAGTCGGCGG
TGGCGAACGGCGTTTTGCTGTTCAACCCGTACACCGAGCTGGAAGAGGCGTAAATCAGGT
GACCGACGCCATTATGACGGCACCCTTCCAGCACATTCAGGTGCCCGATCAGGTTGCTTT
CCGCATACACCATCGGGTTTTCCAGCGAATAACGCACCCCGGCCTGCGCGGCGAGGTGGA
TAACGCGCTCGAATTTTTCCGCCGCGAACAACGCCGCCATCGCCTGGCTATCCGCAATAT
CTATCCGCTCAAAATGAAAACCGGACAGCGCACGCAGTTTCGCCAGCCGCGCTTCTTTAA
GCGATACCTCGTAATAGCTGTTGAGGTTGTCGATCCCCACCACCGTATGGCCGGCCGCGC
AGAGTGACTGACAGGTATAGAAGCCGATAAAGCCGGCCGCGCCGGTAACAAGAAATTTCA
TTCAGGAACTCTTAACGTGACTTGAATGGCGGAGATAATACCATCCACCGCCCTGATTCA
GCACCCGCTAACCACTGAAAACATGCAGAGGGTGCCAGAGAAAGCCTCAACACTGACGCA
ACAGCGCCAGAATCGTGCGGGTTTTTTCCTCCATCAGCCGGGCATTCCGCCGCGACTCCA
CATTGAGCCGAACCACCGGTTCGGTGTTGGAACTGCGCAGATTAAAACGCCAGTCGGTAA
ACGTCAGACTGATGCCGTCGGTTTCGTCCACCGCCAGCGCCTGCGGCTCCCAGGCGGCGC
GCACACGGGCAATCGCCGCGGCCGGGTCGGTCAACAAGGAGTTGATCTCGCCGGAGGCGG
GATACGCCAACATACGCTCGCTGACCAGTTGCGACAGCGAAAGCCTGCGCACCCCGATCA
ATTCCGCCACCAGCAGCCACGGTATCATGCCGGAATCGCAGTAGGCGAACGACCGGAAAT
AGTGATGCGCACTCATTTCACCGCCGTAAATGGCGTCTTCCTTGCGCATCCGCTCCTTGA
TAAAGGCATGGCCGGTTTTCGACATCACTGGATTGCCGCCTTTGCCGGTAACGATATCCA
CCGTATTCCAGGTCAGGCGTGGGTCATGAATAATGGTGGAGCCCGGCGCCTTGTTCAGGA
ACGACTCCGCCAGCAGCCCGACGATGTAGTAGCCCTCGATAAAACGCCCCTGGTGATCAA
ACAGGAAGCAGCGGTCAAAATCGCCGTCGAACGCCACCCCGAAATCCGCCTGATGTTCAA
CCACCGCACGGGCGGTGTCTGCCCGGCATTCCGGCAACAGCGGATTGGGGATGCCGTTCG
GGAACGTGCCGTCCGGCTGATGGTGGACATTGATAAAGGACACCGACGCGCCACGGCGGC
ACAGCTCCGCTTCCAGCGCGTCCACCACGTGACCGGCGGCGCCATTGCCGCTGTTGATGA
CGATTTTCATCGACGTCAGATTGCGTGGATTAATGTACGACATCAGGTGCTCGACATACG
GCCGCAGTACCGCCAGAGACTCATAGCGCCCACGGCGCTGCGGGTCCGCAGGCGCAAAGC
GGTTTTCTTCCGCCAGACGCTGGATATCCTTCAGCCCGCTATCGCCGCTGATGGGTTGGG
AACCGGCGCGCACCAGCTTCATTCCATTGTAATTGATGGGATTGTGGCTGGCAGTGACCT
CTATCCCACCGTCCATCCCGAAATGGAAGGTGGCGAAATAGACCTCTTCGGTGCCGGACA
GGCCGATGTCATACACATCCACCCCGGCGTCGCGCAGGCCATCGGCCAGCGCGAGTTTCA
ATGCTTCGCTGGTCAGCCGGACGTCGCCTCCCACCACCACGCGCTGGGGTTGAATCACCT
CGGCGTAGGCCCGTCCGATACGGTAGGCGATGTCTTCATCCAGTTCGGTTCCCAGTTCAC
CGCGAATATCATAGGCTTTAAAACAGGTTAATACGGGCATCGGTCCTTCTCCCTTCATAC
CCGACCATAGCGGTCATGCAAACGGACGATATCGTCCTCTTCCAGATAATGGCCTGAGCG
AACCTCGATCACCACGAGGTCGATCAAGCCCGGATTTTCCAGCGTGTGCACCGCACCGGG
CAGAATAAAGGTGGACTGATTTTCCGCCAGAAAATAGGTCTTGCCATCGACCTGTACCTT
GGCGGTGCCCGCCAGCACGATCCAATGCTCGGCACGGTGGAAATGTTGTTGCAACGACAG
CCCCTGACCCGGATGCACCGTCAGTTTTTTCACCTGGTAGTGTTCGCCGGTATCAATATT
GCTGCTCTTGCCCCAGGGGCGGAACGACTCGGTATGATCGCGGAACTGGTGCCGGTTCTG
CGCTTTCAGGCGCTCCACCACTTTCTTGACGTCCTGCGCCCGGTCTTTGGCGGCCACCAG
CAGCGCATCCCCGGTGTTGACGATGATGGCGTCGTCGATGCCGATGGTCGCCACCAGCGA
CGAGGACGAAGACACGTAGTTGTTGCGGCTATCCAGCGCAATCACATCCCCCACCGTCAC
GTTACCCTGTTCATCTTTTTCCGATACTTCCCACAGCGACGACCAGGAGCCGACGTCGCT
CCAGCCGGCGTCAAAGGCGATCACCACCGCATCGCGGGTTTTCTCCATCACCGCGTAGTC
GATGGAATCGCCGGGGCAGTCGGTAAACGCGCGCGACTCCACGCGAATAAAGTCCATATC
GCGCTGGCTGCGCGCCATCGCCACACGGGTCAGCTCGTAGATATCCGGCTGGTTCTTTTG
CAGCTCATCCAGATATTTCGCTGCGCGGAACAGGAACATGCCGCTGTTCCAGCAATACGC
ACCGGATTTCAGGTAACGCTCGGCCGTCGCCAGATCCGGCTTTTCCACGAATTCGTCTAC
CGCGAAACCGCCGCCGGACAACGCGCCGCCCGTCTTGATATAGCCATAACCGGTTTCAGG
GCACTCCGGCACAATGCCGAAGGTCACCAGCTTACTGTCGTGGGCATAGGGCAACGCCTG
GCGGATCGCCTGATGGAAGTTATCGGTTTTCCTGATCAGATGATCGGCGGCCAGCACCAG
CAACAGGCTGTCCGGATCGGTCTTGACGCTCAGATGGGCCGCCAGCGCAATCGCCGGCGC
GGTATTACGCCCAACCGGCTCCAGAATGATGTTGCCTCCCAGTTGCTGCTGTTCACGCAA
CTGTTCCGCGACCAGAAAACGGTGTTCCTCATTGCAGATCACCAGTGGTCGTTGCTGCGC
CAGAAACGACAGCCCCTGCAACCGCGCCAGGGTATTCTGCAACAGGCTGCGGTTGCTCTC
GTCGCCTAATGGCAGAAACTGCTTGGGAAACAGCTCACGCGACAACGGCCATAGTCGGCT
GCCGCTACCGCCAGCCATAATGACAGGAATAACGTTAGACATATCGCACCTTGATAAATG
TGGCGGCTATTGACGCGATCAACGTAATTGACGTGACTAACGTCATTGCCGTGATCAACG
TAATTAACGTGATCGCCATTCAATAGCCGAAGATAAATTCAGTCCGCCGTCTCAGGTTTT
AACATTGCCGAATACGTATTCACCTTTACCGGATACGCACTAGCCATGACGGATACGCAC
TCACCCGATAGCGAGGGGCTTATCAGAAAACGTGCAGAAAAAATTAATTACAGCGAGGAT
GCTTACCGCGAAAAAAAGCCTGCGTGGTAACCATGACGGTTTTAAACCGCAATCGAACAA
ACTGTTTTAACAGCCGCCAGCCAAGATGGTAATACAAGTGAAACTGGGGATAACGGCGAG
CTGAAATAGCCAGGTCGATCAGATTTTCTGCTATTCTGAATTCGCTTTCCGTTTTTTCCG
AACGGGATAGCCCATGCTCCAGATAACAACTGCTTCTCAGCACAAATTTTTCACCGGATG
CGCTCAGACGATGTATACGGCGGAATACGCTGACATCCACACCGTACAGCGCGTAGTTTT
CATCAAACAGCGACAGGCCGCGCCGTTCGAAGATATCCCATAACCGGCGGTGGATAATCA
GCCCTGAGCCGATGGAAAAGGCCGTCGCCGGATCCAGGTCCTGATAACTCAGTACAATTT
CCCCTTTTGATACCGGGTAATAGGTTTTGTAATTAATGCTGGAAATAATCCGCGGGCATT
CAATATCCGCCTGGGTATGCTCCACCGCAAACCAGAATGACTCATTAATGGTGGTGTCAT
CATCCAGAATGACCCATCGCTCCACCTGTAGGTTATTGGCGATAAACCGATTATATACCT
GGCTCAATGGCTGGTTTTCCAGACAATTCACCAACTCCACCTGTTCATAAATCGTTTTCA
GCCGCAGAAAAAAACTATCTTCTTCGGAGATACGGAAAGGACCATTATTATGAATGGTCA
ACTTGATAGATTTAAACGGATGCTGAATCAGCGTCTGCAGGGTTGTAGACGACTCCAGTC
CCTTATTGTACAACACCACCAGAATTGCATTTTTAATCATGACTCTCTCTCCTGGCAAAA
CAGAATTGCAATGACGACTCCATTCAGATGTACAGCATGTCGGTATTTCATCATTAAATG
CTGGCGCGCAATTATTTCATTGGAGCCGCTATTTTATTGGAGCAGTTATTTATTGGGGCA
TCCCTACCATCCGGTTACCCAGAATGTTCTTTTTCATCACCATAAAAAAGAACACCACCG
TGATGATGAATTCGGTCGCGCTCACCGCAATCGCGACCCCATATACGCCCCACCATTGGG
CAAAGAAAAACAGATAGGAAAAATGGCACAACAGGCCGATGAAATAGACCCGCTTCAGGT
AGATGCTCAGTCCGGCTGGAATAATGATCAGATTAACCAGAATAATCGACAGCGAGATCA
CAAACTGGGTAACGATCATGATAGTCAGCAAATGCCCGATATCGTATTCCTTGCCGAAGA
CCCAGTGGATCATCGGCGTCCCCACCAGCAAATTACCCAGAAAGGCGCTGGCGGTGAGCA
AAGAAAACATCATCATGACTTTCATTAGCCGGGCCCGAATAGCCGCGTACTCCAAACGGT
TGTAGAGGCTACAGATGTGGCTAAAATTGCCTTGCACGATCGGGTTATACAACTGGCGCA
GCACCGATGCCAGCCGGTCCGCCACCGCGTAATGACCCAGCGTGGCGTCACCGAACATAA
ACTTGATCACCACCGGATTCAGATAAGTAAAACCCAGCGTGAACAATGACGCGGAAAAGT
TGTGAAAACTCTCCCGTATTTCGTCGGCCACCGTATGCCGGTCTACGCCGGAGAGCTGCC
AGCTCACCGATTCGCGGCGTTTCAACTGACACTGAATCACCAACCCAACCAATACCGGCG
GGAACAGCTGAATCGCCGCCGCCAGATAAATATCCGTCGGCGAGCTGACCAACCAGAAGA
TCAGGCCCAGCGCCAGCGCGCGGAACACCAGATTCAGGATAGCCAGATGCGAGTTCTTCC
CCAACCCCTGAAACAGCCAGGCGGCGGACAGCAATGAACTCAGCGAGGACGCCAGACCGA
TGAAGAACAAGATACCGTCTATCTTCGACTGGGCCGTCAGCAGGTCGACCACCGTCCCCG
CCGCCATCACCACCAAAAACAGCAATGTTTTGGCGCATTGCACATTCGAGTACAGGGCAT
TGATGGCCGCCATGTCGCCAGCATGCGCGCTGACTTTTCTGGCGGCCGAGAAGTTAAAGC
CAAAATCGACAATAAACAACGCGATAAAGCTGATGGACTGGGCGTAACTGAGTTTGCCAA
AAAACTCCGCGCCCAGCACTCTGGCGAGATAGGGAAAGGTCGCCAGCGGCAGCAGCATAT
TGGAAATCTGGATGATGTAGAGATAGATAACCTCGCGCTTTATTGCCTTTTTGTCACTCA
TACCATCCACCAGATTGCACAACTCAGCAGTTTCCGCTCGCCGTTACGGGCGCGCCGCAT
CAACGACAGCTTACTCAGCATCCCCGCTTCTCCGCGAATCACTCGTAGAAAATCGGTGTT
GTCAGACTGGTGCCGCTGGCAAAAATTTTTCAACGCGGTCAACATCATGCGGCTGTGCTT
GTGACCCGTGGGGTAGCCTCTGAGGCACAGCAGGCTGTCCGGCAGCAGGCGTTTTCTCAG
GATACCGGGCACGCCGACGGTATTATTGCCGTGCTGGCGATACTTGATCAGCGGCATATC
CACATAGGCTATCTTCCCGCTGTGAGCGGCGATCATCGCAATCCACCAGTCATGCATGCG
AATGTCGTCCGGCATCGGTTCCATCAGCTGTTTCAAAGCGCGATTGAACAGCATGGCGCA
GCCGGGAATATGATTGCTGACCACAAAGTCTTCCGGCTGGCTGGCCGCCGAGGACTTGAT
CGACGCACGATAGAAGGAAGGATACAGCGGCCCCAGCACCGCATCCACGATCTCCAGATC
GGAAAACGCCAGCACCGGCGTCGCCCCGCCTTGCTCATGAGCGTTGACCTCGTTCAGCAG
CCGCTCCAGCTTTTCCGGAACCCAATAATCATCCTGATCGCACAAGGCGATATAGTCGTC
TTCACAGCAGGCAATGGTGCGGCGGAAGTTTTTCATCGCGCCCAGCCCGCCTTTACCGGG
ATAAAGGCGGACTTTACCCTGCTGATAGAGCTCATGGCTCCGGATCACATCCAGCGTGTT
ATCCCTGGAACCGTCGTCGCACACATGGATGATAAAGTTCTGATGCGTCTGATGCTGGAT
GGAATCCAACTGCTGTCTGACATAACGGCCACCGTTATAGGTAGCCAACGCGATACTGAT
CCGATCGTGACCTGTCATCTCTGCCAACCGAAGATAAGAAATACGAGAACGATGTGCGGT
ATACCCGCGCGCTATCGAGCCGCAGGCGCGCTGACCGCTCAAATCCGCAAGGGATTCGCC
GGTTACCGCGGTCCTGCAACTCGAGATGAATGGGGCATCACTCCCCCACGGATTTACCGC
GCCTGAACATCATCAGACCAATTTAGGAATGATAACGCCCAACGCTTCCCGCCAGGCGGA
CGGCCGAATACCAAGCCGGGCAATCTTGCCGCAATCCAGCGTGGAATAGGCCGGCCGCGC
GGCCGGCGTTGGGTACTGATCAGTGGTAATGGCGTTGACCACCGGCGCGCGGGTCAACAC
CTGCTGCTCGCCGGCGATGGCGAAGATGGCGCTGGCAAAATCATGCCAGGACACTTCTTC
GTCGCCGCAGAAGTGATACAGACCGGCATCGGCCTGCTGCTGCAACAGGTTGATGATGGC
GCCGGCAATATCGCCGGCATAGGTCGGGCAGCCGCGTTGATCGGCCACCACGCCAAGGGT
ATCCCGCTCCCGGCCCAGCCGCAGCATGGTTTTGACAAAGTTGTTGCCGTACTCGCTGAA
GACCCAGGCGGTACGCACAATCTGCGCCGCCGGATTCACCTTCAGCACCGACCGCTCGCC
ATCCAGCTTGGTCTGGCCGTACACGCCCAGCGGGTGGGTGGCGTCGGTTTCGCTATACGG
CCGGGTCGCCGTCCCATCGAACACATAATCGGTGGAGACATGGATAAAGCGCGCGCCCAG
CTGACGGGCCGCACGAGCCAGGAATTCCGGCCCGGCGACATTGATACGCGCCGCCAGCGC
CGGTTCCGATTCCGCCTTATCCACCGCGGTATAGGCCGCGGCGTTGACAATGGCGTCCGG
TTGCCACGATTTCACCGTAGCCTGTACCTGCGCCTCATCGGTGATATCCAGCGAGTCGGC
GTCCGTCGCCAGCACCAACCACCCGTCCGGTAGCCGATCCTGAAAGCAGCGCCCCAACTG
ACCGTTAGCGCCGGTTAACAAGACTTTCATGCCCATAACTCCTTAAAGGCTTTGCCCTTC
TGATCCTTGTCCGACAACAGGGGGGAGGCTATCGGCCAGTCGACACCGATATCCGCATCG
TTCCATAGCAGGCAGCCTTCGTGAGCCGGGTTATAGTAATCGGTACACTTGTATTCGAAA
TCCGCCAGTTCGGACAGCACCACAAAGCCGTGCGCCAGACCGGGCGGGATCCAGAACTGG
GTCTTGTTTTCTTCCGACAGGACTACGCCTTCCCAGCGGCCGTAGGTCGGGGAATCCGGG
CGAATATCCACTACGACGTCAAACACTTCGCCGCGCACCACCCGCACCAGTTTCCCTTGC
GGATTGCTGGTCTGAAAATGCAATCCACGCAACACCCCTTTAGCCGAGCGGGAATGGTTG
TCCTGCACAAAGTCCAGGTCGATATCCAGCATTTCCTGATAACGATTTTTCTCAAACGTT
TCCAGAAAAAAGCCTCTGGCATCACCGAAGACCTTGGGCTGGATGATTTTGACGCCCTGA
ATAGCGGTATCATGAACTTGCATATCACATCCCTGTCAGTAGCTGGGCCAGATACTGGCC
GTAGTGGGTTTTTCCAAGGTAGCGGGCTTCATCCGCTACCTGTTCGCGGGTCAGCCAGCC
TTTGCGGAACGCGATTTCCTCCAGACAAGCGACCTTGAAGCCCTGACGCTTCTCGATGGT
GCTGATGAACTGAGACGCCTCCAGCAGGCTGTCGTGGGTGCCGGTGTCCAGCCAGGCAAA
GCCGCGCCCCAGCACTTCCACATTCAGGTTGCCCTGCTGCAGATACATCTCATTGAGCGT
GGTGATTTCCAGTTCGCCGCGCGCTGAGGGTTTAACCTGCTTGGCCATTTCCACTACGTG
ACGGTCATAGAAATAGAGCCCGGTCACCGCCCAGTTGGATTTCGGTTTGCTGGGTTTTTC
TTCCAGCGAAATCGCCTGATTGTTGTCGTCAAACTCCACCACGCCAAAGCGCTCGGGGTC
CATCACCTGATAACCGAAGACGGTGGCGCCTTCGGTGCGGGCGGCCACGTTTTCCAGCTT
CTTACCGAAGCTTTGACCGAAGAAGATGTTGTCGCCCAGCACCAGCGCGCACTGATCGCC
GTTGATAAAAGTTTCGCCGATCAGAAACGCCTGCGCCAGGCCGTCCGGCGAAGGCTGCTC
GGCGTAAAAGAGGTTCACGCCGAACCGGCTGCCGTTGCCCAGCAGCCGACGATAGGCGGG
CAGATCATCCGGGGTCGAGATAATCAGAATGTCCCGGATACCGGCCAGCATCAGTACCGA
AATCGGATAATAGATCATCGGTTTGTCGTAAATAGGCAACAGCTGCTTCGATACCCCGCG
GGTAATCGGATAGAGTCGCGTTCCTGAACCGCCTGCCAGTACAATGCCTTTCATTGAACT
TTCCTTAACAAAAATACGATTAAAGGGTTAAACCTAAGCGTTCACCGGTATAGGAGCCAT
CCTTAACGCTGCGCCACCAAGCCTCGTTCGCCAGATACCACTCCACCGTTTTGCGGATGC
CGGACTCGAAGGTTTCCTGCGGTTTCCAGCCCAGTTCACGGTAGATTTTCGACGCGTCGA
TCGCATAACGCAGATCGTGCCCCGGCCGATCGGTCACATGGGTGATCAGCTCGTCGTAGT
GGCGGATGCCTGCCGGCTTCTCCGGCCGCAGTTCATCCAGCAGGGCGCAGATGGTTTTCA
CCACCTCAATGTTTTTCCGTTCGTTATGCCCGCCAATGTTGTAGGTTTCCCCGACCTCGC
CGGTGGTCACGACGGTATAGAGCGCCCGGGCATGATCTTCGACGTATAGCCAGTCGCGGA
TCTGGTTGCCCTGGCCGTAAACCGGCAGCGGTTTGCCTTCCAGCGCGTTGAGAATCATCA
GCGGAATCAGTTTTTCCGGGAAATGATACGGGCCGTAGTTGTTGGAGCAGTTGGTCACCA
GCGTCGGCAGGCCGTAAGTCCGCAACCAGGCGCGCACCAGATGATCGCTGGCGGCTTTGG
AGGCGGAGTACGGGCTGCTCGGCGCGTAAGGCGTGGTTTCCGTAAACAAATCGTCGGTGC
CGTGCAAGTCGCCGTACACTTCATCGGTGGAGATATGATGGAAGCGGAATGCCGCCCTGC
TCGCCTCCGGCAGCGCCAACCAGTACTGCCGCGCCGCCTCCAGCAGGGTGTAAGTCCCGG
TGATATTGGTTTCAATGAAAGCAGAAGGGCCGTCGATGGAACGATCGACATGGCTTTCCG
CCGCCAGATGCATTACCGCATCCGGCTGAAAGGTCGCAAACACCCGATCCAGCCCAGCCC
GGTCGCAGATGTTGACTTTCTCAAACAAAAAACGGGGATCGGATGCCACCTCTTTCAACG
ACGCCAGATTACCGGCATAAGTCAGGCAATCCACAACCATTACCCGGTCCTGAGTATGCT
GAATGATATGACGCACCACGGCCGAACCAATGAACCCAGCCCCACCCGTTACCAGAATAT
TCATGAATAGTGACCTTTCAGAAATGTGTTAATACGCGGATTTACTCACAAATCCTTTGA
AGATTGTCAAAAATATAATCTTGATATCCAGCCAGACGCTCCAGTTTTCGATATAGAACA
GATCGCATTCCACACGTCTTTCCATCTTCTCCAGAGTATCGGTTTCACCGCGCCAACCGT
TAATTTGCGCCCAGCCGGTGATCCCTGGCTTCATTTTGTGCCGCAGCATGTACCCCTTTA
TCAGCTTACGGTACTGTTCGTTGTGCGCCACCGCGTGCGGACGCGGCCCGACAATCGACA
TTTCGCCGCGGATGACATTGATGAACTGCGGCAGCTCGTCCAGCGACGTACGGCGCAGAA
ACGCGCCCACCGGCGTCACCCGCTTGTCGCCCTTGCTGGCCTGGATCACGGTATCGCCGT
TCTCCATCACCGTCATACTGCGGAATTTCCACACTTCTATCGCTTTGCCATCCATGCCGT
AACGTCTCTGCCGGAAAATCACCGGCCCTTTGGAGGTCAATTTGACCAGCAACGCAATAC
CCAATAACAGCGGGGAAATAAGCACAGTAATAATCGACGCGGTCACAATGTCTTCCAAAC
GTTTGAGCAGACGGTTCACGCCGCTCATCGGCGAGTCATACAACGACACCACCGGAATAC
CGTTGATGATGTCGCTACGCGACTGCAACACGTTGAACGCCAGAATGTCGGGCACCAGCA
TCACGGTACAGGTGGTATCCGTCAGTTCCGACATCAGGTGGTTGATCAATTCCGCTTCCT
GCAGCGAGAACGAGACGTAAATCTTGTCCAGATCCCCTTTGTGGGCCAGCCGAATCAGTT
CCTCCACGTTCCCCAGACAACGCACGCCATTGCGCTCATAGCTGTACTGGAACTGGCTGT
TTTCGGAAAAATAGCCAAGGATGTTCAACCCCATCCAGGGCGCCTGCTTGATGCTCTCCG
CCAGATAAGGCCCGGAGGGTTGCGCGCCGATAAACGCCACGTTGACCTTGTTGTAACCCA
TTTTTCGCAGATATTGCACCACTACCCGAATCAGGGTGCGTGATATCACGAATCCCGCCA
CAGTAAATAAAAACCAGACCGCATGAAAATGATAACCAATATATTGATTCGGCACCAAAG
ATAAAACACCGGCACCGAAGGTGACGCTGACACCCCAATTAATAATCAGGGTGCGAATTT
CGGTATAAATACCGACACCACGCCACGAACGATAAAAATTGGTAAAACCTGCCAGCAGCT
GGAAGACAGAGAAACTGATTAAGGCGATCAAATACGATGCCGTCGATATCTCTTTTTTTG
TCACCAGACATGCCAACAGTACGCTGATAAAGATTACAGTCATATCAGAAAAACGCTGTA
ATACTGAAACCAGCGAAGGAATAGCATAAATTACACTCTCTTTTTTCCTGACCATAGTCG
TTCACCTGTACGAGTAGAAGTTATTGCCAGAATCTTTTATGCATACTCAGTTTCCTGATT
AAGCCATGAGGTATTTTTCGATAATGTTGCCCCAATTTATATCCTGCGATCTTCAGGGCA
TTGTGCACGCAAGCACGAGGGATCCACAGATAGTTATTTTCTTTCATTAGATAGCGGAGC
TCAGAAAAAATAAATCGCTTTCCTTCGCCGCCGGCACCGCCAAATTCCTCCCTAATCCAT
TTTTCGTCACAGTGAAATACACCGATATCAAAATAACGCTTGAATTCCTCCACCGGCGTA
TAGTTGTGCGAATGTTTGACCGCCGCATCCGCCACATACGCCACCCGGTATCCGGCCAGC
ACCGCCTGAGCCGCCAGATGCATATCCTCGCTGAGAATGGTATTGGACGGAAATCCGCCC
AGCTCATGAAAGGTTTTCGCCCGATAAGCCGCAAACGAGTTGGAGGTAAACACCGTCTTG
ATGCCATAGTGCGGCTTGTCCATCAGCCCCAATACATGACTGCGGGTGCTGTAATTGAAG
CGGCGCGCATGGCAGGCCAGCGGGTTGGCGTCGTCGTGCGGCAACTGACGGCCGTAAGCC
ACCGCCACCCGCTCGTCCTCAAACGCCGACAACAACTCACGAATAAAACGGTGCTGGGGA
ATGGCGTCCTGGGTCAGAAATACCACCACGTCGCCGTCACTCATTGCCACACCGAGATTA
CGCGTGCCGCCGTGGTTGAATTCGGCGGACGTAATGGTGTGACACCGGAAACCGTAGCGC
GCGGCCACCTCACGCGAGTTGTCGCGCGACGACGAATCAATCACCAGCACCTGCTGCGAC
GGCAGTTTTTCGGCGGTCAGGCAGGCATGCAGCGACGCCGCGCATTGTTCCCAGATTTCA
CCGCCGTTATAAACCGGAACCACAAAATTGACTTTCATATTCGATTCTCTTGCACACCTG
AAAAGTGAAAAAACAGTCGTCGATGTCGCTACACAGCGTGTCGGCGTCAGTGTCCCAATA
CGCGTAGCGTTTCAGATGCACACTGTTTCCATGTCAGCGATTGGGCGAACGCCTCGCCCT
TTTTCTGCATGCCAGCCGGGCCCTGACCGGTCACCAGTTGGTGAATCCCCTCGGCGATGG
ACTCCACCGACAGCGGATCGACCAGAATCGCCCGCTGTTCGCACAACTCCTTCATTGACG
TGGTGTTGCTGGTCAGCACCGGTAGCCCGTAGCACATCGCTTCCAGCGGCGGCAGACCAA
ACCCTTCGTACATCGAGGGGTAGCAGAAGCCGCGCGCATGCTGGTACAGGCTCACCAGCG
CCTCATCGCTGACATGGCCGGTAAAAATCACCGCATCGCTGTCGACCAGTGCTTCGGCGC
CGTCATCCCCGAAGACCCGCGATACGCCTTTCTTACCCACAATCACCAGCCGGATGTCGG
AACCGCTTTCCTGCCTGAAACGCAAAAATGCGTTGATTAATCGGGGAATATTCTTTCGTG
GCTCCAGCGAACCCACCGACAGCAGGTAGTCGCCGTCCACCACCGACGCATTTTTTTCCG
TGGCACTCCCGCCGGCATCCGGCTGTAGCACGTCCACACCGTTGTAAATCACCGAAACCT
TGCTCTCCGGCACACGTAAATGGTGCATGATGCGTTCCTTGGAAAATTCGGAGATGGTGA
TGATGTGCTCCACCTTTTTCGCCAGCCGTGGCTGCATGAATTGATACCAGGCGACGAATT
TCTTATTCAGCCATTCCGGATGATCAAAAGGCACGGTGTCGTGAATAGTGACAATCTGTT
TTTTAATCAGCAGCGGCCCGGTATTACAGGGTGACCACAATATTTCCCGTGAGGCAATTT
TCCGCGGCAGGGAAAATTGCTCCCATAAATGTCCTTTCATGCCATAAATAATATTATCAG
GCTGTATTGATGCCACCCTGACGCCGACAGTGGAAATATAATCAATAATCTTCCTGGTAT
AGCGTTGCACGCCGGTAGTATGCCCCAGCAAATTACGTGTATTTACATACATGAATGACA
TCCCCTTCCGGTTACACCGAATGGTGTAACCGTTTAAATAAAAGATAGTGATTGTTTCCG
GATTCCTTTTTTCCAAAAACCAGCCAATCTAAAAACCGTATTCTTTATTTTTTTATTACT
CTTTATATTCCGCAGGCGATAAATCGTGCCGTCGGCTTTCGGGTATAAGCATTTTCATAT
AGACCTTTTCAAATTCCCCAGCGATAGCATCAGGTGTAAAAGCATGTAATGTTTCGGGGC
CGAGTGGTTCGATATGTTTATCGATAACCTCTTCGAGCGAGCACTCTTCCATAAAATAGA
CATTCGGCAGCAGGGACGATAATTCGCTGACCGCCCCCATTCGGTTAGTCAGCACCACTT
TTCCATAAAAGATGCTTTCCACTACTACCCGGCCGAACGGCTCATGCCATTTCACCGGCA
GCACCACCACATCCACCTGCTGCATGAAGTCTTCCAGGCTAACAAACCCCAGCAGCGTCA
CACCGCTGTCCCGGGCTTCCTTTACCAGCGGGTTATCCTGCGTGATACGGCCTGCGGCAT
AAAAGGCATACCCCGGACGATCGCGGTAATGCCGGGCCAATACGCAGAAATCATCAAACC
CCTTCTCCACCGCCAGCTTGCCGATAAAACCGATGCGCCTGACCGCCTTACCGACGTCGC
CCACCGTCGCTGGCTCCGGCGTCTGACTGGCTTCCAGCACGATGTCATAAATAAACGAGT
GGTATACCTGGGGGAAAAACCCCGCGTTGCGATGCAACTCGAAAATAAACCGGCTGATGC
CGACATAGCCGTCCACCAGATGGCTGCACCGCCTTTTCAACCAGGACATCAGACGAATGC
CCACGGATGCCGGGTCCTGATTCTGCCCCCGGTGAAACAGAGTCACATTGTGATGAAACA
GGTAGTAATCCCGGCTGGTATGTAAGATTTTCACCCCGCAGGCTTTCGCCGCTGACCAGA
CCGACACGGAAAATCCGGCGATATTGTTGGTATGCACCAGATCCGGCGAGAAGGTCCGGA
TAACCTCCATCGCGGCGGTACGCATATCCACGTTGTAGTAATCTTTCAGGTGCCAGCGTA
TTTTCTGGAAGAAAGACTTTTTTTCGCCATCAAATGGCCAGTAGCAGTTGGCCAGCGGCA
CATAGCACACGGCAACGCCATTAATGACCGTTTCACTGCGATGCTTTTCCGGCGTCAGGC
ACAGTACCTGCACCTGATGCTGTCGCCGCACCAGCGCTTCCGCCATCAACTGCACGGACA
CTTCAGCCCCACCCACCTTGTGCGGGTGGTACAAGGTGTTGATAATCAGAATTCGCATAT
AGAGTTGTCCCCGGCAAATACGGGGTGCCTTATTCCGACACCAGACGGCATGAGCCGCCA
CGCTCCGCATCAAGAAAATAGTTTTATAAATCATAACCATAGCCGTACTAACCCAGAGCA
TATAAAGCAATGTGTTAAGGACAACATCCTTGATGGCGGCACCGTTATTACCCGTGCAAC
TTTATGCGTTTCCCTTTTTCTGCCCCCCGCCGACAAGCAAAGCATCGCGCCCTAATCGAC
GGGTTTGCGTCAATCAACCCCGTTGCGTATTAAGCGCGAGCACATTGTTGTAGGCCTGCT
CGTACTCCTGCGCGACCCGGTCGGGGGTAAAATGTGCCAGCATGTCGGGACAAAGCGGTT
CGGCGTGCTTTTCCACTTCCTCATCCACCGAGGTCTCTTCCATGAAATAGATGTTCGGCA
ACAACGCGGCCAGTTCGCCGACGCCCCCCATGCGGTTGGTCAGCACCACTTTTCCATGGA
AGATACTTTCCACCACCACCCGGCCGAACGGCTCATGCCACTTGATCGGCAGCACCACCA
CATCCACCCGCCGCATGAAGTCTTCCAGGCTGACAAACCCCAGCAGTATCACTCCGCTCT
GGCGCGCTTCCTCCACCAGCGGGTTATCCTGCGTGATGCGGCCCGCGGCATAAAAAACAT
AGCCGGAGCGGTTGCGGTAGTGTCGGGCCAGCGCGCAAAAGTCATCGAACCCCTTCTCCG
GCGAAAACTTGCCGATAAAACCGATCCGCCTGACATCGTCTTCAACCGGTTCACGCTCCC
CGTCGTCGTCCACCGCCGGCACCGTGTTGTAAATAAACGCATGGTGCGCATTGGGGAAGA
ACCCGGCCTCCCGGTGCATCTCGCAGATAAACTGGCTGATGCCGACATAACCATCCACCA
GACGACTGAACCGTTTTTTCATCGCCGACATCAGGCGAATACCCGCAGCATCGGGATCCT
GATTCTGACCGGCGGAAAACAGGGTCGAGTTATGGTGAAACAGGTAGTAATCCCGGCTGG
TATGCAGAATTTTCACCCCGCAGGCTTTCGCCGCCGACCAGACCGACACAGAGAACCCGG
CAATGTTATTGGTGTGCACGATATCGGGCGAAAAAGCCTGAATTTCGTGCATCACAACCA
TGCGCATATCACGGTTGTAGTAGTCCTTCAGGTGCCAGCGTATTTTCTGGCTGGAAGAGT
GCTTCTGACCATCAAACGGCCAGTAGCTGTTCGCCAGCGGCAGATAACATACCGACACGC
CGTTAATTACCTGCTCGCTGCGCTGCGGATCAGGCGTCAGGCACAGCACCTGAACCTGGT
GTCCACGTTGCACCAGCGTTTCGGCCAGAAGCTGGACCGAGACTTCAGCCCCACCCACTT
TATAAGGGTGATATAAGGTATTGATAATCATGATTTTCATATTATCTATCCTTGTTTTTA
ATCTTTATATTCAGGGACCCATTGCCGCCTCTGCGGAATGGACCAGCACGCCCTCCCCGA
GGGCAGAGATACCGCTGGCGTGCACTCCGGCATAACACCAGCTATCTCTACAGCTACTTC
CACTGTCTGTATCTACTACCTATCTGTTTCCACTACCTGTCTGTTTCCACTACCTGTCTG
TTTCCACTACCTGTTTCTTCTCTTCTTCTATTCATCCACGGAGCTAGTTTTTATCTGCCC
CGTAAGAGTACTGATAGGAGTCATATCCATAGCTGTAGTAACTCAACGCCCGGCGAATCA
CCGCATTCAGGATCACCCCTTTGATCGGCGTGCCATTCTGCTCAAAGCGTCGAATACTGA
TCTCTACCTCTTTCGGCGTGTTCATCTCAAACCGCGCCACCAGCAACGATGTCCCAGCCT
GTCGGCTGATAATCGCCGCGTCGGTCACCGCCAGAATCGGCGGCGTGTCCAGCAGCACGA
TATCGAACTGACGGACGGCCCAGTCGACAAACGCGGTAAAGTTGCTGTGCATCAGCAGCT
CCGACGGATTGGGCGGGATCTGGCCGCGCGGGATAAAAAACAAATTTTCCACCGCGGTAG
AGCGCAGCGCCTGCTGCGTCTCGATCTGCCCGGACAGGATGTCCGACATGCCGCGTTCCG
GGGTGGCGTCCATCAGATGGTGGGCATAGCCCTTGCGCATATCGCAGTCGACGATCAACA
CCCGCTGCCCGGCCTGGGCAATCACCGCCCCCAGGTTGGCGCTGACGAAGGACTTGCCGA
TCCCCGGACTGGCGCCGGAGATCATCAGGACATTGTTTTTCGCTTCCATCATGGCGAAAT
GCAGGCTGGTGCGCAGGCTGCGAATAGCCTCGATCGCCAGGTCGGCCGGATTGCCCACCG
CCAGCAGAGAATCAGAGCGGGTATTGCGTTTGCGGTTCTTGCCGACGAACTCCCGATCTT
TCTTCTGTTGCCATTCCGACAAGGGCACGCTGGCGTACACATTAATACCCAGCTCTTCCA
GCTGTTCCGGGCTTTCGATACCGCGGTGCAACAGGGTTTTCAGCAACACGAACCCGACGG
AGGCCACCCCGCCCAACATAGCAGCCAGCAGAATCACCAGCGTTTTTCTCGGTTTCACCG
GTTTAAGCTGGACCACGGCCTGGTCGATGATGCGCACGTTACCGACGGTACTGGCCTTGT
TGATGCTCAGCTCCTGCTGCTTATTCATCAACTGGACATACACTTCCTGCCCGACGTTCA
CATCCCGCGTCAGCCGTACTATTTCCTGCTGGGTTTTCGGCATGCCGCTGACGCGCCGAT
TCAGGTTGTCGCGTTCCTTTTCCAGCGTGCCGCGTTTCTCCAGTAACGCCCGGTAGGCGG
GATGCTCGCGGGTATACAGTTTGGAGATTTCCGCCTCATGAAAAGTCAGCTGGTTGAGCT
GAGATTCGACATCCACTATCGTGTCCAGCACCGATTTGGCTTCCAGCGACAGATCCACCG
AATCTTTCTGCTGGCGGTACTTATTCAGCTTGTCTTCCGCTGTCTCCAGCGAGGTACGCA
CCAGCGGCAGCTGTTCTTTCAGGAACATCAGGCTTCTGGCCGCTTCTTCCGACTTACGGT
CCACATTCTGTTGCAGGTAGTTGTCGCTAATGCTGGCCAACGTCTTTTTCACCAGCGCCG
GATCGCTACCTTCCAGCGTCAGTTGCAGTACACCGGTATCCTTGCCTTTATCCGCCACCG
CCAGTTCGCTCAGAATGTCGTTGATCGCGGTCAGCATGTTCTTTTTCCTGACCGAAAACA
CCGTTCCCGCTACGGCGTTGGTGTCGCTGATCAGCAGACTGAAACCGCCGTGAGACTCCA
GTTGCCCGATACTGCCGGTAAACTCGGCGTCCTTACCGGCGGTAAAGCGATATTTACCCC
CGTCCTGGATGGCCACGGTTATTTTTTCATCCAGCCAACTGTCCGGCACCGACAACCGGG
AGACGGCGATCCGGGCGGGCTCTTCATCCTTCAGACGGGCGATACCTTTGCCCACCAGCG
GGAAATACTGCTGCTCCACCTCGGTATCCAGTCCCAGATCCTGCACGGTCTTCCCCACCA
CCATACGGGAGCGGAGCAGTTCGACTTCAGGTGCGGACTGCGGCTTGGTATCCGGCAAGA
CCTTGGAAATATCGTTCATTAGCGAATCGCTGACGTTCTGTTCCACCTGCACCATCGCAT
CCGCCTGATACACCGGCGTCGCCAGCAGCGCATACAGGATGCCCAGCATGGTAAAGATGG
TGGTGATGCTGATAATCAGCCAGCGGTGATCCAGCACGGTCCCCAGTAAACGTCCCAGGT
CAATTTCATCCGCCTTGTCCGCTTCAGATGTTTTCACGGCAATTCTCTCTGACATCGTAA
TCCCTGACTGGTTAACGGCTCAGCGCCTGCGCCCACTTGCGGGCAGATTGTTCAAGTTGG
GTATACACAAACTCAAAGGCTTCCCGGCTCTTGCGGTAAGGGTCGGTAATCTCCTGCTGG
TTAAGCCAGTGCCCGAACAGCAGCGTTTTCCCACGCACTTCCGGCGAGAAACGGCACACG
GCATCAATGTGCGCCTTTTCCATCACCAGAATCAGGTCGTAATGCCGGCATAGCGATCCG
GTCAACTGGCGCGCGACATGCCCGTCCAACGACAGACCATGATCGGCGGCCACCAGGCTG
GCCGTTTCATCGGCAGGTTTTCCAGCCATCGCCCGCCAGCCGGCGGAGACCACCGTTTTC
CCCGGCAATGCCTGCTGTAACAGGCGTTCGCCGGTCGGTGAGCGACAGATATTGCCCTCG
CAAATAACAAGAATACTGTTGAACATCGACACGTCCCCCTACGGCTACGGCCAGGTACGA
ACGCGCAGACTGCCTTCGCTCAGGTCGTTAAACCCGCTGATGGTCGGCACCAGTTGCGAA
ATCAGGCGATTCCAACGCGCTATCGGCGCCGAGGTGACATACACCACGTCATACGGTTGC
AGCGGGAATTCGGAGCCCATCACCAACGCGGTAGCGTCTTTGGTATTGAGCTGATAAATG
TTGGCCAGCTTCGGCCCTTGCGTACCGCGCAGCGGGCGGATGACAAACACGCCGGTGGCG
TCGGCCACCATCTGGTTTATCCCTTCCGCACTGCCCAACGCCTCGGTCAACGTCATGCCG
CTGCGGTCCATCTTGAGGGTGGACTGCTTGTTCACTTCCCCCATCACGAACACTTTCAGG
TCATCGTTGCGCGGCACGAACAGGATGTCGCCGGGGTACAGCAGGCGGTTCTGGGACAGA
TCGCCGTTCTGCATCAGCGCCTGCAGGGAAATTCGTTCATCTTTACCGTTATGCGTCAGC
ACCAGATTGCGCCAGTCGGCAAACTCGCTCAGCCCACCCGCATTGTTAATCGCGTCCAGA
ATGGTCAACGGCACGTTGGAGATAGGCTGCTGACCCGAACGCACCACTTCCCCGGTCACA
TAGGCTTTCTGCGAGCGGAACGCGGCAATGCTCACTTCCACCTGCGGCGATTCGATGTAC
TGCGCCAGGCGACGCATGATTTCGTCGCGGACCTCGGTCAAGGTTTTGTCCACCACGCGG
ATCTTGCCGATGTAGGGGTAAAAAATGGTGCCGTCCGAGTGAACCCAGTTACCGGTATCA
GCGGCGGTGCGGTAAGTCCCCGCCGGCGTGGTCAGTTCCGGGTGATCCCAGACGGTCACC
ATCAAAACATCGCCGATGCCAATACGGTATTCGTAGCGTTTCAGCTCCGCATCCAGCGAA
GGGTTATTCTGGGCAATCGCCGGTCGCAGGCGTATTTTCTCTATCAGCAGCGGGGTGACA
GGATAAATATTGACCAGTTTATTGATGTTGAAATCATCATCCGGTTGTTCTACGACCTCT
TTTCCACTGGTAGAAAGGTGCGTACCTGGCACCAGCGTACAGCCAGCCAGGAATGTCGCC
GACAACATCAGCGGTATAACTTTCAGTGTTGGTTTTAACATCCTTTATGCCATCGCTTTT
CAGTAAAGTGAGAAACAAAGAGCGGTACTGCCCGATCGATAGCGCATTGGACGATCCAAG
GTCGTTCTGCAATGCGTTGATCCTGAATGATTTGCTTGAAAATGTTTTCACCCCGCCCCA
AAAACCTAAAGACTTATAACCAAAATTACTTTCATCACCGCTTAAATATTCAAGCCGGAA
TAAGTAACGCGTTGTTTAAGGTGATAAATCTCTGGCCGGAACGCGATTCACTGCTTGCCG
CCCAGATTGGGGCCAAGCCAGGCCGTCGCGAGCCATAGGCATGCGTTTTGATGTGGAAAA
GGGGAATGACGTCAGCGCGGGACGGTTGATGGCGAGCCGTTTTGTCAGGCTGCGCGGTTA
CATTGCCGTTGCTGTGAGAAAAATCGTCGTTGCTGTGAGAAAAATTGCCGCTGCTGCGAG
CAAAAACGTTGCTGCGGGCAAAAAAAGACGACTCGGGCGCAGGCGAAGCGCCGGTCAGGG
GGAATGCCGCGGGTTGTGCCAGCGGTCTGAACGTCAGTGTCGGGTTTAACATCCTTTGCA
TCGCCTTTCAGTCAAGTGAGTAACAGACAGCCCACACGTCAGGAATTCACGTGTGGATCC
GTTGACATCGCGGCCGTTTCGCTCACCGTCAAACAGGCTGAAAGGCCTGAATACCGGCGG
CTGAACGGTTTCAACGTCCTGGAGGGCATAGTCTGAAACGCCGCTTGCGGCTGTCGGGTG
AATCGCGTCAGGTACGCTACCGCCCTTGGCTCGTAGCTACCAACTCGCTGTCCCGTTTTC
GTTTCAAACTTGCCCAGCTATTGCTGTGACTCGTCATAACTGACTCGTAAAAATGGCTTG
CAAAAACATTAATGACACTAAAGTTTCGAATTAAATATTTTTAAAGATGTGTCAATATCG
CCATACCGGAGAGTAGTAAAAAATATTTGCTTATAACAAGACAAATATCTTCCCAGTGTT
TTTTTTCGGAAAAATACTAACATTCCATGCAGTTTTTCTTATGAACAAAGATATTTTTAT
CATTAATAAACAGAAAGTTATGTATATCAGAGACATCTTAATAAATATTTCATTTTCATA
TAATAATTTTGTTAACGCATTAATGAGCTTATTAAATAGCCAGGGAATAGGCTAATTTCC
TGCTTGCCTCTCTGATTTGGCATATAATGCATCGCCTTAATGGAATAGGTTATTTTTTAA
CCTGATCAGTGGTTTTTTGATTTCTCAAAACGTACTGCAATGCTTTCCATCTTGCTGAAA
ATCCTGTGATCTCACTCACGCAGAAAAGGCGGGTATCGACACCCCGCAATTTGATATCAG
TCAATCACGATCGGTCGCGTTATGGTTGAGCGACGCAACGCCTGATACGCTATGCGAATA
CCAACCTGATAAAGAAAAAGGTGAATTCAGCCTATGGAATGGATCGCTGATCCAACAATT
TGGGCCGGTCTGGCCACACTGGTGGTTCTGGAACTGGTATTGGGTATCGACAACCTGGTC
TTTATCGCCATTCTGGCGGAGAAGTTACCGGAAAAATCCCGGGATCGGGCGCGAGTTGTC
GGGTTATTGCTGGCCTTGCTGATGCGATTTGTACTGCTGTCGTCCATCTCCTGGCTGGTC
TCGCTAACCCACCCGTTGTTTACCGTTTACGGGCACCCGTTCAGCGCGCGTGACCTGATT
ATGCTGGTGGGCGGCCTATTCCTGCTGTTCAAAGCCACAGTGGAGTTGAATGAACGGCTG
GAAGGCAAAGATCAGGCGCAGCAAACCCAACGCAAGGGTGCGCGTTTCTGGCCGGTGGTC
GCTCAGATTGTGGTGCTGGACGCCATATTCTCGCTGGATTCGGTGATTACCGCGGTCGGT
ATGACCGAACACCTGCCGGTGATGATGGCGGCGGTCACCATTGCCATCGGTCTGATGCTG
CTGGCCAGCAAGCCTCTGACGCGCTTCGTCAATGCCCACCCCACCATTGTGATCCTGTGT
CTGAGCTTCCTGCTGATGATCGGCTTCAGCCTGGTGGCGGATGCTTTCGGCTACCCGGTT
CCCAAAGGTTACCTTTACGCTGCCATCGGTTTCTCAGTCATGATCGAGATGCTCAACCAG
TTGGCGCAGTTCAACCGCCGACGTTTTCTCTCTTCATCGACCCCGTTACGCCAGCGTACG
GCGGAAGCGGTATTGCGATTGCTGCGCGGCGAGCATGAGGAAGCAGAGCTGGACAAACAG
GCCGCCGACCGGGTGGCGGATAACACCGGCAGCACCGGCCAGCCGGTGTTCAACCAGCAG
GAACAGCGCATGATCGAGCGCGTGCTCGGCATGTCGCAGCGTTCAGTCAGCAGCATCATG
ACCATCCGCCACGATATCGAACACGTGGACGTCAACATCGACCCGGTGGACTTCCACGAA
CTGATGGAAAAAAACCAGCACACCCGGCTGGTGATGTTCGACAGCCACGTATCCAGCGAA
CCGCTGGGCGTGGTGCACCTGATCGATCTGCTGCGTCAGCAGTTGCACGGGCAAGCGCTG
AATCTGCGCGCGCTGATCCGCCAGCCGCTGGTGTTTCCGGAGCAATTGTCGCTGCTGTCC
GCGCTGGAACAGTTCCGTGAGGCGCACACGCACTTTGCCTTTGTGGCCGACGAGTTCGGC
TCGGTCGAAGGGATTGTCACGCTAAGCGATGTCATGGAAACCATCGCCGGCAATCTGCCG
CTGGAAGGGGAAGAGCTGGACGCCCGCCATGATATTCAGGAAAACGAAGACGGCACCCTG
ACCGCCAACGGCTATCTGCCGGTCGAAGATTTACTGATGTATATCCCGCTGCAACTGAAC
GAAAAGCGCGAATACCACACGCTGGCCGGCTTACTGATGGAGTATGCGCAGAAAATCCCG
CAGGAGGGCGATGAGGTGCGTATCGACAATGCCCTGTTCCAGGTGCTGACCGTGGAAAGC
CACCGCATCGTGAAGGTGTTGATCATCCCTGAACCCCATCCGCAACCGGACTATGAGGTG
TAAGCCCCGCAGCGCATCAACCCGCACGCGGGCACAACAAAGGCGGCCTCGGCCGCCTTT
GTTGTTTCACTGAAAACACCTGATGCGCGTCACATGCCCGTCGCCGGGGTTTTGGAGGCC
GGCTGATTTTTCTCAGCCCAGTCATTCAGGCGTTTTTTCATCTCGTCCTGTAGCCGCTTA
CGCAGCAACTGTTCGACCTGCAACTGGTAGTTCAGGTTGCCGAATTCGCCGTACAGACGG
AACGGAATAGCGGTATCCTGCAGCAGTTGCACCAGTTGGCTATCCCCTTTCCACCCTTGC
GTTATGCGCACATCCAGATTGATATCGCAACGCTGGGCGGGTAAGTCGAACTGACCGTCA
CCGTTCACCGTCAACGCCTCGGACTGCCCGGCTAATGACTGCAAATCCAGTTTGCCGGCG
TTGAGCGTCGCGTCGCCGCTCATCTGCCGAATGTCGGTGTAGCGGGCGTAGTCGTCCGGC
GTCTGAACGCCGCTGTTGCTGCGCGCCGCCGCCTGCTGGATCAACTGCTGGACGTTCAGC
CCCGACAGCCGCAACTGGTCGAACTGCACCGACGCCGTTCCCCGCCATTGTGAGAGCAGC
GCTTGCCGCGACAACTCGTCGCCGCTCAGCCGTCCTTGCAGGCTGAGTTTGCCCTGCAAG
CCGTCAGGCAGGCCGAACAGCGGCAGCAACGTCGACAGCTCCATCGCTTTCAGCGTGGGC
TGAATAGTGATAGCCGGCGACGCCCCCACATCCATCGACCCCGGCAATGAGAAACGCCCT
TCCCCCACCTGACCGCTAAAGTCAGTGACCCGGACCTTGCCGCGCTGATTGCTGCCCCGC
AGGGTAAACTGGTTGACCGTCATACCGCGGTAAATCAGCGTATTAGCGGCCACCGACACG
TTGGCAATCGAGCTACGCAGCCCCTGATAAGGTTCCGGCGGCTGATCATGCGAAAACACC
GGTTTGGCTATTACCGTTTTGTCGCCGCCGTCGCTCGACGAGGCGGCGTGCGTCAGCCCC
AGCAACGCGTCCAGATCCAGTTTTTCCGATTGCAGATCCAGCACATACTCCGGCGTGGCG
CCGAAGGTGGTGGATAACGAACCATTCAGTTGGCTGCTATTGGCGCTCAGGGCAAACTGG
CTGATGGTCAGTTTCTCCGGCTGACGCTGATAACTGCCTCGAAGCGTCCCTTTACCGCTG
ATGCCCTCTGTCGGCAGCCCCGCGCCCTGCAACTGGTAACTGACGCTTCCGACATCGGCG
CCGATCTGCTGCGGGTAGTTCTGCATGTTCAGCATGGCGTTAAGCGAGAACGACAAGTCA
CGTTGGTCGCGGTTGAAACGGCTGGAGAGCGACACCCGCACCTGCCGGGCACTGTCGCTT
TCCATCGTCAGGTTGATGTCGCGAACATTCAGAACCGGCGCGTTTCCGCGCTGGAACACC
AGCAGGCTGTCGGCCACGTCAACCCGGTTGATATCAAAACGCCACGGGGTCTCCGGCTCA
GGCGACGATGTCCCGCCCGGCGCAATCGGCACCGGACCGGCCGCCCGCGCGTCGCTGTCG
GACGTCAGGCGAATCACCGCGCCTTTGAGCATCACCTGTTTCACTTCCAACTGATGCGAC
AACAACGGCCAGAGTTTCACGTCCAGCCGCATATTCTCAGCGCTGATCAGTGGTGCGGCC
GCGCCCGGCGCGCTCACCGACAGGTTGCCGGACAAAATGCTCAGTTGCGGCCAGACATGC
CAGCGCAAGTCGCCATCCAGATTCAGCCGGTAACCAGTGCGCGCCTCGACCTGCCGTACC
ATATAGGCCCGGAAATCGTTCGGGTTAATCAACACCACCAGCGCCGTCATGCCTGCCGCC
AGCACCACCAGCAGAATCACCAGCGCGGTAAACAGTCTTCTCATGCCATCCTCATTCGCT
GTCGTACCCGGCCCAGCTAGTCTTTGTCAATCCGACTTGCCACCGCGCCCTGCTGGTCCT
TGTATTTCGCGTCTTCACGTCGGTTATACGGACGCGCGGCGGGACCGGAAAGCGGTTCGA
AACTCAGCGCGCCGATGATCATACCAGGACGCAGCGCCAGCGGCAGTTTGCCCGAGTTGT
AGAACTCCAGCACGATGCCCCCCTGCCATCCCGGATCGATGCGGTGGGCGGTCACATGCA
CCATCAGCCCTAAACGCGCCAGCGAAGAGCGGCCGTCCAGCCAGCCGACCAGATTATCCG
GCAGCGTCACCGACTCCAGCGTCACCGCCAGCGCCAGTTCTCCCGGATGCAGGAAAAACG
CGTCGCCTTCCGCCAGATTGATTTCATCGCTCATCACCCGATCCAGCGCGGCGCTAACCT
CGTCCTTCGGCCCGCTCAGATCAATGAACGGCGCGGTATGACCGCTAAACACCCGAAACT
GATTACCCAGCCGCACGTCCACCGTGGCGCCGTTAATCCGCTCGATCGGGGGGCGCGGCG
TAATCGACAACCGGCCGTCGTCCAGCCAGGTTTCAATATCACGGTCGCACAGTCTCATCA
TCTTCTCCAGTCAGACTCTCGCAGGTGATCAAACTGCCACAGCAGCGCCGGAAATGCCAT
GCCGGTTCCACCTGCTTCAGGGTTTTCTCAACGTACAGCCTACTCAAAGAACTGGCTGAT
TTTCGCCTTAAGAATATCAATGGCGATGCGGTTCTTGCCGCCGCGCGGCACGATGATGTC
CGCATATTGCTTGGACGGTTCGATGAACTGCAGGAACATCGGACGCACCGTTTTCTTATA
TTGTTCCATCACGGAGTCCATCGAGCGGCCGCGTTCGTTTACATCGCGGCGCATACGACG
CATCAGGCAGATATCCAGCGGGGTATCGACAAAAATGGAGAAATTCATTTCCTCTCGCAG
CCGGGCGTCGGTCAACAGCAGAATGCCTTCCAGGATAATCACCTTCTTCGGCGCCAGATG
CACCGTTTCCTGCAAGCGGGTGTGCTGCACATAGCTGTACTGCGGCAATTCAATCGGCTG
GCCGGCCTTGAGCATCTGCAGGTGTTGCAGCAGCAGGCTGTGATCCATGGCGCTGGGGTG
GTCGTAGTTGGTTTTGACCCGTTCTTCCATGGTCAGGTGGGATTGATCCTTGTAGTAGCT
GTCTTCCGGGATGACGCCAATGTGTTCATCACCCACCTGATCGCGCAATTCGCGGTACAG
GGTGCTGGCAATAAGACTTTTTCCGGATGCGGACGCGCCGGCAATCCCGATGATGACACA
GTGGCGAGACTTATCAGTCATGGCAATAAAGACCTGATTAACAAAAAAAATAAGGAGGGG
GACATACCAGACTGTTCGGACGCGGCTTGCGCCGGGTTGCGCCGAAGGATAGCCATCAGC
AGCATGCATAATTCATTGCGGGACACAGCCTGAGGTGTCTGGACGCGGCAATTATAGGGA
GTTAGCACGATTCGCGCCAGCATTACGCGGGCTTATGCTATGAGTACACACCGCATCTGA
CCGCCACATGCCGTCAGATGCCAAAGACAACGGATACCGCACTGAATCACGGTATCCGCC
AGGCGAGATCACACCGCGCGGAACGCGATCTCCGTCGGGATCACCTCTCCCTGCCAGTAC
AGTTGGGCCGCCACCTGCCCCGCCAGTTCGCGGTACAACTGGGTGAACTCACTGTCCGGC
TGGCTGACCACGGTCGGTTCGCCACGATCCAGGTCTTCGCGTAGCGAAATGTGCAGCGGC
AACTGGCCCAGCAAGGCACAGTGGTATTTTTCCGCCAGTTTCTGCGCGCCGCCGGTGCCG
AAAATCGGCTCCAGATGACCGCAGTTGCTGCAGATATGCACGCTCATGTTCTCCACGATG
CCCAGCACCGGCACCTTCACCTTCTCGAACATCACGATGCCCTTCATCGCATCCACCAGC
GCGATATCCTGCGGGGTGGTCACCACCACCGCGCCGGTGACCGGCACGTTCTGCGCCAGC
GTGAGCTGGATGTCGCCGGTGCCCGGCGGCATGTCCAGCACCAGATAATCCAGATCCGGC
CACAGCGTGTCCTGCAACAGTTGCAGCAGCGCCTTGCTGGCCATCGGCCCGCGCCACACC
ATGGCGTTATCGTCGGTAACCAGATAGCCGATAGAGTTGGTGGCAAGACCGTGCGCCATG
ATCGGCGCCATGTGCTGCCCGTCCGGCGAGGTCGGTCGCTCGCTGGCCGCGCCCAGCATG
GTGGGGATAGACGGCCCATAGATATCGGCGTCCAGAATACCGACGCTGGCCCCTTCGGCC
GCCAGCGCCAGCGCCATATTCACCGCAGTGCTGGACTTCCCGACGCCGCCCTTGCCGGAA
CTGACGGCGATAATGTTCTTCACACCGTTGACGCCCGCCTGATTGTTGACGCGGCGCAGC
GTGGCGATGTTATGGGTCAACCGCCATTCCACTTCACGGGCACCGCACAGGCGCAGCAAT
TCTTCGCTGACGCTGTCTTTCAGATCCGTCAGACCGCTCAGCCAGACAAACGGCATGGTC
AGTTCAATATGCAGTACATCGTCCAGCAGCGCGCAATGGTGCAGCGCATTAAGCGTGGTC
AGGTTATTTTTCAGCGTCGGGTGCGTAAAGGAGGACAGCACGCCGTTCACCATGGCGCGC
AACATCTCGGGGTTTTGCGCAGGGAGTTTATCGTTCATCCCGGCTCCTTGAGTTGAAATT
AAAGTTGTTATAAAAGCGGCCCTAGCATAGCAGAACGCCCGCGCGTGGGTGTATCGCCAA
TGTCCCGGCGCTGAAAAAACGGCGCCCCGAATGGGGGAACCGCCTCTCACCCGACGCCAC
TCAAACCTTGCCTTCCCGCGATTAACGCCGGAAGAGCGGGTTTTGTTGGAGCCCGCCTCG
CCCCAAGGTTTACGCATCAAGGCGCGATGGGGTAACATCAGGACTCCTTCTTAATTCATT
CACCAACCAACAAGCAAGTTCCCCACTATGACTCAAGTCGCAAACAAAATTTTGGTAACG
TGCGCGCTGCCTTATGCTAACGGTCCGATCCACCTTGGCCACATGCTCGAACACATTCAG
GCGGATATCTGGGTCCGTTACCAGCGAATGCGCGGCAATCAGGTCCACTTTATTTGCGCG
GACGACGCCCACGGCACGCCGATCATGCTCAAAGCACAGCAGATGGGCGTGGCGCCGGAG
CAAATGATTGCGACGGTGAGTCAGGAACACCAGCAGGATTTCGCCGGGTTCAATATCAGC
TACGACAACTACCACTCCACGCACAGCGAGGAGAACCGCGAGTTGTCCGGGTTGATTTAC
CGTCGGCTGAAGGAAAACGGTTTTATCAAGAACCGCACCATTTCTCAGCTGTTCGACCCG
GAAAAAAGCATGTTCCTGCCGGATCGCTTTGTGAAAGGCACCTGCCCGAAATGCAAGGCG
CCGGACCAGTATGGCGACAACTGTGAAGTATGCGGCGCCACCTACAGCCCGACCGAACTG
ATCGAGCCGAAATCCGCGGTGTCCGGCGCTACCCCGGTAATGCGCGAATCCGAGCACTTC
TTCTTCGACCTGCCGGCGTTCAGCGACATGCTGCAAAGCTGGACCCGTTCCGGCGCGTTG
CAGGAGCAGGTCGCCAACAAGATGCAGGAGTGGTTCGACGCCGGGCTGCAACAGTGGGAT
ATCACCCGTGACGCGCCCTATTTCGGCTTCGAAGTGCCGGACGCGCCGGGCAAATATTTC
TACGTCTGGCTGGATGCGCCGATCGGCTACATGGGGTCGTTCAAAAATCTGTGCGACAAA
CGCAGCGACATCAATTTCGATGAATTCTGGCGTAAAGACTCCAGCACCGAACTGTACCAC
TTCATCGGCAAGGATATCGTCTACTTCCATAGCCTGTTCTGGCCGGCGATGCTGGAAGGC
AGCGGTTTCCGCAAGCCGACCAACCTGTTCGTGCACGGCTATGTGACCGTTAACGGCGCC
AAGATGTCCAAATCGCGCGGCACCTTCATCAAGGCCGACACCTATCTGAAACATCTGGAC
GCCGACTGCCTGCGTTACTACTACGCCGCCAAGCTCTCGTCGCGCATTGATGACATTGAC
CTCAATCTGGAAGACTTCGTGCAGCGCGTGAACGCCGACATCGTCAACAAGGTGGTCAAC
CTGGCTTCACGCAACGCCGGCTTCATCAACAAGCGTTTTGACGGCCAACTGGCGGGCCAA
CTGGCGGATCCAGCGCTGTATCAGACGTTTATCGATGCGGCGCAGACTATCGCCGATGCC
TACAGCAGCCGTGAGTCCGGCAAGGCTATCCGCGAAATCATGGCGCTGGCGGATATCGCC
AACCGCTATGTGGACGAACAGGCGCCGTGGGTCGTCGCCAAACAGGAAGGCCGCGACGCC
GACCTGCAGGCGATTTGCTCGATGGGCATCAACCTGTTCCGCGTGCTGATGACCTACCTG
AAACCGGTACTGCCGTCGCTGACTGAACGCACCGAAGCCTTTCTGCAAACCGAACTGCGC
TGGGATAACCTGGCGCAGCCGCTGACAAGCCATCAGGTTGGCACGTTCAAGGCGCTGTTC
AACCGCATCGACATCGCGCAGGTACAGGGCATGGTTGAGGCCTCCAAAGAGGAAGCCGCC
GCGGCAGCCGCCAAACCGGTATCCGGCCCATTGGCTGACGACCCGATTCAGGACACCATC
GACTTCGCCGATTTCGACAAAGTGGACATGCGCGTCGCCTTGATCCAGAAAGCCGAACAG
GTGGACGGCTCGGACAAACTGTTGCGTCTGACGCTGGATCTGGGCGGCCAGACCCGCCAG
GTGTTCTCCGGCATCCGCGCCGCCTACCCGGATCCGTCCGCGCTGGAAGGTCGTCTGACG
GTGATGGTCGCCAACCTGGCGCCGCGCAAAATGCGCTTTGGCGTGTCCGAAGGTATGGTG
ATGGCCGCCGGCCCCGGCGGGAAAGACATTTTCCTGCTGAGCCCCGACAGCGGCGCCCAG
CCGGGGATGCAAATCAAGTAAGTGCATGCGCGTCAGGCCGGTTCATTCGGCCTGACGCCC
TCTTCGCCGCCACACCGCCCTGCCGCCAATCTCACGCTGCTCACACCTCTGACCATGCCG
TTAATCGGATAAACCGCATAGCGCTTTCGCCACAGTCGTGATAAACAGTTCCTGATCGTG
ACTATCACGCCACGCACTTAGCTACGTGCGTCGTTGGCCTGCACCTTCGCACCGTGCGTG
CTTCGTGCCTTACGTGATAGTCACGACGCCAAGCCCATCATCGATCATGGAGGAATATCG
AATGTCCCGTATTATCCCTTTGCTGCTGAGCGCGGCCCTGCTAACCACCGCAGCGCCGGC
TATGGCGTCCAAATCACTGAAAAGCGCCGATGAAGTAATCACCGCACTGAATAAGGGCCA
AAGTGTCAATGTCACCATCGATTTGTCCGCCTGTACGCCGCAGGAAGGTACCCCGGCCAG
CAAAACCCGCGGCGGCCTGCACATCAACGCGTATCGTCTGATTGACACCGGTACGCTGTC
GTTCAGCGACGAGCACTTCACCGTCGCCAACGACAACACGCCGATTCAGCAGTTCATGCG
GTATCAGGTTCTGCCGGACAACACGGTGCGATTCACCACCTTTATGTTTAACCTGCCCAG
CCTGCAACAGCGTGGCAACACGCTGAGCTACCTGTGCAAACTGGACCAGGATATCCGCTT
CTTCAAGCAATAAGCCCAACCAGATGCGTCCGGCCGGCTGGTCGGACGCGTTTCTTTTCC
CCAGCGTCTCCCCAGCTTCCCGTCAGTTTGCCCGCCGTATCTCATTGAACGAAAAGTTAT
AAGCTAAACCCAAAAGACATAACCCGCCCCCTTTGCACGCCGCAATGTTACCCGTTATGA
TTCCTCATCACTAAAATAGACATCCAGACATAAAGATATCCATAAAGCTGGCAAACCTGA
TTTCACAACACCGAGGATTGATCATGAAGAAATTCCCTGTCGCACTGCTGGCCCTGAGCC
TGACGGCCTCGTTCTCCACGCTGGCTGCGGAGACGCCGGCCACCGCCGCGCCGGTTCCGG
CCGTCATCGCCAACCATCAGGGACCGGTGCGCATCGCCGTGATCCGCAATCTCGGTTCGG
ACGATAACACCACCCAGTTCGTTTCCGGCGTGCTGGAAGAAGGCAAAAAACTGGGATTCA
AGGTAAGCACCTTTCTGAGCAACGGCGACGACGCCAAATTTCAGGACTTCGTCAATCAGG
CCATCAGCCAGAAATACGACGGCATCATCCTGTCACAGGGCCGCGCGCCTTATTCCACCG
GGCTGATTCAGCGCATTGTCGACAGCGGCATCAAAGTGGCGGTGTTTGACACCGCGGTGG
ATCGCACCATTCCGGGCGTCACCGTCACCCAGCAGGACGATGCCTCGCTGACCAACGAAT
CGCTGGGCCAGTTGGTGAAGGATTTCAACGGCAAAGCCAACATCATCAAACTATGGGTAG
CCGGTTTCCCGCCGATGGAGCGTCGTCAGGCGGCTTACCAGCAGATCCTGAAAGACAATC
CGGGCATTAAAGAGCTGGAATCTATCGGCGCGGTGTCTTCCGACGTGCAGGGCGATACCG
CCAATAAAGTGGGCGCGATTCTGGCGAAATACCCGAAAGGCAAGATTGACGCCATCTGGG
GTGCCTGGGACGCCTTCAGCCAGGGCGCGTACAAGGCGCTGAAAGAAAACGGCCGCACCG
AAATCAAACTCTACAGCATCGATATCTCCAATCAGGACCTGCAACTGATGCGCGAAGCCA
GTAGCCCGTGGAAAGTCAGCGTGGCGGTGGACCCGAAACTGATTGGCAAGGTCAACCTGC
GTCTGGTTGCCAACAAGATCGCCGGCGAGCCGACGCCGGCAACCTACGAATTCCGTGCCG
CCAGCATTCCGCAGGCGCTGTTGCTGAGCCAACCGGGCCCGGTCAACGTGGCGGGACTGG
CAAAAATCATCCCTGGCTGGGGCCAGACCAATGACTTTATCGCGCCGTGGTTTGCTACAC
TGGAAGCCAAAAGCAAATAAAAGTCTGTCATAACGGAGGCTTATATGGCATCAACGCCCC
TGCCCATGCCGGAATACAGCCGCAACATGCGGCTGATTGGACACAGCGATCAGGGCGGGC
GTCCTGATGGCGTACAGGTCATGGTCCACCGTGGTTACGCCTATATCGGACACATGGTGT
CTCAGGGCGTTTCCATCGTTGACGTGCGAGACCCGAAAAAACCCAGACCGGCTGGTTTCA
TCGCCGCGCCGCCGGGCACCTGGAATATCCATCTGCAAACCCACGATGACCTGCTGCTGG
TGGTCAACGCCCGCGATCTGTTCGCCGACGCCCGCTTCGCTGAAGAAAAGGTCTACTACA
CCCGCTCGGTGGCAGAAACGGTCAACACCGGCCAGCAGGATAAACACTGGAGCGCCGGGC
TACGGATCTTTGATATTTCCACCCCGGACCAGCCGCGGGAAATCAGCTTTTTGCCGCTGG
ACGGCATCGGCATCCACCGCATCTGGTACGTGGGCGGCCGCTGGGCGTACGTCTCCGCGC
TGCTGGATGGCTACAGCGACTACATCTTCCTGACCATCGATCTGGCCGACCCGCGTAAAC
CGCAAGTCGCTGGGCGCTACTGGCTGCCGGGCATGCACACCGCCGGCGGCGAAACGCCGG
ACTGGCAGGAAGGCAAACGCTATGCGCTGCATCACGCCATCGTCAGCGGCAACACCGCCT
ACGGTAGTTGGCGCGACGGCGGCCTGACGCTGCTGGACGTGAGCGACCGCACCCAGCCTC
GGCTCATCAGCCATCGCAACTGGAGCCCGCCGTTCGGCGGCGGCACCCATACCGCGCTGC
CGCTGCCGGACCGCGACCTGCTGATCGTGCTGGATGAAGCGGTGCTGGATAATCAGGAAG
ACGGCGAAAAACTGATTTGGGTGTTTGATATCCGCGAGCCGTCCAACCCGGTGAGCATCG
CCACCTTCCCTCAGCCCAACGAAATCGATTATGTGAAGAAAGGCGCGCACTTCGGCCCGC
ATAATTTACATGAAAATCGACCGGGTAGCTTCATCAGCTCAACGCTGATTTTCGCCACCT
ACCAGAATGCCGGCGTGCGTGCCTACGATATCAGCAACCCGTATCGGCCGAAAGAAACCG
GCGCGCTGGTGCCTGCCGCGCCCGAGCGCATGATAGACAAACGTCCCGGCCGCCCTCAGG
TGATCCAGTCCTGCGACGTGTTTGTGGATGCGCAAGGCATTATCTACAGCACCGACTACA
ACGGCGGATTATCGATTATCGAATACCGCGGCTAACCGCCGGGAGGACTCGCGCTGCGTT
ACCGCAGCGCGTTACTTCTCTGCTATCCGCCGGTATTCGTTATCAATCCAGCGCCAGCAC
CGACACCCACATCGGTCCCTGACCGACCGGATAGCGAGCCAGCGGCGTCAGGCTGCCGTT
ATCCGGCTGGATACGATAGACCTCGATGTGATGGGATTTCTGACCGGCAGCGATCAGGAA
CTGGCCACAGTGGTCAATATTGAAGCCGCGCGGCTGGGTTTCCGTCGGCTGGTGACCGGT
CAGCGTCAGCGTGCCGTCCTGTGCCGAGACCTGGAAAACACTCAGCAGGCTGGCGGTACG
ATCGGTGGTGTACAGGTGGCGACCGTCCGGCGTGATATGGATATCCGCCGCCCAGCAGGT
ACCGGTGAAATCGCCCGGCATGGCGTTCAGCGTCTGAATTCGGCGACCCTCGCCCTGCGC
GTCCAGCTCGAACACATCCACCGAACTGTTCAGCTCGTTGATGCAGTAAGCGAAACGGTG
ATTCGGATGATACGCCATGTGGCGCGGACCGGCGCCGGCAGCCGCACGCTGCTCGGCAGG
CTGATGCTCGGCCAGACGGCCATCGCTGCCGACATCGTACAGCCGGATGCGGTCTTCTTT
CAGGCATGGCGCCCACAGTACGCGGTTAGCCGGGTCGATATTGGTGGAGTGGCAGCCTTC
CAGCCCGTCCAGTTGCTGAACAGGCGCCTGCACTACGCCGTTGTCGCCAATCGGGCTGAC
GCTGACGCAGGCGTTGCTGTAAGACGCGCTGAACAGGAAACGCCCGGTCTGATCGGTAGA
CAGGTGCGTCGGGCTGCCCGGCAGCGGTGCTACGCCGGCTTCGCTCAGTTTTCCCTGTAC
GTCAATACGATAGCTGATCACGCGAAACTCAGGGCGCACACCGACATACAGGTGGCGCCG
ATCCGGCGCGATGACCATCGGCTGCACCTGCCCCGGCACCTCAACCACCTGTAACAAACT
CAGCTCCCCGCTGGAAGAGAGTTGCCAGGCATGGATCTGCTGGCTTTCCGGGCTGGCGAT
ATAAACCACTTGCTGCATTCGATTCTCCTTGTTGGCACCGTGAGGCGGCTGGCGCGCGCC
TCGTTACGCTCAGGCTATGCTCTCGTTTATCGATGATGACTCTCACATTGGCGACCCTTG
CATGAGAGCCAGCACGGAAAAAGGGCCTGTTGATCCGGGCGGCTGACAGTGTACCATCGG
GAAGAAGTGAACCCGATAACCCGATGAGAATACCATGACCTATCGCATCATTGCCCTTGA
TCTGGACGGCACGCTGTTAACGCAAAAGAAAACCATTCTGCCGGAATCGTTGCAAGCGCT
GGCTCAGGCCAGACAGGCGGGCATCAAGGTCATCATCGTGACCGGTCGCCATCATTCGGC
GATCCATCCGTTTTATCAGGCGCTGGCGCTGGATACCCCGGCGATCTGCTGCAACGGCAC
CTACCTGTACGACTACCAGACCGGGCAAACCGCCGAAGCCAACCCGCTTACTCCGGCGCA
AGCCAAAAGCGTGCTGCAACGGTTGCGGCAGTTTGCCATCCACGGCCTGATGTACGCGGA
TGACGCCATGTTTTACCAGCACATTACCGGCCACATTACTCGTACCCAAGCCTGGGCGGA
AAATCTGCCCGAATCGCAGCGCCCGGCGTTTCGCCAGGTGGACGACCTGCTGGCCGCCAC
CGACCACACTCGTTCGATCTGGAAATTCGCCACCCACCACACCGATACCGCCGCCCTGAA
CGACTTCGCCCAACGGGTTGAACAGGAACTGGGGCTGGCCTGCGAATGGTCGTGGATGGA
TCAGGTGGATATCGCCCAGGCCGGCAACAGCAAAGGCCGTTTGCTGCAACGTTGGGTGGA
ATCGCAAGGATGCAGCATGAGCGAGGTGGTGGCGTTCGGCGACAATTTCAATGACATCAG
TATGCTGTCGGCCGCCGGGCTGGGCGTGGCAATGGGCAACAGCGTCGACGACGTGAAAGC
GCACGCCGATTTGGTGATTGGTCATAACGAGCAACCCAGCATCGCCGAGGTGATTCGCAG
CCGGGTGCTGGCCTGAACCACCATTCATCCCGTCGATGCGGGTCGTATCTACCACACAGC
AGCGAGGAAGGTTCATCCGGCTTGCTGCTGTGCAGTAGCTTGCTGTCATAACGGCTCGCC
TTGATGATTTCGTCTCTCAGACAAAGCCTTCGGAATCGTCTGTTATTTCCACAGCTGACA
GAGCCAGACCACATTAATCCTATAAAAAACAATCGGTTTATCGAAAACCCCATCTTATGT
TTCGTCGCCCGGATGAATGCAATTAAAAATTAATTTCGGTATTTTATTATTTCATTTATT
TGTATCTACACACCCTCCGTTGATCCGGTGTGGCGCAAGATCACGTCCATGAACTCACGT
CCATGCAGTCCTTTCGGTTACGTGCTTAGCATTACGATGACAAGGAGGGGACGTGGTAAA
ACAGACCGTGTTCGCAGCCCTGCTGATTGCCGCAATGCTTTATTCCGCTCATGCTCAACA
ACCGCAGTGGTCTTCCTCCGTTACGGATACCCTGTCATTTGATGTCTTGCTGCCACCGCA
GAATAACGATCAACTTGACGCCCTGCTTAAACAGCAGCATGACCCGCAATCACCGCTTTA
TCACCACTGGCTGAGTCCGAATGAATTCGACCGCCGCTTCGGCCCGTCAACTCAGGCCGC
AGCACGCGTGACCGAAATGCTAAAGCGCCAGAACCTGCAGGTTAATCAACAGGGAAACGA
CCTGCACATCGTAGCCAGCGTCGCTGATGCGGCCAGAGTTTTCGGCGTACCCATACACAT
ATCCCGCGCTGGCGTGAAAAGACTCAGCATGCCGGAGAACTGGGAACCATCGCTGCCAGA
CGAATTACGTCAGGTGGGAGCCCTTATCATCGGGTTGAACCCCAGTCGCTGGCCGAAGCG
CCTGAATATCGACATCGATCCTTCGTCCTCAAAGGCGCATTCCGCACAACATATCTACTG
GTATAACGACCTAAAGCAGGCCTACGGTTATCCGTCTTATCAAACCATGATCACCCGAAA
TGGTACGACACGCAGACTGGATGGCAGCGGTACGACGATCGCCATACTGGCTGCCAGCGA
TGTCCTTGATACCGATATTGATGCCTACTTTTCACTGCAGAATTTTTCCACTCATGCGGG
AACACCTCACAATCCCCAAGTGTATACGCGCCGGTTTGTATACGGCGCGCAACCAGGCGT
TAGCCGGGAAGAAATAAAAGACAAATCAGCGTTCGAAGCGGCGGCAGATGTAGAAATGGC
GCTGGGTGGAGCGCCCGGCGCCCGGTTGATGCTGTATGTGATGCCAAATATGGATAACGA
CACGATTCTGGCAAGTTATCAGCAAATTGTCAGGGATAACCTGGCTGATATCGTCAGTTC
CTCTTTTGGCGACTGCGAGTTGTTTTATGTTCCGTCCTACAACGACGGTAGTGACCGGTA
CATGAAAATACTTAAGCAATATGATGCCGTCTTCCGTCAGGGTAACGCTCAGGGAATCAC
CTTCGTCGCCGCATCCGGCGATAACGCCGGCAGGGCCTGCCCGGACCAAAACAACGCCAA
CAACGGCCGCAAAGGCAGGTTTATCCCCAGCGTAGAATGGCCAGCCATCAGTCCCTGGGT
CACCGGGGTTGGCGGAACCAACCTGACAACAACTCACGCTGCCGGCCCGCGGGATGAAGC
GTACCGGCAAGAAAACAGCTATGCGGACCCCATCAGACGCGCCGATTATTTTGGCAATGG
CGCAACGCTGTCGGGAGGGTATTTTGGCGCTGGTGGCGGGCTTAGCACCCTTTATCCACG
GCCGGATTATCAACGCACTTTGCTGGGCGGCGGCACGCAGGCAATGCGCGCCGTACCGGA
TATCGGCATGCATGCCGGCGGGTGTCCGCCGGCAGCGATAAAACCATGTAACGGCGGAAA
CGACTCACTCAATGGACATGGCAATACTGACCGTAGCGCTGTATACGTCTACAGCATCGG
CAAACTGGGGGTTTTGCACGGCACCAGCCTCGCCGCGCCCGAGTTCGCCAGCGCAGTGGC
GCTACGGGTGGAAATGCAAGGTCGACAGGGCAATATCAACCACTACATTTATCGCCTCGC
GGCAACCGTTCCCCAAGCTTTTCATCATGACATTCCCGGATACAATGGCGTGGTCACTCA
TCACATGCCGCTGCACGACGTCTATAACTACATGACCGGAACAGGCACGCCTGTAGTTGC
CATATTTGCAGGCGTGCCTTCCGTCGCCCGAGCCGGTATGCCGCAGACCCCCGGTAACCC
TTGATGCTTTACGCCACAATCAAACCATACACCTGCACGACGAAACCTAAGCCGTAATCG
ACACGCTCTTAACCTGAGCATACAGACCCTGCCCGGAGGTCAGAGCCAGTTCGTCCCGCG
CCCAGGGGGTGATGCGCGCCCACAGGATCTGCCCGCCGATATCCAGTTTGACTTCAACCT
GCTCGCCTACCTCAAGGCATTCCACCACGCTGGCCGACAGCACATTGCGAATGCTGCTCG
CCGCCGGACGCTGCGTCACCAGCGACACATCCGCCGCATTGATGCGGATACGCAACGCCG
AGGCGAGCGGCGCGTCAACACGCCCGACCCACAGAGGCTGTTCGCCCAGCGACAGCGCAG
TCATGGCGTAATGGGGATGGTGCTCCATCACCGTCACCTTCAGGATGCTGCTCTGTTCTT
CTCGCGGCAGCCAGGCCCGCAGCGCGTTACTGGCCCACACCTCTTCCAGCGAACCCTGTG
CCTTGACCTGCCCTTTGTCCAGCACCAGCACCTTGTCCGCCAGTCGCAGTACCTCCTCCA
GACTGTGGCTGACATACAGGATCGGCGTGTTGACCTCGCGAGCCAGCCGTTCCAGATAGG
GCAACAGTTCGCGCTTGCGCGGCGCATCCAGCGACGCCAGCGGCTCGTCCATCAGCAGCA
ATTCCGGCGCGGTCAGCAGCGCACGGCCAATCGCCACCCGCTGTTTTTCGCCGCCGGACA
AGGTGAGCGGATAACGCGTGAGCAAATGCCCGATGCCGAGCAGTTGCACGATATCGTCGA
ACTGCGTCTGCATCTGCGCCGCCATGCCGTAACGCAGATTCCCCAACACCCGATAGTGCG
GGAATAGCCGCGCATCCTGAAAAACGTAGCCGATGCGGCGTTTCTCCGGCGGCAGAAATA
CCCCCCGCTCCCGATCGGACAGCACCCGGTCGTTGAGCTGAATTCGCCCTTTATCCGGCC
GGGTCAGGCCCACGATGGCGTTGATCAGCGAAGTCTTCCCGGCGCCGGATACCCCAAACA
CCGCGGTAATCCCGCTGGCGGGAAGCTGGGTGGCGACGTTGAGCGTCAGGTCGCCCAGTT
GCTGAGTAAAATCCAGTTGCAGCATTATCCCCCCAACCGCTTGCGGCTCCAGCGCGTGAG
CCATTCCGACAACAGCAATGACACCAACGACAGCACGATGGCGATGATGCACAACCGGGC
GGCCTGCATTTCCGCGCCCGGCGTTTCAATCAGCGTATACATGGCATTCGGAATGGTGCG
GGTTTCCCCCGGAATGTTGGAAACAAAGGTGATGGTGGCGCCAAACTCCCCCAGCGAGCG
GGCAAACGCCAGCACGGTGCCGACAATGATGCCGGGCAGCGTCAGCGGTAGCGTGATGGT
AAAAAACACCCGCCAGCGACCGGCGCCAAGCGTGCGCGCCGCCAGCTCCAGCCGGGTATC
CACCGCCTCCAGCGCCAGCCGGATGGCGCGCACCATCAGCGGGAACGCCACCACCGCTGA
GGCCAGCGCCGCGCCATGCCAGCTGAAACTAAAACTGAAACCGAACCAGTTATAGAGCCA
GCCGCCCACCACGCCTTTGCGCCCCATGATGATCAGCAACAGATAGCCGATCACCACCGG
CGGCAGCACCAGCGGCAGGTGGATCACGCTGTCCAGCAGCGATTTGCCGACAAAACGGCA
ACGCGCCAGCACCCAGGCGGCCAGAATGCCCACCGGCAAACTGCAACTGACCGCCACCAG
CGATACCTTAAGGCTCAGCGAGACCGCCTGCCATTCGTAATCACTGAGCAGCATTAAACG
GCGTGAATCCGTATTGTTTAAACACCGCCGCCGCCTGAGGCGTTTTCAGGTAATCAAAGA
AGGCTTTGACCGCCGGGGTGTTGTGCCCTTTGACGATAGCCATCGGGTATTCCACCGGTT
TGTGGGTATTGTCCGGGAAAATGCCGACCACTTTCACTTTGGTGCTGGCGACCGCGTCCG
ACCCGTAGACAATCCCCAGCGGGGCTTCTTCACGTTCTACCAGCACCATAGCGGCGCGCA
CGTCATTGGCGCGGGCCATCAGCGGCGACAGCGTGTCCCAGGCGTTCAGTTTCTGCAGCG
CCTCTTTGGCGTAGATGCCGGCCGGCACGTGATCCGGGTCGCCTACCGACAGACGTCCGC
CATTCAGCAGACCTTTCCAGTCGGTTTTATCGTCGATCTTGAACCCTTTGGTCTCGGCAG
ACTTGGGCGCGATCACCACCAGTTGATTCCCCAGCAGGGTGTAACGGGTGTCGTTTTCGG
TCAGTTGCTTACCCTGGGCGTAATCCATCCACTGCTGATCCGCCGAGATGAACAGGTCGG
CAGGCGCCCCTTGTTCAATCTGACGCGCCAGCGTCGACGACGATGCGTAAGACGCCACAA
TAGAAACCTGTTTTTCTTTCTGATATTGCGCGGCGATATCCTGCAACGCATTGGTCAGCG
AGGCGGCGGCAAACACGGTTACCTTGTCCTGCGCCAGCGCAGCATTCGCGCTCATACCCA
GTGTTAACGCGGCGGCGGTCAGCCAGTGAGTCCATTGCTGTTTCATTTTGTCTCCCGAGG
TTTTCGTTGTGTATTTCGTTGTGTAGTTAGTAACATAACGATAAATACCGAATCCTGGCC
GCCTTGTCATTGTTCTTAAGCAAAAAAAAAATCTTAAGCAAAAAAAATCCGGCAAATGCC
GGATTCGTCAAAAAAGGAAATCAGGGAAGGGATTATTTGCGCGCCGCTGTCGACTCGCGA
TGGCCGATGGCCGAGAACAGGTTGAAGATTTCGCCCAGCCCATAAATGGCTCCCAGAATC
AGCACCATCATTACCGGCACCATGCATACCGCAAACAGCAGGCTTTTCAGCAATTCCAAC
ATATCAACCTCGTCTTTCACCGTGGCTGGCCGTCGCGCCGCCAGTCTCTCATTGATTCAG
GGTAGACTATGCTAACCCCCATGACTGCCGTTGAGTTTACCTGAATCGCCGGAATTAGAG
CGGCCATTTGTGCGGTTTGCCTGTTTCGCGCAAAACGATGACAATACAAACGATTAGCGA
CCCAGATACGGATGTGACCATGCAAGCAGAAATTCTCCTTACCCTGAAACTCCAGCAGCG
GCTATTCGCCGACCCGCGTCGCATCGCACTGCTCAAGCAAGTGCAGCAGACCGGCTCCAT
CAGTCAGGGAGCCCGGCTGGCCGACATCAGCTACAAAAGCGCCTGGGATGCGATTAACGA
GATGAACCAACTGGCGGAACAGACCATCGTCGAGCGCACCACCGGCGGCAAAGGCGGCGG
CGGCGCGATGCTGACCCGCTACGGCGAGCGCCTGTTGCAGCTGTACGACCTGCTGGCGCA
GATCCAACAGAAAGCCTTCGATGTGCTGCAGGATGATAACCTGCCGCTGGACAGCCTGCT
GGCGGCTATCGCCCGCTTTTCGCTGCAGACCAGCGCCCGCAATCAGTTTTTCGGCACCGT
GTGGGAGCGCGACCAGCAGCAGGTGCAGCAACATCTGTCTATCCTGCTGGCGGATGGCCG
CACCCGCATTCAGGCCGCACTGACCCAGCAGAGCGCCGATCGGCTGCAACTGAGCAGCGG
CAAAGAGGTGCTGGCGCTGATTAAAGCACCCTGGGTCGCCGTTACCCCGCAAACCGCAGC
GGCACCCGCTCACGACAATGTCCTGCCCGGCCGCATCAGCCATCTGCAGCCCGGCCCGGC
GCAAAGCGAAGTACTGGTGACGCTGGAAGGCGGCGAAGTGGTGTGCGCCACCCTGCCCAA
TGATGACGTGGTGCGACAGGGACTACAGCCGGAGATGGCGGTTTACGCCAGCTTTAACGC
CGACCGGGTGATTATCGCCACCCTGTGCTAACGCGCGTACGGCACAACGCACCTTGACAA
GCCGGCCGCTTCCCTTTACCCGTAAAGGTTCTGTCATTTCGCAAAGGGAATCATCATGTC
ATTGCTGCACATCCATCAGGCGCAGTTCCGGTTAAGCGATACCCGGATGATGCGTTTGGA
TGAACTCACGCTGCGTCAGGATCAATGCTGGGCGTTCGTCGGCGCCAACGGCAGCGGGAA
ATCAGCGCTGGCGCGCGCGCTCTCCGGCGAGTTGCCGCTGTTGTCGGGACAACGCCAGTG
CGACTTCCGGCGCGTGGCGCGCCTCTCCTTCGAACAGTTGCAACAGTTGGTGTCGCTGGA
GTGGCAACGCAACAATACCGATATGCTGAGCGCCGACGAGGACGACACCGGGCGCACCAC
CGCCGAGGTGATCCAGGACAGTGTGCGCGACGCCGACCGCTGCCGTCAGTTAGCGGCGCA
ATTCGGCATCCTCCCTCTGCTAGACCGGCGCTTCAAATACCTCTCTACCGGCGAAACCCG
CAAGACCATGCTGTGCCAGGCGCTGATGGCGCAGCCGGACCTGCTGATTCTCGACGAACC
GTTCGACGGGCTGGACGTCGCCTCACGCTCGCAGTTGACCGACCTGCTGGCTTCGCTGGT
GGCGCAGGGGCAAACACTGGTGCTGATTCTCAACCGCTTTGAGGATATTCCGGCGTTTGT
CGGCCAGGTCGGCGTACTGGCGGACTGCACCCTGACCCGGCAAGGCGCACGCGAGGCGAT
TTTGTCCGACGCGCTGGTGTCGCAGTTAGCGCACAGCGAAACCCTGGTCAATACCGCGCT
GCCGGAAGCGGAAGACCCGAGTCAGCGCCCGACCTTGCCGCCGGATCAGCCCCGCATCCG
TCTGCTGCACGGCGTGGTGAGCTACAACGATCGCCGCATTCTGGACGACCTGAGCTGGGA
AGTGCTGCCGGGCCAGCACTGGCAAATCGTCGGACCGAACGGCGCGGGCAAATCCACCCT
GCTCAGCCTGATCACCGGCGACCACCCACAGGGCTACAGCAACGACCTGACGTTGTTCGG
TCGTCGGCGCGGCAGCGGCGAAACTATCTGGGACATCAAGCGTCACATCGGCTACGTCAG
CAGCAGCCTGCATCTGGAGTACCGTGTCAGCACCAGCGTACGCAACGTGATCCTTTCCGG
CTTCTTCGACTCTATCGGCATTTATCAGGCCGTATCAGACCGCCAGCGTTTTCTCGCCGC
CCAGTGGCTGGCGCTGCTCGGCCTGCCGGATAGCGTGGCCGACGCCCCGTTCCAGTCATT
GTCCTGGGGCCAGCAACGGTTGGCGCTGATTGTACGCGCACTGGTGAAACACCCGGCGTT
GCTGATCCTCGACGAACCGTTACAGGGGCTGGACCCGCTCAACCGCCAGCTTATCCGCCG
CTGGCTGGACATTCTGATCGGTCAGGGACAAACCCAACTGCTGTTCGTCTCCCACCATGC
GGAAGACGCGCCGGACTGCATCACCCATCGCCTGACGTTTGTGCCCAACAACGACGGTTA
CCATTACCAAATGGAAAACCGCTGACTTCTCACCGACGGTTTCGTTTCAGGCGAAACCGT
CACCTCTCACGCTTTAGCGATCGACCTAGTGATAGCGTTACCACAAAAAATACAACGTAT
TTTACCCGGCGCCACATCGCGCTATGCTAGTCGCTCACCCAACCAGGGAAGGGGTGGAAA
GTGAGCCGACAGCCTTAATTATCGCTATTTAGGGCGTTGATCACCTTTTTCCTGCTATGG
TCATGCTATTTTTTCAACCAGTTTTCTGCGACAGAGGTCATTATGAAAGTATTGGTTACA
GGTGGTAGCGGTTACATTGGCAGTCATACCTGTGTACAACTGATCGCCGCCGGCCATCAG
CCGGTTATTCTCGACAACCTGTGCAACAGCAAATCCAGCGTGGCCGACGCCATTACCCGT
GTCAGCGGGCAGGCGCCGGTGTTCTATCAGGGTGATATCCGCGACCGTGCACTGCTGAAA
ACTATTTTTGCCCAGCATGATATCGGCGCCGTGATCCACTTCGCCGGTCTCAAAGCAGTA
GGAGAATCGGTACGCGAACCCATCAGCTACTACGACAACAACGTGTACGGCACGCTGACG
CTGGTGGAAGCCATGAAACACGCGGGCGTCAAGACGCTGATTTTCAGTTCCTCCGCCACC
GTGTATGGCGACCAGCCGCAGATCCCGTATCAGGAAAGCTTCCCCACCGGCACCCCTGCC
AGCCCCTACGGCCGCAGCAAACTGATGGTAGAGCAGATCCTGCAGGATTTGCAGCGCGCG
GAGCCGGACTGGAGCGTGGTGCTGCTGCGCTACTTCAACCCGGTGGGTGCGCATCCCTCG
GGCGAAATGGGAGAAGACCCACAGGGCGTGCCCAACAACCTGATGCCTTACATCGCTCAG
GTAGCGGTGGGCCGCCGCGACTCACTGGCGATTTTCGGCAACGACTATCCGACCGTCGAC
GGCACCGGCGTGCGGGACTATATCCACGTAGTGGATTTGGCCGATGGTCATGTCGCCGCC
ATGAATACCCTGCACGGCAAGCCTGGCGTACACACTTATAACCTCGGCGCCGGCGTCGGT
TACAGCGTGCTGCAAGTGGTGGAAGCCTTCAGCCGCGCCTGTGGCAAGCTGCTGCCGTAC
CATTTCGCGCCCCGCCGCGACGGCGACCTGCCCGCTTACTGGGCCGACGCGGAAAAAGCC
GCCCGTGACTTCAACTGGCGCGTCAGCCGGACGCTGGACGAAATGGCCGCCGATACCTGG
CGCTGGCAATCGCGCCATCCAAATGGCTTTTCAGACTGAGCGAGTCAAATAACCGTTTTT
CAGGACGCATCGCTTTTTCGATGACGCCGTTTCCCGATGACAGAGTAAGGTATCCCATGG
CGTATTTTGACCCCGTTGAACATCCGCACCGTCGCTACAACCCGCTGATCGGTCAGTGGG
TACTGGTATCGCCGCACCGCGCCAAACGCCCGTGGCAGGGGCAACAGGAGAGCGTGTCGT
CCGACCCGCTGCCGTCACACGATCCCAGCTGTTTTCTCTGCCCCGGCAACACGCGGGCGA
CCGGCGATACCAACCCCGACTATCAGGACACGTTTGTTTTCACCAACGATTTCGCCGCGC
TGATGGCCGATACCCCGGCGGCGCCGGAAAACAGCGACCCGCTGATGCGCTGCCAAAGCG
CGCGCGGCACCAGCCGGGTGATCTGCTTTTCGCCGGACCACAGCAAAACCCTGCCGGAAC
TGTCGCTCGGCGCGCTGGAACAGGTGGTCGCCACCTGGCAACAACAGAGCGCCGAACTGG
GGCAAACCTACCCGTGGGTGCAGGTGTTTGAAAACAAGGGCGCGGCGATGGGTTGTTCCA
ACCCGCACCCGCACGGCCAGATCTGGGCTAACGACTTCCTGCCCAACGAAGCGGAACGGG
AAGACCGGCTGCAACGCGACTATTTCCAGCAGTACGGCTCGCCGTTGCTGGTGGATTACC
TGCAACGCGAATTGCAGGACGGCGCGCGCCATGTGGTGGAAACCGAGCACTGGCTGGCGG
TGGTGCCCTATTGGGCGGCCTGGCCGTTTGAAACGTTGTTGCTGCCCAAAGCCCACATCC
TACGCCTGCCGGACGTCACCGCGGAGCAGCGTCAGGATCTGGCGCTGGCGCTGAAGAAAC
TCACCAGCCGTTACGACAACCTGTTCCAGACCTCGTTCCCCTACTCCATGGGCTGGCACG
GCGCGCCGTTTACTGACGGCGACCACCAACACTGGCAGTTGCACGCGCATTTTTATCCGC
CGCTGTTACGTTCCGCCACGGTGCGCAAATTCATGGTGGGCTACGAAATGCTGGCGGAAA
CCCAGCGCGATTTGACCGCCGAACAAGCCGCTGAGCGGCTGCGGGCAGTCAGCGATATTC
ATTACCGTGACGACATTCACTCTCGTGATTCAGGAGTTCAGGCATGACCTTATCAGCACG
CACCCAGGCGATTTTCCAGCAGCAGTTCGGTTACCCGGCAGCCCTTACCGTACAGGCGCC
GGGCCGGGTCAACCTGATAGGGGAACATACCGACTACAATGATGGCTTTGTGCTGCCGTG
CGCCATCAACTATTCGACCACCATCAGCGCCGCGCCGCGCGATGACCGTCAAATCCGCGT
CATCGCGGTGGACTACGACAACCAGCAGGATCAGTTTTCGCTGGATGCGCCGATCGAACA
TCATCCGCAATGGCAATGGGCGAATTATGTTCGCGGCGTCATCAAGCATCTGAAAACACG
CAGCGATGCCTTCGGCGGCGCGGATCTGGTGATCAGCGGCGACGTGCCGCAGGGCGCAGG
CTTGAGCTCGTCGGCGTCGCTGGAAGTGGCGGTCGGCAAGGCGATTCAGGCGCTGTATCA
GTTACCGCTGGACAATGTGGCGCTGGCGCTCAACGGTCAGGAAGCGGAAAACCAGTTTGT
CGGCTGTAATTGCGGCATCATGGATCAGATGATTTCGGCTCAGGGCAAGCGTGGTCATGC
GTTGCTGATCGACTGCCGTTCGCTGGAAACACGCGCGGTGTCGATGCCGGACAACGTGGC
GGTAATGATCATCAACTCCAACGTCAAGCGCGGTCTGGTGGACAGCGAATACAACACCCG
CCGCCAGCAGTGCGAAGCGGCGGCGCGTCATTTTCAGGTCAAGGCGCTGCGTGACGTCAG
CGAAGCCGACTTCGCCGCCCACGTCGCCGGGCTGGACGAGGTGGTGGCCCGCCGCGCCCG
CCACATCATTACTGAAAACGCCCGCACGCTGGCGGCGGCCGATGCGCTGACGCGCGGCGA
TCTGCGCCAGATGGGGGAACTGATGGCCGCCTCTCACGTCTCAATGCGGGATGATTTCGA
AATTACCGTACCGCCGATTGATACGCTGGTGGAGATCGTCAAGGCGGTGATCGGCGATGA
AGGCGGCGTGCGCATGACCGGCGGCGGATTTGGTGGCTGTATCGTGGCGCTGATCCCACA
ACAGCACGTAACAGCGGTGCAAAATACCGTGATGCGGGAGTATCCGGCAAAAACCGGATT
ACAGCCCACCTGTTACGTCTGTCAGGCCTCGCCAGGAGCCGGTTATGTCGAATGACCCTG
TTGAACCGCGCGCGCCGCAAACGGCGCTCGCTCCGGATGGTCAGCCGTTTCAGCTGACCG
TACTGCAAAATCGTCACGGTACGCGGGTAACGATGATGGATTGGGGAGCCACCTGGCTCT
CCTGCCAGTTGCCGCTGCCCGGCGGCGCAACGCGTGAAGTCCTGCTGGGCTGCGCGCCTG
AACAGTACCCGCATCAGGCTGCTTATCTGGGCGCGTCGGTGGGGCGCTACGCTAACCGCA
TCGCCAACGCCACCCTGCGCCACGGCGATACGGTCACCCGCCTGCACGCCAATCAGGGCG
CGCACCAGTTGCATGGCGGACCGGACGGTTTTCATGCACGGCGCTGGCAAATTCTGCAGC
AGAGTGACGATCAGGTCATCTACCAACTGCATTCGCCGGACGGCGATCAGGGCTTTCCCG
GCACGCTGACCGCACAGGTCAGTTACCAACTGACCGACCAGAACGCGCTGGACATCGAGT
ATCAGGCCGAAGTAGACCAGCCCTGCCCGGTGTGCCTGACCAACCATGCCTATTTCAACC
TCGACGGCGAGCCGACCGACGTGCGGCATCACCAGTTGCAACTGATGGCGGATTACTACC
TGCCGGTGAATCAGGACGGCATACCCGGTGATACATTGCGGGATGTGGCGGACGGCAGCT
TCGACTTTCGCCAGCCCAAAACGCTGCTGCAGGATTTTCTGGCCGACGCGGACCAGCAGG
CCGTTCGCGGTTACGACCACGCCTTTCTGCTGCACCGCACCGGCGGCTCCAACGAAAGCC
CGGCCGCCAGCCTGTGGTCGTCAGACGGCAAGGTGCAGATGCGGGTGTACACCAGCGCAC
CGGCGTTGCAACTCTACAGCGGCAACTTTCTGGCCGGTACGCCATCACGCAACGGCACAC
CTTATGCCAACCACGCTGGGCTGGCGCTGGAGAGCGAATTTCTACCGGACAGCCCCAATC
ATTTGGACTGGCCGCAGCCCGACTGCTGGCTGAAGCCCGGCAAGCGCTATCGCTCGCTCA
CCCGGTATGCGTTTAGTGTCAATCAGGCTAAAAACCCGGCGGATTGATGCCCACCAGAGA
GCCGGCACTGCTGGCTCTTTACAAATCTGTGCAAATTCCTGCTTGTCCGGCGCGGATTGC
GCCTCTTACACTGACAGCACTTTTTATAAGGACATTCACCCCATGACAGCCTCGCGCCAT
CATCCACTCAGCCTGCGGCATCTGCGCTATAAAAGCGGATGGGGCTGGATGTTGGCGTTA
TGCTGGCTACTGCTGAATGCCCAGCTGGCGGTGGCCGGTCATCGCTGCGAGCTGGCAGTA
ACCGCAGCGCCGGCGAGCATTCAGCATGATGCTCATCGTATGCAACCAGACGCCGTCATG
CCCGATATGCCGGCCGCTCATGCCACTCAGGCTACCGCAGACGCCGGTCCGCTGTGTGAA
AAGCATTGCCTGCCTGACTCCGCCAGTCAGGATTTACCGTCGTTATCGTTACTGGCGCTG
CCGGTCAGCGATGAACTGTTACCCGTACCAACGCCGGAACCCGTCACCGTCGGTAGCAAC
CGCTGGTTTACACCGCCTGTCGCCGGCCCGCCCGCCGAAATCCGTTTTTGCCGATTCAGA
GAATAGCTTCCGCGATAAACAACCGTCGTGCGCTTTTGCGCAATAACTTGTTATTTATCG
TATTTATGGAGCTATTATCATGCGTACACTTTCCGTGGCCCTCACCACCCTGTTGTATTC
CACATTATTTTCCGCCCCACTGCTGGCTGAACAGCCCCAGACTCACACCATGACCGGCGA
GATGAGCGGCATGTCCCATTCCATGACCGGCGAGATGACCCATAACGGCATGTCATCAGC
CCCCTCTGAATCCTCAACGGTCTACCACTCCAGCGGCATCATCAAACAGTGGAACGCCAG
CGGCGTCACGCTGGCGCATGCGGCGATTCCCGCCTTGCGCTGGCCAGCCATGACCATGAC
GTTCCGTCTGCCTGCTAACGATAACCGGGCGCCGCTGCCGCAGGGCAGCGCGGTCAGTTT
CAGTTTCGTGCAAAGCGCGGACGGCTACACCCTGACTGCTATCAACCCGCAGCAACGCTA
ACCGGAGACCACCATGCACACACGCACGCTCCGCGCTCCGCGCGCGTGGCTGGCGATGTT
GTTGTGGCTGCCTGCCGCGTCATTCGCGGCGGCACTGGATCTGGATGGCGCGTTACAGGC
GGCGGAACAGTATTCCGCCGACCTGTCAGCCAACCAGCACCGGATGAACGCGCTGCAAAA
CATGGCCGATTCCGCCACGCAACTGCCGGATCCACAGCTGAAATACGGCATCGAAAACGT
ACCGCTCGGCGGTAATAACAACCAGCGCCTGACACGCGAAGGCATGACCATGCAACGCGT
CGGCATCATGCAGACTTACGTCAGCGCCACCAAGCGCGAACGCAAGGCGCAAACCATTCT
GGCGGAAGCCGACACAGTGCGCGGTAGCAGCGAAGCGCTGCGCGCCCAGTTGCAACGCGA
TACCGCTCAGGCCTGGCTGGAACTGGCGCTTTCACGTCAGATATTGCAGGAAGTCAACGC
GCTGGTGCAGGAAAGCCAACGCCAGATTACCGTCCAAAAAGCCAGCGTGGCGGCCGGCGG
CGAATCGGCTCGGGTGCTGGACGCCCGGCTGACGCTCTCCGCCATGCAGGATCGGCTGAC
GGACGCCTCCCGTGATGCGGCCATCGCGCAAACGCGGCTGACCCGGCTGACCGGCGTCGC
CGATGTCACCACGCAAGGGCCGCTGCCTCGTTTCGAACGCCTGCCCGCCGACCCGGCGGT
GCTGTACGCCGCCATCGCCGGACATCCGGAAATTGCTCAGGCCGAGCAGGAAACCCGGCT
GGCGCAGGCTCGGGCGGCGCAATCCGCGGTCGCGGCGATCCCGGATATCGGCGTCGAAGT
TTATTACGGTCGTCGCGGCAACAGCTTCGATGATATGGCCGGCGTCGAAATCAGCATGGA
TTTGCCGCTGTTCCAGTCCCGGCGGCAGGATAAAGATCACGCCGCCGACGTGGCCCGCAG
CATGGAAGCCAGCGACCGGGTCGCACTCGCCCAACGGGAACACCGGGCGCAACTCGACAC
GCTATTGGCGCAGTATCAGGCGGCGCAGTCGCGCTGGCGTCGTCAGAACGACGAGGTATT
GCCGTTACAGCAACAGCGCATCCGGCTGCTGCAAAGCCAGTACCAGAGCGGCGGCAGCGA
TTTGGCCGGCGTGCTGGAAGCCCGCCGCGCGCTGCTGGACAGCCGCATCGCCGCGCAGAA
CGCCGCCCGTGACATGGCGGCGCTGTGGGCCGCCCTCCGCTATCTGACGCCACAAGGAAC
CGCCGCAAAATGAACCGAACTTTTACTGTCAGTCTAGTTGCCGTGGCGCTGGCGGCGGCC
GCAACTGGTTACTCAATTGGTTACTACAGCAGCAGTCGCGCCACCGGCACGACGACACAT
GCCGCTGCCGCGACGCCCGACGCCAGCAGCGGGCGCAAGGTTCTCTATTGGTATGATCCG
ATGGTGCCGGACAAACGCTTCGATCAACCCGGTAAATCGCCGTTTATGGATATGCCGTTG
ACGCCGCGCTACGCCGATGAAGTGCAGGATAACGGCGGTGTGACGGTCAGCCCGCGCCAG
CAGCAAAATCTCGGCGTGCGCACCGCCCGGGCCGAACGCCGCGAACTACGGCCGCAGGCC
ACCGGTTACGGCACCGTGGCGCTCAATGAACGCACCCTGCGCACGCTGGTGGCGCCCAGC
GGCGGCGTGGTCGAACAACTTAACGTCAGTGCAGTGCAACAGCCGGTGCAGAAAGGCCAA
ACGCTGGCGGTACTGTGGAACCCGAGTTGGGCGGCCGCCCAGCAGGAGTATCTGGCGGTA
CGTCAGTTAGGGGACCCGGAGTTGAGTCAGGCCGCGCGACAAAAGTTGGCGCTGATGTTC
ATGCCGGAAAGCGTGATTCGTCAGGTGGAACGCAGCGGCAAACCGCAACCCCGGTTGACC
ATCACCGCGCCGGAGAACGGCTACATCAACCGGCTGGATGTCCGTACCGGCGCCCAGTTG
ACGCCGGCCCAACCGCTGTTTGAGCTAGCCAGTCTCGACCCGGTCTGGGTTGAGGTGGAG
TATCCGGCAGCGCAGGCGGCGGCGTTGCATATCGGCGATGAGATGCTCGCCATCAGCGAC
AGCTGGCCGGACAACACCTTCCACGGGCGCGTTGCCGAACTGCTGCCGCAACTCGACAGC
GCCACCCGCACGCTGAAAGCCCGCGTAATACTGGATAACCGCCAACAACGCCTCAAGCCC
GGTATGTACCTAACCGTGCGGCTTGCCGCCGGCGCCGCTCGTCAGACGTTGATGATTCCG
CAACAGGCGCTGCTGGTCAGCAGCCGGCAGAATCGGGTATTGCTGAACGATGGTCAGGGC
TATTTCACGCCGCGCCCGGTTGAAGTGGGCGTCATTCAGAACGGCTGGGCGGAAATCCGC
TCGGGTCTTAACGACGGCGACAATGTAGTGATCTCCGGCCAGTTCCTGATCGACTCCGAA
GCCAGCCTGCGCAGCGCGCTGACTGCCTTTAGCGACACCACGCAGGATAAGGCACAGTCA
CCCGCGGCGACGCCTGCCAGCGGCTACCAGACCAAGGGGGTGATCAAAGCCATCAACGGC
AAACAGGTCACCCTCGCCCACGACGCAGTGCCGGCGCTGGACTGGCCGCCGATGACCATG
GACTTCACCTTCGACGGCGATGCGCTGCCGGCGAATCTCCAGCCCGGCATGACGGTGACA
TTTCGTTTCCGGCTGGATGACAACGGCGCACGGCTGCTGGATATCCAGCCTGTCGCCGCC
GCGGCTCACGGAGGTCACCTATGATTGCTGCGGTGATTCGCTGGTCGATCAAAAACCGTT
TTCTGGTGTTGATCGCCACACTGCTGATGGCCGGCTGGGGGGTGATTTCGCTGCAGAAAA
CGCCGCTGGATGCGCTGCCGGACCTCTCCGACGTTCAGGTAATTATCCGCGTCAGCTATC
CCGGCAAGGCGCCGCAGGTGGTGGAAAATCAGGTCACCTATCCGCTGACTACCACCATGC
TGTCGGTGCCCGGCGCCAGGACCGTGCGCGGCTTTTCCATGTTTGGCGACGCCTACGTCT
ACGTCTTGTTTGAGGATGGCACCGACCCGTACTGGGCGCGATCTCGCGTGCTGGAATACC
TGAGTCAGGTGCAATCCACCCTGCCGGCCGAGGCGAAAGCCTCGCTGGGACCGGACGCCA
CCGGGGTTGGTTGGATCTACGAATACGCGCTGGTCGATCGCAGTGGCCGGCACAGTCTGG
CGGATCTGCGCGCCATTCAGGACTGGCTGCTGAAATATGAGCTGAAAACCATACCCAACG
TGGCGGAAGTCGCCAGTATCGGCGGCATGGTGCGGCAGTATCAGGTGGTATTGAATCCGG
AACGGCTGCGCGCCCTTAACGTGACGCACCAGCAGGTTATCGACGCGCTGCGGGCGGCCA
ATCAGGAAAGCGGCGGCTCGGTTATCGAGCTGGGAGAAGCCGAGTACATGGTGCGCACCT
CCGGCTATCTGCTGAAAGCGGAAGACTTTCTCAACGTAGCGGTAGGCCGGCGCGACGGCA
TTCCGGTGCTGTTGCAGGATGTCGCCACCTTACGGCAAGGCCCGGAAATGCGCCGTGGCA
TTGCCGAGCTCAACGGCGAAGGCGAAGTGGCGGGCGGCGTTATTGTGATGCGCTCCGGCA
AAAACGCGCTGGAGACGTTGCGGGCGGTACATACCCGCCTGCAGCAGATCCGCCAAAGCC
TGCCCGCCGGGGTGGAGATCGTCACCACTTACGATCGCGCGCCGCTGATCGAGCGCGCCA
TTACCACCCTCAGCCACAAACTGCTGGAAGAGTTCGTGGTCGTGGCGCTGGTGTGCTCAT
TGTTCCTGTTTCACTTCCGCTCCTCGCTGGTGGCGATCATCAGCCTGCCGCTGGGGATTC
TGGGCGCGTTTATCATCATGCGTTATCAGGGCATCAACGCCAACATCATGTCGCTGGGCG
GGATCGCCATCGCTATCGGCGCCATGGTGGACGCGGCTATCGTGATGATCGAGAACATGC
ACAAGGTGGTGGAACAGTGGCGGCACCAGCATCCGCAACGCGAGCCGGATAATGCCACCT
GGTGGCAGCTTGCCACCCAGGCGGCGACGGAAGTGGGACCGGCGCTGTTCTGCAGCCTGC
TGATCATCACGCTGTCGTTTATCCCGGTGTTCTCGCTGGAAGCGCAGGAAGGCCGTATGT
TCTCGCCGCTGGCGTTCACCAAAACCTACGCGATGGCGGTGTCCGCTGGTCTGGGGATCA
CGCTGGTGCCGGTGCTGATGGGCTATTTCGTGCGTGGTCGCATCCCCGACGAACAGACCA
ATCCCCTCAACCGCTGGCTGATCGCCCTGTATCAACCGGTGTTACAGCAGGTACTGCGGT
TTCCCAAAACCACGCTGGCGGTTTCGCTGGCGTTGCTGGTATTGACGCTGTTCCCGCTTG
CCCGCCTCGGCAGCGAATTCATGCCGCCGCTGGACGAAGGCGACCTGCTGTATATGCCGT
CCACCCTGCCCGGCATTTCGCCGCGCGAGGCCGCCCGGCTGTTGCAACAGACCGACCGGC
TGATTAAAACCGTGCCGGAAGTGGACAGCGTGTTCGGCAAGGCCGGCCGTGCCGACAGCG
CTACCGATCCGGCGCCGCTGACCATGCTGGAAACCACTATCCGCCTGAAACCGCGGGAAC
AGTGGCGGCCGGGCATGACCATGGACAAACTGATCGCCGAGCTGGACCAGACCGTCAGCC
TTCCCGGTATCGCCAACGTCTGGGTGCCGCCGATCCGCAACCGGCTCGACATGCTGGCGA
CCGGCATCAAAAGCCCGGTCGGCATCAAGGTGAACGGCGACAATCTGCATGATATCGAAC
AGATAGCGGCGCAAATCGAGCAGGTGGTGAAGCGAGTGCCCGGCGTGACGTCGGCGCTGG
CGGAACGGCTGGCGGGCGGGCGCTACATCGATATCGATATCGACCGGCGACGAGCCGCCC
GCTATGGCGTGTCGGTGCAGGAATTGCAGTCGATGGTCGCCACCCTGATCGGCGGGGAAA
ATATCGGCGAAACGCTGGAAGGCCGCCAGCGCTATCCGATCAACGTGCGTTACCCGCGCG
AAATCCGCGACTCGGTAGACGCGGTGAAAAATCTACCGGTGGTAACGCAGAGCGGCGCGC
GCCTGACGCTGTCCGATCTGGCCGACGTGCGCGTCAGCGAAGGACCGCCAATGTTGAAAA
GCGAAAACGGCCGTCTGTCCGACTGGATTTATGTCGACCTGCGCGGGCGCGACCTGAAAT
CCGCCGTGGAGGAGATGCAACGCCAGGTGGCGCAGCAGGTCACGCTGCCGCAGGGCATCT
CGGTCAGTTGGTCCGGTCAGTTCGAGTATCTGGAGCGCGCGACGGAAACCATGAAGCTGG
TGGTGCCCTTCACCCTGCTGATTATTTTCATCCTGCTGTACGTGACTTTCGGCCAGATCA
AAGACGCGCTGTTGATTATGGGTACACTACCGTTTGCACTGATCGGCGGCGTCTGGCTGT
TGTATCTGCTCGGCTATAATTTATCTGTCGCCGGTGCGGTGGGATTTATTGCACTGGCCG
GGGTGGCGGCGGAGTTTGGCGTGATCATGCTGCTGTACCTGAATCACGCGGTGGAAAAGC
ACCGCCAACCGGGGCAACCGCTGACCGACGATCAGTTGACGGCCGCCATCCGCGAAGGCG
CGGTGTTGCGCGTGCGTCCGAAAATGATGACCGTCGCCACTATTATGGCCGGACTGTTGC
CCATCATGTGGGGCGGCGGCACCGGTTCGGAAATCATGCAACGTATCGCCGCGCCTATGG
TTGGCGGCATGGTCAGCGCGCCGCTGCTGTCGATGCTGGTGATTCCGGCGCTGTTTTTGT
TGCTCCATCGCAATACGGTGGAGAAACAGACAAGCTGAAACGATAAAGCCGCCTATTTTG
CCATCATTATGGCGGCATATAAATCAGGCGGCCAGACGACTAGCGATTGCCGATAACCGC
TCTCCGGCCCTATAATGAGAGCAGTTATCATAGAAATCTTAGTATATGAAGGAGTTAAGC
TATGGCTGTAACTAAGCTGGTACTGGTGCGACACGGTGAGAGCCAGTGGAACAACGAAAA
CCGCTTCACCGGCTGGATGGACGTTGAACTGTCCGAAAAAGGCGTCAACGAAGCCAAACA
GGCAGGTAAACTGCTGAAAGAAGAAGGTTTCAGCTTTGATTTTGCCTACACCTCAGTGCT
GAAACGTGCCATTCACACCCTGTGGAACGTGCTGGACGAGCTGGATCAAGCCTGGCTGCC
GGTGGAAAAATGCTGGAAACTGAACGAGCGCCACTACGGTGCGCTGCAAGGTCTGAACAA
AGCGGAAACCGCCGAAAAATACGGTGACGAGCAGGTGAAACTGTGGCGTCGCGGCTTCGC
GGTCACCCCGCCGGAACTGACCCGTGACGACGAGCGTTTCCCGGGCCACGATCCGCGCTA
CGCGTCGCTGAGCGACAAAGAGCTGCCGCTGACCGAAAGTCTGGCGCTGACCATCGAACG
TGTGGTGCCGTACTGGAACGAAAGCATTCTGCCGCGCCTGAAGAAAGGTGAGCGCGTGAT
CATCGCCGCTCACGGCAACTCGCTGCGTGCGCTGGTGAAATACCTGGATAACATGGGCGA
AGAAGAAATTCTGGAGCTGAATATCCCGACGGCGGTACCGCTGGTCTACGAATTCGACGA
AAACTTCAAACCTATCAAACGCTACTATCTGGGCAACGCCGACGAGATCGCTGCTAAAGC
AGCTGCGGTGGCCAACCAGGGTAAAGCGAAGTAATTCGTTTGATGTATCTGGTATAAAAG
AAAAAACCCGGCTAAAACCGGGTTTTTTTATGAGTGCAACAAGGGCTGTCAGCCACGACG
CTGACGCACCGCCGCCGCCAGTTGACGCAGCAGGCTGTCGGTATCATCCCAGCCGATACA
GGCATCGGTGACGCTCTTACCGTATACCAGCGGTTCGCCGCTCTCCAGATTCTGGCTGCC
TTCCACCAGATGGCTTTCCACCATCACGCCCATGATCGACTGCTCGCCGCCGCCGATCTG
ACGACATACGTCTTCACACACGTCCATCTGCTTTTTGAACTGCTTGCAGCTGTTGGCATG
ACTGAAGTCGATCATCACCTGCGTCGGCAGACCGGCTTTTTCCAGACCGACTTTCACCGC
CTGCACATGTTCCGCGCTGTAGTTCGGCTCTTTGCCGCCGCGCAAAATGATATGGCAGTC
GTGGTTGCCGCTGGTGTTGACGATCGCCGAATGGCCCCACTTGGTCACCGACAGGAAGCA
ATGCGGCGCACGGGCGGCATTGATGGCGTCAATCGCCACCTTGATGGTGCCGTCGGTGCC
GTTCTTGAAACCAACCGGGCAAGACAGGCCGGACGCCAGTTCACGGTGCACCTGAGACTC
AGTGGTACGAGCGCCGATCGCCCCCCAGCTCATCAAATCCGCCACGTATTGCGGCGAGAT
CATATCCAGAAACTCACCCGCCGCCGGCAAACCAGTGTCGTTGATTTCCAGCAACAGCTG
ACGCGCAATGCGCAGGCCGTCGTTAATCTGGAAGCTGTTATCCATGTGCGGATCGTTGAT
CAGCCCTTTCCAGCCTACGGTGGTGCGCGGTTTTTCAAAATAAACACGCATCACCACTTC
CAAATCGTCATGCAGTTCGTCGCGTAATTTCAGCAAACGCGCCGCATACTCTTTAGCCGC
TTTCGGATCATGGATGGAACACGGCCCAATCACCACCAGCAGGCGGTCGTCATTGCCTTT
CAGGATCTTGTGAATGGCGCTGCGGGCATTAAATACTGTCTGTGCTGCGCGCTCAGTGGC
CGGAAATTTTTCCAGCAGCGCAACGGGGGGAAGTAACTCTTTAATTTCTTTAATTCTCAA
ATCGTCATTCTGGTAATTCATAATGGGTCCATGTCTCCGCAGCAACAGACGATCATCCCC
TGTCTGCCCGGAGTAAAAAACGAAAAAATAAAAACGTCGTCGTTCATATTGCAGGCTGGC
TATTATAAGTCAAGCGGCTAAAAAATGGCGCAATAATACCCACATGTTTTTACTGCTGTA
GTCATCGGCTCTGGGAGCAGTTCGGTCATACCGACCACGGGCGTCAGCCGGTGGGCCGTC
GACCGAACAGGGCGGCGTTACGCCGGATTAATCAACCTGATACAGGATATGCCATGGCTC
ATTCACACCCGGCCAACCAAGCCGAACACGACAGCATCAAGCGCCTGAAACTGGCCTTCG
TCATTACCGCCACCTTTATGCTCGCCGAAGTGGTCGGCGGGCTGTTGTCCGGATCGCTGG
CGTTGCTGGCGGATGCCGGCCACATGCTAACCGACGCGGTCGCGCTGCTGGTGGCGCTGC
TGGCCGTCCGCTTCGCCCAGCGCAAACCAACCGTCCGGCACACCTTCGGCTATTTGCGCC
TGACCACCCTGGCCGCGTTCGTCAACGCCATAGCCCTGCTGGCGATTACCGGGTTTATCG
TTTGGGAAGCGGCTCAACGCTTTTATACTCCGCAGCCGATCGCCAGCACACCGATGCTGC
TGATTGCCGTCGGCGGCCTGATTGCCAATCTGGTGGCGCTGTGGCTATTGCATCGCGGCA
GCGGCGAAAAGAATATCAACGTGCGGGCAGCGGCGCTGCATGTCATGGGCGACCTGCTGG
GCTCCGTGGGCGCTATCGGCGCCGCGCTGATTATCATGTTTACCGGCTGGACCCCGATTG
ACCCGATCCTGTCGGTACTGGTATCGGTACTGGTGCTGCGCAGCGCCTGGCGGCTGATGA
AAGAGAGCGTGCATGAATTGCTGGAGGGTACGCCTACCCGCATCAATGTCGAACAACTGA
AAATAAAACTGACCGCGGATATCCCGGAAATACGCAATGTGCACCATGTCCACTTATGGC
AGGTGGGCGAAAAACCGCTGATGACGCTACATGTCCAGGTCACGCCACCACACGACTACG
ATGCATTGTTACAGCGTATTCAGCACTATCTGCTGGATCATTATCAAATTGCCCATACCA
CGATCCAGATTGAGTATCAGCCGTGCGACGACGACCATTGTGATATCCAGTATCAGACTG
GCGACCAGCCACACAGCCACTCGCATTGACCACGCAGGTTCGCGCCGTCCGTCATGACAG
CGCGAACCCCCGTTTTATAGCGCTCGCGCCAGCGGCCGCGAGTGATTATCCCGGGCACCT
TTCATCCACAGCCAGGAGCCGTTAAGGGCAATCAGCGTCAGCACCATGTACTGCAACGAC
ATGGCATAGACGCCCTGATAAGCGAAAATCACCACGCTGATGATGTCGATCACCACCCAC
AGGAGCCAGTTCTCCACATATTTGCGGGTCATTAGCAGCATGGCCGCCACTGACAGTACC
GTCATGGCCGAATCCCAGAATGGAAAAGCGTCCGGCTGCAATGTCGGCATCGTCACATCC
AAACCGACAGCCTGCATCAGCGTCACCGCAATCCGGCTCAGCAAGGCAAAAAACGGGTCG
ATATAACGCGACATCAACACAGTAGCAATCACGCACCCGGCGCCCCACCACAGCGCTTGA
CGGCGCGAGAGCCAGCGAACCCGCAATTCCGTCTCCTGCTCGTCGGTAGTGCGACTCCAG
GCGTACCAGCCATACACATTGGCTGCAATAAAGAAAATCTGTAGCAGCAGGCTGGCATAC
AGTTGTATCTGGAAGAATATCAGCGCAAACAACGACACATTGACCAGGCCAAATAGGTAA
TTTGCGGTTTTTTCCAGACTGGCCAGCCAAATGCACACCAGCCCCGATAACGTCCCCAAT
GCCTCGACCCAGGAGAGATCATAACCGTTGTCCCCTAACGGGATGTGAACCAGAATATTA
CTGGTACTAAAAAAATCCATTTCTGCTCCTGAATGACATTCACTATGATCTGAGTTTAAC
AGCAAAATCCAGCATCCGATTGAGCGGCGCCAGCGCACGCTCACGAACATCGGCATCCAC
CTCAATGGCATGATGGAGCGTATCCTGCTGCTCCAGCGCTGAGGCAATCGCCTGTAGCCC
GTTCATCGCCATCCACGGGCAATGCGCGCAGCTGCGACAGGTCGCCCCTTCCCCCGCGGT
AGGCGCCTCCAGCAACACTTTATCCGGGCAGGCTTGCTGCATCTTGTAGAAGATACCGCG
ATCGGTCGCCACAATGAGTTCACGGTGCGGTAGCTGCTTCGCTGCCTGAATCAACTGGCT
GGTCGATCCCACGGCATCCGCCATCGCCACTATGCTTTGAGGCGACTCAGGGTGAACCAG
CACCGCCGCCTGCGGATACAGCGCTTTCATTCGTTTCAGCGCCTGGGTCTTGAATTCGTC
ATGCACAATACAAGCCCCCTGCCAGCACAGCACGTCTGCGCCGGTCTGCTTTTGCACGTA
GTGCCCAAGGTGGCGGTCCGGCGCCCAGATAATCTTTTCCCCCAGGCTGTCCAAATGTTC
GATCAACTCCACGGCAATGCTGGACGTCACCACCCAGTCCGCCCGGGCTTTAACCGCCGC
CGACGTGTTGGCGTACACCACTACGGTGCGATCCGGATGGCTATCGCAAAAGGCGCTGAA
CGCGTCAACCGGGCAACCCAAATCCAACGAGCATTCCGCTTGCAGCGTCGGCATCAGCAC
GGTCTTCTCCGGGCTGAGTATCTTTGCCGTCTCCCCCATAAACCTGACGCCGGCGACGAG
CAGCGTACTGGCGGAATGGGTACGGCCGAAACGCGCCATTTCCAGCGAGTCCGCCACACA
GCCGCCGGTCTCTTCGGCAAGCGACTGAATCTCCGGGTCAGTGTAATAGTGCGCCACCAG
CACCGCATTGCGCTCTTTCAGCAGGTTTTTAATACGGTGACGGAGCTGTTGCTTTTCCCC
TTCTGATAGCCGCCTGGGCTTTGCGGGAAAAGGGTAATCGATAACAGGTGGTTCAAGAAA
CAGGCTCATCATGGGTTCCGTGCGGTTGCAGGTGTTAGGGCAATGTCATTATCGGGATTC
TTGTTTTATACACTAAACAAAATATAGCAATAGCGTCATAAAATCTGCTATTTCTTTAAT
TAGAAATTTCAGAAAGGCTAAATGTGTTTAATTTATTAAAAATATGATACCGCTGGATGC
AAGGCGGCCGGAACAGGCCGCCCGCGCGCGATCAGGGAAACAGGCGGTGCCAGTAAAGGG
AGAAAGGAATAATCAGCACTAGCGCCGGCAGGAAGTTAACCACGGCGAAGGTTTTAATCT
GGGCGATACGCAACCCGACAGCCATCATCACAATACCGCCGCAAGCGGCAAAATCCCCCA
TGGTGATGTCATTCATAAACGGCATAATGAGTCTGGCGGAGAAAAACAGCAGCGTCTGCA
CCAGAAACTGCGGAACGGCAATCGACATCACCGCGACGCCCAACGTGATGGCGAAAATCA
GCGCCGTAAAAATGTCGAGCGCCGACTTAATGATTAGCAGTTGGTAGTCGCCGGTCAGCC
CTTCAGTCATCGCGCCGACCACACCGGTGCCGCTGGCGCAGAACAACACAATCAACGCGG
TAAAGTTCTGGGTGTACACATCCTGCGGTAACTTATGTTCCGGCAGCGGTACAAACCGAC
TCAGCAAGCGTTCAATCAGTATCGCCCCTTTCTGGACGCCGGCTTCAAGCCGCAGCAACT
CGCCGATCCCTACCCCCAGAATAATCGCCAGTGCAACCGCAGGGAGCTGGTGAACTTTTA
CCACCAGCGTTATCCCCATGGCGATAGACACCATGGCGAACGCAGGCGGTAAACCATCAC
GCATACGCTGAGGAATAAAACGGTGCAACGCCACGCCCAATGCGCCACCAATCAGAATGG
CAGCGCCATTGATAACCGGACCAATCATCATCAATATCTCTTAAGGCTCACCCTTCGACC
TGCCAGATTGCGAAGGAATATCGCCATCAGTCAAAAAAGAAGCCTTTACTATACGCCAAA
TGCGGTGATGTGATTAAACCGGTCTAAAGCAAAAAGAGATATAACAAAAAACCACATGAA
GAGATGACGTGCTGTTGTCTCGCTACTACTCGACTCGAACCTGAACGCAGCTTCTCACCT
GCACGACAGCGTGATGTCTGAAACAGCAGTGAGTGAATTAAAGAAGGTGATTTATTTAGC
GGTGGTGGGTCGTGCAGGATGACTCGGCCTGCGGCCTCGCCCTTCGGGCCAGCGCTACGC
GCTGTTGTCTCGCTACCACTCGACTCGAACCTGAACGCAGCTTCTCACCTGCACGACAGC
GTGATGTCTGAAACAGCAGTGAGCGAATTAAAAAGGAGTGATTTATTTAGCGGTGGTGGG
TCGTGCAGGATGACTCGGCCTGCGGCCTCGCCCTTCGGGCCAGCGCTGAGCGCTGTTGTC
TCGCTTCGCTCGGCTCGAACCTGAACGCAGCTTCTCACCTGCACGACAGCGTAATGTCTG
AAATAGCAGGGAGCGAATTAAAGGAGAGTGATTTATTTAGCGGTGGTGGGTCGTGCAGGA
TTCGAACCTGCGACCAATTGATTAAAAGTCAACTGCTCTACCGACTGAGCTAACGACCCG
CTACGAGATATGCTACACAGAGATTCTTTTGTTTTGGTGGGTCGTGCAGGATTCGAACCT
GCGACCAATTGATTAAAAGTCAACTGCTCTACCGACTGAGCTAACGACCCAAACATCTTG
CTGCTTTTAGCGATTCAGCATCGCCTTGGCAACGGCGGCATATATTACTAATATAATTTT
TCTGTGCAACCTATTTTCCGAAAAAAAAATCCAACTGCTTATCCCTTGAACGTTCTGGCG
CAAAAACCACGCATATCGCACAATTTTTGCACCAGAAAGGGAATTACAAACCGGCTAAAC
GCTTCTGAGCCTGTTTGGCGCCATCAGTATTGGGGTAGGTTTTTACCACCTGTTGGTAGA
CTGCCTTGGCCTTATCAGTCTGACCTTTTTCCTGCATGATGACGCCAACCTTAAACATGG
CTTCCGAAGCTTTGGGCGATTTGGGGTAATTTTTGACAACGTTGGCGAAATAATACGCCG
CATCGTCTTTCTTACCCTTGTTGTAGAACAACTGCCCTAACCAGTAGTTGGCATTCGGCT
GGTAAGTTGAATCAGGGTATTTCTTGACGAAATTTTGAAACGCCAGGATTGCCTGATCAT
ACTGCTTTTTTTCCAACACCAGCGATGCCGCCGTGTTGTAATCGGTATTAGCATCGCCAG
TCATGGCCGGTGCCGCTGCCGAATCAGCGCTGGCGCTGTTTGCCGCTCCCGTATCACTGG
TTGCCGCCGGCGCAGATGCCGCCGCGTTGCCCGCCCCTGCCGCTGATGACGCTGCAGAAG
AAGACTGGCCGCCGCTTTGAGAACCCAGGCTGTCAATCTGCTGATAGATCTGTTTCTGAC
GCTCAACGACCTGATTCAACTGATATTGATTTTCCTGGATCTGACCGCGCAAGCCATCGA
TATCGCGCTGAGTGTCGGCGAGTTGTTGCTGAAGTTGGGTTAATAACTGACTGTGAGCGT
TAGAGATACGCTCCAGCTGAGTGACTCGATCTTCTACCGAGCCAGAGCCGACATTACTGA
TTGGCGCCTGGGCAGTAGCGGCCCAGGGGGCCACTACGCCAACCAGTAACGACAGACTCA
ACACGTGATGCCTGAAGTTACTGCTCATGCGATTCTCTTAGTATACCAGAACGGCACGAC
GGTTTTTGGACCATGCAGCTTCGTCATGACCCAGAACGGCAGGTTTCTCTTTACCGTAAG
AAACCACGGAGATCTGATCAGCCGACACGCCTTTACCCTGCAGGTACATCTGCACAGCGT
TGGCACGACGCTCGCCCAGCGCGATGTTGTATTCCGGCGTACCGCGTTCGTCCGCATGAC
CTTCAACAGTCACTTTGTAGGACGGGTTGCTGCGCAGGAAAGCAGCATGCGCATCCAGCA
TCTGAGCGAAGTCAGGACGAATGTCGTATTTGTCCAGATCGAAGTAAACGATATTGTTGC
GCTGCAGTTCCTGCATCTGCAGACGAGCCTGCTCAGCAGAAGACATGTTGCCGCCATTTT
CCATGCCAGCGCCGCCGTTCAGGGAAGACTGGTCGTTATTAGCGTGTTTGTTGGAGCTAC
ATGCGGCAACAGCCAGCACCGGCAGAGCCAACATCAGGCCTTTCAGCACTTTATTGAATT
GCATTTCTATGTCCTTTAAATAGGTTATTGTACATATTTTGATTACATATACGGCGACCA
GGCAGGGAATCTCACCTGACCATCAGTTGCCGGAAGACGCGCTTTAAAACGCCCATCGGT
CGAAACCAGTTGCAGCACGGAACCCAGCCCCTGTTTGGAACTGTAGATTACCATGGTGCC
ATTGGGTGCGATACTCGGCGTTTCATCCAGGAACGTGTCCGTTAACACTTGAACGCCACC
CGTTACCAGATCCTGTTTGGCGATATGCTGAGCGCCGCTGTTAGAGCTGACCATCACCAG
GAATTTACCATCGCTGCTGATTTCAGAATCCTGATTCTGGGAACCTTCCCAGGTCAGGCG
CTGGGGAGCACCGCCGTTGATACCGATTTTATAAATCTGAGGACGACCGGCCTGGTCAGA
AGTATAGGCCAGCGTCTGGCTGTCAGGGAACCAGGTCGGCTCAGTGTTATTGCTACGACC
GTCAGTCACCTGAGAAATCTGACCAGAGCCGAGATTCATCACATACAGATTCAGGCTACC
GCTCTTGGATAGCGCAAACGCCAGTTTGGAACCGTCCGGAGAGAACGCCGGCGCACCATT
GTGACGCGGGAAAGAAGCAATCTGTTTGATATCGCCGTTGGCCAGCGTCTGGACAACCAG
CGCGGAGCGGCCGCTTTCAAACGTCACATACGCCAGTTTGCCGCCATCCGCCGACCAGGA
CGGAGACATCAGCGGTTCCGGAGAACGGTGTACCACAAACTGGTTGTAACCGTCGTAGTC
AGCTACACGCAATTCGTACGGATACTGCCCGCCGTTGGTTTGCACCACATAGGCAATACG
GGTACGGAAAGCGCCCTTGATACCGGTCAGTTTTTCAAAAACTTCATCACTGGCGGTGTG
GGCAGCATAACGCAGCCACTGCTTGGTCACTTTGAACTGGTTCTGAGCCAGCACGCTGCC
TGCACTGCCGGAAGTATCTACCAGTTGATAAGACACCAGATAACCATCCGCGGTCGGTTG
GACCTGGCCGACAATTACGGCATCAATCCCCAGAGCGGTCCAGGCGGCCGGTGTCACTTC
AGCGGCACTACCCGGCTGCTGCGGCATACGGCTCGGATCGATCGGGTTGAACTTGCCGCT
ATTGCGCAAGTCCGCGGCAACAATACTGCCGATTTCTTCAGGAACAGCGCCGCCCGTCGA
TTTGAACGGAACCACACCGATTGGGCGCGCGGAGTCGACCCCCTGGGTAATTTCAATACG
GACTTCTGCATGCAACACAGCCGTCCACAGCATCAGAAAACTCAATGCAATTTTTAATGC
CTGCTTCATCTCATCTCCCTTATCCAGGCTCCAGAGCCTACGATAACCTGGCAGCGTTTT
AACAAACCCATATCAACAAACACGATGTGTACGGCGACCAGATATAGTCATAGTCTTAAA
CTCCGCCAACTGGCAACCGGATCACTGCGGTTTAAAGTCTATCGGTGCGTTCTTGAAAGC
TTCATATACATCAGAGCTGGGCGGCTTCGGTATCCGCGCCTGTTTGGCCGCAGCAATCGC
CGCCTGACACAACGCCGGATCGCCCCCCTCGCTCTTCACATCAACCAGCAGACCATCCGG
CGCCAGTCTGATACGTAACGTACAGGTGCGCCCCTTGTAGGACTCCCAGTCATAAAACTT
GCTCTGAATCGCGGTGCGAACCTGGCTGCCGTAGCTGTCCAGCGCAGCACCGGATGCCCC
GCTCTTCTTATTATTTCCCACCCCTGCCGGCGCACCGCCACCAGCAGCACTGCCGCCGCC
TTTAGGCGCGTTCTTCGACGATGCCAGCCCGCCCAGCAAGTCGTCAACTTCACCGGCCTG
TTTGGCCGCCGTAGCGGCAGCTTTTTTCTTGTCGTCAGCCGCTTTCTTGGCTGCAGCCGC
CGCCTCAGCTTTCTTGGCGGCGTCGGCAGCCGCCTTTTCCTTCGCGGCTTCAGCTGCTTT
GGCCTTCGCCTCTTCATCGGCTTTCTGCTTAGCATCAGCCGCCGCCTTGGCTTTGGCTTC
CTCTTCCGCTTTCTTCTTTACTTCAGCCGCGGCTGCAGCTTTGGTTTTAGCCTCTTCTTC
CGCCTTTTTCTTCGCGTCGGCAGCCGCCTGTTTTTTCACTTCTTCCTCAGCCTGCTTCTT
CGCATCGGCGGCGGCTTTAGCTTGTTGCTCGGCCTCCGCTTTGGCTTTAGCGGCAGCGGC
TTCCGCCTGTTTCTGCTGTTCTTTCGCTTTCTGGGCGGCGTCTTCCGCCTGTTTACGCTG
TTCCGCCTGTTCCTGAGCCTGCTGCTTCGCCTCTTCCTGCGCCTGCAGACGCTCTTTTTC
CAGTTCTTTCAGCCGTTGCTGCTCAGCCGCCTGTTTCGCCTGCAACTCCTCAGCCTGCTG
CTCCGCCTGTTTCTTACGCAACTGTTCGGCGCGGCGAGCGTCATTCTGTTGCTGCTGCTG
CCGGTTGTACTGATCAACCACCGCGCTGGGGTCGACCATCACCGCATCAATGGATGACCC
ACCGCCACCACCGCTGGCGTCATCCATCTTCTGATTCAGCGAACTCAGAATCAGCAACGT
AATCAGAATAACGTGCAAAACGACCGAGATAATGACGGCACGCTTTAGCTTATCGTTTCG
TTCGTTTGCCTTTAACACAAGGGGTTCCCAAAAACAGTTTTGCCAGACAAATGACTACTT
ATATCGTGTACCAACGTTATCATGTACAAACGTTATCGTGTACGAACGTCATCATCCACA
GACTTCATCATTCACGGACTCTCCGGTCAAATCGGCTGTGTCATCAACCCGACAGATTTG
ACTCCGGCCTGATGCAACAAATTCAGCGCCTTGATGATCTCATCATAAGGAACATCCTTG
GCACCCCCGATCAAAAAGACCGTTTTCGGGTTCGCGGTCAGGCGGGACTGGGCTTCAGCC
ACCACCTGCTCCGCAGGCAGTTGATTCATACGATTATGATCAACCACCAAACTGTATTGC
CCTACACCGGATACCTCGACAATCACTGGCGGATTATCGTTGCTGGATACGGTTTTGGAT
TCGGTTGCATCCGGCAGATCCACTTCCACGCTCTGGGTGATGATCGGTGCGGTCGCCATG
AAGATCAGCAACAGCACCAGCAACACGTCCAGCAGGGGAACAATATTAATCTCGGATTTC
AGCGACCGGCGGCCGCTACGCGCACGAGCCATATCACCTCCCGATTAACGGTTGCCTTCG
CTGGAGAAAGCCTGACGATGCAGGATAGCAATGAACTCTTCCATGAAGTTATCGTAATTC
TGCTCAAGCTTATTAACGCGCTGATTCAGGCGGTTATAGGCCATAACCGCCGGAATGGCG
GCGAACAGACCGATGGCGGTGGCGATCAGCGCTTCCGCGATACCAGGCGCAACCATCTGC
AACGTCGCCTGCTTCACCGCGCCCAGCGCGATAAACGCGTGCATAATCCCCCACACGGTG
CCAAACAAGCCGATATAAGGGCTGATTGAGCCGACAGTGCCGAGGAAAGGAATGTGAGTT
TCCAGCGTTTCCAGTTCACGGTTCATGGAAATGCGCATGGCGCGGGACGCGCCTTCCACC
ACCGCTTCCGGCGCATGGCTGTTAGCGCGGTGCAAACGGGCGAATTCCTTGAAACCCGCA
TAGAAGATTTGTTCGGTTCCACCCAGGTTTTCGCGGCGAGTCTGGCTTTCCTGATACAAA
CGGGACAGTTCAATCCCCGACCAGAATTTGTCTTCAAACGCTTCGGCGTCACGCGTCGCA
GAATTCAGAATACGGGTACGCTGAATGATAATCGCCCAGGAGGCGATGGAAAAACCGATT
AAAATTAACATGATAAGTTTAACCAGAAGGCTAGCCTTCAGGAACAAATCAAGAATATTC
ATGTCAGTCACTGCTTAAACTCCGCGACAATAGACTTAGGAAGCGCAATAGGCTTCATTT
GAAATGGATCGATACATGCGACTAAAACCTCGGCATGGCTCAGCAGGGCGCCATGTGAGT
CAAGGATTCGCTGTGCGAATGTCAGGGAAGCGCCGCGTATTACAACGATTTCGCTCTGCA
CTTCCAGTAAGTCGTCAAGACGCGCCGGGGCAAGGTACTCAACCGTCATTTTACGAACCG
CAAAGGCAACATGTTCATTCATGAGTACGCGCTGATGAAAATCGTGTGCGCGCAACATTT
CGGCTCTGGCCCGTTCATAGAAGGCCACATAACGCGCGTGATAAACCACACCACCTGCAT
CTGTATCTTCATAGTAGACGCGCACTGACCAGCGGAACACTTTATTACTCACTCTACATC
CCGGTAATGCGATAAACCCCGCTACTATACGCAAGAGGGATAAGGTTTGGAATGGGTTCT
ATGTACAGGAGGGTAAATAATTATGGGTTGCGAACAACCCATAACCAAAAGGAATGAAGG
ACTATTTTACAGGAAGTAGTAATACAATCCTGCGGCCAGGATCACAAAGGCCGGAAGCGG
GGAAAAGAAGGCGCGCCAACGCATACGCTGAGGACGAAAACCCACGCCGTGAACGACGCC
CGTACAAACCGCCCAAATCAGCGCCATCCCTTGCCAGACTGCCAGTGAGCTGGTACGGGC
GGCAAAACGAGCCGGTTCCCAGAATACGCATCCGGCCAACAACAACGCCATGATCAGGGA
AAGGGCCCGTAACGGGCCCTTATCCATACAGCGGTAGAGACGATCAATAAAAGCAATCAT
TGCGGTTTATCTTGATTCGTCTTGGTTGCTTCGCTCTGTTCCAGCGCCAGAGCGGTAATC
ACGCCCAGCGAACAAGCAAGAAGCGTTCCTAATATCCAGGCAAAATACCACATAAGTCAG
GCTCCTTACTTAGTACAACGAATGCGAGTTCTGCTCGACATGCTCTTTGGTGATACGTCC
AAACATCTTGTAGTAACACCAGATGGTGTAGGACAGTACGATGGGTACGAAAATAATCGC
TACCACGGTCATCACTCTGAGCGTAAGCAGGCTGGATGTGGCATCCCACACGGTCAGGCT
GACATTCGGTACTGTCACCGACGGCATAATGAACGGGAACATGGCGATCCCAGCGGTCAG
AATCACACAGGCGATGCTGAGCGAAGAGAACAGAAACGCCATTGCGCCTTTTTCCGCACG
TGCCATGCCAGCCGTCATCAGCGGCAGCACGACGCCCAGCAGCGGAATCGCCCACAACAC
CTGATGGTTGTTGAAGTTGACCAGCCAGGCACCGGCCTGACGCACGACTTCTTTATGCAG
CGGGTTGGATTCGCCGGCAGTATTGATGACCGAAGTCACCGCATAACCATCGATACCATA
AACCACCCATACACCAGCCAGTGCAAAGGTCACCGTCAGCGCCAGCGAAGAGAACTGAGC
GACCTTTTTGGCACGGAAATGCAGATCGCCAGAGGTACGCATCACCAGGTAAGTCGCGCC
CTGAGCTACAATCATGCTCAGGCTGACAACGCCGGCCAGTAACCCGAACGGGTTAAGCAA
CTGGAAGAAATTGCCGGTGTAGTACAGGCGCAGGTACTCATCCACGTGGAACGGCACACC
CTGCAGCAGGTTGCCGAACGCTACCCCGATGACCACCGGCGGTACGAAACTACCGATGAA
AATGCCCCAGTCCCACATGTTACGCCAACGCGGATCTTCGATTTTCGAACGGTAGTCAAA
GCCGACCGGGCGGAAATACAGAGACGCCAGCACCAGAATCATGGCGATGTAGAAACCGGA
AAACGCCGCTGCGTAAACCATCGGCCAGGCAGCAAACAGTGCGCCACCCGCCGTGATCAA
CCAAACCTGGTTACCGTCCCAGTGCGGCGCGATGCTGTTGATCATCACGCGGCGCTCTAC
ATCGTTACGGCCCATCAGGCGCGCCAGCACACCGACGCCCATGTCGAAACCATCAGTGAC
CGCAAAACCGATCAGTAGCACACCAATCAGCAGCCACCAGACAAAACGCAAGACTTCATA
ATCAAACATAGTGGACTCCTGTTACCGTGCTTCCTGAGCCGCGATCGGCTGTTCGAAGTG
ATAGGCACCCGTTTTCAGGCTGCTTGGACCCAGACGCGCATACTTGAACATCAGGTACAT
TTCAGCCACCAGGAACAGCGTGTAAAGACCGCAAATCAGTCCCATGGAGAACAGGATGTC
TCCCGCGGTTAGCGAGGAGTTGGCGACAGCTGTCGGCAACACTTCGCCAACCGCCCACGG
CTGACGACCGTATTCCGCTACAAACCAGCCGGCTTCAATCGCAATCCACGGCAATGGGAT
GCCATACAGCGCAACGCGATGCAGCCAGCGTTTCTGACCAATTTTGTTGCGCAGCACCGT
CCAGAACGACAGACCGATGATCAGCAGCATTAGCACGCCGCAAGCCACCATAATGCGGAA
GGAGAAGTACAACGGCGCAACACGCGGGATAGAATCCTTGACCGCCTGTTTAATCTGCGC
ATCGCTGGCATCAGTCACATTTGTGGTATAGCGCTTCAGCAGCAGGCCATAACCGAGATC
CCGTTTATTCTTGACGAATTCATCACGAACCGCCGGATCGGTGTTGCCGGAACGCAGTTG
CTGCAACAGGTGATAGGCTTGCATCCCGTTACGGATACGCACTTCATGCTGTTCCATCAG
CTCTTTCAGGCCGGTAACGGTCTTGTCGGTAGAACGGGTGACGATCAGGCCCAACATATA
GGGAACCTGAATCGCGTACTTGTTCTCCATCGTCTCCTGATTCGGAATACCGAACAGTGT
GAACGCCGCCGGCGCCGGCTGGGTTTCCCATTCAGCTTCGATAGCCGCCAGCTTGGTTTT
CTGCACGTCGCCCATTTCATAGCCGGACTCATCGCCCAGTACGATAACAGACAGCACCGA
CGCCATACCGAAACTGGCTGCGATTGCAAAGGAGCGTTTGGCAAAAGCAACATCACGCCC
TTTCAGCAGATAATAGGAACTGATACCCAGAATGAACATCGCGCCGGTACAGTAACCCGC
GGCGACGGTGTGAACGAATTTCACCTGTGCAACCGGGTTCAGCACCAGATCGGCGAAGCT
CACCATCTCCATACGCATGGTTTCGAAGTTGAAATCCGACGCGATCGGGTTTTGCATCCA
GCCGTTGGCCACCAGGATCCACAGCGCGGACAGGTTGGAACCTAACGCCACCAGCCAGGT
TACCGCCATGTGCTGCACTTTGCCCAGGCGATCCCAGCCAAAGAAGAACAGCCCGACAAA
AGTGGATTCCAGGAAGAACGCCATCAATCCTTCGATTGCCAGAGGTGCACCGAAGATATC
GCCGACATAGTGAGAGTAATATGACCAGTTAGTACCGAACTGGAATTCCATGGTCAGACC
GGTGGAAACGCCGAGAGCAAAGTTGATTGCAAACAGCTTGCCCCAGAACTTGGTCATATC
TTTGTAGATTTGTTTGCCGGACAGGACATACACGGTTTCCATGATCGCCAACAAAAACGC
CATCCCCAGCGTTAAAGGCACGAACAGGAAATGATACATCGCGGTCAAGGCAAACTGTAA
ACGTGACAGTTCGACTACATCAAACATCTTAACTCCTTGCTGCTCGCAGGAGGGTCTTTA
GCTCGCTGTACAGACAAGCCACTAAATACCCGGCAGTTAGTAACCTAAAGAACACAACAA
TTGCTTTAGCACAGGCCTCAATATGCGCAACCACGTCACCACGGCGCATTTGAAAAGTAA
GCCAAAGAGAAATTACAGAATTACAAATAGCATACTCAGATAAGAGTATCGGTATATTAC
GCCTCTACAACCCTACAATAAATAGGTTTTTACGTGATGCAGATTGAGTTTTTTGATTCT
ACGCCAATCTTCGTGCTGCACATCACCAAAGGCACAATTGACCTGACGCAATTTAATCTG
ATTTTTAAGTGGATATCCAGCCTGGATTTTTGATCTAAAACAAATATCCACTCTGATGTT
AATAAAATGCGTCTTTTATTTTACACTTCATTAAATGTTAACCCAATGTAATTGGGTGGT
TTCCAATGCGTGGCGTTAATAATATATTTTTTGTTTTCATTAAAAATAGCGCAAGTTGAA
CCTAAACATGGAAATTTTTAATTTATGCGTTTATTGTTACTTTATTGTTGCCGACTTGAT
TAAAAAATTTTCTTTCAGGCTATATTTTTGCGACAAGGTTCAAATATAAAAAAGGCCACC
CAAGGTGGCCAAACATGTCGAACTTTAAAAATATCCGGTAGGCTGAGCCTGCGGCTTAAC
GCCCCAGCACCGCTTTTACCGCATCGCCGATATCAGCCAGGCTGCGTACGGTCTTGACGC
CCGCCGCTTCCAGCGCGGCGAATTTGTCATCCGCAGTGCCTTTACCGCCCGCAATAATTG
CACCGGCATGGCCCATGCGTTTGCCTTTCGGCGCCGTCACCCCGGCAATGTACCCCACCA
CCGGTTTGGTAATGTGTTCTTTGATGTAAGCAGCCGCTTCTTCTTCCGCGATACCGCCGA
TTTCACCAATCATCACGATGGCTTCGGTTTGCGGATCCTGCTCGAACAACTTGAGAATAT
CGATAAAGTTGGAGCCCGGAATCGGGTCGCCGCCGATACCCACACAGGTCGACTGGCCCA
GACCGATGTCCGTGGTCTGCTTCACCGCTTCATAGGTCAGCGTACCGGAGCGGGACACGA
TGCCGACTTTGCCCGGCAGATGAATGTGGCCCGGCATAATACCAATCTTGCAGGCGCCCG
GCGTAATTACCCCTGGGCAGTTCGGGCCGATCATCCGCACACCGCTCTGCTCCAGCTTCA
CTTTCACCGTCAGCATATCCAGCGTCGGGATACCTTCGGTGATACAGATGATCAACTGGA
TGCCGGCATCAATGGCTTCCAGAATGGAATCTTTACAGAACGGCGCCGGAACATAGATAA
CCGACGCCGTCGCACCAGTGGATTCCACCGCTTCGCGCACGGTATTAAATACCGGCAGAC
CCAGATGTTCGGTGCCGCCCTTGCCGGGCGTCACGCCACCCACCATCTGCGTACCGTAAG
CAATCGCCTGCTCGGAATGGAACGACCCCTGACTGCCGGTAAAACCCTGACAGATGACTT
TGGTGTTTTTATCGATCAGAATGGACATTATTTACCCCCCACTGCAGCAACCACTTGCTG
AGCCGCATCCGTCAGGCTGGTCGCAGCAATGATATTCAGACCACTATCCGCCAGTTTTTG
CGCCCCCAGTTCGGCATTGTTGCCTTCCAGACGCACCACCACCGGAACGTTCACACCCAC
TTCAGCTACCGCGCCGATAATACCGTCGGCAATCAGGTCACAACGCACGATACCGCCGAA
AATATTCACCAGTACCGCTTTCACCTTGTCGTCGGACAGGATGATCTTAAAAGCTTCGGT
AACGCGTTCTTTGGTAGCGCCGCCGCCCACATCAAGGAAGTTGGCCGGTGAACCGCCGTG
CAGTTTCACGATATCCATGGTTCCCATTGCCAGACCGGCGCCGTTTACCATACAACCGAT
ATTGCCATCCAGCGCCACATAGTTCAGTTCCCACTGAGCCGCATGCGCTTCACGCGCGTC
TTCCTGAGAGGGGTCGCGCATTTCGCGCAGTTCCGGCTGACGGAACAGAGCATTGCCGTC
GGCGCCCAGCTTACCGTCCAGACAGATCAAATCGCCTTGTTTGGTGATCACCAGCGGGTT
GATTTCCACCAGCGCCAAATCGCGCTCCAGGAACAGGGTCGCCAGTCCCATGAAAATTTT
GGTGAACTGCGCCACCTGCTTGCCGCTGAGGCCCAGCTTGAACGCCAGTTCTCGCCCCTG
ATACGGCTGCGGACCGGTCAACGGATCCAACGCGACTTTATGGATCAGGTGCGGCGTTTC
TTCCGCAACTTTCTCAATCTCTACCCCACCCTCGGTGGACGCCATGAACACCACGCGACG
AGTGCCGCGGTCAACGACCGCACCCAGATAAAGTTCTTTATCAATGTCCGTCGCGCCTTC
CACCAGAATTTGATGAACCGGCTGGCCGTTGGCGTCAGTCTGGTAGGTTACCAGACGCTT
ACCCAGCCAGTTTTCGGCAAAGGCACGGATTTCTTCTTTGCTATTCACCAGTTTCACGCC
GCCGGCCTTGCCGCGGCCACCGGCATGTACCTGACACTTCACCACCCACGGACCTGCGCC
AATCTTGGATGCCGCTTCTTCCGCTTCACGCGGTGTTGTGCAGGCATAACCGGTAGGCGC
CGGTAAACCATACCGCGCAAAGAGCTGTTTTGCCTGATACTCATGTAAATTCATGATGTT
CTATCCATTTAAGTTTGAAGATGAGTCCAGAGACTCTCTGTCGTGGATAACGCCGTCGCG
CATTCGCAACGGCCTGCATAGCACATAATAAAGGCGGCAGGGCGCAGGCCGGCCGCCTTT
CACTGCAACGCGTTAGACATCCAGCAGCAAGCGGGCCGGGTCTTCCAGCATCTCTTTAAC
GGTAACCAGGAAACCGACCGATTCACGGCCGTCGACCAGACGGTGATCGTAGGACAACGC
CAGATACATCATCGGCAGAATCACAACCTGACCATCCACCGCCATCGGGCGATCCTTGAT
GGCATGCATCCCCAAAATCGCGCTCTGCGGCGGGTTGATGATCGGGGTCGACATCAGGGA
ACCGAACACGCCACCGTTGGTGATGGTGAAGTTGCCGCCTGTCAGCTCTTCGACGGTCAG
TTTGCCGTCACGACCTTTCACTGCCAGTTCTTTGATTTTCTTCTCGATATCGGCCATACC
CAGCAGATCGACATCTTTCAGCACCGGCGTCACCAGACCACGCGGGGTCGACACCGCGAT
GCTGACGTCAAAGTAATTGTGGTAGACCACATCTTCGCCATCAATGGACGCATTCACTTC
TGGATAGCGTTTCAGCGCCTCCACTACGGCCTTGATATAAAAGGACATGAAGCCCAGGCG
AATGCCGTGACGTTTCTCGAACGCCTCGCCATACTGCTTACGCAGATCCATGATCGGTTT
CATGTTGATTTCGTTGAACGTAGTCAACATGGCGGTGCTGTTTTTGGCTTCCAGCAGTCG
CTCAGCCACGCGCTTGCGCAGACGGGTCATGGGAACGCGTTTCTCGCTGCGACCGCCCAA
CGCCGGAGCAGGCGAAACTGGAGCAGACGAAGCTGACGCTGCAGCAGGTGCATCCGCCTT
TTTGCCAGCCGATTTTTGACCAGCCAGGTGTTTTTCCACGTCTTCACGAGTGATACGACC
GCCAACGCCGCTGCCCTTTATGGCAGCCACGTCCAGATCGTGCTCGGCAATCAGACGACG
GATAGCCGGGCTCAGGGCATCGTTATTCTCATCTTCCAGTCCGGCAGTATGACGCTGTGC
GGGCGTCGACTCTTTGCTCTGCGCTTTTTCGCTGGTTTCCTTGCCGGAGTTGTCGCCGGG
ACGCAAACGCCCCATTACCTGACGGGACGTCACGGTGGCGCCTTCCGATTCCAGCACCAC
CTCCAGCACGCCGGCTTCCAGCGCAGGAACCTCCAGCACAACTTTGTCGGTCTCAATCTC
AACCAGCACTTCATCACGCTGGACGCTGTCGCCCGGTTTCTTGTGCCAGATGGCCACAGT
CGCATCGGCTACCGATTCAGGCAGGTCAGGGACAAGAATATCTACGCTACTCATTATCTA
TCCTTATTCATTTAATTAACGTTCAGCGCGTCATCAACCAGAGCTTGTTGTTGTTTCTGG
TGTACGGACATATAGCCGACGGCGGGTGAAGCAGAGGCCGGACGACCGGCATACCGCAAC
GAGGCACCAAAAGGAATGACCTCACGAAGGTGGTGCTGGCTGCAGTACCACGCCCCCTGG
TTCAGCGGCTCTTCCTGGCACCAGACAAAATCATGTACGTGAGCGAACGGCTCCAGCGCG
GCCTGGACGGCCTGATGCGGGAACGGATACAGCTGTTCGATACGCACTATCGCCACATCT
TTCTGTTCGTTCTTGCGACGTTGTTCCAGTAAATCATAGTAAACCTTGCCGGAGCACAGC
ACGACGCGCTTCACTGCTTTCGGATCCAGCTCGTCAATTTCCCCAATCGCCGGCTGGAAC
TGACCGTTCGCCAGTTCATCCAGCGAGGAGGTGGCCAGTGGATGGCGCAGCAGCGATTTC
GGCGACATCACCACCAGCGGGCGGCGCATGCCACGCAGCGCCTGGCGACGCAACATGTGG
TACACCTGCGCCGGCGTGGACGGAATGCAGACCTGCATGTTCTGCTCGGCGCACAACTGC
AGATAACGCTCCAGACGCGCGGAGGAGTGCTCCGGCCCCTGACCTTCGTAGCCGTGCGGC
AGCAACATCACCAGACCGCACATACGGCCCCACTTCTGCTCGCCGGAACTGATGAACTGG
TCAATCACCACCTGTGCGCCGTTGGCGAAATCGCCGAACTGGGCTTCCCAGATAGTCAGT
GTGCGCGGTTCGGCAGTGGCATAACCGTATTCGAACGCCAGTACCGCTTCTTCAGACAGC
ACCGAATCCCAGACATTGAACACACCTTGCGCGTTATGCACATACGCCAGCGGCGTGTAA
GTGGAGCCGCCTTTCTGGTTGTGCACCACCGCATGACGGTGGAAGAAGGTGCCGCGCCCG
GCATCCTCACCGGACAGACGCACCGGAATACCCTCGTCTACCAGCGTGGCGTAAGCCAAG
GTTTCCGCCCCACCCCAGTCGAACCGTTTTTCACCCGCCGCCATTTCAGCGCGGTCGCTA
TAAACTTTGGCGACACGCGGTTGCATTTCCAGCGCTTCAGGCACTTCGCTGATCCGATGC
GCCAGTTCCTGCAGACGTTTGGTTTCAACCTTGTGCGGATAAGGTTCATCCCACTCATGG
TTGAGATAAGACATCCAGGTGAAGGAGTGCATATCCATCGGGCGCCACTCGTCTACCACG
CATTCGCCGGCATCCAGCGCGTCGCGGTAAAGATTGACCAGCTCGGTGGCGTCTTCCAGC
GTCGCCATCTGCTGCTGCTCCAGACGGTCGGCGTAAATTTTACGCGGCGTCGGGTGCTTC
TTGATCTTCTGGTACATCACCGGCTGGGTAGCGCTCGGCTCATCGGCTTCGTTATGGCCG
TGACGGCGGTAGCACACCAGATCAATGAACACATCGCGCTGGAAAGTATTGCGGAAATCC
AGCGCCAGACGGGTAACGAACGCCACCGCTTCCGGGTCGTCGGCGTTGACGTGGAAAATC
GGCGCCTGCACCATCTTACCGATGTCGGTACAGTATTCGGTGGAACGGGCATCGTGCGGA
TTGGAGGTGGTAAAACCGATCTGGTTATTGATGACGATGCGGATAGTACCGCCCACTTCA
TAGCCGCGGGCCTTGGACATGTTCAGGGTTTCCTGCACCACGCCCTGACCGGCAATCGCC
GCATCGCCGTGAATAGTGATCGGCAACACCAGTGAACTGTTGGGATTATCCAGGCGATCG
ATACGCGCGCGTACCGATCCAATCACCACCGGGCTAACGATTTCCAGGTGCGACGGGTTG
AACGCCAGCGCCAGATGGACCTTGCCACCTTCGGTTTCCATATCGGACGAAAAACCCTGA
TGGTATTTCACGTCGCCGGTGCCGAGGTGATCTTTATGCTTGCCGGAAAACTCGTCGAAC
AGATCCTGGGTTTTTTTCCCCATCACGTTCACCAGCACATTGAGACGACCACGGTGAGCC
ATCCCCATCACCACTTCGCGCGTACCGTTTTTACCTGCGTGACGGATGATTTCCTTCAGC
ATCGGGATCAGCGCATCGCCCCCTTCCAGCGAGAAGCGCTTGGCGCCGGGGAACTTGGCG
CCAAGATAGCGCTCCAGCCCTTCGGCAGCGGTCAACTCTTTCAGGAAACGTTTTCTTTCT
GCGACGGTAAAACTCGGCTGCCCCACCACCGACTCAATCCGCTGCTGAATCCAGCGTTTT
TCTTCGGTATTGGTGATGTGCATGTATTCCGAACCAATCGAGCCGCAATAAGTCTGCCTG
AGCGCCGTGTACAACTCACCAAGCGGCATGGTTTCCTTGCCGATGGCGAACGAGCCAACA
TTAAAACTCTCTTTCAGATCGTCATCAGTCAGGTTGTGATAGGTCAGATCCAGATCCGGT
ACGTGTTCCTGTTTCCACAAACCCAGCGGATCAAGACTGGCATGCTGATGACCACGGAAA
CGAAAAGCGTTAATCAGCTGCAATACTTTGACCTGCTTGGCATCGCTGTCAGGATCGGTA
ATAGAAGAAGTGTAACGCGACGCGTCTTTCGCCAGGCGGCGGAAATAGTCGCGCGTTTTG
GAGTGAAGTTGATCCGGTTTAACCCCAGTGGTAGGAAGTTGTTGAAAAATCGAACGCCAA
CTGTGATCGATAGAATCCGGGTCAGTTAAAAAATCTTCATAGAGCTGCTCTATGTAGGAC
TGGTTCGCGCCCGCCAGATAGGAGGAATCCAGCCAGGCCTTCATTGCGCCGTTCTGCATT
GTGATCCCTTAAGCTAATAAGCTTCAGTTTTCGCCGTGGTTAACATGTCTTATGTTGCCG
TTATAAAACGGGTTGCCGTAAAAACGGTTCACTTGCTGTGCCTGATTACGCACAATGCGG
ATATTCCTATCCTGAAGGAACCTTTAAAAAACGGTTCGGGCGCGTAAGCCGGTTTTTAAA
GGTTTCCTGTGGTTCCCCCCCGCGTTGCCGCAGGGGGAACCGGTTTGTTACATGCTTCTG
AAACTCAGGCGCTACGCTGCAACAGCATCGACTTGATATGGCCGATGGCGCGCGTTGGGT
TCAATCCTTTCGGGCAAACGCTGACGCAATTCATGATGCTGTGACAGCGGAATACGCTGA
AAGCGTCGTCCAGGTCGTCCAGGCGCTCCTTGGTTTCCGTATCGCGGCTATCGATCAGGA
AACGGTACGCGGCCAGCAGACCGGCAGGCCCGATAAACTTATCCGGGTTCCACCAGAAAG
ACGGGCAGGACGTGGAGCAGCAAGCACACATGATGCACTCGTACAGCCCATCCAGTTTTT
CCCGCTGTTCCGTCGACTGCAAATGTTCGCGCGCTGGCGGATTTTTCCCATTATTCAACA
GGTAAGGTTTGATTTTCTCATATTGGGCATAGAACTGTCCCATGTCCACCACCAAATCAC
GCACAACCGGCAGCCCCGGCAGGGGGCGGATCACAATTTTGCTATTGCCGTTACGCAGGG
TGGACACTGGAGTAATGCACGCCAGCCCATTCTTGCCATTCATGTTCAGACCGTCAGAAC
CGCACACCCCTTCGCGACAGGAGCGGCGAAACGCCAGCGTCGGATCCTGTTCTTTCAAAA
GGATCAGCGCATCCAGCAGCATCATGTCGCGGCCTTCTTCCGCTTCCAGCGTATAGTCCT
GCATGCGCGGCGCGCTATCGACATCCGGGTTATAACGATAAATGGAAAATTCAACTTTCA
TCGCTTTCTCTCCGCGCAATTAATAGGTACGCACTTTCGGCGGGAACGCCGGGCGCAGTT
TAGGCTGCATGTTCACCTCACGGCGCGTCATGCTTTCGGTTTGCGGTTGATACAGCGAAT
GACACAACCAATTCTCGTCATCACGATCAGGATAGTCGAAGCGGCTATGGGCACCACGGC
TTTCGGTACGGAAATTTGCCGATACCGCAGTGGCGTAGGCGGTTTCCATCAGGTTGTCCA
GTTCCAGGCATTCGATGCGCTGGGTGTTGAACTCACTGGAAGTATCGTCCAGACGGGCAT
TGTTGAGACGCTCGCGAATCACTTTCAGCTCTTCCAGCCCTTTCGCCATCGCGTCGCCTT
CGCGGAATACCGAGAAGTTATTCTGCATGCAAGCTTGCAGTGCTTTGCGGATCTCTACCG
GATCTTCACCGGAACGGGTATTGTTCCAGCGGTTAAGGCGATCCAGCGAGGCGTCGACAT
CGGAATCGCTGGCATCGCGAGTATCACCCTGCTCGGCCAGAGATTCCTGCAGGTGCATAC
CGGCGGAACGCCCAAACACCACCAGGTCAAGCAGCGAGTTCCCGCCCAGACGGTTGGCGC
CGTGTACGGAGACACAGGCGATTTCGCCCACGGCGAACAGACCCGGAATCACCACGTCTT
CGCCTTTCGCGTTCACGGTCAACGCCTGGCCGGTTACCTTGGTTGGAATACCGCCCATCA
TGTAGTGGCAGGTCGGGATAACCGGAATCGGCTCTTTCACCGGATCTACGTGCGCAAAGG
TGCGGGACAGTTCCAGGATGCCCGGCAAACGGGATTCGAGAACATCCTTGCCCAGATGGT
CCAGCTTCAGTTTGGCGTGCGGCCCCCACGGGCCATCGCAGCCCCGGCCTTCGCGAATTT
CGATCATGATGGAACGTGCCACTACGTCGCGTCCCGCCAGATCTTTAGCGTTCGGCGCAT
AGCGCTCCATGAAGCGCTCACCGTGCTTGTTCAGCAGGTAACCGCCTTCACCGCGGCACC
CTTCAGTCACCAGCACACCGGCGCCGGCGATCCCCGTCGGGTGGAACTGCCACATTTCCA
TGTCCTGCACCGGCACGCCGGCACGCAGCGCCATGCCGACACCGTCGCCGGTGTTGATGT
GGGCATTGGTGGTGGACTGATAGATACGACCTGCGCCGCCGGTCGCCAATACGGTGGCAC
GGGCTTTGAAATAAACGACTTCACCGGTTTCGATGCAGATGGCGGTACATCCCACCACCG
CGCCATCCTGGTTTTTCACCAGATCCAGCGCATACCATTCGGAAAAGATGGTGGTATGGT
TTTTCAGATTCTGTTGATACAGCGTGTGCAGCAACGCGTGACCGGTACGGTCCGCCGCCG
CCGCGGTGCGGGCAGCTTGCTCGCCGCCGAAATTCCTGGACTGACCACCGAACGGGCGCT
GATAAATGCGGCCATCATCCAGACGGGAGAACGGCAGTCCCATGTGCTCCAGTTCCAGAA
TCGCTTCCGGACCGGTTTTGCACATATATTCAATCGCGTCCTGGTCACCGATATAGTCGG
AACCTTTCACGGTGTCATACATGTGCCATTCCCAGTTATCCTCGTGGGTGTTGCCCAGCG
CCACGGTAATTCCGCCCTGAGCGGACACGGTGTGGGAGCGAGTCGGGAACACTTTCGATA
ACAGGGCGCAGGACAGGCCCATCTGGGAAATCTGCAGCGCGGCGCGCATACCCGCACCAC
CCGCGCCGACGACAACGGCATCAAACTCTCTAACTGGCAAATTCATTACGCACCCCACAC
CACAACAGTTCCATAAATGACGTACACCAACAACGCGACCACGATAGCCAACTGCAAAGT
CAGCCGGACAGCCAGCGGTTTGATGTAATCAGTCAGCACCTGCCACATCCCGATCCAGGC
ATGGACCAGAATGGCGAACAACGCCAGCAGAGTGAATACCTTGGTGAGATGCATGGCGAA
GAAACCACGCCAGATTTCATACGTGATGTTACCGGCGCTGGCCACAAAGCCAACGATATA
CAGGACATACAGCACGATGACGATGGCGGAAGCGCGAAGTAATAACCAATCGTGCACGCC
ATTACGCCCCAATGCGGAGGCATTGCTTACCATACGAGGACTCCAGCCAAAAATGAAAGC
ACGACAGTAATAATGAAAGAGAGTTTTGCAGAACGTGTTCCCGCCGCGAGATTTTCTTCG
ATGTAGCCAAAATCCATCAGCAGATGGCGCAGACCACCTACAATATGATAGGCCAGCGCG
GTCAGAATGCCCCAGACAATGAATTTCACGATGAAGCTGTCCATGATGGCCGCCGCCTGG
ACAAACCCTTCCTGCGAAGAGAGGGAGAGACCAAGCAACCACAACAGAATACCCACAGCA
ACAAACGTAATAACGCCGGAGACACGGTGAAGAATAGATGCTATCGCGGTAACGGGGAAC
TGGATCGTCTGCAGATCCAGATTGACAGGTCTTTGTTTTTTCACGGGTTTGCCCACACAG
CTTTTATTATTTTCTTCCTCCGGACCTGTTGTGGGGTCAGACAGTGTGGACGGTGAGATG
ATGTTTGTCTCTGTCGATGCGCGACTGAATCATGATCCTTTTCTTCATTCGCACAAACCG
ATCACACTGGGTGCTCCTACTGCAGGGTATTCCGGAGACCTGGCGGCAGTATAGGCACTT
CACATTCTCATTACAATTACCCTACAAACTGTTTGGGCACATTTGCCCTGAACAGTGATT
AAGATCACGAATTTCACAATTTATATAAAATTAATTATCCGATTTGACAAATATTAAACA
TTTAAATTACAACTAGGACCCAAGAAAACTTTTGCCCTGTTAAAGCTCATCGGTAGCTCT
TTCCCATTCACCAAAGTTATGTAACAGTGGGAAACAAAGTCCCCGGAAAAGTGATAAGTA
CTAGCTACAATTAGAGCAGGACAGGGTTAATACCCATGCTGGGAGAGCAATGTGTTCATC
CTGACTGTGGCCGCCTGACATATGGTCAACTCTGTACCCCGGTCTCCTCGCAGACCACAG
AGTGACGTCTGGTCTGTTTACTTTGTCCAGCGTGCGGGCATGACGGTATTTCTACAGTGA
CGAATTTTTAAAATTAAAGATTAAAGCGCTAAGGAGACTGTAAATGGCTGATAAGAAAGC
AACGCTTACAATAGACGGTAAAGAGTCTATTGAGCTGAATGTCCTGTCTGGTACGCTTGG
CAACGACGAAATTGATATTCGTAGCCTCGGTTCTAAAGGTTATTTCACGTTTGACCCCGG
TTTTACCTCGACCGCGTCCTGTGAATCCAAAATCACTTATATTGATGGCGATGTGGGCGT
ACTGCTGCACCGCGGCTATCCCATCGCGCAACTGGCGGAAAAATCCAACTATCTGGAAGT
CTGTTACATCCTGCTGTTTGGCGAAGCGCCGACGCAGGAACAGTACGACACTTTCAAGAC
CACGGTTACCCGCCATACCATGATCCACGAGCAGATCACTCGCCTGTTCCACGGCTTTCG
TCGTGACTCTCACCCAATGGCGGTGCTGTGCGGCGTGACGGGCGCGTTGGCGGCGTTCTA
CCATGATTCACTGGACATCGGCAACGAGCGTCACCGCGAAATCGCCGCCTATCGCCTGCT
GTCGAAAATGCCGACCGTGGCGGCCATGTGCTACAAATACTCCATCGGCCAGCCGTTCGT
GTATCCGCGTAACGACCTGTCCTACGCCGGCAACTTCCTGCATATGATGTTCGCCACGCC
GTGCGAAGAATATGTTGTGAATCCGGTGCTGGAACGCGCGATGGACCGCATCCTGATTCT
GCATGCCGACCATGAGCAGAACGCGTCCACCTCTACCGTGCGTACCGCCGGCTCTTCCGG
CGCCAACCCGTTCGCGTGTATCGCCGCGGGCATCGCTTCGCTATGGGGGCCGGCACACGG
CGGCGCCAACGAAGCCTGTCTGCGTATGCTGGAAGAAATCAGCTCGGTCGAGCACATTCC
GGCCTTCATCAAACGCGCTAAAGACAAGAACGACTCGTTCCGTCTGATGGGCTTTGGTCA
CCGCGTGTACAAGAATTACGACCCGCGCGCCACCGTTATGCGCCAGACCTGTCACGAAGT
GCTGAAAGAGCTGGGCACCAAGGACGACCTGCTGGAAGTGGCGATGGAACTGGAAAACAT
CGCGCTGAACGACCCGTACTTCATCGAGCGTAAACTCTACCCCAACGTGGACTTCTACTC
CGGCATCATCCTGAAAGCCATGGGTATTCCGTCTACCATGTTCACGGTGATCTTTGCGAT
GGCGCGTACGGTCGGCTGGATCGCCCACTGGAGCGAAATGCACGGCGAAGGGCTGAAAAT
CGCCCGTCCGCGTCAGTTGTATACCGGTCACGATGAGCGCAACTTCGAGCCATCCGTCAC
CAAACGCTAAACGCAATCGCCCTATCTGGCGGTTAGCAGTAAAAAGGTCGGGCACAGCCC
GACCTTTTTTATTTGCAACCTTTTGATTTGTATGTCATACCGTTCGCCGCACCGATTCCC
CCGCTCGCCTATTATTGCTGGCAATGGGGACAGGCATAAAACGGCCGGGACGCCACCAGA
CTTTTCACAATGGGCTGACCACAACGCTCGCAGGGTTTCCCATCCAGATGAAACACGTGA
AAACGGAATAACGCGCCATGATGGCGATTCTCATCGCTTTCCGAACCGCGAGTCTGGTAC
GACAGTTTGGGGATCTCCAGCAACATCCGGCTTAACATCGCCAGTTCGGACTCGCGGAGA
TCCGCCGCCCGCCGCGTTGGCGCCAGCGCTGACGCCCACAGAATTTCTACCCGTAGATAA
TTACCAAGCCCGGCTAAAAATCCCTGATCCAGCAGCAGGGCTCCGAGTTGCCTGCGACAA
AAGCGCGCCGACAGCAGCCGTTCACGCACCTCGTCAACCGTCAATGATTCATCCAGCACG
TCCGGTCCAATCCGCTGTAAAAAAGGGTGGGTCGCAAGCTGCCCGGGCGTCAGCATGGTG
ATATCAGACGCACTGTAGAGCGAAACGGCATTATCGTCGGTATCCAACCTGACCCGCAGT
TCCCGACGGGTATCAGGCGGCTGTTTCCCCACTCGCCAGACCCCGTACAGCTGATTATGG
CTGTACATGACCAAACCATTCGAGAACCAGGTCAACAGCGCCTTGCCACGGGTGACGATA
CGTTCGACCTGTTCCCCCATCAGTGTTGCTTCGTAGGGTTTGAGTTCGGGAAAAGCAAAC
CACACGCCAGTCAGCGTTTTTCCCACTACCGCGGCAACCAGCCGGTCGGCAGCACGTCGA
ATCTCGGGGCCTTCGGGCATGCTCGCCTCCGTTATCGGGCCGTAACCTGTATGCCATACT
GGGTGAAACTCTCGCGCAGCCGGCGGGCGAAGGTCAAGGCATGCGCGTTATCGCCGTGCA
GGCAAACCGTTTCCGCCTGCACCACAACCCAACTGCCGTTGCTGGCGCGAACCCGCTGAC
GCTGCACCATTTCCAGCGTCTGAGCCAGCGCCAGTTCATCGCTGCTGATCACGGCGGAAG
GCTGGTCGCGCGGTACCAGCGAGCCATCGGCCTGATAACTACGGTCGGCAAAAACCTCCT
GACGGGTCTTCAATCCGGCACGTTTGCCGGCACGAATCAGATCGCTGCCCGCCAGCCCCA
CCAGACACAGCGACGGGTCCACCGCCGCTACCGCACGGGCAATGGCATCCGCCAGCGCCG
GATCGCGCGCCGCCTGATTGTAGAGCATGCCGTGGGGTTTAACGTGAAACAGGCGTGCGC
CCTCCGCCTTGACGATCGCCGCCAGCGCGCCAATCTGGTACAGCACCTGCGCATAAACCG
TTTCCGGCGGCAAGTTCATGGCCGAACGGCCGAAGTTTTCGCGATCGGGAAAGCTCGGGT
GTGCGCCAATCGCCACGCCATACTGGATGGCCCAGCGCACCGACTGGCACATCACGTCGG
CGTCGCCGGCGTGAAAGCCACAGGCGATATTGGCGGAAGAAATCAGTTGTAACAGCGCCT
CATCATGCTGGCCGCCTTCTCCCAGGTCGGCGTTCAAATCAATTACCATGCAGCCTCCAG
GCCAGTTGTTCCAGATAGCGATGTTGCTCCTGCAATGCCCGTAGCGCGTCATCCGGCGAA
CAGCGAATAAAATGAACCGGCTCGCCCAAGCGCAACTGCGCCATGTTGTACAGGTCAGCT
TCAATCACGCAGCCGATACGCGGATAGCCGCCGGTCGTCTGGGCATCAGCCATCAGCACA
ATCGGCTTACCGTTGTGGGGCACCTGAATCACCCCCGGCAGCAGACCGTGGGACAACATT
TCCCGTTGATTTTCGCGCCTCAGCTCCGGCCCCAGCAGGCGATAGCCCATGCGGTTGCTC
TGTGGGCTAAGGTGCCAGCCGGTACGCCAGAAATTGTCGCGCGCCTCTTCACTGAACTCC
TGATACTCCGGCCCCGGCAACACGCGCACCCGATTACTGAACAGCAGTTGCTTAACCCCG
ACTGAACGGCCGGGTAAACGCCGCGGTTTTCCCAGCGGCAACGTATCGCCATCCGCCAGC
GGGCGGCCTTCCAGCCCGCCGATCCTTGCCTTCAGATCGGTGCTGCGGGACCCCAGCACC
TCCGGTACCGCGATTCCGCCGGATACCGCCAGATAACTGCGCATGCCGTTGCGTGGCGAA
CGCAGACGCAACGTCTGCCCCGACTTCACGGCAAAACACCAGCCGGTCCATAGCGTTTTG
CCGTCCAATGTGGCGTGACAGTCGGCCCCGGTCAGCGCAATCCAGCACGGCGCGGTAAAG
GTTGTCACCAGTTGACCCAGCGTGATTTCCAGCGCCGCCGTGCCCATGTCGTTGCCCACC
AACAAATTGGCGAGCTTCAGCGCCGGGCTATCCAGCGCGCCGCACTGGCTGATGCCCAGT
TGCCGCAATCCTGGACGTCCGAGATCCTGCACCGTGGTCTGCAACCCTGCCCGGATAATC
TTCAGCATATTCCCTCCCGCTGCGGAACAAAGCGTACCCGATCGCCCGGCCTCAACAACG
TCGGCGGCGTCTGCGTCGGCTGGAACAAGGCCAGCGAGGTGCAGCCAATCAACTGCCAGC
CGCCCGGCGTACTGAGCGGATAAACACCGGTCTGACTGCCGCCGATCCCGATCGAACCGG
CGGGCACCAGCACCCGGGGTTCGGCGCGGCGCGGCGTGGATAATGCCTCGTCCAACCCAC
CGAGATAAGGAAAGCCGGGCTGGAAACCGAGGAAGTAGACCACATAGCGCCCGGCGGCAT
GACGCTCCACCACCTGTTGCGGGGTCATGCCGCAGTGTTCCGCCACCACGTTCAAATCCG
GCCCCTGTTCACCGCCGTAGATTACCGGAATCGCCACCTCGCGCTGTTGTTGCACGTCGA
TAAGCGATTCGCTCTCTTCCCACCAGCGTTGCAGCCGCTCGATAGCATCCAACGCCTGCT
GACGAGGGTGCTTGAGCACCACCGTCAGGTTGTTCATGCCGGGGATAACTTCACTGACGT
CGTCGTGCTCGCTCAGACGCTCCGCCAGCCCCCAGATTCGTTGCTGACTTTCCAATCGCA
GCGGCGGTTCCAGTTCCAGCACCACCGCCTTCTCACCCAACAGATAACAGCGTGCGCGTT
GCATCCTTCCTCCAGCCTGATGTCGTCTGCCTCATCCCGCCGCCGTCATGATGCACGGCG
TCCGCGTCTCAATTACGCCGGGTTGGGGATATCAATGAATGTCACCTCAAAACCATGTTG
TGACGCCAGCCATTCGCCCAGCGCACGGATCCCGGCCCGTTCGGTGGCGTGATGGCCGGC
GGCATAGAAATGCAGCCCCATTTCACGGGCGGTGTGGATGGTTTTCTCCGACACCTCGCC
GGTGATGAAGGCATCAACGCCAAAATCAGCCGCCTGATCGATAAAGCTCTGCCCGCCGCC
GGTACACCAGGCAAGACGCCGGATTTGTGCGGGCGCGTTGTCGCCGCTATGCAGCACCGG
CCGTTCCAGTACCGCCTCCAGTTTCCGGCGCAAGTCGTCGCCGCTGCAAGGCTGAGACAG
CTCGCCATACGGCAGCAGCGATTCGATTTCGCCCTGCACCCGGATATCCAGCATCGCCGC
CAGCCGGGCGTTGTTGCCGACATCCGGATGAGCGTCCAGCGGCAGGTGGTAGCCGTACAG
GTTGAGGTCATTCGCCAGCAGGGTCTTCAGGCGCTGGCGTTTCATACCACGCACCACCGC
CGGCTCGTTGCGCCAGAAATAACCGTGATGCACCAGCACCGCGTCGGCCTGCTGCGCCAC
GGCGGCATCCAGCAACGCCTGACAGGCGGTGACGCCGGTGACGATGCGCCGTACTTCGCT
GCGCCCTTCCACCTGCAGCCCGTTGGGCCCGTAGTCCTGAAACGCCGCCACATTGAGAAA
ACCGTTGATCAGGCTTTCCAGTTCGGTATTACGCATAGCTCGTGCTCCTTTCTGTCTTCA
GTGGCGATCATGCCGTTTCACCGTTCTTCGCGGCTTCAAATGCCGCCAGCGTGCGCAGGC
GCGCCTGTTTGTGGTCGACGATCGGCACCGGATAGTCGATTTGCCGCTGCTGGCGTATGG
CCCAGTCATGGGGCTGATGAACGGCCTTGCCCGGAATCTGCGCCAGCTCCGGCACCCAGC
GCCGGATGAATTCGCCTTCCGGGTCGAAACGCTCGCCCTGCGTGGTGGGATTGAAAATAC
GAAAATAAGGCGCGGCGTCGGTACCGGTGGATGCCGCCCACTGCCAGCCGCCGTTATTGG
CGGCCAAATCGCCGTCCAGCAACTGGCTCATGAAGTAACGCTCGCCTTCACGCCAGTCAA
TCAGCAAGTCTTTCACCAGAAAACTGGCGCAAATCATCCGTAACCGGTTGTGCATCCAGC
CCGTCTGGTTCAACTGCCGCATCGCCGCATCGACGATGGGATAACCGGTTTCTCCACGTT
GCCACGCCGTCAGTTCGTCCGGCGCGCTGCGCCATGCCACGCGCCGCGTCCAGCCGATGA
ACGGCTGGTGCTTGCACAACGCCGGGCTGAACACCAGCAGGTGGCGGTAAAACTCGCGCC
ACACCAGCTCATTGAACCAGGTAAACGCGCCGCTTTCCGAGCGTGCCAGCCAGTCCGGAT
GTTCCATCCTTAATCGGTTGAAACACTGGCGCGGCGACAGTATCCCCAACGCCAGATACG
GCGATAGCTTGCTGGTGGCGGCCAGCGCGGGCAGGTCGCGCTGTTCATGGTAGAACATCA
CCTGCTCACGGCAGAACTGGCGCAGATGCTGCAAGGCCGCCGGCTCGCTGGCCGGAAAAT
CGGCATGAACCTCTGCTTGCGGGTAGTCGAACGGCGCCAGCGACGCCGGCGTGATGTCGC
CCTGCTGGCGGGTAGCCGGCGCGGGTACCGAACCGACGTCGCTTTGTTGCAGGCGTTTGA
GAAAGGCGGCGCGAAATGGCGTAAACACTTTATACATGTCGCCGGAGCCGGTGACCACGC
TACCGGGCGGCAACAGCAAGCTGTCGTCAAACCCCCGGCATTCGGTCACGCCGGTCAGCG
CCAGCTCCAGTTGCTGGTCGCGCTGGCGTTCATTCCATTCATACTGACGGTTGTAAAACA
GGCGCGTCACCTGACGCTCGCGGCAGAAATCGGCCAACCAGCGCACACTGGCGGCGAAAT
CATCACACTGATGGTAGTGCAGCGGGATGCCTTTCTCCCGCAGCGCCTGTTGCAGACAGC
GCAGATTATCCAGCAGGAAAGCCGCCTGACACGGCGCCATCGCATGGCTGGCCCACTGCT
GCGGCGTGGCGATAAACACCGCCTCAACCCGTGCGTCGGGATCCTGGCAGGCGGCGTGCA
ACGCCAGATTATCGGTAAGGCGTAAATCGTGACGAAACCAGACCAGATGTGTGGTCATGA
ACCATCCTTAACTCTACTGCTGAAACATTAGTGCCCGTAGCGCAAGCGCAGCGCCTCCGG
GTAAGGATCGAAATAGCGCTGCTGCGCCAGCCAGGCATCCGGGTACTCCGCCATGTAATG
ACGCAACAGGGTAAGCGGCGCCAGCAACGGCTGCACCCCCTGACGATAGCGATCGATCAG
TTGAGTCAGTTCCTGCCGCTGTCCGGCGCTCAACTGACGGCGGAAATACCCCTGCACATG
CATCAGCACATTGGTGTGATTGCGCCGGGTTGCCGGGCGCGACAGCAACGTCATCAATCG
CAACCGGTACTGCGCCGCAAACGCCTCCAGCGAATCCCACTGGTCCATGGCGGCGACAAA
CGGCCCCAGTTCGCGGTACTCCGGCTGCGAATGCGCCAGCAACAGCAGCTTATAGCGGCT
GTGAAAGCTCATCAACGCGCCGCGGCTCAACCCTTTTTTCCATAACTGGTTGAATTCATG
CAACGCATAGACCCGGGCAATGAAGTTCTCACGCAGCGCCGGATCATGCAAACGACCGTC
TTCTTCCACCGGCAACCACGGCAACGTCGACCTCATCTGCTGGGTAAACAGCCCCACCCC
GCTTTTACGCGCGTTATTCTGAGCCGCATCATAAATTTTGACCCGCTCCATACCGCAGCT
CGGCGATTTAGCGCAGACGATATAGCCGCACAGGTGCGCCAGTTGCGCCGCTTTTTCGGC
GGAGAAAGCCGCCATGTCATCAGTCACATCCAGCCCGGAGCCATTGCTGGCCAACAGGCG
CAGGCTCCCCTCATCCGACTTAACCAGCCGTAATGCCGGGCGCGGCACCGGCAAGCCGAT
CGCCATCTCCGGGCACACGGGTTCAAAATGAAAATAGGGAGCAAGTTGCTCAACGGCAAA
GGCCAGTCGTTTATGACCGCCATCAAAACGCACCTGATTGCCAAGCAGGCAGGCACTGAT
GCCAATGGGAATCAGATCGGCTGTCATGGTGTCCCCTTGATTAAAAGAGAGTGCTATCTC
AATAGCATAGCGGAATTATCCCGCTTTCCCCGAGAGATAAACGCCAACGTCAGCGCATCC
GCGCCGCGACTGACTGGCGAAATCATAGCAGAGCGCGCGACGGCTACGCAGAGGGAATCG
GTCAGATAGTCGGCAAAAGAAACAGGAAAAAAGGTACGAGCGGTAACGGCAGTGCAGAAA
GCAAGCAAGAGCAATGCAGAAAGGATGAACAGCCGCCGGGCGGCGTTCCTGAACGGACGG
TCAATCAGTAAAAATGCCCGGCGGCATGCTCTGATTGTTCCAGCCACACCGGCTTGTCAC
TGGTCTTAAGCCAAACGCGATGCAGGTAACTGTAAAAACGAGAACGGCCACGCCAGCACA
GCATCACCGGCAGCGCCAGAATCCCTACCAGCACCACGGCAGTGCGGCGCAAAACGACCC
GGTACCAGGGATAAACAACATAGGACATCATGACGCCTCCAAATTAAACGGTTTACTTCT
GATTAAATATTACACTCATCGGACCAGATAACAACGCGAGAATGAACTATTTTTCCCATG
CTCATCAATAAGTTAAATTACAGTTAAGTTTTTGACCATAAAAGGTTGCACGCGGCTCAC
CCACGCTGAAAACTTGTCAGCCTGAATGCACCGGGCAACGCCACGCCACATGCACCCTTA
TCTGGGAGAGAGATAGCCTAACCGACGTATCTTTCACCATTTTTATACTTTTTTTACGCC
CGCCCCGCGGAAATTTGCACCTTCTTTTTTCCACTCTGCGTAGCCTGAGCACCGTAGGAA
GAATCCTATTTCTCAGGCGCGCCACCCGGCCCGATGCCGCTGCGCGCCTGAGCAGGGAAA
CGACCGGATGATAGCGTGTCAACACCGTTGGAGGTGACCTGTGAATATTGGCCTGATGGC
AGGCGGTATGCTGGTGGTACTACTGCTGGTTTATCTTTTTTATGCATTGCTCAACGCGGA
GGAATTCTGATGTCCAGCGATGCTTTTTTATTGATCGTCAGCCTGTTTGCGATCCTGTTG
GTGCTGGCACAACCGCTCGGCCAGTTTATGGCACGGCTGGTGGAAGGCGAAACCGGCCGC
ATACGCCGTTACGAGCTGAACATGGCCCGGCTGTGTGGTTTTTCAACCCGTGAAATGGGA
TGGCAACACTATGCGGGCGCTATTGTGGTGTTCAACCTGTTGGGCATCGTGCTGCTATTC
CTGATGCTGGCGTATCAGGATCGTCTGCCGCTGAACCCGCAGCAGATGCCGGGTCTGTCC
TGGCATCTGGCGCTCAACACCGCGATAAGTTTTGTGACCAATACCAACTGGCAGGCTTAC
AGCGGGGAAAATACCCTCAGCTATTTCAGCCAGATGGTGGGGTTGACGGTGCAGAATTTC
CTCTCTGCCGCCACCGGCATCGCGGTAGCTTTCGTGCTGATGCGCGCTTTCGCCCGCCGC
ACCACCCATGATCTGGGCAACGCCTGGCTGGACTTGCTGCGCATCAATCTGTACCTGCTG
CTGCCGATGTCACTACTGCTCAGCCTGTTCTTTATTAGTCAGGGCAGTATTCAGAACTTC
CTGCCCTACCAACATCTCACCACATTGGAAGGCGCGTCGCAGGTGCTGCCGATGGGGCCG
CTGGCCTCGCAGGAAGCGATTAAAATGCTGGGCACCAACGGCGGCGGCTTTTTAGGCGCC
AACTCGGCGCATCCGTTCGAAAACCCGAATGCGCTGACCAACTTCGTGCAGATGCTATCC
ATCCTGCTGATTCCAGCGGCGCTGTGCTTTACCTTCGGTCGGGTGGTGAATGACCGTCAT
CAGGGCCATACCCTGCTGTGGGCGATGTCGCTGATGCTGATCGTCGCTACCGCGGTGGTG
ATGTACGCCGAAGTCAGCGGCAACCCGCATCTGTTGTCGCTGGGGGCGGACAGCGCGCAA
AACATGGAAGGCAAGGAATCCCGTTTCGGCGTACTGTCGTCGGCTTTCTTCGCCGCTATT
ACCACCGCCACCTCCTGCGGCGCGGTCAACGCCATGCATGACTCGTTTACCGCGCTGGGC
GGCCTGATCCCGATGTGGCTGATGCAGATTGGTGAAGTGATCTTCGGCGGCGTAGGTTCC
GGCTTCTACGGCATGCTGGTGTTCGTACTGCTAACGGTGTTTATCGCCGGGCTGATGATC
GGCCGAACCCCGGAGTACCTCGGCAAGAAAATCGAAGCCTGGGAAATGAAGATGGCGGCG
CTGGCGATTCTGATCACCCCGGCGCTGGTGCTGCTGGGCACCGCGCTAGCGCTCGGTACC
GAAGCCGGCCGCGCCGGCATCCTGAATCCGGGCGCGCACGGCTTTAGCGAAGTGCTGTAC
GCCTATTCCTCGGCCGCCAACAACAACGGCAGCGCCTTTGCCGGCCTTAGCGTCAACACC
CCGTTCTACAACCTGACGCTGGGTATCGCGATGCTGCTGGGCCGCTTCTCGTCGCTGATT
CCGGTGCTGGCGATCGCCGGTTCGCTGGTGGCGAAAAAACGCCAGCCGGAAACCAAGGGA
TCGTTATCCACTCGTGGTCCGCTGTTCATCGGTCTGCTGATCGCCATCGTTTTGCTGATT
AGCGCGCTGAACTTTATTCCTGCCCTGGCACTGGGTCCAGTTGCCGAGCATTTACAGTCA
AGTCTGGTTCACTGAGCCGGAGAAAAAAGATGATTCGTAAACAGCAAACGCTTTTTGATT
CCGCTCTGTTGCGTAACGCGCTGGTGGATTCGGTAAAAAAACTCGATCCGCGCGTCCAGT
GGCGCAATCCGGTGATGTTCGTGGTGTATATCGGCAGCCTGCTGACGGCCGGTATCTGGC
TGGCGATAGTCAGCGGACAAACCACCGGCAGCGCCGGATTCACCGGCGCGGTCTCACTGT
GGCTGTGGGTAACGGTACTGTTCGCCAACGTCGCTGAAGCGCTGGCGGAAGGCCGCAGCA
AGGCGCAGGCGGAAACCCTGAAAGGGGTGAAAAAAACCAGTTGGGCCAACAAGCTTGCCG
CCCCGCATCATGACGCCGCCAGCCAGAAAGTGCCGGCCGACAGCCTGCGCAAAGGCGACG
TGGTGCTGGTGTCCGCCGGGGAGATGATCCCCTGCGACGGCGAGGTGCTGGAAGGCGGCG
CCTCGGTGGATGAAAGCGCCATCACCGGTGAGTCCGCGCCGGTGATCCGCGAATCCGGCG
GCGATTTCGCCTCGGTGACCGGCGGTACCCGCGTATTGTCCGACTGGCTGGTGATCCAAT
GCACCGTCAACCCCGGCGAAACCTTTATCGACCGGATGATCGCCATGGTGGAGAGCGCCA
AGCGCCGTAAAACGCCGAACGAAGTGGCGCTCACCATCCTGCTGGTGGAACTGACCATCA
TTTTCCTGCTGGTGGTCGCCACGCTGTCGCCATTTTCCTGGTTCAGCGTAATGGCCAACA
ACAGCGGCTCCGTCATCAGCATCACCGTACTGGTAGCGCTGCTGGTGTGCCTGATCCCCA
CCACTATCGGCGGGCTGCTGTCGGCTATCGGCATCGCCGGTATGAGCCGCATGCTGGGCG
CTAACGTCATCGCCACCAGCGGCCGTGCGGTAGAAGCCGCCGGCGACATCGACGTACTGC
TGCTGGATAAGACCGGCACCATCACGTTGGGCAACCGCCAGGCTTCTGCGTTTCTGCCGG
CGCCGGGCGTGAGCGAACAGGCGCTGGCCGACGCGGCGCAGCTGGCCTCGCTGGCGGACG
AAACCCCGGAAGGACGCAGCATCGTGGTGCTGGCCAAACAGCGTTTTGGTCTGCGTGAAC
GGGCGCTGCGGGATCTGGACGCCACCTTCGTGCCCTTCTCGGCGCAGACCCGCATGAGCG
GCGTCAATATTCAGGAGCGCACCATCCGTAAAGGCGCCGTGGACGCGCTGCGTCGCTACA
TTGACGCTAATCAGGGCCAGTTCCCGGCGGAAGTGGAAGACGCCGTCGCCAGCGTGGCAC
GCCAGGGCGGTACCCCGCTGGTCGTCGCCGAGGGCAAGCGCGTGCTGGGGGTAGTGGCGC
TGAAGGATATCGTCAAAGGCGGTATCAAGGAGCGTTTCGCCGAACTGCGCAGTATGGGCA
TCAAGACCGTGATGATCACCGGCGATAACCCGCTGACCGCTGCCGCCATTGCTGCCGAAG
CGGGCGTGGACGATTTTCTGTCGGAAGCCACGCCGGAAGCCAAGTTGGCGTTGATTCGCC
AGTATCAGGCGGAAGGCCGCATGGTGGCGATGACCGGCGACGGCACCAACGACGCCCCGG
CGCTGGCGCAGGCCGACGTGGCGGTGGCGATGAACTCCGGTACGCAGGCCGCCAAAGAGG
CGGGCAACATGGTGGATCTGGATTCCAACCCCACCAAGCTTATCGAGGTGGTGCATATCG
GTAAGCAAATGCTGATGACCCGTGGTTCGCTTACCACGTTCAGCATCGCCAACGACGTGG
CCAAATATTTCGCCATCATTCCGGCTGCGTTCGCCGCCACGTATCCGCAGTTGAACGCGC
TGAACGTGATGCAACTGCACTCCCCCGCCTCGGCGATGCTGTCGGCGGTGATCTTCAACG
CGTTAATTATCGTGTTTCTGATCCCGCTGGCGCTGAAAGGGATCAGTTATAAACCGATGA
GCGCCGCGGCGCTGTTGAGCCGCAACCTGTGGATTTACGGGCTGGGCGGTCTGCTGGTGC
CGTTCGTCGGCATCAAACTGATCGACCTGCTTCTGACTGTCGCCGGGCTGGCGTAACCGA
AGGTAATTATGATGAATTATGTCCGTTCTTCACTGGTGTTATTACTGCTGATGACCCTGA
TCACCGGCGTTGGCTATCCGTTGCTGGTCACCGCGTTGGGACAATGGCTGTTCCCGACGC
AGGCCAACGGTTCCCTGCTGTATCGGCAGGACAACGCGGTCGGCTCGTCGTTGATTGGGC
AAGCGTTCAGCCGTGACGGGTACTTCCAGAGCCGTCCGTCCGCCACGTCGGACAGCGCCT
ACAACACGATGGCGTCCGGCGGCAGCAACCTCGCGGTCAGCAACCCGGCGCTGGACAAGG
CCGTCAGCCAGAACGTCGCCGCCTGGCACCAGCGCCGCGGCGACAACGCGCCGGTGCCGG
TGGAACTGGTCACCGCCTCGGCCAGCGGTCTGGATCCGCACATTTCGGTGTCGGCCGCCG
TCTATCAGGCCGGGATGGTCGCCAAAGCGCGCAGCCTGCCGCAGGATCAGGTAGAACAGT
TGATCAATCGCTATACGCGCACGCCGTGGCCCGCATTTATCGGAACACCGGTGGTGAATG
TCGTAGAATTGAATATGGCGTTGGACCAGCTCAAGCCGCTCCCCTGATCAAGGAACCGCT
TTACCGCCAGGGAACCGAAATGACCGATGAGGAACCGAAATGACCGACGAGGAACAACGT
CGCCCCGACCCGGACAGCCTGCTGAGCCAGATTGAGGAACAGCCGCGCGGCAAACTGAAA
ATCTTCTTCGGCGCCTGCGCCGGGGTCGGCAAGACTTATGCCATGCTGCTGGAAGCGCAG
CGCCTGAAGGCTCAGGGGCTGGATGTGCTGGTTGGGGTGGTGGAAACCCACGGGCGCAGC
GAAACTGCTGCGCTGGTAGAGGGGTTGCCGCACCTGCAGATGAAGAAAATCAACCATCAT
GGCCGCCATCATCATGAGTTCGATCTGGACGCGGCGCTGGCGCGCTGCCCGGCGCTGATT
CTGATCGACGAACTGGCACACAGCAACATTCGCGGTTCCCGTCATCCCAAACGCTGGCAG
GACGTGCAGGAACTGCTGGATGCCGGCATCGACGTGTTCACTACCGTCAACGTGCAGCAT
CTGGAAAGCCTGAACGACATCGTCGGCGGCGTAACCGGCATCCGGGTGCGGGAAACCGTC
CCGGACCCGATTTTCGATGACGCTAATGAAGTGGTGCTGGTGGACCTGCCGCCTGACGAC
CTGCGCCAGCGCCTCAACGAAGGCAAGGTCTACCTGCCGATGCAGGCGGAACGCGCCATC
GAAAACTTCTTTCGCAAAGGCAACCTGCTCGCCCTGCGAGAACTAGCGCTCAGACGCATG
GCCGACCGGGTGGACGACCAAATGCGGGCGATGCGCGCCTGCCAGGGGCGCGAACGAGTC
TGGCATACCCGCGACGCCATCCTGCTGTGCATCGGCCGCGGCGCGGGCAACGAAAAGCTG
GTGCGTACCGCCGCTCGTCTGGCCGCTCGTCTGGGCAGCATCTGGCACGCGATTTATGTC
GAAACGCCGCGCCTGCACCGGTTGCCGGAAGGCGAACGACGGGCGATCCTGCGCGCGCTG
AAACTGGCGCAGGATCTGGGCGCGGAAACCGCCACCCTTTCCGACCCATCGGTAGAACGG
GCCGTACTGCGCTACGCCCGCGATCATAATCTGGGCAAGATTGTTATTGGTCGTCACACC
GAACAAAAACTCGGCTGGTGGCGCCGCACCCGCTTCGCCGAGAAACTCGGCAAGCTGGGG
CCGGACCTCGATTTGGTGGTGGTGTCGGTGCAGGACGATGCCGCCCCGCCTCCGCCCAAG
GCCCCGGATATCCGGGGGATTACCGATAAATGGCGGTTGCAGTTCTACGGCTGCGGCGTC
GCCGCGCTGCTCTGCACGTTGATTACGCTGCTGGCGCTGTGGTCGCCGTTCTCCATGCTG
GAGCCGGTCAATCTGGTAATGCTCTACCTGCTGGCGGTAGTGATCATCGCCCTGTTTTAT
GGTCGCTGGCCGTCGGTATTGGCCGCGTTCATCAACGTCGCCAGTTTCGATCTGTTTTTT
GTGGTGCCCAAAGGGACATTCGCGGTAGCGGATGTTCAATATCTGGTCACGTTCGCGGTG
ATGCTGACCATCGGCATTCTGGTGGGGAATCTGACCGCCGGCGTACGTTATCAGGCTCGC
GTCGCCCGCTACCGCGAGCAACGGGTGCGGCATCTGTACGAAATGTCCAAGGCGCTCAAC
CGTAGCCTGTCGGTACAGGATATCGCCAAAGCCAGTCACCATTTCCTGCGTTCCACCTTT
CAGGCCAAAATCGCTATTCTGCTGGCCGAGCCGCTCTCCTCCCCGACGGCGGAGCTGCAA
CAGGCCGCACTCGGCGAACCCGACCAACTGATCGTCGATCAGGCCATCGCCCGCTGGAGC
TACGATCACGCTGCCCCCGCCGGGGCCGGCACCACCACGCTGCCGGGCGTGCCGTATCAG
CTTCTGCCGCTGGCGACGCCGCAACTGACCTTCGGCGTCATCGCCCTCGAACCGAATAAC
GTTCGTCAGTTGATGATTCCGGAACAACAGCGCATGCTGGAAACCTTCACGGTATTGATC
GCCAACGCGCTGGAGCGTTTGCATCTGGTTAAAAGCACTGAAAATGCGCGTCTGGACGCC
GAACGCGAGCAACTACGCAACTCGCTGCTGGCCGCCCTGTCCCATGATTTACGCACCCCG
CTGACGGTGCTGTTTGGTCAGGCGGAAATCCTGACGCTTAATCTGGCGTCCGAAGGCTCG
CCCTATGCGCCGCAAGCCAGCCAGATTCGCCAGCACATCCTCAGCACCACCCGGTTGGTC
AACAACCTGCTGGATATGGCGCGCATCCAGTCCGATGGCTTCAATTTGCGTAAAGAGTGG
CAAACGCTGGAAGAACTCGCCGGAAGTGCGTTACGGCAGTTGGAAAATTCACTGGCAAAC
CATACTATTCAATTACGGTTGCCGCAGGACATGATTCTGGTGTACTGCGACGCCAGCCTG
ATCGAACGGGTGCTGATCAACCTGCTGGAAAACGCCATTAAATACGCCGGCGAACAGGCG
ACGATCACCGTCTCTGCCAGCCCGATAGCCTCCCCGGCCTCCGGTGATATGCTGGAAGTA
CAGGTGCGGGATAACGGCCCCGGCATCCCCGACGGTCAGGAAAAAGTGATTTTTGACAAA
TTCGCCCGCGGGCACAAAGAATCCTCCATTCCCGGCGTCGGGCTGGGGCTGGCCATTTGC
CGGGCGATTGTGGAGATTCACGGCGGACGAATCTGGGCCACTAACGCGGATGACGGCGGT
GCGGTGTTCCACTTTACCTTGCCGCTGGCGCCGCCGCCGGCGCTCGAACCTGAAGAGATG
GAGTCCTGACCCTGTTACAGACCAACATCCTGATCGTAGAAGATGAAAAAGAGATCCGGC
GTTTTGTCCGCAACGCGCTGGAGGGTGAAGGCTGCCGCGTATTTGATGCCGAAACGCTAC
AACGGGGATTGATCGAAGCGGCGACCCGCAAACCGGATCTGATTATTCTCGATCTGGGTC
TGCCCGACGGCGACGGCATTGATTACATCCGGGATTTGCGTCAGTGGAGCGCGATTCCGG
TTATCGTGCTGTCCGCCCGTACCGACGAGCAGGACAAGATCAACGCGCTGGATGCCGGTG
CCGATGATTACCTCACTAAACCGTTCGGCATCGGCGAGTTGCTGGCGCGGGTACGGGTAG
CGTTGCGCCGTTTCAGTTCCCCCCAACAGGAAACCCCGATCATTACCTTTTCAAACGTTA
CCGTGGATCTGGTCAACCGTCAGGTCATGCGCGACCAGCAGGAACTGCATCTGACGCCGA
TCGAATTCCGGCTGCTGTCTACCCTGCTCGCCAGCCCCGGCAAAGTGCTGACCCAGCGCC
AACTGCTCAATCAGGTCTGGGGCCCTAACGCGGTGGAACACAGCCATTATCTGCGTATCT
ACATGGGTCATCTGCGTCAGAAACTGGAAGACGACCCTGCCCGCCCGCGCCATTTTCTGA
CCGAGACCGCCATCGGCTACCGGTTTATGCCCTAACGCGTGCCTTTAATCATTCATGTCG
CTGGCGCCCTGCCCGCGTCAGGCGTAGCATCCTGATTTTTATCCGCGAGAAAAATATCAA
TGAGTAGCTGGTTACTTTACGCCTTGCTGTCGGCGTTGTGCGCCGCGCTGGTGGCGCTGT
TTGGCAAAATCGGTCTGCAACAGTTGGACGCTAATACCGCCACCGCCATTCGTGCGGTGA
TCATGGCGCTGTTTCTGGTCGGCGTGGTGGTGGCGCAGGGCAAGACATCAATGTTCGGCA
CCGTACTCGCCAACCACAAGGCGATGGTGTTCATCGTGCTGAGCGGTGTGGCAGGTGCGC
TGTCCTGGCTGTTTTATTTTATGGCGCTGAAAAGCGGCAACGTCGCGCAGGTGGCGCCCA
TCGACAAACTTAGCGTGGTGTTCGCGGTGATCCTGGCGGCTCTGCTGCTGGGAGAAAAAG
TGTCGCTGCTGGCCGGGGTTGGCGTCGCGATGATTTCCGCCGGTGCATTGCTGGTGGCGT
TGGGGTAAACGACTGGCGAGTTAAGCACAAAAAAGGCGCTGTATTCACAGCGCCTGATGT
TTCGCCTGGGGCTTGCGGATTACTTCGCGCTGCTCAGCACCGCGCTGACAATCTCAACCG
CTTCTTTCTCGATTTTCTCGCGATGTTCAGCGCCGAGGAAACTTTCGCAGTAAATCTTGT
AAGCCTCTTCCGTGCCGGACGGACGCGCGGCAAACCAACCGTTGTCGGTCATCACCTTCA
GGCCGCCAATCGACGCGCCATTACCGGGCGCAGCGGTCAGTCGAGCGGTGATCGGGTCAC
CGGCCAGCGTGCTGGCGGACACCATTTCCGGCGACAGTTTGGACAACGCCGCTTTCTGCG
CGTGCGTCGCTGGTGCCTGCAAACGGTTGTAGCTCGGCGCGCCAAAACGCTCGGCCAGCG
CATCATAGTGCTGCTGCGGGTTTTGGCCGGTCACCGCGGTGATTTCCGCCGCCAGCAGAC
ACAAGATGATACCGTCTTTATCGGTCGACCACGGCTTGCCGTCAAAACGCAGGAACGACG
CGCCGGCGCTCTCTTCGCCGCCGAAGCCCAGCGTCCCGTCGAACAGGCCGTCCACAAACC
ATTTGAAACCGACCGGCACTTCCACCAGTTTACGGCCGAGATCCGCCACCACACGGTCGA
TCATGGCGCTGGAAACCAGCGTTTTGCCGACCGCCACCGAGTCGCTCCACTGCGGGCGAT
GACGGAACAGGTAGTTGATAGCCACCGCCAGATAATGGTTCGGATTCATCAATCCGGCCG
GGGTGACGATGCCGTGACGGTCATAATCCGGGTCATTGGCGAAGGCCAAATCGAACTTGT
CGCGCAGCGCCAGCAGACCGGCCATCGCCGATACCGACGAACAGTCCATGCGGATCACGC
CATCGTGGTCCAACGTCATGAAACGGAATGTCTGATCGACGGCGTCGTTGACCAGCGTCA
GATCCAGCTGGTAGCGCTCGGCGATACGCTGCCAATAGGCAATGCCGGAGCCGCCGAGCG
GATCGACGCCGAGTTTCAGACCGGCACGCTGAATCGCCGCCATGTCCACCACTTCACCCA
GCGCCTCAACATACGGCTCGACCAGATCGCGTTCGTGCAGGTGCCCGCTCTGGCGCGCCT
TATCCAGCGACTGGCGTTTCACATCGCGCAGTTCATCCGCCAACAGCGCGTTGGCGCGTT
TCTCAATCACGCTGGTGAGGTTGGTGTCCGCCGGGCCGCCGTTGGGCGGGTTGTATTTGA
TGCCGCCATCTTCCGGTGGATTATGGGAAGGAGTAATCACGATGCCGTCCGCCAGCGCGC
CGCCCTGACGATTGTGTACCAGAATCGCGTTCGACACCGCCGGCGTCGGGGTAAAACCGT
TATCCTGCTGGACAATGACGTCAACGCCGTTGGCCGTCAGCACTTCCAGCACCGAGATAA
ACGCCGGCTCAGACAACGCATGGGTGTCTTTCCCCACGTAGCACGGCCCGGTAATGCCCT
GACGGCGGCGCTCTTCGGCAATCGCCTGGGCAATCGCCAGAATATGGGCTTCGTTGAAGC
TGTGGCGGGCAGCGCAACCGCGATGCCCGGAGGTGCCGAATTTAACCGACTGAGCCGGAT
TGGTCACATCCGGGCGCAACACATAATACTGGGACGTCAACTGTGCGACATTAATCAGGT
CGCTTTGCCGGGTAGGTTGTCCGGCTCTCGGGTGATTAGCCATTGGCGTTTCTTCCTGAC
GCAGTGATTTAAATAGTGCCGCAAACTTTCTCAGTCAGTTCCGACGGGAACTGCATCGTC
TGCATGATGTACTCGACCATGCTGCGTTTGCGACCGGTATTGGTGTTGGTGATAACCCAG
TAAGGCGTGTCGTCGATGTGCCGGGGTTTAGTCTGGGCGCCGTGCAGCAACAGCGTCTGC
TCGTCGGCGGCAAAATAGACGCGGGTGCGGCCATGCAGCGATTCGGTCGCGGCCGAAAAC
GCTTCCGGCGACAGGCGATACAGGGTGGACAGTACCATCAGAAAACGATTGACCGCCTTG
TTTTGCTCCGCATATTCGTCCGACAGCAGCAACTCGCGCACGGTTCTTACCCGGTCACGT
GACGGCTGCGCGGCTGCGGGCTGAGCAGTTGTCGACGGCGCCGGCGACGGCGTTGCCACC
GCTGCTGCCTGCGCGCTGCTGAATTTCAGCATCCGCCGTAAAATATCCGATGCACTCTCG
CCGATGTGCTGAGTGTGGCTGGCGATATAACGGTAAAGCTCGTCGTCGACCTCAATAGTT
TTCATTTTTATCCAGTACTGTTTTATGTCTTTAATCAATCATCAGGAATTATACAGGCTA
TGCGCAACCCGCGAACAGCGACAGACGCCAGTGACGCCAAATTCAGGATTATCCTGAATT
TGCGTATCCATCCCTTTTACATGAGCGCGGCTTTCCATCCCCTGTTCCAGCGGACACCAC
CCGACAGAGTTCACCCTGTGGCGGAGCGCCGTGGTAAAGTCATGATACCCTAAGCCACTG
TCTCTCTGAATGAACTTCACCATGAAATTGAATTATCGCTGGCAAAACGCGCAACACCCG
CAGAACCGGTTACCGGTTATTCTTATTCACGGTCTGTTTGGCAATCTGGACAATCTTGGC
GTATTAGCCCGCGATCTGCAAAAACACCACGATACACTGCAGATTGACCTGCGCAACCAC
GGGCTGTCGCCCCGCGCCCCGGAGATGAACTACCCGGCGATGGCGCAGGATGTGCGCGAA
CTGATCGATGAGCTGGGGCTGGAGCGCGTGATCCTGATCGGTCATTCCATGGGGGGAAAG
GTGTCGATGGCGCTGACCGAGGGGCTCGCCGGGCGTATTGAACGCATTGTGGCGATTGAT
ATCGCGCCGGTGGACTATCAGCTGCGTCGTCACGACAAGGTGTTTGCCGCCATTCGTGCC
GTCAGCGATGCCGGTGTGGATCAGCGTTCCAACGCGGCGGAAATCATGCGCGATTACCTG
CCGGGCGAAGAAGGCGTCGTCCAGTTTTTGCTGAAGTCTTTCCAGCAGGGAGAGTGGCGC
TTTAACGTGCCGGTATTATGGGATCAGTACGAGCACATCGTTGGCTGGCAAGAGGTGCCC
GCCTGGCCTGGCCCGATCCTGTTTATCCGCGGCAGCGAGTCGCCTTATCTGGACGATCGC
TATCGCGAGGCGCTGCTGCGTCAGTTCCCTGCCGCCAGGGCGCACGTGGTGAGCGGCGCC
AGCCACTGGGTCCATGCGGAAAAACCGGAAGCGGTGCTGCGTGCTATCCACCGTTTTCTG
ACCGCTGACTGATAGCGCCTCAGGCGACATCGGAATCTCCGCTGCCGGACATCCGCGCCA
ACCTGCGTCAATCCGTGGTTTAATTGCGCGTTACGGCCCAGTAAACCGTTGTCGCCACCG
CAACGGCTGGGGTATCATGGCGCCCGCAGTATTGAGGGACGGCTGTCTGGCCACTTGCAT
CGTTAACCACATTTCATCAAAACGCGGCCTGAGTTGCCGAAAGCGACGGATTACCCCGGT
GCTCGAATCCCGGTGATCAAAAGCGGCGTTTTGGCCGAATTTCTTGCAGTACCATTATCT
ATGGCAAAAGAACAAACGGATCGCACCACGCTGGATCTGTTCGCGAACGAGCGTCGTCCG
GGGCGGCCCAAAACCAACCCGCTCACCCGTGACGAGCAGTTACGGATCAATAAACGCAAT
CAACTGCGGCGTGACCGGGTGCGAGGTCTGCGTCGTGTTGAGCTGAAAATTAATAGTGAA
GCGGTAGACATTTTGAATGCGTTGGCTGAGCAGAAAAATATCAGCCGCAGTGAACTGATC
GAACAAATACTGCTGGCGCAGTTGGCAGAACCAGAAAACTGAACCTCGCTGGCGTCATCC
ATGACGCCGGTAGTCCTTATTTACATCAGAACTTTTCCCAGTTATCGCTGCTATTCTTAC
CGCCAGTCTTAACGGCTGGCAGAGCTTTGACAGGAGCCGCCACGGCTTTGGACGGCGCCT
GACGTTCACGTCTCGGCGGCAGACCGCCCGCTTGTTCTTCCGTCAGCCGGAACACCGATA
CCGCTTCGGTCAGCACCATCGACTGCTCTTCCAGCGAGCGGGTTGCCGCAGAAGCTTCCT
GCACCAGCGCGGCGTTCTGCTGAGTCACGCTATCCATTTCCGTGATCGCCTGACCGGCCT
GGGCGATACCTTTACTCTGCTCATCCGACGCCGTAGCGATTTCCGCCATAATGTCGGTGA
CGTTGGTTACGGCGGTCACGATTTCGCTCATGGTGCTGCCCGCATCGGCCACCAGCATCG
ACCCGTTATCCACACAGCGCACCGACTCGGCAATCAGATGCTCGATCTCTTTGGCCGCCT
GCGCACTGCGCTGCGCCAGGCTTCTTACCTCACCGGCCACCACTGCAAAGCCACGCCCTT
GTTCACCGGCGCGGGCCGCTTCCACCGCCGCGTTCAACGCCAGAATATTGGTCTGGAAAG
CAATACCGTTGATCACGCTGGTGATCTCGGCGATTTTCTTCGAGCTGCCGGAAATTTCCG
CCATGGTTTTCACCACATTACCGACCAACTCCCCGCCCTTGCTGGCGGTGGTCGAGGCCT
GACGGGCCAGTTGACTGGCGTGGCTGGCGTTTTCAGCGTTCTGTTTTACCGTTGATGTCA
GCTGTTCCATGCTGGCGGCGCTTTCTTCCAGCGCTGCTGCCTGTGACTCGGTGCGGGCCG
CCAGGTCGTTGTTACCGGAAGCGATTTCCGACACCCCCTGATAAATGGAGTCGGCACTGG
TACGAATCGTGCTGACCGTATTAGCCAGACTGGTTTGCATATCGCGCAACAGCGGGAACA
GCCGGCCCACGCAGTTTTTGCCGAAATCCAGAATCGGTTTTCCCAGGCGGCCGTTGGCAA
TGACCTGGAAATGATCACGCAGGTCGTTAAGCGGGCGCACCAGATAAGCCACCAGATAAC
GGTCGGTCAGGAACAGCATCACTAAACCGGCAATCAGCCCCGCCAGTAAAATGTTCTGGC
CAATGCCAGTGATACTCTCCAGTCGGCTACCGGCATCGACGAACATCGTCGACCCCGCCT
TATTAAAGTTGGTGAAAGAGACATTGAACTGGCGGCTGAAGGCCGGCACGATATCTTTGG
CGAACTTGTCATAGTCATCGAACTTTTTATCCGCCGCGCGCTGGAACATGGGTTCAACGC
CCTGAGTAATCAGATTGCCCCAGTCGCGAATTACCGCGTCAACCAATTCCGGCGACATGC
CGGCATGATCAATCTTCTTGAATGCTTCTAGGTTGGATTTCAGTAAATCCAGCGCGGCCT
GTGATGACTTTTGCTGTTCGTCCGCTTTCTGGTTATCGCCGCTCTGACGATAGTCAATCG
CCCGCGCCAGTCGGGTCACCATGCGGAAATACTGGTCGTTACCCGTGTTGACCAAATTCA
TATTGTTAACCAGCAACGCACTGGTTTTGGCGGTTTCGTTCATGGCTCGGAACGAATACA
TGGTGTAGACCGAAACAGCAATCCATAACACACAGAAGATGCCAAGCACCCATAGCATGG
CTGTGCGGATGGCAATATTTTTTAGGAATTGCATAATTGACTCCATAAATGGGCTATTGG
TAGCGGAGGTAAGTCTTGTTTTGATTTATGCGATGAGAAAGTCTCTCGTTTTGTAAGAAA
CATTGCTGCACATTTACATTCAATAAAGCACCATGCTCTGTCATCGTCAAAACTATAGGA
ATGTTTAGTGTTTTATGCCGTTTAAAAGCTAATAAAAATTAGATAGTTAACCAATTATCC
GTATTTTCAGTTATCTGTATGAATATCGTATTTTAAAAAAATTAAAAAAACATTAAGGAA
GTGATGGAAAAAGAACCAACTAATCGCGTTCACTTCATTTCATAATATGGCAACAGATAC
ACGTTTATCCGTCAGACAGTGTCTGCTATTATTAGCGGATCGTGGGTGATGTAAGCACCA
TACCCTTAAGAATCAAGAGGTTATTTTATCTATGGCTCTCATAGGCATTTTTTTTGGCAG
TGACACCGGCAATACCGAAAACATTGCCAAGACGATCCAGAAGCAACTGGGCAGCGACGT
CGCCGAACTGCACGACATTGCCAAAAGCAGCAAAGAAGATCTTGAGCGTTTCGACATTCT
GCTGCTGGGTATTCCAACCTGGTATTACGGTGAAGCGCAGTGTGACTGGGATGACTTCTT
CCCGACGCTGGAAGAGATTGATTTTGCCGGCAAGCTGGTCGCCATCTTCGGTTGCGGCGA
TCAGGAAGACTATGCGGAGTACTTCTGTGACGCCATGGGCACCCTTCGCGATATCATCGA
ACCGCGTGGCGCCAATATTGTCGGTAACTGGCCGACCGAAGGCTATTACTTTGAAGCCTC
AAAAGGTCTGGCGGATGATACCCACTTTATCGGTCTGGCCATTGATGAAGATCGTCAGCC
GGAGTTGACCGGCGAACGCGTCTCCAACTGGGTCAAGCAAATCAGCGAAGAGCTGAACCT
GAAAGCACTGCAGGCCTGATTCTCCTGTGGCTCTGATACAGATGTATTCAGAGCCATATC
TATATAGATAGATAAAACCTATCACAATCAGTGATACATTTTTTTAACTTTTCATTCCGA
CAGGGTACAATACCCGTACGGTCAGCTTGGTTGCGTTTAATGACCTGTCTTGGCGTACAA
TATGTCTCTCGCAGAGAACAAGTCTGAATACAGCGAGTTAGCAAGAATCATATTGTAAAA
GTTCCGTGGTTTTCATTTCGACGGTGCGGTTCTATAATTGAGACACAGTGACCTTTTTTA
AGCCGACCGATGATACTAGGCTAATAGCCTCCCAGATAAAGCAAGTAACAGGACTGAATC
CGCATGACTGACAACAATACCGCATTAAAGAAGGCCGGCCTGAAAGTCACACTTCCACGA
CTGAAAATTCTGGAAGTGCTTCAGGATCCTCAATGCCACCACGTCAGCGCGGAAGACTTA
TACAAAAAGCTGATTGATATGGGTGAAGAGATTGGTCTGGCCACCGTTTACCGCGTGCTC
AACCAGTTTGACGACGCCGGCATCGTTACCCGTCATAACTTCGAAGGCGGCAAGTCGGTT
TTCGAACTCACGCAGCAGCACCACCATGACCATCTGATCTGTCTGGATTGCGGTCGGGTG
ATTGAATTCAGCGACGAGTCTATCGAAGTGCGCCAACGTGAAATCTCCGAGAAACACGGC
ATCAAACTGACCAACCACAGCCTGTATTTGTACGGCCATTGCAGTAACGGCGACTGCCGT
GAAGACGACAATGCGCACAACGAGCGTTAATCACTTGATGCAGAGAAAAAATAAAACCGC
CGCGGCGGTTTTATTTTTATCTTGTTCCCGCTAGCCGGGCGGCAGTCAGCCCGCCCAACT
GTCCCGCAGGCCAACTGTCCGGTTGAACACCAGATTATCCGCGCTGGAATAAACGCGATC
GGCGCAGAAATACCCTTCACGCTCAAACTGGTAGGCTTTTTCTGCTTCAGCCTGACCCAA
ACCGGCTTCAACAAAGCCCTGGGCGACAGTCAGTGAGTCTGGGTTGATGGTGGAGAGAAA
ATCTTCCGCCCCGCCAGGATTAGCCACGCTGAACAAACGGTCATAAAGACGGAACTGCGC
CGGCAGCGCATGAGCCGCCGAGACCCAGTGGATCACGCCTTTCACCTTGCGACCATCCGC
CGGATCCTTACTCAGGGTTTCCGTATCGCAGCTGCAGTAAATCGTGGTGATCACGCCCTG
CTCGTCTTTATCAATCCGATCGGCTTTAATGACATAGGCGTTACGCAGGCGCACTTCTTT
ACCCAACACCAGACGCTTGTACTGTTTGTTGGCTTCTTCGCGGAAATCAGCGCGATCGAT
ATACACCTCGCGGCTGAACGCCACCTGACGCGATCCCATTTCCGGTTTATTGGGGTGATT
GGGCATGGTGAGCCACTCTTCATGCCCTACCGGCAGGTTCTCAAGCACCACTTTCACCGG
ATCCAGCACCGCCATCGCACGTGGCGCATTCTCGTTCAGGTCGTCGCGAATGCAAGATTC
CAGCGCCGCCATCTCCACGGTGTTGTCCTGCTTGGTGACGCCGATACGACGACAGAACTC
ACGAATGGACGCCGCCGTGTATCCGCGACGGCGCAAGCCGGAGATCGTCGGCATACGCGG
ATCGCTCCAGCCTTCCACCACGTTCTCGCTCACCAGCTGGTTTAGTTTACGCTTGGACAT
TACCGCGTATTCCAGATTCAGGCGGGAAAACTCGTACTGCCGCGGGTGGGCAGGAATGGA
GATATTATCCAGCACCCAGTCATACAGGCGGCGGTTATCCTGGAATTCCAGCGTACACAG
TGAGTGGGTGATACCTTCCAGCGCATCGGAAATACAGTGGGTGAAGTCGTACATCGGGTA
GATGCACCACTTGTTGCCGGTCTGATGATGTTCGGCAAATTTGATGCGGTACAGCACCGG
ATCGCGCATAACGATGAACGGCGACGCCATATCGATTTTGGCGCGCAGGCACGCCGTGCC
TTCGGCGAAACCACCGCCGCGCATTTTCTCGAACAGCGTCAGGTTTTCTTCGACACTACG
GTCACGGAACGGGCTGTTTTTACCCGGCGAGGTCAGGGTGCCGCGGTATTCGCGGATCTG
CTCCGGCGTCAACTCATCGACATACGCCAACCCTTTATTAATCAGTTCAATCGCGTAAAA
GTGCAGCTGATCAAAATAATCAGATGAGTAGCGAACGTTGTCGCTCCAGGAAAAACCCAG
CCACTGAACGTCATGCTTGATGGAGTCAACGTACTCGATATCTTCTTTTACCGGGTTGGT
GTCATCAAAGCGCAGGTTGCACTTGCCGTTGTAATCCTCGGCAATGCCAAAGTTCAGGCA
GATGGATTTGGCGTGACCAATGTGCAGATAGCCATTCGGTTCCGGCGGAAAACGCGTCTG
AATATGGTCGTGTTTGCCGGTAGCCAAATCTTCATCAATAATCTGGCGAATAAAGTTGGT
TGGGCGGGCTTCAGCCTCACTCATGCTTGGTTCCTCAAATGCGAAAAAACAACCCATAAC
CACTAATGATCCAACAAGCCACGCCGGGAAACAACCGTTTGTTTCACGAAAGTTTAAGAT
AAAAAAACGGAGCATACGTCTCCGTATGCTCCGTTTCCCGACAGCTGACGGCGATGCGCC
CGCCGAATTATTCCTGCGATACCTCGCGTAACGCCGCCGCGAGGTTTTCCGCCTGCGTGC
CAACCACAATCTGCACGCTCTGCTTGTTGAGACGGATGACCCCGGCCGCCCCCAACTTAC
GCGCCGTGGGCTCATCCACCAGGCTGGAATCCTTCACGCTCAGGCGCAAACGGGTAATAC
AGGCATCAATTCCGGTCAGATTATCCTTGCCGCCGATAGCCTGCAGGTAACCTCGCGCCA
CCGACTGGTTGTTGCCGGCAGGGGCTGCGACACCCTCAGATGAAGCCGGCGTCACAGCGG
CTTCACGCCCCGGCGTCATCAGGTTAAAACGGGTGATGGTGAAGCGGAACACCACATAAT
AGATGACGAAGAACGCGGCGCCCTGAAGCAGCAGCATGTACCAGTGCGTCGCCAGCGGGT
TACGCGAAGACAGCACCATATCCACCAGACCAGCGCTGAAACCAAAACCGGCAATCCAGT
GCATGCTGGCCGCGATGAATACCGAAATTCCGGTCAGTACGGCGTGCAGCACATACAGCA
CTGGCGCCACAAACATGAAGGAGAACTCCAGCGGTTCGGTAATGCCGGTGAAGAAGGCCG
CAAACGCCGCCGCCACCATGATCCCCGCGACCCGGCTACGGTTTTCCGGACGGGCGCAGT
GATAAATCGCCAGCGCCGCACCCGGCAAACCGAACATCATGATCGGGAAGAAACCGGCCT
GATAGCGCCCGGTAATACCGGGAACGGCTTTGCCGGCATCAATCGCCTGCTGCCCACTGA
GGAAATTAGGAATATCGTTGATGCCGGCCACGTCAAACCAGAATACCGAGTTCAGCGCAT
GGTGCAGCCCCACCGGAATCAGCAGACGGTTAAAGAAGGCATAGATACCGGCGCCGACCG
ATCCCAGTTGCTGAATATGCTCGCCAAAGGAAACCAGCGCGTTGTAGATCATCGGCCAGA
CGTACATCAGCACAAACGCCACTACGATCATCAGCATCGAGACCAGAATCGGCACCAGAC
GGCGACCGCTGAAAAAGGAGAGCGCCTTGGGCAATTCAACCTGGCTGTAACGGTTGTACA
GTTCGGCGGAAATGATCCCGACCAGAATACCGATGAACTGGTTTTCAATCTTACCGAACG
CTTTTGGCACCTCCGCCAGAGGGATGTGCTGAATCATCGATACCGCCGCAGGCGAACACA
GCGTGGTCAGCACCAGATAGCCGACAAAGCCGGACAACGCCGCCGCACCGTCTTTATCTT
TCGACATACCGTAGGCGACGCCGACCGCAAACAGCACCGCCATATGTTCGATAATGGCGG
CGCCGGACTTAATCAGCAGCGCGGCCAGCGCGCTTTCACTGCCCCAGCCAACCGGATCAA
TCCAGTACCCCACCCCCATCAGGATGGCGGCTGCGGGCAACGTGGCGACCGGCACCATCA
GGGCGCGGCCTACTTTTTGTAAATAACCGAGTGTACTCACCTTCCCCTCTCTTTCCCTTA
CGGGCAAAAAATTGTCTGTCAGCCTTGTTATAGAGAATCACCCGCCAGCCATGTGGGCCT
GGCAAGAGTGCCAAAAAAATAATTCGTTACGCAAATTAATAACGATGATTATGTGATAGT
TATCACCACAAAAGCACATACAAAAAGTTTATGGCATGACATTAATACAACTTATTTTAA
GACTAAAAAAAACGCGCTACACTAGCCCCAGATAAATTCCGAAACGCTATGTGGGCATAT
TACTTGACGGCCATGCTATCTGACCGCGTTTGCCCGATGAATAATTGCCTTCGCTAACCA
ATTGCTTAAGGAGAGCCCCATGAGACTGATTCCGCTAACAACCCCCGCCGAGGTTGGCAA
ATGGGCCGCCCGCTATATCGCCGAGCGCATCAAGGCCTTCAACCCAACGGCGGAGCGCCC
ATTCGTGCTCGGCCTGCCGACCGGCAGCTCGCCGCTGGAAGCCTACAAATCCCTGATTGC
GTTGTACGATGCCGGCCAGGTCAGCTTCAAACATGTCGTCACTTTCAATATGGATGAATA
CGTCGGGCTGCCGGCGAACCATCCGGAAAGCTACCGCACCTTTATGTTCGAGAATTTTTT
CAATCACGTTGATATTCCGGAAAGAAACATTAACCTGTTGAATGGCAACGCGGAAGATAT
CGCCACTGAGTGTCAGCGTTACGAAGAAAAAATCAAGTCTTACGGCAAGATTCATCTGTT
CATGGGCGGCGTCGGCAATGATGGCCACATCGCTTTCAACGAACCGGCGTCTTCTCTGGT
GTCCCGTACACGCATCAAGACCCTGACGGAAGAGACCCGTATCGCCAATTCCCGTTTCTT
TGGCGGCGACGTCAGCCAAGTGCCCAAATATGCGCTGACGGTGGGTGTCGGTACCTTACT
GGATGCGGAAGAAGTGATGATTCTGGTCAGCGGCCGCCATAAGGCGCAGGCGCTTCAGGC
CGCGGTGGAAGGCAACGTTAACCACATGTGGACCATCAGTTGCCTGCAGTTGCACGCCAG
AGCACTGATGGTGTGCGACGAACCGTCCACGATGGAGCTGAAAGTGAAAACCGTGAAATA
TTTCCGCGAGCTGGAAGCTGAAAATCTCAAAAATCTGTAATCGGTGAGCCAGGAGCTTAT
AGATGTACGCTTTAACCAACGGCCGTATTTTTACCGGCCATCAGATCCTTGACGGCCACG
CGGTCGTCGTCGCCGACGGTTTGATCGAGGCAGTCTGCCCAACACGCGAACTGCCTGACA
ACCTGCCCCAGCGCGATCTCGCCGGCGCGTTACTGGCCCCTGGCTTTATCGACTTGCAAT
TGAACGGCTGTGGCGGCGTCCAGTTCAACGACGCGCTGAACAGCCTTTCCGTCAAAACGT
TGGAAACCATGCAGCGGGCCAATGAAAAATCCGGCTGTACCAGCTTTTTGCCGACGCTGA
TCACCTCCTCCGACGAATTCATGCGCCACAGCCTCGGCGTGATGCGCGCCTGGCTCGCCC
AGCATCGCCATCAGGCGCTTGGGCTACATCTGGAAGGTCCCTGGCTCAACCCGGTAAAAA
AAGGCACCCATGACGCCGCCTTTATCCGCCAGCCGGACGAGTCATTGCTCAATTATCTGT
GCGATAACGCCGATGTAATCAGCAAAATCACGCTGGCGCCGGAAATGGTGTCGGCGGCGG
TCATCCGGCAACTGACCACCGCGGGCATCGTGGTGTCCGCCGGTCACTCCAACGCCACCT
GGGAACAAGCTAAACAAGGCTTTGCCGCCGGTATCCGCTTTGCCACTCACCTGTTCAACG
CCATGCCGGCCCTTACCGGGCGCGAGCCCGGTCTGGTCGGCGCCATCTATGACGCGCCGG
AAGTCTACTGCGGCATCATCGCCGACGGCCACCATGTCAGTTGGGCCAACATCCGCAACA
GCAAACGCATCAAGGGCGATAAACTGGTGCTGGTAACCGACGCCACCGCACCGGCCGGCT
CTGACATCGACCGGTTCACATTTGCCGGTAAAACCATATACTACCGCGACGGCATTTGCG
TGGATGAGCACGGCACCCTGAGCGGTTCGGCGCTCACCATGATCGATGCGGTGCGCAATT
GCGTAGAACACGCGGGTATCGCGCTGGACGAGGCGCTAAGAATGGCGACGCTCTACCCGG
CGAGAGCCATCGGAGAAGACCACCGACTGGGAAGCATCGAGACGGGCTACGTGGCTAACC
TGACGGTATTGACCCGCGATTTTGACATCCTCAATACGTTTGTGAATGGTGAAGAAGTCT
TTCATAAACAGTAAACGTATTGCATCGACACGAGTAACGCGTCATGACCACAGGCGGACA
AACCCAGATTGGGAACATTGATCTGGTCAAACAACTCAACAGTGCGGCCGTGTACCGCCT
GATTGACCAGCATGGCCCCATTTCCCGGATTCAGATTTCAGAGCAGAGCCAGCTCGCTCC
CGCCAGTGTCACTAAAATTACCCGTCAGTTGCTGGAACGCGGCCTGATCAAAGAAGTGGA
TCAGCAAGCGTCGACCGGCGGGCGCCGCGCCATTTCCATCATTTCCGAAACACGGCCGTT
TCATACCGTTGCGGTGCGGCTTGGCCGCCACGACGCCACCCTCGCCTTATACGACCTACA
GGGAAAACGGCTGGAGGAAGAGCACTGCAACCTGCCGGAAAACACCCAGGACACGCTGGA
AAGCGCGCTGTTCACTGTTATCGACCAATTTATCGACCGTCACCAACGCCGTATCCGCGA
GTTAATCGCCATTTCAGTGGTGCTGCCGGGGCTGGTCGACCCCATCGCCGGCGTAGTGCG
TTATATGCCGCACATCAGCGTGAACAACTGGCCGTTGGTGGATAATCTCGAACGTCATTT
CAAGGTGCACAGCTTCGTCGGCCATGATATTCGCAGTCTGGCTCTGGCCGAGCATTACTT
CGGCGCGACCCGAGACTGTCAGGATTCGCTGCTGGTGCGGGTTCATCGCGGCGTGGGCGC
CGGCATTCTGGTCAACGGAAAAATCTTTCTTGGCAGCAACAGTAACGTTGGGGAAATCGG
TCATATTCAGATCGATCCGTTGGGCGACCGCTGCCACTGCGGCAACTTTGGTTGTCTGGA
AACGGTGGTGTCGAACGGCGCGCTGGAGCAACGGGCGCGCCATTTACTGCAGCAGGGATT
TCCCAGCAAGCTGACGCTGGATAACTGCCAGATCGCCGCTATCTGCAAAGCCGCCAACCG
GGGTGACCTGCTCGCCCGCGAACTGATCGAAGCTGCCGGGCAGCATTTGGGCAAAGCCAT
TTCGATTGCCGTCAACCTGTTCAATCCGCAACGGGTGGTCATCGCCGGTGAAATTACCGG
CGCGGACAAGATTCTGCTGCCCGCCATTCAACGCTGCATCAACGCACAGGTGCTGAAAGA
CTTTCGGCAAAACCTGCCGGTAGTGGTTTCCGAACTGCAGCACTTATCCGCCATCGGCGC
TTTTGCGCTGGTGAAACGCTCGATGCTTAATGGCGTATTACTGCAGCGACTGCTTGAAAA
TCAGTAGGTTTAGCTTTCTGCTATAAGGCCGGATTATGAGATCGCTAAAAATCCGGCGCC
TTCTCTCTGCCGTTTTGAATAAAACCCAATAAATCACACCGAAAATTACACATTCACCAG
CACAATGGCTTTTTTCATTAAATGATATTGAACTAGCATCCCCTTTTGATGCTAAATCAG
TGTTACCGATACGGCGGCGAGTCACCCTCTGAGGTGAGATACGGCAAGGAAAAGCGCTGA
TTACCGCCATACACTTTGACTGTTTCACGCTGTGATGCGTGGATAAAGGGAGCCTCTTGT
ATGTGTTCTATTTTTGGTGTGCTTGATCTGAAAACCGATCCGGTTGAATTGCGCAAGAAA
GCGCTGGAATTGTCCCGTCTGATGCGCCACCGCGGCCCGGACTGGTCTGGCGTTTACGCC
AGTGACAAAGCCATTCTGGCCCATGAGCGTCTGTCCATCGTCGACGTCAACACCGGCGCT
CAACCGCTCTACAACCAGGCGCACACCCACGTTCTGGCCGTGAACGGCGAAATTTACAAC
CATCAGGCTCTGCGTCAGCAATACGGCGACCGCTATCAGTTCCAGACCGGTTCCGACTGC
GAAGTGATTCTGGCGCTGTATCAGGAAAAAGGTCCGGAATTCCTGGACGATCTGCGCGGC
ATGTTCGCCTTTGCCCTGTATGACAGCGAAAAAGACGCGTATCTGATCGGCCGTGACCAC
CTGGGCATCATCCCGCTTTATATGGGCTACGACGAACACGGCAACTTCTACGTGGCGTCC
GAGATGAAAGCGCTGGTGCCGGTGTGCCGCACCATCAAAGAATTCCCGGCCGGCAGCTAC
CTGTGGAGTCAGGACGGCGAGATTCGCGAATACTATCGTCGCGACTGGTTCGATTACGAC
AACGTTAAAGACAACGTCACCGACGCCGACGAACTGCGAGAAGCGCTGGAAGAATCGGTG
AAAAGCCACCTGATGTCCGATGTTCCTTACGGCGTACTGCTGTCCGGTGGGCTGGATTCT
TCCGTCATTTCCGCCATCACCAAGAAGTTCGCCGCCCGCCGCGTGGAAGACGACGAGCGC
AGCGAAGCCTGGTGGCCGCAGCTTCATTCGTTCGCGGTCGGACTGGAAGGCGCGCCTGAC
CTGAAAGCCGCACGCGATGTCGCAGAACATCTGGGCACCGTGCACCACGAAATCCATTTC
ACGGTACAGGAAGGTCTGGACGCCATCCGCGACGTGATTTACCACATCGAAACCTATGAC
GTCACCACCATCCGCGCCTCAACGCCGATGTACCTGATGTCCCGTAAAATCAAAGCGATG
GGTATCAAGATGGTACTGTCTGGCGAAGGGTCGGACGAAGTATTCGGCGGCTATCTCTAC
TTCCACAAAGCGCCGAATGCGAAAGAACTTCATGAAGAAACCGTTCGCAAACTGCTGGCG
CTGCACCAGTATGACTGCGCCCGCGCCAACAAAGCGATGTCCGCCTGGGGCGTTGAAGCC
CGCGTACCGTTCCTGGACAAAAAATTCCTGGACGTAGCGATGCGTATCAACCCGAAAGAC
AAGATGTGCGGTAACGGCAAGATGGAAAAACACATCCTGCGTGAGTGCTTCGAATCCTAT
TTGCCGCACAGCGTGGCCTGGCGCCAGAAAGAGCAGTTCTCTGACGGCGTGGGTTACAGT
TGGATCGATACATTGAAAGAGGTCGCGGCCAAACAGGTTTCCGACCAGCAACTGGAAACC
GCGCACTTCCGTTTCCCGTACAACACACCGTCCACCAAGGAAGGCTATCTGTACCGCGAA
ATTTTTGAAGAACTGTTCCCGGTCCCGAGTGCGGCTGAATGCGTCCCTGGCGGTCCTTCT
GTAGCCTGTTCGTCCGCCAAGGCGATTGAGTGGGATGAATCTTTCAAAAAGATGGATGAT
CCGTCGGGTCGCGCCGTCGGCGTGCACCAGTCCGCCTACCAGTAACCGGTTTTATTTTAC
TGTTTCAAACGGGCCTTTAGCGGCCCGTTTTTCTTATGGAATACAGTCAAAAGCCTGCTT
TCTGACGCTTTTCTCACCAGACTGTTCATAAGCCAAACAAACAGCGCGGATACGCCGTTT
TTAGGGAAAAAATGTGTTGACGCCAAAAGGCCAACTCCGCATAATGCGCCCCGCAACGCC
GATGAAGGTGACGCGGAAAAGATGGCTACGTAGCTCAGCTGGTTAGAGCACAGCACTCAT
AATGCTGGGGTCACAGGTTCGATTCCCGTCGTAGCCACCATTTTTTCCTGCGGGAGTGGC
GAAATTGGTAGACGCACCAGATTTAGGTTCTGGCGCCGCAAGGTGTGCGAGTTCAAGTCT
CGCCTCCCGCACCATTACCTTTATCGGTGTAGAAAACCAAAGCGTCAGCCTAGGTATGCA
ACAGCTTTATTGGGGTATCGCCAAGCGGTAAGGCAGCGGGTTTTGATCCCGCCACTCCCA
GGTTCGAATCCTGGTACCCCAGCCATGAATCAAGTGAGACACGTCATACGATGTGCGCCC
TGTTGGGGTATCGCCAAGCGGTAAGGCAGCGGATTCTGATTCCGCCATCCGAGGTTCGAA
TCCTCGTACCCCAGCCATATTCAGTCATGAAGCCACCGGCTTCTGACCGTGCAGTATTTG
GCTACGTAGCTCAGCTGGTTAGAGCACAGCACTCATAATGCTGGGGTCACAGGTTCGATT
CCCGTCGTAGCCACCACTTTAAATTGGGGTATCGCCAAGCGGTAAGGCAGCGGATTCTGA
TTCCGCCATCCCGAGGTTCGAATCCTCGTACCCCAGCCATACAGAAAAGCCCGTGCAAAC
GGGCTTTTTCTTTTCTTACTATCCCTTCAATTTGTTATCGTGCATCCACCGTTTGCATCA
ATAACCGGTACAACGCTGGCGTCAGTACCGGATTCGCAATTTAGTGCGCCAGGGAATTGG
AAAACAGGTTAATCACCGCCACCCCGGCAATGATCAGCGCCATCCCCAGCACCGCCGGCC
AGTCCAGCCGCTGATCGTAAAAAATCCAGCTTATCGCCGCAATCAACACAATCCCTACGC
CCGACCAAATGGCGTAAATCACGCCTGTCGGCAACACTCGCATGGAAATGGTCAGACAGT
AAAACGCGATAGCGTAGAACACCAGCGTTACGATACTTGGCACCGGCCGGGTAAAACTCT
CCGACAATTTCAGCGCCGTTGTCGCCACCACCTCTGACACAATCGCCAGACAAAGAAATA
AATAGGTCATCAGTTTCACTACTCAAAGATAAAAAATCGCAGTGCCGCAGGATAACGCCT
TAATGCAGGCCATCTCTTCACCGATAGAGCGGCATCAATGTAACGGCATGACATGAAAGC
GGTATGACGGCGAATAAATAATCATGCGACAGTGCAGCAGTCGCGGGCTGCGACCGGATT
ACAACCCCAGCGCGTAGCGCAACGCCTGCTGTTTCAGTTTTCCGGCGCGTTGCGCCGCCA
TCAGCGCCAGATTGCGGGCAAACTCAAGCGGCGGCAGCCGGTTACTGAACGCGCCATAAA
ACAGATCCATGCCACTTTGCATCAGCAGATTGTCAGGCTTGCGCTGCCGCTGATAACGCC
GTAGCACCGGTTCGCCGTACCAGACAGCGCCTTCATCACGCGCCCGGATCACCACGTCGA
GCAGCGTGGAAACATCCCGATATCCCAGATTCACGCCCTGCCCCGCCAGCGGGTTGATGG
TATGCGCGGCGTCGCCAATCAGGGCCAGCCCCGGCAACACATACTGCTGCGCATGGCGGC
GCACCAGCGGAAACGCGCCGGCCGCCACCGCATTGACCGCCCCCAGCCGCGCAGGAAACG
TCTCGGCAATGGCCTTATTCAGTTGAGGAAGCGACATCGCCTGCAACTGGCGGATACGCG
GCGGGCTGTCGTACCACACCAGCGAGCACCAGCCGTCAAACAGCGGCAAAAACGCGCGCG
GCCCGGACGGCGTAAAACGCTGCCAGGTCGCATCCTGTTGTGGACCGGCCATTTCGGCGC
TGATCAGCATGCAGGACTGACGATATTGCCAGCCCGTGATACCAATGCCCGCCCACTGGC
GAATTTTCGAATTGGCGCCATCAGCGCCAATCACCAGCGACGCAGACAGGCTGTCGCCCT
GCTCGCTAATCAGTACCCACTGCTCGCCCTCGCGACGCATACTCTGCAATTGCCACGGGC
ACAACAGCGTCACGCCGGGCGTTTTCTCCAGCACCTGCCACAACGCCAGTTGCAGAATAC
GGTTCTCCACCATAAACCCCAGTTCGGGTAACCCAAGGTCGGCCGCATCGAACATCACAT
GCGCATTGTCCCACTCCCAGGTTTCCAGCCGTCGGTAAGGCGCACTGCGCATCAGCCCGA
CGCCCGGCCAGGCTCCCAGCCGCTCCAGCAGCCTGACCGACGCCTGACCAATCGCCGATA
CCCGCACGTCCGGCGCACTGCCCGCGACAAACGGCAGCGGCGTTTCCTGTTCCAACACCG
CCACCTGAAAACCGCTCTGCGCCAGTCCCAACGCGGCGGCGGCACCCACCATGCCTCCGC
CTACAATCACCGCATCATAGTGCATACCTGCCCCACTGTTTCTATTGCGCATATAAAGCA
GACACCTGCGCCAGAAAGACAAAAGATGGCGATAGTTTACTGGATTTCGCCAACGTTTTT
CAGAAAAGCGACGTACCGCTCGCTCTGGTCACAACGACGGCAAAAGATTACAATACGCGC
CCGCATGTACGCGCCCCATTGAAGGTAAGCGTGGTTACCCGCACTGAGTAATGGCTAGTC
GATGATGATGACAAAGAAACTGCATATCAAAACCTGGGGCTGTCAGATGAATGAATACGA
TTCATCGAAGATAGCCGACCTCCTGGAAAGTACGCACGGTTACCAGCTGACCGAAGTCGC
GGAAGAAGCCGACATTCTGCTGCTGAATACCTGTTCAATCCGTGAAAAGGCGCAGGAAAA
AGTGTTTCATCAGCTCGGCCGCTGGAAAACGCTCAAAGACGTCAACCCGAATCTGATTAT
CGGCGTGGGCGGCTGTGTAGCGTCGCAGGAAGGTGAACACATCCGCGACCGCGCGCATTA
CGTGGACGTGATTTTCGGGCCGCAGACCCTGCATCGCCTGCCGGAAATGATTAACCACGT
ACAAGGCACCCGCAGCCCGATCGTGGACATCAGCTTCCCGGAAGTGGAAAAATTTGACCG
ATTGCCGGAGCCGCGTGCCGAAGGGCCGAGCGCGTTCGTTTCCATCATGGAAGGCTGCAA
CAAGTATTGTACCTTCTGCGTGGTGCCTTATACCCGCGGCGAAGAAGTCAGCCGCCCGGT
TGACGACGTTCTGTTTGAAATCGCCCAACTGGCGGCTCAGGGCGTACGTGAAGTGAACCT
GCTGGGCCAGAACGTAAACGCTTACCGCGGTGCCACGCACGATGACGACATTTGCAGTTT
TGCCGAACTGCTGCGTCTGGTGGCGACGATTGACGGTATCGACCGCATCCGCTTTATCAC
CAGCCATCCTATCGAATTCACCGACGATATCATCAGCGTGTACGAAGATACCCCGGAGCT
GGTGAGTTTCCTGCACCTGCCTGTTCAGAGCGGATCAGACCGCATACTGACCATGATGAA
GCGCCGCCACACCGCGCTGGAATACAAGGCCATCATCCGCAAACTGCGTAAAGCGCGCCC
GGCTATTCAGATCAGTTCCGACTTTATCATCGGCTTCCCGGGCGAAACGCAGGAAGACTT
CGAGCAGACCATGAAACTGATCGCCGATATCGATTTCGATATGAGCTTCAGCTTTATCTA
CTCGCCCCGCCCCGGCACCCCGGCCGCCGACATGGTGGACGACGTGACCGAAGAAGAGAA
AAAGCAGCGCCTGTACATTCTGCAGGAACGCATTAATCAGCAGGCCATGCAATATAGCCG
CCGAATGATGGGCTCAGTGCAGCGTATTCTGGTAGAGGGCACCTCGCGTAAAAGCGTGAT
GGAGCTGTCCGGACGTACTGAAAATAACCGCGTAGTGAACTTCGAAGGAACACCCGACAT
GATCGGTAAATTCGTCGACGTGGAAATTGTCGACGTTTACCCGAACTCGCTGCGTGGCGT
GGTGGTCCGTACCGAAGATCAAATGGATCTGCGTGTTAGCGAGTCGCCGACGTCGGTTAT
CGCTCGTACCCGCAAAGAGAACGAGCTCGGCGTCGGCATCTATCAGCCGTAATACGCTCA
TGTTCGTTATCAGGCGGGCCGTCAAACGGCCCGCTTTTTCTTTGCAGCGACATCCGGAAC
AGATTCATCGCCCCCGCCGCCTTTATGCCGAATGTGACTTGCGCCCTGCGGGGTTCACGA
TAAATAATCAGGGTAATCTCTGCGCCACATCCGGGCAGACATCACTGCCTGTGGCACAGC
GTCATTGCTCATTCTGCTTAAACCCAAGAGGAATAGTTTGAACGTAACGATAAAAGAAAT
TGCCCTCGAACCCGCGGACAACAAACGCCTGCTCAGTCTGTGCGGCCCGTTTGACGACAA
CATCAAACAGCTGGAACGCCGCCTCGGCATAGAGATCAATCATCGCGACAATAACTTCAA
GCTGATGGGGAAAGACCTCTGCATCGACGCCGCTGCCGACATCCTGCGTCATCTTTATGT
GGATACCGCTCCGGTACGCGGCGTTATTCCGGATATCGAGCCGGAACAGATTCATCTGGC
CATCAAGGAATCGCGGGTACTGGAACAGACCGCCGACAGCGTGCCGGAATACGGTAAAGC
GGTGAATATCCGCACCAAACGCGGCATGATCAAACCGCGTACGCCCAATCAGGCCCAGTA
CATCGCCCATATCCTCGATCACGACATCACCTTCGGTGTCGGCCCGGCCGGCACCGGGAA
AACCTATCTGGCGGTAGCAGCGGCGGTGGATGCGCTGGAGCGTCAGGACATCCGCCGCAT
TCTGCTGACCCGTCCGGCGGTGGAAGCCGGTGAAAAGCTAGGCTTCCTGCCAGGCGATCT
GAGCCAGAAGGTGGACCCGTACCTGCGCCCGCTCTACGACGCGCTGTTTGAAATGCTGGG
CTTCGAACGGGTGGAAAAGCTGATCGAGCGTAACGTGATTGAAGTCGCGCCGCTGGCCTA
CATGCGTGGCCGCACGCTTAACGACGCCTTCATCATTCTGGACGAAAGCCAGAACACCAC
CATCGAGCAAATGAAGATGTTCCTGACCCGTATCGGGTTTAACTCGAAAGCGGTCATCAC
CGGCGACGTCACCCAGATCGACCTGCCGCGCAATCAAAAATCCGGTTTGCGTCACGCCAT
TGAGGTGCTGTCGGAAGTCGAGGAAATCAGTTTCAACTTCTTCCACAGCGAAGACGTGGT
GCGCCACCCAGTGGTCGCCCGCATCGTCAACGCCTATGAAGCGTGGGAAAGCGCCGATCA
GAAACGCCGGGACGAACTGGCGGAGCAACGTAAACGCGAAGCGCAGGACAGCGCGCAGGA
GCAGAAATGAGTCAGGTTATTCTTGATTTGCAAATCGCCAGCGAAAATAGCAATGGGCTG
CCGCCGGAAGCCGACTTTCAGCGCTGGCTGGAAGCGGTGTTGCCACAGTTTCAGGAGGTG
GCGGAAGTCACCATCCGGGTGGTGGACGAAGAGGAAAGCCATCACCTCAACCTGACCTAT
CGCGGCAAAGACAAACCGACCAACGTGCTGTCGTTCCCGTTCGAGGCGCCGCCGGAAGTG
GAGCTACCGCTACTGGGCGACCTCATCATCTGCCGACAGGTGGTCGAGCAGGAGGCGGTC
GAACAGGGGAAAAGCGCGGAGGAACATTGGGCGCACATGGTTGTCCATGGCAGCCTGCAT
CTGTTAGGTTATGATCATATCGAAGACAGTGAAGCCGAAGAAATGGAAGCACTGGAAACG
GAAATCATGCAAAGTATGGGTTATGCCGACCCGTATCTGGCAGAAAAAGAAGATTTTACT
GACAAGCCTTAAACCCGATATTTTAAGGACCAGACGCCAGCGGCGATACGCCACCGACGA
CATTCACCGCTGGTCATCATTTCTTAACAAGAGTGATATTAACTGACGCCATGAGCGACG
ACCATTCTCCCAACAGCGATACCCCCAGTCCCAAAAAGGGATTTTTCTCTCTTTTTCTCA
ATCAGATTTTTCACGGCGAATCCAAAGATCACGACGATCTGCTGGGATTAATCCGTGATT
CGGAACAAATTGATCCGGAAATCCGCGACATGCTGGAAGGGGTGATGGATATCGCCGAAC
AGCGGGTTCGCGACATCATGATCCCGCGTTCGCAGATGATTACACTCAAGCATAACCAGA
CGCTGGAAGAGTGTCTGGACGTGATCATCGAATCGGCCCACTCCCGTTTCCCGGTCATCA
GCGAAGACAAGGACCACATCGAAGGCATCTTGATGGCCAAGGACCTGCTGCCGTTCATGC
GCAGCAACTCCGAACCGTTCAGCATGGATAAAGTGCTGCGGCCTGCCGTCGTGGTTCCGG
AAAGTAAGCGGGTGGACCGCATGCTTAACGAGTTCCGCTCCCTGCGTTACCACATGGCCA
TCGTCATCGACGAATTCGGCGGCGTCTCCGGGCTGGTGACGATTGAAGACATTCTGGAGC
TGATCGTCGGTGAAATCGAAGACGAATACGATGACGAAGAAGATCGCGATATCCGCCAGC
TAAACCGCCAGACTTATACGGTGCGCGCCCTTACGCCTATCGAGGACTTCAACGAGACCT
TCTCCACCCGATTCAGCGACGAAGAAGTGGATACCATCGGCGGTCTGGTGATGCAATCTT
TCGGTCACCTGCCGGCACGCGGGGAAACCATCGACATCAACGGTTACCTGTTCAAAGTTG
CCATGGCAGACAGCCGCCGTATTATTCAGGTTCATGTCAGAATTCCTGACGACGCTCCGC
[truncated: 4,889,942 more chars]
