# Supplementary material for: Genome-Wide Identification of Dickeya solani Transcriptional Units Up-Regulated in Response to Plant Tissues From a Crop-Host Solanum tuberosum and a Weed-Host Solanum dulcamara
Source: Front Plant Sci. 2020 Sep 2;11:580330. doi: 10.3389/fpls.2020.580330 (PMC7492773; doi:10.3389/fpls.2020.580330)
Supplement: Supplementary file 3 [file DataSheet_3.fasta]

>NODE_1_length_1763974_cov_17.148531
TGCGTGCCGGGGTGCAGGGCGTAGGCGGGATTTCGCCGTGCCTCAAGGTGGCGCATCTGG
CGGAAGCCTTCGGCATGGATTGCGAAATTCACGGCAACGGCGCGCCGAATCTGGCGGTGG
TAGGGGCAATTAAAAACTGCCGCTGGTACGAGCGCGGTCTGCTGCATCCGTTCCTTGATT
ACGACGAACCCGTCGCCTACCTGAATTCGCTTATCGACCCGATGGATGAGAACGGATTCG
TTCACTTGCCTCAGCGTCCGGGACTGGGGGAAGACATTAACGTTGACTGGATTGAGGCGC
ACACCCTGAGTCAGGCGTAGCGCTTGCGGTTCGCGCGGTAGTAACCAATAAAAAACAATA
CGTTGTCAAAACAATATGTTGTCAAAAAAAAACGTTGTCAAAAAAATACGTTGTCGTCTT
CCATACTTCCACACCTGGAGAAGAATAATGAAAGCACGAGCAATACTTCGTACCCTGCTG
TTGAGCACGCTGTGTATGGCCGCCACGCCGGCCATACTGTCTGCCAAAACCCCTGACGAT
CAACTGATTGTCGGCATGAACATGAACAACATGCTGTCGCTGGATCCGGCCGCCATGACC
GGCAATGAAGTGGTGGGGGTAGTCGTAAACCTCTACGATTCGCTGGTCGAACTGGATCCC
GACAACCTGAGCCACGTTTTACCCGCGCTGGCGACAAGCTGGCACATCAGCGACGACGGT
AAAGTCATCACCTTCAATCTGGTCGATAACGCGAAATTCCATTCCGGCAACCCGGTGAGC
GCGGAAGATTTTGTCTGGTCGATGAACCGGTTGCTGCATCTGAACATGGCGCAGGCGACC
ACCTGGAAATCGTACGGCTTTACGGCGGATAACGTCTCGAAGATGATCCGCGCCAAAGAC
GCCCACACGGTGGAGATCGAACTGCCCAAGCCTAACGATCCCAAGCTTATCATCTACTCG
CTGGCGACGCTGGGCAGCGGCTCGGTACTGGATCGCAAAACGGTGCTGCAACACGAGAAA
AACGGCGACTGGGGCAACGGTTGGCTGACCACCAATGAAGCCGGTTCCGGCCCCTTCAAG
CTGGAGGTGTGGCAGGCGAAAGACGTGCTGCGCATCAGCCGCGTCAGCGGTTACTGGCAG
GGCGATGCCAAAATGAAGCGCGTCATTTTCCGGCATATGACCGAATCGCAGGCGCTGCGA
TTAATGATCGAGAAAGGCGACATTGATGTAGCGACCGGCATGTCGGTGCCGGATATCAAT
GCGCTTAAACAGGATAAAGACGTGACGGTGAAGGAGGTGACCAAAGGCACGCTGTATTAC
GTGGCGATGAGCCTGAAGAATCCGTACTTCGCCAATCCGAAGGTGCGCGAAGCGGTGCGT
TATCTGATCGACTACGACGGCATCAACAATACCGTGATGACCGGCTATGGTTTCTATCAT
CAGCGCCCGATCCAGAAAGGGATGGACGCCACGCTGCCCGATCCGGGCTACAAGCTGGAT
GTCGCGCGGGCCAAAACCCTGCTGACGGAAGCGGGCTATCCGAACGGGTTTGATACCACG
CTGCGCGTGCTGTCGGATCAGCCGTTCCTGAATCTCGCCACCGCCGTGCAATCCACGCTG
GCGCAAGCCGGCATCAAAGTGCAGATCCTCTCCGGCACCGGCAATCAGGTCTATGGCGCG
ATGCGCGATCGCAAGTTCGACATGCTGGTCGGGCGCGGCGGCGGCGGCGTCGATCCCCAT
CCGCATTCCAGCCTGCGTTCCGTGGTCTACAACCCGGATAACAGCGATGAAGCCAAACTG
ACCAATTTTCAGGGCTGGCGCACCTCGTTCTACGATAAGCAACTGAACGAGATGATTGAT
CAGGCGTTGCTGGAAAAGGATCCGCAAAAGCAGAAGCAGATGTATATCGACGTCCAGAAC
CGCTATGAGGCGCTGTACCCGGCCATTATCCCGGTGTCCCAGATGATCGATTCGGTCGTG
CTGCGCAAGGATGTCATGAAGTATGTACCGCATCCGTCCTCCACGACCCACCTGCGGGAC
GTGTACAAGCAACGCTAGTTGGCGATCGCTGAATGCCAACGTGAAATCACCGTGCCGGCG
GCAGTCAGATATCCGTCGCCGGCCGGGGTATCGGGAGAAAGAACATGGTCTTCTCTGATC
GGATCACACCGGGCGAGTGGCTTAAACCGGGCGGCGTGCTGCGCCGGCTGGCGAAACGCT
TACTCCAGGTCGCGGTCACGCTGTTCGGTTTATTGATCCTGACGTTTATTATCGGCCGCG
TTATGCCCATCGATCCGGTGCTGGCGATCGTGGGGCAGGATGCCGACCAAAGCACCTACC
AACAGGTCTACCAGCAACTGGGGCTGGATAAACCGCTGTACGTCCAGTTTTGGATTTATT
TCAATGCGCTGCTGCACGGCGATCTCGGCAATGCGCTGCTGACCGGCCGCCCGGTCATCG
ATGACATTATTCGCGTTTTCCCCGCCACCATTGAACTGGCGACGATGGCGATTATCGTCG
GCGCCGGGCTGGGGGTGCCGCTGGGCGTGCTGGCGGCGGCAAGGCGCGGCAAATGGGCGG
ACTATGTCGTGCGTTTTATTAGCCTGGCCGGTTATTCCACCCCGATCTTTTGGGTGGGGA
TGATGGGGCTGCTGGTGTTCTATGCCTGGCTGAACTGGGTCGGCGGCGCCGGGCGGGTGG
ACATGGCCTATGACGGGCTGGTGGAAAATCGCACCGGCCTGCTGCTGGTCGACGCCATGC
TGGACGGCAACTGGGAGGTGTTTCGCAGCGCGCTTAATCATCTGGTGCTGCCCGCCACCC
TGTTGGGGTTTCACTCGCTGGCGTACATCAGCCGCATGACGCGCAGTTTCATGCTGGCGC
AGCTGTCGCAGGAATACATCATCACCGCGCGGGTGAAAGGGTTGACGGAATTCCGCGTCG
TGTGGGCGCACGCGTTCCGCAACATTCTGGTGCAACTGCTGACGGTGGTGGCGCTGGCTT
ACGGGTCGCTGCTGGAAGGCGCGGTATTAATTGAGACGGTGTTCTCGTGGCCGGGGTTTG
GCTCTTATCTCACCGGTAGCCTGTTGCTGGGCGACATGAACGCGGTGATGGGGTGTGTCC
TGCTGGTCGGGTTGATTTTCGTCAGCCTGAATCTGCTGTCGGACATGCTGTATCAGGTCT
TTGATCCGAGGACGAGAGTATGACGATTTCCTCCGAGCCGGTGTTGCGCGCCCGGCCGCA
CAAGCGCGCAGGCCGTCTGAAGTTGCGCGGCGCGCGCATACTGGGTTTTCTGCTGCTGTT
GATGCGCAACCCGCTGACGGCGATAGGCGCGGCGATTGTTCTGGTGCTGATGCTGATGGC
CATTTTTTCGCCGTGGATCGCCACCCATGACCCGCTGGCGCAGGATCTCGCCAACACCTT
GCAGGCGCCGGGCGCCAGCCACTGGTTCGGCACCGACGAGTTCGGCCGCGATGTATTTAG
TCGTCTGGTGTACGGCTCCCGCATCACGCTGTATATCGTGGCGCTGGTGTCGATTACCGT
CGGGCCGATCGGGCTGTTGCTGGGTGTCGTCGCGGGGTATTACGGCGGGGTGGTCGACAC
CATTCTGATGCGTATCACCGATATCTTCATTTCTTTCCCCAGTCTGGTGCTGGCGCTGGC
GTTTGTGGCGGCGCTCGGCCCGGGGCTGGAGCACGTGGTGATAGCCATTACGCTCACCGC
CTGGCCGCCGATCGCCCGTCTGGCGAGGGCGGAAACCCTGTCGCTGCGGCAGGCTGATTT
TATCTCGGCGGTAAAACTGCAGGGCGCGTCTTCGCTGCGCATTCTGCTGCACCACATTGT
GCCGCTGTGTCTGCCTTCGGTGATTATCCGTATCACCATGAACATGGCCGGGATCATTCT
GACCGCGGCCGGTCTGGGCTTTCTCGGGCTGGGGGCTCAGCCGCCCGACCCGGAATGGGG
AGCGATGATTTCGGCCGGCCGCCGCTACATGATGGAGTGCTGGTGGCTGGTGACGATTCC
GGGGCTGGCGATCTTGATCAACAGTCTGGCGTTCAATTTTCTTGGAGATGGCTTACGTGA
CATCCTCGATCCCAGAACTGAATAATGTGAATGTACTGCATGATGTAGATGCGGCTCACC
GTACGCCGCAAGCAGGTTCGCTGCTGGAGGTGGACAATCTGCGGGTGAGTTTCGTCAATG
GCCGCGCGGTGACCGACGCCGTGCGCGGCGTGTCTTTCTCGCTGGGGTGCGAGAAGCTGG
CGATTGTCGGCGAATCCGGCTCCGGCAAATCCACCGTCGGACGCGCGCTGTTGCGGCTGC
ATCCGCGCAGCGCTCACATCACCGCCGACCGGCTGGATTTTAACGGCATCGACCTGCTGG
CGGCGGATGAAGCGCGCATGCGTCAGATTCGCGGCAAACGTATTTCGATGATTATGCAGG
ACCCCAAATATTCGCTGAATCCGGTGGTGTGCGTCGGCGATCAGATCGCCGAAGCTTATC
TCGCGCACCACCGCGTCTCGCGGCGGGCGGCGAAAGAAAAGGTGATCGCGATGCTGGACG
TCGTGCGCATTCGCCAGCCGGAACGGGTATACGGCCTGTACCCGCACGAGGTCTCCGGCG
GTCAGGGGCAGCGCATTATGATCGCGATGATGCTGATCACCGAGCCGGAAGTGGTGATTG
CCGACGAACCGACCTCGGCGCTGGATGTCTCCGTGCGTTTGCAGGTGCTGGCGATGCTGG
ATGATTTGGTCAGCGAGCGCGGTCTGGGGCTGATCTTTATCAGCCACGATATCAATCTGG
TGCGCAGCTTCTGCGATCGGGTGCTGGTGATGTACGCCGGCCGGGTGGTGGAGTCGATAG
CGGCCGCCGATCTGGACCATGCCCAACACCCCTACACCCGTGGGTTGCTCAATTCATTGC
CGGATATCGATCACCCGCGGCCACGTCTGCCGGTAATGAATCGCGATCCTGCCTGGCTTA
ACCCTTAAGGAGCGCATATGACGACTGAGGCAAACCACAAAACACGGGCGATGATTGAGG
TGCGCAACCTGAACCTGACGTTTGGTGAAGGAAGCGCGCAAAATCAGGTGCTGTACGATG
TGAATCTCACCGTCAATGACGGCGAGATTTTCGGTCTGGTCGGCGAGTCTGGCTCCGGAA
AGACCACGGTGCTGAAATGTCTGGCCGGGCTGTTCAATCACTGGCAGGGGCAGTTGTGGA
TCGATGATCGGCCGCTGGCGCACCGCATTGAGCAGGCGCGCTGCCGACGGGTGCAGATGG
TGTTTCAGGATCCTTACGGTTCACTGCACCCGCGTCATACCGTGGAAACGATTCTGGAAG
AACCGCTGTTAATTCACCGTTTCGCCGATCGGGATGACCGCATTGATACGCTATTGGGAA
AGGTGGGGCTGGGGCCGCAGTTTCGCCGCCGCTATCCCCACCAGCTTTCCGGCGGGCAGC
GTCAGCGCGTGGCGATCGCCAGAGCCTTGATTCTGGAACCGCGGGTGCTGCTGCTGGATG
AGCCCACCTCGGCGCTGGATGTGTCCGTGCAGGCGGAGATCCTCAATCTGCTGGCGGAAT
TGCAGCAGCAGGAGAAACTGACCTACCTGATGGTGACGCACGATTTGGGAGTGATAGCGC
ACCTGTGCCATAACGTCGCGGTGATGCAATATGGCCGTATTCTGGAAACGCTCGCCACCG
GCGATCTGGCCCGCGATACGCCCAAAAGCGCCTATACCACGATGCTGGTGGATGCCAGCC
GGCAATACAGCCGGGATTTGGCGGTACGATCGGAACGGATGTAAACCGGGCGTTGATAGA
CGGAAGTGCATAACACGGGAGGACGGCGGCGGTTGTCTTCCCGTTGCTATTTTGGAAACG
GACGGAGAAAAAGTTGACATTGGTAATGTTGAGAATGAAAATCATTTGATTGTTTTCTGA
CGAGCCAGCAACGTGAATCACTCCGCCGCCCTTTGCCCCGAACAGGCTGATGACCGCCAT
GATGACCAACGGCGTGTGCAGCAGATCTATTCCGAGCACCATTCCTGGTTGCAGGGATGG
CTGCGGCGTCGCCTCGGCTGTTCCCAGCAGGCGGCGGATCTGGCGCAGGATACCTTTCTG
CGGTTGCTGACTCACTTTCCCGCCGAACCGATCCGTGAGCCGCGCGCCTGGCTCAGCACC
GTGGCGCATGGGCTGATGGTCAATCACTGGCGGCGCAAAGATCTGGAACAGGCCTATTTG
CAGATGCTGGCCAGCCAGGAGTTTGTGGTCAGCCCATCGCCGGAAGCGCAGGCGATGATC
GTTGATGCGCTGGTGGAGATCGACGCGTTGCTGTCTTCGCTGTCGTCCAAAGCCCGACAG
GCGTTCCTGTGGGTGCAGCTGGAAGGGCTGACCTATCGTCAGGTGGCGGAACGCCTGATG
GTATCGGAGCGCATGGTGAAAAAGTACATGGCGCAGGCCATGCTGACCTGCCTGACCGCG
CAAGCCTGATGTCATGACGCCGTCGTCTTCCTCGTCTTTGCCTCCGAATGTGTTGTCCGC
CGCGGCGGAGTGGTACGCCACGCTGCACGATGAGGCGTGCAGCGAACGGGAACGGCACGC
CTGGCGCAGCTGGCTGGAGAGCGATGAACGTCATCAGCTGGCCTGGCGTCAGGTGGAACA
GATTCAGGCGCGTTTTCAGACGCCGGATAACCGGCTGATCTCCTCGGTGCTAAGCCGTCA
GGGGCGTGAGCGACGTAGCGCGCTCAAACTGCTGGTGCTGGCCGGGTTGACCGGGACGTT
AGGCTATAGCCTGCCGTGGCGCAGCTACGCCGCCGACTATCGCACCGGCGTGGGAGAACG
CCGTCAGTTGACGTTGGCGCAAGGGGTTCAGGTATGGCTGAATACCGACTCGGCGCTGAA
TGTTCGCCATCAGAACGAGGCACTGGTGCTGCAACTGCTGTCGGGAGAACTGTTGCTGGA
GCGAGGGGCCGGTGGGAATACGCCGCTCTGGCTGGAAACGGGGCAGGGCAGCGTGATGCC
CGCTTCGGTCTGCAAGCTGTCCCTGCGCACCTGGGAGCAGCGCAGTTGTCTGGCGGTGTT
CGGCGGCGAAACGCACGTACAATTGGGCGCCGGGTCCGACCGGCGTTTGCGGTTGCCTGC
CGGGCAGGAAGTGACCTATTCGCGCGAGCAGTGGCAACCGCCGGTGGCGGTGCAAGCCTT
CCGACAAAGCTGGTCGGGCGGCGTGCTGGTGGCCGATAACATGCGGCTGGACCAACTGAC
CGGGGAGATCGCCCGCTATCAGCGCCTGCATTTCCAATTGGATGACGATGTGGCGGCGCT
GCGTATTTCCGGGGTGTTCCCGTTGCAGGACACCGAACGGCTGTTCAACGCGTTGACGAA
AACCCTGCCGATTACGCTTTCTCATCGTTTTCACTGGTGGGTGACGATCCGCCCGCGTCA
GGCATAATTTCCCGTCGTTTCTGCAATGTTTCCCGTTACTCCCTGGTCTATCCGTATGAT
AGACGCCCAAAAATGACGCTAATCACGCTGGTGTTTCGTGGTTAAAATGCTAAGAATGGT
CGCTGAAATATTATTTCACGGTCAGAGTATTGCCACCTCTGGCGACGGGGCGACTCCCTT
CGTTGGCAGGCGCTGCGATTCCCCTGGCGTAGCAGTACGAAACAGGATGTCATATGCAGT
TGTTGAATTTGAAACAAGCCAGATTGCTGAGCTTCGTCTTTATCATGGGAGGGCTGCTGC
TCTTGATTGAGCTGCGCCTGCTTGCCTGCTTTATCGCTGGTTTTCTGGTGTATGAAATCA
TTAATCTGCTGACGCCGTATTTTCAAAAGGTGATCAGCGGCAAGCGCGCCCGGCTGGCGG
TGGTGGCGGTGATCAGCACACTGGTGGTCTGCCTGCTGAGCGTGATTTTCGGCACGCTGG
TGGGGTTGCTGATGCAGGAAATGAAGGACACCAGTGTGTTCAACGCCCGCATCGCCTTTA
TTCTCGACGATGTACAAAAGCAGCTCATGACCTACCTGCCGGGCTATCTGCCGGTCAGCG
TGGAAGAGTTGCAGCACGAGTTTGTGGCGTGGCTGCAAAAGCACGTGGTGATGTTGCAGA
ACATGGGGAAAGATTTCCTGCACGGTTTTGTCACCATGCTGATCGGTATGATCCTCGGGG
CGATCATCTCCCTGTATAACATCGAGCCGACGGTAGACAAGCCGTTGCTGAAAACCGAAC
TGATGCACCGGGTGTCGCTGCTGTCGTCCTCGTTTCGCAACATCGTGTTCGCGCAGGTGA
AGATTTCGCTGGTGAACACGGTGCTGTCCGCCATCTTCATTCTGGGCGTGTTGCCTGGCT
TCGGCATTCATCTGCCGTTTGCCAAAACGTTGGTGGTGCTGACCTTCATTTTTGGTTTGC
TGCCGGTGATTGGCAACCTGATCTCCAATTCCGTGGTGTTCATTGCCGCGTTGTCTATCT
CCGTGCCGATCGCGCTGCTGGCGTTGGTCTATCTGATGCTGATCCACAAACTGGAGTATT
TCCTCAATGCCCAGATTGTCGGCACCCGCATCAAGGCGCACGCCTGGGAGATTCTGCTGG
CGATGCTGGTGTTTGAAGCCGCATTCGGCATTTCCGGCGTGATTGCCGCGCCTATCTATT
ACGCCTACCTGAAAAGCGAACTGCGGGAAGCGGCGCTGATATAATCGGGCTGCACTCCGA
GCACGATAACGACAGCGCCGTATTTGCCTGTGCTGTCGTGCTCGGACCGGTGGCCGTTCC
GGCTTTCGGCCGCTGGCTCTGCCTGATTGGCTAAACCGCCCCGCATATTGTCCACGCTGT
GCAGTCCATTCTTGTGTCGCCTATTCTTATATTGTTTACACGTATTGTTTACACATATTG
TTTACACGGTGCCTCACCCACCCGCGTGACCTCTGATTTTCCGGTGCGCAGCGCGATGGG
GTCTTTGCCGGGCGCGATTAGCAAATACAAACAACCTGCCGCCAGGGGATGACGTTTACA
CTGCCAGAGTTCGGAATGCCGCGATGAGCATGGGGTGGGGGATGAGTGCTGAACACGCTA
AGACACCCCGGAAACGACAATGCCGCCCGGAGGGCGGCATTGAAGGATGACAGACCGAGG
GTAGTTTTAGCGATTAGAGGTCGCAACCACCGGTTCCGGCGCGTTCTGTTGTAGGCCGAG
CGGGTTATTGCCCCAGCACTGTTCGTATTTCCAGCCGGTCAGTTCTTCGGCAACCGCGCG
GGCTTCCGGTGGAACATCGGCAATCGCGCCGCCTGCTTTGATACGGGCGATTTCTTGCAG
CAGAATCATATGATTCTTACGGTCCAGACGCATCTGGGTGCTGAAGTAGATCGCGACGAT
TGCCAGAGCAACCACGCCCAGTGAGAACACGCCCACAATCGCCAGCACCGCGCTTTCCGG
CTGGGCCGCTTTGCCGGATATGAATCCGAACTGGCTCAGAATCCAACCCATGGCGAAGAC
GATAACCGAACGCACCATCTTGCCGGCGAAGGTCATGGCACCGGCGTAAATCCCTTCACG
GCGACGGCCGGTCAGCACTTCATCCACATCCGCCAGGAAGGTGTAGACCGTCCAGGGAAT
GTAGTAGATACCGCCGGTGCTCAGACCGAAGACTGCGGTGATACCGAACAGGACGATGAT
GGTGGCAGTTTGAGACCAGCCAGTGAAATAGAGCGCTGCGTAGGCGATCACGCTGACAAT
AACCACCATCAGCGCCATGCGGTACGGGCGACCGAAGCCCATTTTCACGCAGATGCCGAT
GAAGATGAAGGTGGAGATAAACTGCATAATCGAGCTGAAGCTGTTGAGCTGGGACACTAC
CGCGGTGCTCTGCTTCAGGCCGAATACGATGAAGTAGGTGAAGGCGGAAGCGAACAGCCA
TTCAGCGCCGAAACCGAACAGGTACATCCCGAGGTGCTTACGGAAAATACGCAGACGGAA
AGTCGACGCCATGTCAACGCTGAGTTTTTTCAGCGACTGCCACAGATTCTCAGTATGTTC
GCGCGCTACTTCGCTCGGAGAACGTTCCCAGGAGGTGAAGTAGAGGGCGATCATCGCCGC
ACACATGATGAAGCCATAAGCCAGACCGGTATAGAAGAACGGCGTAGCGGAGTCTTTACC
GTAGATGCCGATGAACTGCCCCGGAATAAAGGCGGCCAGGAAGTTGGCGACCTTACCGAA
GATGGCCTTGGAGCCGGTCAGTTTGGAGCGGACTTTGAAGTCGGTGGTCATCTCGGTGGC
GAGTGTTTCGTACGGCACCATGATGGAGGTGTAAATCAGCTCGAAGACTACATAGGTCGA
CAGGTAGTACCAGAAGCTTAAACCGTCCATCCACAACATCGGGTAGACCAGCACCAGCGG
GATACCGAGCAGGATGAAGAAGCGACGGCGACCAAAGAGGCGCCCGATGCGGGTATTGTA
GAAGTTATCGCTGATGTAACCCATGATCGGGTTACTGATGGCGTCGATGACGCTGGCCAC
GGAGAAAATGGCAGCGGCCTCAACCAGAGACAATCCACAAAAGGTGGTATAAAAGTACAT
TAACCAGGCACCACTAATGGCTAAAGCGCCACTGCCTAGCAGGTTCGCGCTGCCGTAGCA
GAGCGTGTGTTTCAACGTGATGGGTTTACTCATTATCAATTCGCCTAACAATATTAAAAC
ATTATTTCATTTGAAATGAACTTATGTTCTTATCATTTGCCTGTTCGAGATAAAAGTAAA
CTAGCCATCCCACTCCCGGCTGCTTTTAATAGGAATCTGTCAGGGAGATCATGAAATAAG
TTTTTTTAATTTGATCACAGATATTGACCGGTAAAACGCGATGTTTGCCGGTTGACATCA
TTTTTTTATCGTAAAACGATAAAACTTATTGGTGGCGGGAGCGATAGCGTCGGGGAGAGT
GGTGAAACTATCAACGTTATTTCGCAATGCCGGCTCGCAAAAATCAAGAATAATTGTAAA
AAATAGCGATGAACTGTGACCGGCTTGTGATCCTGTGGGGAATGCACCACGCAAAGTGTG
ATTTATCTCACGGCACCAGACAGTGTATTTTATCGGGTCATGAGTGAATTGTTGGTAAGA
CGGGTTATGCCAATCATTATCAGACTGGATGTGCTACTGGCACAAAAAAAGATGAAGTCC
CGCGAGCTGGCGAGGTTGATCGGCATTACTGAACAGAATCTTTCATTGCTGAAATCCGGC
AAGGTGAAAAGCATCCGGTTCGATACATTGCAGAGAATATGCGAGGTGTTGGCTTGTCAG
CCCGGCGATGTGCTGGAGTATTTGCCGGAAGAGTGAAGGTCGGTCGCTCCTGAGAATCGG
AGTCGGCCGTGCAGGCATCACACAGCTGGCAGACGGCATCTGAACACGCCGCGCTCTGGG
TTTCTTTCCTGAGCGCGGCGTTTTTGCATGGCGTTAGCGCCGTGTGACATGTGATATGAC
ACGGCACAGCACGACACGGAGCAGCGCACTACGCCGATCAGTCGTTGAATAACGCCGCAA
CGGTTGCTTTGGCGCCGTTGTCGCGCAGCGAGAGATAGGCGTCGGTCAGCGCCGCCACCC
ACGTCGCGTTGCCGGGCAGGTCATCGCCAAACAGCGCGCTGATGGACAGCAAACCGCGGA
CCCGTTCAGCATCATCATGGGTAGTGCTGACGACCTGCTGCAACGTGGTGGCCAGCGGAT
CGCGGATATCGATCGTCTGACCGGCGTCGTCGATGCCGCCGACGTAACGCATCCAGCCCG
CTACGCCCAGCGTCAGGGCGCGGTGGTCGCTGCCGCGTGCCAGATGCCAGCGCAGCGACG
CCAGCATACGCTGGGGCAGTTTCTGGCTGCCGTCCATCGCAATCTGCCAGGTGCGGTGTT
TCAGCGCCGGGTTGGAAAAACGTTCAAGCAATTGATCAGCATAGGCGGTTAAGTCCACGC
CGGATACATGCAGGGTCGGCGCCTGTTCTTGCAACATCAGGTGGCGCACCGCCCGCCGGT
AGCTGGGGTCATCCATACTGTTGTTGATATGCTCGTAGCCCGCCAGATAACCGAGGTAGG
CCAGGAAAGAGTGGCTGCCGTTAAGCATGCGCAGCTTCATCTCTTCAAACGGCAGCACGT
CATCCACCAGTTGGGCACCCGCCAGTTCCCAGTCGGGGCGACCGGCGACGAAGCTGTCTT
CCACCACCCACTGAATAAACGGTTCGCAGGCGATGCCGCACGGGTCCGCCACACCAACGG
CGTCGGCGATTTGATTCAGCGTTTCCGGCGTGGCGGCCGGTACGATTCGGTCCACCATGG
TGTTGGGGAAGGTGACATGCTGCGCGATCCAGTCCGCCAGCGCGGGGTCCTGCAGGCGCG
CGGCGTCCACCACGACTTGTCGGGTGACTTTGCCGTTTTCCGGCACGTTGTCGCAGGACA
GCACGGAGAAGGGCACGATGCCCCGTTCACGACGCAGGCGCAGCGCTTCGGCCAACAATC
CCGGCACCGACGAGGGCTGGCGAGGGTGGGCCAGATCCTGCTGCACCAGCGGGTTGTCCC
GGTCGAGCTCTCCTTTGCTGCCTGCGCGGCAGTAGCCTTTCTCGGTGATAGTCAGCGAGA
CGATCGCGACGATCGGGTCCGCCAGTTGTTTCAGAATCGCCGCGATCCCTTCCACGCGGG
CGTGCAGCGACTTGCAGACCGCGCCAACCACGATCGCCTGATTGCCGTGGGCGGCTTTCT
CCAGCACGGTAAATCGGTGATCCTGACGGCGCAGGGCGGAAATCAGGGTATCGTCGCTGA
ACAACACCACTTCGCAAATCCCCCAGTCGCCGCCCTGACGGTTGAGCACCCGATCGGTCA
GCAGCGCCTGATGCGCGCGATGAAACGCGCCGAAGCCGATGTGTACGATACGGGGTTTCA
ACGACTGACGGTCGTAACGGGGTTGTTGCACGGCGGCGGGCAGCACCGTGTTGGACAGAT
TTTTTTCGTTGCCGGACAGACTGTTACTGGACATAGATGGCGTCCTGAAAAGAGAAATTT
AACCGCCCAACCTTAGCGGTCTTTCGGGTGGGCGGCAACTGTCATATGGCGTGTTCTGAA
GCCGGTTCGCAGAATCATGCCGGCGTCTTCGCCGCATTGGGCGGCGGCGTTGGGTTCAGC
ACCGGACGCGGCCGGATAAACCAGGCGGGCAATATCGCCAGAAAAAAGAACATCGCCACC
ATGAAAAAGCCATCCTGATAGGCGAACATCTGCGCTTTGGGCGCCAGCACCGACTCCAGG
TAGGTCATGATGCCGGGGTTGATGCTGGTGCTAAGCGGGTCGCCGAGCGGATTGCCGCCG
TTACCGAACAGCAGGCTGAGCTGGCGGATGGCGTCGGTGCTGCGGATATTGTCCAGCGTC
AGCGACTGCGCCAGCATCTGGCCGTGGAAGGTGGCGCGCCGTTCGATAAATACCGACAGC
AGGTTGACCCCCATCGCGCCGCCCAACTGACGGACGAAATTGAGGCTGCCTGCGCCCTGC
GCCAGTTGAGCGTGCGGCAGCGCCCGCAGCGCGCCGGCGTTCATGGCGGGCAGCATCACC
CCGAGTCCGACGCGGCCGATGACAATCCACCAGGCCATGGTCCAGAACGGCGTATCGGTG
TCCGCCGCGCTGGACAGCCAGCAGGACAGCCCGAATAGCAGCAAACCCGCAATCACCAGC
AGGTGGGGTTTGAGCTTGTCGCTGAGCGACCCCGCCAGCGGAAATACCATGCCGAGCGCC
AGCCCCGCCGGCATCAGCAGCAGGCCGGAGCGGGTTGGGGTGTATCCCTGAATGCTCTGC
ACAAACAGCGGGATGATATACGTCGAGCCATAGATACCCGCGCCCAGCGCGAACGCCACG
ATACAGCCGGAGGTAAACGCCGGGTTGGCGAACACCCGCAGGCTGAGCAGAGGGTACGGC
GTGGTAAATTCGCGGATGATGAACGCCAGCGTGGCGATCACGGCGGTGGTCAGCAGGCAG
AGAATGAAGAACGATTCCCAACCTTCGCGCTGCCCGTTGGACAGCCCGGCCAGCAGCGAG
GTCAGCGCCGTTACCAGCAGAATAAACCCCAGGGTGTCGAAACGCCGGGGTGTGCTGTCG
GTTTGTGCGCTTTTAGCCGGCAGGATCACCAGCGCGGCGGCGATCCCGGCCAGACAGAAC
GGCACCACGACCATGAAGACCGCGCGCCAGTCGAGCTGATCGACCATCAGCCCGCCGGCG
GCCGGCCCCAGCGCTGGCGCCAGCACCACCCCGACGCCATAAATACCCATGGCCTTGCCG
CGCTCCGATACCGGAAACACCTGCGAGATGATGATCATCGCCAGCGGCTGGATGACGCCG
CTGGCGCCGCCCTGAAGAATACGGGCGAGGATCACCTCGGCGCTGCTCTGGCTGAAGGTG
CCGAGCAGGCTACCGGCGATGAACACCGCCAGTGAGCCGACATAGGTGGCGCGGTAGCCA
AAGCGCTCCAGCATCCAGGCGGTGATCAGCATGGTGGCGGTCATGGAGGCCAGAAAGGCG
GTGGAAAGCCATTGCGCCTGATCCTGACCCATGCCGAAGGCGCCCATAATGTCACGCATC
GCCACATTGACGATGGTCGCCGTAGCCGTGGTGGCGATGGTGCCCAGCATGATGGTGACC
GTCGCCAGCCAGCGATAGCGGTGACCGAAGCGGGCGGCCTGGGCTTCAATCGGCGACATT
GATGCTGACTTCCGCCATCAGGCCCGGCTTCAGGCCGTTGTCCGGGCTGTCGTTTTCCGG
ATTGTCCAGCGCGATACGCACCGGTACGCGCTGGGTAATTTTGGTGAAGTTGCCGGACGG
ATTCGGGCTCGGCAACAGCGCAAACTGGTTAGTGGCCGCATTGCCGACCCGGATCACATG
ACCGTTGAAATGTTTGTCCGGGTAGGCATCCACCTGAATATCCACTTTTTGACCGATCCG
GACCCGGCCGATGGCGGTCTCCTTGATGTTGGCTTCGACCCACAGATTGCGCGGATCGTG
GACCAGCATGATCCACTGTCCGGCCTGCACGTAACTGCCCACATTCACAATGGTGCGATC
CACCACGCCATCCACCGGAGAACGCAACGCCCGGTCGGCGATTTCCTGTTTGAGCTGATC
CACCTGCGCCTGCAACGCGATTCGCTGCTGGCGCTGCATCTCGATCTGCCGGTCCAACAC
CTGCAACGTGTTGCGCTGCGCCACGGCGTTGTTCAACGCCGCCTGCTGGGCGTGGCGTTG
CGCTTCGGCTTCCCGTAATTCGCTCTGACGCTGCAGCAGCGTGGTGTGGGACTCATCCCA
GGTTTTGCGGGCGGTCAGGTTGCTTTTCAACAACTGATCGTCGCGCTGGAAGTTATTCTG
CGCCAGGCTGAGCTGGTAGCCGGCGTTGTTAACGGCGGATTCGCTCGACGCCAGTTTCGC
CTGCGCTTCATCCAGCGAAGCCTGCGTGGTGAGATCGGTGACCTGACGTTGTGTCTGGCT
ATAGCTGATTTGAGCATCGGCGGCGGCCAGATTGCCTTCCTGCTCCGCCAGCCGCAAACG
GGCGTCGCGATCGTCGATCTGCGCCAGCAATTGGTCTTTATGGATGGCGTCGCCGTCAAT
AACGGGGCGGGCGGTCACCCAGCCGCTTTCCCGGCTGGCCAGCGAGATTACTTCGCCCAT
GACGCGGGCGTCGGTTTCGCCGATATGTGTGAAACGCTGATGAAACCAGTACGCCAGTAC
CATCACCGCCAGCAACAGCAAGGCGGCGCCAGCCAGTAAAAAGGTACGCTGGCGTTGGCT
CATACGCCGGAACCCCGCCAGTTTGGATGCGTGAGTATTCATGAGTGACCGTTTTCGGTT
CGGGAGAGATTGCTGATAACCTGATTGATGACCCGGCTGACCTGTTCAATATCCTGTTCC
GACACCCCGGCCAGCGCCTGATTACGCACCTGCCCGGCGATGGACTCCACCTTCTCCACC
AACTCAAGTCCGAGCGCGGTGAGATGAATCTCGCGAAAACGACGATCGTTGCCTTCACGT
CTTTCGATAAATCCCTGTTTTTGCAGACTATCTAGTACCCGCACCACCGCAGAAGCGTCC
AGCCCCAGCGATTCAGCCAGCGCTTTCTGGTGGATGGGCGTTTCTTCGCGGGCGATGAAC
AGCAGCGGCAGCCAGGTAGCCTGAGTCAGTCCATACGGTTGCAATTCCCGATCGATGACC
CGGCGCCACAAGCGGGAGGTCTGGCCCAACTGGAGGGCGAAGCGCCGACGGGCGGAAGAT
TCGGTCTGTGACATGATGAAATCCATGGGATAAATGAAATGCTATTAGTTAACAAGTCAA
CTAATGACAAGTCAATTTATTTTGTGAAGTGAATCATAAACAGCAGTGCAACAGGCCGCT
GATGCAAATCACGTCTCACACACCGGCGTAGAGAGACGGTTTTCTCAATCACTGCGGGTG
ACAGTAAGGCCATGATTATAAGGCGGGGTGAAATAGGCTATATGAAGGAGAAGAACCGAA
CGAAAAACAAACAGGGCAGCCTAAGCTGCCCTGTGAACAGGATTAAAATCCGGGGATCGA
TCAGGATTTGCTGGCGTCAGTCGCCGCAGCGGCTGCCGGCGCGGCGTCGGTGATCGTCGG
CTGAGCCTGAGGCGCCGCCGGTTGTGCATTATCCGGCGTTGCCGGCGTGTTGGTCTGCTG
GATGACCGGCACCTGCGGGGCCGCAGGTACGGCTGGCTCGATCGGCGCGACGTTTTCCGC
CGGACCGTTCACTTTCGTCGGCATACCGATGCGATTTTGCAGCGCCTGATTCACCGTGCT
TTCACTCACACTGGCGTCCGCCACTACCTTGGCCACCGCCTGGGTCAGCTTCAGCGGAGC
CGGCGTGTCAGAGTTGAACTCTTCCTCGGTGCGGGACAACGGGTTGTGAACTTCGACATA
ACGTGAACCATCCGGTTCTACGGTGGCTTTCACCGGCTCGTTGATGAACTGAACGCGGGT
GCCGACCGGAACATGGTCGAACAGGTATTTGATGTCTTTGTCGCGCAGACGCACGCAACC
GTGGCTGACGCGCAGGCCGATGCCGAAGTTGGCGTTGGTGCCGTGGATGGCGTACAGGTT
GCCGATGTAGAGCGCGTACAGGCCCATCGGGTTATCCGGGCCGGCCGGGTAGACCTGAGG
CAGGAATTCACCGCGGGCGGCGTATTCTGCGTGCATGGCGGCGGTCGGCGTCCAGGTCGG
GCGCTCTTTCTTGCGCTGAACCGAAGTCACCCAGTTGATCGGAGTGTCTTTACCGAGCTG
GCCGATGCCGATAGGCAGCACCACCACGGTTTTGGAACCTTTCGGGTAGTAATACAGACG
CATTTCGGCACTGTTGATCACAATGCCTTCGCGCGGTGCGTCAGGGAGAATCAGTTGCTG
CGGCACGGTCATGGTACTGCCCGGTTTTGGCAGATAAACGTCAATGCCCGGGTTGGCTTC
CAGCAGGTTGCTCAGGCCCATCTGGTACTGAGCGGCAAAGTGTTCCAGCGCATCGGTGCT
ATCGCTGGGAATAGTAACTTGGATATTTTCACCCACCAGCCGGCTATTCGGGGCTGGTAA
TGGATAAACCACGGCGTGTGCTGTCTGGCTGAAAGCAGCCGCCGCCACAACTAGTGTCAG
GATCGCGCGAATACTCATTTTCATATCTTTGTTGAGTGTTAAAAGCCATTGCGGCAAAGG
AATTATTGTTATCCGGTACAATAAAGTCCGGATGTGCATTATATGTGCAGAAGGGCGGCA
GGAAAACCAGTTGTACAATCAATTACATTATAAGCGCCGGGCGTAGGGAAATAGGGCGAC
AAATAAAGGGGACGAATAGCATGACCGGCGTGCGCTGGAAAGAATCAGGGAGCGGTTTCC
CGCTCCCTGAGTGATCCGCGTGAGCGGCTTATTCCTGGGGGTTTTTCTCCGCCTTGCCCG
CCATCAGAGTTAGGAAGTCATAGCGGCGGCGCAGGTCCGCCTCGGCTTCTTCATACAGCA
GGGCAGCGGCTTCCGGCTGCTGGTTATTGAGCCGGCGGAAGCGCTGCTCGTTGAGCAGGG
TTTCGCTCAGGCTGGCTGACGGCGGACGGGAGTCCGTCACCAGCGCCGGTTTGCCTTCCG
CCGTGCGGCGCGGGTCGAAGCGGTACAGAGGCCAGAAGCCGGTGGCGGTCAACTGGCGCA
TCTGGTCGTGGCTGAACGCCAGATCGTAGCCGTGCTCTTCACAAGGGCTGTAGGCGATGA
TCAGCGACGGACCCGGCCAGGCTTCCGCTTCCTGAATCGCTTTCACTGTTTGGTTAAGCT
GGGCACCCAGCGAGATCTGCGCTACGTAGACGTGGCCGTACATCATTACGTTGATGCCGA
GGTCTTTGCGCGCCTTGCGTTTGCCATTCTCGCCAAACTTGGTGACGGCGCCGAGCGGAG
TGGCTTTGGACTGCTGGCCGCCGGTGTTGGAATAACACTGGGTGTCGAGTACCAATACGT
TAACGTTTTCCGACAGGCTCATCACGTGGTCGAGGCCGCCGTAACCGATGTCGTAGGCCC
AGCCGTCGCCGCCAATCAACCAGATGGATTTCTCCACCAGATGGTCGGCTTCCGCCGCCA
ACTGACGGGCGTCGGCGCTGTCGATGGCGCTCAGCAACTGACGCAGACGGGCAATCTGTT
CGCGGCGAGCTTCCGTGGCCGCCGATGCTTCCAGCAGGTCGGCCACCAGGTCGGCGGGCA
ACTGCGGTTTGAGCTGATCCAGCAGACGTAGGACGCGCTGGCGATGCTGGTCGACGCTCA
GGCGGAAGCCCAGCCCGAATTCGGCGTTGTCTTCAAACAGCGAGTTGGCCCATGCTGGTC
CGCGGCCGTTGGCATCGGTAGTCCAGGGCGTCGTCGGCAGGTTGCCGCCGTAAATCGAGG
AACAGCCGGTGGCGTTGGCCACCAGCAGACGGTCGCCGTACAACTGGGTCAGCAGCTTGA
TATACGGGGTTTCGCCGCAGCCGGAACAGGCGCCGGAGTACTCAAACAGCGGCGTGATCA
ACTGCGAGGTACGAATATCGATACGTTCCAGTTTGCTGCGGTCGATTTCCGGCAGTTTGA
GGAAGAAATCGTAATGGGTTTTCTCGGCCGCCACATGGTCCAGACGTGATTCCATGTTGA
TGGCCTTGATTTCCGGATTCTGACGATCTTTGGCCGGGCACACTTCCACGCACAGGTTAC
AGCCGGTGCAGTCTTCCGGCGCGACCTGCAACACGTATTTCTGACCGCGCATGTCGCGGG
CTTTGACATCCAGCGATTGCAGCGATTCCGGAGCGCCGGCCATGGCATCGGCGGGCACCA
CCTTGGCGCGGATGGCGGAGTGCGGGCAGGCGGCCACACAGTGGTTGCACTGGGTACACA
GATCCGGTTTCCACAGCGGAATCTCTTCGGCGATGTTGCGCTTTTCCCACTGGGTCGTGC
CGACCGGCCAGGTGCCGTCCGGCGGCAGGGCGGACACCGGCAGGCTGTCGCCCAGACCGG
CCAGCATCGCGGCGGTGACGGTTTTGACAAAGTCGGGTGCGGCGTCGGACACCACCGGCG
GGCGGCACGGGCTGTCCGGATTCACCGGCTCCAGCGCCACCGCTTCCAGCGCGGCCAGCG
TGGCGTCCAGCGCCCGCCAGTTGCGTTCCACCAGCTCCTGACCTTTGCTGCCGTAGCTGC
TGGCGATGGCGGCGCGCAGTTTGTCGCGCGCGTCGCCGCCCGGCAGGATTTGCGTCAGAT
GGAAGAACGCCATCTGCATTACGGTGTTGATGCGCGCGCCCAACTGGCATTCGCGGGCGA
TTTTCGCCGCATTGATGCAGAACACCCGCGCCTGACGCTGATTCAGCCCGGCCTGTACTT
CCTGCGGCAGCCGGTGCCACAGGTCGTCGGCGCTGTAAGGCGTGTTAACCAGGAAGATAC
CGCCCGGTTTCAGACGCTCCACCATGCTGTATTTGTCGATGAACTGCCATTGGTGGCAGG
CCACGAAATCCGCCTGCTCAATCAGGTAGGCGGAATGGATCGGGTGCGGGCCGACGCGCA
TGTGGGAAACCGTCAGGCTACCGGCTTTTTTGGAGTCGTAAACGAAATAGCCCTGCACGA
ACAGCGGGGTCGAATTACCGACGATTTTGATCGAGTTCTTGGCGGCGGATACGGTGCCGT
CGCTGCCGAGCCCGTAGAACAGCGCTTCCAGCGACGCCTGAGTCGGCATCGGCTGATCGG
ACAGCGGCAGCGACAGGTGGGTAATATCGTCATAAATACCGACGGTAAAACGCGCTCTGG
GGTTGGTGAGCGCTAACTCTTTATACGTCGCCTCTACGCACTGCGGGGTGAATTCTTTCG
AAGACAGGCCGTAGCGGCCGCCGATCACCTTCGGCATAAGTGGGCGCTCACCTCGTGAGA
ACGCCTCCGCCAGCGCGGTCATCACGTCCAGATACAGCGGTTCAGCCTGCGCGCCGGGTT
CTTTGGTGCGGTCCAGCACCGCGATGGACTGCGCGCTTTGCGGAATCGCCGCCAGCAGGT
GCTGTGCGGAGAACGGCCGGTACAGGCGAACCTTCACCACACCGACTTTCTCGCCGCGTG
TCAGCAGGGTGTCGATCACCTCTTCACAGGTGCCGACGCCGGAGCCCATCATCACGATAA
CGCGGGTCGCGTCCGGATGACCGTAATACTCGAACGGCTGGTACTGACGGCCGGTCTCGC
GGGCGAAGTCGTTCATCGCCTGTTCCACGTGGCCGAATGCCGCGTTGTACCACGGGTTGG
TGGCTTCGCGCGCCTGGAAGAAGGTATCCGGGTTGGAGGCGGTGCCACGAATCACCGGAC
GCTCAGGAGTAAGCGCCCGCTCACGATGCGCATCAATCGCCGCATGCGGCAGCAGGGCGT
GCAACTGCGCGTCGCTCAGCGGTTCGATCTTGTTGATTTCGTGCGAGGTACGGAAGCCGT
CGAAGAAATGAATAAACGGCAGACGGCTGTTCAGGCTCGCCATCTGGGAAATCAGCGCGA
AGTCCTGCGCTTCCTGTACGTTGCTGGCGCACAGCATGGCGCAACCGGTCTGGCGCACCG
CCATCACGTCCGAATGGTCGCAGAAAATAGACAGCGCATGGGTCGCCACGGTACGGGCGG
CGACGTGCAGCACAAACGGCGTCAACTGACCGGCCAGCTTGTACAGCGTCGGGATCATCA
GCAGCAGGCCCTGCGAGGAAGTAAAGGTCGTGGACAGCGCGCCGGTCTGCAATGCGCCGT
GCACGGTGGCGATGGCGCCCGCTTCTGATTGCATCTCAACCACCCGAGGCGTATCTCCCC
AGATATTCTTGCGTTCGTCGCTCGACCAGGCGGCCGCTTGTTCGGCCATGGTGGAGCTGG
GGGTGATGGGGTAGATAGCGATAACTTCATTGGTTCGCCAGGCGACCGAAGCGACCGCGT
TATTACCGTCGGTGGTGATCATGACTTAACCTTCTTTGTTGCTGAACGATGACCCTGCGG
GGCGGCTATTATCGCTGCCTGGCGAGTTTTTTTGACCGATTATAGCCCACTGAGTTGTTT
CAATGTGTGTATGGCGGGCAGGCGGCGTGCTAAAGGTCGGCAATGATAGCAGTTTAGGGG
CGTGCTGTGCAGTTCCCAACCGGACACGCTGCGGCAGATACTCTGCGCCGGGGTTCACAT
TCCTGCGCGGGAATAGGGCGCTGGCGATAAACAGTAATGTTAATGTATCGTTAATAAAAC
CAGGCTGCATCACCTATTATCGTACAGCCTGACAACGGCGTGGCGCCATTCGATTAAAAA
TTCGGCATTCGCCTGCAAAGCAGGAAATGCCAGTGGAAGGATAGGCATCTGCGCCTATGC
TGAAATAAAGCGCCGGACACCTCCTGATGCGGGCGTCAGCGTCAGGCCGGCAGAAAGATC
CCAGACGCGATCATTAAGGAAATCTGTTCATACCTCAGGGATAGTCTTCGCGCTCTTCGG
GTTGATTATCGACTTTGACGAAGGAACAGCACTATGTTTAACGATCTGAGAGACAAAATG
GTATCGGTATTAGCCAGAATCCGTGAAAGAGGCTATGGACCGGAAGAAGCCATCAGTCAT
ATTGTTCAATCTCTGGGCAGCCGTTACAGCGATGTGTCCAAAGTGAATGTGCTGACTTCG
AAACTAATAGCCGATGTGGTTCACTCTACCTACCAGGATGAAACCTCGCCGCTGGAGATT
GCAGCCATTATCCGCATGCTCGGCTACGCCAGCCGGGATGTGGTTACCGGCATTCATGAG
CAGTTTCCGCAACTGACGCCGGAAGACGTTGGTCGACTGGTGCTGCATGAAAAGGTTTAC
CCCAACACCGACCGCGACGCGTTTATCTCTGCCATGACCTACGGGGGCTATTCCCGCGAG
GAGAGCGAGCAGGCGGCGAACAGTCTATACCCCTAAACGGCCAGCGATATCAGAACGACA
GGCTATCCTTTGCCTGTGGGGCCGGCGCAATCGTCGCCGGTCCGGAACTATTCTCCGCCA
TGATGCCACCTAACAGAGCGCCCGTGGACATGACGACGACGGGACGTTACTGACGAGGAG
AATCTGATGCGGCAACCTACCCTGACCACCGAACATCTGCTGCTGCGGCCATTGCAGACG
CAGGACGTGACTGATGTTTGCTCTTTGCTGAACAGCACGCCCGACATTTCCGCCATGACC
ATGCTGATCCCCTATCCCTGTCCGCGTGAAACGGTGATCAGCTGGATTGCCGATTTGAAG
AGCAACTGGGAGCAGCGCAAAGGGGTGGCCTACGCCATCTGTTTATCGCAGAGTCAGCAG
TTGATCGGTTCGATTTCGCTGGTTTCGCTGGAAACCAGCCAGCCGGAAATCGGCTACTGG
CTGGGTGCCGACTTCCGGCAACGGGGATTCGGCACCGAAGCCAGCCGTGCGTTATGCCAG
TTCGCGTTTAGCCAACTGAGCATCGAGAAAATCTACGGTTGTCATTTGCCGCAGAACGTG
GCGTCCGGCCGGGTATTGCTCAAATGCGGTTTTCATTCGCTGGGGATGCGCCATGTGTTT
CTGACTTCCCGCCAGCGACAGGAAACCGTTGCCGTTTATATGATGGAAACCTCATCCGTT
CGCCTGTCCGCCTGACGTTTTTGCTTCTTTATTGTGCGCACTGAGTCACTGTGGTGCACG
ACCGATCTCATATTGCCCGCTAGCTGATCCCGCCCTTGCGGCGGCGATCCTTTTTTATTG
CTTGTTTTTCAATCCGATGTCTTTTTTTCTCCTCATTGATTTAGGTTGGCATCGTTACTG
CATTTATTCCATTACTACGAAAACAATTCCGTTATAACGTAAAATGGTGACAATATGAAC
AGTGATGTATTTTCAGGGAACACCAGCAAACTGACAGGGAAAATCAAAAAACAGGCCGGA
TATGCAGTGGGCGGACTGCTGCTGATGGCGTATGCCTTGTCCGCTCAGGCAGCCAAACTG
GAAGACGTACTCAAACGCGGGTATGTGGTGGTCGGTACCGGCAGCACCAATGCGCCGTGG
GGATTTCAGGGAGCGGACGGCCAGTTGCAGGGTTTTGATATCGATATTGCGCGCATTATT
GCCAAAGGGTTGTTCAACGACCCGGACAAAGTGCAGTTCGTTCAACAATCGTCCGATGCC
CGCATTCCCAATCTGCTGACCGATAAAGTGGATTTGACCTGCCAGGCGATGACCGTCACC
GCCCAGCGAGCCCAGCAGGTGGCGTTCACTATTCCTTATTACCGTGAAGGGGTGGCGCTG
TTGCTGCTGGCGAATGGCAAGTACAAGCAACTGGACGACATGAACGCGGCCGGCTCGTCG
CTACGCGTGGCGGTATTGCAAAACGTGTATGCCGAGCAACTGGTACATCAGGCGCTGCCC
AAAGCGATCGTATCGCAGTACGACAGCGTCGACCTGATGTATCAGGCGCTAAATTCCGGG
CGGGCCGACGCGGTAGCGACCGACCAGTCCTCGGCGCGCTGGCTGATGGTACAAACCCCC
GGACGTTACCACTCGCCGGATTATGCCTGGAGTCCGCAAACCTACTCCTGCGCATTGAAG
CGCGGCGATCAGGAGTGGCTGAACTACGTCAACACCGCGTTGCATGAAGCGATGAGCGGG
GTGGATTTTGGCGACTACGCGGCTGCTTATAAGAAATGGTTCGGCGTGACGTTGCCGTCG
CCGGCGATTGGTTTTCCGGTGGAATACAAATAATGACGGCGTGGCGCCGGGCGGCCAACC
GCCTGGCGCTGAGGTAATGCAATGAATTATCAACTGAATTTCACGCCGGTGTGGAAAAAC
CTGGATTTATTGCTGACCGGTCTGTGGCTGGGGTTGGAATTGTCGCTGGTGTCGATTCTG
CTGGGCTGCATGCTGGGGCTGCTGGCGGCGTTCGGTTCGTTATCCCACCACGCCGGGTGG
CGCTGGCTGTCGCTCGGTTACGTCACCGTGGTGCGTAACCTGCCGATCCTGATTTTGATC
CTGTTGATCTATTTTGCGCTGCCGGGCATCGGCATCATGCTCGATCAGATCGGATCATTT
ATCGTCACCATGTCGGTTTATGCCGGCGCTTACCTCACTGAAGTGTTTCGGGCCGGATTG
CTCAACATCCCGGCCGGTCAGCGTGAGGCCGGGCAGGCCATCGGGCTGACGGAATGGCAG
ATCAAACGCTATATCATCATTCCCGTGATGTTTCGCAATGTGCTGCCGTCGCTGGGCAAC
AACTTCATTTCTCTGTTCAAGGACACCTCGCTGGCCGCCGCCATCGCGGTGCCGGAACTC
ACGTTTTACGCACGCAAAATCAATCTGGAAAGCTACCGGGTGATAGAAACCTGGCTGGTC
ACCAGCCTGCTGTACATCGTGAGCTGTTATTTGATCGCCAGCCTGTTAAGGCTGTTGGAA
AAGCGCCTGTCGCTGGCGCGTTAGGAAGAGCCATGAACGATCCTTTTAGCTGGTGGTATC
AACTGTGGCAGGCGAAATCCACGCTGGCCCAGGGTTTTTTGGTCACCCTTTCCAGTTCGC
TGTTGGCGATCCTGGCGGGCAGCATGGCCGGTACGCTGGTGGGGCTGGTGATGACTTTCG
GTCAGCGTGCGCCGCGCCTGCTGTTTCGTCTCTATATCGATGTGATGCGCGGCACGCCGG
TGCTGGTGTTGGTGCTGGCTTGTTTTTACATCGCGCCGGCGCTGGGCTGGCGTATTGGCG
CGTTCGAAGCGGGCGTGCTGGCGTTGGCGCTGTTTTGCAGCTCGCATGTGGCGGAAATTA
TCCGCGGCGCGTTGCAGGCGGTGCCCAAAGGCCAGAGCGAGGCGGCCAAAGCGATCGGCC
TGACCTTCTGGCAAGACCTGCGCTATGTACAACTGCCGCAGGCGCTACGGCAGATTCTGC
CGACCTGGGTGAACTCGGCGGCGGAAATCGTCAAAGCCTCGGCCTTGCTGTCGGTGATTG
GCGTGGCGGACCTGTTGCTGAGCTCGCAACAGGTGATTGCCCGTACCTTTATGACGTTGC
AGTTTTACGCTTTCGCGGGGCTGTTATTTTTCATCATCAATTTTTCCATTGAGTGCGTGG
GGCGCTATCTGGAAAAAAGAACGAGGCTGCCATGAGTCACACAGACACCCTAACCGCCGC
GCAGCCGTTGCTGCGCATTACCGACCTGCACAAGCGTTACGGCGAGGTGGAGGTCCTCAA
GGGCGTGGAACTGACCATGAACAAAGGGGACGTGGTGACGCTGATAGGCTCCAGCGGTTC
GGGAAAAACCACGTTGCTGCGTTGCGTTAACCTGCTGGAAGAATTTCAGGCCGGCGAAAT
CCGGCTCAACGACCAGCCCATCGGCTACTACCGTAAAAATGAGCAACGCCTGCGCCACCC
GGATCGGATTGTCGCGCAGCACCGCGCCATGACCGGCATGGCGTTTCAGCAGTTCAATCT
GTTTCCGCATCTGACCGCGCTGGAAAACATCACGCTGGGGTTGTTGAAGGTAAAACGGTT
GACGAAAGAGGGGGCTATCGCCACCGCCGAACACTGGCTGGAACGGGTCGGGTTGCTGGC
GCGCCGGCATCATCACCCGGGGCAATTGTCCGGCGGCCAGCAGCAGCGCGTCGCCATCGC
CCGCGCCATCGCCATGAATCCCAGCCTGATGCTGTTTGACGAAGTCACGTCGGCGCTTGA
CCCAGAGCTGGTGGGTGAGGTGCTGGCCGTGGTGAAAAGCCTGGCCGAGGACGGCATGAC
CATGCTGCTGGTCACCCATGAAATGCGTTTCGCCTACGAGGTATCGGACCGCATCATTTT
CATGAATCAGGGCAGGATTGAAGAACAGGGAACGCCGGAGCAGGTGTTCCATCATCCGGC
GTCGCCGCGTCTGGCCGAGTTTTTGAAACATTCGCATTTTTGAAACATTCGCATTTTTGA
AGCGTTTGCATTTTTGAATCAGTCGCATTTTTGAACGGACAGCCGTTTTCGACGATTCAC
TGTTTTTACAACCGGCTGTTTTTAAATCACTTATCGTTTTTCAGTGGACATTCATCAAGG
GTGTCTGAGTAACCAAGGAGTTTTACATGAGTATTACCCGTTATGGCGCCGGGGAGAAAG
GCGCAGGGGGGCAACCGTTGCCGTTTGCCCGCGCCGTGGAAGCCGATGGCTGGCTGTATG
TGTCCGGACAGGTGGCGATGGAAAAAGGAGAGATTATCGACGGCGGCATCATCGCCCAGT
CGCATAAGTCGATTCAGAATCTGGTGGCGATTTTGCATGAGGCTGGTTACGGGCTGGAGC
ATGTTGTCAGGGTGGGTGTCTGGCTGGACGATCCGCGCGATTTCTGGAGTTTTAATCGTG
TGTTCAGCGAGTATTTCGGCGCTGCGGCCCCGGCGCGCGCCTGTGTTCAGTCCAGTATGA
TGGTAGATTGTAAAGTCGAAGTGGACTGTGTGGCTTACAAGGCGAAATAGCCGGACGGCG
GCAGGACATCGCATGATACGTTAACGACGACGGCGCATTGATGACAATACGTCGCGTCAC
AACGATTTGGGGTAAGGAGCTCCTCGATGACAGCACCCGACATCCGACGCCGCGCGAGAG
GAATCGACCGGGCGTTCGATATTCTCGATTTCCTGAAGCAGCAGCGTCAGCCGATGCGGC
CCAACGATATCGCCAAAGGGATCAATGCGCCGAAATCGACGGTGTATGAAATGGTGGCGC
TGTTGCAGGAGCGCCGCATTCTGGAGGCGGTGGGCAACGACGGCATGGTCTATCTGGGGC
GGGAGCTTTACTTTCTCGGTCAGGCCCATTTGAGCCATTTCGATTTTTCCCGCGAGTCGG
ACCGATTTTTGCAACAGATTGTGGCGAAAACCGGCGAAACGGCACAAATGTGTCTGTTGA
ATGGGAATAAATACAACGTGGCGCTGATGCGTGAAGGCGAGCGGGCATTTCGCATCTCTT
CCGAGGTTGGGCAGGATGCGCCGATCCCCTGGACGGCATCGGGCCGGTTGTTGCTCGGCC
ATCTGAGCGACGAGGAAATTCTGGCGTTTATTCCGCCGGACGATTTCCGTTTGCCGAACG
GCGAATGGTTGCCGACGGCGGACTATCTGGCTGAAATCCACGATGCGCGTCAGAGCGGTT
TTTTTTCATTCGACAGCATCGCGGATACGTATACCCACTGCTTTGCCGCCGGTATTTACT
CGGCGCGCCGTTGCGTCGCTACGTTCTGTATCGTGGCGCCGCGCGGCGATGCGTATACCC
ATTATGAACATTATCGGGATGTACTGCTGACATGCGCCCGCGAGATGGAGGCGCGCCTGT
CCGGGCAGTAATATTCGGAGAGAGAGAAAGCAATGCATGAATCGCGTGAGTCCGCCCGTC
CGCAGGCGGAAAAAGGCGTGCCGGTCAGCGGCTGTCACCTGTTGAGCGGGGTGTCGCTGC
CCGCGCTGGTATTGCACCAGCGTGAACTACAACACAACCTGTTGTGGATGCAGCGTTACG
CCGAGCAGCATGGCGCCCAACTGGCGCCGCACGGCAAAACCACCATGACGCCGGGATTGT
TCCGGCGGCAACTGGAGGCCGGCGCCTGGGGCATCACACTGGCAACGGCCGTGCAGTGCG
CGCTCGCCTGGCAGCATGGCGTGCGGCGTATCCTGATGGCTAATCAACTGGTCGGCGCCG
CCAATATGGCGCTGATCGCCGGTATGCTGAAAGACGGCGACGTGGAGTTCCACTGCCTGG
TGGATAACCCGGACAATGTGCGGCAACTGGGCGCGTTTTTCGCCGCTGAAGGGCTGACGT
TGAACGTAATGCTGGAGCTGGGCGTGCCCGGCGGGCGTTGCGGCTGTCGTACCGCGGAAC
AGGTTACGGCAGTGCTGGCGGAAATTGCCGCCCAGCCTTCGCTGGTGCTGAGCGGTATTG
AGGGGTATGAAGGGGTGATCCACGGCGAGCAGGCGACGGAGGCGATCGGCCAGTTTGCCC
GTCATCTGGTGGAAACCGCGGTGGCCCTGAACGCGCAAGGGCGGTTTGGTTTAACCAAAC
CATACGTCACCGCGTCCGGGTCCGCCTGGTATGATTTGATCGCTGGCGAATTCCTGCGCC
TGCAGGCGGCCGATCGGTTCCAGCCGTTGCTACGGCCGGGCTGTTATCTGGTGCACGACC
ACGGTTTGTATAAAACGTCGCAGGCAGCGTTACTGCACCGCCACCCGGAGCTGGATGGCG
CGCTGTTGCCCGCGATGGAGGTCTGGGCGCACGTGCAGTCGCTTCCCGAGCCGGGCTGCG
CTATCGTGGCGCTGGGCAAACGCGATGTGGCGTTTGACGCGGGATTGCCGGTACCGCTGC
GTGCTTACGGCGTCGCTCGCCAGTCGTTTGACCCAGTGACGCTGGACGAGCGTTTTGTCG
TCACCGCCATGATGGATCAGCACGCGTTTATGCGCATTCCGGCCGAGCACGATTTGCAGG
TAGGCGATGTCATCGCGTTCGGCGCTTCGCATCCGTGCCTGACTTTTGACAAATGGCGTT
ATGTCACGCTGGTGGACGAGCGACTGAATGTAGTGGAAACGCTGCCTACCTATTTTTGAT
AGCCATTTTTTTGATAGCCATTTTCTAACGTTTATCGTTGGCTACAGACATTTATAGTCA
TTCTCGAACGTTAGAACGTGAATGGTCACTTGCGTTCGGCATGCGATCGTTGCGCAGAAC
GTGTAGACCATGCCCCGGTGATGTGGAGTGATTCCATAAAGTTGGACAGGGCATGGTCTA
TTTTCCCGATAAACCATCGGCGCCGCTATTACAGCAGTAACCGAATGCCCAATACCGCCA
TCACCGAGCCACTGAGGCGATCAAACAGCGTTCGGCATCGAAGGTAGGCGCTGCGCGGCC
CGCTGGATGAGAGCAACAGCGCCACCAGCGCGTACCACAGAAAATCGATAACGAACGCCA
GTAACGGCAGCGCCACGTACATCCAGCCCGCAATATGCCGGCTGAGCAGCGCGGCGAATA
CCCCGCCGAACACCAGGGCCGTATTGGGGTTGCTGAGTTGCGTTAACAGCCCCAACCGAA
AGGCGTGGGTCTGCGGTGGTGCGAGGTCGTCGCGCTGCGTCGGCACGGTGTGGTCTGGTC
TGGCGCGGAACAGGGTGAACGCCAGATACAGCAGGTAGATCCCGCCGGCGATTTTCAGCG
CCTGATAAAGCCAGGGCACCGCCAGCAGCAACGATTGCAGGCCCAGCAGCGCTATCAGCG
CGAAGATAGCCGCACCGGCGCCCATCCCCAGTGAAACGGCAAGGCTAGTGCGCCGCGATG
AGGCCAGCGCGGTACGTGCGACCAGAATGAAACTTTGCCCCGGACTCATGGCGCCGAGCG
CCAGTACCCCACCAATGGCGGCAATAGCCAGTATGTCACTTCCCATTCTTTGCTTCCCAA
GAGTGATGGCGAGTTATCTTTATCCTCTCTTTTGGAATTGGCGTAAACTGACGCGATTCA
ACAGGTATCCAGGATAAGGACTATGAAACTACGCGCCTCGATGCTGGCGGGCTCGGTATT
ACTGGCCGGGTGTGACCTGAAACCGGCCTCAGAGCCGGTGAACCCGGTACTGGCCGGGCT
TTCCAATATTTTTGGCTTTGATGCGCTGCGGGGAAAGGTCAAACGCTTTACGCAAACCCA
GACCGACGAAGCCGGCAAAGTGACGGCCTATGTCGAGGGCGAGTTTGATGCCGAAGGGTG
CCTCGCCGCGCTGCGCACCTATCAGCCGTCGATGAATCTCGATCTGGATCTGGTGCGTGA
CGGGCAGAATCTGGTAGAGCAGAGCGATCGTCAGGCGCTGTTTCAGTTGACCGAACACTG
CCAACTGGCGAAGACCACCGATGGCCGCCTGAGCTACCGTTCAAACGACAAATACGCCAT
CGCCGAGGTGGTCTACCGCGATAAGCCGACGCCGCTGGCGAGCTATCGCTACGACGACGA
CGGCTTCCCGGTCAGCATGACGTTTGTCTCGCCGGAAAACGGCAAAGTGACCAAAGTTGA
GATGCGTAACGACGCTCCGGCGCAAAAACGGCTGGATGCCACCGTTGTCGTGACGGAAAA
CAATGAACAGGTCAGCGTGACCCGCACCAGTTGCCAGTATGACCAGCATTTCAATCCGCG
TTTGTGTCAGGTGCTGGTCTCGAACGGTACAGGTGCTGCGCAAACGGTCACCACCCTGAC
GCATACCACCAAAATCGAGTATTACTAGGCGGCGCTTTTTTCTTGTACGTGTGGGTGTAG
ATGTAGGTGTAGATGTAGATGTACGCGATAGTGTGCAGGAATAGAGCCCGGCGGTTATCG
GTGCGGCCCGGATGCGGGCCGCGTGATCGGCGTTCAGGGCGTAACGTGGAAAAAATCGAT
GTCGGCACGGCCCTGCCCACGCTGTTCCGGTAACGACAGCGCGTACAGCCCGATTTTGGC
CCCCACCCATTTCCCCGGCCCGGCGGCGAAAGGCTCCCCGACCGGGGTGAAACCGCCGTC
AGGCGTGCGCCACGCGAACTGGCAACGCGCGTTCGGCAGCACCGTCACCCGCAGTTCAAG
CGTGTGTGCCTCCGCCCCAACAGGCCATGTCGGCCCGGCGTACTGGCGCAGTTCCTGCGC
ATCGGTCATCCAGCCATAGCCGCTTGTCAGCGCCACGCCGTCCGCCGTTTTTTCCAGCCC
CAGAAAAGCGAAGCGCTCGCCGTAGACCATCAGCCCACAGCGATCGCCCACGTTTTCCAG
CGCCGCCTGCAGCCGGGTGGTGACCGTGAAGGTCTCCGCCGGGAATTTCTGCATCAGCAG
GTTGGGAACGTCATACCAGGACGGTGCACCATGACGCTGCGGCATCGGCTGGCAAAACAG
CCGCAGCCCCGGACGACACAGTTCGTACCAGCCTGCATCGGGGTTGGCCTGCCATTGCCA
CTGCAGGCCGAGCCGGTCGGCGGTGAAATCGTCAGAGGTCGCCGGTTGAGCGCGGATTTT
GCCTGCGCTGACGGCGGGCATGGCCGCTTCCGCCACCGGTTCTCCCGGACCGCCGTCGCC
CGATTGCGCGCCGATCACCGGCCAGTCATCCTGCCATTGCATCGGTTGCAGGTGTACGAC
GCGGCCGTAGGCGTGGCGATCCTGAAAATGCACGAACCAGCTCTCGCCGTTTTCCAACTC
TACCCAGCCGCCCTGATGAGGGCCGTTAACGGCGGATCGCCCCTGATGCAGCGCCACGCG
CGCCTGCCATGGCCCCTGTAGCGAAGCGGCGCGCAGCACCGTCTGCCAGCCGGTGGGCAC
GCCGCCGGCCGGGGCAAAAATGTAGTACCAACCGTGGCGCTTGTAGAGTTTGGGACCTTC
CAGCGTCGGCTGACTGGCGGTACCGTCGACGATAATCCGGCCTTCATCCAGCAACTGGCG
GCCGTCGCTGCTCATCCGGCACAGTTGTAGCTGGTGTTTACGCCCGCTGCGGCTGAAGGC
AAAGGCGTGAACCAGCCAGGCGCTGCCGTCGTCGTCCCAGAATGGACAGGGATCGATCCA
GCCTTTGCCCGGCTGCACGCAATGCGGCGCGCTCCAGTCGCTGCGCGGATCGTCGGCCTG
ACACATGAAGATCCCTTCGTCCGGCGTGCTGAAAAACACCCAAAATTTCCCGGCATGGTA
GCGGATGCTGGGCGCCCAGACGCCTTTTCCCGGTTGAAACCGCTCGTAACCCGGCAGGTC
GAAACGTGCAAACACATGGTTGATCAGCGTCCAGTTCACCAGATCCCGCGAATGCAGGAT
CGGCAGCGCCGGCATATGGTTAAAGCTGGACGACACCAGGTAAATATCCTCGCCCACCCG
CACGATGTCGGGGTCGGAATAGTCGGCGAACAAAATGGGGTTACGGTAGCGGCCGTCGCC
CCGATCCGGGTTCCAGGGGGATGCTGTCAGTGAAGGTTCCATGTAGCTCTTCTCCTTAAC
TACGATCAGGCCGCGCCACGCGGGGTCAGATGGGGATTGACGCCGTCTTCCTGCTCTGTC
GTCGGCTGCGGCGCGGCGTGACGGCGTGCGAGGTCGGCCTGGATCTGTTCCATGGTCTTG
TCATCCAGTTTATAGAAACGCGTCAGCCAGTACAGAATCAGGTAAGACAGCGACGGGCCG
ATACTCAGCAGGCCGATGATGCCGGTGGTGGCAAGCGACGTCTGGGTGGTCGACCCCGCC
ACATAGCCGAACCAGCCCAGGGCGAACCCGACCAGTGCCCCGGCGACCGCCATTCCCAGC
TTGAGAGCGAACAGATTGCCGGAGAAAGACAGCCCGGTGATGCGGCGGCCGGTTTTCCAT
TCGCCGTAGTCGGCGGCGTTAGCCATCATGTTCCACTTAAACGGTTGATACATCTGGTGG
AAAAAACCGATCAGAAAATAGAGCGGAAACACCACCGCAAGCCAGGTGGGCGGCACCAGA
AACAGCACCACGCCGGTAGCGACCAGCAGCAGGTTGATGTTTTTGAACAGGCTAAGGCTG
CGGTAGCGTTTGGCGAAATAACCGGCCAGCATGGCGCCGATAATGGTGCCGACCACGCTG
GTGGTGATAAACGCGCTTTTCATCGCGGTGCCGGCGGGGCCGCTGTGCTCCAGGCCGGCC
ATCAGGTAGGTGGCGTAGTACAGCGTGGCCGCGCCGCGCATCACGCCCGCCATACTGGAG
AAAAAGGTGATGACGGCGACGATGCGCCACTGGTCGTTACTCAGCAGGCTTTTCACATCG
TCCCAAACGTTCTGCCCTTGATCCACCCGCGGATTGATCCGCTCCTGCGTGGTGAAAAAG
CAAAAAATCAGCATGATGACGGCCAGTACGCCCATTATCGCCATGGTGCCCTGATAACCG
AGCTGTTTATCACCGTGGCCGATCCAGTCCACCAGCCACAGGGTCCCCACCGACACCAGC
AGCCCGGCGGCGGAGGAAATGGTGAAGCGGTAAGACTGGGCGGAAAGCCGGTCTTTTTCG
TCGGTGGTGATGACCCCGCCCAGCGAACAGTAGGGAATGTTGATAAAGGTGTAGAACATC
ATCAGCAGGGTGTAGGTAATGTAGGCGTAAACCAGTTTCCCGGTGCCGGTCAGGTCCGGC
GTGGTGTAGGTCAGAACAGCAATGACGGCGTACGGGACCGCGAACCAGATGAGCCAGGGG
CGAAAATGTCCCCAGCGGGTGCGGGTTCGGTCGGCCAGCAGGCCGATCATGGGGTCGATG
ACGGCGTCCAGTACGCGGGTTACCAGAAACATCACGCCTACCGCTGCCGCGGAAATGCCG
TAAATATCGGTATAAAAATAGGTCAGGAACATGGTTACCGAGGAGTAGACGATGCCGCAG
GCCGCGTCTCCCATACCGAAACCGATTTTTTCCGCTGTGCTCAACTTATTATTGTTAATC
ATTTTATTGTTAGTCATTGGAAACTCCGATGATGGATAAGAGCAGCGTTTGCTCCGTTCC
CGCTTATTGTTGTGGTTAGTTGAACGGGTGACTATTGCGGAATTTCTTATGCTGGTTACG
TTTACTGGTATCTGTTATACCGCTCACGAATTTATCGGGTAGGAGAGGGCGAACGACAGT
AAAGATAGGTGTTTTTACTTTTAAATACAGTCTATTAACCTGTCAGTCAGGTGGTGGGTT
GGTATAACAATATTTTGGCCTTTGGCCTATCTTGTGGCCTTTGGCCTGTCCTGTGGCCGC
CGGCAGCCTGCGAGCTGGCCGGGAACAGTATGCCGGTCAGGCACGCCCGGCAGCGATCCG
GTTAGCGGCTCATTATGGTGTTTGCGGCGGCGAAGCGGTGCCGCGATCGACCCGGGAAAC
CGGCCTGACCGTCATTATTCCGGCGTCAGCCATTCGTCGGCTTCGTTAAACATCTCTTCG
ATAATCCGGTTAATGGTGGATTTGTCCTGTTTGCTGGCGTTGGAGTTGATGGCGTTGGCT
TGCATCGGTTTTACCTTGATTTCCGCGTCCGGAAAGACCCGATTAATGCGTTTGGCGAGT
TCGTTTTTAATTTGCTCCGCCGCGTTGGGTAACCCGCTCACGTTTCTTTTATCGTAAACC
AACTCTACGTACATTAGCTGCATCTCCATGAAAAATACTGGCTAAATATACAGCTTTCAT
TCGGGGATCCGCAATCGGTTTTTTTAGGATCAATCCCTGACGGGGTCAGTCAGCGAACGT
TTTTTCCATGTAAACACTGAGTGGGTCATCGCCGTAAGGAAAGGACGGGCCGCGCAGGCA
ATAGACCATGACGGGTGATGAGCTGGCATCACGGGCTCCCTATTAACCAATAACCGGCTC
ACTATTTCATCTAATGCCATGATAAAAAAGGGGAATAAGCAGTATGGATGGTTGCGGAAA
ACCGTGGTATTAAACCCTCTTCAGTCATCAACAAGGAGTGACGTATGACCACATTACGCG
TGGCGCGGCCGGTAACGGATCTGCAGCGAAGCGAGCGGATGTACTGTGATGGGCTAGGGT
TGCAGAAATTAGGCTCGTTTGCGCAACACGACGGCTTCAGTGGTGTTATGCTGGGTCGGC
AGGGGCTGGCCTGGCACCTTGAGTTTACCGTTTGTCATACTCATCCGGTCATGCCAGCGC
CGACGGAAGACGATTTACTGGTGCTGTACGTTTCCGACCATGAGCAGTGGCAAACGTCCT
GCGATCGCATGGTGCAGGCCGGGTTCAGCGTGGTGGCGTCATTTAATCCTTACTGGGAGC
GGCAGGGCAAAACTTTCCGTGATCCCGACGGTTACCGGGTGGTGTTGCAGCAAGGGCGCT
GGCCGAATGCCGACTTATAACGAAGAGAATAACCATGTATATCATAAGTTTGACGTACAA
CGCGCCGCTGGATGAAGTGGAAAACTTGCTGGAAAAGCACGTGACCTGGCTGAAACGGGG
ATATGAACAAGGTGTGTTTGTGGCGTCCGGGCGCAAAAATCCCCGTACCGGGGGGGTGAT
TCTGGCCAAGAGCGTCGGACGGGAAGAGCTGGATGATTTTTTAAAGCAGGATCCGTTTCA
GGCGGTGGCCAGCTACGAGGTAATCGATTTCCAGCCGTCGATGACCATTGATGCCTTCGC
GGCCCTCAGCCGCATCTGAGTAACAGGCTCCGGTATGCGCCACGCGCGCGCCGGAGCGCA
TCCATCACTTGCGCATCATGCGCGCACCGAGCTTTGCAGATTGCTGTCCTGCGCGTGGCG
CTCCAGCGCCAGTTCAATCAATTGGGTGATCAGAGCGGTATAGCCAAGCCCGCTGGCTTC
CCACAGTTTCGGGTACATGCTGATGTTGGTGAAACCGGGCAGGGTGTTGACCTCGTTGAC
GACAACCTGTTGGTCCGGCGTCAGAAACACGTCTACCCGCGCCATGCCCTGGCAGTCCAG
CGTCTGGAACGCCCGCAGGGCGATATCGCGGATATGCTGGTGCACCCCGTCGTCCATCGC
CGCCGGAATCGCTACTCCCGCGCCGTCTTCGTTGATGTATTTGGTGTCGTAGGAGTAGAA
CTCGTCGTGCAGCACGATTTCGCCGCAGACGCTGGCTTTCGGGTAGTCGTTGCCCAGCAC
CGCGCATTCGATTTCACGGCCGACAATCGCCGACTCCACCAGCACTTTGTGGTCGTAACG
GAACGCCAGATCCACCGCCCGCTCGAATTCCGCCTGATCGCGCACCTTGCTCACGCCGAC
GGAAGAGCCCTGATTGGCCGGTTTGACGAACAGCGGCAGGCCCAGTTGCGCCGTTATGCT
GTCGTAGGGATGGCGGGCGCGGTTGGCGTGGGTCAGGGTGACGAACGGCGCCACTAGCAG
GCCGGCGTCGCGCAGCAACCGCTTGGTGACGTCTTTGTCCATGCTGACGGCAGAACCCAG
CACGCTGCTGCCGATAAACGGAATATTCGCCATGCGCAGTAACCCTTGCAGCGAACCGTC
TTCGCCCAGCGTGCCGTGAACGATCGGGAAAATGACGTCAATCTGCGACAGCGCGCTGGC
GCTGGCGGTGTCGATCAACTGATGGTGGGTTTGCCCCGGAATCAGCGCCACGTTTTGACT
GGAGCGGTTTAAGGCGATCAGCGCCGGGTTGTCGGCGTTGAGCAGGTAGTTGGAGGCGTC
GTTGACGTGCCATTCCCCTTGCTTGTCGATGCCCAGCAACACCACATCGAACCGCGTTTT
ATCAATGGCGTCCACAATGTTTTTTGCGGACTGCAGTGACACTTCGTGCTCAGAGGATTT
ACCACCAAAAACCACGCCAACCCGAATTTTACTCATATCACTCTTTCCATTCATGGGATC
GTTGTACTGTCTACCGCCTGATAAGACGTCATTTGACCTGTGGTTGCAAGAGTATCATTT
CGTGCCGCAACGCGGGACTTTTTTCCGGTCGCCGGCAGCAGCGCCTTTCCGGTTTTGGCG
CAAAAATTGCTCATTCGGAAGAAACGCGCAACAGGAGAAGGGTATGCGTACCGGTTCAAC
GTCGCTGGCGGTCAGGCCGCTGCAGCCCTGGTTTGTGATCAATGCCGCCGAAGACTATCT
GAAAAAGGCGCTTATCGACTCGCCGATTGCGCATTTTTACTGTTTTTCCGTCGCCAGAGA
ACAGCCGGTGACGCTGGCGGTGCCGGACGGCAGCGTAGATATCCTGTTCAACATCAGTCG
TAACGCGCCGTTTGGGCGGGTATGCGGCAGCACCGAAGCGGCGCAGGCGACCCGGCTCAG
CCCCGGCGAACGTTACTTCGGCGTACGCTTTATGCCGGGCGTGATGCCGGCGTTTCTTGA
TCTGTCCGCCGGCGAGCTGGCCGGGCAGGAAATTGCGTTTCAGGACGCGGCGCCCGGCGC
CGGGCGGCTGGTGGAGCGGCTGGCCGACAGCCGGGATTTCGGTGAACAGGTGTCGCTGTT
TCTGGCTTATTTTTCCCGCCAGATGGATCGGGTTTCCCCGCCGTTGCTGTTGCAGATGAT
CGATTTGATCATGGCGCACGACGGGGTGATCCGGGTCGAACAACTGGAGCGAAAAACCCT
CTATTCCGCCCGTTATATCCACCGTTTGTTTCACGACCACTGCGGCATGTCCACCAAGGC
GTTTTGCCGCACCATCCGTTTTCAGCGTGCGCTGTCGCTGCTTAATCAGGGCGACGCGCA
GAACATGGCGATGCTGGCTCAGCGGCTCGGCTATGCCGACCAATCGCATTTCCTGCGCGA
ATTCAAGGATTTCGCTTCCTGCTCGCCCAAAGCCTATCTGGCGGGGATTCAGGCCATTCG
CTATCAGCACCGCATCCGGCAGTGCTGACGTCTTCGCCCGCGCGCGGCGTCCCATCCCTC
TTCACCCCTCTCACTGAGGTACCGGGTCGACGGGCATGTCTGGCAGGTTGCACTGCGGAC
GGGCCGTTCGCGTTTGTTGCCTTTTTTTAGTGCGAAATTGCACCAAAACAACGCCGGTTC
TGCACCGTGGCCTGTGCCGATTTGTTCTATTTTCCCACCCCGTCGTCCCGCTATAAACAG
CTCACAGAACGTGTTTCTTTTCTTCATCAATCAGAGTTGAACGAGGGTGTTATGGCGGAT
GCAAAAAAGGTAGTACCGGGGTTCTATACCATTGACGATGCTATCGCGCTGGATGGCAAA
ACAACGCGGGAACTGCAACTGACCCACCTGAACCGCATGCGGTCGCTGGACGGGCATGCC
AAGTATTTCGTACGGGCGGAAGGCAGCACCTTTATCGACGACAACGGCGACAAACATCTG
GATATGATCGGCGCGGTCGGCGTGGTGACGGTCGGCAACAACAACGAGTTTGTCTGGTCC
TGCCTGCAGAAGTGTTTCGACAACCGCCTGTTCATGATGGGCGCCATCTCTTACCACAAC
GTCACGGCGGCGCTGGCGCACAACATGGCGCTGCTGTCGCCGCAGGGCAAACTCACCAAG
ATGGGCACCGCCACCGGCGGCGCGGAAGCCATCGAAGGCATGATCAAACTGGTGAAACTC
GGCACCCGCCACAAACCGGAGAAAACCCACCTGCTGGCGACGCTCGGCGCGTTTCACGGC
AAGACCTCCGGCGCGGTGTCGCTGGGCGGCAAGGACAAATGGCGCTTCGGTCAGCAGCCG
ACGCTCGGCAACATCGACCACGTGACCTACGGTTCGGTCGACGAACTGGCGGCGGCGCTG
GCTACCGGCAAGTACAAGGCGTTTGTGGTAGAGCCGATTCAGGGCGAAGGCGGCATTTTG
GTGCCGCCGGCCGGTTACCTGAAAGCCGTGCGTGAACTGTGTGACCGTTACGACACGCTG
TTGGTACTGGATGAAATCCAGTGCGGCGCGGCGCGTACCGGTAAATTCTGGTGCTGCGAG
CACGATGACGTGGTGCCTGATTGCATCGTGTTCGCCAAGGGGTTGTCCGGCGGGCTGGTG
CCGTTCGGCGGTTATCTCTGTACCGAAGCATTGTACGAAGCGGCTTACGGCACGATCGAA
ACCTGCTATCACCACACCGCCACCTATCAGGAAAACACCCTCAGCGCAGCGGCGGCGCTG
GGCGCGTTGCAGTTCATCGTGGAGCACGACCTGTGCGGCATGGCGGAACGCAAGGGCGCG
CGCATGATGCAGCGGCTGCGCGAGGTACAGGCGCGCTACCCCGGTGTGATCCGCGAGGTG
CGCGGCAAAGGGCTGATGATCGGCATGGAATTTTGCCCGATGCCGGAAGCGCTGCGCGCG
ACGTTCGGCGACTACTACTCCGCGCCCATCGCCGGCCTGATGGTGGAGAAATGGCGTATT
CAGGTGAATTTCACCATTAATAATCTGGCGGTGTTCCGTTTCCTGCCGCCGCTGACCATC
ACCGACGAGGAACTGGATTACGCGCTGGATGCCTTCGACGCCTCGGTGGCGCAGGTGGTC
GAGCAGGTGAAAGCCGCTGTTCTGTCGGCGACGCCAGCGTGAGGAGAGAGCGATGAACTT
CTCTTATCTACAACCGGTCAAGCTGTGCTTTGGCCGCGGCGAGTCGAAACGGGTGGGGCA
GGAGGTCGCACAACTGGGGCGCAAGGTGCTGCTGGTGACCGGCACCACCAGCTGTCGCAA
AACCGGCCTGCTGGATCGGGTGACCGATGCGCTGGCCGCCAGCGGCGTGACCTGCTTTCT
GTTTGAGCGCATTGAGTCCAACCCGCTCAGCACCACGGTGGACGACGGCGCGCGGCTGGC
GCGCATGCACCAGTGCGACGTGGTACTGGGGGTCGGCGGCGGCAGCGTGATGGACGCCGC
CAAAGCCATCGCGTTCATGGCGAAACATACCGGGTCGGTGGTCGATTATCTGTCTGCCTC
CGTCCCCGCGGGCGAGGCGCTGCCGCTGGTGCTGATGACCACCACGGCGGGCACCGGCAG
TGAAGGCAACTGTGTGGCGGTGGTCACCAACCCGGCGACCCACGACAAACTGGTGTTTGT
CAGCCCGGCGCTGTTCGCCCGCACCGCCATCATCGACCCGACGCTGATGGTGACCCAAAC
CCCGGCGATGGTGGCCTCTACCGGTTTTGACGCCATGAGCCACAACATCGAAGCGCTGGT
CGGGCGCTATGTCCAGCCGATGAGCGCGATCATGAGCCGGGAAGCCATCGGCCTGCTGGC
GCGCTATCTGCCGCGCGTCTGGCGCGACGCCGGCGATCTGGACGCCTGGGATCAGGTGTG
CTGGGCCAACACCCTCGGCGGTATGGCGATCGGGTTGTCGGCCTGCGGGTTGCCGCATGC
GATGGAGCACCCGCTGAGCGGGCTGTACAACATCACCCACGGTCAGGGGCTGGCGGCGCT
CTACCCAGCACTGATGGAGTTCTCCTGGCGCGACAACGTAGCCGGGTTTGCCGCGGTGGC
GCGGGCGATGAGCGACGACGTCGCGGCCTTGAGCGAAGAGGCGCAGGCCCGGCACAGCGT
GGTGCTGATCCGGCAATTACTGGGGATGCTGGCGCTGAACTTCACGCTGCGCGATCTGGG
CGTTGATGAGAAAGACATCCCGTGGATGGCGGACAACTGCGTGCAGACGATGGGATTCAG
CCTGCAGCAAAACCCGCGCATCGCCACGCGGGATGAGGTGGAAGCCCTGTATCGGGCGAG
TCTGTAAGCAACCATAGGCTGTGAACAGGCCGCCAGACGGCGGCCTGTTCACCCGTCTTC
AACCCGGTGCGCGATCGCGAGGGCCAAAATGAAAGAGAATCAACTGAAAAAGAACAGTCT
GGGGCTGTGGTCGTTAGTGTTTTTCGTGGTCGCGGCCGCGTCGCCGTTGACCGGGGTGAT
CGGCGGGCTGCCGGTGGCGATGTCGGCGGGCAACGGCGCAGGGATTCCCGCCATGTATGT
GCTGGCCGGGGCGATTCTGCTGGTGTTCTCGTTTGGTTATATCGCCATGAGCCGTTACGT
GACCAACGCCGGCGCGTTTTACAGCTATATTGCGCTGGGGCTGGGGCAACGCACCGGCGT
GAGCGCGCTGACGGTGGCGCTGCTGGCCTATTTCGCCATTCAGATCGCGGTGGTGGCGCT
GTTCGGTTTTTTCAGCCAGATGTACGTGCAGGATCATCTCGGCGTTAATTTGCCCTGGTG
GATTTACAGCGGCGCGATGTTGCTGGTGATCTGCTATCTGGGGATCGAAAGCGTGGAGAT
CGGCGGCAAGGTGTTGGGCATTCTGATGCTGCTGGAGGTGGGCATCGTGCTGTTGACCGA
TATCGCGATCCTGTGGTCGCACGGACCGCAGCCGCTGACCTTCGCCTCTTTTACGCCGTC
GGTGGTCCAGCAGGGCAACCTCGGCATCGCGCTGGTGTTTACCATTGCCGCCTTCATCGG
TTTCGAATCCACCGCCATCTACGGTGAAGAGTGCCGGGAACCGGCTAAAACCATCCCCCG
CGCCACCCTGATGGCGGTGGTGCTGATCACGCTGTTCTTTGCGCTGACCAGCTGGGCGAT
GGTGCAGGCGTACGGGCTGGAACAGGTGCGGGAGCAGGCGCTCAACAATCCGGGCCGGTT
CGTGTTTGACGTCGCCAGCCGCCTGCTGGGGCCGTGGTCGGAACAGGTAATGTCGCTGCT
GCTGATCACCAGCCTGTTCGCCGCCGCGCAGGCGTTCCACAACAACATTTCCCGCTACCT
GTTCAGCATCAGCCGCGACGGGGTCCTGTGGTCGAAAATGGCGCAGGTGCGGAGCGGCAA
GGGGACGCCTTACATCGCCAGTCTGGTGCAGACGCTGATGATGCTGGCGTTATTACTGGT
GCTGACGGCCGGCGGCGCGGACCCGATGATGCATATTTTCGCCTGGGGTTCCGCGGTGGC
GACGATGGCGATCCTGCTGTTGCAGGGCGGGGTATCGCTGGCGGTGGTGATGTTCTTCCG
TCGCGCCTCCCATTATCCGGCGTCGGCCTGGAGCCGCCTGTGGGCGCCGTTGTGCTCGGC
GGTATTGATGGGCGTGGCGTTGCTGATGGTGAGCGACAACATGGATGTGCTGAGCGGTTC
TTCGTCACAGCTGGTGTTCTTTATTCCGTGGGCGGTGGTAGGGATCGCGCTGGCGGGTTA
CCTGTTCGCCTGCTGGACCCAACAGTCGGGGCGCGCTTTCACGCTGGAGAACATGGACTC
GCGGGGATAACGCAGGATGCCGGGGAGACGGGTCCCCGGCCTGGCCTGTTTCTTCAGTCC
AGCAGCGGACGGGGCTGCCTGTCCAGCCGGCCGCTCAGGGTGATCAACAGTAGCGCGACG
GCTACAATCACCGCGCCGATCCACGGCGTTTGCGCCAGTCCGCCGCGGGCGACCGTCTGC
CCGCCGATCACCGACCCCAGCGCAATGCCGACGTTAAACGCCGCAATGTTTAAACCGGAC
GCGACGTCCACCGCATGGGGCGCATACTGTTCGGCTTTCTGCACTACATAGACCTGCAGG
CCCGGCACATTGCCGAACGCGAACACCCCCATCGCCAGCACCGTCGCCAGCGCGGCGTAC
TGGATGGACGCCGTGAACTGGAACACCAGCAGCAACAGCGCCAGCGCCGCGAAGATAAAT
GTCAGCGCCGGCACCGCGCCGTGGCGATCCGCCAGTTTCCCGCCCCAGAGATTGCCAATC
GCCACCGACACGCCATAACCCAGCAGAATCCAGCTGACGGCGGAGGGGCTAAACCCTGCC
AGATCCTGCATCATCGACGCCAGAAAGGTGAAGGCGGTGAACACGCCGCCGTAACCCAGT
GCGGTAATCGCGTAAATCATCAGCAGTCTGGGGTGGGTCAGCACCTGCAACTGTGCTTTC
AGGCTGGCGATGGCCCGACCGGGGATGGTGTTCGGCACCAGCAGCAGGCTGCTTAACAGT
GAAATCACGCCCAGCGCCGACACGGCCAGAAAGGTTTCGCGCCAGCCGGCGTGCTGGCCG
ATGAAGGTGCCCAGCGGTACGCCGGTCACCAGCGCCACGGTCAGCCCGCCAAACATGATG
GCGATCGCCGAAGCGGCTTTCTCTTTCGGCACCAGACTGGTGGCGATGGTGGATCCAATC
GAGAAGAACACGCCATGCGCCAGCCCGGTCAGCAGCCGCGCCGCCACCAGCGTGGCGTAG
TTGGGGGCCAGCCAGGCCAGCAGGTTGCCGGCGGTGAACAGCGCCATCAGCCCGACCAAC
AGCGGTTTGCGCGGTAGCGTTCCGGTGAGCGCGGTCAGCACCGGCGCGCCCACGGCGACG
CCCAGCGCGTAAATGGAAACCAGCAGTCCTGCCGAGGGCAGCGAAATCGCCAGTTGGTCG
GCGATGGTCGGCACCAGGCCGACAATCACGAATTCGGTGGTGCCAATTGCAAAGGCACTG
ATGGTGAGAGCCAGTAACGCCAGCGGCATAATTATCTCCATAAAACGGGGTTTGATTAAT
GGCGCTCAGTATGGAGAACTGCTTAAATAACAAAAATGGCTAAAATCTCAATGGAATTTT
GCTGGAGAAGCAAAAATGAAGGCGACCTCGGAAGAGCTGGCGATTTTTGTCTCGGTGGTG
GAAAACGGCAGCTTCAGCCGGGCGGCGGAACAGTTGGGGCTGGCGAACTCGGCGGTGAGC
CGGGCGGTGAAGAAACTCGAAATGAAGCTGGGCGTCAGCCTGCTGAACCGCACCACGCGG
CAACTGAGCCTGACGGAAGAGGGCGAACGCTATTTTCGCCGGGTGCAGCAGATACTACAG
GAGATGGCGGCGGCGGAAACCGAACTGATGGAAACCCGCCGCACGCCGCGCGGCCTGTTG
CGCATTGACGCTGCCACGCCGGTGGTGCTGCATCTGCTGATGCCGCTGGTTAAACCGTTT
CGTGAGCGTTACCCCGAGGTGACGCTGTCGTTGGTGTCGTCGGAGACGTTTATTAACCTG
ATTGAGCGCAAGGTCGATGTGGCGATCCGCGCCGGGACGCTCACCGACTCCAGCCTGCGC
GCCCGCCCGTTGTTTACCAGCTATCGCAAGATCGTCGCCTCGCCGGACTATGTGGCGAAA
CACGGCGCGCCGCAGCATGTGGATGAACTGGCGCGGCATCTTTGCCTGGGGTTTACCGAG
CCGGTGTCGCTCAATACCTGGCCGGTGGCGCGCGCAGACGGCCAACTTTATGAGATTGAG
GTGGGGTTGTCGTCCAACAGCGGCGAAACCCTCAAGCAACTGAGCCTGACGGGCAACGGC
ATCGTCTGTCTGTCGGATTACATGATTGACGGGGAGATCGCCCGCGGCGAACTGGTGGAA
CTGCTCGCCGACCAGCGCCTGCCGGTCGCCATGCCGTTCAGCGCGGTCTATTATAGCGAT
CGCGCCGTCAGCACCCGCATCCGGGCGTTTATCGATTTTCTGAGCGAGCAGGTGCAGCGG
TAAGAAAGTGGTAAGAAAACGGTGAGACTGATTGTCGATCGCCCCACCGTTTCAACGGTT
GATTACCGATCCCACTCCGGCGCCAGACCGTCCGGGCTGACCAGGCGGTCGTTGCGATCC
AGCGCGGCGATGGCCGTCATGTCGTCGGCATCCAGCGTCAGCGTTGGCGCCAGCAGGTTG
CTCTGCAAGTTCTCGCGTTTTGTCGACGAGGGGATCACGGCGTAACCCAGCGCCAGCGCC
CAGGCCAGAATTACCTGAGCGGGCGTGGCCTGATGCTTCGCGGCGATCGCGCCAATCACC
TTATCTTTCAGCGCGTTGCCGTAGGCCAGCGTCATGTAAGAGGTGATGTGGATGCCGCGC
GCGCGCGCCCAGTCCGCCACGCGGCGGTTTTGCAGGTACGGCGACAGCTCGATCTGGTTG
GTGGCGATCTGCCCGGCGCCGACGGCGTCAATGGCCTGCTGCATCAGCGCGATGGTGAAG
TTGGACACGCCGATTTCGCGCGTCAACCCCTGCTGTTTCGCTTCCACCAGCGCCTGCATG
GACTCCGCCACGCTGACTGCATGGCCGGGCGACGGCCAGTGGATCAGCGTCAGATCCACG
TAGTCGGTGTGCAGCTTGCTCAGGCTCTGTTTCAGGCTGGGGATCAGTTTTTCCCGGCTC
AGGTTTTCGGTCCAAATCTTGGTGGTGAGATACAGCTCGCCGCGCGGCACGCCGCTTGCC
GCCACCGCCTGACCCACCGCCGCTTCGTTGTCGTAAATCTGCGCAGTATCGATGGCGCGG
TAGCCCAGTGCCAGCGCGTTGTTGACCGAAGCGATGACTACCTCGTCTTTAAGGCGGAAC
GTACCTAACCCGAATGCAGGAACTGCCATGATTGACCTCGTTTGTCACAGGAATAAGGCG
GTGGATTATCACGAGGCGCGATGCTGTGAAAAAGGTGAACAAACGCAGAGGTTTTTTGCT
GTTACAGCAATAATGCAGTGAAATAGAAGTAATGCGGCGAAATCAATCGGCGACACAGCA
AGCCGCGACAAGAAAAAGCCCCGGCGCAGCGACGGGGCTTCCTGAATCAATAATCGATAC
CCGGTGGTCAGGCGCTTTTCTGACCTTCCTCACGCTGGCGCAGGCTGTTGCCCTGACGAT
AGGCCAGCGAAACCATGAGCGACTGCACCAGACACAGCGTGGCCGACTGGGAGCGGAAGG
CGTCTACCTGCGCTTCTTTCACCACAAAGCACACATCGCTGAGCGTCGCTAGCGGGCTTA
ACTGACTGTCGGTGATCACGATCTGGTGTGCGCCCGCGCTGGCGGCCATTTCGCTCACCA
TCACCGTTTCCTGCGCGTATGGCGAGAAGCTGATCGACACCACGATATCCTTGTCGTTCA
GGCGGCACAGCTGCTCGCGGAACATCCCCCCCAGCCCGTTGACCAACACCGGGCGGCTTT
CCAGATGGCTCAGCGCGTAGGACAGGTAAGTGGCGACGCTGAACGAGCGCCGCAGCCCGA
CGATGTAGATAGTGTCGGCCTGCGCCAGCAAATCGACCGCTTTCTCCAGGTCTTCCGGCT
GGGTGCGCGCGGCCAGTTGCTGCATCGCCTGCGCGTTGGAGCGGGCGAACTCGTGCAGGA
TGTCCTGCGGACGTTCCGGCACGATGTCTTCCATCTCCCGAAACAGACGCGCCCGATCGG
TGTAGCTGGCGGTTTCCTCCACCAGATTCATGCGGAACAGCTGTTTCATTTCATTGAAAC
CGCTGAAATCGAAGGCGTTGGCGAAGCGGATAAGCGTGGAGGGCGGTACGTCCGCCTGCT
CGGCGATCACCGCCACGGTGTCGAACGCCACGCTGTTGGTGTTGTCCAGCACGTAACGCG
CCACCTGCTGCAAACGCTTGCTCAGGGAGTCGTACCGTGCGCGGATCTGCTCCTGTAATT
CTCTCAGGCTGGTCGCCATAGCCATAATATTGTTCTCCGTTATCCCGGCGGGATACTGCT
GATCCGATTCTAGTGAGTTGAACCGGCATTTCAAACCGATTTGTCATTTTTTCGGTGAAA
AATAGAATGAATAATTCAGTTTTTCCGGGCGTTAACGGCTGATGAAACCGCATGGAAAGC
CGGTTAAATGCTGGTTACCTGCCGTTTACCGGAAAATCTATCCTGGATCACAATAATCAA
CATTTGTTTTATTTCTTATTAAAATGGAATTTTTATTTCATATACAGTAAAGCGGTATCA
GCCATCTGTCACCCTAAACCCCAGCAGAGGTGTAACCATGGAAACCGTATCCAATTTCAT
TCACGGCGAGGCGGCGCCCAGCCACAGCGCGCGCGTCGCGCCGGTGTTCAACCCGGCTAC
CGGCGAACCGATTCGTCAGGTGGCGCTGAGCAGCGCCGACGAGGTGAAACAGGCCATCAG
CGCGGCGGCGGCGGCGTTTCCCGATTGGGCGAAGCATTCGCCGCTGCGGCGCGCCCGCAT
CCTGTTCCGTTTCAAGGCCCTGCTGGAAGCGAACCTGAGCACGCTGGCGCGGCTGATTTC
CGAAGAGCACGGCAAAGTCTACTCCGATGCGGTGGGTGAATTGACCCGCGGGCTGGAAGT
GGTGGAGTTCGCCTGCGGCATCCCGCATTTGCAGAAAGGCGAGCACTCCGCCAACGTCGG
CACCGGCGTGGACAGCCATTCGCTGATGCAGCCGCTGGGGGTGTGCGTGGGGATCACGCC
GTTTAATTTCCCGGCGATGGTGCCGATGTGGATGTTCCCGATCGCGCTGGCGACCGGTAA
CACCTTTGTGCTCAAGCCGTCGGAAAAGGATCCATCGCTGTCGCTGCTGCTGGCGACGCT
GCTGAAAGAGGCCGGTCTGCCGGACGGCGTATTTAACGTGGTGCAGGGCGACAAGGAAGC
GGTGGACGTGCTGCTGACCGACCCGCGCGTGCAGGCGGTGAGTTTTGTCGGCTCCACGCC
GGTGGCGGAGTACATCTACCACACTGCATCGGCCCACGGTAAACGCTGTCAGGCGCTGGG
CGGCGCCAAAAACCATTGCATTCTGATGCCGGACGCCGACATGGACATGGCCGCCGGCGC
CATCCTCGGTGCGGCGTTTGGCGCGGCGGGCGAGCGCTGCATGGCGTTGTCGGTGGTGGT
GGCGGTGGGCGATGACACCGCCGAGGCGCTGTGCCGCACGCTGGAACAGCAGGTTGCCGC
CATGCGCGTCGGTCCCGGCCTGACGGATGGCAAAGAAAACGACATGGGGCCGGTGATTTC
GGCCGCGCACCGCGACAAGATTACCGGCTATATTCAAAGCGGTATCGATCAGGGCGCCAC
GCTGCGGGTCGATGGTCGCGGACTTCGCGTGCCGGGGTATGAGCAGGGCTATTTTGTCGG
CCCGACGCTGTTCGATCATGTGACGCCGCAGATGCAGATCTACCGGGAGGAAATTTTCGG
CCCGGTGCTGTCGGTGGTGCGCGTGCCGGATTACCAGACCGCGCTGACCCTGATCAACCA
GCACGAATACGGCAACGGCACGGCGATCTTCACTCGCGACGGCGAAACCGCTCGCCAGTT
CAGCGAAGAGGTGCAGGCGGGCATGGTGGGGATTAACGTGCCGATCCCGGTGCCGATGGC
GTTCCACAGCTTCGGCGGCTGGAAGCGTTCCATTTTTGGTCCGCTCAACGTACACGGCAA
CGACGGCGTGCGTTTCTACACCCGGATGAAAACCGTTACCAGCCGTTGGCCGGCCAGCGT
GCGGCTGGAACAGCACGCCAGTAGCTTTGTGATGCCAACGCTGGAGTAATTCCACCTGAT
TTGCGGGAGCAGAACGATGGACACGTTGAAAATGACCATGGCGCAGGCGCTGGTCCGGTT
TCTCAATCAGCAATACCTTGACGTCGACGGCGAGCAAACGCCGTTGTTTGCCGGGGTGAT
GACCATCTTCGGGCACGGCAACGTGCTCGGCATCGGGCAGGCGCTGGAGCAGGATGCCGG
GCACCTGCAGGTGCATCAGGGGTGCAACGAGCAGGGCATGGCGCACATCGCCGTCGGCTT
TGCCAAACAGCACCGGCGGCGGCGGGTGTACGCGGTGACCACCTCGGTGGGGCCGGGCTC
CGCCAATCTGGTGACGGCGGCGGCCACCGCCACCGCCAACCGCATTCCGCTGTTGCTGCT
GCCGGGGGATCTGTTCGCCAGCCGTCAGCCCGACCCGGTGTTGCAGCAAATCGAGCAGTA
TCACGACGCGACCATCAGCACCAACGATTGCCTGCGGCCGGTGTCGCGCTACTGGGACCG
CATCAGTCGTCCGGAGCAACTGATGAGCGCGCTGATCAATGCCATGCGGGTGCTGACCGA
TCCGGCGGACACCGGCACGGTGACGCTGTGCCTGCCGCAGGACGTGCAGGCGGAAGCCTG
GGATTATCCGGCGGCGTTTTTCCAGCGACGGGTGCATCATCTGGAACGACGTCCGCCGGA
CGCCGCCCGGCTGGCGCAGGCGGCGGCATTACTGGCGCGCAAACGCCGTCCGTTGTTGAT
TTGCGGCGGCGGGGTGCGTTATGCCGGTGCGCACGACGTTTTTCAGCAGTTTGCCGAGCG
TTTTAATTTGCCGTTTGGCGAAACTCAGGCGGGCAAGGGCGCGCTGGTGTCGACGCACCC
GCTTAACGCCGGCGGCATTGGCGTCACCGGCGGGCAGGCCGCCAACCGGCTGGCGGCGCA
GGCGGATCTGGTGATTGGCGTCGGCACCCGGCTGACCGACTTCACCACGGCTTCCAAGTC
GCTGTTTACCCACCCGCAGGTCGAGTTTTTGCTGCTCAACGTGGCGGAGTTCGACGCGTT
CAAACTGGATGCCACCGCACTGATCGCCGACGCCCGCGAGGGGCTGACGCAACTGGCGCA
GATGCTGGACGCCCAGGGTTATCGCAGCGGCTGGGGGGAAGAAATCGCACAGGCGCGTCT
CGACTGGCAACAGGAGCGTCAGCGGCTGTTCGCCCGGCGTGACGAAGACGGACAGGGGCT
GGAAATCGCCGGGCATCTGGACGCGCAACTGGCGGAGTACCGCGAAACGCTTGGCACCCG
GCTAACGCAAACCCGCGTGCTGGGGCTGTTGAACGACGCGCTGGAAGACGACGCTATCGT
GGTGGGCGCGGCCGGGTCGCTACCTGGCGACCTGCAACGGCTGTGGCAGGTGAAAACGCC
GGACAGCTACCATCTGGAGTACGGTTATTCCTGCATGGGGTATGAGATCGCGGCGGCGGT
GGGCGCACGGCTGGCGGCGCCGCGACAGCCGGTGTACGCGATGGTGGGCGACGGTTCCTA
CCTGATGCTGCACAGCGAGCTGCAAACCGCGGTGCAGGAAGGCATCAAGATAACCGTGCT
GCTGTTCGACAACGCCGGGTTTGGCTGCATCAACAACTTGCAGATGAGTCAGGGCATGGG
CAGCTTCTGCACCGAGAACCGGCGGCGTGATCGGGACAGCGGCACGCTGACTGGCTCGCT
GGTGACGGTGGATTTCGCCCGCAACGCTGAAAGCTACGGCTGCCGGGCGTGGACGGTGCG
GGATGAAACGTCGTTGCTGCAGGCGCTGCGTGAGGCGCAGGCGCACCCCGGCCCTTGTCT
GCTGGATATCAAGGTGCTGCCGAAAACCATGACCCACGGCTACGACGCCTGGTGGAATAC
CGGTACCGCGCAGGTGGCGGACAATCCGGCGATTGAAGCGGCGGCGCGCCAGGTACAGTT
ACAGCGCTCGAAAGCGCGGCAGTATTAAGGCCGATGACCGACAAACCTTTTGGCGGCGGT
GTCCTGCAATGATTCGCGCCGCCGGCGTAGATTCACCATGCCGCCGTCAAGGCGGCGCAA
GACGCATATAGCAGCCAATGCACAGGCCCGGCAACGCTGAGAACGGCGTTGTCGGGCTCG
TCCGAAGGCTGGGGTATCCCACCTGTTTTTCGTCACTGAACTGGAATATGCATGTCGATA
TCCCAGTAGCCGTCGCTGTAGCCGTCATTGAGATAGACTTCGAAACAGGCGCGCGCCGGG
TCGATGGTGTTACCATCGCCGAGTAACGCGGCAAAAAACGCCTGCCACGATAGGCCAAAA
TCATCGTTGGATACGCGCGCACGGGCAATCGCGTACTGACCTGCGGCGATCTCCGTCGTT
ATCGCCCCTTCGCCGTCGGCGGGCAGGTGAAAATCAGCGGGTACGCTTACCACGGTATCC
GCAGCCAGTTTTTCAGGCGGCGTCTCTTGTGGGTTGCCGTAATAAACCGCGATCCACTCC
AGCGGCTGCACCGCGTGCTCATCCACCCATTTCATTAGTTGTTCAAATCCTTGCGGCACC
GTCTGTTCCCATGGCCCCACCAGATGGAACCCAGCCGCATGGCGTTTATCCACATGCTGA
ACGTTGTAATCCATATCTGATCCTTACCAATATGATGACTGTGTATTTATACACCTTAAT
ATACACCTCAATGTCGCGTGGACACGATGATCGTATTCCGTATGCGAGCGAACTCGCATT
CTTGTCAGAAGAAGGCGCTGATGTCCTAAACAGGGAAGGCATTGCGGTAAAAACCGGCGG
TGTATTTTGCGTCGCGGCTGAGGGGGAGGCGATAGCATCCCCCTTATTTTTTCACAGCCA
TTCAGCCGCTATGGATTAACGATCGTCGACAATAAAATCCATCGCGATGTGAAAATAGCC
ATTCATCATTTCAGGAACTAATTCAGCCACCGCGCTATCAACGTCCTGACCATAAACCTG
TATAGCCCGATCGGTTAATGTCTGTGTGTATACACCGTTTTTAACCTCCGTATGTAAATC
CCTTCGTGTTTGCAAAAAATCATTCGAGAAGTTAAATCTGGATATAGAGAATTTATCATT
TTTTATGATGATAAAATCGATAGGGTTCATGAGGCGGTCTTTTTTTAGCGTAATTTTGGG
GACGTGGGTAGAAAACGCTACGTGATTGTTCTCCGTTACCTCGGCCCATGTTGCATTACA
CGTATTATTGACTGAGGGCGTTTTTCCTTGCGCTTTGAATGCATCAGAAAGGCATAGTCC
TACTTTTGCGCCGGTCAGCGGCTGCATAGTGTCTTTTTCAAAAAATCGCAAAACGAATTT
TACAGGGATACGGCCTTTCGAATCTGAAAAACTACACTGACCTCTTTTAAACAGAAATTT
ATCCAACCTGCCGATAATTTTTTGTTCGTCATTGATGAGTGCCGTATTTATTATGATCGG
TTTTTTCGTCAGGGCGCTGTAAGTTCGGTGTGTGATGCCGTAAAGCCCTAACGCTACCCC
GGATATGATGAACATTCTCCTGTTCATGAGGTCAAATCCTCCTCGGCATGAGACATGATA
AACATATCGGATTGTGGATAGGTGACACAGGGGAGTAGATATTTTCCCTGTTGATCTTCA
TCGAGGAAGGATTGATCAGAGTCATCATATTTTCCAGTTAACGCTCTGCAGGCACATGAA
GAACATGCACCGGCCCGGCAACTGTAGGGTAGTTCTAAGCCTTCTTCCTCGGCGGCATCT
AGTATATATTGATCATCGCTGCATTTTATGGTCTTTGTTTTTCCACAGCTCATGATGTTT
ATATGATAAATTGGCATTATGCGTTCTCCTCCTTTTGAACGTAAACGGTAAATCCTTTGG
GTTTTAAATCAGGATGATCAATGGAGATTTCATTTAAAACGTTCATGCACAGGGTATAAA
GTAGCTCGCCTGCGACACGTTTGCATTGGTTATATTCCTCTTCCGGCAGCTGATTTCCCA
GATCGGTCAGTTCTTTTTCAATTAACGTGATGAGTGCCGATGACTTATTAATGACTTTCC
TGGCGACGTCTTTGTCTGAAATGAACATGGTTATTACTCCATAATTTTTTAAGTAGGAAT
TAAAAATCACACATGGGGACCATTCCCATACACTCAGCCATACAGCTGTGAAAGGAGCCG
CCATCAAACGAGCCAGTTGGTAATGTATATAAGCATTCTTGTATGCATCGGTCTTTCTTA
TCTCCCATGCTTGAATTCAGCATGTCGCTGGTTGAATTTGGGATTATGTTATTTTTTTTA
ATAACGCATACTGCGCTTACTTTGTAAAAATTGGCTGATTTTTTTATTTTCTCACGCTCA
TTTTGGTGTGTCAATTTTGCATTGATATCTCCATCGGCGACACTTGTATTTTGATAAAAC
AAGCTCATGGTTAATAGAGTGGAAGTAAATAATACTCTTTTTACAGATAGATTGATCATC
TGTTATTCCTTTAAAGATGTCCTCAGAAGTATGGTTTTTGGGGGTGTTAAATTAAATCTA
TTTTTGTGTGATGTTATTTTTTATTCTGGAAATTAATTGTCGATATTCCTCCATTTTTAT
GGATATAATGAAAGTGAATGGTTTATGGGCAACTGAATGCACCAAATGACTTTAATGCTT
TTCTGTTATTTCTTCATTAACTCCTGTAACATTTTTTCAGGATTATTCAGGAACGAACGC
GTGATTTGGTAATGATCGGTGTCTTTATAATTTACCTGGGATATGTTATCGCCATCAAAT
TGATAAATTAACGCATCCGGGTAACCCAAAAGAATCGGGGAATGGGTGGCGATAATAAAC
TGCGAATCATCCAGAATAAGATCATGCATTCTGGCGAGCATCGCCAACTGTCTGGCCGGC
GACAGCGCGGCTTCCGGTTCGTCGAGCAGATAGAGCCCTTTACCACTAAAACGGTTCATC
ATTAATGAGAGAAAAGACTCGCCGTGCGACTGCTCATGTAATGAGTGACCGCCATACGAA
TTAATCACCGGCGGTCCGAAGGACGGTTCGGCATCAAGGTGTTCGATTTCGGAGGCCAGG
TTAAAAAAGCTCTCGGCACGAAAAAAAAATCCATTACGGGGACGTGGTACGCCTTTGGCG
ATTCTCAGGTAATTGGATAGCTCTGAATGCGACGCCCGCGTACTGAAAGTAAAGTTCCGG
GTGCCGCCTTCGGGGTTAAATCCCATCGAGACGGCAATCGCTTCCAGCAGCGTTGACTTT
CCGGTGCCGTTTTCGCCAATAAAGAATGTGACGTTGGGGTGGGGAACAATAAAATCAAAC
GAACGAATTGCCGGAATGGAAAAAGGGTAATGATCGAATGACGCTACTTTATCGCGGTTG
AGAGAGATACGGCTGATGTATTGGTTTGAAATCATTCTGCGTCATTTCCTGCCATGGACA
GCCCAAAAACACTCACTACCACACCGGGCTAATCATTCCAATAATTTTATTCCCGGCCAC
GTTATTCCCGATCTCGTGGTTGCCAGTCGCTTACTGATGCAATATCCCAGAGATTCACCC
GGTTGCGTGAAATTTAGCGAAAATCAGTAACCCTACTGATAGTAATGGTTATCATTATCA
AGATCAACGGCGTTTTTAGCTGCTGCGACCGCCACGCGGTTCAGCGCCTGATTGAACATC
GGTGGTGTCGGCGCTCTTGCTTTTCTGCAATAGAGACAGTGATTGAAATATTTATTTCAT
TTTTATTCACCGCGAGGGACGGCGGGACGGTGGTGTCCGCATGCCCTCTGGTCGTTTTAT
CTGTACGTCAGCTGCAAGACACGACGTCACTCTTCTTTACTGATTCTATGCCTTGATTAC
GTTTTTTTTCGTCCTGCAACGCACTGGCAACCCGGCCGCGGTTTCGTGATTGTGCTAACA
CTATTTTGCTCATATGTCACCAAAATGTTATCTGGCGCGCAAAAACATAATTTCCAGTTT
TACTGAAATTGAAATAAACGTTTTATTGTCTTTACTCTAACAAGCAGAACAGACCCTGAC
CCCTACAACTAACCAGTGATACCCCGTGGTATCGAGGGAGTAGCCATGTTTAACATTGCT
TTACTGGGCGCTGGCCGCATCGGCCAGGTTCATGCCGTCAACATCGCCGAACATCGGGAA
ACCTGTCTTTATTCGGTGGTGGACCCTAACCCCGTCAACGCCCGAGCGCTGTCCGATAAA
TATCAGGCCCGTCTGCAAACCCTCGATGAGGCGATGGCCGATCCGGCGGTACACGCGGTA
CTGATCGCCTCAGCCACCGATACCCACGCCGACCTGATTGAACTGGCTGCCCGCCACGGC
AAAGCCATCTTCTGCGAAAAACCGGTACACCTGGATATCGCCCGGGTGCGTGACTGCCTG
AAGGTGGTGGAACAGCAACAGGTGCCGTTGTTCGTCGGCTTTAACCGCCGCTACGACCCG
CAGTTTCGCCGGGTGAAAACGCTGGCGGGCGAAGGATGCATCGGCAAGCCCGAGTCGCTG
ATGATTATCTCCCGCGACCCGTCGCCGCCGCCGGCGGAGTACGTGCGCGTGTCCGGCGGC
ATGTTCCGCGACATGACCATCCACGATTTCGACATGGTGCGTTTCATCATGGGCGAAGAG
CCGGTGTCGGTATTCGCGCAGGGCAGTAATCTGGTGGACCCGGCCATCGGCGCGGCTGGC
GATATCGATACCGCTTTTGTGGTGTTCAAATTCGCGTCCGGCGCGATGGCCACCATCGTT
AACAGTCGCCGCTCCGGCTACGGCTACGACCAGCGGCTGGAATTACACGGCGAGCGTGGC
GTGCTGAGCGTGGGCAACATCCGTGAAAATCAGGTGGAACACTGGGGCGACGCGGGGTGC
CTCGCGGCCAAACCGGAACACTTTTTCCTACAGCGTTACCGCGATGCCTACGCGGCGGAA
TGGCGTCATTTCGTCGAGGTGCTGCACGGGCGTACCCAGCCCGAGTGCAGCGGCGTGGAC
GGCGAGCGGGCGCTGTATCTGGCCGACAAAGCGCTGGAGTCGCTGGCGACGGGGCGTGCG
GTTTCGCTCTGACATAACCGGGGGCCGGTATTGCCGCGGCCCCTGACATAACGATATGAC
CTAAATAACAGCATGACCTAAATAACAGCATGACCTGACCTTTACCTACACCTACTGATG
CAGAGACAACACCATGAAAAAGATAACCATCATGGCCGCCGCGATGGCCTTCACGATGTC
CTCCGGTCTGGCGCAGGCCCAGAACGAACAGATTGTGTTCAGTACGCCTAATCTGGCGAT
GCCATTCGAAGTCCACATGCAGCGTACCGCGGTCAAGGCCGCCAAAGAACTGGGCGTTAG
CCTGCAGGTGCTGGACAGCCAGGGCAGTTCCCCGAAACAGGTGGCGGATCTGGAAAACGC
CATTACGCGCGGCGCGCAGGGCTTTGTGGTGTCGCCCAACGATGTAAACGCGGTGTCGGG
CGCGGTAACGGAAATTCAGGACGCCAAACTGCCGGTGGTCACGCTGGATCGCTCGGTGAA
GACCGACAAGAAAGTGCCGCACTTCGGCGCCAACAACTACAAGGGCGGTCAGGCGATTGC
CGATTTCGTCAAAGCACGCTTTCCGAACGGCGCCGACATCGTGCTGCTGACCGGACAGCC
GGGGTCGTCATCCAACATTGAACGCACGCAGGGGATCCGCGACAGCCTGAAAGCCGGCGG
CAGCAAGTACCGTCTGGTGGTGGATCAGACCGGCAACTGGATGCGCTCCGAAGGGATGCG
CATTGTGGAAAGCGTATTGCCGTCGCTGCCCAAACGTCCGCAGGTGATTCTGTCCGCCAA
CGACGACATGGCGCTGGGGGCGATCGAAGCGCTGCAAAGTCAGGGGCTGAAGCCGGGCGA
GGTGATGGTGACCGGGTTTGACGCGGTGCCGGAAGCGCTGGCTCGGGTGCGTGACGGCTG
GCTGTCGGTGACCGCCGATCAGCGCCCCGGCTACGCGGTGACGCAGGCGATGACCCAACT
GACCAACAATATTCGCACCAAGTCGCCGATCACCGGCGCGGATTACCCGCCGACCATGAT
CACCAAGGACAACCTCAACGACGCGGAACGTATCGGCGAAGCGGGCAAATAAGCGGACAC
ACCACTCACTCACCGGCCGGGCGGCCGGTGATGACGGAGGGCTATCCCATGACTGAACCC
TTACTGGCTATCACCGATCTGGCCAAGAATTTCTCCGGCGTCTGGGCGCTGAACAAGGTG
CAACTGACGGTGCTGCCGGGAGAAATCCACGCCCTGCTGGGCGAAAACGGCGCCGGCAAG
TCTACGTTGCTCAAGGCGCTGGCCGGGGCGCAACCCCAGACCAGCGGCGATATCCGCTTC
AACGGCGAACTCTTGTCGCCGCAGAACTCGCCGGTAGAACGGCAGAATCGCGGCATCGTC
ACCATCTACCAGGAATTCAACCTGCTGCCCAACATGACGGTGGCGGAAAACATGTTTCTC
GGCCGCGAGCTGCAACGCAGCCGGCTGTTTGTCGATGCGCAGGCGGTCAATCAGGAAGCC
CGCACGGTGCTGGAGTATCTGCAACTGAACATAGCGCCGACCACGCAGGTGGCGCGGTTG
AGCGTGGCGCAGCAGCAGATGGTGGAAATCGCCCGCGCATTGACCCTTAACGCCCGGTTG
ATCGTGATGGATGAACCCTCCGCCGCGTTAAGCGACAGCGAGGTGGAGAGCCTGCATCGG
GTGGTGCGCGAGCTGAAAGCGCGCGGCGTCAGCGTGATTTATGTCACCCACCGGCTGCAC
GAAGTGTTCCAGCTGTGCGACCGTTTCACCGTATTGCAGGACGGCCGTTACACCGGCTCC
GGCAACGTGGCCGACATCGACGTCGCCGGCATCATCCGCATGATGGTCGGGCGCGACGTG
GTGTTCACCCGTCGCCCGGCGTCGGAAACCCACCATCAGGACAAACCGGTGCGGCTGGCG
GTGAAAGGGTTGTGTCGGGAAAAACCGCCGCTCGACCCACACGGCATCGCGCTCGACCAC
ATCGGTTTTCAGGTTCATGAAGGGGAGATCCTCGGCATCGCCGGGCTGGTGGGCGCCGGT
CGCACCGAGGTGGCGCGCTGCCTGTTCGGCGCCGACCCGTTTACCTCCGGCGAATTCTGG
CTCGACGGTCAGCCCTACCAGCCGGTCGACCCGCTGCACGCGCTCGATCAGGGCATTGCG
CTGGTGCCGGAAGATCGCAAAAAAGAGGGCGCGGTGCTGGGCTTGTCGATCCGCAACAAT
CTGTCGCTCTCCAGCCTGTCGTCGCTGCTGCGCTGGCGCTACTTTGTCGACACCCGTCGC
GAAGACGACCTGATCGAATCCTACCGGCAGGCGTTGCGCATCAAGATGGTGGACAGCGAG
CAGGAGGTGCGCAAGCTCTCCGGCGGCAACCAGCAGAAAGTGATTCTGGCGCGCTGTATG
GCGCTCAACCCCCGGGTGCTGATCGTCGATGAGCCGACGCGCGGCATCGATGTCGGCACC
AAGTCTGAAGTGCATCAGGTGCTGTTCGATATGGCGAAACGGGGCGTGGCGGTGATTGTG
ATTTCCTCCGATCTGCCGGAGGTGATGGCGATTTCCGATCGCATCATCACGCTCAGCGAA
GGCCGGATCACCGGCGAACTGCACGGCGATGACGCCACGGAAGAGCGGCTGATGACCCTG
ATGGCCATCTGCCATGACGCATTACAAGCCGCATAACGGAGATACCATGAGCATGCAGCA
ACCCTTATCCCGTACCAAACAGCCGGCACCGGCTAACGGCCGGGGACGCATCGACCCGAT
CGCCTTCTTCGAACGTTTCGGGGTGTTCATTTTCATGATTCTGTTGCTGATCTTTTTCCA
GTCGCAGAACAGCAATTTCCTGACCGAGCGCAACATCACCAACATCCTCACCGAGGTGTC
CATCTACGGCATCATGGCGGTGGGCATGACCTTCGTGATCCTGACCGCGGGTATCGACCT
GTCGGTCGGGTCGATTCTGGCGGTGTGCGCCATGACCGCCGCCTACGTGATCAAAGGGGA
TAATTTCACCACCGTCGACGCGCAGGCCTGGGGCGGCATGAGCTGGCTGGTGGGGTTGGG
CATCTGTCTGGCGATGGGCACGGTGATCGGCTTCCTGCATGGGCTGGGCGTCACCCGCCT
GCGGCTGTCGCCGTTTATCGTCACGCTGGGCGGCATGACCATCTGGCGCGGCCTGACGCT
GGTGATCAACGACGGCGCGCCCATCGCCGGGTTTGACCCCGGTTATCGCTGGTGGGGACG
CGGCGAACTGCTCGGCGTCTCCATTCCAATCTGGATCTTCGCGCTGGTGGCGCTGATCGG
TTGGCTGGCGCTGCATAAAACCCGCTGGGGGCGCTTTGTCTATGCCATCGGCGGCAACAC
CGAGGCGGCGCGGTTGGCCGGGGTCAACGTGCAGCGGGTGCTGGTCAGCGTCTACGTGGT
GATCGGCGCGCTGGCGGGTCTGGCGGGCTTTATTCTCAGCGCCCGGCTGGGTAGCGCCGA
AGCGGTGGCCGGTATCTCGTTCGAACTGCGGGTGATCGCCTCGGTGGTGATTGGCGGCAC
CTCGCTGATGGGCGGCTACGGGCGTATCAGCGGCACCATCATCGGCTCCGTCATCATGGG
GATCCTGATTAACGGGCTGGTGCTGATGAACGTTTCCGCCTACTACCAGCAGATTATCAC
CGGCCTCATCATCGTGCTGGCGGTGGCGTTCGACACCTACGCCAAGAACCGGCGCGGCGC
CATCTGACACAGGGAGCGACAGGCATGAAACAGGTACGAATCGGTTTGATCGGCACTGGC
TACATCGGCCGCGCCCACGCCATCGCTTACGCGCAGGCGCCGGTGGTGTATGCGCTGAAA
GGGCAGCTGGTGTGCGAAATGTTGGCGGAAGTCTCGCCGGAACTGGCGGCACAGCGGGCG
CAGGAACTGGGGTTCGCCCGTTCCACCGGCGACTGGCATCAACTGGTGGCCGACCCGGCC
ATCGACGTGGTGGATATCTGCGCACCTAATTTTCTGCATCAGGACATGGCGATGGAAGCG
ATTCGCCACGGCAAACACGTCTATTCGGAAAAACCGCTGGCGCTCAACGCCGCCGAGGCG
CGCGAGATGGTGGATGCCGCCCGTCGGGCCGGGGTGAAAACGCTGGTGGGATTCAACTAC
ATGAAAAACCCGGCGGCGCAGCTGGCAAAAGAGATCATCGCGCGCGGCGAGATCGGCGAG
GTGACGCATTTCTACGGCACCCACAACGAAGACTATCTGGCCGACCCGCTAAAACCGGCG
GACTGGCACTGTTTTCGGCACACCGCCGGGCTGGGCGCGCTGGGAGACGTGGGCGCGCAC
ATCGTCAATATGGCGCACTACCTGGTGGGCGAGATTACCGAGGTGTGCGGCGATATGCAG
ACGGTGGTTACGCAGCGGCCGGTCAGCGCCGGTTCCGCCGAGCGGGTGACGGTGGAAAAC
GAGGATCAGGCGCATGCGATGGTGCGTTTCGCCAACGGCGCGCGCGGGGTGATCGAAGCA
TCGCGGGTGGCGTGTGGGCGCAAAATGGGGCTGAGTTATGTCATCACCGGTACCCGCGGC
GCCATCAGCTTTACTCAGGAACGGATGGCGGAACTGAAACTGTACCGGCATGACGACCCG
GTTAACCGGCAAGGGTTTCAGACCCTGCTGATCGGGCCGCAGCATCCGGAGTATGCCGCG
TTTTGCGCCAGCGCCGGGCACGGCGTCGGTTTTAACGATCAGAAAACCGTCGAGGTGCGC
GACCTGATCGACGGCATCGCCGCCGACCAGCCGCTGTGGCCCGATTTTGAAGAAGGCTGG
CGCGTCTCTCAGGTGCTGGACGCCATCGTGCTGTCGCATCAGGCCGCACGCTGGGTGGCG
GTGCATGAAGCGGGATAACGGTCGTGCCGACGTGTTGTCGATTTCCTTTTTTGACTTGCA
GGAATGGACGTTATGAGTACGCAAAAGCAGTTTGACGTGATTTGCATGGGGCGGGTGGCG
GTGGACCTGTACGGTCAACAGATCGGGTCGCGCCTGGAAGACATGGGCAGCTTCGCCAAA
TACCTGGGCGGTTCTTCCGGCAACGTGGCCTACGGCACCGCCCGGCAGGGACTGCGCTCC
TCCATGCTGGCGCGGGTGGGCGACGAGCACATGGGGCGCTTTCTGCGTGAAGAGTTGCAG
CAGGTCGGTTGCGACACCCGTCACCTGATTACCGATCCGACGCGGCTGACCGCGCTGGTG
CTGCTCGGCATCAAGGATCGGGAAACCTTCCCGCTGATCTTCTACCGCGACAACTGCGCC
GACATGGCGATCGCGCCGGAAGACGTCAGCGAGGATTACATCGCCTCGTCGCGCTGTCTG
GCGATCACCGGCACCCATCTGTCACACCCTAATACCCGCGACGCGGTGCTGACCGCGCTG
CGCTACGCCCGCCGGCACGGCGTGAAAACGGTACTGGATATCGACTACCGGCCGGTGCTG
TGGGGGCTGACCTCGCCGGGCGACGGCGAAACCCGTTTCATCGAGTCCGCGGCGGTGACG
GCGCAACTGCAACAGGTGGTGAACCTGTTCGATCTGATCGTCGGCACCGAAGAAGAATTT
CATATCGCCGGCGGCAGCACCGACACCCTACAGGCGCTGCGTCAGGTGCGGGCGCATACC
GCGGCGGAACTGGTGTGCAAGCGCGGCCCGCTGGGTTGTTCGGTGTTCACCGGCGACATT
CCGGCGTCGCTGGATGAGGGCATTACCGTCAAAGGCGTGCGCGTCGAGGTGCTCAACGTG
CTGGGGGCGGGCGATGCCTTCATGTCCGGCCTGCTGCGCGGTTATTTGAGCGGCGAGGGT
TGGGAAAAAGCCTGTGCCTACGCCAACGCCTGCGGCGCGCTGGTGGTGTCTCGCCACGGC
TGTGCGCCGGCGATGCCGAGCCGCATCGAACTGGATAACTATCTGGCGCGCGCCCATGCG
GTGCCGCGTCCGGATCTGGACCCGGAGCTGAACCATTTACATCGCGTCACCACCCGCCGT
CAGCGCTGGGAAGAGCTGTGCGTGATTGCCTTTGATCACCGCATTCAACTGGAGGAAATG
GCGTTGGCCTGCGGCGCTGAACGCAGCCGGATCCCGGCGCTCAAGCAGTTGATCCTTAAG
GCCAGCCAGCAGGCGGCGCAGCAGGCCGGGCTGCTGGGTGATGCCGGGTCGCCCGGAAAA
GCCGGATTAGCGGCCGGCAGAGCTGGATTAGCGTCCGGCAGAGCCGGATTAACGCCCGGC
AAAGCCGGATTATTGTGCGACGGCACTTTCGGGCAGGACGCGCTTAACGCCATTACCGGG
CAGGGTTGGTGGATCGGCCGTCCGATCGAATTGCCTGGCTCGCGCCCGCTGGCGCTGGAG
CACGGCAACATCGGTTCGCAACTGGTGAGCTGGCCGCTGGAGCACATCGTGAAGTGTCTG
GTGTTCTTCCATCCGGAAGATGACAGCCCGTTGCGGCTGGCGCAGGAACGGCAGGTGACC
GAGGTCTATCGCGCCTGTTGTCAGTCCGGCCATGAGCTGCTGCTGGAGGTGATCCTGCCC
GCCGATATGCCGCGCAGCGACGATCTGTATCTGCGGGCGATCCAGCGTTTCTACAATCTT
GGCATTCGGCCCGACTGGTGGAAACTGCCGCCGCTGTCCGCCGACGGCTGGCAACGGCTG
GAACACCTGCTGGCCGAGCGCGATCCCTATTGCCGCGGTGTGGTGATCCTCGGGCTGGAT
GCGCCGATCGAGACATTACGTCAGGGGTTCAACGCCGCCGCCGGTCAATCGGTGGTGAAA
GGGTTTGCGGTGGGGCGCACGCTGTTTGCGCAGCCGGCACAGCAGTGGCTGCGCGGCGAC
ATCAACGACGAACAGTTGATCGCCGACGTCAAAAATAACTACCTGCAGCTGATCGCCTTG
TGGCGTCAACGCGGCTAAATCCATTTAATGAGAGGGAATCGAGAATGACTGTTCAACTGG
GTATCAATCCGCTGACCTGGACCAATGACGACCTGCCCTCGCTGGGCGCGGAAACCTCGC
TGGAAACCTGCCTGAGCGAAGGGCGTCAGGCCGGTTTCGCCGGGTTCGAACTGGGCAACA
AGTTCCCGCGCCAGTCCGGCGTGCTGGGGCCGATTCTGAAGAAACACGGGCTGAGTCTGG
TTTCCGGCTGGTATTCCGGCCAGTTGCTGACCTGTTCGGTGAAAGACGAGATCGCCGCGG
TGCAGGATCACCTCAACCTGCTGCGTGAGCTGGGCTCCACCGTGCTGGTGTTCGCCGAAG
TCACCGGCGCGGTGCATGGCGAGCAGCGCACGCCGGTGCATCTGCGCCCGCGTTTTCCGG
CGGCGCGCTGGCAGGAATACGGCGACAAGCTCAGCGAATTCGCCCGCTATACCGAGCAGC
AGGGCGTGCAAATCGCCTATCACCACCATATGGGCACCGTGATTGAAACCGCCGACGACG
TAGACCAACTGATGACCCACACCGGGCCGGAAGTGGGCCTGTTGTTGGATACCGGCCATC
TCACCTTTGCCGGCGCCGACCCGCTGGCGGTGGCGCAGCGCTGGGTGCAACGCATCAACC
ATGTGCACTGCAAAGACATTCGGCCCGAGGTGCTGAAAGAGGTGAAGAACCGCAAGACCA
GCTTCCTTGATGCGGTGCTGAACGGCGTGTTCACCGTGCCGGGCGACGGCTGCGTCGATT
ACCCGTCGCTGTTCCGGTTGCTGAAAGCCCATGATTATCGGGGCTGGCTGGTGGTGGAAG
CCGAACAGGACCCGGCGGTGGCGCATCCGCTGACTTACGCCACTTTGGGATTTAATAATC
TGCAGCGGTTTGCCCGCGATGCGGGTCTGATCTAACTGTTGCAGGCAGGGAGGTGGGCGA
TGTCTGAATTACTGTCCCGTTATCATGCGCCGGATAAGCAGGGCCGCATCCAGCAGATTA
CCCCGGCTCGCGTGGGCTGGCGTCATGTCGGGTTTGAGGTTTACCAGTTGTCGACCGGCG
CGACGCTGGCGCTGCCGGCGGTGGCCGAGGAGCGCTGTCTGGTGTTGGTGGGCGGCCGGG
CGACGGTGGCGACGCCGCAGGCGCGGTTTGAGCATATCGGCGATCGCATGAATCCGTTCG
AGCGCAAGAAGCCTTGGGCGGTGTACGTTTCGCCGGGGGAAACGGTGACCATCACCGCCG
ATACGCCGCTGGAGCTGGCGGTTTGCGCTGCGCCGGGATGGAGCAACCATCCCACCCGGT
TGATCGCCCCACCGGATATCGGCGCGGAAGCGCGCGGTGCCGGGTGCAACCGCCGTTTCG
TGCACAACATCCTGCCGGAGGACAAGGTGGCGGACAGCCTGCTGGTGGTGGAGGTCTACA
CCGACGAAGGCTGCACCAGTTCTTACCCCAGTCACAAGCACGACGTGGACAACCCGCCGC
AGGAAACGTATCTGGAAGAAACCTACTATCACCGGCTCAACCCGCCGCAAGGGTTCTGCC
TGCAACGGGTTTACACCGAGGATCGCGCGCTGGACGAGTGCATGGCGGTGTATGACCGGG
ACGTGGTGATGGTGCCGCGCGGTTATCATCCGGTGGCGACGCTGGCGGGGTACGACGGCT
ACTACCTCAACGTGATGGCCGGGCCGGTGCGTCAGTGGCGTTTTAGCTGGGAGCAGGACC
ACCAGTGGGTGAACAGCGCGGAATACGCCGCACGGCATAGTGGATAGAGCGCTACGCATG
AGGCTTTAACATGGGTTGTTAACCCAAACCGTCATGTTCTCTCGTGAACGGTGACGTCTG
CCTGGGCGGTGAATGGTTTCGTGCGGGATAAACGGTGTAATTTCTTTGCAATTTCATCGC
ACGCACGACAAGGAGAGGCTCAGCGCCGCCTCTCCTTGACCACTGGCTGGAGGCTAAACT
ATGCCGCTTCGCGGTCCCTTCGGCGTTCGCCTTCGCTGTTCGGACCGCCCGTGACGCGTT
CCAGACGCGGCACGGGCTTGCGCGGCTTCCCTGCCGCGCATCCGGCGAAGTCGAGCGCCT
CAGCATAGTTTTTAACGCCAGTAAAACCCTCATCCGCATGTGCTAATGTGTTTGTTAGCA
ATCTGAACTCGGCTTAATACCCCATTCTCGCTTTTCTGACTTCTTCCCCCAACTGCCACA
CCGCCATCGCGTAATGCACGCTGTTGTTGTAGCGGGTAATCGCGTAGAAATTCGGCAGGC
CGTACCAGTACTGGTAGTAGCTACCCATGTCGAGGCGCAGCAGGCTGGCTTCCTGCACAC
CGCCTAATGAGGCGGTCGGGCGTAGCCCGGCGGCCGCCAGCGTCGACAGCGAATAGCGGG
TCTTGAAGCCGGTTTCCAGCGCGAAGGCCTGGCCGTTGGCGGTCACCGCCACCTGTCCGT
TAGGCTGCCAGCCGTTTGATTTGAAGTAGTTGGCGACGCTGCCGATGGCGTCTACCGGGT
CCCACAGGTTGGGAATGCCGTCGCCGTTGAAATCCACCGCGTATTTCTTGAATGCGGACG
GCATGAACTGGCCGTAGCCCATCGCGCCGGCAAAGGAGCCGCGCAGCGACAGCGGGTCAA
AGCCGTCTTCCCGCGCCATCAGCAGAAAATACTCCAGCTCGCTTTGGAAGTACTCGGCGC
GGCGTGGGTAGGCGAAGGCCAGCGTCGCCAGCGCATCCAGAATACGGGTTTTGCCCATCA
CCCGGCCCCAACGGGTTTCCACCCCGATAATACCGACGATGATCTCCGGCGGTACGCCGT
AGACCTGCTGGGCGCGATCCAACGCGTCCTGATACTGGTTCCAGAACGCCACGCCGTTCT
GCACGTTATCCGGGGTGATGAACTGTTTGCGATAGCGCAACCAGGCACCATTGGGAATGT
TGGAGGGGGTTGCCGTTGACGGCGACGGCGCCTGTTTGTCCATCAGCCGGATCACCCAGT
CCAGCCGCTGCGCCTGTGCCAGCACATCGTGCAGTTGCTGGCGTTCGAAGCCATACTGCC
GCGCCATTTTGTCGACGAAACGGTCCACTTCCGGGCTGTTGGCGAAATCGCCGCTGGTCA
GCAGACCGCCGGCGTGGGCAGGGGATAACAGAAAGCCGCCGGATGGAGCGTTGGCGGCGG
GCGTACCGATAATTTCAGCCCCAGCGGGCTCAGCGGATTTATTGCTGCAGGCGGACAGCG
CCAGCAACAGCGGAAAAACAGCAACCAGGCGACGCATCAGATATCCATATAATTCGGTCA
AAAACAACGTGGCGGCCATGGTAGCGCAACGTCCATAGGGAAAAAACCGAATTGTGGGTC
CGATTGACGGCATCGGCGATTATGCTTCCAACTGCTGTTCCTGCTCCATAATCTGAATCA
GGTGGCTGGTAAACGCGGAGACCGCTTTCGGCAGCGTGCGGCCTGCCAGCGTGTTCAGTT
CGATGTTGAGTCCGTTTAGATCCTGACCGGTAATCGGCACCGCCACCATATCGTGATCCT
TCAGGTATTGACGCACCACCAGCTCGGTGGAGATGACTACGCCGTCGCAGTAACGGGCGA
ACGCTAGCAAAGCGCTGATGGAGGTGGTTTCAAACGCCGGATCGATCAGCAACCCCTGGC
GGCTGCAGCAGGCGTCGAACAGCCGCCGGGTCAGGATGTGGCGAACCGGTACGCCAAGCG
GATAACCCGCCAGTTGCGACAGGCGCAGGCTCGATTTCTCTGCCAGCGGATGGTGGCGCT
GCATCACCGCCACCAGCGGCGAGTGCAGCCGGTAGGCGACATGAATATTGGCGGTCGGTA
CCTGACTGAACGTCAGCCCGATGTCGCTTTCGCCCTCATTCAGCCGGCGCGCCACTTCTT
CGGCCGTCGCCACCAGTAACTGAAAGCGAATATAGGGGTAATGCTGGCGAAACGAGGCGA
TCGCCATCGGAATAAAATCCAGGCTAAATCCCGCCGTGGACACAATGCGTACGTCGCCGC
GGCGCAAACCCTGCAGTTCCCGGATTTCCTGCGTCACTTGCTCGGTTTCCAACTGATTGC
GAAAGGCGTAGGCCGCCAGCAGTTCTCCGGCGGCGGTGGGGGTCATACCGCTTTTCCGCC
GCTCAAACAGTATGGTGTTGAGCCGGTCTTCCAGCCCGCTGACCTGGCGACTGATGGCGG
AACCTGCCACGTTGAGTCGCAAGGCGGCTTCACTAATGGAACCACAACGCACCACTTCCA
GAAAATAGCGCAGGGCGGTGTCCTGCAGATAACGTGCGGTCATGCGATTCCCTCAATGAT
TGAAGTTTGCCATTTCGGCAATGAGGTGGTGAAAAAGTTGAAATAGCAGTATGGATGGCG
GGTGTCTAGTATGCAATCAGGAGGTGTTATCGGCACAGGAAAAGGCGTCGCAGAACGCAC
TGGCTTCAGACAATGAAAACATCACACGGGGGAATCGGGACAGATGGAGTATTACACGAG
AAAAAAATCATATTGGGTGCTGTTCCTGCTTTATATCGGCTGGTGCGTGGCTTTTATCGA
TCGCGTGGTGCTGAGTATGGGATCGACGCAGATGGCGAAAGAGCTGTCGCTGTCGCCCAG
CGAGGTTGGGCTGGTGCTGAGCGCTTTTTATTTCGGCTTCTGGTTGATGCAGTTGCCCGG
CGGCTGGCTGGCGGATCGCTTTGGCGCCAGGGTGGTGGTGGCGATGGCGATCGCCATGTG
GTCGCTGTTTACGTTCCTGACCGGTATCGCCTGGTCGTTGACGGCGTTACTGGTGATTCG
CTTTCTGTTTGGGGTGGGGGAAGGCGCCTATCCTTCCGCTTCCGTCAAGAATGCGGCGGA
GCAGTTCCCACCGAGTGATAAGCCGCGCATGACCTCGCTGCTGATGTCTTCCAACTATGT
GGGCAGCATGATTGCGCCGTTGCTGATCGCCCCGCTGATCCTGGCGTTGGGCTGGCGTCA
TGCGTTCATGGTGATTGGTCTGTTCGGTATCGCTTTCGTGCTGATCTATACCCTGACCGT
CAGCGCCAGGCCGGCATGGGTGTCCGATGAACCGGAACGCCTGAGCGGTGCGGAGTGGCG
CGACGTGATGAAAAATCCGCTGTTATGGCGGCTGGCGGCGGTTTGGTTCGGCCTGAGCCT
GATCAACAAGGGGCTGGACTCCTGGATGCCGATTTACCTGATGACCGAACGCCATCTGGA
CCTGAAAGCGGTGGGGGTATTGTTGCCGATTCCTTACGTGATGGCCGGGGTGGCGACCGC
CTGCGGCGGCTGGGTGATGACCCGTTTTTTTGATGGCCGCGAGCGGGTGATGCTGATGGG
GTGCGCCTCGCTGACCGCCCTGTTCCTGTATCTGATGTACAGCGCGTCGACCATTACCGC
CGTGGTGATAGCGCAGTCCTGCGCCTACTTTTTCAAATCGTTCGTACTGGCGATCGCCGT
GGCGCTGCCGACCAAGGTGCTGGCTTCACGCATGGTGGGGTCCGGCATCGGGGTGATCAA
CGTTGGCGGTCAGGCGGCCGGGTTTATCGCGCCACTGGTCATTGGCGCGATGGTGGAGTA
TTTCGGCTATCCCTCGGCGTTTTTGTTTCTCATGGCGGCAGCCGCGTTCTCGGCGGTGGT
GAGCCTGACTATTCATACGCGCCCGTCGGCGAAAACCGACATGGCAGCGCAGGTTTGACG
TTAAACGTGTTGTGAAGGACAGAGGATGAAAATAGACAAAATTGTATTGCGTCAGATGAA
AATGACGCTGAAAACCCCGTTTACCACCAGCTTTGCCACTCAGACGGAAAAGTACTTCAC
CGTAGTGGAAGCGCATAGCGGCGATGTGGTGGGCTACGGCGACTGTTCGGCGATTTCACT
ACCGTTTTACAACGAGGAAACCAACGTTACCGCCTGGCACATCATGCGCGATTTTCTGGT
GCCGATGCTGCGTCAGGTCGGCGAGATTCGCCATCCTTCCGAGGTGCGCGACATTTTTGC
GCCGGTGCGCCGCAACAATTGCGCCAAAGCGGCGGTGGAGGGCGCGGTATGGGACGCCTA
CACCAGGCAGAAGCAGACGCCGCTGTGGCGCGAGCTGGGCGGCGTGCGCGATCGGGTCGA
AGCGGGCGTAAGCATCGGTATTCAGCCGACGCCGGCGGATTTGGTGCGTGTGGTGGCGGG
CTACCGGGAGGAAGGCTACCGCCGTATCAAGATTAAGATCAAGCCGGGTAAGGATCTGGC
CTATATTCAGGCGCTGCGCAGCGAATTCGGCGACATTACCCTGATGGTGGACGCCAACTC
CGCCTACTCGCTGGGCGATATTCCGCTGTTCCGTGAGTTCGACAAATACAACCTGCTGAT
GATCGAACAACCGCTGGCGCACGACGATATCGTCGATCACCGCAAGTTGCAGGCGGCGAT
TGAGACACCCATCTGCCTGGATGAGAGCATTGCTTCGGTGGAAGATGCCCGCAAAGCCAT
TGAGCTGGGCAGCGGCCGCATCATCAATATCAAGGTGGCTCGGGTAGGCGGCATCACCGA
AACCAAATTGATCCACGATTTCTGTCAGGATGCCGGTGTTCCGGTATGGTGTGGCGGCAT
GCTGGATACCGCGGTAGGTAAGGCGCACAACATTGCGGTCGCGACGCTGCCCAATTTCCT
GCTGGCGCATGACATTCCGCCGTCATCACGCTACTGGGCGCAGGACTTCATGCTGCCGGA
AGTGACGCTGGACCAGGACAGCATGGTGGCGGTGCCGGACAAGCCGGGCATCGGTTTTGA
GATCAATCCGGAACTTTATGCCCGTTATTGCTACGGTGAGGAAACCATCCACTTTTAATT
ACCGGGGAAAGCGGCTGCGGCAGCTCGCTACCGCGCTACAGTCGCCAATAACTGTGCCAC
CGTCGCCAATAGAGATGTTCCGATTACCGGCGTCGGATAACGGCAGGCGATGCGTTCGCC
CGGATGTGGTGAAAAACCTTCTGGAATATTGTGATGTTTATCACGAAAATATCCGGACTG
AGAGCCCGGTATGCGCCCGTTGACGGCACATACCGGGACAGATTCACCCGTGCAGGGACA
TTACATGAACGTGATTGGAATCATCATGTCATCGGGGAAGGCCTCCGTTGACGTTGCGCT
GTATACACTGTTGCCGATTATGGTCGTGATGCTGGTCATCATGCGGTTTCTGGAAGCGAA
AGGCATCGTGGATGCGCTGGTTCGGTGGATGGCGCCGATTCTTAAGCCCTTCGGGCTAAC
CGGGATGAGCACCTTTGCGCTGATTCAGCTCAACTTTGTCAGTTTTGCCGCGCCGCTGGC
GACGCTGTCGATTATGGAAAAACGCGGCGTGTCCGATCGCCACATGGCGGCGACGCTGGC
GATGGTGTTTGCGATGGGGCAGGGCAACGTATTTTATCCGTTGACGCCGTTTGGCCTGCA
CTGGGCGGCGGCCATCGTGATATCGATCATCGGCGGACTGGCGGCGGCTGCGCTGACCTA
CCATGTGCTGGGGCGTAAATTATCCGCCGTGGAGGGCGGGCGTTCCGGCGAGGTTTCTGC
CGAAGAGCCGGCGGCCAGAGGCGTTATCGGTATCATTAATAGCGCAGGGGCGGATGCCAT
CAGGCTGGCGCTCGGATCGGTGCCGATGCTGATTCTCTCTATGACGATTGTCGGCATACT
GGAATCCGCCGGTGCGGTGACGGCGCTTGAGCGCTTTTTCTCGCCGTTGCTGGCGTCGGC
CAATATCTCTCCTGTCTTTGTGATGCCGACGCTGGTGAAATGTCTGGCGGGCGGCACCGC
TTATTTTGGCGTGATGTCAGACCTGATTCAGCAGGGAAAAATGACCGCCAGTCAGATCAA
TGCTTCCGCCGGTCTGCTGATACAGACCTTTGATTTACCGGGCATTGGCATCTTTCTGGG
CGTTGGCTCCCGCTTCACCCGACTGTTCCGCTACGCCGCGCTGGGGGCTGTGTTCGGCAT
TCTGGTCAGAACCCTGTTGCACGTGGCGGTGTTTTAGGCGGCGTCGCGCATCATTGCGGG
ACACCACCTGGGATCAGGTGACGGTGTTATCAGGTAATGGTGTTCCCGCACTGACCGCAA
AACTTTGCGCCAGCCTGTACCGAGGTGCCGCATTGCGGGCAAGCTGCCGGCACGAGCGAT
GAGCCACATTGCTGGCAGAAACGCGCGGTGGCGGCATTGAGCGACCGGCAATTCGGACAA
CTCATCCCCGTGTTGTTCCCGGTTGGGTAACGGTCATGAGAATCACGATGGCCGTTGCCG
TGATGATATCCGTGATGGCCCCCTCCGTGATGACCGCCAAATAATTTGTCAAAAATACCC
ATAGATATTTCTCCGCTCACTGTTGGAATTTGCCAGACGACCGACGCTGTGGATAAGCGC
CATCCGTTGTATGCGGCTTATTCAACACCCTGTAGTTACTACAGGGTCAAGAGTTACTAC
AGGGTCAAGAGTTACTACAGAGTCAAGAGTTACTACAGGGTCAAGAGTTACTAAGGGTCA
AGCGGGAAACATTTTTTCGAACCCTCCCGTTTTCTGGAGCGGTTCAGACTGCCAGAGCAA
CAACTGCTCGATGCGGCGGCGGCCTCAGCCCGGAACAGTTTGAAAACCATAATCGCGCCT
GGGGCCGAGTCCACAATACGTGGGTAAGATCAATGTTCCATCTTGCTGTGCTATACCAGC
ACTGTTCGCGTCTGGTGCAGCGGTGCCTTGTATTTTCCCCGGCCTCGTTGTGGCCGGGGA
AAGGGAATGATTGAGACGAAAAAGAATAGTACCGTATTTATAAAGCAATCAGTTAACTGC
GCCTGACACTATTCTTTTACGCTTAAATCAATATCGCCAAAATACCGTTTCTTGATACTG
GAAAATTCACCGCTGTTCATTATATTTTGCAGACCCTGATTGAGAACCTGCTTTGTTTCC
GTATCGCCTTTGCGTATACCGTATGCTGAGCCGATACTGAACAAATCCGCATCGGTTATT
TCCGGGCCTTTTAACTCAAAATCCTTACCTTCCGGAGTTTGTAAGAATCCGAATGTCAGA
GCAACTGATGGACTCAGCGCACCCTCAACCCTCCCGGCATATAAATCTTCGTAAATTGCC
TCCTGGTCAGGGTAGCTAATAACGTTAACCCCTGCAGGCAGCCAGTGTTTGTTGGCATAG
GCTTCTTGAATAGTTCCTTGTTGTACCGCTATATTTTTCCCTCGAAGCATGTCGACCTGA
GGAAGAAGGTTAGTCTCTTTCCTTGCGACAAATCTGGTTGGTATATGAAAAATATAGTTG
CTGAAATCTATCGATTCCTTTCTCTTCTTTGTCACACCAAGTGGTGAAATGACGTCTATT
TTTTTGGCGAGGAGGGCCGGGATCTGGGCATCGAATGTATTTACAATATAGTCGCATTTG
GCATTTACTGATTTACAGATGGCATCGGTTATATCGATATCAAACCCTGATGGATTGCCA
TTTTTATCCCTGATCTGAAAGGGCGGATAAGTCAAGTCGACGCCAATACGAATGACCTCC
TGTTTAGCAAATGCAAATGGTGAAATAGCGAAAATGACAATGATCTTTACGAGAGATAGT
TTTCTGAACATAACAATAACACCTCTTTTTAACCGTATAAAAATGAATATAAATATTCCA
GTATCATCTCATCACCGGTGGTAGGAAATGAGCTGATACCACGCAGGTTTGCCCTCTTAA
TTCCGGCTGAACCTGGGCATCACCGGCCGTATTTCCGGAGGGTAAGTCAGAAAGCGTTAT
TCAGCCCCACATCCGGAAAACGGACATTAACTTATACGTAAAACTATAACCAATGGTTAT
TATTTTGTTTGCAGGATGTAAAATTTATGTGTGGTCGGGTGCCGGTATCGCAGCCGGTGG
GGGGCGGCTCTGACTACACATCATATGGTAGCGGCGTTGCTGACCGGCTCGGTAACCAGC
AGGCCAATTGAATCACCACGGTTTTAACCGACACCTCAGAGTCATTTAAAATGGCTTAAA
AAGAGGTACCCATGAGCGGTTGTAAGCGCACCCGTTTTAGTTCCACGCACTTTTTGAGAT
TTCCGGGTTTTCAGCCATCTGCCGGTACTCTTCCGGTGTCAGGTTATTCAGGGATTCATG
GGGGCGCTCGCTGTTATATTCAGCCAGCCAACGTTCTGTAATTTCCCGCGCTTCATTCAG
TGTTCTGAACAGATAAAAATCCAGTATTTCTGTCCGGTACGTCCGGTTGAACCGTTCGAT
AAAGGCATTCTGCGTTGGTTTTCCCGGTTTGATAAATTCCAGCACCACGCCATGCGATTC
TGCCCATTGTGCCAGCGTCAGAGAGACCAGCTCCGGGCCGTGATACCTATTGAATGCATC
CAGTTCGCGTTTTACTCAGCCATTTTCTACAACTTGTAATGCCTGTCACAAGTGGAGAAA
ATCAATGAATACTCTTGTCAGTAACACCAGCCTGTCGGGGACACTGATTGCCCTGGATAT
CGCTAAAAAACATCATGATGCAAAAATTCGACACCCGGATGGACGAACATCTTTCCTGCG
TATTGAAAATACACTGGAAGGGTTCAACCGATTGCTTGCGCTCACCGCTTCCCCCCATGA
TGATATTATCGCGGCCTTTGAACCTACAGCTGATTATCACCGTAACATCGCATGGTGGTT
ACATAAGCAGGGCGTAAAATGCCATCTTGTTTCATCTGTCAGATGTGCGCGAGCGCGTGA
GATGCTGTTTAAGACCTGGGATAAAAATGATCGCAAAGATGCCAGTGTCATTATGTATTT
GCTCGAACAGGGATTATCTTCACCATTTTATGATCCTCTGGCGAATGGCATTATCGATAT
ACAGGAGATATCAAACACATACCATCAGGTTACTCTGGCTCGAACCCGATGCCTGAACAG
CCTGGTTAACCACTATCTGACCCTTTATTTCCCCGAGGCTGAGCAATTTCTGCATATGTC
CCGGGCAGAGTGGTTCTGTCAGTTTTTACTTCACTTCCCTACACCGTCTTGTATCACATC
ACTGAACCGGGATGTGTTTGTAAAACAGTCATGGGATGTTGTTGGCAGGAAACAGTATAA
ACAGCAGTTTCTTGAACATCTCTATGATGTTGCTGCGGATTCCATTGCATTACCGTTGTC
AGAAGATTCTCTGGCAGTGACCACGTTCAGATTACAACTTCATCGTTATGTCGGGCTTTC
GGCACAGCGATTGCAGCTTGAAAAGCAGGCAGAAAATTATTTACAGGAACGGAGTGACTA
CAGGCACTTACGTACGATCCCCGGTATTGGCGCCATCATTGCCCTTATGATAATTGCTGA
AAGCGGTGATCTGACACGTTTCGCTCATTACCGGCAGTACCTCAACTTTTGCGGTTTTAA
TCTTTCCGCCAGCCAGAGCGGGCAAAAGCACAGTGATTACAGATTGTCGAAACGTGGAAA
TGCGCGGTTAAGATATGCCTTCTGGCTTGCCGCCACCGTAGCCGTAAGAACGAGAGAAAA
CAGCTTCCGCTACAAATATGAACGTTATATTCGGGAAAATGGAGATAAGCCAGATCAGAA
AAGAAAAGCCATGACGGCTGTAGCAACAAAAGTCGCCAGAGTGGCGCATGCAATTGTAAA
GCAGGATATTGATTACAAAGGGTATTATGAAATAAGCCATGGGACGTGATTCAACGGGCC
GTAAGGCGCATCGCGACCATTAGATAATGCTCAACGCCCATGGTTTCCCAAAATGCTGTG
TTAAGTCCTGTCGGGCCATTCGGACCCTTGTATGTCATGGTAAGCATATTTATAAGCCGA
AAGGAAATGAGCGATATCGGATACAACAATGAACCATCGCCTTTGTATTAGATGGCAGGA
TCCTTGCGCGCAAAAACTGTTGATTCAAACGGTAGTCCGTTGTCCATCCGAAGTTTCAGC
GGATAACCCCGGTTTGCCACGAGTCTGTCCAGCACTCTCACGACCCGCTGCGCCGGGATA
TTCAGGTCAATTTCGATCGCCAGTGCTTCACGGTTAAAATCATCCACCACGTTGAAGGTC
CGGAAGCGTCTGCCGCACACCAGCGCATCATGCATAAAATCGATGGACCAGCTCTGGTTC
ATCGCCTCTGGTGTCGCCAGCGGAGCCGGATTACGCACCGGCAGGCGCTGTTTTCCCTTA
CGGCGAAAATTCAGTTTCAGCAGGCAGTAAATCCGGTGAACTCTTTTATGGTTCCAGATA
TTGCCCTGTCTGCGAAGGACCTGAAAAAGCTTTTTAAATCCGTATCGCGGATAGCGTTCT
GCCGCCACGGTCAGCGCCATAATCACTGGCTCATCACGTCGCGTATCCGGCTGATAATGA
AAGACCGTCCTGCTCAGCGACAATGTCCTGCATGCCTGGCGTAAGCTCATGGCAAACTGC
GCGGTCAGATAGCTGACCAGCTCACGCTTTATCGCTGGTTTTAAAGCTTTTTTTCAATAA
CGTCTTTCAGTGCGCGGCACTCGAGACTCAGATCCGCAAACATCTGTTTCAGCCGGCGGT
TTTCATCCTCGAGGTCTTTCATCTTTTTGATATCAGAGGCTTCCATACCACCAAACTTCG
CTTTCCAGTTGTAGTACGAGGCCTCAGAGATCCCGGCTTCGCGGCAGACATCTTTAACGG
TACGTCCAGCCTCAACGGACTTCAAAACGGCGATGATCTGGTGCTCGGTGAATCGGGCTT
TGCGCATAGCGATCTCCTCAACGGGACATAATCAGTATGTCGGAAGATCTCTAAAAGTGA
ATGGTTCGGTTTACTGGGATACTTACAGTGCTATCTTTGCTAAAGAAGACATTAATGGAC
CATTACCGAATCTCCTCTTTATCTCTGGTGATAATGAAAATAGAAATTATTTTTCTCGTA
TGAAAAAAATAATGGAAGAAGAGGTTTTTTTTATATTTTAATAAAGTTGGTGATGGTTGG
ATATACCGGGGTGAAAGGCAAATAATAAGGTTGTTAGAACCATCATCTTTTGAAGCTATG
CAAGTCTTGAATAAGGAAGTATGTCGCTTAGATGTAGTTGGTTACAAAAAAAATGAACCA
TTTTGGCAGCTAATTAAAGATGAGAGATATTTATTTGAAAAGCCAAGGGTAATTGAATTT
ATAGCAGTGATCGATCTGCAATCTTCTTCATTTTTATTCAATAAAGCAGAAAGCTCAGTC
ATTGGTAGAGTAAGGGAGGCTATTATTCGAATTCGTTTAGATCAGAGAAAATTTTCAGCA
TCAGTAAGTAAACTATATAAAAATAAATGTATTATAACTAATGCCCCTAAAATTAAGGAT
TCACTATATGTTCAGGCATGTCACATTTCAAATGAAAGAGACTCTGATTATAACTTTCTC
GATAACTCATCTAACAATGGAATATTATTAAGAGCAGACCTTCATGCTCTTTTTGATAAA
GGATTGATAACAATTGATGCAAAAACAGGTATCGTTACTTTTGCAAGTAAGGAGTTGCAA
TCATTTTACTCTGAGTATCATAACAAACTATGTAAGTCATGGGGACTTGTTCCAAACAAA
GCAAGAGAAAATCTTTCTAAAATTAATATTTGATCTTAATTTTTCATGATGAATTGTAAT
ATACTTAAATATAAGATGGTCATGTTTTTTTAATTTTCACATTTTAATAAAACCATCAAT
AGTAATTTTTAAATTGTAAATATAGCTACATTGAACAATCAGAAGATAAATAATAATATT
TTCATGAGTTTATCTGTTTTATAATGGCCAGATTTATCTCTGGCTATTAATAATTTTACC
AGCGTGGTTGTTTCTAATATTAAATCAGTCGTTTTCCAGTGTTACTATCAGTTAATAATG
GGGTTGTTATTATTTACTCTACTTAGAAATCGGTTTGGGGAACTCTTTAGAGAAAAGTTC
TATGGTAATCTGTAAAAGTTCTAAAGCGTTTAAAATATATGAATGCATTTCTTTGGAGCT
ACATCCTTTTATAGCTAAAAGATAAGTGGAATGAGAGTATTTTAACGAAAGAATTCTATA
AACTGAATTGTAAAAACGACCGACTTCAGAGGCGTGTGCTGCGTTGTAAATGCTATATCC
ACTACTCTCTGTAGGGGATTGAGTAAAATCTTCAATGACTTTTTTAAATTTTTCCTTTTT
ATCTTCGTTAATATTTTCGTAATCATTAGGTGCTAAGTCTGCATCAAGTATTTTTGCTGT
TTTTTCTAATTCCACAGAAGACGAATTTTTTATTATATCTAAAAAATCTTTTTTTCTTAT
CAGAGCAAAAATATTAAAAAAGTGCTCTATAGATAATCTATGGATAGCAAGAGCTTCATT
GTAAAACCCACCTTCAATAAGAAGGATCATCGATTTGTTATTTTGTATAAACAACTCAAA
AAACGATATTGCTATTTTTACTCTTTCTTCAAATTCGTTTGTTTTTATGTGAGAAATAAT
TTCATTTGCATCTTTAATAAGTATGTTTAGCTTAGATATGTTATGTTTCATAAACTCTCT
CAATAATTAATTCATCTAATTAAATAGTTAATTTTAAGGCAATGAAATATGAAGTTATAC
GGTTTTTTTTCAATTCCCAGAATAATATCTCCATTTTTTATGAGGTGTTTTTAATGAAAT
TTATGATGCTAGAATTTACATAATTTATCCTCAGTGAATTTTCGTGTTTTTAGCTAGCTT
TATTATTTTTATGAAATAAAGAATTAGATTGTTTTTTACTTACATCAGAATATTTTTCTT
GGTAAGCTATTTGTTCTAATCATAATGGAAATCACGCTACTTAGGTATTGGCTAGTATAC
CTAATGTTTGTAGTGCTTTAAATACATTTCAACAAACATATCACGAGACTCAACTTCACG
ACCAAGAAGCTGCTTCTTAAACTCGTATATTAGGGGTATTTCGTTCTCAGTCAACGGGGA
ACGTCCATCATAGTTTACAAATGAGTAAATCGATTCGCTGAGCTCTTTGATATCCATATC
ATCCTAATCATTATAATTGCAACAATGGCCTTGAATGTTCATTAACGATAATATGCAAAT
CGTAGAACCATTGAAAAGGAAATTTATATGGCTAATTATGCATACATGACTATCGAAGGT
AAATCACAGGGATTGATTTTTGAGGGTTGCTCCACATTAGAATCTATTGGTAACCGATAT
CAGGCAGGACATACCGATGAAATCATGATCCTGGCTTTTAACCATATGATGAGCAATGAC
GGTCATGCTGTTCATAATCCTATCACTCTGGTAAAACCTATCGATAAGTCAACGCCGTTA
CTGGCAATGGCATTAAACGAGCAAGAGAAGGTCAAAGTGTTGCTAGATTTTTACCGCACG
ACGCAACATGCCAAGCAAGAGAAGTTTTTCTCCATTCAGATCAATGATGGACTCATATCT
GATATCAACCTCGTCATGCCTAATATCATTGATGATGGTGCTGGCCTGATATTGGAGCAT
ATCTCTATCAGATATAAAGATGTGACATGGACGCACCACAAAGCCGGAACGTCTGGCTAT
GCATTGTGGGAAATGACGAAGTTTATGAACTAAACAAGATGCAGGGTTTCTCCTTGCATC
TATCTATGTGAGTTGACACTTTTTGGATTCAAGAGCATACCTGACCGAACAGATAACTTT
GTGCTAAGTGCTGATACCGTTAACATCCAAGTGAATTGATTAATTGGGTTCAGATTATGA
AGAGTAAATTTATGTCTGCATCTAATGAGATGTAAATTGCTATTGTTACTCTAGTTAGAT
TATTAGATGATAAGTAGGTAAAATCAGAAAGTCGCAGCTTACAAAATGATGTCTCTGCTG
AGGTTTTTTTATTCACTGAATGGTATGTTTTCTTAAAATAATTATTATTTACATGGTTTT
TTATAAAATAGCAAGTGTAGTATCACATGATAAAACTAACTAGTTGGGAATTGACATGCC
TGAACAAACCAAAAAGATATATTGCAATAACTGCTCTTGCGAAACGAGGCATTCTATCCT
TTTCTACAAGAAAAAAATGAACGTAGAAGAAGAAGGAGATCAAATCGTGTGGTTTGAGGA
GGATAATTATTATTTTTCTGAGTGCATGGGGTGTGAAAATATAACACTGCACATAGAGAG
CACATATAGCGGGTTGGATAATGAATATTATACCACTCAATTTCCGCCAAAGATAATAAG
GAAAGAACCCAAATGGCTATATAGAATTGATGGTGATGGTATGGTGTTGGGGACATCTGA
TAAGATAGAAATATTTAGAGAGATTTATATTTCACTTAAAAACAACACACCTAGATTAGC
AGTTATGGGAGTCAGAGCATTGCTCGAAATGGTAATGATAGAAAATATTGAAGATCAAGG
TTCATTTGTGAAGAATCTGTCGAAGCTGAAAGAAAGTGGTTATATTTCAAACTATCAATT
CGAAGCGATTAATAAAGTTATAGAGGCTGGTCACGCGAGCATGCATAGAAGCTATAAGGC
ATCTAGTGATGAAGTCTCAAGTATTATGGATATAACTGAAAATATTATAGAGTCTATTTA
TATAAATAAGTTAAATATAACGAAAATAAACCCATCTCCCAGGGTTAAAAAATAAAAAAA
TGGTTTTATATTACAGATAGGGGGTCATTATGTGTATTAGTGTGATTACCAAGGGATACT
GACGGAATAATTACCGGGCGATTTTGTCGTTATCACACTATCAACGCCCTTCGATTCAGG
CAAAGTCTTTTGCGGTATTAGATAGCGATTCCACTTTGGCTAACCTAAGGGCTATCGTAT
TCATATTCTCGCGCAGCCAGATGTAACGGACGCCATTAGGGCTAATATCTGCTGAGTAAC
GATCGTTCATCTGACGTGATACCTGCACTTGACCAAGATGAGGATTACGTAGAGAGAAGT
CGATAATCAGCCTTTCCAGGGCTTCTTCTGTTCGGTTCTTGTGCCGTAAACCTGGTGTCT
CCTGGCGCTTGAGGGCATCAATACCTCCTTCTTTAACCAGCCGTCTGTGACGGTGAATGG
TTTCCCTTGATACGCCGCTCAGGCGCGAGGCCTCTGCTACGTTACCCAGCCTGTCAGCCA
ATGCGAGTACACCAAGCTTTTTCTGGATATCGATATCCTCCAATGAGGCTTTAGTCGGCT
CTGTCACCTCTGATACCTGTAATTGTCTGCCTGCAAAATAGGCGCTGAACTGTTTATCTT
TTCCTGCTCGGATTTCGATTTTCTGATTGGCGATAGAATGCCTGAGCGGTGATTCAATGA
AATAGAATTTATTGCCGTAGCTGAATGTATGGTCATTGCGGATCTTGCGATAAACCTTGG
TGATGCAGATATCATCAAGATTTATGTACCTCGACAGCGGGGTATATTCGGAGGCGGGTG
TTCTTGCTTTGACCGTTAGTTTCTTGCGCCAGAATTGCGGTATAAACACATGCTGAAGGT
AGCTGTTAGCACCTGCCATATCAATAATATTGTGCAGTCTCAGTTCCGGTATGAGTCGGT
CTTGCAGGGTATCGAAGGCACGTTCAATACGCCCTTTGCCCTGTGGTGAGCTGGCAAAGA
TGATTTCGATACCCAATTCCTCACAAGCCCGCTGCATCTGGGAGAAGTTGCAACGTTTGG
GGCCACCAAAGATACCCGCCCGGTCAACGTACAACGTCTTAAACACACCATACGTCTCAA
TAACTGAGCGCATGACTTTCAGGCAGCCTGCGGTGGTTTCTGACAGGAAGAATTCAGCGT
GAATATCGCTATTGGCATCATCAATCATCGCAATCAGACAGGATTTGTTATTGCCAAACC
AACGGTGAGTGCTGCCGTCCATTTGTAGCATCAACCCCGGCGCTTCCATTCGTTCCCTGC
GTTTGTGAACCCGACTTCGCCTGCGCTTTGCGCGTTTTACATGATGAATATCGTGTGCCC
ATTTTCTCAATGTTTCACGCTTCACGACGAGGTGTTCATTGGCTTCCAGCATTTCAGCGA
GATGCAGCAAATTCAGGTCATAGTATTTTTCACGGATAAGCGTTTGAACCTGTTGTTTTA
CTGTATCTGGCGTTTTATTAGCAGGTTCACTCCCCGCGTTGCCATGAATAACAAACTGGA
GCCCCTTTTCTCGATAACGCTGGAGATAGCGTTCGATGGTACGTCTGGACTTATTGAGGA
GCTTGGCGGCATTGGCAATAGCGATTTTACACTCAGCCACTTTTGCAATGACATCCACGG
TCAATTGAGCTTTGGAGTTCAACGTGATCATCCTTAGCATCCTGTGAGTGTACAAAAAAC
ACTCAAAGAACACGGTTATGGATCAACCGTCAATTTCCCATGGTAATTAGCAACTACGAC
AGAATCGCGTGGTAATTAAAGTACGACAAAATCGCTTGGTGTTAACAACATAATGTGTAT
TAGCTCAGACCTGATCTGGCACTGTTACTGCGCAGAACTAAACTTAATCTGACAGGCAGC
TCTGTGCCAAGAGCGGATGTTGTGGAATATTGCTTCACATTCGCCGCTCTGTCGTGGCGG
TTCTCTGCCACTGAGCAACATTACCAGCTATCACAACCCGGCCTGTGACACCTCACGTAA
CACGCTGGGGATGGCCCCTAAGAGCGGTAACGAAGCTACCATGACTTTTTATTATGTTAA
TGGCTTTGCAGCGTAAGATGAAGGCTAGTTTTTTCAGTGCAGCTTAAGACCATCATTCAC
ACGCTGGGCGGGTCTCGAGAGTCTTGTTGCAACAACACCTGGAAGGCTGACACAGGTTGA
CAGTTGGTTGTGATTACTCATTTGCTGACAGCCATACGCACGAAATATTACTTAATTCTC
TGTCGAATATGCCGTTAATAAACAGATGGATTGAAAGGAACAAAAACTATGAAGCAACTA
TGGGAAAAACTGGAAGCCATTCTGCAAGACATCGACCCTGATTTATTAGCAGATCTTGCT
CCCCCGGCCACTGATGAGGACATCGCCACGTTAGAGCAGGCTCTGGGTGTGAGTTTGCCT
GCCGATTTTGTTGCCTGCATGAAAATTCACAATGGCCAGCACGGTATTAGCCACGGACTG
TTTGATGAATGCGAGTTCTTATCCACTTCGCGCATTTTACAGGAGTGGCGCATCTGGAAA
GGGTTACTCGATGGTGGTGATTTTGATGGAGCTGAGTCGTGTCCGCAAAGCGGTATTCGT
CCGGAATGGTGGAGTCCCGCCTGGATCCCGTTTACTTACAATGGGGCGGGCGATCATCTT
TGTCTTGACCTCGCGCCGACTGACGTTGGGATTCGCGGGCAGATTATCACGCTCTGGCAT
GATGATGGAGCGCGTGAAAAACAAGCGGACAGCTTCATTCAGTGGTTCACGCAGTATGTA
GAGCAAATGTAGGTCTTTTTGCAATAGGTTCGATAAACCAGGAGGGTAAATGGATTTAAC
ATATGAAGAATTAAAACAGCAGCGCCTGCAGAAACTCTTTAATGATTGCCGGCAGCAAGT
GTTGTCACAAATTATCGGGCCTTTCGGGCTTTCAACGGCCATGTTTGAAGATCGCAACGG
CGGCAATGTGACAACGTTGCATAATTTCGAGCGCGAAGAGTCGGATTTCATTGCTGATAA
AGACATGTCCAGTCATGCGAAATCGCGTCAGGATTACCAGCGCAAAGAGTATGAAAGTAA
AGATTTTACAGAAAAAAGCAAGAAATTACGGGCCGGCGGTGTTGATGGTTATACGGGGAA
AACGACCAATGCTGCGGATATGGATCTCGATCATGTCACTTCATTAAATACATTGTCCAA
AAATAAGAAAGTGCATCTTGCTCTGGAAACCGGGGAAGGTGTTGAAAAAGTAGTGAAAAT
GGCCAATGCAGACGAAAATCTGGTGACCACACATAAATCGATTAACCGTTCCAAAGGTGC
AGGTGAACTGGATACTTTTGCAGAAAAAAATGGTGAAAGGTTTGAGCTGGATCCAGAGCG
AGTCGCAGCAGCGAAGAAAAAATCGGATGACCATGTTTCGACAACGCTTAACTCGGCGCT
GATGAAAAAACAGGGAAAAGAGTTGTTGCAAACAGGCGGCCAACAGGCGTTGCAGATGGG
GCTGCGACAAGCACTTGGTTTGCTGCTCACTGAACTGGTGAATGGCTTGTTTAATGAATT
CAAAGTTCTCATTCAACACGGCGTTGAGGTAAGTAAAACGTTATTTGAGGAGATCCGCCA
GCGCTTAATGCGGGTAATTGCTTCCGTGGTCAAAAAAATCCCCGATGCGCTGGGACAAAT
GTTCCAGGGGGGTGTGAGTGGATTTATGAGTAATTTACTCACCTTCTTGCTGAATAATTT
TCTCTCAACCGCAAAGCGTTTCGTTACCATGATTCGGGAAGGGCTGTTGGGACTTTTCCG
GGCGTTTAAAATGATTTTCTTCCCACCGGAACATATGACGCCAAATCAAGCGTTACAGGA
AGGGTTGAAAATCCTGACTACTGTCATCGTGACTTCAGTCGGTATGTTATTGAACGAAAG
CATCGCGACGTTTATGGCGACAGTACCGTTTCTGAAACCATTTGCAGATATGCTAACGCC
AGTGCTTATTGGTATTGCCACCGGGTTGCTTTCTGCTTTTCTCGCATATCAGATAGACAC
GTTTTTTGATCGCTCCCGTTTTTCGCCGAGCGAAAAACTGATGGATGAGATGCTCGCAGA
TAGCAAACGTCGGGAAGCATTTGCCAGTGAACTGGTGACTCTTTCAGAGAGTTCGCTGGG
TAATATTGAAAATTACGCGAACGCAATAACCCAGTATCAAGCTATTGGGGCAAACCTGGC
TACTGCCACGATCTCGACTACAGCAATGCTGGTAAGTCTTGAGAGGACAACTAATGATAC
GGCTGTGCAGGTGGTGCGGAGTACCGCTGCAATTGCGTTTATTAATGAAAGCCAGGCTGA
AATTGATGATTTTCTGAAAAATATTTGAGAACAATAAGATGAGTTTGTTAAATAAGCAGG
AACTTCAGGTCATTCAGGCCTTTTCGTCCGCAGATTTGCCGGAACGTCTCTTTCGCGACA
GCAACATTAACGAATTAATCAGCGGCATGACGGAGGAGCAGCAAACGGTTCAGAAGAGCG
CAAAGGATCTTGATTGCCTGCGTAGGGAACAGAGGGACGGAAACTTTATAACTAACTGGT
GGAACGATCGCGACGATCTGTTACAGGATGCACAAATCGATCTCAATAAAGCCATTGGTC
GCCTGACGCAAAAATCTTCTCAGTTATTGATTGTCAATACGGCACTTTCCAAACTACTGA
ACCAGCAACAACAGATTTTATTGAACCAGCAAAATATTCTGGAAGGTCAGACACATTCTC
TTGCTGAACAAAATGAACAGATCCTGAAACACCAGGTGCTGCTTGAAGAACAGCAAAAAG
AGATTAATAAGGCCAACCAGGGGCTGATGGATGCCAAAGGCGTAACACAAGAGCAGGCTA
AGCAATTAATTGGCTGTGTAAAGCGGGTGACAGAAGCGGAGAACAAAATTGGTGACGCAA
ACGCAACGTTGCTCACAGAACTTGAACAGCGTATCGCGAAATCTGCCTCGGATTTTGCAC
AGCAGTTGCAGGGCGGCCTGGCGGAGCAGGGAAGGCAGTATAACATTCTCGAACAGATGA
TGGTGGATAACCATGCCGTTCAACAGAGTTGCGTTGAAGCTATGCAGCAGTCGTTGTCGC
AGGAGCAACAGCAACTGTTTGCTGAATTGGAGCGAAACCGTCTGGCTCTGCTTGATTCGG
TACAATCTACCGCAAACCAGTGTGATGCACTCCAGCAAGAGTTATCCCTTATCGTGACGC
AGCATGTCGACAGCCAAACAAGCACCGCTAATGTTATTGCTGCGTTACAGGGAGAATTTC
GCCAATCCCGATCTCGTCACCGTTTTGCGCTAACGGCGATGGCCTGTGCTATTGGGCTTT
CTGTCGGCTGGCAAATAGTGCAGCACTTTTCGATGTTCTGATTGTGTTAAACCGCATCGC
TTATGCAGATGCGGTCATTGTTCCGGTTGCAGTAAAAACGTCACAACTTTTTATGGATGC
TTAGGAGTCATTTTGGACTAACCGTACTCGTCTTTTACGGCCATAAAATGATGTCATTAA
CTTCCGCTTCACGCCCTGAGACATTTTTATGGCTTCAGTAAGGGCGAGTGTCGCGCTTCG
AGAGCCAGCAAATATTTTGCTTCGTCGTACTGGGTTCTGGTCTTCCAGCAGCGGTAAATG
ATCCTTATCCATTTGAATGCCAGAGCCCGGATTGCTGACTGATGAGATTTTCCTTTTTCT
CGCAGCCCCTGATAATACAGCCTGGCCCAGTATGATGAGTTAACCGTCTTGGCAGCCCAT
TCAACAAAGGTCTGCCTGACGACTGCCATCGCCAATGAACCCAGGATTTCTGGCCACTTC
GTTCTGTCACCGGTGCAATACCTGCGTAGTTTTGAATTTCTTCAGCGCTGTTAAACCGGT
CGCGGTTATCACCAAGTGCAGCAAGCATCCTTGGGCCCATGCACGACCCCATGCCCGGAA
GTGATTTGAACAGCCCCGCATCTGGCAATGCGTCAAATAGCGTTTCGATTCGTTCGTCAT
AGGTTTTGATAATTTCACTCACGACTTTAATTTGTGTCGCCAGTGCTGTTGCCATAAAGC
ATTAGCCTCTATAACACTCTGATCTGTAGTCAATGGGATAGCGTTATCAATACTCGCAAC
ACGCTGCTCGGTAAGGACCATTGCACGGCCACCTTTGGCATTCAGAAAGTTGCGGACCGT
GTCGCGCCTGGCACGTTTCAGTTGCTGCAGACTGGGCCACCGTATAATCAGTTCACACAA
CAGTAGGCTGCCCCGGTGTGAGAACCATCCCAGTGGCTGAGGATAATACTGTTTAAGCGT
ATTGATTAACCGATTTACAAAGCGTCGTTTATCCTCAACCAGTTGACGACGTTGCTCAAC
CAGTTGCTGTAGCAATCGGATATCGGCGTTATTGGGTTCAATGGCTTTTATCTTTTGGGG
ATAGCGTAGCATTAATTCTAATGCCAGCTCGGCATCCTGCGGATCATCTTTAGCACCGCT
GGGTGAGAAGGCTTGCCGGTAACGAGCCAGGGACAAAGCGTGGACTGGGAAAACGGTGAT
AAACGGATATTTCTGAAGAGAATACACCACGGGTCCCTTTTTCAGCCCAAGGGCGATAGC
GATCCTGCCTTTTACCTTCTGGTGTAACTTGGTAAGCCAGATATCAAGCGATTCTGCGGT
ATGTTCAATCACGTGGAATACGCGTTCGCCGTTTTTAAACTGAACACAGACATCGTGTTT
TTTATCTGCCCAGTCCAGACCAACATGTGCAGCAAACTGATTAGTTGCAGTCATCACCAA
CTCCTTTTCATCGGGGATTGGTATGCATTCCACGCTCTTCGAAAGAAATATAGCCAGCAG
TAAATCTGCATGCCCTGAGTATTCGTTAGCGAACGTGGAGCACTTACTGGCTCGAAAGAA
AAGCGGCGATCATCACATGATTCTCGCTCAATATTCGTAACCAGTAAGCGCATACCCTGA
ATCACTTAAAAGTGTAATTCTCAGGGTGCGAATGACTATACCTCGCTCTTGAGGGACAAC
CATACTCAAATCTCCCACATTGCAGGAGATTTGAGTATGAACACGTTACTGTGGAACAAA
GACTGTATCATCGGACAAAAAAGACCGCTTCAGATATCTCATATCTGGGGGATCCGAATC
AGGCTTGAACTGGAAGGTAAAACGCGCGATCTGGACCTGTTCAATATGGCTTTGGACAGT
AAGCTGCGGGGCTGTGATCTAGTTAAACTCAAAGTGTCAGACGTTGCATATGGCAATTCT
GTTTCAAGTAGAGCTGGCTTGCTCCCCATTGTATGCCATACAACAGGGAGTAATTTGGTT
AGATAGCAAAGGTTTCCAGCGTTTTACCACTTTCCAGCGCAGCAGCGATAGCTTTAGGCG
TTCGGCCCTGACCTGTCCACGTCTGTTCGTTGCCGTTTTCATCAGTATATTTGTATTTGG
CAGGACGGGGAGTACGTTTGTTTTTTGCTGTTTTACTGGTAACAACAGCGCCGAGCAGTT
CAGACGGATCAATACCATCTTCCAGCAGTTTTGCACGTAAGGCTTCAATTTTAGCCTGAC
GTTCTGCGTTTTGTTGCTGTGCGCTGGCTTCTTCTCCACGCCGGTCTTCAACAATGGCGG
TCAGTTTTTCCAGCATTTCTTCCAGTGTTGCCAGATCGGTTTCACGAGCCTGAGCACGAA
GGGTGCGAATGTTATTTAATATTTTTAGGGCTTCACTCATTATCATTTATCCTGAATGTT
GAACGTCATAAACATCATACTATAAACGATAAAATAAAGCAGATACTATAAATTTGCTTG
ATGCTTGATTATCCATTTTTGTAAGTTTATATTTCTCGTTCTTGAACTGTTTTTATTTTT
TGTTAATTGAATGGTATGTGAAAATAGAAAGCGCGATAAAAAGATAATTAATCTGGAAAA
TACGGCGACAATATTGACAGTAATATCGGAGAAATCCTGCGTTTTCCGCGCCATACTTAC
GAACGGATTCTGTTTGTTGACAATATCGGCAGGCAACTTATTAAAAATCAAATAAACTTT
GCAGTTGAATCTCCAACCCGTCAGCAATCACCCCAATCACTTCCAGAGTCGGATTCCTAA
CGCCCCTCTCAATGCCGCTGATATAGGTGCGATCCAAACCGCACTTGTCGGCGAAGGCTT
CCTGGGAGAGCCCTGCCTGTAAGCGAAGCGTTTTTACACGTTGCCCAAAACGGGCGGTGA
TATCTTTTGTATTTTTCATGCCGATAAGCATCATCCCATGTTGCTTATCAGACCACGGAC
GATAAGTCACATATAGACTACTTCGCCGATTTAATCGATAAAGGTTCAAAAATCAGGCTG
GATCATGGAATACGAAGAGCGTGGTGAGATCGGTATGCAATCCAGTCGCAAGAATATAGA
GCACTTCAAGCGTTGGGTTTCTCACCCCTCGCTCAATGCCGCTGATGTAAGTTCGATCCA
GCCCGCACTTTTCAGCGAAAGCTTCCTGAGATAGTCCCGCCTGCAATCTGAGCGCTTTAA
CACGTTGTCCCAGCAGGATTTTAACCGAATCGGATGTTTTCATGGCATAAGCATTCTGTT
TTGGTGCTTATAAGTCCACGGACTATTAGTCATAATTCGGGGTTCGTGTCACGATGTGAC
TAATAGTCACAATGAGGAGGGCGTATGGAGCAACATGACCGGCATCCTGCGGATATCATT
GCGGGTTTAAGGAAGCGGGGAACAACGCTGGCGGCGGTTTCGAGAGAAGCTGGGCTGGCT
TCGTCTACGTTGGCAAATACGCTGGTGCGGCATTGGCCTAAAGGTGAGCGCTTGATCGCC
AACGCGTTGAATAAACGGCCTGAAGAAATCTGGCCTTCGCGGTATCACGACCTCAAGTGA
GCACCGAGTGGGGAAGGGAAGTCAGAGTGAAGGTGACTTCCCTGATAAAAATGACGTCAT
TCGTCGTGGTAAGAGTTTTTAAAGTCCGGATGAGGTGTTAAGGCCGATTTTCAGGGGCCT
GGCGGTATCACGAACGCCGACGCCGTTGAAGGCCGTTTCGCTGCTTTTTGACACCCGGCT
TGTGCGCTTCGTAGACATAAGTGATCAGAAACATGCGGTGGCAGTCACGACAGCGAAATC
TGTCATGGCCTTTAGGCTCTGACCATGGCGATAAACCTGCGCAGACTGATTAACAGTGAC
AATAAACATAATCACAACTAACTGATTAGGCGTTGACTATGGCTGACGCGCATTCTACGC
CAGACACCGCCGTTTTTAAAATCTCGCAGCATGAGCACTTTACCCATGTCGGGCATCATC
CCGTTAAAGGCAATCATGATACGCCTGCCATCAACATAGCCGGGCAGTGGCTGAAGCTGC
GTGTGATGCCTAGCTGCATTGTGATCACCGAGCAGGATATCCACGCACTGTGGCAAGACC
TGCACGCACTGAGTATCGCCTCATTCGATGAACAGGCGGTGGCACAGTGGTTAAGAGGGT
TTCCGGGTGGGCTTAATCTGGCAGGGATGGAGAACGGTCGGTAAATTACCGCCACTGAGC
AGCAGATAAAATAAAGCCGGAAGGATCGTTAGGATCGCTTCCGGCTTGTTTCTAATTATA
AATTATATTTAATCCATTTATCGTCATAGAAGCTGAATCTTTCTTTTTTATCAATACGCC
ATTCATCTTCTTTAAATTGAAGGGTATAGCGAAACTTATTTTTGGCTTCAGTGTATTGCT
GGGTTATAAAAACACATTTATTCTTATTTAACTCACTGCTTAATACTTCTTCATCTGGTG
AGTATTCCGGTGGTTCACCACATGATAGCGATATTTGCCTGCCCTGTTTTCTTTCTTTTT
TTGTGCAGAAGAGATCATATATATCATCAAGTTCCTTTTTGGCTGCATCTTTATACGCAG
TCATTCCTTCATTTCTGAATAATGGGTAATACTTCAACTCCCACTGATTCATTTGAATGA
TAAATTCTTTTAGAACCTTTTCAGCTTTAGATAACTCAGTCATAAAAATACCTTAGTTAT
TGAATATTCTACCAAAGACTTTCTGTCCATTTTGATAGACGTCATAGTAGATTTCTGTAG
GTCGGGTTCCACCATTGCCATATTTAAAGGCCCATTCAATATCAACCGAACCATGCTGCC
CGATATAATCTTTCACAACCTTTTCAAAGTCTCTGTATTGTCCGCGGTTAATAGCAGGCA
ACTGCGGGAACACATTCCCTTTACCGCCTTGACCACCAAGCACATTGCCTAATATGTGTC
CGGCATCATCGGTTTGATTACCTAATGAACGGGCGTAATCTCTGGAGCTTTGATTCGTTC
CGGAACCCGTTCTAAGCTCGGCTTTCGATACGGTGGCTTTGGCTGATAATATTTCCCCGT
TAGCGCCATGAGCTAACGTCGGGCACTTCGCCAACCCAAATGGGTCGACCCAGCACATGG
GATTTGAGACATACCCGTAGTTACTCTCTCCCCCCGCTATCCCTATCGGGTCCGGCGACA
CATAGCACCCGCCGGCCGGGTCGTAGTACCGGAAGCGGTTATAGCACAGCCCGCTTTCGC
TGTCACGGAGCTGCCCGGCGAAGGCCAGACCCGGGTCCGGACTTTCCGATTTTTCTGTCT
GCCGCCGGCCCCACAGCGTGGCCTTCGGTGCCTGCCAGCGCAGGGTGCCGTCGTGCGCGA
ACAGTGCTTGCGGGGTACCGTTCTGGCTGCTGGTCACAAAATCCGTTTCCCAGTCGCCGC
CGGTGTGCTGGCGCTGCTGCACCACCAGCTCCCAGCCGTTGTACACCCAGTGACGACGGG
CCACGAGCTGGCCGTGGCGGTAGTGGCGGATTTCCGCTATCTGGTCTCCGTCCCACAGGT
AGCGAATCTCTTCGGCTTTCTGGTCGCAGCGTTTACCCACCCGGCGGCCGAACGGGTCGT
AACGGTACAGCCAGCGTTCGCCGGTCGGGGTATCCACCACCCGCAGCTGGTTGCGGCTGT
CCCAGCGGTACTGCCATACCTGGGGGCGGTAACCCGGCTGTACCACCTGTTTACGGATAA
GCCGTCCGGCCCTGTCGTACTGGTAATGGGCGTCATCGCGCTGAACCAGTCTGCCAGACT
GCCACTCGGTGAGGCGTCCTGCCTCCTGCGGCAGGCCGCTGCGGGTGTAGTGGTAACGGG
CGGTAGTGTCTACCGGTTTGCCCGCCCCGCCGCTCAGGATTTCCTGCACCCGACCGGTGG
CGTCCAGACGATAACCTTCGGCATCGCGGTTGTGACGTACCCCGGTCAGGTTGCCGGCAC
CGTCGTAGCGGTATTCCCGCGTCTGCGCTGGTTGCAGGCGGCCGTCGTGCTGTGCGCCGC
TCATTTCCCGCGTCAGCCAGCCCATCACGTCGTATTCCCGCTGCTGCACAAAGCCGCCGC
CGGTGCGGAGCGACTCGCGGCCCGCCGCGTCCTGGGTCAGGGTCAGCTCGGCACCGTCCG
GCAACTGCACCTGCCGCAGCTCGCCGGTGCGGGTGTAATGGAACAGACTGGTGAGCGGCG
CGAGGGTGCCGGTGGTGTCATCGGCGTCGTCGTCCCAGGTCAGGGTGCGGGTGACGGTGC
GGGCGTTGTCATCAACCTGGCGGGTGAGCAGCGTGCCGTTGTGCCATTCGCGCACCACCC
GGTCGCGCAGGTCGTATTCCAGCTGCACATGGGCGGTGGACGAAGAGACCTCGGTCAGGC
GGCCCACCGCATCGTACCGGTAGTGCAGGGTGTCGTCCGGTGCGGTTTCACGCAGCAGCA
GCCCGCGGGCGTCGTACAGAAAGTGGCGGGTGTCGCCTTCGCCGTTGTGCACGCGGATGC
ACAGGCCGTCCTCATCGTAGTCGTAGTGGGTCTCGGTGCCGGCCATGTCGCGCTCGCGGA
TGACCCGCCCGTCGGCGTCCAGCCACCACTGCCAGCGGCTGCCGTCCGGGGCAATAACCG
TTGTCAGTTGCTGGCTCTCTTTATCGTACTCGTAGTGCCAGGTGCGGCCTTCGGCGTCGG
TGCGCGCGGTCAGCAGGTCGAACGGCCCGAAGGTCTGACGCCACAACGCGCCGTTGCCGT
CCACGTAGCTCAGCAGGTTGTTATGGCGGTCGTACTGGCGCTGCTCTTCCTTGTCATCCG
GGCGTATCAACTGCTCCGGTAGCGTCCAACTGGCCCGGCGGTAGCCGAGCCGGAAACGGG
CACCGTCCGCCCGTTGCCACTGCACCACCCGGTCCTGCCTGTCGTAGCGTAACTGCTGGG
TACGGCTCTCGGCGTCAGTGGCGCTCAGCAGCCGCTGACGGTGGTCGTACTGCAACCGGG
CCTGCGTGTCACCGGCGGCGTCGCTTACCTGGGTCAGCAGGCCGTAGCGGTTCCAGGTGA
ATCGTACCTCGCTGGCATCCGGACCGGTCAGCCGCTTCGGGTTACCCTCGGCGTCGTACA
CCCAGCCCCACTCGCGTCCCAGCGGGTCGGTGACGCCGCACAGCCGCTCGGCGGCGTCGT
AGTCGTACTGCCACTGATGGCCGCTGGCGTCGGTAAAGGTGCTGACCCGCCCGGTATCGT
CCAGATAGGTGAATTCGACCACCCGCCCGGCGGGCGAGATTTCCCGCAGCAGGTTGCCAA
CCTCGTCGTACTCGTAGCGGGTGACGTGGCCGAGCGGGGATTTTTCCCAGCTCATCAGAT
GCAGGTCGTTGAAGCCGAATTCGCTGCGCTGGCCGAGGCCGTCGGTCATCACCACCCGGT
CGGGCAGGTAGTCGAAACGGGCGGTCAGAAAACCGTCGGCGCAGGTGGTGTAGACGCAAC
GCCCCTGCGCGTCGTATTCGTAGCGCGCCCAGGTCTGGTCGTTGTCGTGCCAGCGGGTCA
GCCGGTGGACGGCGTCGTACTCGTAATAGAGGTGATAGGCCTGGGTGGCGTCCGCTTCCA
CCAGTCGGCCCTGTTCGTCCTGGCGGTACTCGGCCAGCAACGTCTTCTGGCCGCCATCGA
TGCGTTGTATCTGGTGAAGGTACTCGCCCTGCCACACCAGCAGCAGGGTGACGCCGTCGC
TGTGGCGCACCTGGCGCAGGTAGCCTTTCGGGTCGCGCACCAGTTCGATGCGGTTGTCGT
GGGTATCGTGAATGGCCGACAGCAACCGGCGCTCGCCCTGTATCACGCTAAAATCGCGCC
AGGTCTGCTGGTCGCGGTGCCACAGGCTGAAGCCGTCGCCCCGGCGGTGCAGGGTAAATT
CGGGGTAGTGCGGGCAGTACACCGCCTGCACGTCCTGATGGAAGATGAAATCGATGTCGT
AGCCCTGCGCCAGCGTGATGACCACGTGGGTGTTGAGGCCGTCGCGCGTCACCGTCGCCA
CCTCGCTCCAGTTGTCGTGCCAGCCGTGGCCCAGCAGCCCGACATGCACGGAGGCGGAGC
GGTAGGTCCGCTCGAACACCAGCGGCAGCGTCTGGCCCAGCGCGATATCGGTACGGGATT
CAATCACCTCGCCGCTGGCGATATAGACCGGGTCTTTGAGGAAACCGCGCACCGCTTCCG
TGACACGCGACAGTCCCCTGCTGTTGCGAAATCCGTCACTGGCGCAACTGACCGCCTCCC
GCAGTCCTCTCAGCGTGGTTGCAGCACCCGCGCGCATCCCCCGCAGCACCGCCATCGGCC
CACGGGTGAACAGTTTCCCCAGCCCCTTGAACATGCCGCGGCTGGGCGGCACCAGAAACT
CCACCGCAATCAGCAGCGCTCGTTGCAGTGCGGTAAATTCTTCAGCAATCTCCAGATAGG
TGCCCTGCCCGGAGCCGAAAAATACCGTCGAGGCGCCTTCCTTGAGGGTGGCGCCACACA
CGGTTTTATCGTCGATACGGGCGGCTGGCGCGTCGTTCACGAACACCGACTCGCTGCCCT
GGGCAATCAGTTGCGGGCTGTTGTGCCGGGTGCAGGCCACGGTGTCCTGGGTGGCGCGGG
CCACCGGCTGTTTTTCGACAAACACGTTGCCGGAGCCCGACGCCACCGGTCCGAATGATG
GCGAGCCGCTGTCCACCATCGCCGACACCTTGCTGGACACCGTGTCTATCAGCCCGCCCA
GCAGGCTGACCGCACCAAATCCGACCGCCAGTTTTACCGCCCCCACCACCAGCGCCGCGC
CCATCCCGCCAGTCCCTATCACGGCAACGGCGATAGCGCCCGCCACCGCCGCGGCCACGG
CAAAAGCGGCGGCCGCCACCAGCGCCCCGGCAATCGCGCCGACGATGGCCCCTTTAAAAC
TCTTGTGCTTGATGGTCTTGCCCGGCGAGGTCGGCGGTTTGCCCTGACAGGGCTGTGGCC
GGTCGGCGGGCGGATTGGGGCGGTTTCCGGCGTGCATGGCCCCCACCCGGGCCACCCGGC
TCAGAATATCGTTGAGCATCGTGACTCCCTTCAGGACGCGGCGTTAAACGTCTCGATGAC
CGCCAGCAGCGCGGTTTTCTGTTCCGTCTTCAGCTCACCGGCGGCGGTAATAGTAAAGGT
CAGCAGCAGCTCACCGCGCACCTGCATCACCACCACCTGGTGCATCGGCCCCTCCGGCGA
GCGCCAGGTATATTCCAGCCCGCGTGCGGGTTGACCATCCAGCGTCAGTTCCCAGGCAGC
GCGCTCTTCATACCCTTTCAGGTGGGCGGAAAACTGCGCCAGCGTCTGTTCATACACCGT
ATCCGGCGACAGGCCGAACGCAATCGGCGTGCGGTTGACCACCAGATTGGCGGTATCGCC
GGGCAGCACAAACACGTGCAGCGACTCGTCGCGCCAGCCCGCCGGAATAGCCAGGGTGCC
TTCGTTCATCTGATACATGCGTGCTGCTCCCTCAGTTCAAATCGATACGGGTGCCGTTCA
GCACCAACCCTTTACCGGTAATGGAAATGTTGCCGTCCTTGTCGATGGCGATGAAGCCGC
CGGCGGTGGCAATCAGGACATCGCCGCTCTGGGACTGGATGGCGATATTGTTTTTCACCT
GCAGCGACTCGTTGTCGTTGACGGTGGTGTTGCGGTTTTGGGTCACCGCGACGGTCTGCT
CGCCCTGAATCTCGGTGACCTGATTTTCCTTCACCGACACCGTCTGATTGTGCTGCACCA
CTACCGTCTGGTCGCCGCCCACGTTCTCGGTGTGGCTGGCGTTGACCGACGTACTGCGGT
TGTTCAGCACCACGGTATTCATGTCCTTCTGGGCGTGGATAAACACCTCTTCCTGCCCGG
CCTGGTCTTCAAAGCGCAGTTCGTTAAACCCGGCGCCCTTGTGGGTCGTGGTGCGCAGCG
AGGTGCGGGTCTTGTTGGCCGGCAGCGGATACGGCGACGGGTTGGTGGCATGGAAGGTGC
GCCCGGTCACTATCGGCTGGTCCGGGTCACCTTCCAGAAAGCTCACCACCACTTCATGAC
CGATGCGCGGAATGGCGATTAAGCCGTACTGACCGCCGGCCCAGCCCTGACTGACCCGCA
CCCAGCAGGAGCTCTGGTCGTCGCTGGCGCCGTAGCGGTCCCACGGGAACTGCAGTTTGA
TACGGCCAAATTCGTCGCAGTAAATCTCTTCGCCTGCCGGACCCACCACGGTGGCAATCT
GCGGGCCGTCCACCATCGGTTTGTACGGCAGCGCGGCACGCCAGGTGGTGGTGGCTTTCA
CCACCTCGAAACTGTTGCTGAGCGTGGTCGGCTCGCCGCCGCTCTCTTCTTCGAGCGCCT
GCGGCTGCTGCCCGCTGTGGGTGACCGCCACCACCTGCCAGGCCAGATTAAACGCCGGGT
TCGGGTGCTCGGTCAGGGTAAAGGTGCCACCCGGCATCAGTTCGGCGGCATTCGACTCGC
CGCTGCCGGTCATCGCCCCGGCACGCAGCGCGTCCAGCCGGTAACCGGTAAACGCCTTGC
CGCTCGGGTCCTGCTTGAAGCGGCCGGGATAATCAAAGTGCTGGTAGGATTCGCGCTGAT
GGTCCAGCTCGCTGCTCATCTTGTTGTGCAGCAGCCCGTAGGCCGGGGTCTTGAAGCTGT
AGTCCTTCAGCGCCACCTCGGCGGTACTCACCGCTTCGGCGTAACGGAAACGGCGCACGT
ACGCCCCTTCCGACAAACCTTGCGTGGCAAGATTGAAGAACAGTTCCGGACCCTTGGTCA
GCGCGCCGGCGTCATCGGCAAACACCACCCGGTGCTTGCCGGCGTCGAACTCGTGGAAAT
AGAACAGCCCTTCTTCCGCCGCCAGCCGGTTGATGAACGCCAGGTCGCTCTCGCGGTACT
GCACACAGTACTCGCGCACCGCGTGCTCATGGCGCAGGGCGAAGGCGTAATCGGTAATCC
CGACCTCTTCCAGCAGGGTACTGATAATCGCGTCCGGTTTTTGGGTCTGGAAGATACGGG
CGTTGGTGCGCAGACCGAGCCGCCACAGCGCCGGGCGTACTTCCGCCTGATAGCGGGTGC
GGCGAAAGCCGGTGTCGCCCTGGGCAAAGCGGCTGACGATGCCGCTGACCCGGCGCTGCA
GCTCGCCTTCATACCACACCAGCAGCTCGCACGGCTGGTCCAGCACCGCGCCGAAGTCGA
TGCCGGGCTGGCTGCTGGCCAGATTCAGCGACAGCACAAACGGCTGGTTCAGCGCCTCGC
TCAGCTCAAAATCCACCACCGCGAAGGTGGTGTCCGGCAACGCGCCGACCTTCACGGTAA
ACTGTAATCCGGTACTGTTGGCCACCTGACTTCCTCCTTATTCCCTGTCTGCGTCCGCCC
TGAGCGATGACCGCCGCCATCGCTCAGGGCAGGCTGAAAACGACAACACCCGGACCGGAG
TCCGGGTTAACAGGCCATTACGCTTCGATCGGCGCGCGCCAGTCGTCGGAGCCGGAGGTG
CCGGCGACGGTGTGCTCCCAGTCCACCTTGCGGTAGGCCAGCGACACTTCGATAAGCTGG
GTGTAATCCTGCTTGGACGGGTCCTGGCAGTGCGGCATCTGGTTGTTGATGTCGACGATG
GTGGCGTCGGTCAGGGTGGTGGTGAAGAAGTGCTCCTGCTTGCCTTCGACAGAGGTGCGA
TACCACTTCAGGGTCACGGTCGGCAGCATTTCGCCGGACGCCAGCGCGTTATACAGCAGC
GGCACAGCTTTGTTCAGCGCGACGGTGAATTTGAACGGTTTGTGCACGCGCTGACCGGAC
GGCTGGCCGGACTGCGGGTCGGTCGGCACGGTCACGACGTGGTTGAATTCCTGAACCAGC
ATCTCATCTTCGTGGCCCTGCACGTAGATGTTGCCGACGGAGTCGGAGGTGAAGGCACCG
GCGGTGATGTTGCCCTGAGTTTTCCCTTCGATGCTGATATAGCATGGAGTTGGCATAGTC
TTGCTCCTTGTTGTTGAACGGTTAGGTATGACTTCGCCCGTTCATAAAGCAATGACCATG
CCACTTTTTATTTCATTGTTTTAAAAGGGAAAAATCATACCGCTATTTTCCCTAAGTCAA
ATTTGAGCAAAAAGTTGCGCAGATCTCCCGAAAAAACGGCATCCATTGCGCAAACAGGGA
TTTATGCTGGAAAGTGAGCAAGAAGTTGCGCAGATTTTGCATTTGTTCTGTTGGTGGTTG
TTTTATGAGCGCTAGACACCTGTTTTTATGTGACAATTATCACGTAATGTGTTCTGTGCG
ATCGCTGGAGTCTGGCAGAGGAATGTGTGTCAGGAAGCGCGATAAACAGGAAGCAAGTAC
ATCTACTTCACTCTATTCGCGGTTGTCTGGTTTTGGTGAAGCTTTGCTGTTGAGGAAAGG
CGTTCAGATCCGCCATCCGCACTATTGAGATAATACCGATAGAGGAACATCAGGATTCCA
GCGTGTTTGCAGTACATTGTCACACCGTATATATCCTGCCAATCGATAGAGAAAGGTATT
CCGGCATGGGAAAAAGCAGCACTCGATTCGGGTAAGGATAGCAGTGCAGGATTTCTTATT
TCATTTTCTTACAAACAGAAAACCCCTGATGGTGATTCAGGGGTTGTCGGGAGAGACGTG
AAATGCACGTGCAGTTCACGTGCATAATCTAGTCCTTTTATAGTCCAGTCACTGTCAGGC
CTGTGTCTTTAATTGGTTGTATTTAAAGACGTTGTTCTGCTGCTGTCCTATCAAATTTGG
TGGAGCTGGGGGGAGTTGAACCCCCGTCCGAAATTCCTACACCGTCGGTACTACATGCTT
AGTCTGGTCTTTACATTCGCTTGCCAGCTGCGGACAGACACGCCACTAACAAACTAGCCT
GATTGGATTTAACGCTTCAACCCCAGGCAGGGCATCCACGCGATCTCTTTTAGGTTTGAC
CTCTCTTGATCCCCGTCCTAAGAGCGGAGGCTAGGGAGAGAGGACACCTTCAGTTTCTTA
GGCTGATTAAGCTGCTAAAGCAGCAGGTGCAAAGTTTTCGTCGTTTGCGACTATTTTTTT
GCGGCTTTTTACGAGGCCAACCGCCCCTCGGCATGCACCTTGGGTTTCGCGAATCCCGTC
GAATCCAGAATCAGCCCCAAGATATTTTTTCATTATAACAGAAAGATGGCGCACTAAGCT
AGCGACCGTTAGCGGGCGGCATTTTTCATGATGCGCGCTTTGTCCAGCTTCCATTCGCGC
TCTTTGATATCGTCGCGTTTGTCGTGTTCTTTTTTACCTTTGGCTACGCCGACCTTGACC
TTGCACCAGGCGTTTTTCCAGTACAGCGCCAGCGCCACGACAGTGTAACCTTCACGATTG
ACTCGGCCGTACAGCGAATCCAGCTCGCGCTGGTTTAGCAGCAGCTTGCGGGTGCGCGTC
GGGTCGCAAACCACATGACTGGAGGCACCGTGCAGCGGTGTGAATGTAGCGCCGAAAAGG
TAAGCTTCGCCATCACGCATCAACACATAGCTGTCGCTGATATTGGCTTTGCCTGCGCGC
AGTGATTTGACTTCCCACCCCTGAAGTGCCAATCCCGCTTCAATCTCTTCTTCTATGAAG
TATTCATGGCGGGCGCGCTTGTTGAGCGCAATGGTGGCAGAACCGGGTTTATGTGCTTTT
TTCTTTGTCATAGTGCCGTCATTATACTGGTTGTCGTCGTGAATGAAATCCCTCGCCGGG
ATTCATGCCGTTCTTTGTGAACGGGTGCGATACCCCTCGCAGAATTTTTGTCTGACCGCT
TATCGATGGTATTATTTTGCGCGTTTTATGAATCACGGAAAATTGTATGCCTAAAATCAG
CCGGTCTGCGCTGGTCCCGTTCAGTGCCGAGCAGATGTATAAATTAGTGAATGATGTCTC
GTCTTACCCGGCCTTTCTGCCTGGATGCACTGGTAGTCGGGTACTGTCTTCCTCCGGGAG
TGAGATGACGGCGGCGGTTGATGTGTCGAAAGCCGGTATCAGCAAGACGTTTACCACCCG
CAATACACTTATTGATAATCAATGCATTTTAATGCAGTTGGTGGACGGCCCGTTCCGTCA
GTTGACCGGCGACTGGCGTTTTACGCCACTGAGCGATGACGCCTGTAAGGTAGAGCTGAA
TCTGGACTTTGAATTCAAGAATGTGTTGATTGAAATGGCATTTGGCAAGATTTTCAAAGA
ATTGGCCAACAATATGGTGCAGGCGTTCACCCTGCGCGCCAAAGAGGTTTATTGTGCCTG
AGATTCGTGTCGAAGTGGTCTATGCGCTGCCGGAACGCCAGTACTTGCGACCATTGACGC
TGGAAGAGGGGAGCACAGCGGAGCAGGCTATTCAGGCATCCGGCTTGCTGGCTCTGCGCC
CGGATATCGATCTTGATATCAATAAAATCGGCATTTTTAGCCGCCCGGCGAAATTGACCG
ATGTACTCAACGATGGCGATCGGGTGGAGATTTATCGACCGTTGCTGGCAGACCCCAAAG
AACTGCGCCGTCAGCGCGCGGAACGTTCAAAAAATAAGGCACGGTAACGTGCCTTATTTT
TTTGTGGGGTAGCCAGCGAATATTAGCCTTCGGGGCTGTTCACTTACTGTGTCTGTAATG
CGGGCTTGTTGTCCACATTAGCCAGCACGCCCTGACTGTTGAAGGTCAGGGTCAGCGTTT
GCTGTTTCACGGCTTCGTGACCCGGTTGCTGACGGAAGACATAGTACCAAGTGTCCGATC
CAAAGGGATCCTGCAGCATGGGTGTGCCCAACGTGTAGATGACCTGCTGTTTGGTCATTC
CGTTGCGGATTTTGGCTACGTCAGCGGTTGCCAGATAGTTCCCCTGATTGATGTCAGGCC
GATAGACTATACGTTCCAGTGTGGAACAACCGGCAGTCAACATAACAACAACCACCGCGG
CGACGACAGTCAGCGTTTTACAGCGCATAGTGATTACATTCCTTAAGGGCATAGGTTGCA
GATGATAATAGACCTTGCCTGACTTGAAAACCTGCAAGACGTCTGTAAGACCGCGGGAAT
TCGAAAAAGTTGATCCTCACTATGCTGCCAACAATTCTCTGGCGTTCGCCAGCGTGTTTT
TGGTGACGGCCGAACCGCCGAGCAGGCGCGCCAGTTCCTGCAGACGTTCGCGTTTACCCA
GTGGCTGCATCAGCGTTTCGGTCGCCGCGCCGTCAGTGTGTTTGCTGACAAAGTAGTGGT
GATGACCGCATCCCGCTACCTGTGGCAGATGGGTGACGCACATCACCTGAGTGGATTGCC
CAAGCTGGCGCAGCATCTTGCCGACAATCGCCGCGGTCGGGCCGCTGATACCGACATCCA
CTTCGTCGAAAATCAGGGCTGGGGTGTCCATCTTGCGGGCGGTAATGACCTGGATAATTA
GCGCGATACGAGATAGTTCACCGCCCGACGCCACTTTGATCAGCGGCTGATGAGGCTGGC
CGGGGTTGGTAGTGACGCAGAACTCGATGTGGTCGGCGCCGTTGGCGGTCAGCGAATCTG
GTGTGAAGGTCACATCAATCGTGAAATGACCATGCGGCATCGCCAGCTCATGCATATTGG
TGGTGATCAATTCCGCCAGTTCGCTGGCGTGCTGACAGCGTCGGGCGTGAAGTTGTTCGG
CCACATGCAGGGCTTGCTGGTGGAACTCTTGCACCGCGCGATTCAGGGTTTCATGATCGC
TTTCCTGCTGTTCCAGCAGTTGTTGTTCCTGCAATAACTGTTGATGAAACGCGGGAAGTT
CTTCCGGTGTCACGTGATGCTTACGCGCCAGCGTCAGTTGGCGCGACAGGCGCTGTTCCA
GTTCGTACAGACGAATTGGATCCATATCCATACTGTCACAGTAATGGCGCAGTTCGTCGC
TGGCCTCACTGATTTGGATGCCGGCTTCTTCCAGCATGGAAAACACGCCGGAGAGTTTTT
CATCCAGGCTCACCAGCTCTGAAAGCTGATGTCTGGCGCTGTGCAGCATGCCAAGCAGGT
TCTGGTCTTCGCTTTCGCTGAGAATTTGTAACGTCTGCTGACTGAGGGACATCAGTTGTC
CGCTGTTGGCGAGTCGCTTGTATTCGACGTCAATCTGCTCGTACTCGCCCGACTGGGGCG
CAAATTCGTTCAGCTCTTTGAGCTGATATTGCAGCAATTCCTGACGCGCTTCCCGCTCAA
TGGTGGCTTGCTGGAGCTGCGCCAGTTCGCGGCAGCTTTGATGCCACTGCTGCCAGATCT
GGCGCATGGCGCTGAGCAATTGCGATTCATCGGCGTAGGCATCCAGCAGGTGGCGTTGAT
GTTCCGGCTTCAGCAGCAACTGGTGGGCGTGCTGCCCATGAAGCTGAATCAGGTGCAGGC
CCAGTTCGCGCAGTTGCGACAACGGCACCGCCGTGCCGTTGATGAAGGCGCGGGAGCGGC
CGTCGACGCTGATGACCCGGCGCAGCAGGCATTCGTTGTTGTCATCAAGCTGGTTGTGTT
CAAGCCAACGCAGCGCGGCCGGGGTGTCCGCCAGTGAGAAGCGGGCGCAGATGTCGGCGC
GGCTGGCGCCGGGTCGAACCATGCTGGCGTCGGAACGATTGCCGAGGCAGAGGCCGAGGG
CGTCAATAGCAATGGATTTTCCCGCCCCGGTCTCGCCGGTAATGACGCTCATCCCTGCCT
GAAAATCAATCTCCAGTTCGCGCACAATGGCGAAGTTACTGATGGTGAGTTGCGCCAGCA
TGATAGTGTCCTGTATGTAACAACAACTGTTATTACGTACAGTATAGACTGGTTTTTTGT
ACAGTAAAGTAGCAAGCGCTACTTTCAGAATAATTTTTTCGACCAGCCGAGCTTGCTACT
CAATGTATTGAAATAACTGTAGTTTTCAGGATGAATCAGGTTCAGGTGATACTGACTGCG
CTGGATCAGCACCTCTTCGCCTTCCTGCACCGGCAGCGAAATCTGGCTGTCGCAGCTGAT
TTCCAGGTCTTGGGTGATGTGGGAAAACTTCAGTCGGATAGAGCTGCTGCTGTTGATCAC
CAGCGGTCGCGCCGACAAAGTGTGCGGGAACATCGGCACCAGCGCGATCGCATCCAGCGA
AGGGGTCAGGATCGGGCCGCCGCCGGATAGCGAGTAAGCTGTGGAGCCGGTAGGCGTGGA
GATGATCAGGCCGTCGGAGCGCTGGGAAAATGCGAATCGATCGTCAATATAGACTTCAAA
TTCAATCATGTGCGCTACTTTGCCCGGGTGCAGCACCACCTCGTTGATGGCGGTGCTACT
GCTGTTGGGGTGGTTGGCGCGGCACACCTGCGCTTCCAGCATAAAACGCTGCTCGCGGAT
GTAACGCCCGGCCAGCACTTCGCTTAGCTGTTGTTGGGTATGATCCGGATCAAGATCGGT
AAGGAAGCCAAGATTGCCGCGGTTGACGCCAATGACGTTGATATCGTAGCGCGACAGTAC
CCGCGCCGCGCCCAGCATGTTGCCGTCGCCGCCGACCACCACCGCCAGGTCCGCCTGCTG
ACCGATTTCCGACAGGCTGCCGGTGGCGGCGTCCGTTAGCTGCAGTTCGCGGGCGATCTG
TTGCTCGATCACCACGCGGTAACCCTGTGCGTGCAGCCAGTGATACAGCATTTCGTGGGT
GGTCAGGGCATTTGGATGACGCGGATGACCGACAATGCCAATGCAGTTAAACGATCTGTT
CATTTGGGTGCCTTATCCTCATGAGAGCACCGGAGACTCACGGTTTTTGGACCGATAGCC
GGACCAACAATATGTGAGTGGTTCCCTTGAAACCCCGGTTTTGATCCCCATAATAAGCGA
ACTAGCGAGATGAATGCGAAAAACGCGGAGAATTTCATGAGTAGTAAAGAACAGAAGTCG
CCTGACGAGCAAGTCTTGGATCAAAAGGAAGCAGCGGAAGGTCAGCAAGCGGATGCCGTG
CCTGAGACGACAGATGTCGCTGATCCGCGTGATGAGCGTATCGCAGAACTGGAAGCACAA
CTGAACGATGTTCAGCAGCGTGAACGTGAAAGCGCGCTGCGCGCCCGTGCCGAAATGGAG
AACGTCCGTCGCCGTGCCGAGCTGGATGTGGAAAAAGCGCATAAATTTGCTCTGGAGAAG
TTTGCGGGCGAAATGCTGCCGGTGATCGACAATCTTGAACGTGCGCTGGAGATGGCGGAC
AAATCCAATGAAGCGCTGTCGGGCATGATTGAAGGGGTCGACCTGACGCTGAAAGCGATG
CTTTCTGCCGTGAATAAGTTCGGTATCGAGGTGGTGGCGGACGTGAACGTGCCGTTTAAT
CCGGAAATTCATCAGGCCATGACTCTGCTTGAATCCGCCGATCACGCGCCGAACCATGTC
ATGATGGTGATGCAGAAGGGTTATATCCTGAATGGTCGTTTGCTGCGCCCGGCAATGGTT
GCGGTGTCCAAAGCCAGGGAATAATCGTTTTCCGGCTTTCTCCGGGGAGCGGCCAACAGG
CTTCTTCCCGGATGCGTCGTGAATGTGGTCTTATTGGTCTTTCCCTTCCTGTATTTTCCT
TGCCGTTTTCTCCCGGTGGCGTCACGAAAACCTTTCCCTGCTGTTTACGCGTTTTTTCCT
GTCGTCATCACATGGAACGTATTTATTTGCGTAATACTGTGTCGGTAATACTGTGCCGGT
CGTTTTTTTGTTTATATTTTGTTAATCTTTACGTATTAAAACGTGTGTCGTTTGTCGGGT
GAATGCATCATTATCATAGCCTATCAGAGCAATCATCACTTCCATTCTAAATGCACTTGA
TAATCATTATCAACTTTGCGAGAGTAATAAAACAATAGTGTTAGAAGGGTTACTCATATG
CCGGGGAGTCGTGTAGTGGAGTCAGTCAGCCGTACGTCAAGGAAGCTCAAGCTTTCACTG
ATGGGGCCGGCCTTTATCGCGGCAATTGGTTACATCGATCCCGGTAATTTCGCCACCAAT
ATTCAGTCGGGCGCCGCCTACGGATATCAGCTGTTGTGGGTGGTGGTGTGGGCCAACCTG
ATGGCGATGTTGATTCAATTACTCTCCGCTAAATTGGGGATCGCCACCGGCAAGAATCTG
GCGGAGCATATTCGCGATCGTTTCCCGAAACCCGCGGTCTGGGCCTACTGGGTGCAAGCC
GAAATCATCGCTATGGCGACCGACCTGGCGGAGTTCATCGGCGCGGCGATCGGCTTCAAG
TTATTGCTTGGCGTGTCGCTGCTGGAAGGCGCGATCCTCACCGGGATTGCCACTTTTCTG
ATCCTGACATTGCAGCAACGTGGGCAAAAACCGTTGGAGATGGTGATCGGCGGGTTGCTG
CTGTTCGTGGCGGCGGCCTATATCGTCGAATTGATTTTTTCTCGCCCGGAGCTGGCGTCG
CTGGCGAAAGGCATGGCGGTGCCGAGCCTGCCCAATTCCGATGCGGTGCTGCTGGCCGCT
GGCGTGCTGGGTGCGACCATTATGCCGCACGTGATTTACCTGCATTCGTCGCTGACACAG
CAACAAAGCCACATCACCCGCGCCGAGCGCTATTCCGCTACCAAGGTGGATGTCGCGGTG
GCGATGACCATCGCCGGGTTTGTGAATCTGGCGATGATGGCGACGGCGGCGGCGGCGTTT
CACTTCAGCGGCAACACCTCGATTGCCGAACTGGATCAGGCGTATCTGACGCTGAAACCC
TTACTGGGGCAGGCTGCGGCGACAATTTTCGGCCTGAGTCTGGTGGTGGCGGGGCTGTCG
TCCACAGTAGTGGGGACGCTGGCCGGCCAGGTGGTGATGCAAGGGTTTGTGCGCTTTCAT
ATTCCGCTGTGGGTTCGCCGCGTCGTGACTATGCTACCGTCTTTTATCGTCATTCTGTCC
GGTGTGAACCCAACGCGGGTGCTGGTGTTAAGCCAGGTGCTGTTGAGTTTCGGTATTGCG
TTGGCGTTGATTCCGCTGCTGGTTTTTACCGGTAACCGCGAACTGATGGGGTGCCTGGTG
AACAGCCGCCGGGTACAGAACCTTGGCAAAGTGATCGTCTGTATCGTGATCGCGCTCAAC
CTGTATCTGGTGCTGGATACGCTGCTGGGTTAACGAGCTCGCCTGATCTTTGCGACGCCT
CCGCCGGTTATGGTCGGGGGCGTTTGTTTTTTCCGGTTACGACTTTTCTGCTTTCATTTA
CGATCACGTGCATTCCGGCAGGCTCCGTCCTATTATCTGGGACTGATTTTTTTGATACAG
AGATTCAATGATGTTGTCGCCCATTACTGTCCTTGATAAGCAACTGTTATCCGATCACTG
GTTTGTGCTTCATAAATATGTGTTTGATTTAAAACGTAAAAATGGCGGAATGGTGCGCCA
GGTGCGGGAAGTGTATGACCGTGGCAACGGTGCCGCCATTCTGCTTTACAACCGCGTTCG
CGGGACGGTCGTGCTGACGAGACAGTTCAGGATGCCGACATATCTGAATGGTAACGAAAG
CGGGATGCTGCTGGAAGCGTGCGCCGGTTTGCTGGATGATCAGTCGCCGGAACAGTGCAT
CCGTAATGAGGCGATCGAGGAAACCGGTTACCAGATAGGCGAAGTGGAAAAGTTGTTTGA
AGCCTACATGTCACCGGGGGGGATAACCGAGCTGGTGCACTTTTTTGCCGCGGAATATGA
CGACTCACAGCGTAAAACGAACGGCGGCGGCGTGGATGATGAGGATATCGAAGTGCTGGA
ATTGCCGTTTAGCGACGCGCTGGCAATGATTAAGGACGGACATATCCGTGATGGTAAAAC
CATCATGCTGCTGCAGCACGCGCAGATTAACGGCTGGTTTGCCAATCTGCGCTAACGGCA
TATCAAAACGATAATATCAATACGATAGATGACAAGGGGCCGGCAGGCCCCTTGTTGTTT
GTGGCGGAGCCGTGTTTACAACTGGGCGGCTAGCAGATCTTCCAGCTTCTGCTGGTCGGC
GGCGAACAGGCGGATGCCTTCGGACAGTTTCTCCACCGCCATCGGATCCTGATTATGCTG
CCAGCGGAATTCGGTTTCCGACAGCGGCGCCGGCTGATGGAAACCTTCGGTTGACGGGCT
GAGAATGCGCTCCACCGGCGCGGTGCTGTTTTTCAACTGTTCCAGTAAAGGCGGGGCAAT
GGTCAGGCGATCGCACCCGGCCAACGCCAGAATCTGTTCCACCTTGCGGAAGCTGGCGCC
CATCACGATGGTGCGATAGCGATGCTGTTTGTAGTACTCGTAAATACGCCGCACCGACAG
CACGCCCGGATCCTGTTCGGCATCGTAGTCGACGGAGGGGTGTCTGGCCTGATACCAGTC
GTAGATGCGGCCGACAAACGGCGAAATCAGATAGATGCCGGCTTCCGCGCAGGCGCGGGC
CTGTGCAAACGAAAACAGCAGCGTCAGGTTGCAGTTGATCCCTTCCTTTTCCAACTCTTC
GGCGGCGCAGATCCCTTCCCAGGTGGCCGCCAGCTTGATCAGAATACGCGAACGATGTAC
GTCCTTTTCCTCGTACATCGCCACCAGCTTGCGCGCTTTAGCCACACACATGCCGCGATC
GAACGACAAACGGGCATCCACTTCGGTGGAGATCCGTCCGGGAATACTTTTCAGCACTTC
GGCGCCGATGTTGACCGCCAGACGGTCGCTGGCGTTGATCAGCAGGGTTTCTCTGGACCC
GCCCTGCTGACGGGCGTAAGCCAGCGCATCGGCAAACAGCGGCTGATAAACCGGCAGGCT
GGCGGCTTTTAGAATCAAGGATGGATTGGTGGTGGCGTCCTGCGGTGAAAAGTGGCGAAT
AGATTCGATATCGCCGCTGTCTGCCACTACCACGGTGAATTGTTTCAATGCGTCTAGTTG
GTTCATGGCTTGGCTCCCAGAAGAGAAAATTGGCGGAACCACCCTGCAGGATTCTGTGGC
GCAATAACATGCGTTTTTTCTGATTGCAGTCATGACAGGTTGATCCCCTATGCCGTAACA
CAGGCTAAGCATAGTCAATCCGTGTCGGGCTTGCTGATGACAAGGGGGATCTTGGGTAGC
CATATCATCGGTATTTGGTCATGTTTGGTCGGGAAAACAGTCGTTATGGTGAGTGATTTT
CAATCTCATTAATTAACTATATTAAGCGGTATTCCAACGTGGATTTTGTAATGCTTCATG
GTTTAGAAAATCACAGACACGATACACTGAGTAACTCGCCACCCTACCCACAAAGCGATA
AGACAAGGTAATAAACTATGGATGAACAACTGAAGCAAAGCGCACTGGACTTCCATCAAT
ATCCGGTGCCGGGAAAAATCCAGGTCTCTCCGACCAAACCGTTGGCCACGCAACGCGACC
TGGCGCTGGCCTATTCCCCGGGCGTTGCTGCGCCTTGTCTGGAAATCGCTGAAGATCCGC
TGGCGGCTTACAAATATACCGCGCGCGGCAATCTGGTGGCGGTGATCTCCAACGGTACCG
CGGTGCTGGGGCTGGGCAACATCGGTGCGCTGGCCGGCAAGCCGGTGATGGAAGGCAAAG
GGGTGTTGTTCAAGAAGTTCTCCGGCGTCGATGTGTTCGATATCGAAGTGGACGAGCAGG
ATCCGGACAAGCTGATCGACGTGATCGCAGCGCTGGAGCCCACCTTCGGCGGCATCAACC
TGGAAGATATCAAGGCGCCGGAGTGCTTCTATATCGAGCAGAAGCTGCGTGAGCGCATGA
AGATTCCGGTATTCCATGATGATCAGCATGGCACCGCCATCATCTGTACCGCGGCGGTGC
TTAACGGCCTGCGCGTGGTGGAAAAACAGATTTCCGACGTTCGGCTGGTGGTGTCCGGCG
CGGGCGCGGCATCTATCGCCTGCCTGAATCTGCTGGTGGCGCTGGGCCTGAAACGTGAAC
ACATCGTGGTGTGCGACTCCCGCGGCGTGATCTACAAAGGCCGTGAAGCCAACATGGCGG
AAACCAAAGCGGCTTACGCTATCGACGATAACGGCAGCCGTTCGCTGGCCGATGCCATCC
CGAATGCGGATATTTTCCTCGGCTGTTCCGGTCCGGGCGTGCTGACGCAGGATATGGTGA
AAACCATGGCGCCGCGTCCGCTGATCATGGCGCTGGCTAACCCAGAGCCGGAAATTCTGC
CGCCGCTGGTGAAAGAAGTGCGTCCGGACGCCATCGTGTGCACCGGTCGTTCCGACTATC
CGAACCAGGTCAACAACGTACTGTGTTTCCCGTTCATCTTCCGCGGTGCGTTGGATGTGG
GCGCGACCACCATCAATGAAGAGATGAAGCTGGCCTGCGTGCACGCCATTGCCGATCTGG
CGCTGGCGGAGCAGAGCGAAGTGGTGGCGTCCGCCTATGGCGATCAGGATCTCTCCTTCG
GGCCGGAATACCTGATCCCCAAACCGTTCGATCCGCGCTTGATCATCAAGATCGCGCCGG
CGGTAGCGAAAGCGGCGATGGAGTCCGGCGTGGCGACCCGCCCGATTGAAAACTTTGACG
ATTACATCGAGAAACTGACGCAGTTCGTCTACAAAACCAACCTGTTCATGAAGCCCATCT
TCTCTCAGGCCCGCACCCAGCCGAAACGTGTGGTGTTGGCGGAAGGGGAAGACCCGCGCG
TGCTGCACGCCACGCAGGAACTGGTGTCGCTGGGGCTTGCGTTCCCGGTGCTGATCGGCC
GTCCGGGCGTGATCGAAAAACGCATCCAGAAGCTGGGCTTGCAGATCGCCATCGGCAAGG
ATTTTGAGGTGGTGAACAACGAATCCGACCCGCGCTTTAAAGCCTACTGGACCGAATATT
TCGAGATGATGAAACGTCGCGGCGTGTCTCAGGAGCAGGCGCAACGCGACATGCGCGGCA
ACCCGACGCTGATCGGCTCCATCATGGTTCACCGCGGTGAAGCGGATGCGATGATCTGCG
GTACGGTCGGTAACTATGAAGAGCACTTCAGCGTAGTGGAGAAGGTGTTCGGCTACCGTG
ACGGCGTGCATGTGGCGGGGGCGATGAACGCGCTGCTGCTGCCGAGCGGCAACACCTTTA
TCGCCGACACCTACGTCAACCCGGACCCGACGCCGGAACAGCTGGCGGAAATCACCCTGA
TGGCGGCTCGCACCGTGCGCCGTTTCGGTATCGAACCGAAAGTGGCGCTGCTGTCGCATT
CCAGCTTCGGCACCTCCGATTCGCCGACGGCGAAGAAAATGCGCGCCACGCTGGAACTGG
TGAACCAACTGGCGCCGGAGCTGCAAATTGACGGTGAAATGCACGGCGACGCGGCGTTGG
TGGAGGCCATCCGTCGTGAGCAGATGCCGGACAGCCCGCTGAAAGGCGCCGCCAATATCC
TGATCATGCCGAATATGGAAGCCGCCCGCATCAGCTACAACCTGCTGCGCGTGTCCTCCT
CCGAGGGGGTAACCGTCGGGCCGGTACTGATGGGCGTTGCCAAGCCGGTGCACATCCTGA
CGCCGATCGCCTCTGTGCGCCGTATCGTCAACATGGTCGCGCTGGCCGTGGTGGAAGCGC
AGACCGAACTGCTGTAATCCAGTCGATTGTCAGTAGCGAAAAGACCAAACCGGCAGGTTA
CCCTGCCGGTTTTTTTACACCTGCTGGCGCAGCCACTTCTCCAGTTCGTTAGCGAACTGC
TGGCGTTCGCGCTGGCTTAGTGTGGCTGGGCCGCCGGTTTGCACCCCGCTGGCGCGCAGC
GTATCCATGAAATCCCGCATCGTCAGCCGCTCGCGGATGGTATCCGGGGTGTAACGCTCG
CCGCGTGGGTTGAGTGCGATCGCGTGTTTTTCCAGCACTTCGGCCGCCAGCGGGATATCC
GCGGTGATCACCAGATCGCCCGGCTGAATGCGGCGCACGATTTCGTTATCCGCCACATCG
AATCCGGCGGCGACGCGCAGACTGTGAATGTGCGGCGAAGGCGGCGTTCTGAGCGGCTGG
TTGGCGACCAGCGTCAGGCGGGTCGCGGTGCGATCGGCGGCACGGTAGAGCACATCTTTA
ATCACATTGGGACAGGCGTCGGCGTCCACCCAGATGGCGGTCATCCGCGTGCTCCCGACG
GCGTATTCAGACCCAGCCAGTCACGGGCGGGCAGGAAGTCGCGGTACAGCGCCGCTTCCG
GGCTGTCCGGCTCCGGTTGGTACTGGTATTCCCAGCGCACCAGCGGCGGCAACGACATCA
GGATCGACTCAGTGCGCCCACCGCTTTGCAGGCCGAACAGCGTGCCCCGGTCCCACACCA
GGTTGAATTCTACATAGCGCCCGCGGCGATAAAGCTGGAACTGGCGCTCCCGATCGCCCC
ACGGCAAGTCTTTGCGGCGATTGACGATCGGCAAATAAGCGTGCCGGAAACCTTCACCCA
CCGCGCGCATGAAGGCAAAGCTGGTATCGAAGTTCGGTGTATTGAGGTCGTCGAAGAACA
GGCCGCCAACGCCGCGCGCTTCGTTGCGGTGTTTGAGGAAGAAGTAGTCGTCGCACCATT
GCTTGTAACGCGGGTAGACGTCGTCGCCGAATGGTTTACACAAATCGAACGCGGTCTGAT
GCCAGTGGACGGCATCTTCCTCAAAACCGTAATACGGGGTGAGATCGAAACCGCCGCCGA
ACCACCATACCGCCGGTTCGCCCGGTTTTTCGGCGATGAAGAAGCGGATGTTGGCGTGGC
TGGTCGGTACATACGGGTTCAACGGATGGATCACCAGCGATATGCCCATCGCCTGAAAAC
TGCGTCCGGCCAGTTCCGGGCGGTGGGTGCTGGCCGACGGCGGCAGCGAGGCGCCGGAAA
CGTGAGAGAAATTCACTCCGGCCTGCTCAAATACCCGTCCCTGACGCAGCACGCGGCTGC
GTCCGCCGCCGCCGGAAGCATGCTGCCAGGCGTCTTCGATAAAGGTGGCGGAGCCATCGG
TCAGTTCCAACTGCCGGCACAGGTTGTCCTGTAACGTGAGCAGAAAGTGCTTGATCGCGT
TGATGTCAGGTGAGCTCATAATGTCCCTTATGATGTTGAAAGGCGGTTGGGATTATCCAG
CCTGGGCTTATTCAGTCCTAGTATATCGAAATTCGGCTGGTCGCCTATTGCCGGTCAATG
CCGTCGGCGTGAATCGGCACCATTGCTGAAAAGTGTATGACGGAGATGTTGCGTCTGCGG
TGAATCACGGGATAATCGGTGATGACCGATTGACTCTAGATGGCGAGCAGCGATGGAAAT
CCGCATATTCAGGCAAGATGACTTTGAAGAAGTGATCACCCTTTGGGAACGGTGCGATTT
GCTGCGTCCCTGGAATGACCCGGAAATGGATATTGAGCGCAAGCTCAACCATGATCCCGA
CCTGTTTCTGGTGGCGGAAGTGGGCGGCGAGGTGGTCGGCTCGGTGATGGGGGGCTATGA
CGGTCACCGAGGTTCGGCCTACTATCTGGGGGTGCATCCGGATTACCGCGGGCGCGGCAT
CGCTAATGCGCTGATCAGCCGTCTGGAAAAAAAACTGATCGCGCGCGGTTGCCCGAAGAT
CCACCTGATGGTGCGTCAGAGCAACACGGCTGTTATCAGCATGTATGAAAAGATGAACTA
CGACATGGTCGATAGCATCACGCTGGGCAAGCGCCTGATTGAAGATCAGGAGTATTGACC
GTTCCCCTCTGGCTGCGTTTGCGCGCCGTCGATTGTTGACGGGGAGACGCCGCCTTATCT
CCGTCTGACGCCGACCGATATCCCCAGCCTGTCGGCTGCATTTTCCTTTCTTTTTCTGTC
TCTGTTTCTGTTCGCGCGTCCGTGCAATTTTTCTGCGAGTGATTTCCCACCTGTCCAAAA
GGTTAGGTTTGTGCTGACGTACTGTAAAAACTTATTGATAATGGATATCATTTGTAAAAT
AATTCTCATTATCTATAAAGGAACGTTTCTGTTTGTTTTTGGGATGGGAAATCAGGGGGC
GCCGCTGTTGTCCTGTCCACGATTTGATACTTATTTCTATAAATAAAACATGGTATTACG
TTGAAAGTTACGCATTCTCTCCTGTTATCCGTTGGGGTACATCTGTCGGTGGTCTGGGCC
TTGTTGTGGGGGTATGCCCCTCACGAGCAGCAGATGCTGCAGGCCGGACGCGCCGGAGAA
AGCATGGCGGGCATGCATGTCACGTCGTTCTCCGCCCACGCTGTTCGGCTGCTTTCCACC
AACACCGCAGCATCGTCTGCTGACGAACCGGGTACTGCTTCCAGCACAATGCTTGGTGCT
GCGGTGCCGGCGGTGATGCCGGCGCTACCGGTTAACGATCGCGCCTTGGTGACGGCCGCG
TCTTCCGACACCGCCGCGACAACACGCCCGCAAAAACCGACGGAGAAAACCCGCGAAACG
CCACGTCCGCCACAAGACCCCGCGCCGGTGCGGGCAAAAGAAAATGCGGACGTCAGGAAA
ATACTCGCTTCTCCACGCAGTGAAACCCGTGATGCGCCGGAGCCTGTGACGGGGGCAGCA
AGCCCGGCTGAGCCGGGAAATCGCACAACGGCGCCTGCGCCCGCCAGCGCATCGGCAGGC
GGCCAGGCCGCACCGGCGGGGGAAAGTACGCTGGGGCAGGCCAGTCAGGGCGCGGGCACC
AGCCAAACCGGCACGCTGAAGGCGTTGCAACGCCGGGTGAATTACCCCGTTCGGGCACGT
TCGATGGGCGTGGAAGGGCTGGTTCGGCTGCGGTTTGACGTCACGGCCAGCGGCACGGTC
ACCAACATTCGGGTGCTGTCGGAGAACCCTGACGGGATGTTTAGCAGCGACGTTATCAAA
GACATGGCGCGCTGGCGTTATCAGGCCGGTTCAGCGGTTGCCGACCAGACGGTATCCGTC
ATTTTTCGGCTGAATGGCCATATCGAAATTCAGAATTGATTGTTTTCTTTTCAATATCAT
CAGGGGTACAGGAATAACTGCATGAATAAGCATCTCTATTTGATGATGATACTTGGCGTA
TCATCAACGGCGACGGCTGCCGAACAGACGGCTCAAACAGAAAATACCGCTACCGATAAA
CCGGCGGTGGCAGAAAAGAAAAATGCCGATGAAGATACCATTCTGGTGCGTTCCACTCCC
ACCAGTCAGAGTATGGGTACGCAGATTATCAACAGCGAGCAGATTCAGCGTCGGCCGACG
CGTAACGGCAGCGTCACTGAGTTACTGCGTTCTAATCCAAACGTGCGTTTCTCAAACGAT
CTTGATAGCAGCCTAACGCCCGGCGAACTGGCGCCGGAAAACGTGTCGTTTCATGGCGAG
AAGTTTTATCAAAATAACTATATGATCGACGGGTTATCCAATAATAATGTGATTAACCCC
GGTGCGAATAATGGTGAACTGAGCGCGTCACCGGACGGATATAGCCCGACTGACCTGCCC
GCCGGCGGCGCGCAATCATTCTGGATTAACTCGGAGTTGATCGAGCAATTACAGGTATTC
GACAGCAATGTCTCCGCGAAATACGGCGACTTTACCGGCGGCGTGGTCGATGCCAAATTA
AAAGACCCGAAACTGGACCGCGCTTCCGGTAGGGTTTCTTACCGAACCACTCGCGACAGC
TGGACCCGGTATCATATTGACGACGATATTGAAGGCGACTTTTATTCAGCAAGTCAGCTC
TATTATCAGCCGAAATTCCGCAAGAATTTTTATTCCGCCACCTTTAATCAGCCATTAAGC
GATAAGGCCGGATTTATTTTTGCCTATAACCGCCAGCAATCGTCCATCCCGTTTTACAAC
AGCGTCATGGACGAATGGGTCACGCAGACGCGTGAGGCGGAAACCTATTTGCTTAAAGGC
ACCTATCTGGCGGATAACGGCGATATTTTCCGCCTGACCGGCATGTACGCGCCGCATGAG
TCCGGCTATTACAAAAAAGACATCAAAAACGGTGGCTATACCAATACCGGCGGTGGCTAT
CGCGGCAATATCGAATGGGAACACAACGCGGACTGGGGGAAAGTGAGCAGTCTGGCGGGT
TATCAGTCTGAGGAAAACCGCATCGAGCATGAGGGCGATACCTATCAATCCTGGTATCGC
TATAACCTGTCGTCCCGGTTTGTGTCCAGGGTTGTGGACTGGGGAACGGGGGTAGCGGGA
AATAACGCACAGTTATCAGGGATCGGCGGTTATGGAAAATATGCCACAGAAAAACAGACC
GTTACCTTCAAACAGGATTATGAACTAAACCCGCTTGCGCTGTGGGGCACCAACCATCAG
TTGGATATGGGTTGGCAGGTGGATTCTTACCGTGCGCAATATCGCCGTTTTAGCGATGTG
TATACCAGTCGAAATACGCCTACCATCAGCACCAGCGTCGTGTGTCAGGCCGGCGACGCT
TTCTGTATTACTGGCGAGCAGTATTACCGTAGCCGCAATCTGTTCCCGGCGCGTCAGGTG
GAAGGCAATTACGTCAATTATGCGATGTATTTGCAGGACAGCGTCAGTTACAAGAATCTG
GAAGTGACGCCGGGCGTGCGTTTGCAGTATGACGATTATCTGAAAAACCTGAACATCGCC
CCGCGTCTGGCGGCGTCTTATGATGTGTTTGGCGATCGCGCCACCCGCATTTTCGGCGGC
GCCAACCGTTACTACGCCCAGAACATGCTGGCGTACAAACTGCGCGCCGGGATCAACGAG
TCGGTAGTGCAGAGCCGCACCAGCGCCAGCAGTGCCTGGACCAGCGGCAATAGCAGCAAT
GGCAGTTATGACTACAATATTTCCGACCTGAAAACGCCGTACAGCGACGAGTTATCGCTG
GGGCTGTCGCAACGGGTGTACGACACCGTTTGGACGTTGAAATGGGTTAATCGTCAGGGG
CGCGACCAGTTTGGCCGCAGCAGCGGAACCGATGACAGCGGCCAACGCTATTACTACCTG
ACCAACAATGCCCGCACCGAAGGCAATACGGTTTCGCTGACGGTGGAGCCGATCAGCCCG
TATAAACTGAAATACGCCGATATTCGCTGGGGGCTCAGCGCCAGCATGGCGGATAACAAG
ACCAGCTCGCAGATTTACTACGACCAGAGCAACCTGGATGACCGCAAGGTGATTTTCAAA
GGCCGCCTGACCGATCGTCGTGATATGGACGCGCTGGACTACAACACCCCCTGGTCGGTG
GCGCTGAACATCAACACCTATTTCCCGGCTATTCGTCTTAACTGGGATCATAACCTGGCC
TATACCTCCGGTTACAAAGGCTATCGTACCTCCAGCGTCACCTGCTCCGGCAGCGCCAGC
AGCGTCAGCGCCTGCGGCGATTACACCGGTAGCGCCACGCTGTATACCGAGCGCCAGCAT
CAGGATTACGTCTCTTACGACTGGCGATTCAACTACTCCTTGCCCACCTATAAAAACCAG
TCGCTGGACCTGACGCTGGACGTGATCAACGTATTAGACAACGTGATCGCCACTTCGCAG
GAATCCACCGGCAATACGGTGACCTACAAGCTGGGTCGTCAGTTCTGGCTGGGCGTGGCT
TACAACTGGTAATGACCTGACGCCGGGAACGGGCACGTCCCGCCCCGGCGATGAGACAGT
GATTTCTGAGATATCCCGTCGGTTTTACGTACCCATGATTGAGCGATTAATGAGAAAAAT
GACTTCCCGCTGGATAGGCACGATAGCTTTCTGTCTGTTCAGTGCGCTGGCCTCAGCGCA
AACCGTCACCAGCCCGTTGCCGGTGATCACTGAGGGGCAACTGGATAACGGCCTGCGCTA
CACCATCGTGCCGCTGGCAGGGCAGCAACAACGGCTGGATATCCGGCTGAGCGTTGAATC
CGGTTCGCTGGATGAGCAAGACGGCGAGTCCGGCGTGGCGCATATGGTCGAACACATGGT
GTTCCGCGCCACGCGGGAGTATCCGGCCGGTCTGGCGCAGACGCTGGGTCAGCAGGGCTG
GGTTCGCGGTCAGCATTACAATGCCATGACCAATTACGAGCGCACGGTGTACATGCTGAG
CCCGCCTGCCGGCAAGCCGTCTTTGGGGCTGGCGCTGAACGTGCTGGCGCAGATCGCCGG
GCAGGCGCGCTTCGAACCGGAGGACTGGCAGCGTGAACGTCAGGTGATTCTGGAAGAGTG
GCGCGGCAAGCTTGGCGTGGCGGAACGCATGAACCAACAACGGGTGGCCGCCATCCGGCA
TGGCTCCCGCTATCCCGATCGTCCGGTTATCGGCTCCGAAAACGCGATCCAGACCACGCC
GGTGACGGTGCTGCGCAATTTTTACGCCCGCTGGTATCACCCCCGGAATATGCGCCTGAT
CGTGATCGGCGACCTGCAACCTGAACAGGTGAAACAGGCGATTACGCAGGCGATGGGGAC
GTTGCCGGACGGCAAGATCCCGCCGCGGGATCAGTATGAACCAGCGTTGCGCCCGCAACT
GCATGTGGTGGGCCTGCAGGACAGCCAGAGCAGCGTCAGCCAGGTGTCGTTGGTGTTGCG
TTTTGATGACGCGGCGGCCAGAGCACCCGGCGAGCAGGGGCTGCGTCATCGTTTGATCAA
CCAGATCGCGTTGGACACCCTGAGCCGGCAGGTACAGCGTCAGCCGATCTCCCCGGCAAC
GGCGGTCAGCAGTCTGGTGGTGCGCAAGTCCGACATCGGGCGTAACACGGTGGCGCTGGG
GCTGTTCGCTTCGGTGCTTCCGGATGGCCACCGGCAGGGGCTGAGCGTGCTGCTGCAGGA
GATTGCCCGGTTGCAGCGCTACCCGCTCTACGAGTCGGACATCACGGCCGTCAAGGATGA
GATTCGTCAGTCGGCGCAGAACATGGCGGCGACGCCGGAACAGCGCGAGTTCTCCGACTG
GGTGCAGCAACTGGTGGTGTCCTGGCAGCAGGAGCGCCCTTATACCGGCAAACAACAGCT
GGGGCAACAGGCGCTGGCGGCGCTGAAAAACATTACCGCCGCCGACATCAACGCTTGTCT
GCAACGCTGGCTGTCCTCGCCCGATCAACTGGTGCAGTTCAGCGTCCCCGGCAGCCTGCC
TTTTACCTTGCCGTCAGCGGCCGACATTGAACAACAGCGCCAGCAGGTAGCCCGCAGCGA
GCTGTCGCCGTTGCAACCATCTGTGGTGCGGGTCGCGCCCGTGCTGCTGGCAGCCGACGG
TCAGGGCGCGGTCACCCGCGTGCGCTCGTTCCCGGAGCAGAAGGTGGAAGAGTGGCAACT
GGGCAATGGCGATCGGCTGGTGTGGCTGCGCAGCGCTCAGGCAGGCAAAGCGGTATCGCT
GACCGTGCAGTCGCCCGCCGGCTTTATGGCGCCGGGACGTGAGCCGTGGCTGTCCCAACT
GGCCGGTCAACTGATCAGCCAAAGCGGGCCGGTTGGCTGGAAAGGCCGCGATCTGAACGA
CTGGAAAAAGGCGCAGCAGCTGTCTCTCAGTCTGGATTACCAGCCGGATGCGCTGCGCTG
GAGCGGCAGCGTCAGCCCGGACAAGCTGGACGCGCTGCTGCATCTCTATCATGCGATGAA
CCGGTCGGCCGCTATTGATGAAAACGACATGCGCGACAGCCTGTCGGTGCTGAAACGCCA
GCAGGTCACCCGTGAGCAGAGCGTTGGCTCCCGGCGGGATCAGGAGATCGCCGTGTTGCA
GTTTGGCAAAACGACCACGCCTTTCCCAACGCCGGCGCAACTGGACACCGTCACCACTGA
ACAACTGGCGGAGCAGTGGCGGCAGACCGTCGCGGCGCCGGTGACCTACTATCTGCTGGC
CGATCTGCCGGCGGAGCGGTTACGCCCGCTGGTGGAGCGCTATCTGGCTTCACTGCCGCG
CCAGAGCGGCGCTGAAAGCCCGCAGAACCTGGCGTTGCCGGGGAAACGCGAGCGCCTCTC
CGCCATCAATCTGGAACCGAAGGCGGATATCTACCTGTGGAGTTTCTCGCCGCAGCCGTG
GACGCCGCAGCAGGCGGTGCAGGTCAATATCGCCTCCCGGCTGGCGGCCCGTTATCTCAA
GGCCAGCCTGCGGGATGACGCGCAGGGGATTTATAACCTGAAGATGGAAAGTCGTCTGAA
TGACAACAGCCAGCGTATTGAGACGTTGCTGCGTTTCACCACCTCGCCGCAGCGGGCGCA
GGAGTTGAGACGCAACGCGCAGCAGGTACTGGAAACGCTGGCGACGCGCATCACGCCGCA
GGACGTGGAGCAGGAGCGCCAGCAGTTTATCCGTAGCGAGCGCGCCCGCCAGCAGGACAA
CAGCACCCTGATGTCGCGGCTGATGCTGAGTTACCGCAACTACCACGATCCCCGCTATCT
GACCCAACTGGATAGCCTGGCGCCGGCCATCACCATTGAGGCGGTACGCGAGGCGGCGTC
CCGACTGTGGCATCCGCAAAATCAGGTGCTGTATATCACCTTGCCTCAACACACTACATT
GCCGCAGGAGAAGAAATCGTGAAACCGTTCCTGCAGGCTTTTGCCCTGTTGTGTCGCTCA
TTCTGGCTTAACCCGCGTTACTGGCAAAGCTGGTTGCTATTGGCTGCCATCGTGGCGATG
GGCGGCAGCATTGTGTATCTCAACGTCCGTATCAATGACTGGAGTAAAACCTTTTATGAT
GCGCTGGGGGCATTTGACAGCGGCTTACTTTACCGCCTGATCAAAGAATATTGCTTCTAT
ATCCTGATTTATATCGGTGTCTTCGTGTATCAGGAGTGGCTGACCAAACTGCTGATTATC
CGCTGGCGCGAACAGATGACGGCGGCGTTTATCGATAGCTGGCTGGCGAAACGCGCCTTT
TATCGCCTGTCGCTGAGCGGCCGGGTGGATAACCCGGACCAGCGTATCGCGCAGGATGTC
GACCTGTTCGTCACCCAGACGGTGCGGCTGTCGGTGTCGTTTATCATCACCTTCGCCCAG
TTATTCTCGTTCCTGCTGATTCTGTGGGATCTTTCCGGCGTACAGCAGTTCACGCTGTGG
GGGCACAGTGTTACCGTCAGCGGTTATCTGGTCTGGGTTGCGGTGCTCTATACCGTGCTG
GGCAGCCTGATTACCCAGTGGGTCGGCAAACGGCTGCACGGCATCAACTACCATAAGCAG
CAGGCGGAAGCGGATTTCCGCGCCTCGCTGCTGCGTAAACACGACAGCGCGGAGCAGATC
GCGTTGTACGGCGGTGAACGGCAGGAGAAGCGCCAACTGGGCGGCTATTTTTCGTCGATC
GTCAGCAACTGGCGCTCACTGATGAACGCCGAGCGCAACCTTGGCCTGTTTACCGTCGGC
TATACCCGCGTCAGCCTGATCGTGCCGGTATTCGCCGCCCTGCCGGCGTTTCTCAGCAAG
ACCGTCACGCTCGGCGGGCTGATGCAGATTCGCAGCGCGTTCGGACAGGTACACAGCGCG
CTGAGCTGGTTTATCCGGGTGTATTACTCGCTGGTGGAACTCTCCGCCAGCATGACGCGT
CTGGATCAGTTCCGGCGGGAAATCGAGGCACATCAGGATACGGCGATACCCGTCGTACAG
GGGGAACAACTGCAGGTGGAGCGGCTCAGCTTCTCCACGCCGCAGGGGCAACCGCTGCTG
CGCAACGTGACTTTCCAGTGCGCGCCCGGCAGCTGGAACCGGCTTTCCGGCCACAGCGGG
CTGGGGAAATCGACCTTGCTGCGCACGCTGGCCGGGTTGTGGCCCTATTACAACGGCGCC
TGGCAGGCCGGGCGCGGCAATTCGCTGCTGTTGCCGCAGCAAAGCTATTTAGGGCAGGGG
GCGCTGGCGGAGGTGATCTGCTATCCGCGCGCGCGGCTGGACGATGACGCGGTGTTGCGT
CAGGTGTTGGAGCAGGTTGGGCTGGGCGATTGGGGTGACCGGTTGCAGCAGCAGATGAAC
TGGGATCGGGTATTCTCCGGCGGCGAGCGACAGCGGCTGGCGCTGGCGCGGGCGCTGGTC
AATCGCCCGGATCAGTTGTATCTGGACGAGGCCACCAGCCACCTTGACCCGCAGGCAGCC
CGGCACCTGTTGGGGATGATCCGACAGGCATTGCCGGATTGCACCGTGATTGCGGTCACT
CACCAGCAGGAACTGGCCGATCTGTTTCATTATCACATCGATCTGGCCGCTTTCCGCTAA
CCCTTTTCCCTTTGGCCGGGAAGACGTTTTTCCCAGGTGAAGTTTTTCCCGGCCTGCCTG
AACAATGGTAATCTTGGCGGCATGTGCGCGCCGTGGATCAACCGGCGCGAATTTTACGGC
ACTTTCTGCCGGCGGCGGACTCAAAGAGCCAGCGCTATGGCAGGGCCGGCTCTGTGGGTC
GGCGCCGTTTTATGTTGAGGAGTCGAGAGTGACAAAAGTGCGTCCGTTGTTTCTGGCTTT
CCCGCTGTTGCTGGCGGGGTGCAGCACACTATCCAGTTTTTCCTGGTCCAGTTTGTCGCC
GTTTAACTGGTTTGGCCATCGTCTGACGGTATCGGACGCCGGCGTTGGGGACATTACTGC
CAGGACGCCGATGCTGGAGTCGGTATTGAATGACGCGCTGAACGGCGATTATCGTCTGCG
CGGCGGTATGGAAACCCGTAACGGCAAGCTGGTATCGATCTATGAAGCGCTCAAGGATGA
CAGCGTCAGGCTGGAAATCAGCGGCGCGCCGAAAGGCCAGGTCACACAGGTGGCTGTAAT
GGACAAGGCGATCGCCAGCGAGTGGGGCGTGAAAATCGGCGACGAATTCAGTTCGCTTTA
CAGCAAAGCGTTTGGCCTCTGTCAGCCGGGACAAGGCGCGGATTCCCACAGCGTTGAATG
CGTGGCGCCGCAGGGTAAACACGTTAGCTACCTGTTCTCCGGCGACTGGAGCGGACCGGA
AGGGCTGATGCCATCCGACGATATTCTCAAGAGCTGGAAGGTCAGCAAGATCGTTTGGCA
CGCGCAGGGTCGAGAATAATTCATCAGCATAGTTTATGTATTCATGGGCCGGGATAACGC
TATTCCGGCTCATGTTTTCGCCGCGTTGTGCGCCGTAATGCCATTTTTATCAGATTTATT
GTTGAAGTTTGTTAAAGAATTTGGCGCTTATTCTGTGCTGAGTTACTGAATAATCCCCTG
ATGACTCACTGCTTTTATTCCTTTTTGTCATCGCTTCATCCACGTCTTATCTTACTGGTT
TGTCATTTCTTCTGAATATGATCCGGATCGCATCTGGTGCTGTATCTGTGCCCGCCTGAC
GCTAACATATAAATCTGCATACAGATTGCCGACATAATGCGCTGTGTGCGACTGGCAACC
GATAGCGTTCTGTTGGCTGTCAATATCACCTGTACAGGAAGTCTGATGTGCGGATTCGCA
TCGCGTTTGGAGCCGCACACCGATAATGATCAATAAGGAGTTTTGATGTCCCACATTCTG
ATGGCCGCGGTGGCAACGCCGGGGCATGTTTATCCTATGCTGACCATCGCCCGTCATCTG
CTGACCAAAGGGCACCGGGTAACCCTGTTCAGCGGCGCGCTGTTTCGTGAGCAGGCGCAG
GCCGCCGGCGTCGGGTTTATCGCGTTCGATGAAGCGATCGATTTTGACTACCGTTATCTG
GAGCGCCATTTTCCCAAACGCGCCACTCTGCCGCCCGGCAACGCGCAGATGGCGCTGGCG
CTGCGCGAATTTTTCTCCGCGCCTATCCCGTTGATCGACCGCCAGTTGCGCGCGGTGCTG
GCGCAAACCGAGGCGGACATGGTGATGGCGGAAAACTGTTTCTACGGCATTCTGCCGCTG
TTGGCCAGCGAGGATCGCCCGCCGGTGATTGGCATTGGCGTGACGCCGCTGTCCTTCTCT
TCCCGCGATTCGATCTTCTACGGGCCGCGTATCCCGCCCGCGCTGCTGCCGCCGGATTTG
ACCCGCGAGCAACTGATCGACGAAGACACCCGCGAGCTGATCGCCGGTGTGAAGGACGCG
TTCGATAGGGTGATGGTGCAGTCGGGGCAACAACCGCTAACCGAGCCCTTTGCCGACGCG
CTGATCAGCGGCTGCGACCGTTTCCTGCAATTGTCCACGACCGAACTGGAATATCACCGC
GATGATTTGCCGTCGTGCATACGCTTTGTGGGGCCGTTGCCGTTGAAAGTGACCGAAGAG
GATGCGGAACAGGCGCTGTGGCCGTTACAGGACACCCGGCCGCTGGTGATTGTGTCGCAG
GGAACGCTGGCGAATGTGGATTTGCAGCAATTAATTGGCCCGACGTTACGCGCGCTGGCC
GACCTGCCCGTCCGGGTGCTGGCGACCACCGGCGGGCGACCGGTGGAAGAGCTGGCCGCC
TCGGCGCCGGAAAACGCATGGGTGTGCCGTTTTGTCTCGCTGGAGCACTGGTTGCCGCAG
GCGGCGCTGCTGATCACCAACGGGGGATACGGTTCGCTCAACGCGGCCTTGTCTCACGGT
GTGCCGCTGATTGTGGCCGGTACGGGAGAAGACAAGCTGGAAACCGCGGCGAGAGTGGTG
TTTGCCGGCTGCGGGCTGAATCTCGGCACCAGCACGCCGGGCGAGCCGCAGATTGCCGAC
GCGGTGATGCGCATCCTCGAACAACCCGGTTATACCCAGCGAGCGCGTTGGGTTCAGGCG
GATTGCGCGCGTCATCACGCGCTGGAGGCGATCGCGGAAGAGGTGGCGGCAATCGGGTAA
GCGTTTTACGCCGCTTATATCTAAAACACGTTGTCTGGATAAACCACTGTCATTTGCACG
GTGGTTTTTTTCACCGGTGGGTGACGCGGTGCGTTATCCCCGCTGGCGAATATTTAGACT
GATGCCTGGGGTTTATTGGCGGTATTGCGCATCAGTTTTTTACGATCAACCCAGGTATGG
GTTTGAGGATCATAATAACGGCTGGGCCATATTTCTTCCGGCTTAACGCCTAATGCGTCG
GCGATCAGCAATTCCCCTTTCGGCCAGGGGCGATATAAAGCGTTTGCCAATGTGCTTGAA
CTTAATCCTGCTTCTCGTGAGACCGCTGAGAGTGATGTCCCTTTCTTCCTTAGTGCAGCA
ATGATATCGGCGGAATGCCAGTCCATTCTCCTTGCGCGCATGATTTATCCTCGATACTTG
TGGCTGGTTGTTATTTTGGTTATGACATACTTTTACTATTACACACTTTTATAGGTAAAA
AATACTCTTGAATTAAATTTAATTTAATAAAATTAGGGATATCATGTGCCATTAATCTGC
TGAAAGCAGGTATTTGTTTGGTTATATGAAGGATAAGGCAAGGAAGTGTTTGATATATTT
AATGAATGGAAACGTGTTGGATGCTGCGGTTGTGAAAGTATGATGGATGAAATAAATTCA
ATGGAATATATTTAATTTAAAACTAATTATCTGGTTAATAATTGGTGATGCTGAATACCA
AATACCATCCTAAAATTTGGCGAAAGAAATTTAATAAACAGGATGTCGCTTGTAATGACC
GTTGAGCACGATTATCTACGCTCGTTTATTCCCTTGCTGGATAGTCTGAGCGAGCCATGG
GGAATCAAGGATCTGGCGTCTCGCCATGTGTATATGAACACGCCAGCATACAGTTATACC
AATACGCCGGTACGTTTTGATATTGAGGGCAAATCCGACGAAGAATTTCCGATCGCCTGG
GCGGAATTATCGGGTGATTTTATTGAACACGACCGTCGAACGGAGATCCGTGCTGAACGG
GTTACTGTTATTGAAACCCATTACTGGTTTGGCAAAACAGAACTGTCGCCGTATATCAGT
GAAAAAATTCCTCTTTTTAATCAGGCAAAAGAATGCGTGGGCATTTTGTGGAATGCCCGG
CCGATGACCACATTGTCGCCACTGATTCATATTGATCGGCGTAAGCCAACCGTACTGAAA
GCCGAAATAACCACCGATCTTTTTACTCGCGCTGAACTGGATACGCTCTTTCTGGTGTTG
CGGCGTTTTTCCAGCAAGGAAATAGCGAAGCGGTTCAACCTGTCCAACAGAACGATCGAA
AACAGAATACAAAACATGTACCAAAAAGCCGGTGTGCATTCGTTCAATCAGTTTGAAGCG
TTTTGCTATCAACAGGGGCTGGACGGCTTTATACCTCACTCATTGCTGACCAAAGGCATT
TTATTTATTTAAGCAAGGATGGGTGAAATGGAAAACATTGATGATTATCCGGTGAGTCGG
GTTCCGGCGTCGGTCCGGCTGCCATTTTTCAATGTGGCTTTGGTTCATATCGGCATGCTC
ACCGCGCTGGATCAGTTTATGTTGGGCGCGGTGCTGGGACATTCGATGACACTCGGCGAG
GCTTTTCTGGCGATAGCCATCGGCAGCGCGATTTTCGGTGTCGTCACGCTGGGGCTGGGT
TACGCGGGCATGAAGGAGGGATTGTCCGGCAGTCTGTTGGCGCGCTGGTGCGGTTTTGGC
CGGATGGGGGCGGTGTTTATCGGCGCGATTATTGCCGTCAGCCTGTTGGGCTGGTTTGGC
GTGCAAAACGCGGTGTTTGCCAAATCGCTTAATTTTGCGTTAGGCGACCGACTGGGATTT
GGCTGGTCGGCAGCGCTTTCCGGCTGTGCGCTGACGCTACTGGTCACCTTCGGTTTCAGT
GCGTTACGCTACACCGCCAGAATTGCAGTGCCGCTGTTTATCATGGTGGTGGGCTATATT
TCGACCATGACGCTGACCGGGCACACTATTACCGAGTTGCTGCAAAAAGGCGTGTCTGGC
GAGGTTATTTCAGTGAGTGCCGGTGCGACTATGGTGGTCGGCGGTTGTATTGTGGCAAGT
CTGATCACCCCTGATATGACGCGTTATTCTCGTCGCGGGCGGCATGTTTTCTGGATCACG
ATGTTGTCGATCATTATCGGCGAATTTATCGTCAATGGGCTGGCTATCCTGATTGCCCGC
GCGCTCAATACCGCCGACATCGTGACTATCATGTCGCAGACGGCGGGCGGTATCGGGCTG
ATTACGGTCATTTTCTCTACCCTGCGCATCAATGACATCAATCTGTATTCATCGTCACTG
GGCATTGCTAATGCGGTGGAAGGCATCACGGGCAGAAAGCTGAGTTACAAGGCCATCACG
TTGTTGATCGGTTTTATCGGCACTTTTCTGTCGGTTATCGGCATTCTGGATCGATTTGTA
GATTTCCTGACATTGCTGGGGGTGTTCTTCCCGCCGGTTATCGGGGTCATGCTGGTGGAT
TACTATATTCTGCGTACCAGCCGGCGGTTGCTGGACGAAAGCCGTCAGCGCGGCGAACTA
CCGGATGCAGGCAGTACGCCATACGTCGGTTGGTCGGCGATTATCGCCAGTCTGATGGGG
AGCGCCGTTGGGTTGTTCACCGAATGGGGTATCCCGGCGTTGAATTCGCTGCTGGCGGCC
AGTCTGCTGTACTGGCTGATCAAGGTAACGTTACCGACAGCGAAATCCATCCGGAGTCGG
TAATGTGACCACTACGTTGATCATCCTTGCGAAAACAGTCACCTACGCTTTCCACCTTTA
TCGGTAAGGTTATCCTGTTATCGTCAACATCGTCTGATATCATGTGATCAGAATTGGGGC
GTGGTGGTCACGCCCCGCGTCTTTATTGATATAGCAGCATTGAGATAGCAGCCCGGCATG
GCTTGCCGGCGCGAGAGAAACTGCACCGAGTAATGTGAGGAAGCAACAGATGACACAAAT
TCAAAGCGGTATTTTGCTGGAGCATCGCCGTTTTGCCATCTTCATGGAGGCTATGGTACA
GGGAGAATTTGATGCCATCCGCCAGGGGTGTAAGAAGTTCTGTCAGGCGCTGACCGAGTT
GCAGCAACGTTTCCCTGACGCGGGTCTTGGCGCGGTCATCGCTTTTGGCTACGACGTCTG
GCGCGAGCTGGATAGCGATAACAGCGCGCAAGAACTCAAGCCCTTCACGCCGCTGGGCAA
CGGGCTGGCGCCCGCCACTCAGCGCGACATGCTGATCCACATCCAGTCGCTACGTCATGA
CGTCAACTTTTCGCTGGCGCAGGCGTTGCTGGCGGCGTTTGGCAACACCATCAACATCGA
AGAGGAAACCCACGGTTTTCGCTGGGTGGAAGACCGCGATCTGAGCGGTTTTGTCGACGG
TACCGAAAATCCGCAGGGCGACGCCCGGCGTGACGTCGCCATCGTGCCGGACGGGCAGGT
GGGCGAAGGCGGCAGCTATGTGTTTGTCCAGCGCTGGGAACACAATCTGCGCCAGTTGAA
CCGCCTGAGCGTGGAACAGCAGGAACAGATGATCGGCCGCACCAAACAAGATAACGAAGA
GTTGTCGTCCGAGTCGCGGCCGGTGACTTCGCACCTGAGCCGTGTCGACCTCAAGGAAGA
CGGCAAGGGGCTGAAAATCCTGCGTCAGAGCCTGCCTTATGGCACCGCCAGCGGCAAGCA
CGGCCTGTATTTCACCGCTTACTGCGCCCGGCTTTACAACATTGAACAGCAATTGCTGAG
CATGTTCGGCGATCGCGACGGCAAACGCGACGATATGTTGCGCTTTACCCGCGCGGTCAG
CGGCAGTTACTTCTTTGCCCCTTCTCTTGATCGTCTATTGTCGCTATAAGAGAATCCGGT
TTTGCTACAGTCAGGCACTGCACCGCGGTGCCTGTTTTTTTGGCGCCGCCTGACGTCTCC
CGGAGAGAGAATGTGACCACGCTTGAACACTGCGTCGGCAATACGCCGCTGATTAAATTA
CAACGTCTGGCTCAGCACACCGGCAGCGAGATCTGGCTGAAGCTGGAGGGCAATAATCCG
GCTGGTTCGGTGAAGGATCGAGCCGCGTTGTCGATGATCCAGCAGGCGGAACGCCGGGGC
GAGATTACGCCGGGCGACACGCTGATTGAGGCCACCAGCGGCAACACCGGCATCGCGCTG
GCGATGGTGGCGGCGATGAAAGGTTACCGGCTGCGTCTGCTGATGCCGGAAAACATGAGC
CTGGAACGGCAGGCCGCGATGCGCGCCTATGGCGCGGAACTGCTGCTGGTCAGCCAACAG
CAAGGGATGGAAGGGGCGCGCGATCTGGCCCGGCAGATGGCGCAGGCGGGCCAAGGCACG
CTGCTCGACCAGTTCAATAACCCGGATAACCCGCTGGCGCACTTCACCACCACCGGTCCG
GAAATCTGGCGGCAGACACAGGGCCGCCTCACCCATTTCGTTTCCTGCATGGGCACCACC
GGCACCATCACCGGCGTTAGTCGTTACCTGAAAAGCCAGAGCAAAACGGTTTGCACTGTC
GGCCTGCAGCCGCAGGACGGCAGCCAGATCCCTGGAATCCGTCGCTGGTCGCCGGACTAT
ATGCCGGGGATCTTTCAGCCACAGCTGGTGGACCGGATTATGGATATGTCGCAGCAGGAG
GCGGAAACTACCATGCAGCAACTGGCGCGGGTGGAAGGGGTGTTCTGCGGCGTCAGCTCC
GGCGGCGCGGTGGCGGGGGCGCTACGTATCGCCGCCGAGCAGCCCGGCAGCCTGATCGTC
ACCGTGGTGTGCGATCGCGGCGATCGTTACTTGTCTACCGGTGTGTTTGGCTGACGCGCT
CGCGCGACGGCTGCTGACAGGAGGTGTGCGGGAGGCGACGGCATAAGGCGCTTGGTTACG
TCCCGCATTAACCGAAGCGGGTATCTGTGAACGAACCTGGCGTCGCAGGCAACTGTCGCC
GGAGGACCGGCGTGCCAGTGCGGTCAGACCCCACCTGGCTAACAGATTAAGCGAGAAGGA
AGAGCAGCAGATAAGTAACGACAACGCGTATGTGGAATCGCTGTTCCAGGCGCTGACATG
TAGTGCTTTGATTGAATCGTGTCTCTGGACAGAAGGTATAGTAGAACTTCAGATGAGCCA
CATGGAAAAGAACAATGTTCGTGCCGCCTACACATTCTTGAACCGCATCGCCTGATGCTG
CAATGGTGGGCCGATTTTCTGAATGCTAACCGGGATGGAATAATCAGGCCGCTTGAGTTT
GCACAGCCAAAATAGAATGCTTCACAGGCCACAGGGAAAAGTGGCCTGAAATCGTAACAG
CTCTGAATAACACCCGCTATTTTCATTCGCCTGTTAATGCCCAGTCTTTTCCAGTGACTG
AACCGACTTTCCCAAGATTATTCAATCCACTTAACGGGTTGAGAAATACTTACTGTTGAC
TCATCTGATAAAATATGTAGAAATCTTACTCTCACAGGGTTATGGATTTTGTGAAAACAC
ATGGACACAGCGAGGGACTGATATGGCAAATCTTATTTATTTGAAGCTTACAGGTGAAAA
ACAGGGGCTTATATCTGCCGGATGTTCAACCGCAGACTCTATCGGTAATAAATACCAATC
TGCGCACGAAGACGAAATTTTTGTCTATGAACTGATGAACCAGATAACAAGGGTAGATAA
TGTATCTTTACACCCCGTAGAAATCAGGAAACCTGTAGATAAATCCACACCACTTTTAGC
TCAAGCATTGAATGATAATGAAAAACTGAAATGTGAGTTTCTTTTTTACCGAACCTCTCC
GTCAGGCGGTAATGAGCTCTATTTCAAAGTTAAGCTGAATGATGCCATCATTACAGATCT
TCGTTTCTTTTATCCCAATTCATTGACACATAATGAGATGCAGCCACAGGAAAATATCTC
TTTCAAATTTGCATCAATCGAATGGGAGCATGTTGTTGCCCGTACTAGCTCTTATATATT
GTGGAATAACGTAGAGTACTGATATGACAACAGCTGTCTTACTTTATGGGTTTTATGATG
AGAGTGAGCGACTAAGAAGGATAGCTCTTCTTGCTTCTTCTTTTTTCATTGAAGATAGAA
CCATTCGTATGGAGTATATTAAAGAGATAGATGATTTCATTAATTCACTCCGTTTGAAAA
TCACCTCTTCTACATCAGAATTTAGCGATCAGAATGCTATTTTAGAAGAGATAAGAAAAG
AACGTGAATCCACAGAAAAAGAATATCAAAGATTAAGAGCAGGCGATTATATAAAATATA
TTGTTACCGATATCTTTGAAGACCAAGGTGTGTTGAAATACGCGAAAATTGCATCAGGTG
TGGTTTCAGGTGGATTCCAGACATTTGCAGGATATAAACTAAATCAGTTTGGAAAAACGT
TCCATATAAAACATTTTAAATCTTTTGGGATTTTACTAATAGCGCATGGCGCTAATAATA
TGTACGAAGCGGCATCTCCGTTATTTAATGATGGAATACATAAATCTGGCACATTGAGAA
ATATATATAGGTATATTACCAATTCTTTTGGGTATAACAACGATGATGGTGATTTACTCT
ATAGCGCAGGAGATCTTTCATTAACCTTATACGCTGCATTCAGAACACCAGTACTATTTG
AAAATCCAAACCGCCTTGTATCCAAAGGTTTTATGGATAGTCCAAGAGCTATAAAATTAT
TCTACTACGTGAATAAAGATCACATTTCTAAATTTTCATCAGCAAGCAACTTGATGAAAA
TGTATATGGTCGGTAATTCGGCCAGAAAAGTTTACGCCGAATTCAAGGACGGAAATTACA
TCTATAGTAAAAATTAGCTTTCATTCACTACAAATGGAATATTTCAGACGCTAGATTATT
CCATCCGATACAACAATAACATGACTCTGAGAAACATCAATTTCAGAGTCATTTTCATGC
TAATCTTGAAAAATACGGTTTTACTTTTAACAAAACAAATCATCATTACAATAAAAAGAA
AAGAAAAAATCTTTAAGCTTTTCATCAAAACTTTATCTTCCAGGTAATCACCTATTGCAA
AAAAAAGACATAAAGCAATAGTAATAACGATTCCGTCCCAGCATGAATACGCTGTTGAAA
AAATATATTCCCGCAATGACTCTGCTGATTTTATATTCTTACTTTTTCTGTAAGGGTTTT
CTTTAGTAGCCATATAATTTTTTTTGAGAACAAGCAACTCTTTCCTGGAAAGTCCTGTTT
TTGCGATAAAATTCCGTTTGTTCATTCTTGCTACCCTTTATCAAATAACCCAATAAAATA
ATTAATAATATTTTTCCTTCTTTTCTTTAAGTTTTATCTTTAAATTCCAGGTGCTTCTTT
TTTAAAGAAGTAATTTCTTTGAAAGGAAGTCCTGATGTTAGTGTTAACTTCCGTTTATCC
ATATCTGTTCTATTCCATGACTTAGGTGTGATAAATAACATGCTATGTTTATAGCACTTT
CTAAGAATAGAAGCTAGCAGCACTCTTTGGCTTAATCCTCAGCTATTTAACCTCCCGCCG
GGTCAATTCCTTAAAGCAGTTTCCCAGACTCATCTCTGCATTCGTCGCCGCTTCCTCAAA
CAATTTGCACAGCTAGGGGCTATACGAATTTGAACGGTCGGAAATTTACCCGTCATTGAT
TTCCTTGTTTCGCGTTTAGCAATTGATATAGGCGTACCAGACAGGGGCTAACTACAACGT
CACCTATTCCTTTCCTGAAGGGGCAACGCATTGCGTTGTTCAAAACGCGAGCGTGTTGCC
CTGCAATTCGAATTATTTAGGGGATACACAGCCATCAACTGCTATCCCGGCGGCTATTCC
CGTTCCAGCGCGTGGATCGGTTGCAGACGGGCCGCCCGCCGCGCCGGGAAGAAGCCGAAA
ATCACGCCAATCAGGCTGGAGCAGAAGAACGCCGCTACCATTGAGGTGGCGGAATAAAGG
AACGCCACGCTGCTGACGCGGCTGGCGATTGCGCCTGCCAGCAATGACAGCACCACGCCC
AATACCCCGCCGCACAGACACACCAGCACCGCCTCAATCAGAAACTGCTGCATGATGTCG
CCGGTACGCGCGCCGACCGCCATGCGTACACCGATCTCCCGTGTGCGCTCGGTCACTGAC
ACCAGCATGATGTTCATCACGCCGATGCCGCCCACAATCAGCGAAATCAGCGCGATGGCG
GACACCAGCAGCGTCATGGTGGCGGTGGTCTGCCGGATGGTTTGACGGATGCTGTCGGTG
TTCATGACGAAGAAGTCCTTGTTGCCGTGCTGGCGGGTCAGAACCTGGGTGATGCCCTGC
TGCGCCACGCTCAGGTCGATGTTGTCTTTAACCCTTACGGTGATGCTGCGCAGGTACGAC
TGGCCGACCATGCGGCGCATCACGGTGGTATAGGGCACCCAGACATTCAGGTTTTCATCG
CTGCCGAAGCCGGACTGTTTGCGGGTGGCGACGCCGATGATGCGACAGGGTAGGGTGCCG
AGAAAAATCACCTGTCCCAGCGGGTTCTCGCCGTTGGGGAACAGTTTATTGCGGGTGTTC
TGATCGATGACCGCCTCCTGCGTCAGGCGTTCAACGCTGAGCGGCGAGAAACCGTTGCCT
TCCGACAGAACATAGCCGCGCACGGTGAAGAACTGCTCGCCCACGCCGCTGACGCTGACC
GAGACCGCTTTACTGGCGTAACGCAGCGTTACCGAGGTGGAGACGGTGGGCGTGACGCTG
TGGATATAGGGTTGTTGCTCCAGCGGCCGCAGATCGTTAACCCGCAGCGTCTGAATGGCG
GCGGAGCGCATATCGCCGAAATCCTTGCCGGGAAAGATTTCCAGCGTGCTGGTGCCCATA
GCGTTGATATGCTCCAGCACCTGCTGTTGCGAGCCTTTGCCGAGCGCCACCACCGACACC
ACCGAGGCGATGCCGATGATGATCCCCAGCATGGTCAGGAAGGTGCGCATCCGCTGGGCG
TTCATGGCACGCAGCGCCATCCTGAAGGCATTCTGCAACCGGTCGTACCCGCTGGTCAGC
GTTCTGGCCGGTAGCGGCGCTGAAGGCGTTGGGGTCGCCGGCGTCATGTCGTCGGCCGTT
TTGCGGTCGGCCACGATTTCACCGTCGTGAATCTCGATGATGCGGCCGGCCATCCGGGCG
ATGCGCATATCGTGGGTGACCAGCACGATGGTGTGCCCTTGCTGATGCAGCTCGTGAAGA
ATCGACAGCACCTCCTCGCCGCTGGCGCTGTCGAGCGCACCGGTGGGTTCGTCCGCCAGA
ATCACCTGGCCGCCGTTGATCAGCGCGCGGGCGATGCTGACACGTTGCTGCTGCCCGCCC
GACAGTTGGCTGGGCGAATCCTGCAGGCGGTCGGCGAGGCCCAGTCTCGCCAGCAGGGCG
GCGGCGCGCTGGCGGCGTTCGTGGCGAGACTGACCGGCATACACCGCCGGCATTTCCACG
TTGTCGCCGACGTTCAGGTCATTAAGCAGGTGATAACGCTGGAAGATGAACCCGAAGTGC
TCGCGGCGCAACGCGGCAAGCTGGTCGTCATTCAGCGTCAGGGTGGAAACGCCGGCTACC
TGATAATCCCCTTGCGTCGGTTTATCCAGACAACCGAGGATATTCATCAGCGTGGATTTG
CCGGAGCCGGATGCGCCGACAATCGCCACCATTTCACCGGCTTGAATCGTCAGATTGATG
TTTTTCAACACATCGACGCGTTGTTCACCGTTGATAAAGCTGCGGTGGAGCTGGCGCAGC
GCTAGTAGAGGCGCGCTCATGGCTTAAAACCCCATCGGCGGCGGTGGCGGGGACGACGCG
CCGCTGCTGTCGCTTGCCGTCTGCTGGCTGATCACCACCTCCTCGCCGGGCAGTACGCCG
GAGAGTAGCTGGATATACGCGTTGTCGCTGATGCCGGTGGTCACTTCGCGAAGTGAAGGT
CGGCCTTGCGGCTGCGTCACCTGAACAAACAGTTTTCCCTGACGGTTAATCAGCGCGCTG
ACCGGCGCGACGATGGCGCGTTTAGCCTCCGACAATAGAATATAGACCTGTGCGGTCATG
GAAATACGCAGGGTTTCGTCCGGATTGTCGACATCGAACAAGCCGTTGTAGTAGATGGCG
GAACTGGAGGTGCTGCTGCTGGCGCTGCTGGTGGTGGTGCCGCTGCCACTGGTGGTGCTG
CTTTCACTGCTGATGGATTCCGGCGCCGGTTCGATAGCGCGCAGCACCGCCTGATAGCGC
TTGTTCGGATTGCCGAGAATAGTGAACCACACCGGCATGCCGGTTCTGACGTTGATAACG
TCCGCTTCCGATATTTTGGCGTCAATCGTCATGGTGTCGAGGTTGGCGACCTTGGCGATG
GTCGGCGTGCTCTGCACCGCGTTGACGGTTTGTCCCTGTTCGACCGGCAGCGCCACCACG
GTGCCGTTCATCGGTGAGACAATCTTGGTGTAACCCAGATTGACCTGCGCGGTGTTGACG
GCGATTTTCGCCCGTACAATCTGGGCGTCCAGCGCGTCGATATCGGCCTGCGTGGCGTCC
AGCGTGGCTTTGGCGCTGTCGTAATCCGCCTGTACGCCGACGCCTTTCTGCATCAGATTG
TGCTGGCGTTGCCAGTTGAGCTGGTTATTACGCAGCGTAGCCTGTCTGGAAGCGCGCTGC
GCCTGAATGTTATCCAGCGCCGCCTTGCTGTCCCGCAGCGTGTTCTGCTGGGTTAAATCG
TCGATTTCGGCCAGCAACTGCCCCTGTTTCACTTTGTCGCCCAGCGAGACATGCAATGCT
TTGATTTGCCCGGAAACCTGCGCGCCGACGCTAACCAGTTTACGTGCGTTGACGGTACCG
TCGGCCAGCACAGTCTGTTGCAGATCGCGGACATCCACCGTGGCCGTAATATAATTCGGC
GCCGGCGCCGGCCGGGACAGGCGAAAGACGACGAACAGGGTAAGGGCGGCAAGGCTGGCC
AAAAGCCACCAAAAACGGCTGGAGCGGGGTCGGAATCTCATCAAAACAGAAGCATCCTTG
GCTGAGTAAAACGCCGAAACGAAGAACATGGACAGAACACGCAGCGTGTCCCTGAATCTC
AAGGAGCACGAGCTGCGTATAATTTACCCGTCATCCCGCTTCGGATGCGTTATGTTTTGA
ACAATGAAAGGTAAGGATTCCGTAAATGGTGCTGCGCAGATTGCAACCAGCCCTGACAAT
GGGTGCGGTAACAATGCATGGGAATGAAAGTATGAAAATTTTACTGGTAGATGATGACGC
TGAACTGGGACACATGCTGTGTGAATACCTCACGGCGGAAGGGTTCAGCACTTCACAGGT
GATGACCGGCAAGGAAGGGGTGGACGGCGCCATGTCCGATCAGTATACCGCAATGATTTT
GGACATCATGCTGCCGGATATGAGCGGAATTGACGTACTGCGGCAGGTACGTCGCAACCG
CTCGATTCCCATCATTATGTTGACGGCTAAGGGCGATAACATCGATCGCGTGATCGGGCT
GGAAATGGGTGCGGATGATTATGTACCGAAGCCTTGCTATCCGCGAGAGCTGGTGGCGCG
TTTGCGTGCGGTGCTGCGCCGTTATGAAGACAAGGCGGAAAAAAGCGAAGACACCGGGAC
GGTGAACTATGGCGAACTGGTGATTTGCCCTTCCACCCGCAGCAGCGAGTGGCGCGGTAA
GGCGTTTGATCTTACCGCTTCGGAATTCAACCTGCTGGAGTTGCTGATGCGCTCGTCCGA
ACGGGTAGTGACCAAGGATGAACTGTCGGAGAAATGTCTGGGACGCCGCCGGGAGGCTTA
TGACCGCAGCGTGGATGTGCACATCAGCAATATTCGACAGAAGCTGGCGGCGCTGGTTGG
GTGTAACCTGACCATCGAGACGGTGCGTAGCGTCGGATACCGGATTCGCTAATCATGCAT
GGAAGGCTGTTCTGGAAGATCCTGCTCGGTTTGTGGCTGACGTTTTTTGTCATTTCACAG
CTGCTGTGGGTGGGCTTCTCGTTTTATGGCGGGCGCAACGAGCCGCCGGAAGTTCGTCTG
GGAAGACACACCATGTCGTTGCAAATGGCGCTGGCGACGCAGGCGTTACGTCAGGGCGGC
ATGGCTGAACTGGGCCGCACTCTGGCCGACTGGCCGAAGAGCGAGCGTGGTTACATCAAT
GTCTCGGTTATCGGCGACAATGACGACGTGGCCGGGATGGGCGGTGAACCGCCGCCGGAG
ATGGGGATGCTGGGCGAACCGCCCGGACGTCCGGGGCCGGGGTTTGGGCCGGGGCTGATG
CCTGGGCCGGGCCCGGGCGGCGCGCCGGAGCGGCCGGACGCGGCGTCGCTGCAGGTGGTG
GAAGGCCCAGATGGGCAGCGCTATCAGGTGAGCTTCAATACCGCTCGCTGGCGGCAGGAT
CTGATGCCGGATAACGGTCCGGTGCCGATGCCGTTTTTCCTGCATTTGCCGCCGCCGATG
ATCTGGATTGGCGCGCTGGGCGGGTTGCTGTTTAGCGGCATGCTGGCGTGGAACCTGGCT
CGTCCGTTGGGCCGGTTGCGGGCCAGTTTCGAACGGGTCGCGCAGGGTGACCTGTCGGTG
CGGCTTTATCCGTCGATGCGCCGCCGCCATGATGAAATAGGCGATGTGGCGCGCGACTTT
GACGCTATGGTTGGTCGCCTGTCGGTACTGGTGGGCGCGCGCGAGCAACTGCTGCATGAC
GTCTCCCACGAATTGCGATCGCCGCTGGCCCGGCTGCAACTGGCGATAGGATTAGCGCGT
CAGAATCCTGATAACGTGGAAAACGCATTGCAGCGCATTGAGCGTGAAGCGGAACGGATG
GACAAGATGATCGGCGAAGTGCTGACGCTGTCCCGCGCGGAAAACAACGCGGTAAACACT
GAGGAGTATTTTGATCTGCTCGGGTTGGTGAACGCGGTGGTTAACGATGCCCGCTACGAA
GCGCAGGTGCCGGGGGTGGACATCGCGCTCAGCATCAGCGATTACGATGATTACACCGTC
AAAGGCTCGGCGGAGCTGATGCGGCATGCGCTGGATAATATCATCCGCAATGGGCTGCGT
TTTTCTTCGCGCGGTCAGCAGGTGCTGGTCACGCTGTCACGGGATGAGAAAGAGTGGTGT
ATCGGTGTGGCGGATCGCGGGCCGGGTGTGGAAGAAAGCAAACTCTCCAGCATTTTCGAT
CCTTTCATGCGCATCGATTCGCCGCAGTCGGGCAAAGGATACGGGCTGGGGCTGGCCATC
GCGCGCAAGGCGGTGGTGGCGCACGGCGGCCGCATCGAAGCGGAGAACCGCGATCAGGGC
GGGTTGCAGATCCGCATCTGTATTCCTCGCTGGCAATAGCTTGGCTTACTGATTCCTGTA
GTGATTTGACGCCAAACAGCCGCTGGCCCTGTGGCGATTTGGCGTCCTGAATCGTTTGTC
GGCGGTGATACTCACCGCCTGATTAATTACCATGAAATATGGGGGGGCGGCCTTCGGCTT
GTGCAGCCATGCCTTCGATAAAATCCTTGGTGCGATAAAGCGCGCTGTACTGTGTGCCGA
GTTGTGCGAAGGCTATGGCCTCACTAGAATCAATGGCCAGGTGCGCCGATGCCAGCGTGG
TTTGCACGCCGATTGGGCCGCATGCCGCGACTTTGTTGGCGATAGCCATGGCTCTGTCTA
GCGTTGCCTGAGGTGTTTCGACGATCTCTTGCAATATTCCCATGCGATATGCATCGTCCG
CCCCCCAATGGTCCCCTGTCAGCATGAATCGCATGGCATTGCCCCAGCCGGCTTCACGCA
CGAATCGAACGGTTGAGCCGCCTCCGGGGAAACGTCCGTGGGAGTTTTCATCCTGCCCGA
ATTTCGTATTCGCTGCTGCTACTCGGATATCCGCTGACAGGAATAACTCGTGAGCCATGT
TCCATGTGTCGCCGTGCACGGCGGCGATGAGCGGTTTGGAACGCCGGGTCGGGCCATAAT
TAAGCGGACTGATGACGTGAGTCAGGCCCGCCAGAATATTTCCTTTATTGACGGTTGCTT
TATAGGCATCAACATCAATACCCCGAGAAAAACTGTCCCCGTGACCAAATAAGATCGCTG
CCCGCAGTGAAGGATCATGATCGTAGTCGTATATGGCTCTTGCCAGTGCCTGAAAGGTCT
CAGGATCGATACGGTTTTGGACGGCAGGGCGATTGAGCCCCAATAACACGACTTGCCCCC
GGCGTTCGATCGATAATTTTGTGTTTGGCCCAGGAGGAACTTCAGCGAGGGTTGTTGGTT
GCGTCGCTGTTTCTGTCGCGGGGGATGGTGTCTGTTCTGCACCAAATGCGGATGTCGCCA
TAGCCATTGTCGGTACGGCGGCTGCGATGGTAGCTGTTGCCTTAATCAATGTACGGCGCG
TTAAATCAAGTTTTTCTTCCACTTATTACGCTCCAGCTTGGGTTGCCTACTGTGCCCGGT
CAATATCACACTGACAAAACCACCGATGCCCAGATTCAGCCTATCCACTCGATGACATGC
TGACGGTGACCCGGTGAACATCATCAGGCGGTCGACGCGTCGTATGACGCTTACAGATAA
ACCCGAGTATTAAAAAACCCTAGTGTATGGCAAAGAATCACCAGGCAGCCCTGAGACTGT
CGCTGGTGGGGGAATGACTTTGGTTGTCTTGTGCGACAGCAAGTGTGAACGCCTCTGTCT
GGGGCGTTGCCATGATCATGGTGAGATATGATCGCCTTGTGACGTCAACCTGCCGAAGCA
TCAGTATGCATAGTTAATCTTATAATAAGAGTTACTGACCATGCAAGAACTTACCCGAAT
GATGGATCTGCGGGGATCACTCCCTGAGTGGCCTGAGCTCATCGGCTACCGCATGCCCAA
ATAAGGCTTTGCGGTTGATGGGGGGGATTTCTATAATTAACGGTTTATCCAAGGGGCTGG
CTTGGGGTGGTCAATGCGATCGAAAGGTTTTGATGGAATGGTGTGTTCAATTGCCGGCGT
GATGGCCGCAATTGGCGATCGCTGGGGGTTGTTGATTCTTCGTGATCTTGTTTTTGGCAT
CAGCCGATATGACGAGTTACGTCAATCATCCGGCGTAACCAATGCGACGCTAAGCAACCG
ACTCAAGCATCTTGAGGCGAACGGTCTTGTAGAGCGGCGGCGCTATCAAGTGAATCCCGA
GCGATTTGAATACCGATTGACCCCAAATGGTTGGCAAATTGCCCCTGTAATGGTGCTGCT
CTCTCAGATAGGGGATCGCTTAGATCTATCGGGCGCTTCAGCTCCTCCGCTGAAATTTGT
GAATCGAAAAACGGGTGCCGATGTGCAGTGGAGTTTCATCGATCAGAGTACCGGAGAGCC
GCTGAGCAGCGAAGATATCGCCTTTGAGGAAGGCCCCGGTGCGGACGATTTGGTGCGCTG
GCGGTTATCCCACACCGATCGCCGCCGTGAAGTCGACAGCATGACCATTTTGAGGGACTT
CCCTGTTCAAATTTCAAAGCATAAGGACTAAAGCAGCCCTCTCAGATTTATGTAATTGTA
TCTTGACCTACAGCGTAAAACATTACGTAGAGTGTCGATCAAATCTTAGGGCATATTTTG
GATATAGCATTAAGTATCATTTATTAGTCTGGCAGTAAAAAGATTATCCAAGAGCGATAA
AAAAGAAGCCGCAATGTCTATCCATTGCGGCGTTCTTAAAAGTTAAGTTAAGTATTGTGT
CCGAAGGTGCCGTTTTTCATGACGGAAAGTCGCTTATTTCTTGATGCGAATAACCGGGGT
TTCCCCAACGACAACGGTGCCGCTCAGCTTGGTCAGCTCTTTGATCTCGTCCATATTGGA
GATCACGACCGGGGTCAGGGTGGACTTGGCTTTCTCTTCCAGCAACGGCAGATCAAACTC
AATGACCACGTCGCCTTTTTTGACGCGCTGCCCTTCTTCCGCGATACGCTTAAAGCCTTC
GCCTTTCAGTTCAACGGTATCAATACCGAAGTGAACGAACAGCTCGATGCCATTGTCTGA
TTCGATGGAAAAAGCATGGTTGGTTTCGAATATCTTACCAATGGTACCGTCCACCGGCGC
GACCATTTTGTTACCGCTAGGCTTGATAGCGATACCATCGCCGACGATTTTCTCTGCGAA
TACCACATCAGGCACGTCTTCGATGTTGACGATTTCACCGGATAACGGGGCAATGATTTC
GATGCTGCCGGTTTCTTTCTTGTCGTCAGAAACCAGAGATTTCAGTTTATCGAACAAACC
CATGATTTTCTCCTAAGCATTAATATTGGGTCAGCACAGCGGTATCAGCAAAGCGTCTTT
TCTTTAATGAACCGGCTTACCAGACTGCTTAACTCTTCTGCTGTCGGCTTGGCTAATGCC
TGCTCCGCCAGCGCTTTCGCATCTTCGTAGTTGGCATTGCGAATAATTTTCTTGATGCGA
GGAATCGAGATGGCACTCATGCTGAATTCATCCAGACCCATCCCCAGCAGCAGCAGTGTA
GCACGTTCGTCACCCGCGAGTTCACCACACATGCCTGTCCACTTGCCTTCGGCATGCGAG
GCATCGATCACCTGCTTGATCAGGGTCAACACGGCCGGAGACATCGGGTTATAGAGATGA
GAAATCAGCTCGTTCCCACGATCTACCGCCAGAGTATACTGGGTTAAGTCATTTGTCCCA
ATACTAAAGAAGTCAACTTCCTTCGCCAGATGATGGGCAATGGCCGCTGCGGCCGGGGTT
TCCACCATCACGCCGACTTCGATTGTTTCGTCGAATACTTTGCCTTCCGCGCGCAACTGG
CCTTTGAGCATCTCCAGTTCGGCTTTCAGCGTACGCACTTCTTCCACCGAAATGATCATC
GGGAACATGATGCGCAGTTTGCCAAACGCGGACGCACGCAGAATAGCGCGCAGCTGCGAA
TGCAGAATTTCCTTGCGATCAAGGCAGATACGAATCGCGCGCCAGCCAAGGAACGGGTTC
TCTTCCTTCGGCAGGTCCATGTACGGCAGATCTTTATCGCCGCCGATGTCCATGGTGCGC
ACGATCACCGCCTGCTCGCCCACCGCTTCCGCGACGGCCTTGTAGGCCAGGAACTGCTCT
TCTTCAGTCGGCAGGGCATCGCGGTCCATGAACAGGAATTCGGTGCGATACAGGCCCACG
CCTTCCGCGCCGTTACGCTCAGCGCCGGCGACGTCGCGCACGGTGCCGATGTTGGCGCAC
ACTTCTACCTGATGACCGTCCAGCGAGATGGCCGGCAGATCTTTCAGTTTGGCGAGTTCG
TATTTCTCGGTGTCGTACTGTTCCTGAACGGCCTTGAGCTGGTCAATGGTGGCCTGCTCA
GGGTTCTGGTAAATCTTGTTGTTTACCCCGTCCAGAATGATGAAATCGCCGTTCTTGATT
TTCTGGGTGGCGTCGGTGGTGCCCACGATGGCCGGCAGCTCCAGCGAGCGCGCCATGATC
GAGGTATGGGACGTGCGTCCGCCGATATCGGTAATGAAACCCAGCACCTTGTTCAGGTTC
AACTGCGCGGTTTCGGACGGGGTCAGATCCTTGGCAATCAGAATCACTTCGTCCTGGATG
TCGCCCAGGTCGACGATGTGCAGGCCCAGAATGTTTTTCAGCAGGCGCTTGCCGATGTCG
CGCATATCTGCGGCGCGCTCTTTCAGGTATTCGTCATCCAGTTCTTCCAGCGCTTTCGCC
TGGGTCTCGATGACGGAAAACGCCGCCGCGTCTGCGGACGCGTGGTCGTCTTTAATCAGG
GAGATGATTTCCTGCTCGAATTCCTCATCTTCCAACAGCATGATATGCCCTTCGAAGATG
GCTTCTTTCTCTGGCCCCAGCGTTTCAGCCGCTTTTTGCTTGATCGCTTCCAACTGCTTC
GAGGCTTTGGCGCGACCCGTCAGAAAGAGTTCGATTTCCTGATCGACCTGGTCTGCAGAG
ATTTTTTTCCGGTTGACGACAATCTCGTCCTCTTTCAGTAGCAGCGCCTTACCAAAAGCA
ATTCCCGGTGATACTAATATGCCTGAAATCATAACCCTACCTTACTTGATTCTGATGTTC
ACTAAAGAGAGCGGGCCGTTTACTCAAGCTCAGCCATCAGTTTAACCAGATGTTCAACGG
CGTGCTGCTCGTCTTCACCTTCGGCGGAAATGGTGACCACGGTACCCTGGGTCAGACCGA
GGGTCTGCAGTTTGAACAGGCTCTTGGCGCTGGCGCTTTTGCCGTTGGAGGTAACGGTGA
TTTCAGAGGTGAATCCTTTAGCTTCTTTCACAAACTGTGCGGCGGGACGAGTGTGCAGGC
CATTCGGCGCGGTAATCGTTACTTCTTGCTGGAACATTCTGTTTTCCCCAACTTGTTGGA
TTAGGTTCATGTTGTGGAACTAAAGTTTAGTGTATGTACTGAACTTTAGCCTGTTTGGTT
GCCCTGAATGGTTCAGGACAGGCCGGGATGCGGTTGAGGGAAACGGTGTTCGCTTACCCC
TGGTTTAAACGTCGACAATGCCCCGTGTTTTGATCCTGCGATCGATGAAGCGTCCGGCCG
TGCTGCTCCATGTCGCTGGAATGATATCCGTATGTTGGGGCCTCGATGGATATTAATTTC
ACGCATCAAAATAATTGTTCGGTTAAATACTAAACCTGGCCGGGAAAAGCAATGTGTAAG
TAGCAGAAAGTTTGAACTCGGCCACAAAAAAGCACCCCGCAGGGTGCTTTTTTAACTTTT
AAATCACATTTGTGACCAGCGGAAACTTATTGCTGCAGTTCCTGTTCGGTGAACAAATCG
GCAAACAACGCCGTACTGAGGTAACGTTCGCCGGAAGAGGGCAGGATCACCACGATGGTT
TTGTTGGCGAATTCCTCTTCCTTCAACAGGTTCAGGGCGGCCGCTACCGCTGCGCCCGAA
GAGATGCCCGCCAGAATGCCTTCTTCTTCCATCAGACGACGTGCGGTATGGATAGCGTCT
TCGTTGGTAACGCGCTCGACGCGATCGACCAGTTTCAGGTCCAGGTTAGCTGGGATGAAA
CCGGCGCCGATCCCCTGGATCTTGTGCGGACCGGGTTTGATCTCTTCACCAGCCAGCGCC
TGGGTGATTACCGGCGAGTCGGTTGGCTCAACGGCGACAGAGATAATGGCTTTACCCTTG
GTGTTCTTGATGTAACGGCTAACCCCGGTCAACGTACCGCCGGTGCCCACGCCGGAAATG
AACACGTCCACTTCGCCGTCGGTGTCTTCCCAGATTTCCGGACCGGTGGTTTTTTCGTGA
ATTTCCGGGTTGGCCGGGTTACTGAACTGCTGCAGCAGCAGGTAACGTTGCGGGTCGATG
GCTACGATTTCTTCGGCTTTGGCGATCGCGCCCTTCATGCCTTTGGCGCCTTCGGTCAGC
ACCAGGTTGGCGCCCAGCGCCTTGAGCAGCTTGCGACGTTCAATACTCATGGTTTCCGGC
ATGGTCAGCGTCAGTTTGTAACCGCGCGCCGCCGCCACATACGCCAGTGCGATACCGGTA
TTCCCGCTGGTCGGTTCTACGAGTTCGATGCCGGGCTTCAGCACACCGCGCTTTTCGGCA
TCCCAAATCAGATTGGCGCCGATGCGGCATTTCACGCTGAAGCTCGGGTTACGCGACTCC
ACCTTAGCCAGAATACGCCCATTGCCGATGCGATTCAGACGAACCAGCGGCGTATGACCG
ATAGTGAAAGAATTGTCTTCGTAGATCTTACTCATAGCCCGTCCTTAATAACTGTATGAA
ATTTTTGCGAACCGTAGAGAGAATACTCGTTCGGGACAGCCAGTGAAGGAAAGAATCGCT
ATATCGATATGTTCTGAGGAAATATGTTTTCATCAATATCAAGTTATAGAACATACTTAG
TGTTAGCATCCTGCTCACTCAGCTCCGGTACAAGGTGCCGGAAAGATGACGGTAACGATC
CACCCACAGCGCCGTAGCGCCGCAGACCGCCACCGGCATGATCAACAAATTCAGCAACGG
CACCATGGTGCACAGGCTGACCAGCGCGCCAAACTGTAGGTTGGTCAGCTTGTTTTGTCG
CAGCGCCTGCCGCATGGCTGAAAAACCGACTTTGTGGTTGTCGAACGGGTAATCGCAGTA
CTGGATTGCCAGCATCCAGGCGCCAAACAGGAACCACACCACCGGCACCACTGTCTGGCC
GATGCCAGGCACGAAATACAACAGCAGCAACACCAGTACCCGCGGTAAATAATAGGCCAG
TTTTTGAATTTCGCGCCGCATGATGCGGGGCACGTCTTTGGCGATATCGAAGATACCGCT
GGCCGGCAGCGGCTGGCCGGTCAGCCTGGCTTCCAGTTGTTCCGCCAGCAGGCCGTTGAA
CGGCGCGGCAATCAGGTTGGTGATGGTGCTGAAAAAATAGCTGAACACCAGTAGCACGGA
GAGGGTCACCAGCGGCCAGAGCAGGTAGCTCAGCCACTGCAGCCAGTCCGGGACATGGGT
CATCAGTTGCGGTATCCAGGTGCCAAGCTGGCGGAACAACCACCAAAAGGCGCCGCCCAT
CAGCAGGATATTAACCAGCATGGGAAGAATGACAAAACGGCGGATGCCGGGCAGTGAGAG
AAGTTGCCAGCCTTTCAGAAAGTAATGCAGGCCGCTGTGTTTGGGATCAAGGTGTTGCGT
GTAAGACATGGTGTTGTTCTCACCCTATGATATGCAGGTTACGGCATCATATCGGGATGA
TTTTCAGCTGGCTAGTTGCGATTTGCATGAAAAAACGGCAAAAAAATGCCCGCTGTCGAT
CTTTATTATCATAAACTAGCGCCCAGACTTGCACTTGGGTACACAGGCAAATACAGTTAG
AGATATGTGTATTTGCCGTAGTGGCAACGTATTGGAATAACTGGGATAGCAATGATGCAG
GACCTGCGTCTGATCTTGATTGTTGTTGGCGCGATCGCAATTATAGCACTGTTACTGCAT
GGTCTTTGGACAAGCCGTAAGGAGCGCTCGTCCCTTTTTCGCGATCGTCCGGTAAAACGC
CTGAAGCCAAAGCGTGATGACGCCCCGTTGGAAGAGCTTGACGAAGGGGTCGGCGAGGTG
CGGGTAACGCACCAGCAGAATCCTTCGCCCGGCAACTATGCGCCTTCGGGCGAGCGTTCA
GCGCCGTCCTTCGGACAGGAGCCGGCGGCCTATGATCCGCTGCTGGATGATGTCGAGCCA
CAAGCGCCGTTGCGTCAACCCGTTCAGCCTGCGGCGTCGCGGGCAGAGCCTCAATCCGCT
CCCCAGTATCAGCAACCGCAGCCTCATTCGGTATCCGAACCGGCGACGCGCATTGTTGAC
GAGACCGCGCCTGAAGCCTATGACCGGCAACCCGAACCGCCGGTGTCTGACGCGCCTGTA
GCCGCACAGCAGCAGGAGGCTGTGCTGGTGCTGCATGTGGCGGCTCATCAGGGCGGGGTG
ATCGGCGGTGAATTGTTGTTGCAAAGCGTGTTGCAGTCCGGTTTCCAGTTCGGCGAAATG
AACATTTTCCACCGCCACGTCAATCCGGCGGGCAGCGGCCCGGTGCTGTTCAGCCTGGCT
AACATGGTCAAACCCGGTTCTTTCAATGTGGAAGCGATGTCCGAGTTCACCACGCCGGGC
GTGTCGATTTTCATGATGGTGCCGTCTTACGGCGACGCCAGTCAGAATTTCAAGCTGATG
CTGCAGTCGGCTCAGCGTATCGCTGATGACGTGGGCGGTGTGGTGCTGGACGACGAGCGT
CGTCTGGTGACGCCGCAGAAAGTGGAAGCCTATAAAGCCCGTATTCGCGCAGTACTCAAG
GCTAATGGCGAATAGCGCTCAGGACGAATAACGGCGAATGTGTCGTTAATACTTGTAGTT
TTCAGAAGCCTCCGTCCGCGGGGGCTTTTTACTTTCACTGTGATCGTCCGTGCGGCGTTC
ACGTTCAGTGTGTCGGCGCAGGGCGAGATGCGCGCCGGCTGGCGACAAGGTGCAGACAGT
GGGCGGCAGTAATACATTAAAACAGGAATTGGGGCTGGTTCAGGGCATCGGGTTGTTGTC
GACCTCGTTGCTGGGGACCGGCGTGTTTGCCGTGCCTGCACTGGTGGCGGAGCAGGCGCG
GGGCGATAGCCTGTGGGCCTGGCCGCTGCTGATTGCGCTGGTGTTTCCGATAGCCATTGC
CTTTGCGTCGCTTGGCCGGCACTTTCCGAATGCCGGCGGCGCGGCGCATTTTGTTCGGCT
GGCGTTTGGCCCCCGGCTGGCCAGGGTCACCGGTTGGTTATTCTTGTCAGTTATTCCGGT
TGGTTTGCCCGCCGCGATGCAAATCGCGGCCGGTTTCTGGCAGGCGGCCTTTGGCCTGAC
TGCGGGCGGCTTGCTGCTGGTGCAATTACTGACGCTGGCCGTGATTTGGCTGCTGGGAAT
GCGTAGCGCCGGCTCCAGCGCCACGGTACAGACGCTGATTGCGCTGCTGGTCGTCTTGCT
GGTGGCGGCTATCTGGTGGCAGGGCCGGATTACGCCGTCCCAGATTCCGTGGCCTGCGTT
GGCGGACATTAACGGAGCGAAGATGCTGGACGCGCTGGCGGTGATGTTCTGGTGCTTCGT
CGGGCTGGAGGCTTTTGCCCATTTGGCGACGGAGTTCAAATCGCCCGAGCGGGATTTTCC
TCGCGCACTGCTGATCGGCATGCTGCTGGCGGGCGTCGTTTACTGGGGATGTACTGTCGC
GGTGCTGCATTTCGGGGCGTATGGCCCTCACCAGGCGGCTACCGCTTCTTTACCCGGTAT
TGTGGTGCGTCTGTTTGGCGATCATGCATTGTGGCTGGCTTGCATCGTGGGTTATCTCGC
CTGTTTCGCCAGCGTGAATATCTATACTCAGGGCTTTGCGCGGCTGGTGTGGTCGCAGGC
GCCTGAAGAGAGCCGGCTGTCCCGGTTATCGGCGTCGCGTACGCCGGTGAATGCGTTGTC
GCTGGTGGTGGCTTGCTGTCTGATCTGCTGTTTGATCATTTACTGGCTGAATTTGCCGTT
GTCCGAACTGATTGTTTACGCCAACGGCATTTTCATTCTGATTTATCTGCTGTGCATGCT
GGCGGGGTGGCGCCTGTTGAGTGGGCGTTCTCGGGTGATGGCGATCGTCGGCAGCGTGCT
GTGCGCGGCGCTGTTGTTGACGCTCGGCTGGAAGTCGTTGTATGCGTTGGGGATGCTGGC
GGCGTTGTGGCTGATGTTGCCAGCCAGACGCGGCGAGGCGGTGGCTGACTGAAAGTAGAC
ACAGACAGGGCAGAAAGCCCTGTCTGGCGTCGCATGCTGGCGAGAATTACTGCGGATCGG
CAGGCGGCTGTTGTGTCGGCTCGCTGCCTGCAGCTTTCGCTTCCAGCGCGCTCAGACGCT
GCTCCAGCAGCGCCAGTTTTTCGCGGGTTCGCAACAATACCTGGGTTTGCACGTCAAACT
CTTCGCGGCTGACCAAATCCAGTTTGCCCAGCTGTGATTGCAAAATCTGACGGATTTTCT
TCTCTACATCCTCGCCAAATTCCCGGATGCCTTTTGGCATGGATTCCTGCACCTGACGGG
CAATCTGCTCTAACTTTTTCGGGTCAATCATGACGCTTTCCTGAACTGTTTGACGAAATG
GCGAATATAACTCAAGTGTAATGCCAGACTGGCGTTGTATAAACAAAAAGTGATTTTCAT
GAGATGAATTTTGCGATCCATAAGCGGGGTTAGAGATTGCCCGTCCTTCCGGTTAGCGCT
ATAGTAACCCTGCTTATTCTCAGGGCGGGGCGTAATTCCCCACCGGCGGTAAACCAGTTT
GCGCCATCAGGCCAGTTGGAAGCCCGCGAGCGCTCAGGCGGTATCGTTTGAGGTCAGCAG
ATCCGGTGAAATTCCGGGGCCGACGGTAATAGTCCGGATGGGAGAGAGTAACGGTTTCTG
ACAGGCTTGCGCCTGCCCGCGTTATTTTTGCGTTTTTGCCTGTTTTTTCAGAGCAAAAGC
GACTCCTCAAGCTAGCCCTGATTCTGGTAATCCATATTAACAATGAGGTTTTTTTACCAT
GAATCAGACTTTACTTTCCGAATTCGGTACCCCTGTCGAACGTGTTGAACGTGCGCTGGA
TGCGCTGCGCCACGGCCGCGGCGTAATGGTGCTGGACGATGAAGATCGTGAAAACGAAGG
TGACATGATTTTCCCGGCCGAAACCATGACCGTTGAGCAGATGGCGCTGACCATTCGTCA
CGGCAGCGGCATCGTGTGCCTGTGTCTCACCGAAGAACGCCGCCAGAAGCTGGAACTGCC
GATGATGGTGGAAAACAATTCCAGCCATTTTCAGACCGCGTTCACCGTCACGATTGAAGC
CGCCGAAGGCGTCACCACTGGCGTATCCGCCGCTGACCGTCTGACCACGATTCGCGCCGC
AACTGCCGATGATGCCCGCCCGAGCGACCTGAACCGCCCCGGCCATGTGTTCCCGTTGCG
TGCGCAGCCGGGCGGCGTGCTGGCGCGCGGCGGCCATACCGAAGCCACCGTGGATCTGAT
GCGTCTGGCAGGGTTCAAACCGTTCGGCGTGTTGTGCGAATTGACGAATGACGATGGTTC
TATGGCCCACGCGCCGGAAGTGATCGCCTTCGCGAAACAGCACGCTATGCCGGTACTGAC
TATCGAGGATTTGGTGGCCTATCGCCAGGCGGCTGAGCGCAAAGCCAGCTGATTATCAGG
CGGCATGCCGTTGAGTGTTGTTCCTGCAGGGCCGGCTTTCCGGCCCTGATTGTTTTCAAG
CGCCGGTTTCAGGCTGGTTTGCGCGCCAGCAGCGTGGCAAAGCGCAGTTTGATGCGGTTG
CCGTTGGCGTCGGTTTTGTGCAGTTCTCCCACATCCTCGTTGTATTTCACGATCTCCCAG
TCACGGTAATAGTCGTGTAACTCGTTGTGCCCAAAGGTGAACGAGAACGGCATCGGGCAG
GGGAAATCATCGGTGGACATGGCGGCGACGATCAGGTTATAGCCCCCGGCGACGGTGTGT
TGCTGCATATTGCTGATGATCGCCGGGATCTGTGCCCGTTCCAGAAACATGAACACCACT
GTCGACAGGATGAAATCGTACTGGTGACGAATATCGGCCTGATTGATGTCGTGGACGAAC
GCTTCAATCCGGCTGAGCGGCTCATCGGCGATGATGCTATTGAGCGTATCAATGCTCATG
ACGTTCTTGTCGCAGGCGGTGACGTCAAACCCTTTCAGGTTCAGGTAGAGCGCGTTACGC
CCGCCGCCACAGCCCAGATCCAGCGCTTTTCCCGGCTGTACATAACGCAAGGCGTTGAGC
ACTTCCGAGTGGGTGCGCGTCAGTTCATATTTTTTGTGGTAATAGTCTTCCGCCGTGCAA
TAGAAGCCCAACTGACATTCCAGATCGTCTGAAAACGAAACGATGCGGTGCCAGCACTGT
GGTTCAATATAGGGCGGTTGCTGGTGTGGCGAGAAGTGGAAGTGTTCTTCGATGTCACCC
TGTTCTGTTAGCAGGTCGAACGTCAGCTCGCCTTTTAAAATATGTAGCTTTGCCCAGGTA
CCTTCTTTGGTGTTGTGTTTTTCCTGGAATGCCGCAGGCAGCGTGCTGCTGTTCCATACC
GGCATGTGTTTATAGCAAATCAGTTCTTGCATAAAGACCTCGTGCGTCCGCGTATATTTC
TATTCTATTAATCACGCGATGGTGTGACCAGAAATATGTATTATAAATGCATCAAATAAC
CTGCTACCTGCGTGGCGGCTATTACCATCGGCATGATGACGACTCATGCTGACAATTGCC
GTAACAGCGGAAAGGCGTCTTTCATGCGATCGCCACCCACGACGAACCCCCGTAGTTGCT
CTCCCGCCATCCCTTTTGCCACCATTCCGCCATGATCGGCGATGATGTGCCAGACCAGTT
CCGGGTTTTGTGTTTCGCCAGCCAGCTGTAATGGAAACAGCGGGGTTTTCACCTTAATCA
GCATCGCGGGCAGAGTGAGAGAACCGTTCCCTTCCCGTACATGGCCGGCTGTATTACCGG
CGCTGGCCGCAATGCTGTTGGCAGCGATGCTGGCGGTCAATTGAATTGGTTGCAAAAAGG
GCCGCAGTTTGCCGTTGATTTCGGCGCAGTCTCCCACTGCGTAAATATGCGGATCAGAGG
TCCGCAGCTGGCTGTCGGTAACGATGCCGCGATTAACCGCCAGACCGGCGGCAACTGCCA
GCGAGGTATTGGCGCGCAACCCGATGGCGGAGATCACTTCGTCGACCTCCAGCGTGCGCC
CGGACATCAACGTGACTCTCAGGCCGGCGTCGGTTTTTTCCAACTGCTGGAGTTCGTTAT
TGAGCATCAGCTCCACGCCTTGTTGCAGCAAGGCGGCTTGCAGTCGGGCGCTGATTTCGA
CGGGCAGCAGTGCAGAAAGAAGATGCGATGCCCGATCCACCAGAGTGACGTGCTTGCCAG
CCTGCGCCATATCCATCGCCAGTTCGCTGCCGATCAAACCCGCCCCGAGTATCAGAATCC
GGGTCGCCTGCGTCAGGCGTGCTTCCGCCCGGCGATATTCCTGCTGACTGTTGAGCGTCA
ACATCCACTCATGACCGGGAACCGGTGGTATCACGGCGCTGGCGCCCGTCGCCAGCACCA
GTGTGTGGTAATCATAGTGCCGGGTATCGCACATAACCTGCCGCCGCCCGGCATCAATGC
CGGTGACGGGGGTGTGCGCCAGCAGGGTAATCCGCTGCTCTTCGGCAAATTGCGCCGCGC
TCATGCGCGTTAGATCGTCGGCGGGGCGATGCTGACTGAGCACATGGCTCAGTTCCGGTT
TGTTGTATTCATCGCCGCTGTCGGCGGTGATCAGGCGAATCGGGCGTTGGGTATCCTGCT
TACGCAGGTTTTTAATCAGTTGCCGGGCGGCGAAACCCGCCCCGATAACAATGATGTCGT
CAGACATGACCGTTCCTTAGTGGATGGGATTAAACACGTCTTTGCCTAAGCCACATTCTG
GGCACAGGAAGCTGTCGGGCACATCAGACCAGGGGGTGCCCGGCGTCACTTCCTGCATCG
GTTCACCGATGGCGGGATCGTAAATCCACTGGCACACGCTGCACTGCATCCGGCTGTTAT
CTTGCGACGTTGACGCGCTGTTGCAGGCGCAGGCAGATGGCGCCGCCATGATCGCCGGTG
TTTCAGCCGTTTCGGCCGTTTTGGCGGCGTCGATAGCGACGACAGGCGATACGGTTAACG
GGCGTAATGCCCATTGACGCGCAATTTCGCGGCCATGTTCCCGGCAAATTGCCAGCGCGG
ACCCGTCCGGACGCCATTTGGTTTTCAGCGACAGCGTGGTCTCAAAGCCGGCATCCATCA
GCCGGGTTTGGATGCGGTCAACCGCGCCGCCGTTCCAACCGTAGCTGCCAAAGGCGGAGG
CTTTCTTGTTCTGGAAGCGCAGACCGGTGATTTCCTCCAGCATGGCGGCCACTTTCGGCA
TCATCACATTATTCATGGTGGAAGAACCGACCAGCACGCCTTTGGAACGGAACACCTGCG
TCAGAATTTCGTTTTTATCGTGGCGAGCCACGTTGTAGATTTTCACGGCGACACCCGGAT
CGACATCGTGGATGCCTTGCGCGATGGCGTCAGCCATCATGCGGGTATTGTTGGACATGG
TGTCGTAGAACAGCGTGATGCGATCTTCCTGATAGCTGTCGGCCCACCGCAAATAGTGAT
GAATAATCTGCGCCGGGTCGTCGCGCCACACCACGCCGTGTGAAGTGGCGATCATCGACA
GCGGCAGGTTAAACCCCAGCACTTCGTTGATCTTGGCGGTGACCAGGCGGCTGAACGGCG
TCAGGATATTGGCGAAATAGCGTTGGCATTGTTCAAACAGTTCACCCTGATCGACCTCAT
CATTGAACAGATGCTCATCGCAGTAGTGCTGACCGAAAGCGTCATTGCTGAACAGGACCG
CGTCGCCGCTCATATAGGTCATCATGCTGTCCGGCCAGTGCAGCATCGGGGTTTCGATGA
AGACCAGCTGTTTGCCGTTGCCGATATCCAGAGAATCGCCGGTTTTGACGGTATGGAAAT
GCCATTCCGGATGATGGTGATGGCCGGTAATGGAGTCGATGGCGTTATGGGTGCAGTAGA
TCGGCGTCTCGGGGATGTGAGCCATCAGTTCGCTCAGCGCCCCGGCGTGGTCTTCTTCGG
CATGGTTGATCACGATGTAATCGATCTGTGCCAGATCGATCTCCGTCATCAGGTTCTGTA
CAAAATCACGGCTGAACTTGTGGTCAACGGTGTCGATCAGCACCGTTTTTTCTTCCCGGA
TCAGGTAGCTGTTATAGCTGCTGCCTTTCAGCGTTTTGTATTCGGTTCCGTGGAAGTCGC
GCACTTCCCAATCCCGTTGCCCGACCCAGTGAATATTATTCTTAACATGAATAGACATCG
TAACACTCCGATTAGCGTATTAAAGGTAGATGCGATGTCATTGCACGAGCCGTGCCAGAT
TTTATCTATTTGATTATTAATAATTTTAAAAATACCTTTTGTCATTATGACAATGCTCGG
ATAATGTCTTTTTGACACTCATTTGTGAAAAAGACAGACCATGCCGCTATCGATAGATTC
CTTTGCGCACATTGCCATTGAACTGCAACAAGGGCTTTCAACCCGGGACCGCTTTCAGCG
CCTGCTCAATAGTTTGCGCCAGTTGTTATGCTGCGATGCCGCTGCGTTGTTGTGTTATGA
AAGCCAACTGCTGCGTCCGCTGGCGACCGATGGGCTGGCGCCGGACGTGCTGGGGCGGCG
TTTCCGTCTGTCCGAGCATCCCCGTCTGGAGGCGATAGCCCGGGCGGGCGACGTGGTGCG
TTTCCCGGCGGACAGCCAGCTTCCTGATCCTTACGATGGCCTGATTCCCGGTCAGGAAGC
GCTGAAAGTCCACGCCTGCGTGGGCCTGCCACTGTTTGCTCACCATACGCTGATCGGCGC
GCTGACCATTGATGGAATGGACCCTCACCAGTTCGATCATTTCAGCGATGAGGAGCTGCG
GCTGATTGGCGCGATGGCGTCCGTTGCCTTGAGCAATGCGTTGCTGATGGAGCAACTGGA
ACGGCAAACGCTGGCGCCGCTGCCGGATGCCGCTCCGATGGCGGAGGTGGAGGCTGATGA
GATGGTAGGATTATCGGAGCCTATGCAGCAGTTGAAAAAAGAACTGGCTATCGTGGCCGA
CAGCGATCTTAACGTGCTGATCATGGGTGAAACCGGTGTCGGCAAGGAGCTGGTGGCGCG
GGCTATCCATCAGGGATCGCGGCGCGCGGGCCGTCCGCTGGTGTATCTGAACTGTGCCGC
GCTGCCGGAGTCGGTGGCGGAAAGCGAGCTGTTTGGTCACGTGAAAGGGGCGTTTACCGG
TGCGATCCACCACCGTACCGGCAAGTTCGAACTGGCGGACAACGGCACGCTGTTTCTGGA
TGAAATTGGCGAGTTATCGCTAACGTTACAGGCCAAACTGTTGCGGGTGTTGCAGTACGG
CGATTTGCAGCGCGTAGGTGACGACAGTAGCCTGAAAGTGGATGTGCGCGTGCTGGCGGC
CACCAACCGGGATTTAAAGCAGTCGGTGCAGGAGGGCGCTTTCCGTGCCGACCTGTTCCA
TCGTCTGAGCGTGTTTCCGCTGTCGGTGCCGCCGCTGCGCGCGCGCGGTCAGGATATTGC
CTTGCTGGCCGGTTTTTTCTGCGAACGCAGCCGCGCCCGATTGGGGTTGCAGCGGCTGTC
GTTGTCGCCGGAAGCGATGCAGTTGCTGGCGCGTTATCCGTGGCCGGGGAATGTGCGCGA
GCTGGAGCATGTGATTTACCGGGCGACCATTGTGGCGCGGGCCGGTGGGTCGACCGGCGA
TCTGGCATTACGTCCGGAACATTTGAATCTGGATGGCGTCTTGCCGGAAGAGCCTCATCC
GGCCGCCGCCGATACCGTGCCGACGTGGCGCGGCATCAGCCTGCGGGATGCGACGGATCA
GTATCAGCGGCAGGTGATTAGCGACACGCTGGCGCGACATCAGGGCAACTGGTCGTCCTG
TGCCCGCGAACTGGCGGTGGATAGCGGCAATTTGCACCGGATGGCAAAACGGTTAGGGAT
TAAATAACAAACCCCGGCATGACCGGGGTTTGAAGGGTTAGCCTGGCGAATAATCAACCG
CAGCTGGTGCATTTCTGCGACTGGATCACCTGGAAGAAGTCGTTGCCCTTGTCATCCACC
AGAATGAAGGCCGGGAAGTCTTCCACTTCGATTTTCCAGATAGCTTCCATACCCAGTTCC
GGGTATTCCACGCATTCCAGACTCTTGATGCTGTTCTGCGCCAGAATCGCCGCCGGGCCG
CCGATGCTGCCGAGGTAGAAACCGCCGTGTTTATTACAGGCGTCGGTCACCTGCTGGCTG
CGGTTGCCCTTGGCCAGCATGATCATGCTGCCGCCGTGGGATTGCAGCAGATCAACGTAG
GAGTCCATGCGGCCAGCGGTGGTGGGGCCGAGTGAACCGGAGGCATAGCCTTCCGGCGTT
TTGGCCGGGCCGGCGTAGTAGATCGGATGATCTTTCACGTATTGCGGCAGCTCGCCGCCG
TTATCCAGCAGCTCTTTCAGCTTGGCGTGCGCGATGTCGCGCGCCACGATGATGGTGCCG
TTGAGCGACAGGCGGGTGGAAACCGGGTACTGCGACAGCGTCTTGAGAATGTCGGCCATC
GGGCGGTTCAGGTCGATGCGCAACACTTCGCCTTCGCCAGCCTGACGCAAGTGCTCCGGA
ATGTATTTGCCGGGGTTGGTTTCCAACTGTTCCAGCCAGATACCCTGACGGTTAATCTTG
GCCTTGATGTTGCGGTCCGCCGAGCAAGACACGCCCATGCCGATCGGGCAAGAAGCGCCA
TGACGCGGCAGACGGATCACGCGCACATCGTGGGCGAAGTATTTGCCGCCGAATTGGGCG
CCGAGCCCCAGATTGCGGGCTTCCTCCAGCAATTCCTGCTCCAGCGCCACATCGCGGAAC
GCCTGACCATGCTCGTTGCCTTCGGTCGGCAGCTGGTCATAGTAGCGGGTGGAGGCCAGT
TTGGCGGTTTTCAGGTTGGTTTCCGCCGAGGTGCCGCCGATGACGAACGCAATGTGGTAC
GGCGGGCAGGCCGCGGTACCCAGCGTACGCATTTTTTCCACCAGATAGTTGGTCAGCTTG
CCCGGCGACAGCAGCGCTTTGGTTTCCTGATACAGGTAGGTCTTGTTGGCGGAACCGCCG
CCTTTGGTGACGAACAGGAATTTGTACTCATCGCCTTCGGTGCTGTAGAGGTCGATCTGC
GCCGGCAGGTTGGTGCCGGTGTTGACCTCTTTGTACATGTCCAGCGCCGCGTTCTGAGAA
TAGCGCAGGTTGTCTTCGATAAAGGTGTTGTACACCCCGCGCGACAGCGCTTCGGCATCG
TTGCCGCCGGTCCACACGCGTTGGCCTTTTTTGCCGACGATGATGGCGGTGCCGGTGTCC
TGACAGGTGGGCAGGATGCCTTTGGCGGCGATTTCGGAGTTACGCAGGAACTGCAGAGCG
ACATAACGGTCGTTTTCGCTGGCTTCCGGGTCGAGGAGGATATCGGCGACCTGTTGCTGG
TGGGAAGGGCGCAGCAGGAAAGAGGCATCGTGGAATGCCTGCTGGGCCAACAGCGTCAGC
CCCTGCGGGTCGACTTTGAGAATATCCTGGCCTTCAAACTGGCTAACGGAAACAAAATCG
CTGCTTATTAAACGATATTCGGTTTTATCCTTCGCTAATGGAAACGGATCTTGGTAATAG
AACGGTTTATTCGACATTTTCTTCTCACTTGCAGCCGCATAATGGAATGATTCATCGGGT
CTTATTTTCCGTCTAGGCTTTTGTGCCGGTCTTATTGTTGTATCCATCGTTGTTGTGTCA
ATCGTCTCGGGCACGACGACAAAAGCAATAAACGTCGGTTGATATTCCTTAATTTGCGCC
AGTGCCGCGCCCCTTGAGGGATACCACCTCACATACTATGGCTTTATGACGGGGAGTACC
ACGCCAACAAGTCACATTATTTTTATCTCCGTCATGTTTTCGTTGAAAATATATCTCCGA
CAGAAACGTGATGCTGTTGCCGGCAAAATGATCCCTGGGTGCGTCATATTAAGTCATTTA
TTTAAGTTAATTAAGTGAGATAAACGGCAACGGTATATCCATTAAATAAATAAGGTTTAT
TGATTACCTAATTAAATTGCACATCCGGTTTCACAAGCGGATATTCATTCGCGCTGTTCT
AACAGGGTATCGATCAACCACAGCCCTGCCGGGCCGGGAGGGAACGGGCGCGACCAGGCG
ATGTCCACCTCAATCTGCCGCGGCCAGCCGGGCAACGCCAGCTCTATCAGTCGGTTCCGC
GCGTATTCGTCCACCAGCCAGCGCGGCAGAATGCTCCAGCCAAATCCTTGTTCCGCCATT
TCCAGCAGCATCAGGTACGACGGCGTCGACCAGGTGGCGCCTTCCGACTGCGGCCGTTCC
CGCTGGCTATAGGTGTGAAGGCACAGCTGACGCGCCGTGGCGAGCTGTTCCTGGGTCACC
GGCGTGTGTTGTGCCAGCGGGTGGCTGCGGGCCACGTAGATCGCCATTTCGGTTTTCACC
TGTAGCCGGGATACCGCGATATCGATGGGGTAATGCGCCTGTGCCTGCAACACGCCGACA
TGGGCGCGCTGCGATTGCAGCAGGTCCACCACGTCCTCGTCTTCCGCAATCAGACACTCG
AACTCCACATCAGGAAAACGCTCGGCGAAGCGCTGCATCACCGGATAGTAGTGGCGGCAC
TGCCAGGTGTCCGACAGCACAAAGGTCAGCCGCGGCTCCACCTTGTCCGCCAGCCGGATC
GCCAGTTCGTCCAGCGCCTCGCTGGCGGACAGAATGGCTTTGACGTGGCTGAGCACCTTG
CGTCCTTCGTCGGTCAGCGCCGGCTGATGGCCGCGTCTGTCGAACAACGTCAGGCCCAGA
TCCGCTTCCAGATTCGCCACTGCCGTACTGACGGTGGACTGGCTTTTTTGCAGGTGACGG
GCCGCCGCGGAAAAAGAACCGGTATTCACGGTGGCGATGAACGCCAGCAGGGATTCGGGA
GAATAACGCATCGCTGTCTCTATCGCTTTTTTAGATGGAAACTCATTTAACACTATTGGT
TATTTCGATGAGAATGGCAACCCGCAATCGCAGTCATGCAGGCTGAAGGAGGAAAACATG
CAACAGCAAATCCAGCAGAAAGCGCGTCATGAACAAAAAACACTCCGTGAACGGATGGCG
CATGCCATCGGTTTCGAGGTGATGGCGTTACTGATTTGCGCCCCGATCGGCGCCTGGGTG
CTCGGGCGCTCGATCTTACAGGTCGGCGCGCTGTCGATAATGCTATCCAGCGTGGCGATG
ATCTGGAACGTGGTGTACAACAGCCAGTTTGATCGCCTGTGGCCGGTCAGCCGTGTCAGA
CGGGGTCTGTGGGTGCGTATGGGACACGCGCTGGGTTTCGAAGGCGGCTTTATCCTCATT
GGCTTGCCGCTGGCGGCGTGGATGTTGAATATCACCCTGTGGCAGGCGCTGATGGTGGAG
ATCGGCTTCTTCCTGTTCTTCCTGCCGTATACCATGGCCTACAACTGGTTGTACGACCTG
TTGCGCGAACGGCTGCTGGCGACCGCGGTACCAGGGCGCTAGCCGAGCGACGCGGCAAAA
ACGACCCGGCAAAGGAGAGTAGCGCACCGCCTCTGCCGGTTCCGAGCTGTCGGCTTGACC
GCTTGCGTTACTGACGCAGCGAGGCCCGGTACTCGGCGTAATCCGGCATATGGGGAATAC
GCCACAGATACCAGGCGGCCAGCGTGCGGTAAGGGCGGCAGGCTTCGCTCATCTCCAGCA
TCGCTTTACGCGTCGGGTCTTGCGGCAGGCGGTACAGGTAACGAAACCCCTGTTTGATGC
CGAGGTCGTCCACCGGCATGATGTCCATCCGCTCCAGCGTGGAGATCAGCAGCATTTCCA
CCGTCCAGCGGCCGATACCTTTCAGCGTGCAAAGCCGTTCGATCAACGTCTCGTCATCCA
CATGTTCTGCCTCCGCCCGGCTCGGCACCAGCCCATTCTGCACACCCTGAGCAATCCCTT
TGACCGTGTCGATTTTGCGGGCGGAAAAGCCGCACTGGCGCAAGGCTTCCGGTTCGCATG
CCGTCAGTTGATCGGCGGAGGGAAAACCGTTTTCACCCACGGCAAATCGTTGCTGCAGTT
TGTTGATGATGGCCGCGGCGGCGCGGTTGCTGAGCTGCTGGCTGGCGACCGCCCGAATCA
GCGCGTCGTAAGGTTCCCTTGCCGGGCGGCTTTCAAAACGAATATGGCCGATGCCGTCGA
TCAACCGCGCCCAGTGCGCGTCAATGGCGGCCAGATGGGCGAGAGCCTGGGGTTCGTCGA
ACGGGAGCGGTGGTGTGGTCATTCTGCGGCATCCTTATTTTTGTGATTGAACGGGCAAGG
CAACGCTTCGCTAACAAGGTATACTGAATAGTACTGGTTGCTTGAACAGGTGTCTGCATG
AATTTCGAACTGTTTGCCGATGAGCCGCCGGAACGCCGCAATGAAACGCTGGCGCCCGGC
GCCATGCTGCTGCGCGGCTTTGCCTGGCAACAGGCCGGTGAATTGCTGGCCGGGCTGGCA
CAGGTGACGCAGCGGTCGCCGTTTCGTCACATGGTGACGCCGGGCGGGCATACCATGTCG
GTGGCGATGAGTAACTGCGGGCCGCTGGGCTGGGTGAGCGACGAACTGGGATATCGCTAC
AGCGCTCAGGATCCGCTGACCGGCCAGCCGTGGCCCGCCATGCCGGCCTGCTTTTGGCAA
CTGTCACAGGCGGCGGCTCGCGAGGCTGGGTATGACGGTTTTGCGCCGGATGCCTGCCTG
ATTAACCGGTACGCGCCGGGAGCCAAACTGTCGTTGCATCAGGACAAGGACGAGCAGGAC
TTGCGCCAGCCGATCGTCTCCGTCTCGCTGGGGTTAAGCGCGGTGTTTCTGTTTGGCGGG
GAAAAACGCAGCGACCCGTGCCAGCGGTTGGCGCTGATGCATGGCGATGTGGTGGTGTGG
GGCGGCGCTTCCCGGCTGTATTACCACGCCATTTTGCCGCTCAAAAACGGACCGCTGCCG
GCGGGAATGTCGGATGAGGTTCGCTTTAATCTAACGTTTCGTAAAGTGTGAAAGGTCCCC
CACGAGTGGGGGACGAAAAGGCATTACTTTTTGGTGAAATGGAGATAATCGAGGGCGTTT
TCTGCCGCCATGCGACCTGAGTTGAGCGCAAAGCCGAAGGTGCCGCCGCCCAGCAGCAGA
TCGTAGGTGTCGCCGTACATGCCGGCGGCGTCATTACCGGTGACGTACAGCCCCGGCACT
GCATTGCCTGCCGGCGATATCGCTTCCATCTTCTCGTTGATCTTCACGCCGCCCAGTGTG
CCGAGCGCGGCCGGCAGCATTTTCACCGCGTAGAAAGGACCGGTTTTCATCGGGCGCAGG
TAGTCCATGTTCTTGTTGAACACCTCGTCCCGTTTCTGTGCGGCGAAGCGGTTGTTTTCG
TCAACGGTGTGTTTTAACACGCTGGCGTCGACGCCCATCTGTTTCGCCAACTCGTCCAGC
GTGGCGGCCTTGAACACAAAGCCGCGGTTTTTCTGGCTCTCTTTGGTGAACTCATCATCG
AATTTCACCAGCTTGGTGTTGGCGATCACCCATTCGCCGATCGGCACATCGATGCCGTCG
TTGACGAAGTGTTTGCGGGCGTCTTCGTCAAACACCGAATACATCACCCCACCGGCTTTA
GCCAGCGCGTTGCCGGCGTGTGGCCAGATGATGACGATGGATTCATCGGTGAAACGGCGG
CCGTGTTGATCTATCCACAGATAAGGCTGACGAGCGGCGGCCAGCAACTGAGAGTTAGGC
GCATAGTCCGGCAGGCCGGGGCGGTAGGACTGTACGACGCCCATGCCGTCCTCTTTGGCC
CCGGCTTTCCACGCCATTTTGATGCCGTCGCCGTCTTTACCGACGTTGCCCACCATGATG
GTGTCCGGCACCGCCACGTATTTCTGCAGCATCTCCTTATTGTTGGCGTAACCGCCGGTG
GCGATGATCACCGCTTTGGCGTCGATCTGGAACGGTTTGCCGTCGCTGCCTTCGGCGATC
ACCCCGGCGACTTTGCCGTCCTTCATCACCAGATCTTTACCGGCGGTTTTCACCAGCGTG
GTGACCGGCATGGTTTTGAACTGTTCGTGGAAGGTTTTTATCAGGTAGCGACCGTGGCCG
GGGCCGTCGATCACGTGCCAGGTCAACATCCCGCCCGGTCCGCCGGGGCCGATATATTCA
AACTTGATGCCTTTGGATTTGACCCACTCGATGGTGTCGGCGGAGCGGTTGACGAAGGCG
CGCACCACAAACGGGTTCGCCATCCAGTGGCTGTATTCCATGATGGTTTTGAACGCCATG
TCCGGCGTTACTACGATGCCCTGACGTTTCTGCATGGTGCTGTTGGCGGCGAAAATGCCT
TCGGCGAAGTTGCCGGTGCCGCCGACTACGCCCTGTTTTTCCAGCAATACGACGCTGGCG
CCTTTCTCGGCCGCCGCCATGGTGGCGGCGGTGCCGGCCGCCCCTGCGCCGATGATCACC
ACGTCAGCGCTTTTGGGGATCGCCGCCGGTTTGGCCGGTTCCGCGTTGGCGGCGGGTTGC
GGTGCCGCCTGCTCCGCGTAGGCGGAGGTCATCCCCAGCATCGACAGGCACAGGGCGGCA
AGGATTGTTCTTCGGTATTGAGCCATCTTGTTTTCCTTTTATCGTTTTCACAAATATCGT
TCTCACGAAATAACACACGGCAAACCGGGCGGCGCCCGGCCGTCATGAATCAGTGCTGGC
GGGCTTTTTCGTACGCCTCTTGCGCGGCGTCATGCACTGCGCCGCTGGTCATGGTGGCGC
CGGAGACGCCATCGACATTGATGGTCTTTTTCTCGGTCATGGTTTTCTCCAGCTCTTTGG
CCGCTTCGCCGCCCACTTCCGGCGTTTCCGACGGGGCGTCGATGCTGGCCTTGTTGACCG
TGCCGTTGGCATCCACTTCAAGGGTGACGGTCACGTCGCCGCCGATGCCCTGCTTACTGG
ATGAGTAGGTGCCGGCCTTGAACTGACCGCCTTCCGCCAACGCAACGGTGCTGGCGGTGA
TAAGCAGGCAACTGAGTAATGTGGCTGAACTTCTCTTCATAACGTGATTTCACTCTTTTG
ATTAACGGAATGTTGATTAATAAAAAATACTGGCCGCCCGGTCAGGGAGCGGGCGACAGC
AATACGTTCCCATCCTCGTGACCGAGATGACGAAACAGCAGGCAACTCAGCGCCAGACCG
ACCCCGAGCAGCGCAAACAGCAGGCTGAACGGGCTGATGTGCAGCCACGGCGACAGCCGC
GATAGCACCCGCAGCGCCGGAAAGGTCAGCGCCATGCTCAGCATCACCGCCAGCAGTTGG
CTGAGCAGCAGGATGTTGTTGCCGCTGTTGCAGGTGTCGTTTTCTAGGTGGCAGCAGGCG
AGCGTGCTTTCCGCCGAGTGCAGTAGCGCCGTCAGCACGCCGAGCAGGCCGGACAGCGCG
CCGATGCACGGTAGCGACCGGTGCTGAATGGCGGCGCCGAGCGCCAGCACCGCGATTGCC
GCCAGCAGCGTGGCGGCAATCAGCAACTGGCGATAACCGGCGCGGCGCACCAGCGGCTCA
AACAGCAGCTTGGCGAGCAGGGCGCCGGCGGAAAACAGCAGCATGATGATCCCGGCGGTG
GCCGGCGTCAGGCCCAGCGCGGTCTGGATCACCAGCGAGATCACCACCGGGAGTGACGCC
AGCAACAGCCGGGTCAGCACGCCGCCCCACACGCCGACATAAAAGGTGCGAATGCCGAAC
AGCGAGGCGGGCAGCAGCGCCTCGCGCACCCGGCGATCGCCGCGCAGATACAACCAGCCG
CAGCCGCTGCCCGCCAGCGCAATCAGCGTCAACGCCGGTAGCGGCAGCAGGCGTTTGGGG
GCGGCGACCAGCAGCAACGCGAGCAATAACAGCGCGGTGGTCAGCAGCAGCAGGCTGCGC
AGCGGAATACGGCGCGGCGACGGCGTGACGCCATCAGGAATGGCGTCCCCGGCTAGCCAC
AGGCACAGCAATGACAGCGGAATGGGGGCGAGAAAAATCGCGCGCCAGCCGAAGGCATCG
GTCAGCAAGCTACCCGCCAGCGGGCCGGTCAGGGTGCCGAGCAGGCCGAGCAGCGTCATA
CGGTTAAGAAAGGACAGTTTCTGCGCGGGGGGGGTGACGCGCAGCGCCTGAGTGCGGAGC
ACCGGCAGCAACAATGCCCCGCCGATGCCTTGCAGGCAGCGGCAGATCGCCAGCGTGGCG
GCCGACGTGGCCTGGTTGCACAGCAGCGCGCCGGCGATGAACGTCAGCAGCGCCAGCTGG
CAGGTGCGCCGTTCCCCCATCCGCTGGCTCAGCCAGCTGTTGAGCGGGGTGAATGCCACC
ACGGCGACCAGGTAAGCCATCACCACCGGCTCCATGCGCAGTACCGGCTCGCGCAGCGTA
TGCGCCATCGCCGGAACGGCGACATACAGCATGGTGGTGTCCAGCGATTGCATGAAAAAC
GCCACCGACGCCAGCCAGAATAACGCGCGCGAGCCGGCCATGATCAGGCCACCGTCATCT
GTCCGGCGTACAGCACGAACAGTCGCAGCAGGAATACGCCCAGCAGCGTCAGGCCGGCGG
CGATCCGCGGCAGAGACGTGACATGACGCCGCATGGCGGGCAGGCTACCCGCCGCCAGCG
GCGCCAGCATGCCGATGCCGATAATACCGATCCAAAACACGCCGCCCCAGAACCCGCTCA
GCGCCACCTGCGCCGCCACCGCTTTCTGCCCACCGCCGAGTAGCAAACCGATAAAGAAGG
CGAACAGCAGGAACAGTTCGATCAGTGCGACCGGTTTTTCCAGTTTGTGCAGCAGATGCA
GGGTATGCGGACAGTCACGATGGCTGCGCGCCGATGCGCCGACCATCATCAGCACCGCGA
TGCCGGAGGTCACGCCAGACACCAGAAACAGCACCGGTAGCACCGGGTTATTCAGCAACG
GGAAAGATTTCAACGCTGAGAGCAGAAAACCGGTATAACAGCCGAGCAGCAACGCCAGCA
CCAGCAGCAGATTTTCCACCGGACGTATACTGCGGGTCACCAGCGCGATCACCCGGTTTA
GCAAACCGCACAGGGCACCCGGCAACTGGCGTTCGCTCCAGGCCAGCAGCGGTTGCTGAT
ACAGGCTGGCAATCCAGAGAAACATCACCAGCATGTACACCTGAAACAGCATCACCCCCA
GCGACATGATGGAACTGGGATTATAGAAAATCATCAGGTACCAGAAGGTGATAGGACGGG
CGAGGTGGAAAATCAGGATCACCAGCCCGACTATCACCGACAGCGGTGCAACGATCGCCG
TGGCAGTAATCAACGGGTTGGCGTGTTGATTCTCCGCGGGCAGGTAGCGGCGAAACAGCA
GCGTCAGTACCATCATCCCGGATGAGATCCCCACCAGCAGCAGGTACACGGCGATCGGCC
AGTCCCACACCAGCGAGTGAAAATGAAAGGCGTCATGCATGGTCGCTCTCTCCGTATTTA
CCGGGAATGCGGTAGAGGTTGGGGCCGGTGCCCAGATAGACTTTGCTGCGGTAGATCGGA
TTGCTTTTGATCATTTTCGAGATCTCGCTATCCGGGTCGTTGAGATCGCCGAACACCAGC
GCTTTGGTCGGGCAGATTTCGACGCAGGCCGGTTTCTTACCCGCCGCCAGATTGGTTTCC
CGGCAGAAGTTGCACTTGTCCGCGGTGTGGGTCATCGGGTTGATGAAGCGCACGTGGTAC
GGACAGGCGGCGATGCAGTAGCGGCAGCCGACGCAGCGCTTGTCGTTGACATCGACAATG
CCGGTCAGCGCGTCTTTGAACGATGCGCCGGTCGGGCAGACCGATACGCAAGGCGGGTTA
TCGCAGTGCTGGCAGGACTGGCGAAAAAACTGTTTGATCGGTTTACTGCTGTCGGTGGCC
GGGATATCGACGGTTTGTATGATATCCAGCCGGGTGACGCCCTCCGGCACCTGATTGGTT
TTGCGGCAGGCGGTCATGCAGGCTTTGCAGCCGATACAGCGTAGCTCGTTATGCAATATG
CCGTATTTGACGGGGCGCGGGCCGGCGGCGGGCGTTGCCGTTTCCTGCGCGACCGCCGGC
AGGCCGCTGCCGGAGACGGCCAGCGCGCTGCCCATGATGGCGATAAAACGGCGTCGGGTG
TAATTTTCCATAAAATAACCTTTCAGAAATCGAAAACCGGTCTGGCGCAACCGATATCTG
TTCAGCGATAACACTCGTGTTCAGTGATAAAGCTATTTTTCAGTGATAAAACCATTTTTC
AGTGATAAAACTTTTTATTTTCTTACTCATGGGTATTAATGAGCGCGATAAATAACGACA
AAGCCCGTGTGTCGGGAAGTGAAACGTATTGGTGCGAATAATTGGAACATGCGTACCTGG
CGGGATATGTGGCACGCTTCACATTTAATTTTTTGTATATCCGGATAAAAATAATTGCAA
AATACGATAACTGGTGTGGATAGGGCTATTATTGTCGTGATTTTCATTATTAATGTTATT
TTTGTTGTTTGCTTGTGTTATTGAAATGTCTTTTTTGATTTGAGTAATAAAATCCTTTTT
TGGCTAAAATGAATAAAAATGATGTGGCACAAAAATTAATCTTTCAGGTGAGTTATTTCG
CCGAAAAATAAAAAAACACCTCCAGCGAGGTGTTTCAGGTGTCTGACGAATCCGTTAAGT
GCAACGCACAATACAACATGGCTGTTGGTTAACAGCTATGTTCATCAGCCGATTATGGCT
TCAACTGACGGTCCAAAAACTGAATCACTTTCTGCATGATTTCCGGTTGCAGCCAGTAAA
CGCCGCCATGCTCCGCGCCTTTCACCACGTAGTAGGTGCTGTCGATGCCGTGGGCTACCA
GCGCCCGGTGCAGGATTTCGGTCTGATGGGGGGAAACCAGCGTATCGGCGCTGCCATGCA
TGATCAAAAACGGCGGAGTCTGTTGGCCGATGTAGGTGATCGGGTTGGCGGCGGCGGTTT
TCTCCGGGAAGCGGGTAATCGGGCCGCCTTCATTGAACACCGAGGTGCCGTTGACCCAGA
TGGCTTCGGTGGAGGACGGCGAGGCGTGTTTCTGCACCACTTCGTCCGGGAAGCCTTCGC
CGACGCGGGTCAGGTCCGACAGGCCGTAGAAATCGATCACCGCCTGTACCTGGCTGCTCT
GGTCGAGGTGTTCGCCGCGGTCAAATTGCTTATTGCCGTTGGTGGTGCCGGCAAACGCCG
CCAGATAGCCGCCGGCGGAAGCGCCGAACACCGCCACATGACCGGCGTCGATGCCGAATT
TGCTCGCATTGGCGCGCAGGTAACGAATGGCGGATTTCACGTCTTCCAGCGGCGCCGGGA
ACAGCACGGTCGGCGCCACGCGGTATTCCATGCTGGCGACCACGTAGCCGGCTTCCGCCA
GTTTCAGCCGCTGCTGGATGTAGCTGTCTTTATTGGCGTTGATGAAACCGCCGCCGGTGA
TGAACAGCACGGCGGGCTGCGGTGATTTCGCCTCCGGTTGCAGGATGTCCATCTTCAATG
CCACGTTGGGGTAGCCGCGCATCGGCACCTGGGCGTAAACCACGTCGGAAATCAGTTTAA
CCGACGGCTGGCGCGGGGTGAGAGTCAGTTCATGGATGTTGTCTGCGGCCATGGCGCTTG
TTACCTGTGCGGCTCCGGTAATCGTAACGGCGGATAACAGTATCATTTTTAGCGGGAGGG
TACGCATGAAGTATTCCTTAAAATTATTATTTAGCCGATGCTTGTCGTATCAATACAGGA
AGGAAAAAATCAGGAGGCAGGCTATCACGGCTGGGATTAATACAAATGTGCTTAATCTCA
CATTAGTATTTTTGTAAATTCATATAATTATTATTCGTTAAGGTTATAAATAAATATAAT
CATGATAAGTATAAAACGTGCACTTTATTACCATGAGCTGGTGCGTAAAGGGAGTTTTAC
CCGCGCGGCCAAATCACTCAATATCTCACAGGCGTTTCTTTCCCAGGAAATATCCCGGCT
GGAGCAGGAGCTGGAAAGGAAATTGATTAATCGCACTACCCGGCAATTTGCGTTGACGCC
ATTCGGCGAAGCGTTTGACGACAAGATCAAACCGCTGATTCGGGAATATTATGACGTTGA
ACAATTTGTGCAATCGTACGAAGACAGTCAGGACGGCGCCCTGATGGTGGGGGTGATTCC
GATCTTCAACCGGCTGAAATATTACGATGTCTTCACGCTGTTTCAAAAGCAGCATCCGAA
TATCGAACTGTCCTTTATTGATGGCGTCAGCAGCGACCTGCTGGAAAAGGTCAGAAACGC
CGAGATCCACGTGTCGCTCTCCACGCCGTTTGACGACTACCTGCAGGATCCGCTGTTTAA
CCACACCATCTTTCTGGACGACAATCTGGTGGCGGTGATGGCGGCCGACCATCCGCTGGC
GGATCAACCGAGCCTGACGCTCAATCAACTGGCGCAGGAGCGGCCAATCGTGCCGCAGAA
GGGCACCGGCGAGCATGCGGCGGTGTCGGCGGCGTTTAGCCGCGCCGGGCTGGAAGACAC
CTGCTTTCGGGAGTGCAGCAATCTCGACATCATTATGGATCTGGTGATGCATCACGGCGG
GGTGGTGTTTCTGTGCACGTCGGTGGCGAGCAGTCTGAAGGGATACGATATCGTGATTTG
CCCGGTAGCGACGCCGATCACCCGCACCTTCGCGGTAAGTTACCTTAAACGTAGTGTTGG
CATTCCGGTGGTGCGCCGCTTTCTGGATTTTATGGAGCGGCATCATCCGATGTTGCGTGG
ATAACGGCTCATGGAAAAGGAAAACGGCAATCGGGCGACGACGATCGCCCGATAACAGCG
TGAGCGCAATTTTAGTGCAATAAATAGGCGGCTCAACGCCGGCCCAGACGCATCAACTCT
TCCGGTACGGACAGGGGAGTAAAACCGGCTGTCTGGCTACGTACCGTTAACGCACGATCA
GCGTGGGTTCGATGCGGACGGTTTCCCCTTTCTGCGCCTCGCCGCTGAGCACCCGTTGCA
GATGGCGCATGACCTGCGCCACCAACAGCTCCACCGGCTGGCGGACGGTGGTCAGCCGGT
ATCCTTCCCAGGCCGCCTGCGGGGTGTCGTCGCAGCCCACCACTTTGCATGCCGGGCCGC
CGGTCAGGCGCAGAGCGTCAAGGGCGCCGAAGGCCAGTGCGTCACAGGCGCAGAACACGC
CTTCGACCGCTGGATGCTGTTGCTGCAACCGGCACATGGCGTGATAGCCACTGTGGTAGG
CGTAATCCGGATTATCCGTCACGACAGGCTCCGGCAGGCCACGATGGGCCAACTGCTGGC
GAAAACCCGCCAGCCGCTCCAGCGAGGCCTGCCCGTCCTGACGACCGCCGATATAGGCCA
GCCGGGTCAGCCCCAGCGAGATCAGGTGATCCGCCGCCAGCTCGCCCGCCAGCCGGTTAT
CGGACAGCACCGCGGTGACGGTTTCGCGTTGATCCTCGCGGCCCATCAGCACCATCGGCA
GCGACAGTTCCAGACAGCGGCCGGTGGCTTCCCGCGACAGGCTACCGGCGGAGATGATCG
CCGCTTCCACCTGCCACGACTGCGCCTGCTGCAACCGGGCGCGAATGTCGCACTGTTCGG
TGACGCTGACCAGCATCGGCACCAGCCCGTGTTGTTGCAGCGCCTGAGTCAGCAGGCTGA
ACAGCCAGGGTTGGAACGGGTTGTCGAACTCGCCCATCACCACCGCCACGATGCCGGAGC
CGTGCCGCCCGGAATTGACCAGCGCCCGCGCCAGCGCATTGGGGCGATAGCCCAGTTGAT
CCGCTGCCGCCAGCACTTTTGAGCGGGTCGCCTGACTGACTTTGCCCGGCGCGGAATAGG
TGCGTGATACCGCCGATGCCGAAACGCCGGCGCAGCGGGCGACATCAATCGAGGTGATGC
GTTTCTTATTCATGTTCTGGCCCCCTGATGATGTGCCAGTGCCCGTTGCGGCATTGCGCC
CGGTCGCCCTGTTCCGGCAGAAACACGTCGGGCGAGGTGGCGATAACCTGTTGCAGCGCC
GCTTTTTGCGACTGTTGCACGTGGTACAGGCCCAACGGCGCGCCCGGTTTACGCGCCAGC
GTCTGCACCTGCGGCCAGTTGCCGTGGTAGGCATTGTCCGCCGCCTGCGGCGAAAAACAC
TCCACCAGCGCCAGATCCGAGCGTGCCAGTAACGCGGCGCCCGCGGGCGTCAACTGGCCG
TCGCCGCTGTAGAACAGCGACCCCTGTTCGCCGTCGAGCCACAGGGAACGGTTGGGCACC
GAGTGGCGGGTCGGCGCGGTCTGGCAATGCCACGGGCCCAGTTCGTTCAGGCTTTCGCTG
TCCTGCCAGTTAAGGGTAAACAGCGGCCGACCGGCGGGCCAGAAGGCGAAATCCGCCAGA
CGCTGCACCTGCGGCAATTGCTGACGCGGCGCGATAATCGCCAGCGGCGCGGTGCGCCCG
CAGGATTCGCACCAGTTGAGCCAGGTGGTCAGACCGAGCACGTGGTCGGGGTGAGCATGG
GTAATGTAGATGGCGTGAATGTCGTCCGGCGCGGTCTGGCGCTGCCACAGCGCCTGCGGT
ACGGTCGGACCGCAATCCACCAGCAACTGGAATCCGCCTTCGCTGACCCGTATCGCCGCG
TTGACCCGCTGGCTGTCGTAGGCTTCGCCGCTGCCGAGAATCTCAAGCTCCATGCGGGTT
CTCCTGACCGGCGTGCCGCAGGGGCGGCGACACGCGCTGACCGGCGGCGTCGAACCAGTG
GCAGCGTTCCGGCGCGACCTGCAACGCCAGTTCCTGGCCGATATGCGCCGGCTGGCGGCT
TTCCACCACCAGCGTCAGGCAAGGTTCGTGGATGAAGTGGCCGTGCAGGTGATAGTGCGC
GCCCAGATTTTCCACCAGATCGACCTGAAACGTCGGGATACCCTCGGCGACCTCAAAGGC
GTCCGGGCGAATGCCGAGGGTGACCGCGCGTTCATCCCGCTCCAACCGTTGCAGCCACGG
CGACAAGATTTGATCGGGCGACGGCATTTGGCCGGGCGACAGCGGAAAAAAGTTCATTTC
CGGCGTGCCGATAAACCCGGCGACGAAGGTATTGGCGGGATGGTGGTACAGTTCTTCCGG
CGTACCTTCCTGGGCGATGCGGCCTTCATGCAGCACCACGATGCGGTCGGCCAGCGTCAT
CGCCTCCACCTGATCGTGGGTGACGTAAATCATGGTGGCGGCCAGTTGCTGATGCAGCGC
TTTCAGTTGCACCCGGGTATGGGTGCGAAGTTTGGCGTCCAGATTGGACAACGGTTCGTC
AAACAGGAACAGGCGCGGCTTGCGCACGATAGCGCGGCCGATCGCCACTCGCTGGCGCTG
TCCGCCGGAGAGCGCGCCGGGCTTGCGGGCCAGCAACGGCGTCAGTTGCAGCATCTCCGC
CACCTGCGCCACTTTCTCTTCAATGGCTTGACGCCGTTCGCCCGCCATTTTCAGCGCGAA
ACCCATGTTTTCCGCCACGGTCATGTGCGGATAGAGCGCGTAGGACTGAAACACCATCGC
CATTTCCCGCTGGCCCGGCGGCTGGCGCGAAATATCCTCGTCGCCCAGCATGATTTGCCC
GCTGTCCTGTTCCTCCAGCCCGGCGATGGTACGCAGTAGGGTCGATTTACCACAGCCGGA
CGGGCCGACGAACACCACCAGTTCTCCCTGCCGGATATGCAGGTCGATGCCGTGCAGCAC
CGGCTGACGACCGTAACGCTTGGCGACCTGATGTAACCGTAATTCACTCATCTGCGAGTC
CTATTTCTGGCTGACGGCGAAGCCGCGCAGCAAATAACGTTGAACAAAGCCCGCCACCAG
CAGCACCGGCAGCGAAGACAGCAGCCCGATGCCCATCAGTTCTCCCCAGTAGATCTGGTT
TTCGGTCATGAAGTTGGCGATAAACAGCGGCAGCGTGAACTGCTGCGGGGTTTGCAGGAA
CAACAGGGCGAACAGAAATTCGTTCCACGCCATGATCAGGGTGAAGATCGCCGTGGCGAC
CAGACCGGGGGCGCACACCGGCAGCACGATGTAGCGCAGTCGTCGCCACAGCCCGGCGCC
GTCCATCGCCGCGGCCTCTTCCAGCGACAGCGGCACGTCGCGGATAAAACTGAGCAGCAT
CCAGATGCAAAACGGCAGGGTATAGACCTGATAAGCCAGCATCAGCCCGGTCAGGCTGTT
GAGCAGGTGCAGCGATTTGAGCAGCGAATAGAGTGGGATCGCCACTACCATTGGCGGCAT
CATCTTGATCAGCAGCACCAGCAGCAGGAACAGGCTGTCGAGCCGCGCCGGAAAACGGTG
GCGCGCCAGCGTGTAGGCGGCCAGAAACCCGGTCAGCAGCGATAACGCCGTGGCGCCGGC
GGCCACCCACAATGTATTAAACAGCCGTGCGCCGACGCCATTATTCAGCAGGCTTTTCAG
GTGAGTGAGCGTCCACTGTTGCGGCCAGAACGGGCTGCTCAGGCTGGAGAATTCGGCGGT
GGACTTAAACGCCGTCGCCACCATCCACAGGATCGGCAGGGTGAAAAACAGCAGCGCGAC
GGTCAGCGCCAGCGCACGCAGCGCCATCAGCCAGTAAGGGAGTCTCATGCAGTTTTCCCT
CCGCGCATTAGCTGCCAGGCGTAGACCAGGCTCATGGCGGCGGCGAACAGCAGCATGATC
ACCGCGCCGGCGCTGGCAAGCCCCAGATTGAAGAACTTGAAACCCTGCTGATAGATGTAG
AGCGACAGGGTTTCGGTGGCGTAACCGGGGCCGCCGCCGGTCAGGGCGTAGACTTTATCG
AACAGCTTGAAGGTGTCGATGGAGCGCAGCAGCAGCGCCAGCATGATCGGTTGGCGGCTC
AGCGGCAGCGTGACGTACCACAGCCGTTTCCAGCCGTTGGCGCCGTCGCTCTGCGCGGCT
TCCAGCACGTCTTTGGGAATCGCCTGCAACCCGGCGAGGATTACCAGGCAGGCCATCGGC
GTCCACTGCCAGATGTCCACCAGCATCAGCGACCACAAAGCCAGATGCGGGCTGGACAGC
CACGGCTGCGGCATCAGCCCCAGCGCGGTCAGGCAATTGTTGAGCAGACCAAAATCGTAA
TGAAACCAGACGCGCCAGATGGCCGAGCACACCAGCGTGGAGATCATCATCGGGTAGATG
AGCAGGCTTAGCACCCACTGGCGGCCGGGAAAATGGCGATACAGCAACAACGCCAGCGCC
AGCCCCAGCAGCACCTGCAACAGCGAACTGCCGAACGAGAACAGCAGGGTGTTTTTCAGG
CTGGTTGTGAAGAACCAGTCGGCGAACAGCTGGCGGTAGTTTTCCAGCCCAACCCAACTG
CGGCTGGCTGCGGCGTAATCCACCTTGCTGAAGGAGTAGAGCAGCATCTGGCCGATGGGA
TAGAGCGTCAGCAGCAGAAGCAGCGCGGCGGCGGGCATCAGCAGCAGCCAGCGTTGCCAG
CGGGGATCAAAATGCATGGGATGTCCTTGAATGGGCGGGCCGCAGCCCGCCTGACAGCGA
TTATTCCACTACCTGTTATTTCAGTACCTGTTATTTCAGTACTTGCGCGATCTTCTGATT
GGCCTGCTGCAACGCTACCTGCGCCGGCATCTGATCCATCAGCGCCAGTTGCAGGTAGTC
GCCGAGGATGCTTTCCACTTCCTGCCAGTTACGGATGCGCGGACGCGCTTTGCCTGCTTC
CAGCGCCGCCAACTGTGCCGGATACCAGCGGTATTTCTGCACCACCTGCGCATCCTGATA
GACACTGCGGCGGGTCGGCGGCAGCCCCAGTTCCAGCGCCAGCGCTTTCTGGTTTTCCGC
GCTGGTGAGGTAACTCAGGAATTGCTGCGCCAGTTCGCTGTGCTGACTGCTTTTGGCGAT
CGCCATCTGCCAGATACCGAGCATCGGCGACGGACCGGCGTTCTGCCCCGGCGCCGGTTG
CAGCGTCATGTTGCCGACCACTTTGGATTTAGTTGCATCGTCCAGCGTCGACGCCCAGGC
CGGCCACACTTCGATCGCCATCGCCGCTTTGCCCTGTTCCATTGCCTGACGTACGTCAGC
GGCGTTGTACACCTCGACCCCGGTGGGGGCGAATGCCTTCAGCGCCTTCAGGGTATTGAG
CGCCTGCAGCGCCTGCGGGGAATCCAGCGACGCTTTGCCATTGGTGATGACATTACCGCC
GTAGGCCCACAGCATCGGCATAAAGCCGGAAACGATCGGGTTGCCTTTCATGCCGCGGAA
CACCACGCCGGAGACGCCCGGTTCCTGCTGTTGCAGGGTTTTGGCGTCGCTCAGCACCGC
GTCCCAGTTGGCGGGCGCCTTGAGCTGGTGTTTGTCGAACAGATCCTGACGGTAGGCGAA
CATCGCCACGTTGCCGACCACCGGCAGGCTATACGCCGGGCCGCTGTTTTCCGGTACGCG
TGAGACGTTCAGCACCGCTGGAATGAAGTCGCTGCTTTGCAGGTTTTCCGGCAGTGGTTG
CAGCCAGCCGTTACCGGCGAATTCCGGGCTCCAGCTGTCGTCCATCAACATCAGATCGTA
GGCAGAGGCGTTTTCCCGCAGGGAAATCACCAATTTTTCATACAGGTTGGCGTAAGGCAG
TTTCAGCAGTTCGATCTGCTTGCCGGGATGCTGTTGCTGGAAACGGGCCAGCGTGCTGTC
GAGCGCCTTGCCGTAAACGTCATCGCGCCCGGCGATGACCAGGTCGGCGGCCTGCGCCGT
CATGCCGCATGCCAGACCGATGGCGAGCAGCAGGCGGGAAAGGGTTTTTGTGCTGTGCGG
TTTTGTTGTCAGCGTGGTGTTGCCAGGCTTGTTTTTACCAAACATCTTGTTTTTAACAAA
CATGTCGTTGTTGCCAAACATAGTGAGCGCCTTTTGTCAGGAGTGCATACGTTTGCACAG
GCGCTATCTTTGGCGACATGAATGACAGAAACATGAATGCAGGATGAACAATCCGAGATG
CTGGGGTGAGGTGAGGGGTGAGGCGGAAGCCGGATTCCGGCTTCCCTAAAAGCGGTCAGC
CTTTTTTCGGCATGCGGGCGAAGCTCACCATCAACTGGACGCCGTTAATCAGCACCAGCA
GCGCGGTGACCAAAAACACCCAGCGGTAGCCCAGTGTGGCGGAAACGGTAGAGCCGAGCA
GCGGCCCGACCACGTTGCCGAGATACATGCAGGACTGGTTATACCCGAAGATACGGCCGG
TCACTTGCTGGCTGCTGTATTTCACCAGCAGCGCCTGCACCGCCGGCATCAGTGCGCCGT
CGGCGAAACCCAGCGCGAAGCGCAGGATGCCGAGCTGGACCGAGCTTTGCACCGCCGACA
TCAGGAAAAACAGCAATGCGCACAGAAACAGCGCCACGATCAGCACCCGCTGAGAACCGA
TGCGATCTCCCAGCCGGCCGAGGCGCGGCGCAGACAACAGCGCGGACATTCCCGGCACGG
CGGCGATAACGCCGCTGACAAACGCAATGTTATCAATGTTGGGAGAAAGGTCGCGGATAA
ACAGCGTCAGGATCGGGCTGATGGAACCGTTCGCCATCTGAATCATCATGGTGGTGAAGC
ACAGGCTGACAATCAGCAGTGGATAAGGCAGCGAGGCGAACACCGCCCGGCCGCTGAGCT
GCGCTTTTTTGCTGATGGTAACGGCGTTTTCACGAACGGCGAACAGCGTAATGAGAAAAC
AGATAAACAGCATGGCGGAGGTGACGAAAAATACCATGCGCAGACCGATGGTATCGGCCA
TAAAGCCGCCGAGCAGCGGACCGATCAACACCCCCGCCACCTGCCCGGTGGACAAGGTGC
CGAGCGCCCAACCGCTGCGGTTGCGCGGCACTTGCGAGGCAATCAGCGCCATCGCGTTGG
GAATGTAGCCGGAGGTCAGCCCCATCAGCGCGCGCAGGATAAACAGCTGCCAGACGTTGG
TGGCCATACCCTGCAGACCCATGACGATAGACATACCGAGCGCGGCGCGCAACAGCATCA
GCTTGCGGCCTTTACGGTCGGCCAGGCTGCCCCACAGCGGCGCGACAATCGCCGAAATCA
GAAACGAGGAGCTGAACACCAGCCCGGACCATAGATTGAGCGCGGTATGATCGCTAACGC
CCAGATGTTCGATGTAGAGCGGCAGGAACGGCAGTATCTGACTCATGGCCATGCCGGTAA
AAAAGCATCCCAGCCAGGCGGAGAAAAGGTTGAGTTTCCAGGTTTCCATAGGGCAGGTTT
TTACGTCGTCAGTGAAAGGCCGGGTCGCTCCCGCGCCAGTGCCACGCTGAATTACGCGAC
ACGGCTAGTATGGCCGCTTTTGTCTTAGCCGTGAAATAATTTTATATATCAAAGAATAAT
CCAACCCCGGTGATTGATGGGTTTTTGGTTGCAAGGAGGCCCTGTTGATTCAGTCAATTG
AAAATGGCCTTTGGCCTGACAATACTGAAAAACCAAAACGTCATTCTGATTTTTTTGTGA
TTTGAATCACAAAAGCATTGCATCCGAATTCAACAAAACGTACAATATTTTACCAGATAG
TTCACAAATCATTCATTAGTCAAGGTGATCGACGTGCGTAAATTCCTGAAAAAACTTCTG
GTCGCTTACATCAATGCTTACAAAGACATCCCGCCGGGTGCCATGCATTAATTGCCCTGA
GCAGACCAAAATTAAATAAGAAGGCCGCTATGACAGCGGCCTTTTTCATGTCTTCGCTTT
TTGTTGCGTCGGTTTTATTTCAACTCATTTGTGTTAACGATTCGTCTTGTTAACGACCCA
TGATGTTAACGACTCAGCGCCTGCATAATCGCCTCACCCAGCGCGGCCGTATTGCCGCTG
CCGCCGAGGTCCCGCGTCAGCGGCGCATTTCCCGGTCCTTGTTCCAGCACCCGTTCAATA
GCGCTTAGCACCGCCGCGCCGGCGGCGTCGTGGCCGAGGTGTTCCAGCATCATCGCCCCA
CACCAGATTTGGCCGATCGGGTTGGCGATGCCTTTGCCGGCGATATCCGGCGCTGAGCCG
TGCACCGGTTCGAACAGGCTGGGGAAGGTGCGATCCGGATTGATGTTGGCCGACGGCGCG
ATGCCGATGGTGCCGGTGCAGGCCGGGCCGAGGTCGGACAGAATATCGCCGAACAGGTTA
CTGGCGACCACCACGTCAAACCAGTCCGGGTGCAGCACGAAGTTGGCGGTGAGAATATCG
ATGTGATATTTGTCCACCTTGACTTCCGGGTAGCGGGTGCTCATTTCGGCGACGCGGCTG
TCCCAGTACGGCATGGTGATGGCGATACCGTTGGATTTAGTGGCTGACGTCAGATGTTTT
TTCGGGCGTTTCATCGCCAGCTCGTAGGCGAATTTAAGGATGCGATCGACGCCGACGCGG
GTCATCACCGTTTCCTGAATCACCACTTCGCGCTCAGTGCCGGCAAACATCGTGCCGCCG
ACGCTGGAATACTCGCCTTCGGTGTTTTCGCGCACGATGTAGAAGTCGATATCACCGGGT
TGACGCCCGGCCAGCGGCGCTTTCACGCCCGGCATCAGGCGGCAGGGGCGCAGGTTGACG
TACTGGTCGAATTCACGGCGGAACAGCAGCAGCGATTGCCACAGCGACACGTGATCCGGC
ACCACCTCCGGCCAGCCCACCGCGCCGAAATAGATGGCGTCGAAGTCCTTGAGCTGCGCG
AACCAGTTGTCCGGCATCATCTTGCCGTGCCGGAGGTAGTAATCGGCGCTGGCGAAATCA
AACCATTCCCACTCCAGCTGGATATCAAACAGTTCGGCGGCGCGGGCGATCACCCGTACC
CCTTCCGGCATCACTTCCTTGCCGATGCCGTCGCCGGGAATGACGGCAATGCGGTAACGT
GGTTGAGACATGGCAACTCCTGAACGGTTTTTCTGATCGATTGCACTTGGGTAACAGAGA
GTGTATTTACTCTGTTCGATGTAAACAATTTCGCTTCCGGTAAAGGCATTGTTGAATAAA
AGAGAAGAATAAATGAGTGCAATCGACGATTTGCTGTTCTTCAGCCGCATCGCCGCGCTC
GGCAGCCTGACGGCGGTGGCGCGCGAAAGCGGGTTATCGCTGCCGGCCGTCAGCAAACGG
TTGACGCAACTGGAGCAACGGCTGGGGGTACAGCTGATCAGGCGTACCACCCGACGGCTG
GATTTAACGCCGGAGGGGCAATTGTACGCCGAAGGTACGTTGCCGATTCTGCATGAAATC
GAGGAACTGGAAAGCCAGGTACGCCGTAACCAGCTAACGCTGCGCGGACGGCTGACCGTC
AATGCGTCGTTCGGTTTCGGCCGTCGCCATATTGCGCCGCTGATTTCCGCCTTCGCCCGT
CAGCACGGCGAGCTGGAAGTGCAGCTGCAGCTCACCAGTCAGCCGCTCAACATGCTGGAC
GCCGGCGTGGATATCGATATCCGCTTCGGCGCGCCGCCGGACTCCCGGCTGGTGGCGCAT
CGGTTGATGGACAATCCGCGGGTGCTGTGCGCCGCACCGGCGTATCTGTCGCGCAGCGGC
ACGCCGCAGACGGTGGCGGATCTGGCTGGGCACAACTGTCTGGTGTTGCGTCAGTACGAG
AGCGACTACGGCTTATGGCGTTTTTACCGTGACGGCCGCGAGTTTACCCATCGCGCTTTC
GGCAATCTTTCCGCCAACGACGGCGAGGTGATCATGCGCTATGCGTTGGACGGGCACGGC
ATCATCTTGCGCTCGCTGTGGGATGTGCGTCCCTGGCTGGCCAGCGGCGAACTGGTGGCG
TTGTTGCCGGACTACATCATGCCGGAAGCGGACATTTACGCGGTCTATCAGCAGCGTCGA
CATGTGCCGGCGCGCATTTCCGCGTTTATCGCCTGGCTGAAACAACAGTTGCCGCAGGGG
GAAGAATACCGACAGCGCCTCCCCGGCGGGGAGGCGCAGAGAATTACTGGCGCACCAAAC
GACCGGTAGCGGCTTCGGTTTCGAAATCGCTGCGGAACGGGTTGATGTCCAGACCGCCGC
GACGGGTATAGCGGGCGAATACGGTCAGTTTTTCCGGCTGGCAGTAGCGCTTGAGGTCAT
TGAAGATGCGCTCGACGCACTGCTCGTGGAATTCGTTGTGCTGGCGGAACGAAATCAGGT
AACGCAGCAGCGCTTCCCGGTCGATTTGCCGGCCTTCGTACTTGATAACCACGCTGCCCC
AGTCCGGCTGGTAGGTGACCAGACAGTTGGATTTCAGCAGGTTGGAGCACAGGGTTTCCG
CAACCACCGGCGCCTTGTCGCGCACCGCGTGCTGCAGATAATCCGGGTTGAAGCCGTAAT
CGTTCACTTCGATGTCCAGCTCGTCAATGTTGATGCCGGGCAGGGTATCGATCTGCGCCG
GATAGCCTGTCAGGCCCGGAAACAGCGTGACCTTGACGTCGCCGTTGGCGGCGGCGGACA
GATCCTTGATCAAGGTGGCGTGCACTTCGCCGATGTCGCGAAAGCGGGTCTGGTTGAAGC
TGTTAAGGTACAGCTTGAACGATTTGGACTCGATCAGGTTTTCCGAACTGGCCGGGATGA
TGAATTCGGCGATGCCTACCAGCGGCTTTCCCTTGTGATTGAGCCACGACAGCTCGAAGG
CGGTCCACAGATCGTAGCCGTCAAACGGCAGGTCCGGCCCGGTCAGGCCGACCAGATCGC
GCCCACGGGCGCGCGGCAGCGCTTCCAGCAGCGTCGGGTCGTATTTGTCCGGGTAGCTGG
AGCGCACCCCCAGATGGGTAATGCTATCGTTTTCTGTAATATGCATATCGCTCAGTTCCT
TGCTGGTACGGGTATGGCATGAATGTATTTTCTGAATAGCCTGCGGGTACCGTAAATAGG
GCCGACGCCCAACACCGCATAGACCACTTTAATCAGAAATTGCGACAGGATCATGGTGCG
GATCACGTCAAAGCTCAGCACATTATAAAACGCGATGGTGCAGAAAATCACACTGTCGAC
GGCGGAGGCGGTAACCGTGCTGGTGATCACGCGGATAAACAGGTAGCGGGACTTGGTCAG
GATCTTGATTTTGTGCAGCACCCAGGCATTGATGTTTTCGGAGATCAGGTAGGCCAGCGA
TGAGGCTACCAGCACCGCCATCATGCTTTCCACGATGCCGCTGTAGGTTTTGCTGTATTC
CCATTCCGGCAAGCCGGGGATCAGGCTGGTGACCCACAACCCGAGCACAAATGCCAGATG
GAAGAAAAAAGCGATCATGATGGTGCGGCGCGCCAGACGCAGCCCATAAAATTCATTCAG
GATATCCACCAGAATAAAGGTCAGCGGGTAGACGAAAACGGCGGGCGGCACGACCAGATT
CAGGGCCGGAATAAATATCGGTTTGACGCCGCTGACGGTGGAGAAAATATAGATGACGCA
AAGTGCGGCGGTAATGATGAGGTAAGCCAGCCAGGATCGTTCGTTTCTGTCGCTGATGTC
GTAGGCGGTGGTGATGTCTTTGCCGGAATAGAGTTTTTTGTACAGAGCGTTGAGTTCGTG
CCGGCTTAGGTCATCGGAGATTTCGCTGTCGACCAGTTCCTTGAGATCCATGTGGATCAT
CTTGCCGGTCGATAATACCATGATATTGGCTGATAATTCGCCGCTGTGGTTGAACCCCAG
CAGCTTGAATTTCTTGTTTGCATCCATTTATATCCTTTCCTCTATGATATATCCCAGTAG
GACTGCGTCCTCGGGGCGTTTTCTGTCCGCCATGTCCGGCGAATCCGGGATGTCGACAAA
AAATCCCGTGGCAGGAGAGTGACAGAGTATCGGCGTATTCTGTACCAGCGCAGGCGGCCG
TCGGATGATTAGCAGCGCGCCGGGAGAGAAGGCGTCGCCAATCGGCGACTCGATCTGCAC
CGCCACCATATTGGCTTCTTCTCCGAAGAAATAGGTCAACGGATATTGAACCGATAACTG
ACCAATCTTGTGCTGCCGTGCCAACAACAGTTGCGATTGCGGAATGATGGGAATCGCCGC
CGGGTTTTTGTTGCCTTCAAAAGAGACGGTATTGTTCAGGCGCTCGACCTTTTCCAGATC
GTAATCTTCGATTTCCTCGCAGGACACGCCGAAGAAATCGGAAATACGATTGATGGTGGA
TTGCTGAACCTTGTTTACCCTACCTTCAAGAATTTTGTAGATAGTGGTACGCGTTACCCC
GGTACGATTGGAAAAAGAGGCTTTGGTTTCGCCTCGCGTACGCATTAGATATTCAATATT
TTTAATGATATTAGTTTTGCGCTGAGCATTCGTTGTTTTCATGGTCATCCCTTCTCAGGT
CAGTTCTCAGACAGGTTCATCTTACGATAAAGCCTTACGTTCACCTATCCCGCCGGAAAG
AAAAAATCGGCAACCACGGTGCGTAGCGGGCAATTACGACGGAAAAAGCAGGCGGGATAG
CATGAACTTATTCAATTAATTGGTGGTTGCTGTAATGGTGCCATTAAAAATAGACACTAA
AGATCATAATGTGTCCATTAATCTGTTGACTTGACTGTTTTTATTGCTATAAGGTTTAGA
AAAATTAATTAATCTGCGTGATACAGATAATTTACTATAAATATAAGATATAATTAACAA
ACTAATTGGTTGTTTCTGACGTCACTGACGCAGGCTGCCATCTATCCGACACCAGGGAAC
CCAGAACGGACGCTTAGCAGAGAGGTGAGAAAATCAGGGAGCGTCATTATCGATGACACA
CGCCGACGACGCTGCGCTTTGACGCAGCGTTGGTGTTTCTGGGGCTATTTGCCGCCAGCC
AAATCAATAACACGTCCGGCCAGGTGACTGGCTTCAGCTTACAGCAGCCAGGCAATCGCG
CTGGTTATTTCCCTCCCCTGATGACCGCCGTGTGATCCGGTCAACCGGACTCGTTTCTCC
GCCATTAGTATGAATATCGCTATATCGGTATAAAGCTCGGTATAAAGAAAAACGGGGCGT
TCCGCGCCGACCTGATGCCGACGCGGGATGAGGCGTGATGAGCGCTGGGGTTATTGCGGC
GTTTCCGTCAGCGTGATGGCGTCGTACATCACCATGCCGCCCAGCAGTTCCAGCGTAATG
CGGTTGCCGCCGTGCTGCAGTGCGCCCGCGGGCAGCGGAATATGCGCTTCATGGTAACGG
CCGCTTTGCATCGCACCCCGATAGATGGACTTGTCGTTGTCGTACTTCAGCGTCGTCAGC
AACTGACCGTTGAGTTTCACCGCCAGTTGCGGCGAACTGGCCGGCGTGGTCATGCCGCTG
TTGCTGGCGGCGGCGATAGCGATATTCAGGGTGTAAGGCTGCTCGGGCGTGCGGGCGTTG
AACAGGATGTGCCAACTGCCGGGCTGGGTCTGGGCGTAGTACCAATCCTTGCGTTCGCGG
CTTTTGCCGATCTCGAAGGTCAGGTCGGCCGGCACCTCGGTTTGCCAGTGATACTGACGC
GGCCGATCGCCGAAGCGGAACTCGTCGGCCCGGCGGTCGGCCTGACCGATGGCCCATGCC
AGCGGTGCAGGTTGCTGAGCGTCAATCTGTCCGAGTCGGGTTTTCTTGCCTTCTACCCGC
ACGGTTTGCTGCGCCAGCAGGCCGATTTGCGTGCCGCCATCGGCGTAGGCCGACAACCGG
TATTCACCCGGCGGCACATTGCTCAGGCTGAAACGGCCGTCACGGTTGGTGCGGGCGCTG
AACAGGTAACCGGTGGTCTGAATATCAAAGCTCTCCGCGCTGCTGTTCAGCACCACCGTG
GCGTGGGGTGCGTCGGTGCGCAGGCGGCCGCTAACGGTGGCGCGCTGGCGCGGATAGCGC
GCATCGTCCAGCCAGCGATAGGGCCAACTGGCGCGTTCATGCTCGGCCCGGCGGCTGACG
TCCGCCACCAGTTCCCGATCGTTGCCCTGATTGATGTACAGCAGCCACGGGCCGTAGAGT
TTCTCAAAACCCGGTTGCGCCACCATATCCGGGGTACCGAAGTGAGAACCGGTAAGATAG
TTCAGGATAATCGCGTCCTGATGCACCAGCAGTTCCTGTTTCAGCGCGTCGCCCGAGTAG
TACTCGCCGCTGGCGGGCACCATCCAGGCGCCGTAACCGTTGCCCATCACGCCCCAGTAG
CGGCTTTCGCGTTGATAACCGGCAAAGTCGTATTTGGAGTAGACGCTGCCGTCAGGTAGC
CGCCAGGTTTCATCCTGCACTTTCGGCAACTGCTCCAGTTCCTCGTACAGCAGCGGCGTG
CCGCGCCGGATGCTGTTGAACAGCGTGTCCAGCCGGGTGGCGTCGAAACGGTAAACGTTG
CGCAGCTCGCTGACTGTCACTGGTGCTGAGCCGGTGTTGGCGGCGACCACATAGCTGTAC
AGGCCGCTGACGTTGTGGGTCATGATCAGGTGATATTCCAGCCGCAGTTTGCCGTTCTGA
TCGTCGATATAGGCCAGATGCACTTGATCCGGCGTCTGTTTGATCACCTCCAGCCGTTCC
GGCACGAATTCGTTGACGCCGCCGGAGTAGTAATCGAGGTAAAAACTGCGGTTTTTATCC
GGGTCGCGCGCCGCGCCGGAGAGGCGGGAAATCAGGTTGGTGCCGCCTTTCCACACTTCC
TTCGCGCTGCCGTCCGCACCAAAGCGGACTTTCAGCAGCCCGTTGTCCAGCGTGCTGTTC
ATGCCATCAAGCGTCAGTTTCACCGCGCCTGTCGCCGTCAGCGGCAGCACGAATATCAGT
GTCAACAACGGGGTACGCCATGCCTGCAGAGGTTTATTCATGTGCATCGTCCATTTGTCT
TGTGATGTGTGGTGCGTTGTAGGGAGAGGAATACAGCAGCACACAGCCTAGCGCGGCGGT
GAACGGCGCTCCTTTGTCGGATGGTCATCTGCGGGGCAAAGGTGGCAACAGCGCGAAGAT
CGGCGCGATCGGGATCATATTTGTTGATTCTGGTGCGGCGGGGCCGCACTCGGACTATTG
GCGGCATAATTCGGTGGAAATGCGGTAATTTTTTTTAAAATCAACAAATTATATCGATAA
ACAATTGAATAACACCCCGATGCGGTTTTTCGCTATTATGCACTCCTCTCAAACCTGTAC
CTGATGGGCGCTATGGAACGTTTTCTGGAAAATACGATGTACGCTGCACGGTGGCTGTTG
GCTCCGGTTTATCTGGGGTTGTCGCTGGGATTACTGGCGCTGGCCATCAAGTTCTTTGAA
GAAATTTGGCATGTCCTGCCGAACCTCTTTTCCATTGCGGAATCCGATCTGATCCTGACG
CTGCTGTCGCTGGTGGATATGACGCTGGTGGGCGGGTTGCTGGTGATGGTGATGTTTTCC
GGCTATGAAAACTTTGTGTCGGCGCTGGATATCGGCGAGGACAAGGAGAAGCTGAACTGG
CTAGGCAAAATGGACGCCAGCTCGCTGAAAAACAAAGTGGCGGCGTCGATCGTGGCGATT
TCGTCCATCCACCTGCTGCGGGTGTTTATGGATGCCAAGAACGTACCGGACAACAAGCTG
ATGTGGTATGTGATCATCCACCTGACTTTTGTGCTGTCCGCTTTTGTGATGGGTTATCTG
GACTGGTTGTCCCGCCACGAACACCACACCCATCACGGCGCCGGTAAATCTCACGACAAG
CCGTAAATATCACCATAAGCATCGATAACCATCGATAACAATGCGCTGCTGACGTGAATG
ACGCCCTCGGTTAACCACCGGGGGCATTTTTTTCGCCCGTCAGGCGCGGAAGTGGGCAAC
AGCGGCGCTGTCGTCGTGTGATACAGTCTGTGCTGTGTGCGATCTACGGAGACGATGAGC
CATGCACCGACTTCCTCCCCTGCCGGCGTTGCGGGCTTTTCTGGCCGCCTGCCGGGCGGG
CAGTTATACCGCCGCAGCCGAAGAACTGAATGTTACCCACGGCGCCATCAGCCGCCAGAT
CCGTATTCTGGAAACCTGGCTGGGGCAGACGCTGTTTGTGCGCGCCGGCCAGTGCATGGT
GCCGACGCTACATGCGCAGGCGTTCGCCAAGGAGATGAACGACGTGCTGGCGGTGATGGA
CGAAGCCGCCCGCCGCTATGGTCGCGGTGAAGCCACCCAGGTGCTGCGCATCAGCGCACC
CGCCACTTTCACCATGCGCTGGCTGGCGCCGCGACTGCCGGCGTTTTATCAGGCCAATCC
CGGTACGCTGATTCAGATTCACACCGCGACCACCCAGCAATTGGCAATGACCAGCGGCTT
TGATCTGGTGATTCGCCTTGGCGTGTTCAACAGCGACCGCTTCAGCGCGCTGCCGTTTAT
GCACGAGCACTATACCTTGTTGGCCGCGCCTTCGTTGCTGGCCCGTCAGCCGATCGCCAC
ATTGGCGGCGGTGGCGAACCACACGTTGCTCGACACCGAAACCCGCCCTGGCTTCTGGCC
GCAGTTGTTCGATCTGGGCGGGGTGGTCGATCCCGGTACGCTCAACTGGCTGCGTTTTGA
TCACTTTTACGTCACTTACGCCGCTTTGATCGACGGGCTGGGCGTCGGGCCGGGACCACT
GCCGCTGCTGGCGCGCGACGTGGCGCTAGGCCGGCTGACGGCACCGTTGCCGGATCTGCG
CATCGCCGAGCGTACCTACTATTTGCTGACGCCTGCCGGGCTGGCGAAAACCCGGCTGCA
TTACCGTTTTGAACGCTGGCTGCTGGAAGAAGGGGCCAAACCCGATGAGGCCTGACCTAT
ATTGATCCCTGATCCACATTGATACCTAACCCACATTGATACCTGATCCACACCGGTATC
TGGCTCACATTATTGTCATGCATCAGGGGTAGCGTGGGGCGAAATAACCGAATAAGGAGG
TGCTAGCCATGAATTATGTGCAGGAAATGCGTCAGTTGATCGGGCATCGCCCGCTACTGC
TGGCTGGGTCTAACGTGATTGTGCTCAATGCGCGCCGGCAGGTGCTGTTGCAGCATCGGC
TGGAGGGCGTCTGGGGATTGCCCGGCGGTCTGCTGGAATTGGGGGAGTCGCTGGAAGAGG
CGGCGATTCGGGAAGTGCGTGAAGAAACCGGATTGCAACTGAACTCGCTCGATTTTCTGA
AGGTGTTCTCCGGTCCCGATCATTTTTTTACCTTGCCTAATCAGGATCAGATCTACGTGA
TTACCGCCCTGTATGTCTCCTATAGCTGGCAGGGCGATATCGTGGTGGATAAAACCGAAT
CGCGGGACGTGCGTTTCTTTGATCTTCAGGCACTGCCGCCGCTGGGCGATGAGTACCGCG
AATACCTTGATTATTTTCTGTCATTGCCGTCATTGCCGCGCTAATGCGCAGGCAGCGTTT
CCCACAGCAACGACAGACCGGCGATCAGCATCATGCTGTCCACCAGCCGGTTGAACAGGG
TGTCGGACAGACGCAGTACGAAGCGTTTGCCGATATACACCCCGGCCACCTGCGTCAGTC
CGACCATCAGCCCGGCCCACAATACCGACAGCGGCAGCGCGCCGACCACGCCGAAGGTAG
AGGCTTTGGTCAGATAGATCACCAGCGACGCGGCGGATTCGGTCGCCAGTAACGCGCCTT
TCAGCAGACCGTAACCGGCAAACAGCGGCAGCGTCAGCGGGCCGGTGGAAAACACCACGC
CGGTGAGGAAGCCGACCACGCCGCCCGCCACCGCCAGTTGGCTATCGTTCAGGCTGAAGG
CGCGCTGCCGGGCCAGATGGCGCAGCGGGATCAGCAGCAGAAAAAACAGACCGATGCACA
GGCTGGACAAGCGTACCGGCATCGCCCACAGCAGACTGGCGCCGATTATCGACGCCGGGA
TGCCGGGCAGGCAATAGCAACCCAGCGCCCGCAGGTTGATGGCGTTACGCCACAGGATAA
CTTTGGAAATGTTGCTCATGGTGGCGGCGATCGCCATGATCGGCACCGCCGCCTGCGGGC
TGAATGCCCAGGCCAGCGCGGGCAGCAGAATGATGGAGCCGCCGGTGCCGACGATGCCGC
TGACGCTGCCGGCGAACAGGCCGAGAAGAAGAATCAGGATATAGCTCACTGGTGACCTCG
CTGAGCGGATTGATTTGTCTGAGGCGAGCATACCTGTGTGTCAGGTGAATATCTCTGGCG
AAAAAATCACGAATACGTGAGTTAAATTCACATATATAACGACGCGGAGATAACGGCCGT
AAACGCCTTGACAGCCAATCTTCCGCTCGCATAGGGTGGAAACGGCAGGCGTGATGGACG
GGCAAAGTCCGGCCTGCCGACGCCAGTGGCGTTTTACACAGCCTGACGTATCCGGTAACG
AGAATAATAAACAAGGTGTTGCAACATGAGTCTGACGACGTATCTTGGCAAACAGGTGCT
GGGGGTGCTGGCCTGTTACCAACAAGGAAATGTGGTAATTCATATCTGTGGGGTCTATCC
GCGCGCCGACAACAGTCTGCGGGTGTTTTTCCCCAAAGGGCATGACCTGACGGTGGGTGA
TCTGGCGACGGTGCACCTCGATAATCGCACCGGCGTTGATGAGTTCGACGCCAATATTTC
AGTGTACCGCGCCTCATATAAGGGGCGGGTGGTCAGCGTGGATGACGACTGGGTGATTCT
GGCGCCGCGCGAGTGCCAGTTGTTGCATGGTTTTACGCCGGTGGTGGATATCCGCGAGCC
GGGTTATGCGTTCCCGACCGATCTCCGGCCGGAACGACCGGTGCCGTTTACCTCCATGAC
CGCGCTGCCGGATATTGAGCGCAAAGACTTCACCAATAAGGTCGGCGTACTGGTGACGAT
GGCGGAAGAGCAACCGCACACTACGGTGCTGGCGTTCCTCTCCTCGGTGGAGGACGATAT
TTTCCTGATTACTTTCCCGGAAACGTTCAAATCCAAACTGCTCAAACGCAACCCGCACTG
CTTTTTCGCCATGGATGAACGCTCGCACTACACTTTTGAACGTTCAATCGAATGGAACTA
TACCCTGATCGAAGGCGATGCCCACCTGATCGAACCGGCAACGCCGCTGTTTGAGGATGT
CCGTCACGCGTTTATCAATAAGAACCCGTGGGAAATGGCGTTTTTCCTGCGGCCCAATCT
GGAAATGTATCATATCAAGAGCAGGCAGCTGGTTTGTCCCGGTTCCCGCCAGCCTATCGG
CGATGCATGAAATAATACAGCCTGATAATATTGATTGGCGCCCTGCAAATTGCGGGGCGT
TTTTTATTTTCCGGTGAAAATAGAAATCATTAAAACGTTATTTCTATTTTGTGACTGTTT
TTGATAACTGCTTTGCAAGCAGTGTGTTATCTATTTTTAATTTGCTTATTGAGAATGTTC
TTGGTTGGTGTTGCTCGTTATGTGGTTTTTTATATCAACGGTATTTGTTTTTATTATTAA
TCGGCGCTGCGTTAATTATTCTCAGGAGGGTATTTTTTTATTGATGGACAGTAAAACGAG
TGGTGGACAGTAAAATACCAGGGCACCGCCTGGCGTCATCGTTATTTGCCCCGCCATCTT
CGATAGCGATAGCAGGGCGGAGCGGTAAACGATGTTATTTGAAATCCACCGTCATCAGTT
CCGGCACGCTGAACTGACGGGTGGTTTCGACGCACTTACCCACATATTCGGTAAAGCGCG
GCGGGGTTTTCATGCCCAGTTGCAACAGCTTGCGGTTGCTGAATTTGACATTCAACTGGG
CGAACGAACCGTACAGACGCATGGCGCGCAGCATCAGGCGCTCGTTGCAGGGGCCGTACA
GCTCGCTGAAGCTGCTGCGCAGTTTGATCAGGTCGTGGTAGCTCACCTGACGGTAGTCCT
CACCCATCGGTGGGCGTGACGCCGCTTGCGCCATCGCCATATCTACTTCGCTGAAACTCA
CGCTGGAGGCTTCGCCAGCGGAAATATGGTAGATATCATCAACCGCCTGCTCGTTGTGCA
ACAGCATCAGGATGGCTTCGGCGCAGAAATCCACCGGGATGACATCGATTTTATCGTCAA
GCGAGCACATGAATCTCTGGAGTTTCATTGCCATCTCGAACACCCAATAGATGCTGCTGG
ACGGCTTACAACCCAGACGCGAATGACCGACGATGATCGACGGGCGCACAATCAGCAGCG
GCATGGTCGGGCAGTGCTCACGCATCAGGTTTTCGATGGTGGCTTTGGACAGGGTGTATT
CGACGATGTGCGATTTTTCCGTATCCAGCAGGTTGGATTCCTCCACCACCTCGTCCTGAT
CCGGTACGCAGGACATCGCGGTGCCGATCTGGATGAATTTTTGCAGCGATTTAACCTGGC
TCATCCGTTTGGCAAAGGCCAGCGTGCCTTCCACATTCACTTTCCAGATCAGCGGATTGT
TGCCAAAAGAGGCGATTGCCGCGCTGTTGATAACGTGGGTGACGCTGTCCAGCGCTGGAT
GTTGAAGGAAAGATTCCGGTTCAGCTAAATCGCCGACAATAATATTGTCTTCCGTCAGAC
GCGATAGTAATGATTCAGAAATATCAAATTTACGCAGGTTATTTATGATTCGTTTAAGTC
CGGCCTGTTTATTGTCGGCTCTGACCAACATAAACAGATTTTCAGTTTTCCTGTCCTGTA
ACGCTTTTTCCATGACAGCACCGCCCAGAAAGCCTGTTGCTCCGGTGATGAGTATTGTTT
TCATGATGTTAAGACCATTTTTATGTAATAGGAAGGTGCTGTCTGAATTGTGCTCAGACA
CAACGGCAACATTCTATTTCAGTAGGTTTTCGGTTTTCAATTTACCGGCTGGGCTTTTCT
TATCTTGTTGTCGTTTCGTTTAGCTTTTTGTGCGCTCATTAATTTTTTAATTAACGTTTC
TGATTGTTTTTTCTTGTCATGATTCATTCATGAGTGGAAAAGTCACTGGGTTAATTATTA
AGTTTTGTATCAGTATTAAGGCGAGGAGATGGAAAATAACTGCGTTGTCATAAAAATAAA
ACAGGGAATGGCAAGCGCCATGATTTCACTATTTGCATTGATGCGTTGGCATTGGTGTAG
GCTAGATTTCTGGCTGGTGGGGTGGTTGGGGATTTCCGGCAGCTACCGGCGTAACTCATC
TGATCGCCGATAGCTGCAGGACGGTTAGAACGTATAGGTAACGGCAAATGTGCCTTCGCC
CTGGTCGGCGCGAAACACGATGGGGCTGTTCGAGGCTTTATCGTTCAGGCGGGTATAGCT
GCCGCTGAGTGTGGCGGCCCAGTGCGGATCAAACTGATGGGTCCAGAACAGCGAGGCCGA
CTGGCCGTACAGACCGCTGCCGGCCTGATAGGCGCGATAGCCGGAGTTCTGGCTCTGCTG
TTGGCTGACGCCGTAAAACAGGTTGTTATAGCGGGCGTCGCCGAACAGCAAGGTGCCCTG
AGCGCCCAGCGTATCCGATTTGTCCTGGAACAGGATGCCGGTCAGCGATGTCTGGTATTG
CACGCCCTGACTGTCGGTCAGCGGCAGAATCGCCTTCGCTTCCACCGACAACTGGTCGGT
AAATTGCCAGCCCATCGCCACGGCGGTGTTCAGTACGCTGTCAATGTCGCCCATGCCGCG
CAGTTTGTCGGAACCGGAGCGGAAAGAGGATTTCTTGTCGGTCCGCCCGATGGCGTAGCC
CAGCGTGTGCTCAAGATAGAACTGGCCGAACTGCAGGTCATAACCCGCGCCTTTGGCGGT
ATCGAAAAAGAAAGCGCCCTGACGAGCCTGAATCACCGGCAGCATATCCCAACGGCGTTC
ATCCGAGCCGCTGTAGCGCGGCGCATTGTGGGCGGCGAGGCCGAGGGTGACGCCGTCTTG
CTGACCGGGCGCACCATCGTCGGCCCAACTGATGTTGCTGCCGGCGAAGAAAAGAGTAGC
TATATAAAAAGGAATATGTCGCACTATCATCCTGACTTGACTCCTTAGACGGGTAAATGA
TGTTGCCTGTAACAGGTGTTTTCGTGCATCCCTGTACGAGATGCTGGTTAGTATACGCAT
CAGCGTCAATGTACTGTCAGCAAATCATAAAGAAATTATCAAGAGAACCACGATGAGTCC
GAAACGCATTCTGATAATCGAAGATGACACGGATGCTGCCAGCGTGCTGGAAGCTTACCT
GAAACGCGACAATTTTCAGGTGTTGCTGGCGGGTGATGGGCTGAACGGGCTGGATATGGC
TCAGCGCCTGAAACCGGATCTGATCCTGCTGGATGTGATGCTACCGGGCATGAACGGCAC
CGAAGTGCTGGCCGCCCTGCGCCGCAAAAGCGATGTGCCGGTGATCATGGTCACCGCTAT
GGGGGACGATACCGATAAGATCGGCGCGCTGCGGTACGGCGCGGACGATTACGTGACGAA
GCCCTACCATCCCGGCGAGGTGGTGGCGCGCGTGCAGGCGGTGTTGCGGCGTACCTGCGG
CGCGATGACGCCCGGCCGATCGTTGACCTTCGGGGCGCTGGAGGTAGATCAGGATGCGAT
GGTCGCTACCGTGGCCGATGCGCAGAGCCAGCGCCAGCCACTGGATCTGACGCCGACGGA
ATTCAGCCTGTTGGCCACTCTGCTACGCGCTCAGACCCGCGCCTTTTCCCGTCAGGAATT
GCTGGAGGCGTGCCTGCCGGACAGCGATGCGCTGGAGCGGGTGGTGGATACCCATATTTA
TAATCTGCGCAAAAAGCTGGAGGCGGTCGGCATTGGCGGGGTGCTGCTGACGGTGCGCGC
GGTTGGTTACAGGTTCCGTTAGCCATGAATAACCTGCCTCATCTTTCGCTGTGGCGCTGG
CTTTGCCTGCGTATTTTTTCACTGGCGATTGGCTCAATGGTGCTGATCGCTATCTGTATG
TGGTTGCGGTACGCCATTTGGAATCTGTGGGTTATCCACAGCATGCCGGAAGCGGTCCGT
CATGAGTTCGCCGCATTACAGAGCAACCCTGATCTGAACCGCATCCGTTACTACGAGATT
CTGGATACCTGGTATGGTCCTAAATCTTTCGACCTGTCTATTGCCTCCGAAGACTGGATG
ACTCTGGGAATATTGGTGTTGGTCGCTATCCCGCTGATCGTGATGCTGGGAATGTGGGCC
ACCCGGCCGTTGTCGGTGCAGTTCAGTCAACTGGCGGTAGCAGCGCGCGCGGTGGCGCGC
GGGCAGTTCGCCACCCGCGCTCGCATGGTGCCGGGCGCGCCGGCGGAGCTGACGCTGCTG
ACCCGTGATTTCAACGTCATGACCGCTCAACTGGAGCGGTACGAGCGGGAACTGCACGCG
TCGCATGTGGCGATGGCGCACGAGCTGCGTTCACCGCTAACCGCCGCGATGGGCCGGCTA
CAAGGGATGCTGGACGGTGTGTTCGAGCCTGATGCCCAACAACTGCAGATGGTGATGAAC
CAGATGCTCAATCTCAACCGTCTGATTGAGGATCTTCATCTGTTATCGATGGCCAGCGCC
GGTCAACTGGTTATCGATAAAACCCGGCTGAACCCGGTGGAACTGCTGCGCGACCGTATT
GCCTGGCTGAAACCGAATGCCGAAGCGGCGGGTTTTGCCATTACGCTGCACGCCGATGAG
GAGGGGGATTGTCTGGCGGACCCGCTCCGGCTGGGGCAGGTATTCACCATCCTGATGGAC
AATGCACTGCGCTACGCGGTCGAGGGTAAGGCGCAGCACATTGACGTGGTGCGGCGGCAG
AATCGCTGGCGGATCCGCTTTCGTGACTACGGCCCCGGCGTGAGCGAGGTCTTCCTGCCG
TATATTTTCGAGCGCTTTTCCCGCGCCGATACGTCGCGGGCGCGCCATTCCGGCGGTAGC
GGGCTGGGATTGTCGATCGCCCTGGCGATTTGCGAGGCGCTCGGCGGCAGCCTGACGGCG
GAAAATCACCTGGAGGGCGGCATGTGTTTTATTCTCGAACTACCGACGGCATGAGCTTAC
TCAAGAGATGACGGCTGGGATAAAACTGATTTTTCAGCACTCTTGATGGTTTCTTGATAA
AGCGTGGAAACAATCTGGAAATGTTTGCGGTGTAATAGTTACTAGTCGGTAACAGGAAGC
CCATCATGATAAATGCAGAGTCCACCTTTTGTACCCTTAATCACGTAGCCTGTCGCGGAG
GCAACGCGTTTTTACGCGTCGGTGGGCTGGGAGCCTTGCTACTGGCCGCAAGCCTGCTGT
CCGGTTGCAACGACGCCAGCAGCGAGCAGGCTTCCGAGCCGCCGCGCCCGGTTCGCACGG
TTACCGTCGAGCCGTCCGCCACCGGTGAGGTGTTATCGCAGATCGGGGAAATCCGCCCGA
CCGAAGAGACCGCGCTGGGGTTCCGTCTGGATGGGCGGGTGGTTTCGCGTGCGGTGGATG
TGGGCGCAATCGTAAAGGAAGGCGATGTGATCGCCACGCTGGATGCCCGCGACAGCGAAA
ACCAACTACAGAGCGCCAGAGCGGACCTGACCCGCGCGACGGCGGCGGAACGGCTGGCGG
AGCAGAACCTTAGCCGTATGAAACAGCTGGCTCCCAACGGCGCCATTTCCCGTTCGCAAC
TGGATGAGGCACAGTCGAACTGGGCCTCGGCGGTATCCGTGCGTGAAAGCGCCCAGGCCA
GCGTCAAAAGCGCGCAGGATCGTCTGGGTTATACCCGGTTGTTAGCCCCGGTCGCCGGCG
TGATCACCGCGGTCAGCGCCAACCCCGGTCAGGTGGTGAACGCCGGGCAGGAAGTGGTAC
GGCTGGCGACCTTCGCCGGCCGCGACGCGGTGTTCAATGTCTCCGAACGTCTCATCACCA
GCGGCCTGAAAGATCCGCTGGTGATGGTTTCCCTGCTGTCCAACCCGGCGATCAAAACCC
AAGGGCATGTGCGTGACGTCAGCCCGCTGGCCGATGCCGAAACCCGCACCTGGCGAGTAC
GCGTCTCGCTGATTGAACCGCCGAAAGAGATGGTGCTAGGCGCCACCGTACAGGGTGAGG
TAACGCTGCCCGGTGGTAATGCCATTGCGCTGCCGGCGTCGGCGCTGACCCGTCAGGGCG
ATAATCCTGCGGTGTTTGTGGTCGACCCGCAGACGCAGACGCTGCGGCTGCAACCGATCA
CTCTGCGTCATTACAGCGATTCGCAGATCGTTGTCGCCGACGGCCTGTCCACCGGTGACA
AGGTGGTCACGGCCGGCGTCAGCAAACTGCGGGCGGGCGAGAAGGTTACGCTGGCGGAGG
CGAAATAATGTCATCCGGACTGAAACAGAAGTGGAACCTCTCCGCCTGGGCACTGGCCCA
TCAGCAACTGGTGGCTTTTTTTATGCTGGTGATTGTGGCGGCGGGCGTCATGAGCTACGA
ACGTCTGCCGCGCAACGAAGACCCGGCATTTACCATCAAAACTGCGGTGGTGTCCGCCAG
TTGGCCGGGCGCCACGGTGCAGGACACCGTCAGTTTCGTGACCGATGTGCTGGAAAAGAA
ACTGCAGGAAACCCCTTACCTTGATTTTATTGAGAGTTACAGCCGCCCCGGCGAAGCGGT
GATTTTCGTCAACCTGCGCGACAGCACGCCGCCGTCCGAGGTAAAGGGCATTTGGTACAC
CATCCGCAAAAAGATGAAGGACATTACCCCCAGTCTGCCCGACGGGGTGGGCGAGCCGGC
GGTCAACGACGAGTTCGACGATACCTTCGGCACGATTTATGGCTTTACCGCCGACGGTTA
CTCGCCGCGTGAGCTGCGCGACAAGGTGGATGATATCCGTACTGAACTGCTCGCCACGCC
GAATGTCGGCAAAATTGATGTGCTGGGCGTGCAGGAAGAGCAAATCGTGGTCGCGTTTTC
CCCGCGGCAACTGGCTGGCATGGGGTTGGACCTGCAACAGGTGACGGCGGCGTTACAGGC
GCAAAACGCCGTCAGTCCGACCGGGACTATTCGTACTGCGAGCGACAAGGTGGAACTGCG
CGTCAGCGGTGCGTTTGTTTCCGAAGAGAGCCTGCGTCAGGTGACGCTGCGCATCGGCGG
GCGCTTTATCCCGCTGACCGATATCGCCACGGTTCACCGTCAGGCGGCGGAGCCGCCGTC
GCCGGCGTTTCGCGTCAATGGGCAGCCGGCTATCGGACTGGCGATCTCAATGGCGCCGAC
CGGCAACATGCTGGATTTCGGTCAGGCGTTGCGCAGCAAAATGGCGACGATTAGCGCATC
GCTGCCGCACGGCATCGAGGTCACCAACGTGGCGGACCAGTCATCGGTGGTGAAATCCTC
GGTTAACGGTTTCGTCAAGGTGTTGCTGGAAGCGGTGGTGATCGTGCTGGCGGTGTCGTT
CGTCTCGCTGGGTAGCCGCGCCGGGCTGGTGGTGGCCGCGTCGATTCCGATTGTGCTGGC
GATGACGTTCACCGGCATGGAGATAGCCGGTATCGGCTTGCAGCGCATTTCGCTGGGCGC
TCTGATTATCGCGCTCGGGCTGCTGGTGGACGACGCCATGATCACGGTAGAGGCGATGGT
GTCCAGCCTGGAAAAGGGCGAGGCCCGCGAGCAGGCCGCCACCCGCGCCTACGAAACCAC
CGCGTTTCCGATGCTGACCGGTACGCTGGTGATGGTGGCGGGTTTCATTCCGGTCGGATT
TGCCGCCTCCAGCGCCGGCGAGTACTGCTACTCGCTGTTTATTGTGGTGCTGATTTCGCT
TCTCAGCTCCTGGGTAGTGGCGGTTTTGTTCTCGCCGCTGATTGGCGTCTGGCTGCTGCC
GAAGGTGATGAAAGCCCATGATCACAACGCCGGCCGCCTGTCGCGGGCGTATGACCGTTT
GTTGTCGACGGCGCTGCGCTATCGCGGCCGCACGCTGTGGTTATCGTTGGCGCTGCTGGC
GCTGGCGGTATGGGCCGCCGGTCGGCTGGAAGGTGAGTTTTTCCCAGCGTCGGACCGGCC
GGAACTGCTGGTCAGCCTGACGCTGCCGCGCAACGCATCGCAGGAAGCTACCGAACGGGA
AGTCGTGCGGCTGGAGCAGTCGCTGAAGAACGATCCGGATCTGGATCATTTCTCCACCTA
TGTCGGGTCCGGCGCGGTGCGTTTCTATTTACCGATGGACGTGTTGTTGCAGAATGAAAA
CATCGCGCAGCTGGTAGTGGTGGCGAAAGGGCTAAAAGAACGGGATGCGCTGCGCGCCCG
GCTGGAAAAACGCCTGCAGCAGGATTTCAGCCACCTGGTGACCCGCGTGTCGCCGCTGGA
ACTGGGGCCGCCGGTCGGCTGGCCGCTTAAGTACCGGCTCGCCGGGCCGGATATCGACAA
GGTGCGCGAGTACGCTACCGGACTGGCGACGTTGATCGGCAACAACCCTGATGCACGTGA
GGTTAACCTGACCGCCGGTGAACCGGAGCGCGCCATCCGCATCGACGTCAACCAGACTGA
AGCGCGGGCGGTGGGCATCAGCTCACAGGATGTGGCCAGCGCGCTGGCGACTATTTTCTC
CGGTTCGGCCGTGACCAGCGTACGCGATCGCAACCGGATGGTGGCGGTGGTGGTGCGCGC
CCGGGATGAGGAACGTCAGAATCTGGATACCGTCGCCAGCCTGCAACTGCGCGCCGCTAA
CGGCCAGCGGGTGCCGCTGGGGCAGATTGCTTCCGTCGGGTATGGTGTGGATGAGCCGAT
CATCTGGCGCCGGCAGCGTTTGCCGTTTATCACTGTGCAGACCAACCTGGCGCCGGGCGT
GAGCGCTCAGACCTTATCGACCACGCTGGCGCCGCAGGTGGCGGCCTATCAGGCGGCGTT
GCCGGCCGGTTATCACATTGAAGAAGGCGGGTCGGTGGCGGAGTCCAACAAGGGTAACAA
TTCGGTGTATCAGGTGTTGCCGGTGACGCTGCTGGTGATGCTGATTTTGCTGATGGTGCA
GTTGCAGCGCTTCTCGCGCATGATGCTGGCGCTGCTGATGGCGCCGTTTGGGCTGATTGG
CGTGGTGGCGGCGATGTTGCCGACCGGTACGCCGATGGGCTTCGTCGCCTTGCTGGGGGT
GATCGCGCTGGCGGGGATGATCATCCGTAACGCGGTGATCCTGATCAGCGAAGTGGACAC
CAACACGGCGGCGGGCATGCCGATCAACGAGGCGATTATCCATGCAGCCCGCCACCGTTC
CCGTCCGATTCTGTTGACCGCGCTGGCGGCGATTTTGGGGATGATCCCGATCGCTACCCA
GGTATTCTGGGGGCCGATGGCCTACGCCATCATCGGTGGGTTGATCGTCGCCACGCTGCT
GACGCTGACGGTGTTGCCAGCGGCGATCAGCCTGGTGATGCAGTGGGAAACGCGCCGAAA
AACGCAGGGGTAAAGCGGGTGATGAAACATCCTAACAGGGCCCCGACATCGGTTACGATG
CCGGGGGCCGGGATCAGAAGGTAAAGCTCAGTTTGGCGGCGGCACCGTAGGTGTGTTTGC
TTTCGGTGCCGACCATGCCGGTCAGGTCAAGGTGTACGCCAAACGGCGACAGGCCGAGAC
CGGCGGTGACCAGATTCTTGTCGCTGTCGCGCATATTGGCGCGGTAACCGACGCGCAGTT
GCGCCCAGGACAGCACGCGGTATTCCGCACCTACCCCGGCGTACTGGTTTTTCTTCTCGG
AATCAAAACCGCTGGCGGGCGTCAGGTCGATATCGGTGGCCAGCGTCAGCGTTTCCGTGC
TCCAGGCGGTGCCCGCGGTGACCTGCGGCCGAAGGTGGAAGGTTCTCTGTATGCCTTGCA
CCTCTTTGGTGTCGATGCGGCGGTCAATCAGGTTCTGCGCCACCAACCCGGCGCTCCAGC
GCGATGTCAGATCGGTACTGAAACCGAGATCCAGGTTGGCGCCGGAGCTGGATTTCTTGA
ATTCCGAATTGCGGAAATCGGAGGTGCTGTAGTTATTGATCGACGCAATATAGTTATAGG
TGTCGATCCGTTGCAGTTTGGGGGTGATACCCACGGAGACTGGCTGACCGGCGATGCTGA
ACGCTTTCGCCATCGCTACGCCGTATTCGGTCACCAGCGCGCCTGCGCCTTCGGCCCGGG
AGGTGAAATTGTTCAGGTCGGCCGAGGTCGGAATGGTGGTGCCGGCCGCCACGCTATCCA
GATAGGCCAGATCGCGGTCGGTCACCACGGCCTTGGCATTCGCCACGCCCCAACCTTTGA
CGACGACGGCGAAAGGCAACGTTTCGTTGGGAACCGCCACCACGGTAGCGGCGGCGGCAT
CGCCGTAAGCGCGATCGTCATTGATGCTATGCAAATCGCTTCTCAGCGACTGGAAGGAGG
AGATGCCCTGTTGCAGCGCCAGCCGACGCAATAGCGGATTGGTGATACCGCTGCTGGAAT
TCAGCACGTCTTTGATACTATCCCAACTGTTTTTGATGCGGTCGAACTTATCTTCCACTT
TGTCGGGGTCGGACACCACCACGCCTACCGAAGGCAGGATCAGGCTGACGTTGTCGCTGG
CTTGCGCTTTGGTCAGCAGCGCCGGGTTGGCCAGCGCGGCGGAGCCGTAGTGCGACGAGG
CGACCCCGGTTCCGCCCATGGCGTCATTCCTGGCATCTGACCAGGTTCCGGCGGCAAAGG
TTATGGCAGGAGAAAACAGACCCGCTACCGTCATGGCGCGGACAAGTGATTTTTTATGCA
TACGAGCATTCCTTGATCATCGAAGGTATTGAGGAAAAAATTCCTTTTTGCTGTGTGCTC
GTAATTTTTTTATAGATATAAATGCGGTAACTAAAATAAATAAAACCAGAGGACACCCTT
GTGCAGGCGGAGCAAAAACAGACCTTGGTTGAAAGGAATGAATATCTCGCGTCAAACTGA
GACTGCTTTTCGGTGTGTCATTGCGACAATAGTGGCACAGCCTAGCATTTTCATTTCTGG
CGGCGATAGCCCTTTACCCGGGTTCAGGTGTGATGGGGCGTAATGATTTCCTAATTCATT
GAATTTATTTAATTTATCTATTGATTGAATAAAGGGGTTTAATTCATCTTATTTGAGGGA
ATGAATTCCTTGAATTGCTGAAGGCCTTATGTCTATTTTTAAACCATAGCCCTCTTCAGA
TAAAGAAAATATTCGTTCTGCGGTGGTCTGAATTCTTGCAATGTTTTTTTCCACGTCCGC
ATTCGGCGTCATTTAATCACTCGTCATTCCATCGGATTCTTTTAGGCTGATGTAGCCTGT
CGGTGCCTGATGCAGCTGAAGAGGACTGCCATACGAAAGCGATTGCTTATTTTGGGAGGC
CTCCTTACCCTGAAATGCACAGGCGCAATGCGATTCAATTAGCGGCAATGAGCGAACGGC
AAAGGGCAAGTATGCGGACAATCGAAAAATTTCAGCGCGGTGACTTGCTGGTGGCAGCCT
GCCCGTCACGCGGAGTGCTACAGCACATCACCAGCCGTTGGGGCATCCTGATTCTGATTG
TGCTGGAATCGAAAACGCTCCGTTTCAGCGAATTGCGCCGCCTGATCAATGGCGTCAGCG
AACGCATGCTGGCCCAGACATTACAGTGTCTGGAAGGCGACGGCCTGATCAACCGGGTGG
CTTATGACGTGGTGCCGCCGCACGTGGAATACAGCCTGACCCCGCTGGGGAAAGAAGCCG
CGGAGAAGGTGCGGGTGCTGGTGGACTGGATTGAAGAAAGCATGCCGCGTATCGCTGAAC
ATTGGCGCGAGTCAGGGACGGCGCGATCGCGGAAAACGTCTGCCTGAAACGCGGCGGGAA
TCATGCCGCATTTCCGCCTTTAGTCCGCGTTTTTCAATCGTTAGTGAATGATCTCAGCCT
AATGATTTCTACCGGTTTTATTGTTGATAAAACCAGAAAGCTGTGTTTAATTTTAAGTTA
ATGCTTTCGCATTTTTTCTATTTTAGCGTTATCGATTTTTACACCAGGTTTGATTTTTTA
AATTAATAACAGATTCTTGCCATGGATATCCTGCCGGTTGGTGCAGGGGCGGTTGCCTGT
TTTTCAAACCTGTCAATATCGGTGATGCTTATGGCCCAGCAACGAACTCTGTATAACGCA
ACCCGCATGGTGCTTGAGCGCCGTTTGATGTTTGATGCCGCCGCTGTCGCCACGGCGGAT
CAGGTTGCCAATGACCAGCCAGATGGCGCCAGTCATGACGGTAGTGCCGATTCGGCAACG
CCGGAACATACCAATACCGATTTAATTCAGGCCATTAGCCAGATCGAAACGCCGCCCGCC
CGCGTTGAGGTATTCTTTATTGACGGCGCGTTGCCAAATAAAGACGCGCTGGTCTCGCAA
TTACCGGCCAATGCATCGGTGTATATTCTGGATAGTAATCAGGATGGGTTAAATCAAATC
GCTGATATTCTTTCTAATTATAAAAATGTCGATGCGATTCATATTATTTCACACGGTGAT
AGTGGGCAGATTGAATTAGGCAATAGCCTCGTCTCGGCGGAAAATATAGATAGCTATCAA
ACTATATTAGAGCAAATAAATTTATCTCTAAACAGTTCTGCCGATGTTTTAATTTATGGC
TGTAATGTTGGGGATGAGGCCGGGCAACAGTTATTGAGCGCGCTGTCGTCGTCGCTGGAT
TCGGACGTAGCGGCGTCATCCGATATTACCGGGGTTGATGGCAACTGGGTGCTGGAAAGC
CATGTCGGCAGTATCGAAACCGAATCCATCAATCCGACAGGCTGGCATGCCAATCTGTTG
CTGGGAATAAACACCGCGCCTACTGCTGTGGTTGATGTGGCGCTGGTGAGCCAAAATAGT
TCGACCATCATTAATGTGACCGCGAACGATATCGATCTGGAAGGCGATGCCATCAAGGTG
ACCGGGGCCAGCGCGCTATTTGGCAAGGTAACGATCAATACCGACAATACGCTGACCTAT
ACCCCCAATAACGGCTATTTCGGCGTTGATACCATCACTTATACCATTGCTGACAGTAAA
GGACTGTCGGCGTTGCTGCCGGGTACGGTGGCGGTAACGGTCAATAGCTTGCCTACCTTG
TCGTTACCGGTGCTGGTTAATCTGTTCAATGAAGATACGCCGATAGTCTTCGCCAATATT
CTGGGCACCAAAATCAGCATTGGCGACCTCGACGGCAGCATCGCCAGGATCTCGTTATCG
GTGCCGCTGGGTTCGCTGACGCTATCCCAGACCGCTAATCTGTCGTTTAGCCAGGGCGAC
GGCATCAACGACAGCAACATCACCATGCAGGGTAATATTGCGGATATCAATGCCGCGCTG
AATGGCCTGATTTATACCCCGGATGCAGACTATAACGGTCCGGTGACCATCACTATCGGC
TTAACCGACACCTTGCTGGCGATACCGATTACCGCCTCGCTGCCAATTGGCATTGCGCCG
GTGGCGGATATTGTCAGTGATTCCGTCATTACTAATGTCAGTTCGCCGGTCAGTTTCAAT
GTGATGGCGAACGATACTTTTGAAAACATCAACGCTCGGGTGACGTCTTACAGCACGCCA
TCACACGGTACGGTGGTGATTGATAGCACCGGCAACGCGGTCTACACCCCTAATAGCGGT
TACCTGGGGAATGACTCGTTTACCTATACCGTTACCAGTAATGGCACCACGGAAACCACC
ACCGTCACCATCCATATCAATACGCCGCCGGTCGCCAACCCGGACAGCGCTACCACGCCG
GAAGATACGTCGGTGACGGTGAACGTGCTGGCCAATGATACCGATGCCGATGGTAATACG
CTGACCGTGACATCGGCCAGCGCCGGGCACGGCACAGTGGTGATCAACGCCAACGGTACG
CTGACCTATACGCCGGCCGCCAACTACAACGGCAGCGACACCATTACCTATAAGATCAGT
GACGGATTGGGCGCCAGCGCGACGGGTACGGTAACGGTGACCATCACGCCGGTGAACGAT
GCACCGGTGGCGGTCAACGACACGGCGACCACCGCAGAAGACACGCCGGTGACGGTGAAT
GTGCTGGCGAACGACAGCGATGTGGACGGCGATACGCTGACGGTGACTGCCGCCAGCGCC
GGACACGGCACGGTAGTCATTAACGCCAACGGCACGCTGACCTATACGCCGGCGGCCAAC
TACAACGGCAGCGACACCATCAGCTACACCGTCAGCGACGGTCAGGGCGGCACGTCCACC
GCTATTGTGGCGGTCACGGTGACGCCGGTGAACGATGCACCGGTGGCGGCCAATGATACG
GCCACCACGCTGGAAGACACGCCGGTGACGGTCAATGTGCTGGCGAATGACAGCGATGTG
GACGGCGACAGCCTGACGGTGACCGCCGCGACGGCCGGACACGGCACGGTGGTGATCAAC
GCCAACGGTACGCTGACCTATACGCCGGCCGCCAACTACAACGGCAGCGACACCATCAGC
TACACCGTCAGCGACGGCCACGGCGGCACCGCCACCGCGACCGTGACGGTGAGCATCACG
CCGGTCAATGACGCGCCGGTGGCGGTGAACGACACGGCCACCACGCTGGAAGACACGCCG
GTGACCGTCAATGTGCTGGCGAACGACAGCGATGTGGACGGCGACAGCCTGACGGTGACC
GCCGCCAGCGCCGGGCATGGCACGGTAGTCATTAACGCCAACGGCACGCTGACCTACACG
CCGGCCGCCAACTACAACGGCAGCGACACCATCAGCTATACCGTCAGCGACGGTCAGGGC
AGCACCGCCACTGCGACCGTGACGATGAGCATCACGCCGGTCAATGACGCGCCGGTGGCG
GCCAACGACACGGCCACCACCGCGGAAGATACGCCGGTGACGGTGAATGTGCTGGCGAAT
GATACTGATGTGGACGGCGACAGCCTGACGGTGACCGCCGCCAGCGCCGGGCACGGCACG
GTAGTCATTAACGCCAACGGCACGCTGACCTATACCCCGGCCGCCAACTACAACGGCAGC
GACACCATCAGCTATACCGTCAGCGACGGCCACGGCGGCACCGCGACGGCCACGGTGGCG
GTGACTATCACGCCGGTCAATGACGAGCCGGTGGCGGCTAATGATACGGCGACCACCGCG
GAAGACACGCCGGTGACGGTGAATGTGCTGGCTAACGACAGCGACGTGGACGGCGACAGC
CTGACGGTGACCGCCGCCAGCGCCGGGCATGGCACGGTAGTCATTAACGCCAACGGCACG
CTGACCTATACCCCGGCCGCCAACTACAACGGCAGCGACACCATCAGCTATACCGTCAGC
GACGGTGCCGGCGGCGTGGCGACAGGAATGCTGACCATCACGGTTACCGCTGTGAATGAT
GCACCGGTAACCGGGGCGGATATGGCAGCGACCAGTCAAAATACCCCAGTGACGGTCAAT
GTGCTGGCGAATGACAGCGATGTGGACGGCGATACGCTGACGGTGACCGCCGCCAGCGCC
GGACATGGCACGGTGGTGATCAATGCTGACGGTACCCTGACCTATACGCCCAACACGAAT
TACAGCGGTAGCGATACGGTAACTTATACCGTCAGCGATGGCGCTGGCGGTATAGCCCAG
GGGACATTAACGGTGACAATCGCGCCGGTGAATAGTGCTCCTTCGGCAAACCCAGACAGC
GCAAGTACATTGGAAGATACGCCGGTGACGGTGGATGTGTTGGCAAATGATACCAGTGCA
AACGGCTCGCCTTTGACAATACAAGGGGCTGTTGCAGGTAACGGGACTGTAGTCATCAAT
TCAGACGGTACGCTGACCTATACCCCCAACGCCAATTTTAACGGCACCGACACGGTAACC
TATACCGTCAGCAATAGTCAGGGAGGATTGGCTACGGGGACGCTGACCATCACGGTGACC
GCCGTCAATGATGCCCCAGTGGCGGGCGCTGATAGCGCCACCACAGCGGAAGACACCCCG
GTGACGGTGGACGTGCTGGCCAACGATACCGATGTGGACGGCAACCCGCTGACGGTGACT
GCCGCGACGGCCGGACACGGCACGGTGGTGATCAACCCGGACGGCACGCTTACCTATACC
CCCAATGCCGACTTTAACGGCACCGACACCGTGACCTACACCGTCAGCGACGGCGCCGGC
GGGGTGGCAACCGGCACGCTGACCATTACCGTGACCGCCGTCAATGACGCACCGGTGGCC
GGTAATGACAGCGCCACTACCGCGGAAGACACCCCGGTGACGGTGGACGTGCTGGCGAAC
GACAGCGATGTGGACGGCAATCCGCTGACCGTCACCGCGGCGACGGCCGGCAACGGCTCG
GTGGTGATTAACCCGGACGGCACACTCACCTACACCCCCAATGCCAATTTTAACGGCACC
GACACCGTGACCTACACCGTCAGTGACGGCGCGGGCGGGGTAGCGACCGGGACGCTGACT
ATCACGGTGACCGCCGTCAATGACGCACCGGTGGCGGGCGCGGATACCGCCACTACCGCG
GAAGACACCCCGGTGACGGTGGACGTGCTGGCGAACGACAGCGATGTGGATGGCAATCCG
TTAATCGTGACCGCGGCGACGGCGGGTAATGGCACGGTGGTGATTAACCTGGATGGCACG
CTGACTTACACGCCCAACGCCAACTTTAACGGCACCGATACCGTGACCTATACGGTCAGC
GACGGTGCGGGTGGGGTGGCAACCGGCACGCTGACCATTACCGTCACTGCGGTGAATGAC
GCGCCGGTCACCGGTAACGACAGCGCCACCACCGCGGAAGACACCCCGGTCACCGTCGAC
GTGCTGGCGAATGATTCTGATGTGGACGGCAATCCGCTGACGGTGACTGCCGCGACGGCC
GGACACGGCACGGTGGTGATCAACCCGGACGGCACACTCACCTATACCCCCAATGCCAAT
TTTAACGGTACCGACACCGTGACCTACACCGTCAGTGACGGCGCCGGCGGGGTGGCGACT
GGTACCCTGACCATTACCGTGACGGCAGTGAACGATGCACCGGTCAACGGTAACGACAGC
GCCACTACCGCCGAGGACACGCCGGTAACGGTGGATGTGCTGGCCAACGATACCGATGTG
GACGGCAATCCGCTGACGGTGACTGCCGCGACGGCCGGACACGGCACGGTGGTGATCAAC
CCGGACGGCACGCTGACCTACACGCCCAACGCCAACTTTAACGGTACCGATACGGTGACC
TATACGGTCAGCGACGGCGCCGGCGGGGTGGCAACCGGCACCCTGACCATTACCGTGACC
GCCGTCAATGACGCGCCGGTCACCGGTAACGACAGCGCCACCACCGCGGAAGACACCCCG
GTCACCGTCGACGTGCTGGCGAATGATTCTGATGTGGACGGCAATCCGCTGACGGTGACT
GCCGCGACGGCCGGACACGGCACGGTGGTGATTAACCCGGACGGCACACTCACCTACACC
CCCAATGCCGACTTTAACGGCACCGACACCGTGACCTACACCGTCAGCGACGGCGCTGGC
GGGGTAGTGACCGGGACGCTGACTATCACGGTGACCGCGGTCAATGACACGCCGGTGGCC
GGTAACGATAGCGCCACTACCGCCGAGGACACCCCGGTGACGGTGGACGTGCTGGCGAAC
GACAGCGATGTGGACGGCAATCCGCTGACCGTCACCGCGGCGACGGCCGGCAACGGCTCG
GTGGTGATCAATGCCGACGGCACACTCACCTATACCCCCAACGCCAACTTTAACGGTACC
GATACGGTGACCTACACTGTCAGTGACGGCGCCGGCGGGGTGGCGACCGGGACGCTGACT
ATCACGGTGACCGCCGTCAATGATGCACCGGTGGCCGGTAACGACAGCGCCACCACCGCC
GAGGACACGCCGGTAACGGTGGATGTGCTGGCCAACGATACCGATGTGGACGGCAACCCG
CTGACGGTGACTGCCGCGACGGCCGGCAACGGCTCGGTGGTGATCAACGCCGACGGCACA
CTCACCTACACCCCCAACGCCAACTTTAACGGTACCGACACCGTGACCTACACCGTCAGC
GACGGCGCCGGCGGGGTGGCAACCGGTACGCTGACCATCACGGTGACCGCGGTGAATGAT
GCACCGGTGGCCGGCGCGGATACCGCCACCACCGCGGAAGATACGCCGGTGACGGTGGAT
GTGCTGGCCAACGATACCGATGTGGACGGCAATCCGCTGACGGTGACTGCCGCGACGGCC
GGACACGGCTCGGTGGTGATCAACCCGGACGGCACACTCACCTATACCCCCAATGCCAAT
TTTAACGGTACCGACACCGTGACCTACACCGTCAGTGACGGTGCGGGTGGGGTGGCAACC
GGTACCCTGACCATTACCGTGACGGCAGTGAACGATGCACCGGTCACCGGTAACGACAGC
GCCACTACCGCCGAGGACACGCCGGTAACGGTGGATGTGCTGGCCAACGATACCGATGTG
GACGGCAATCCGCTGACGGTGACTGCCGCGACGGCCGGACACGGCACGGTGGTGATCAAC
CCGGACGGCACGCTGATCTACTCGCCCAACGCCAACTTTAACGGTACCGACACCGTGACC
TATACCGTCAGCGACGGTGCGGGTGGGATGGCAACCGGCACGCTGACCATTACCGTGACC
GCCGTCAATGACGCACCGGTGGCGGGCAGCGACTCGGCGACCACGGCGGAAGACACGCCG
GTCACCGTCGACGTGCTGGCAAATGATTCTGATGTGGACGGCAATCCGCTGACGGTGACC
GCCGCGACGGCGGGTAATGGCTCGGTGGTGATCAACGCCGACGGCACGCTGACTTACACG
CCCAACGCCAACTTTAACGGCACCGATACCGTGACCTATACGGTCAGCGACGGTGCGGGT
GGGGTGGCAACGGGCACGCTGACCATTACCGTCACGGCGGTGAATGACGCGCCGGTCACC
GGTAACGACAGCGCCACCACCGCGGAAGATACGCCGGTCACCGTTGATGTTCTGGCGAAC
GACAGCGATGTGGACGGCAATCCGCTGACCGTCACCGCCGCGACGGCGGGTAACGGATCG
GTGGTGATCAACGCCGACGGCACGCTGACCTATATCCCCAATGCCAACTTTAACGGCACC
GACACCGTGACCTACACCGTCAGTGACGGCGCGGGTGGGGTGGCGACCGGTACCCTGACC
ATTACCGTCACGGCAGTGAACGATGCACCGGTCACCGGTAACGACAGCGCCACTACGGCC
GAAGATACCCCGGTCACCGTCGATGTGCTGGCGAATGATGCTGATGTGGACGGCAACCCG
CTGACGGTCACCGCCGCGACGGCCGGCAACGGCACGGTGGTGATCAATGCCGACGGCACA
CTCACCTACACCCCCAATGCCGACTTTAACGGCACCGACACCGTGACCTACACCGTCAGT
GACGGCGCGGGCGGGGTGGCAACCGGTACGCTGACCATTACCGTGACGGCCGTCAATGAC
GCACCGGTGGCCGGCGCGGATACCGCCACTACCGCGGAAGATACACCAGTGACGGTGGAC
GTGCTGGCGAACGACAGCGATGTGGACGGCAATCCGCTGACGGTGACTGCCGCGACGGCC
GGCAACGGCTCGGTGGTGATTAACCCGGACGGCACGCTGACCTACTCGCCCAACGCTAAC
TTTAACGGCACCGACACCGTGACCTACACCGTCAGCGACGGTGCCGGCGGGGTGGCTACG
GGCACGCTGACCATTACCGTGACGGCAGTCAATGACGCACCGGTGGCCGGTGCGGATAGC
GCCACTACGGCCGAAGATACGCCGGTCACCGTCGACGTGCTGGCCAACGACAGCGATGTG
GACGGCAACCCGCTGACGGTGACCGCGGCGACGGCCGGCAACGGGTCGGTGGTAATTAAC
CCGGACGGCACGCTGACCTATACCCCCAATGCCGACTTTAACGGCACCGACACCGTGACC
TACACCGTCAGCGACGGCACCGGCGGAGTGGCAACCGGGACGCTGACCATTACCGTGACC
GCCGTCAATGACGCGCCCGTCACCGGTAACGACAGCGCCACTACCGCCGAGGACACGCCG
GTCACTGTCGATGTGCTGGCCAACGATACGGATGTGGACGGCAACCCGCTGACCGTCACC
GCGGCCACCGCCGGTAACGGCACGGTGGTGATTAACCCGGACGGCACGCTGACCTACACC
CCCAACGCCAACTTTAACGGCACCGACACCGTGACCTATACGGTCAGCGACGGTTCGGGT
GGGGTGGCAACCGGCACGCTGACCATTACCGTGACCGCCGTCAATGACGCACCGGTGGCG
GGCAGCGACTCGGCGACCACGGCGGAAGACACGCCGGTCACCGTCGATGTGCTGGCCAAC
GACAGCGATGTGGACGGCAATCCGTTAATCGTGACCGCCGCGACGGCCGGCAACGGGTCG
GTGGTGATCAACGCCGACGGCACGCTGACCTACACCCCCAATGCCAACTTTAACGGCACC
GACACCGTGACCTACACCGTCAGTGACGGCGCCGGCGGGGTGGCAACGGGCACGCTGACC
ATTACCGTGACGGCAGTGAACGATGCACCGGTCACCGGTAACGACAGCGCCACTACGGCC
GAAGATACGCCGGTCACCGTCGATGTGCTGGCGAACGATACCGATGTGGACGGCAACCCG
CTGACCGTCACCGCGGCGACGGCCGGCAACGGGTCGGTGGTAATTAACCCGGACGGCACG
CTGACCTACACCCCCAACGCCAACTTTAACGGCACCGATACGGTGACCTACACCGTCAGC
GACGGCGCGGGCGGGGTGGCAACCGGCACGCTGACCATCACGGTGACGGCGGTGAATGAT
GCGCCGGTGTCCGGTAATGATAGCGCCACCACACTGGAAGATACCCCGGTCACCGTCGAT
GTACTGGCGAATGATACTGATGTGGACGGCAACCCGCTGACTATTACCGCCGCTACCGCC
GGCAATGGCTCGGTGGTGATCAACGTCGATGGCACCCTGACCTATACCCCCAACGCCAAC
TTTAACGGCACCGACACCGTGACCTATACCGTCAGCGACGGCGCGGGCGGTGTGGCGACC
GGTACCCTGACCATTACCGTGACGGCGGTCAACGACGCGCCTGAGGTGATCGGTGAGATA
ACGTTAAATACGTCAATGAATACCCCGGTATCGGTCAATGTGCTGGATAACAGCCGCGAT
GTGGACGGCGATCCGCTGACGGTTACGTCGATATCGGTCACCAACGGCAGAGTGCTGTTT
AACGCCGGCGGCATGATGACCTACATACCCAACCCCGGTTTTAGCGGGACGGATGTGGTC
AGTTACACCCTCAGCGACCCACAGGGCAGTACGGTGCGTGGCACGCTGACGGTAGTGGTC
AGCGCGTTACCGGGAACGGACGGTAATACGGCAGGCGGCGGGACCGGGCAGATGAACCCT
GTGTCGTCGCCGGATAATGCCGGCTTGCCGCTCACACCAGGACGCATGAGCGTGGAAATG
GAGGCTAAGGAGTATGACCCGATATTGCTGGACGCCGTGAATGCGATCAAAGGATTGGGC
GGCAGTGCGCAACTGCTCGGCAATCAGCCGGGCAACGAGGCTATCGCTGGCGTGAAGTCG
CTGGGTACCAGCAGCGGGCTTGATCCGTCAAAGGGGAGCATTAATCAGATCGTCCGTGAT
TTTGAGCCAACCAGGACATTTGAGTTTTTGAATGATGCGCAGAATCAGCCCGTAACCAAC
CCGGCAGCACTCGCTGAAGGTGTACCCATCGGGCCTGAAACCGCACAAAACAATAACACG
ACGATACCCGCGCAGGATGAACCCGCTGTCACTGTTGAACAGCAATTGCAGACCATTGCG
ATGCGTGAGCAGCAAGCATTGAGGGATCTTATCCGTGCGTTGAGTTAATGGAATGTCACA
ATGCCTGATTTTATCAAACAGTCTGTTTTGGCGTCTTTTGCTGTCTGGGGAGTGGTGATG
ATGACCGGGTGTGCGGTGACGTCACCACCGATTGATACCGATAAACAAACCTGGGGCGCG
TATGACCGCATCAATGAGATCGTATCCCGGGATGAAGCGGTTGCAGGGCCGATTTCGTTG
TATGAGGCGATGGCGCGGGCGCTGAAATACAACCTCGACCAAAAAATCGAACTGATGGAT
GAGGAGTACAAAAGCAAACTCAGCGAGCTGGGAAGGCTTGGCATGTTTCCGTCGGTGGTG
GCATCGGTGGGCGGTAGTCAGCGCAACAATGACTCCGGCTCCAGCAGCCGTTCATTGATC
GACGGTAGCCAGTCGTTGCAGTCTTCGACATCGTCGGAACGGCGTACCTATACCGCTCAG
CTGGCGGCCAGTTGGGATATTCTGGATTTTGGCCTGTCCTATATTCAGAACAAACAGAAT
GTGGACGAGCAATATATCTCCCAGGAGCGGCGGCGCAAGGTCATCAGCCGTATTCTGGAG
GATGTGCGTACGGCTTACTGGCGGGCGGTCAGCGCCGACCGTACCCATGAAAAACTGATC
AAGCTGGAGGCGCTGGCGCAGAAAACCCTGTTCCAGTCCGAACAACTGGCGAAACGGCGC
AACGTGTCGCCGCTAAAGGTGCTGAATTATCAGCATGACCTGCTGGAAATTCAGGCGAAT
GTGCAGCGCATGCAGCGCGAATTGTTTTTTGCCAAAAAGCAGCTGGCGGCGCTGATTAAC
CTGAAACCTGAAACACCATTCAAACTGGTTCTGCCGGACCGGACCGCCGTCGTGCCGGAA
TTGCCCGGTTCGGCGGAACAGATGATATTGATCGGGTTGAAATATCGCTCCGAATTGCGT
GAATCCAGTTATCGAAAACGAATCAATGACAATGAATTGACGAAACAATGGGTTCGCAAT
TTGCCGTCATTTAAAACGTTATTGGGCATGAATTACGACACCAATAAATATCTCTATAAC
AATGAATGGACGAATCTCTCCGGCACGGTCAGCTGGAATCTGATGAATGTGTTCAGTTAT
CCGATGCAGCATAAAGTGGTGCAGGCCGAGGCTAAAGTGATTCAGGCGCGTGAGGATGCG
CTGATAATGGCTATTCTTACGCAAATCTATGTTGCCAGGGCGCGTTTTATCCGTCTTTCT
CAGGAATTAAATACGGTGCGCCAGAGTCATGAGGTTCAGGACAATATATTGGAACTGACC
CGTGCCGGCTTTCAGGGAAAAATCATTAGTCAGATGGATCTGGTACAGGTTGAGATGAAA
ACCATTCTGGACGAGGTGCGTTATGACACCGCCTATGCCGATTTGCAAAATGCTTATGCC
AATCTGTATGCCTCAATGGGGATCGATAATTTTGATTCTGACATTACTGAAAAGGATTCC
GTCTCCAGTATCGCGAAAAAACTCCAGTTTTATTGGACGGAAGAAATTACCACCTTACCG
GAAGTATCAAGGCGGGAAAATCCATGAAAAACTGTCAACCCATTATTATTTGCATGATTG
CCGGCCTGTCGTTTTCCGCCCACGGCGTTGGGCCGGAAAACAGTGGGCCGGAAAACAGTA
GGCCGGAAAACAGTAGGCCGGAAAACAATGGGGCAACAATGAAAGGGAGTTCCCGCGCGG
TATTATCGGGTAACCGGGCTTTTGCTGAAGAGAATGGCGTTTATCAGGCGCACGGTATTT
TGCGGGCGATAAATCGGGCCACGCTTTCTTCGGAGTTGGGCGCTCAGATATTACAAATTC
CATTCCGCGAAGGGATGACGTTTAAAAAAGGCGACCTGCTGGTCGGGTTTAATTGCGCCC
GTCCCCGTGCCGAGGCGGACGCAGCCAATGAGGAAGTGAAGGTAAAAAAGAACGCCTGGG
ACACCAATATCGAGCTGGATAAATTCCAGTCGGTGGGGCGTTATGACTTGCTCACCTCGC
AGGCGGAATACAACCAGGCGGTCGCCAAAGCGCGCGGGCTGGCGATTCAAATCAGTTATT
GCGAAATTCGCGCGCCTTTTGCCGGCGTGGTGCAGGAACTGAAAGTCTCGCCGTTTGAAG
CGGTTTCGGTCAGCCAGCCGTTGATTACCATTGTGGACCCGAGCGCGCTGGAACTGAACG
TAATCGTGCCGTCTTCGTGGTTGAACTGGTTGCAAGCCGATATTCCGCTCCAGTTTATGG
TGGATGAAACCCAGTCGGTTTATCAGGGCCATGTCACTCAGGTGTTGCCGCAAATCGATG
CGGTGAGCAAGACGGTAAAAATTATCGGCAAGCTGGATGCCGACGCATTGGGCCCCAACG
TGTTTGGCCCCGGTATGAGCGGGTCGGTCATGTTTAAACAGTCGATCATCTCTAAACAGT
CGGTTATCTCTAAACCGTCGGTCATCTCTAAACCGTCGGTCATCTCTAAACTACAGGGGG
ACGGTCATGAATAATACGATCCCCACACAAGGCAATAATAATACCGCCCCGCTGGGGCAA
CTGGCGCTGCCTGCGTTGAAGCTGTTGCAGTTTGAAGCGGCAATCAGAAAGCTGGCGGAT
GAGCGAATCATGAAAGCGCATATCGCCAATGCGGTGCGTCAGCTGTTGCCTTATGAACAG
GCGATTGTCTGGCAGCGCAATCAGTTCTCCGGCAAATTGCGCGTAGTGCAGATATCGGAC
GTCAAGGGCGTAGAGCGCAAAGCGCCGCTGTTGCTGGCGCTGGAACGGTTCCTCAATAAA
AAAGGCCAGGCGCTGGAGGCGTGCCGGGTACTGAATTTGCAACAGTCTACGGCAGCCGAA
CTGAAAAACTACCCGTTGCAACATGGCCTGTGGTTGCCGCTCGGCTATCGGGAGCAGCCG
GAGGCCGGCGTGCTCTACCTGCGCAGCGAGCAGGATTTTAATGAAGCCGAGCAGTCGCTG
GCGCTGCGCCTTTCCGAGACTTACACCCATGCGTGGCTGGCGTTGCGGCGCGAACCGCGG
CTGTCGCAGGGGACACGGCTACTGCGTCACTGTTTGTGGCTGGTGCCGGCTATTCTGGTG
GTAGGCGGGTTTATCCCGGTGCCGCTCAGCGTGGTGGCGCCGGCGGAGGTGATCGCCCGC
GAACCTTACCGCCTGACCGCGCCGATTGATGGCGTGGTGCGGCAGATTCTGGTTGCGCCG
AACAGCCAGGTGGCGTCCGGAACGTCGCTGGTGCAGTTCGAAGATCTGAAACCTTACAAC
GAAATGGTGCTGGCCGGGCAGGAGCTGGCGGTCGCGGAAGCGCACAGCGGACAGGTCAAC
GCCTCGGCGTTTGAGGATGAAAAATTCCGTCAGGAGATGGCGGTAGCCAGTACCGAATAC
CTGCTGGCGAGGGGGCGCTATCAGTACATGACGGACATTTACCAGCGCACCAAAGCCGTT
GCGCCGCAATCCGGCATCGCCATCTATACCAATAAGCGCGACTGGGAAGGTAAAACCGTG
CGGGTGGGCGAGGAGATCATGCAGGTGGCGGACCCGCAGAAGATCCAGTATCAGATTGCA
CTGCCGGTCAATGACAGCATTCACCTTAAAGCCGGCGACCGGATTCGGATCTTTCTCGAC
AGCTCGCCGTTGAAATCCTACAGCGCCACGCTGACCACCTTCAGTTATACCCCGCAAGTC
ACCCCAGAAGGCGTCAGCAGCTATACGCTGCTGGCCGAGGCGGATAGCGAAGATGTTTAC
CCGCGTATCGGCGCCCGGGGAACCGCGCGTATCTATACGGAAGACGTGCCGCTGTGGTTT
CAGCTGTTGCGCCGTCCCATTGCGTCGGCCAGACAGTTTCTGGGGGTGTGAAGATGCTTG
ACGACAGCACGGCGCTGCCCCGTTTACGTCAGGAACTGCAACTGGAGTCCAGTCCCGGCA
ACGACGGAGAGATGAGCTGGCGCATTTACGATCCCTGGCAGCATCGTTTCTTTCAGTTGC
CGGAAAGTGACGTGATGCTGATTTCCCGGCCCGGCTGTCGCACCATTGGTCAACTGAAAC
CGTTGCTGGATTCGTATGGGCTGCGTTTCGATATGGAGCAGTTCGGTTCGCTGACGCTGT
TTCTGCGCCAGCAGCACCTGCTGATGGCGCAGGACTACGCGGCATCGGCGGAAGAAAAGC
CCAAGGCGCTGTTGCTGCGCAAACCCAGTGTCCGGCAACTGTCGTTATGGGACCCGATGC
CGCTGTTGCATCTGGTAGCCGGACACCATCTGCGCTGGCTTACCCGCGCGTTGTTGACGC
TCTGGCTGATAGTCACGCTGGTCGGGTTGTATCTGACGGCCAGACAGTGGGACAGCTACC
TCGCCACTTTCCGGGATTTCTATTCGCTGCAAGGCGTGCTGGGGTTTGGCGTGGCGATCC
TGTTTCTGAAATGGTTTCACGAAATGGGGCATGCCTTTGTGGCGTATCGTCAGGGCTGTC
GGGTAGGGAAAATGGGCATTTCCCTGTTTGTTATCTTTCCGATGTTTTACACCGACCTGA
CCGACGCGGCGCGGGTGGTCCAGCCGCGTCGCCGGATGTGGATTGCGCTGGGCGGCGTGG
GAGCCGAGACGCTGATCGCCGGTCTGGCTACCGCGGGGTGGGCGTTGTTGCCGCCGGGTA
CGCTGCGTTCCATCTGCTTTGTGCTGGCGACCACCAGTTGGGTGACGACGCTGGCTATCA
ACCTTAATCCGTTTTCCCGTTTTGACGGTTACTACTTTTTAAACGATCTGACCGGGGTGG
ATAACCTACAGCCGCGCTCGCGCTCGCTGCTCAATTATTACTGGCACCGGTGCGTATTGG
GGCCGGTGCTGGACAAACCGGAGCCGGTGGGTGGCCTGCGCCCCAAGCTGATGGCGCTGT
ATGGCCTGATGGTGCTCGCGTATCAAATGTTTCTGATTCTGGGCATCGGCTATCTGGCTT
ACCGGTTTTTCATCCCGATGATCGGGATACTGATATTCGCTTATATCCTTTATCACTATC
TGCTGCTGCCGCTTGTGCTAATGGGGAGAGATATGGTTCGACACCGGGAGAAAATAACCT
GGAGACGCAAACTGGTGCTGACGTTGCTGCCGTTCGTGGCGATTGTCGCCTTTTTTTGCC
CGCTTCCCCGTACCGTTAATATCCCCGCGATGGTGAATATCCAGGGGCAAACCCTGATTC
ACACGCCGGATAAAGCGCGGCTGGAGACGGTCGCCATCGGTAATGGCGACCGGGTACGGC
AGGGACAGGTGCTACTGCGCTTTTCCTCACCGGAACTCACCTTCCAGCGCGAGCAGGCGA
TGATGGAGCATGATCTGATGCAGTTCCGGCTCAACCGCATCAGCAGCTCCGAGGCGGAAA
AACTGGAAACCGTGACGCTGCGGCAGAAGTTGCAGGAAGCGGAAGAAACGCTGGTCGGGC
TGGATAACCAACTGGCGCAGTTGGTCTGGCGTTCACCTGTCGATGGCGTGGTGGTGGATC
TGCTAGCCAACCTGCAGCCGGGGCAGTGGTTCTCGCCGGATCAGACCATCGGCCGGATTC
TGGAAGGCGACAAACAGGACATCATTGGCTATGTGGATGAAACCTTTGTCTCCCGTCTGT
CGCCCGATCTGAAGGGGAAGTACATCCCCAATAACCTGTCGATGCCGTCCCTGCCGGTCA
ACGTTGAACAACTGGATCCGAACAGTTCCGAATTTATCACCCCAAAATCCCTCAGCGTCC
TGTACGGCGGGCCGATCGCGTCGCTGAAAAATGATAAAGGGGATGCGGTACCGGTGGTGG
CGATGCACCGAATACAGTTTCTGTTTAGCGACGCCAGTCTGCCCGACCAGCAGGCGTCGC
AGGGCGTGGTGGTGTTGCGGCTGGCGCCGGAGAGCCTTGCCAGTCAGTCGGGAAAACGGT
TGTGGCGTTTGATTATTGCCGAACTTAACCAGTAACTGAAATTAACCAGTAACGCGGGAG
GGGTGACATGACATTGACTCGACGTGCATTTCTGGCGGGCGCCTCCGCCTGTATGGTAGC
GCCCTGGTTGGGAGCGGGAGCCGCGGAAACCGCGCCATCCGGCGAATTGATCTTCGGATA
CGGCAAAACCGGGATCGGCAGCGCGCTGGCTGTAGATACCGCGGCGTCGCTGGCGCAATC
TTATCAGCAGAACCATTACCAACTGGTCAATATTCCCAGCGGGAACAGCCTGCGCGCCGT
TTCGACGGTTAAACGCGCCGTTCCCGATGGCCGAACGTTGCTGCAGGCCCAGTCGCCGCA
GATGAATCTGCTGCCGGTGATCTACCGCAGTTTGCCGTATGACCCGCTCACGGATTTCGA
GCCGCTGGCGATCATGGGGGAATACACCCTGTTCCTGACCATCGGCAAGCTGGTAGATCC
CCGGGTCAAAACGCTGGATGACTACCTGCGCTGGGTGGAGAGGAACCCGGAATACCGTAA
TGTCGGGTTCACTCAGTTTGGCTCGACCGGCCATATCGCGCAGGCGATTCTGTCGCGCCA
GAAAGAAGTGGCGATCCAGCCGGTGGCCTACTTTGGTTCTTCGATGATGATCGAGGATTT
ACTGAATGGTTACCTCTCGGCCGGGCTGGTGATTTCGGGTAATGCCTCCGGCGCGTTTCG
AAGCGGTCGTCTGCGCGCGGTCGCCGTTACCAGCACCGAGCGTCATCCCGGCTGGGAAAA
TATTCCGACCTGCAAGGAGCAGGGGGTGCCGGAAATGGCGATTAATGGCTGGTACGGCTG
GTTTGCGCCGGCCTCAATGCCCGATCGCATCTACGCGCCGCTGGCCGAGGCGTTACAACA
GCGCATTCAGCATGAGCATTATACCGCTGTACTGGATCGCTATTCGCTGAAGCCGGTGTT
GTCGTCATCCCCCGGCAAGATTCGGGAACGTATCCGCGATGAGCAGGAATACTACCGTGA
ATTGGTCGACAGTTATCACATCAGCCGGATCTGATGTGAGGCTGTTTTGATGGAACATCC
GTAAATCGATTGGGAGACGAATCTATGGCTATGACCCGGCGAACATTCCTGGCGGGCTGC
TCTTCGCTGCTATTCCCCGCGCTGTATTCACGTGGACCCCTGGCCGCCGCGCCGCAGGAA
GGCGTGGTGATGTTTGGTTACGCCCAGACCGGGTTGGGCAGCAAGGTGGCGTCCGAGGTG
TCGGTATTGCTGGAATCGCAATATCATGAGCGGCGTTATCGGCTGTATAACGAACCCGGC
GAAAACAGTGTCAGGGCGGTGATGTCGGCGAAAAAATCGCCCGGCGATGGCGGCGTGCTG
CTGATGGCGCAATCGCCGCAGCTCATTATTTTCCCGTCTATCTACAATCATCTGCCCTAC
AATCCATTGACTGATTTCAGGCCGCTGGCGATAACCGGCGAGTATACCTTGCTGCTGACG
CTGGGGCCGATAGTGGACTCCAGGGTAAAAAGCCTGGACGATTATGTTCGTTGGGTGGAA
AACAACCCGGAGTTCAGCAATATCGGCTTTGCCCAGTTTGGCTCTCCCGGTCACATGGCG
CAGCTGGTGCTCGGGCGTGAAAAGAACGTGGCGCTGCAACCGCAATCCTACTATGGCACC
TCAATGATTGTGGATGACCTTATGAACGGGCATCTGGCGGCGGCGTTTTTGATTTCCGGC
AACTCGCTCGACCTGTATAAGAGTGGAAAACTACGAGCGATTGCCTGTACCAGCCGTTTA
CGTCAACCGGGGGTGGATGACGTGCCGACCTGCCGTGAGCAGGGGATTTCGTCAATGAAC
ATTAATGGCTGGTACGCCTGGCTGGCGCCGGCCGGCATGCCGGACAGTGTTTATCGCCCG
CTGGTGGATGCGATGCAAAGAACCATCGTGAGCTATGACTATCTGGAGATGCTGAGGAAA
TATTATCTGAAGCCGGTGTATGACAATCCCGATAAAATTCGCCAGCGAATTCAGCAGGAG
CAGGCATATTACGCCGGCCTGATTGAGACGTATCGGGTGAGTAAAGTGTGAGCCGGTTTG
AGCCGCAGGGCGGCATGCCGGAAATGCAGCGCCGGTCGTCCTGCTAAATATCGTTTTTTT
TCATGTTTAAGCGCGAAATTAACTCCTTTGGCATTGCCCGACATAATTGCTTAAATAGCG
CGACCTGATGTTATTCACTCCTGATGACCCGACGCCTGTCGGGTACGACGATACCTAATA
TGAATTTTTTTCGTGAATGTCGCGGTAGCGGGGGGCTGACATGAGCCGCTTCCGCGCCTG
CTTTTCGGTTCGGCCAAATGGCGTTCGCCCGACGCCGATGGCTATTTTCCTGATCGGCAT
AGTCCAGATTCTGGTATGGGGCGGATCGTTTTTTCTGCTGTCGGTGCTCGGTAGGCCGAT
TATGGAAGACACCGGCTGGTCGCGTCAGTGGGTCTACGGCGGCTTATCGCTGGGTATCTT
TATTTCCGGTCTTCTGATCCCGCGGTGCGGCGATTATGTTGCCCGTCATGGCGGGCGCGG
CATGCTGGCGTGGAGCGGCATCGTTACGGCCGCGGGTTTGTTGCTGATGGCCTGTTCCAC
CGGGCTCCCCGCGTTTATCGCCGCCTGGGTTATTCTGGGCGGCGCGATGGCGATTGGCCT
GTATGACGCCCTGTACGCCACGCTGGGCGACAGCTATGGCGTTCAGGCGAAAAGCGCCAT
TACCACCATTACGTTAATTTCTGGTTTTTGCACCACCATTGTGTGGCCGTTGCTGGCCTT
TGGCGTGGCGCAGTGGGGATGGCGGCACACTTGCATCGCCTGGGCTGTGGTTTTACTGGC
GACGGTGTGGCCGGTATATCGCTGTACGCTACCCGCGCCACGACAGGCTCGGGAAAACAC
CACGACCAGAAAAAACGGCGTGATGACGTTTGACCGTCGCACCTACGTTTTATTGTCCAC
GATTTTTATGCTGTCGGCGGTCATCATGACGGTGATATCCGTCCAATTGATCGATCTTCT
GCAGGATGAAGGGTTGAGCCTGGCGGCGGCGATTGGCATCAGCGCGGTGATCGGGCCCAG
CCAGGTGGCCGCGCGCGTCATGGATCTGGTTATCCGCCTGAGTCACCCGGTCTGGTCGCT
GCTGATTTCAGTCAGTCTGGTGCTGGCGGGTGTCGTGTTCATTGGTTTGTTCCCCGCTCA
CGCCTTGCTGGCTGTGGTGGTCTATGGCGCAGGCAACGGGCTGCGTTCGATTGTTCGCGG
GACGTTGCCGCTGGCTATCCTGCAGCCGGACGAGTTTGCGGTGGTGATGGGGAAAATGGC
GCGTCCTTCGCTGATCGGTCAGGCGGTGACGCCGTTAATCGGCGGTTATCTGTTCGATGT
GGCGGGTTCTCGCTCTGTGTTGCTGGCGGTGGTGTTGGTGGCGGGCATTAACCTGTTGCT
GACGCTGCTGCTGATTGCTCGTCTTAAAGAGCAGGGAAAACTACCCGCACGGTAGGGAAT
TGCCGCACACCCTCCGATTTATGAAGAAATCATCTTTCGAAACGGTTTGGTCATGTCAAA
AACGTTTATCAAGTAGCCCTGCTTTTGTTGTGCCATTAATGTGGCTGTGTTTATATACAG
TGATGTTAATCGTGCAATGAGGGGGGAAATATGACACTGCGTTTTGACGTGGCGCAACCT
AAGAAGGTGCATTGCCTGCGCGTTATCGGGCCTTATCATCAATCGGTGCCCGATGGATTT
CAGAAACTGATTGCGTGGTCGCAGGAGCAGCCGTTGCCCTGGACGGAAACGCTGGCGTTT
TACTGGGACGACCCATCAGAAACGCAACAAGATCAGCTACGGGCGGATGTGGCGCTGGTC
TTTCCCGAAGGGACGGCTATTGGTGAAAATACGCTGGGTGTGCGTGAGGAAACGGTTCCG
GGGGGATTATTCGCCGTGCTTCATACCATTGTCAGCAACGGTGAATTTGCCAAAGCCTGG
AGCGAATTGTATGACCTGATTGCGCAAAATGGATATAAGCCCGCCAGAGGCATTTGCTTT
GAGAGTTATTTGTGCGATGGCAGCAGCGGAAACTGGGAAATTGAAATCTGGCAGTCGGTC
GATCCGAATGATGACGCCCAATGAAGAACGCTCGTCTTTGCTGATGGCACGGATGCCATA
AAGCCAGACGTAATATGTTCCGGCATTGCGTCGATCACCTTATGAAAAAATGGTGCGGCG
CTGCCTGTGATAGTGATGTCTGGCTTTTATCGATGGTTATCTAATTCAGGAGCAGGGAAC
ATCGCCCGGAGCAGCTATTTTTCAGACCTAATGATGGATGGTTTCCCAAAGCAGTTTTAT
CAACAGCGTAACTGCGAGTGTCAGAAAAAGACGCCGGATCCAGTGATTCCCCCCTTTTAA
GGCCAGTTGTGTGCCAGCAATTGAACCGCAAATCGATGCGATGCCGAGTGGCACGGCAAT
ACCGTAATTAATTAACCCGGCGGGAATCAGGAAAAAGAGTGTCGCGGAATTCGTTCCGAA
GTTAACGACTTTGGCGCAAGCGGTGGCGCGCAGAAAATCGAAGTGAAAGAAACGGACGAA
AAGGAATAACAGAAAACTACCCGTGCCCGGGCCGATAAAACCGTCATAAAACCCGATGGC
AAGCCCGAGTGCGGCCCCTTTGACGAGGTCTCGTTGTGTCGGTTCCCGGCTGGTGTCCTG
ACTGCCAAACCGGGGGCGAAACCAGGTGTAAGCCACCATGATCGTCAACACGACGATAAT
AACGGGGCGCATCCAGGACGATGGCATGAAATCCAGCATTCGGATGCCGAGATAGGCTCC
AGCAATGGCGGCCACGGCGGTGGGAAACATCAGCCGCCAGGGCAAACGCAATCGGGTAGC
GAACTGCCGAACGGACATTAAATGTCCCATCACGGACGAGAATTTGTCGATACCCATAAT
TTGTGCGGGCGTGAAGTGGGGAAGTATGCTGTAAAACATTGGCATGCTGATCAGCCCGCC
TCCGCCGACCGCGGCATTGATGGCGCCTGCAATGAAAGCAATGGGAATAAGTATAAATAG
CTCGTGCGCCATGATAAATCCTTTACTGATTAATCGCAGTCTTATGGTCCCCAACAAACA
CGATGTCGGAGACTAATGTGATACGTGAGCGCTATAAAACAGAGGTAATTAGTTTGTGTA
CCTATTGCCGATGCGGGTAAGCCATCAGCCGTTGTGTATCCGAATAACGTATTCAAAACG
GCAGCAATCTTAGGTTGGACGGAACTGAGTGTCTAATATATATTTCTGGATGAATTGATT
CATCTGGGGATATTAATGGAGTTTCGCCATCTTCGTTATTTCGTTATGGTTGCCGAGGAA
TTGCATTTCACTCGTGCGGCGGCGCGTCTGAATATTGGTCAACCACCGCTTTCACAGCAG
ATTCAGGCGCTCGAAGCCGAGCTAAACGTTCAGTTGTTTCAGAGAACCCGACGGAGTGTG
CGTCTGACGGAAGCGGGCGAGCACTTGCTGGTCCGCGCTCGCGAAATTTTGGGGGCAAGC
GAGGAGGTAGCGATTGAATTGCAGCGAATTTCGCAAGGAGAAGCGGGAGAACTGAGGATC
AGTTTTACCTCCACAGGCCTGCTGGTTAAAGAGTTACGAGTGCCGCTGAGAACCTTCAGG
GCGAAATATCCCGCCGTAAGGCTGACGCTGAAGGAAATGTTCACTCACCTTCAGTTTGCC
GCATTGCTGGCTGGCGATCTGGATATAGGTTATGTCCGTTTTAACGAACTGAAAGCGCCT
GAAGGGTTAACGCTGCGTTTAGTCCGGCGTGACCGTTTGTGTCTTGTGTTGCCAGACGAT
CATCGGCTCGCCGGATGCGCTGAAGTCAGTATCGCCGAGGTTCGAGACGAACCTTTCATA
GGCTACCCGGTTAAAGCGGGGGCAAGTTTATCCGATTATGTGACCACGCTTTGCACGCGG
GCAGGCTTTGTGCCTAACGTGACCCAGGAAGCGCGGGAAGCCATGACACAAATTGGACTG
GTTGCTGCGGGAATGGGTGTTGCCGTCCTCCTGCAACCCATGGATCAATTACAGCCGAAA
GGCGTATGTTTTGTTCCCTTGTCTGATGAAGGCGCCGAACTGTGCATGGCGTTGGTTACG
CGGGAATCGGATAACTCGCCGCGAGTGCGCAATTTCGTCGAGTTGGTTTGCCAGGAATGA
TGCTGTCTTGGTTTTTTCGTCAGAACTCATTGCGATTAGCCATAAAATTTTCTGATATTT
CCCGCTATACAAAGCTGGGTAAAACTGTATTTTAAAATAATGCTTTTCCTCTTTGGTGGT
GTTAATCGGTTAATGCTTTCTTTAGGCTGTTTTCCGTGTCTATCGGCAACTGTATTGTGA
GTCAATATATAATGGCCTGTCTGTCTGGTCGCGCTTGATACCCAAAAAGGCTTTCTGGCC
GGGCTTTCTTGCGGGAGTAGTTTTGCACTTGATATGGAAATGACAAGGTAATGATTATCT
CTACGGCAAGTCGGGTAGGGTGACAATCAACGCTGAAACGGCGCTACCCTACAGCCGGCG
GATTCTTGTCGGCTGGCTAACGACATAGCTGCACAGGGATAATAATTAGCCTCATAAGGA
TGAAATCATGCAAGACCGGCTCGATACGCCACCGGGAACATCGGCCCCCGGTCTGATATG
GCTGGAACAGGTTAGCCACGCTTATCCCTCCTCGGTAGCATCTCACCCGGTTCTGCATAA
TGTTTCCCTGCTGGTTGACGCGGGGCAGAGTTGCGCCATCGTTGGCGCTTCCGGCTCAGG
CAAAAGCACGCTGCTGAACATTATCGGGCTGCTCGATAAACCCACATCGGGGCGATTGTG
GCTGAATGGCCGCGACATGGCGCAGGCCTCGACCGATGAACGCGCCAGAATACGCAACCA
GACTATCGGGTTCGTTTTTCAGAGCTTTAATCTACTGCCGCGTCTTACCGTGCTGGATAA
CGCGGCGCTGCCGTTGCTCTATCGCGGTTACTCTCGTCGTGATGCCCATCAGGCGGCCAG
ACGGCAACTGGAACACGTCGGGCTGGCTGAGCGCCTCCATTACCGCCCGGCGGATCTGTC
CGGCGGCCAGCGACAGCGTGTCGCCATCGCCCGTGCCCTCACCGGCGAGCCGTCACTGCT
GCTGGCCGATGAGCCTACCGGCAATCTCGATAGCCAGACCGCCGGCGATATTCTGTCGTT
GTTGCTGACGCTGAACCGGGAGCAAGGGGTGACGCTGGTGATGGTCACGCATGACGAATC
CATCGCCCGGCAGATGCAGCGTCGTATTCAGGTGAGCGATGGTTACGTTCAGGAATACAG
TAATAGTTAAATATTTTTGTATGGTTACTAATTTATTTGTAAAGATTTGGTCGGATGAGT
CGATATTGACTAGCGGCAGAGTTTCTGACTTATTGCCTTATTCTATAAAAGGATGCTGTC
TTTTTTGCTGACGGCGAAAACGAAACCAAGGGAGGTTTCCATGTATCTTAACTCATTAAA
AAAATTGTTTCTTATTAGTGCGCTGGCTCTGGGTGCGGTCTCTCAGGCGAACGCGGCAAG
CTGCGGTCCGACCCGCGTGACTGTTCCGGTATCGGGAACGGTTAATCCTCAGACAGAAGT
GCAGATCTATTCCCAAACGTACAACTGCTCGGCCTACCTGATGGCGTCTTTAACGCCGAA
TTTTGGTTCCTCTTCCGTTTCTCTGTCGTTGACGCTCAAGCTGTATCAGCAGGTGGGTGG
CAGCTGGCGTAGCGTCAGTGAAGGCCGCAATGTTTCCTATCAGATGGGCAGCACCGGCGG
TACTTACAAACTGGTCGTATTCAATAGCAACACCAGTGGTAACGCTCTCAACTGGACCGG
AAACTATAAATCCCCTCTCAACAACTAATTGACAGGGAAATGACCCACACCGTTTTTCAT
TGAAAGGTGTGGGTCAGTTAACAGTGCGAATCAGGGAGGATACCGTGAGCATTCAAATTT
CATCCGTGACGGCGCAGAGACAATCAGCCGGGCGCTTCTCTCGTCTGGTTTCTGTCTCTC
GTGTTGTGACGGAAAAACCCGTTTCCTGATGCGATAAAGGCTCAGTATTTGTGTTAAAGC
GCGACAGCGACGGAGACGACGCCAAAGAGATACATTCCGCGACACTGCCGGAAGAACGGA
ACGCAGCCCTGCCTGACGTTGTTCACTCTCCCTACGGCGCTTCTCTGCACTACATGCTGA
CCGAACCGTTGGATAGCCTGCGCCAGTTAGGGCGACGGGCAGTGCTGGCGTTGCTGGGTA
TCACGGTGGGCTGCGCTGCGGTGGTGGCGTTGCTGAACATCGGCCACAACGCGGCGGCGG
ACGCCATCAGCGCCTTTCGCGATATGGGCAGCGATATGCTGGTCGCCGGCTTTGCCGACA
CGGCGGAAACGAACCAACGCCGTGCGCCCGCCACGCTGGATATTGATGCGCTGACCCGCG
CCTTGCCTGGAATCCGACACGCTGCGCCGCTTATCCTCACCTCGACCAATGCCCGTCTGC
ACCGACGTCAATTTAATGCCATCGTGGCCGGCGCCGGCGCCGAACTGGCGCAAGTACTGG
CGTTGCGGGTCGCTCATGGCCGCTTCCTGACCCGTTACGATCGTCAGAGCACCTACGCCG
TGCTCGGCGCGAAAACGGCCGTCGAACTGGGCGAGGCCGGTACGCCGGTAGCGCTTGGCA
GCCGGATACAGCTTGGCGGCTATCTGTTTGAAGTGGTGGGTATTTTACAAGAGCAGGGGC
AAAACCCGCTGCTGCCGGTGCCGGTGGACGAGGCTATCATCTTGCCTATCGAAGGAATGC
ACCGTCTGCTTTCCTCTCCTGAAATCAGCAGCGTGGTGGCGCGTAGCCGCCGTAGCGAGA
CCTTGCAGCAAGAGGCGGCAGCGCTGCGTGATTACCTGATGGCACTGGCGCCGGGACGCG
AGGTGGCGGTGCAAATCTCGCAACAACTGCTGGAAGGAATGGAGCGGCAGTCGCGCACCT
TTACCTGGCTGCTCGCCGGATTAGGCGGCGTTTCGCTGCTGATGGGGGGCGTGGGCGTGA
TGAACGTGATGGTGATGAACATTGCCGGGCGGCGGCGAGAAATCGGTGTGCGCATGGCGC
TGGGCGCTCGCCCAAAAGATATTGGCCGCCTGTTTCTGCTGGAAGCGGCGGCGTTGGCGA
TCGCCGGCGCGCTGGCCGGCGCGATTGTCGGCCTGCTCGCCGCCTGGTTGTTTGTGAAAA
TGTCCGGCTGGGCTTTTTCTTTGTCCCCGCTGTCGCTGCCTTTGGGCATTGTCAGTTCAC
TGGCGGTCGGGGTGTTCTTTGGTCTGCATCCCGCCCTGACGGCGGCCCGGCTGGAACCTG
TTAAGGCGCTGCGTGATGATTAGAACGGTTGCCCTCGTCCTGTTGCTGCTGGTCGGTCTG
GATGCGTCCGCGGCGCTGACCGACCGCTTGTTGCCTTCTCAGGCTACCCGCGCGGGCAGC
AGCAGTTTGTCGCCCAACGCGCAGATTATCGATCTGACGTTAAGCGACGCCATTTACCTT
GGCTTGCGCGATAACCGCGCCATTCGTAGCGCCTATCTGGATCGCGTCGCGCAGAAATTT
GACCTGCTGGTGGCCGAAGACCGCTTTACCCCCAAGCTGGTGTTGAGCGGCAGCTATCTG
GCGGCGCGCAATCAGGATGACCGCTACCGTCAGGGCGAAATCGCGCCCACCACCACGCTG
CTGACGCCTTACGGCACCCGCGTGAGTCTGGCCTGGACGCACCGTTCCACGCAGGCGGAT
GAAGCCGGCCGTACCCGCAATGACGGCGCCACGATCACGGTTATCCAGCCGTTGCTGCGC
GGTGCCGGTAAGGAGATAGCCACCGCGCCGGTGCGGCTGGCAAAGCTGTCCGAACAGATC
AACCGGCTGACGCTGAAAGCCACCGTCGCCCGGACTATCACCCAAATCATCATGGCTTAT
CGGGCGTTGTTGCAGACGCAGGAGCAATTGAACATTGCCGACGAAGCGCTGGCGCGCTCA
CGCCAGTTGCTGGAGGTAAACCGCTCGCTGATCGCCGCCGGGCGTATGGCTGAATTCGAA
ATCATCCAGACGGAAGCGGATGTCGCGACTCAGGAATTATCCCGTGAAGAAGCGCTCAAT
CAGCTTGACGTTAGCCGTCTGGCGCTGTTGCAACTGCTGGCGCTGGATTTGCGCACGCCG
GTCCGCGCGACCGAACGGCTGCAGGCTGGTCGCGTTGACGTCAGCCCCGCCGCGGCGTTG
TCTCAGGCCGAAGCGCTGCAACCCGCCTACCTTACACAGCTGATCGTCGATAAGCAGGCC
GACATTAATCTGGCGGTGGCGCGCGATGACCGCCTGTGGGATGTGTCGCTGGTGGGGGGG
ACCAGCCAACTGCGCGACCGCAGCAGCGCGGTGGGCAGTTCGCGCAATTGGGAGAACTAT
GTCGGCGTGCAGGTGGACATTCCCATCGGCGATATGAGTCAACAGCAGGCGGAAGTACAA
GCGCGGGTGAACGTGCAGAATCAACGCATTCAGCTTGTCGAAACCCGCCAGCAACTGGAG
CGCGACGTCGCCAACGCCGTGCGTGATATCAGCACCCGCTGGCGCCAGTTTGAGATTGCC
CAGCGCGCGCGGGATCTTTCGCGTCGCAAGCTGGATATTGAACGGGAAAAACTCACCGCC
GGGCGCTCCAGCAACTTTCAGGTGCTGAGTTTTGAAACCGATCTGCGTAACGCCGAAAAC
GCCCGGCTTAGCGCTTTGATTACCTATCTCAACACCCAGGCCGATCTGGACCAAACCTTG
GGTACGACGCTGCAAAGCTGGGATATCTCTCTCAATGATTAATCTTTCACGATACCGGCA
GCGCCCGCTGCGCCAGCGCGCGGCATTGATAGGTGTCTTTGCGCTGGGCGCGGTGGCGAT
GGTCTGGAAGCTATGGTCGCCAGCCACCAGCGCCATGCCGCAGACACAATGGCTGCGGGT
TGAGCCGCAGGTGTTGGAAAACCGTCTGGGGTTGACCGGGCGGATTCAGGCCGCCGCCAC
ACTGACGCTCTCCGCGCCGTTTGAAGGCATGATCAAAGACGTGCTGGTCAACGAAGGGCA
ACGTGTGGAAGCGAGCCAGCCGTTGCTGACGCTGGACACCGGCCTGCTGGATATCCAACT
GCGCCAGGCGCTGGCCGACTTGCTAAAAGCGCAGCGCACGGTGCAGGACATGCAGCATTG
GGAACAAGGTCAGGAGGTGGCGCGGGCGCGACGCACCCTGAATAACGCGCGTATCAGCCT
GGCGAACACCGAGGCCAACCTGAAAGATACCCGCACCCTGTTTGAGCGCGGCATCGTAGC
CAGAATGGAAGTCGACGCGCTGGCTCAACAGGCTCAGGCGCAACGGCTGGATCTGTCCGC
CGCGCAGGATGAATTGCAGGCTGCGCTGGACCGCGGGCGTGGTGAAAACCGTCAGATCGC
CGAGATGGAACAGGCTAACGCTCAGTCGCGCCATCAAACGTTGATGGCGATGCAGGCGCA
GCAGGTGGTGCGTGCGCCGTTTGCGGGCGTACTGGTGCGCCCCGCCGCGCCGGAAACCGA
TAAACGCCAGCCATTGCAGCCGGGGATGCGGGTCAGTCAGGGGATGCCGCTGTTCGGACT
GGTCAATCCCGACCATCTACAGGTCGTGGCCAGTCTTGACGAGGCCGACTTGCATCAGTT
GCACGAAGGGATGGCGGTGGACATCAGCGGCGACGGTTTTGCCGGGCTGACGCTGTACGG
CCATATCCAGACCATCGGTATTGAAGGGCGCGTCGCTGACGTGGCCGGCGCCGGCGCCCG
CTACGATGTACTGGTCACTGTCGCTACCCCGTCAGCGGAACAGCGCCAGCGCCTGCGGTT
AGGGATGAGCGCCCGGCTGTCGGTGGTCACGTATCGCAACGAGCATGGCATCGCCGTTCC
TGCCGAGGCGTTGCACACGGACGAGGCCGGTAACAGCTATATTCTCTTTCGTCAGGATGC
CGACAGTGCGCCTCAGCGGCGTACGGTAGTGCCGGGCGTTGCTGTGCCGCAGGGCGTGGA
AGTAAAAGGATTACCTGATGAAGGCCCTGGGTTCGTCGAAATCACCAATAACAGCGGCGC
TGCTGAATGAAACGGGCCGATGCATAACGGTCAGATGAATAACGGTCAGATTCCTAATGG
TCAGATTCCTAATGATCAGATGATAGCGGGCTTGCAGGGCCGGTCGCGGCATCCACGGAT
TGAAAACGTCGCTTATCAATGGCGGATTGTTGAAATGGTTATCTCGTCAGTTCCCATTCA
TCAAACTGTTTATTAATGTCTTTAATCGAGGCGAGTCTGATTTTGGGTAGGGTCAACGCG
TCAAACAGCTCAGCATAGTGTTTCCTGTTTTTAGGCGTGACGGCGGTAATATGATGGAAC
ATTTTCCAGTTCAGCCGGTCTATCCCCCCTTCCAGCGCACCATAGCGCTGGTATTGAAAT
AGCGTTCGGTTCACATAGCGCAATAAGCTCGACAGCGTGGAGACATCCAGCAGAATAAGT
CCCGTGGCGCGAGACAAACGCTGTGGCAGGCATCTTTTGTAATTTCCATCGATGACCCAA
CTTTCCTGATTTATTGCCATATCATGCAATAAAAGGAACTCATGAAAAGGGCGTTCTTGC
CAGTTTGAATGGGGGACATGAAAAAGCTGGTCCAGATGGATAACGTCCAGATTACGTTTC
CGCGCAATCGCATTCGCAAGGGTCGATTTACCGCTGTTCGATGGCCCCATAATGCAAATT
CTGTCGCCTAAATCTGAAAGCTTCATCGTCTTCTCCATACCGCGTGGTGTCTGGTATTTG
GGTGAGCGCGAGCTGCCACCACGGCGATTTATCATTTTAACGATCTCTCGCCTGTTCGGG
TTGACGAAGTAGTAAAAGATTTTGAAAGTGAGGGGAACGTAGAAAAAATAAAGCAGCCTG
GCGGTTGTATTGACTGTTGTAATGCCAGATTGACGACCGGGATGGTTTATAGTTATTCGT
CCGTTTTAGCCGTAAGGAACCTTAACCGTACTGCTGCTGAGGTCCACCGTCAGAGAACCG
GAGTTATTACCGGCGGTAACGGGCGATAACGACGCCGTTTTGTCGGAGTTGCCACATTAG
TTCAGTACCGGGAGTCGCCGAAGAATCAAATCCAACGATATATATCGGCATAATATCAAT
ACCCGCTGTCACAATGTTACGAGAGCCTTCGCTGAAACGTCAGGATATTAATTCGCTCTT
AGTTTTTCGATGTTATTAATATATTGACGCCAGACTGTCTCTTCCATAGTGAAAGGATGG
TCTGGCGTTTTTAGGTTATATCCCAGCGAAATCGAATGGTGGCGCTTTTTTAAATTGATC
CGAAACCTGCCCAGAGTAAATCTTACTTTGATTCGGCCCCAGATCCAGTTTCATGGCGTT
CCCATCGTGTGGAGAGAAATCCACCTTTTTCAGGTCGACCCAAAAGATATTAGGAGACAT
GGCCGACTCAAAGAAATATTGCATGGATTTATGATCAATCACGCTACGCCACCGGGTTGA
GGCGATATTCGGTTCAGCCGACAGGGCATAACCGTAAGGGACGGAAACATTCCGTATCAC
ACTGAAGGCACTGGCTAATGCTTTATCATGCCCTTCATTTTTGGGAATATGATTCACATA
AAATGAGGCGCGAACAAAGCGATCCGCCGCCCGATTGGTGCCCGGTAGCATGACGCTTCC
GCCTATCTGTTCCCAGTAGGCATTAAGCGCCAATTGCTGGTTGAACACCGGCGAATTGGT
CATTACCTGGTATTCCCGGTTATGGTGAATGACGGGTTTACCATCGATATATTCAATAAT
TGCGCTGTCGCCTGACGAATCAGACAAAGACAGGTGTAGTTTTGCAAGCCGCTCTTCGTC
AGGAACATTGGCTGTGACCAACGTAAATTTATCCTGCTTCAGCGCCTGAACCGCTTCTTC
GACGGTGGCAAAGTTATCCAGCACATATTGCGCCCAGGCGGCGACACTCAGCCCCGGTTT
TTCAGCGGTAGGCGCAGTGGTTGGATATTCTGATTCCACCAGCCACAGCAAATTGGCGGC
TAGCCCTTTCTCATTTATGCCATCTGTTGTCGATATATCATAAGCCGCTGCGATGACGCT
GCCATATTTAGAGACCCACTTAAGTGTGTGTTGTCCCCCTTCGCCAGAACGATGTAACTC
GCGTGGGAATACCCATAAGTTTGTTCCCACATCTTTTTTCCAGTCCATCGAGCGAGCGGT
GATGGTTTCATTATTATCACCCAGATAAACTAGTCGCGTGCAGGCAAACGTTACGGATGA
ACTAAGTATTAAAGCGCCCAGCGATATCATGCAAGCAACAGAATTAACGTGCTTATTATT
TCTCTTCATGTTATTTCCTTTCGGCTTTTTAATGTCATTTTATTATAGGTGGCATTTGAC
GCTGCATTAGTGTTTTTTAAGGTTTTCATTGTTGATTGTTTTTAGTGGATTAATTTTTTT
ATTTTTATATTTTAGTCGAAATAATTTTTTGTTTTTATTTCTTCCCCTACTTTAGTTATT
CGTCGGATCTGAATTGCGATAATTGCTGGTTTTTTAATAGGTAATGTTTTAATCGATAAT
ATTTTAATCGGTAATGTTTAAGCGCTTCTGCGAGGGAATATCTTTTTTTTGTAATATTAA
GTCTGCGGTTAGTGTGAGAATGGTTTCAGTTCTTCATAGATAAATTCAATGTTTTCTTCA
ACGTTAGGCATAGCGGCGGTAATCCCTCTAACCATGGTGACAGGATCTGTCACTACGTTG
CTCTAGACTACGTTTTCTTTTCACCACGAAGGAAAATTATCATGACTACAATGAGTAACA
AGACCCTGGAAATTGCGCGTACTTACGTTACAGCAATGGCGAAAAAAGATGTCGAAACAA
TTATTTCAATCACGGCAGACAATGTCGTTTGCACATCACCCATCGGGCAAACCACCGGTA
TTGAGCGTTTCCAGGCCTTTCAGGAAGGCTTTGCCCGGATGATCACGAACTTGACCGTCC
TCGCCATTTATGGCGATGACGAGCAGGCTGTAGTGGTCTACGACGTCGAAACGCATCCGG
TTCCGCACTCGGTCGTGGCGGAACTGATCAAGGTTAGGGACGGTAAGCTCGCCTCCACCG
AGGTGATCTACGACGCTACGTCGTTTGCCGCTTACATGGCATCGGTTCAACCTCACTGAC
CTTATTGGAAAGAGATCAGGCTTATGAGGCGTATTCAATACGATAAGTACGGTGGGCCGG
AGTTGATGCGGATCGAAGACTTCGAGCTGGCTGCACCGGGAAAAGGTGAAGTGGCGGTGC
AGGTCAGGTTTGCCGCCATCAACCCAATCGACAGGAAGGTTCGCAACGGCTATCTCAAGA
TAGTCACGGGGAAAGGCTTACCGATCTGTCGACGCTCAGTGAACGGTTCGATGTGGTCTA
CGACGCGGCTGCCGTGATGACGACCGCAGAAGGTCTCGGCCTGCTGCGTAACAAGGGGGC
TTTTCTTGATCTTAACCCGACACCGGGCACGTTCATGCTATCCCTCTTCAACCTACGACT
GAAGCCGATTGTCTGCACTCCACGGTCCGAGATACTCGATAGCCTCGCTCATGCAGCGGA
GGCGGGAAATCTGCGACTCTCGGTTGCCAGGGTTGTACCACTGAGCGACGCAATCCCGTT
TGTCACCGCTCTTGAAGCGGGCCACAGGCTCGGTGGGAAGGGCCTTGTCGTGATGGATTG
AGTGTGTCGCGCAATCTCGATTATTCAATCTTATACAGGCACTTCGTCGGCACCGTGGAA
CGGTGTCCGGCGCAGTGCTTGCGCGTGAGACTGTCGTGTCACACCATTCGCCGTGACATC
GCTACGTTACAAGCCGTGGGTTAACCATGTTGAACGCCGATGGCAGGGACCACGGCACGA
AACCCTCGCCGGCAATCATCAGTGTCGCTCAATGTGACAATTGCGGAAGAAGGTATGCCA
TTTTATGAAAACGGTCAGTCCGTTCCCGGGCACTCAACATAGACGGGCTAAAATGAAGCG
GTAATTAGGCCGCTATTTAGTCGATATTGCCAAATGACTTGATTTTCCAATGGTTAAGCT
GGCCACGGCAGTGATAGCGCCATAAACCAATGCACTCAGTGCGACGATCTTGAAAAGCGA
TGGCAAGTCAGCATCAAAATGCGTAACGGCCAGCCATCCTGCAAAAGCCGCTATCGCCAT
GCGCGCGGTTCCGGCTAATACGGGCCATAGCACGCGTTTCGCCCCTTGACCGGCAAAATA
GAGCGCCATGCCGATGCCAATAGCGCCATAGAACGGCGCTACGTTTTGCAGGTAGCGGGT
CCCCGCCGTCAGGATGGCGTGATCGTCACTAAAGAGCGTGAGCCAAAGGCGTGGATATGC
CGCCACGCCAAGCCCGATTAACTCCGTAAACGTAAACGCAACCGCAGCGCCAATCCAGGT
AATACGTTGTGCGCGTTGCACTTGCCCCGCCCCGAGATTGATGCCAACCATGGTCATAAC
GGCCGTGCCAAGACCAAACAGCAGAGGGATTTGCAGATAATCTAGTCTTGAGGCGATGCC
ATACCCGGCAATGGCATCAGGCCCAAACCGGCCTACAACGGCGGTCACAACGGCAACGGT
TAAATTGATCTGCACGGTACCGATAGCGGATAGCAAACCCACGCCAAGGATATCCTTGAA
CAATCGTGAACTCAGCGACGCCGGCGATAGCCTGATAACACTACTGGCTGACCGCATGTG
CCTTACCAGCAATAGGGTTGCGAAGAGGTAATAGACCAGAATCGCGATGCCGGCCCCGGC
GACGCCAAATGATGGAATTGGTCCCCACCCCAAAATCAAGGCGGGTGACAATGGCAGTAG
GATGGCGGCCCCCAACAGCGTGATACGTGCGGGAGTCTTCGTATCGCCCGCTCCGCGTAG
CGCGGCTGACAACAAGGCAACCACCCAAATTAGCGGCGACCCTACAAAGACGAGGTTCGA
ATAGCTCATGGCCGCAGAAAGCGCAGGCCCGTTAACGCCCATCAAGTGATACAGCGCATT
ACCGCCGATGATGATAATGGCAGCAAAGGCTGCCCCTACAACAGCGGCAATAATAACGCC
ATGCCATACCAGCGCCTGCGCATCCTGCCATCGACCGGCGCCGGATGCCCGCGATATCGC
CGATGATAATCCCCCGCCGATGCCGCCGTTCGCCATCATCTGCATTAGCATCAAGACGGG
AAATACCACCGCCACCCCGGCTAATACATCAGCGCCAAGCGAGCTTACAAAGTAGGTTTC
CACTATCCCCACCAGCGCCTGAACCACCAGTACCGCAATCGTCGGCAACGCCAGACGAAG
CATGACCGGCAGGATGGGGCCGACCAGAATATCCGTGGTCAATTGTTTGGCGGTCGGCTC
ATGGCTTCGATTTGCGTTCGGTAATAATTTAGTCATCATGCAGGCCCAACATTCAGTGTT
ATGAATAAAATTTAAACGCCGCTATTGCTGTGCTGACCGGGAGCAGACGCCCCCGTTTCA
CCGGGTTGCCAGCCGCCGCCGAGCGCTTTGAACGCCGCGACCGCCGCGCGTGCGGATTCG
GCTTGCGCCTGAAGTCGCGCATCAGAAGCCCGCAGCATACTTTCGTCGGCTTGCAGCACC
TCTATCAGGCTAAGGGTGCCGTGCTGATAGGCCGCAAACGCGGCATCCCGCGCCCGGCTG
AGTGAATCAACCCCTTGCGTCAGCACGCGGGCCTGCTCCTCATTGTTAACCAGCGCCGAG
AAGGCGTTTTCCACATCTTCGGTAGCCCGCAATACCGCCAGCCGATAGGCCGCCAGCATC
TCAGCCTCCTGGCCTTTGGCCTGGTTGATCTGCGCATTGATGCGGCCAAAATCGAACAGC
CGCCAGCGCAAACCGATCACACCGGACGATTGGCTGGCGCCGTTGCTAAACAAGTTGCCG
CTGGATACCGTCGTCGCGCTGCCAAGCAGCCCACTCAGGGAAAATTTGGGGTAATACTCT
GCAACGGCGACACCAATACGCGCGTTGGATGCGGCTAAGCGACGCTCAGCCACGATCAGG
TCCGGTCGGCGCCGAAGCAGTTCGCCCGGCGTGCCGGTCGCGGCGATTTGCGGCGCGGCG
GGAATGGCGCTCGTCTCGGCAAGCACTGCCCGGTGCGTGCCCGGCGCTGACCCCAGCATC
ACATCCAGTGCGTTCATTGCTGTATCCAGCGCAGTTTGTAAAACGGGCACCGATGCCTGC
ACCTGCGCCAACGCGCCTTCGGCCTGTCTTACCTGAAGCTCCGCCGCCAACCCTTTGTCA
TACAAGCGGTTGATGGTTGCGAGTAACTCCTGCTGCGTTTGCACTTGCCGCCGGGCGACA
TTCAGACGGGCCTGTAATCCACGAATCGTGATGTAGATGTCGGCGGTTTGTGCGGTTACC
GCCAGACGTGTTGCCACCACTCCCGCTTCAGACGCCTGATACTCGGCAAGAGCCGCTTCC
CGCCCGCGGCGCAGGCCGCCGAACACATCCAGTTCCCAACTGGCACCGAGATTGGCCTCG
TAAGAATTACCGTAGCGGTCGAAACCCGGCGTCGAATTCAATACTTTCCCCAACGGGGTT
TCGACAGACTGGTAGGCACGGCCCGCCTGACCGGAAATGTTGCCGGAAGGCAGCAGTGCG
GCATTCGCCGCGCCAAGACCGGCGCGGGCCTGCACCACGCGCGCGGAAGCCTGCGCAAGA
TCGAGATTCTGCTGCAACGCCTGCGTGATAAATCGGGTTAATTGCGGATCGCCGAACCCC
TCCCACCACGTCAGAAGCTCGGCACGGGCGGCAGCATGTCGTTGATTAACAGCCTCCTGA
CCAAGGTATTTTTCCTGCATTGACACAGCAGGCCGGGTGTAATCAGGGCCGACAGCACAA
CCGGCTAACAAACCAGCCACGGTAAGGACGATAACGGGAGACTTGGGTAACATATTTTTC
CACCATAGACATTGCACCGATTTGTGACCATATTACAAATTGGTCACTCGTTGTCAATGA
GAAGGTCAGGGGGTAAACTTCCCCCTTGTGTATTACGTCAGGGGCAAATTGCAAACTATG
AGTAAAGAAAACCCTTATCCCGTGTCGAACCGGGGCCCGGCTGATCATGATGTACGGGAT
CAGATAGTGAGCGCCGCGACTGAGCACTTCAGACTTTATGGCTATGAAAAAACTACGGTT
TCTGACCTCGCCAAATCCATCGGTTTTTCCAAGGCCTACATCTACAAGTTCTTCTCATCC
AAGCAGGTGATTGGCGAGATGATTTGTGCCAACTGCCTGCGAGAGATCGAAGCAGAAGTT
CGCGCCGCCGTTGAGGAGGCCGATCAGCCGCCGGAAAAATTGCGACAAATGTTTAAGGCC
GCCGTCGAAGCCAGCCTTCGTTTGTTCTTCCATGACAGAAAGCTGTATGAAATTGCCGCC
TCCTCCGCCAGCGAGCGCTGGCAGTCGGCGATCGCCTATGAAGAACGCATCCAGACACTG
CTGCATGATATTTTGCTGGAAGGCCGACAGAGCGGGGATTTTGAACGAAAAACGCCGCTT
GATGAAACGGCAGCTGCGATTTATCTCGTCATGCGCCCTTATCTCAACCCACTGATATTG
CAGCACAGTTTCGATTACGCCGATAAGGCGCCGGCACAGCTGTCCAGCCTGATACTGCGT
AGCTTATCGCCATAGTTCAGCAACGAACATGAAATGGTGACTATTGACTAAATTGGTCAC
TTGATTGAAGATGGGTCTCCTGATTAATCCGTCAAGGGGACTCTACATATGGCACGTCGC
CGCCTCCTTTCATTTGCAGTCATCTGCGCATTGCCGTTTGCCCTGGCCGCCTGCGGCGAA
AAAACATCCTCCGACCCGCGAACGCAGGCGCCACTGGTACGATCCTCAACGATACAGGGC
TCAGAGGTTGAGTCACGGACGTTCACCGGAACGATCGCCGCCAGAATAGAGAGTGATTTA
GGGTTCCGGGTCTCCGGCAAAGTGCTGGAACGACTGGTCGATACGGGACAAGCGGTCAAA
CGTGGTCAGCCGTTGATGCGGCTTGACCCCATCGATCTGGAACTCGCCGCTCGCGCGCAG
CAGGAAGCGGTAGCCGCCGCCCGTGCGCGGGCGTTACAAACCGCAGAAGATGAGGCACGC
TACCGCGGCCTGCGAGGAACCGGTGCGATATCGTCATCCGCTTACGACCAGGTGAAAGCA
GCGGCAGACGCAGCAAAAGCCCAGCTCAGTGCGGCACAGGCCCAGGCCGACGTGGCCCGA
AATGCCAGCCGCTATGCGGTATTAGTCGCCGATGGTGATGGCATCGTGATGGAAACGCTG
GCCGAACCGGGCCAGGTGGTCAGCGCCGGGCAAACCGTGGTTCGCCTGGCTCAGGCCGGG
CAGCGCGAAGCGATTATCCAGCTACCGGAAACGCTGCGCCCCGCGCTCGGTTCAACCGGG
CTGGCAACACGCTTTGGTCAGGCAGGCACCGGCAGTCCGGCCACCCTGCGACAACTCTCC
AACACGGCAGACAAGCTGACGCGCACATTCGAGGCGCGCTATGTACTGCAAGGCGAGCTG
GCCAATGCACCGCTGGGAACAACGGTGATGATCCGTATCCCCGACCAGCAATCCGCTACG
CAGGGAAGCCTGCAAGTGCCGCTGGCCGCCTTGTTTGACGCCGGTAAAGGGCCGGGAGTG
TGGGTGATTCACGGTGAACCGGCGACGGTAACCTGGCGCCCGGTCACCATTCAGAACATG
AGCGACGACACGGCACGCGTCACCGGCCAGATACAGCAAGGCGAGCAGATCGTCGCGCTC
GGCGCACATCTGCTGCGCGAAGGCGAACCGGTGCGGGTCGCTGACGTTGCCGCCACAACT
GCTGCTGCGGGAGGTCGCCCGTGAGTGAAAGCCGTTTCAATCTGTCGGCGCTTGCGGTAC
ACGAACGCGCCATCACATTGTTCCTGATTTTCCTGATCTCCGTCGCCGGTATCCTCGCGT
TTTTTCAGCTCGGACGTGCGGAAGATCCGCCGTTTACCATCAAGCAGATGACGATCATCA
CCGCCTGGCCGGGAGCCACGGCGCAGGAGATGCAGGATCAGGTCGCCGAACCGCTGGAAA
AACGCCTGCAGGAGCTGCGTTGGTACGACCGCGCGGAAACCTACACCCGTCCCGGCCTGG
CTGTCACCATGCTTTCTCTGCTTGACAGCGCGCCGCCTTCGGAGGTTAAGGAGGAGTTTT
ATCAGGCCCGTAAGAAGATGGGAGATGAAGCCAAAAAATTGCCTGCCGGCGTCATCGGCC
CCCTCATCAACGACGAATATGCCGACGTGACGTTCGCGCTCTTTGCGCTCAAAGCCAAAG
GCGAACCGCAGCGGCTGCTGGTGCGGGATGCGGAAACGTTACGCCAGCAACTGCTGCACG
TTCCGGGGGTGAAGAAGGTCAATATCATCGGGGAGCAGCCTGAGCGCATTTTCGTTTCGT
TCTCCCACGACCGCCTGGCTACGCTGGGCGTCACACCGCAGGATATCTTCGCCGCGCTCA
ATAACCAGAACGTACTGACCCCGGCCGGCTCCATTGAGACCAAAGGGCCGCAGGTGTTTG
TGCGCGTCGACGGCGCGTTCGATAACCTGGAGAAAATCCGCCAGACCCCTATCGTGGCGC
AGGGACGGACGCTGAAGTTATCGGATGTGGCAACCGTCGAGCGCGGTTATGAAGACCCCT
CGACCTTCATGGTCCGCAGCAACGGTGAACCGGCGCTGTTGCTGGGCGTCGTGATGCGTG
ACGACTGGAACGGGCTTAAGCTCGGCCAGGCGCTTGAAGCGGAAGTCACCAATATCAACG
CAGCGCTTCCCCTGGGTATGACCCTGAGCAAAGTGACCGACCAGGCCGTCAACATCAGTT
CGGCGGTCGACGAGTTCATGGTCAAATTCTTCGTCGCCTTGCTGGTCGTGATGGCGGTGT
GTTTTCTCAGCATGGGCTGGCGCGTCGGTATCGTGGTCGCCGCGGCGGTTCCGCTGACGC
TGGCGGCCGTGTTCGTCATCATGGCCGCCAGCGGCAAGAACTTTGACCGCATCACGCTGG
GTTCGCTGATTCTGGCGCTGGGCTTGCTGGTGGATGACGCCATCATCGCCATCGAAATGA
TGGTGGTGAAAATGGAAGAAGGCTACAGCCGCATCAAAGCGTCGGCCTATGCCTGGAGCC
ACACGGCGGCCCCGATGCTTTCCGGTACGCTGGTGACGGCCATCGGCTTCATGCCGAACG
GGTTCGCCCGCTCCACCGCCGGTGAATACACCAGCAATATGTTCTGGATCGTCGGTATCG
CGCTGATCGCTTCCTGGGTGGTGGCGGTAGCGTTCACCCCTTATCTGGGGGTGAAAATGC
TGCCGGATATCAAGAAGGTCGAGGGCGGACACGACGCCATCTACAACACCCGTAACTACA
ACCGCTTTCGGCAGGTGCTGGGGCACGTGATTGCCCACAAGTGGCTCGTCGCCGGCACCG
TTATCACACTGTTCGTGGTATCGGTGCTTGGCATGGGAGTAGTCAAGCAGCAGTTCTTCC
CGACGTCCGACCGGCCAGAAGTGCTTGTGGAAGTGCAGATGCCGTACGGCACCTCGATTG
AACAAACCAGCACCGCCACCGCGAAAGTCGAAGCCTGGCTGGCGCAGCAGAAAGAAGCGC
AGATCGTAACGTCCTACATCGGCCAGGGTGCGCCGCGTTTCTTCCTGGCAATGTCGCCTG
AATTGCCCGATCCGTCGTTCGCCAAAATCGTGGTGCTGGCAGGTAACGATAAAGAGCGCG
AAGCCCTCAAGTTCAGGTTGCGCGAGGCGATAGCCGGCGGCTTAGCGCCGGAAGCGCAGG
TGCGTGTCACTCAGATCGTGTTTGGCCCGCCGTCGCCGTTCCCCGTCGCCTACCGCGTCA
TGGGGCCGGATCCGGACAAGCTGCGCGCCATCGCCGATGAAGTCGGGACAGTGATGCGCG
CCAGCCCGATGATGCGCACCGTCAATACGGATTGGGGACCGCGTGTTCCAACCTTGCACT
TCACGCTCAACCAGGACCGTCTCCAGGCGGTAGGGCTGACCACCAATTCGGTGTCCTTGC
AACTGCAGTTCCTGCTGAGCGGAGTACCGATTACGGAGGTGCGTGAGGATATTCGTTCGG
TGCAGGTCGTCGGCCGCGCGGCGGGTGATATCCGCCTTGATCCCGCCAGGATCGCCGACT
TTACGCTAGTCGGTTCCGCCGGGCAGCGCATCCCGCTGTCTCAGGTGGGGTCGGTCGATG
TACGCATGGAAGACCCGATCCTGCGACGCCGTGACCGCACGCCGACCATCACGGTTCGCG
GCGACATCGGTGAAGGACTGCAACCGCCGGACGTTTCCACCGCCATCATGACGCAGTTGC
AACCGATCATCGACCATCTTCCGGCAGGTTACCGGATCGAACAGGCCGGCTCGATCGAGG
AATCCGCCAAGGCGACGAAAGCCATGCTGCCGCTTTTCCCGATCATGATCGCCCTCACAC
TGCTCATCATCATTCTGCAGGTGCGTTCTATTGCGGCGATGGTCATGGTGTTCGCCACCA
GTCCGCTGGGTTTGATCGGCGTGGTGCCGACTCTGCTGCTGTTCCAGCAACCGTTCGGCA
TCAACGCGCTGGTTGGCCTGATTGCCTTATCAGGGATCCTGATGCGCAACACGCTGATAC
TGATTGGGCAGATCCACCACAACGAACAGGAGGGACTGGATCCGTTCCGTGCAGTCGTCG
AGGCCACCGTACAGCGAGCCCGACCGGTGCTCCTGACGGCGCTGGCGGCAATTCTGGCGT
TCATCCCGCTCACCCATTCGGTGTTCTGGGGAACGCTGGCCTACACGCTGATTGGCGGCA
CGTTGGCCGGGACGATCCTGACGCTGGTGTTCCTGCCGGCCATGTATTCCATCTGGTTCA
AGATCAGAGCGGTCCGTCATGCATGATCTGTCTACTGACCATTAATTATCTGATTTGAGA
GGACTTACCATGTCAAAACAAAAGGTTGTAGTGGTTACCGGCGTATCGTCAGGCATAGGA
CGTGCCGTAGCAAAGAAATTTGCCAGTCAGGGCTGTATGGTCTTCGGCACCGTGCGCAAC
ATCAATACGGCGAATACCTTGCCCGGTGTGGAACTGATCGAAATGGATGTGCGTGACGAC
GACGCCGTACAGCGCGGCATTCAGTCTATCGTTGAGCGAGCTCAACGTATTGATGTGCTT
ATCAATAACGCGGGAACAGGCTTAGTCGGCGCGGTGGAAGAGACGTCGACGGCGGAAGCC
GCCGCCCTGTTCGATACCAACGTGTTCAGTATTTTGCGCACGGTACAGGCGGTGCTGCCG
CTCATGCGGGCGCAGGGTAGCGGGCGGATCGTCAATGTCAGTTCGGTGCTCGGTTTCCTC
CCGGCGCCGTACATGGGGCTGTACTCCGCTTCCAAGCACGCGGTGGAAGGACTCACGGAA
AGTCTGGATCACGAAGTACGCCAGTTTGGTATCCGCGTCACGCTGGTGGAACCGTCTTTC
ACCCGAACCAATCTGGATATCAATGCGCCGCAGACCAGCGCCAAACTCGACAGCTACGAT
CGCGAGCGGGAGAAGGCATCACACGCCATCGTCAACAGCGTCAAAAATGCTCCCGACCCT
GAAGGGGTGGCGGCCACGATTGTCGATGCCGCGCTGGGGCCATGGCAGATGCGCCGCACA
CCGTCAGGGCAAGCCTCTCTGTTACGTAAATTGCGCCGCTTTATGCCTGCCGGGCCGGTC
GATTCCAGTTTACGCAAAACCTTCGGGCTCAATTGAACATCTATTTAGCTTTCAAACCAT
CAACATTTTAGGGGGGAATACGCTATGAGTACGAGAAATGTTGTGCGTATTGTCGTGACA
GGAACCGGTATCGTTGGGCCATTGGGATGCGGTAGCGAAACCGTTTGGTCCCGCCTGCTG
GCCGGACAATCGGGTATTCGAACGTTACCTGCCGAGCTTACCGATGGCACAGGCACGTTG
ATCGGCGGACAGGTGCCAGACCGGGAGGAAGATCCGCAGGCGGGCTATGACGCCGGGGAG
ATTATTGCGCCTAAAGAGCGTAAGAAAATGGATCGTTTCATTGAGTTTGCGTTAATGGCT
GCCAAAGAGGCGCTCACTCAGGCGGGATGGAACCCAAGCGAAGAAGCCCAGCGACAGCGA
ACAGCCACGATTATTGCTTCTGGTATCGGTGGGTTCGGCGCCATCGCTGACGCGGTGCGC
ACCACCGATGAGCGGGGCCGCGTCGGCTGTCGCCATTTAGCGCACCGTCCTTTCTCGCCA
ACATGGCGGCGGGCCATGTCTCTATCGCACATGGCTTCAAAGGGCCGCTGGGCGCGCCGG
TAACAGCCTGCGCTGCGGGTGTGCAGGCTATCGGCGATGCGGCACGGCTGATACGAAGCG
GTGAAGCGGACATCGCCTTATGTGGTGGGACTGAGGCGGCGCTGCACCGTGTCTCACTCG
GATGCTTTGCGGCGGCTCGGGCGCTATCAACCGCATTCAACGATCGCCCTCAGGAAGCAT
CGCGCCCCTTTGACAGGGATCGGGATGGTTTTGTGATGGCCGAAGGCGCAGGCCTGCTGG
TCATCGAGTCCCTCGACCATGCACTGGCGCGAGGCGCTCGCCCGCTGGCGGAGCTGGTAG
GTTACGGCACCAGTGCCGATGCTTACCATCTGACAGCAGGCCCGGAAGATGGCAACGGCG
CTCAGTACGCGATGCAGCAAGCACTACGACAAGCTGGCATCGCCCCCGGTGATGTTCAGC
ACATCAACGCCCATGCCACCTCCACTCCAGTCGGCGATCGAGGAGAGCTGAGCGCGATTC
GGGCTGTGTTCGGAAGCGAGTCCAGGGTTGCTATTACGTCGACCAAATCCAGTACCGGCC
ATTTACTGGGGGCTGCCGGTGGCATCGAAGCCATCTTCACCGTTCTGGCGCTGCGCGATC
AAATTGTTCCCCCCACTCTCAACCTTACCCATCCCGATGCGTTAGCCAGCGGCCTTAACC
TGGTGGCGACATCCGCACGGAAAATGCCGATTCAGTACGCCTTGTCGAATGGGTTTGGGT
TTGGCGGGGTGAACGCCAGCGTGCTGCTTCGTCGCTGGGAAACGGATTGAGAAAAGACTG
TCGGGACCGGCTCTCACCAGGCGGAGTGCTGCAATAACGCAGCCCCGCCAGCTAACGTCT
GGAATTCCTGAAGGAATTGGGCCCGGCAGAGGTAATTCCAAGCGCATCGGTAGGTACTGT
GGTGTTTAACGAGATGGAGGCTGAAGAATGGCGCAACGCTATCGATATTCGGACCCCTTA
TTCACTGGATTTTATATAGTCTATAAACGCTCTTAATGGGGGAGGGACAAAGCGGCGGCC
CGAGTAGTAAAGGTATAACCCGGAAAAGGGTTTCCACCAGTCAGCCAGTACCGGCTCCAG
CCGTCCATTTTCGAAGTATGGTTCAAGCCAGTCTTCGAATAAATGAATAATCCCCACCCC
TTCAAGGGCTGCGTTAACAGCAAGGTCCGTTGCGCCGCCCGCCCTTACCGTTAGACGATT
CTTTGGGGTAACGCAAATCACCTCGCCATCGCGTTCAAACTCCCAGGGGCTGGCCAGGGC
ACCATTTGCAAAGCGGTTCAAAATGCAAGCGTGTTTTTCGATGTCCCGGGGATGAGAAAG
CCGTCCGTAGCGGTCTAAATATTCCTGTGATGCCGCCGTTGCATTGCGCTGGAATCTCGG
ACCAATGGGGACGGCAATCATGTCCTGGTCAAGTTTATCGTCATGGCGGATCCCGGCATC
ATTTCGTAGAGATAGCACATCAACAATATTATCCTCAGCGTCAATTTCTACGCGTATATC
AGGGAATTTCTTCATAAAGCCGGGCAGGATCTTAGGTAATACCAGTCGGGCTGCACTCAC
CGGTACATTAAGCCGTAAAGTCCCTGGTAGATTTTCTCGAAATACTTCCACGACACCAAG
AGCCGTTTCAATTTCATCAAGGGCGGGTCCCAGCCTGGTCATCAGTAACAACCCAGCTTC
AGTGGGTGTGACACTCCGGGTCGTACGATGAAGCAGACGAACACCGAGCTGAGTTTCAAG
TCTACGGACTGCACCGCTCAGGGTTGAGGCGCTCAGTTCGCCGGATCGAGCCGCATCCCG
AAATCCTCCTGCGCGTACAACGGACACAAACATGCTGATATCTCTGAGGTTGTTACTCAT
TGTTCGATTTTCCGTACATGCCGTGCAAAAAGCTGATGTTATATATCAGTGTATTCGGTT
GTAAAGTAGAAGGCATACGACAAATATTCAGGAGACCACCAGTATGCAGTCGATAGAATC
ATTCCAACAATTCCTTGTAGGTGATCGTCAGGTAAACCGAATTGGCTATGGCGCCATGCA
ACTCGCGGGGCCGGGTGTTTTTGGGCCACCACGTGATCATGAATCCGCTCTCGCTGTTCT
CAGAGCGGCCGTATCTGCTGGCGTTAATCATATTGATACGAGTGATTTTTACGGACCTTT
TGTGACGAACAGGTTGATCCGGGAGGCTCTGGCCCCCTACAGCAATGAATTAGTTATTGT
CACAAAAGTTGGTGCTCTGCGCGGTGAGGATGGTTCATGGAACTCAGCCCTTAAACCGCA
CCAGCTGCGGGCCGCTGTCGAAAGTAACCTGACAAATTTAGGTCTTGATCGGTTAGAAGT
GGTAAATCTTCGCATTCATCCTTCCGAACAGGAACGGGGGAATTATTCCGTTGCAGAAAG
CTTTGGTGCCCTGGAAGCGATGCAGCGTGAGGGCCTAATCCGACACCTCGGGTTGAGTAA
TGCGACTGCTGCTCAGATCAATGAAGCCAGAGATATTGCTCCGGTTGTCTGTGTTCAAAA
TGAATATAATCTTGCACACCGGAATGATGATCCCCTTATTGACAGCCTGGCCAAAGACGG
CATTGCGTATGTGCCTTATTTCCCTCTGGGTGGGTTCAACCCGTTACAGTCTGCAAGTCT
ATCGGATGTCGCCACACGTGTTGGTGCAACACCTATGCAGGTTGCCCTTGCCTGGTTACT
GCAACGCTCACCGAATATTCTGCTGATCCCGGGGACGTCATCGGTTACACATCTTAAAGA
AAATCTTGAGGTATCCTCGCTGACCCTTCCCGAAGATGCTATTGCAGAGCTTAATAATAT
TGGGGCATTACCTCAGGAACACTCTTAATTATCATGGTGTAAATGAGTTTAAATATTTGG
TACTTATCATAATCATTTCTTAATGGTTTTTACTTAAAAAACAAAAGGCATATTTTATTA
CATCCATTGCAGGGTGCGGGAATATGTTTTTCATCGATAATTAACTTAAGGCATCAAAAT
ATTTAAAAAGATATTTGATGTCAAATATATAGTGGTGAGGTTAAAAAATGAAAGCTGTTT
TGCTGAATGGTAGCGGTGAGCCGAAGAATGTTCTGAGCCTGAATGAAATAAATGATCTGA
CTGCTCCGAAATACGGAGAGGCAATCGTACGGATTAATAAACGCATTATACATCCAGCAG
ATTATCAAACCATCCGTGGATTTCTTCCGGCCGAGGTATTCACTCATGCCGGGGTGCCGG
GTATTGATGGCGTTGGTATTGTTGAGGCCATTAATTCAGATGATGAGCATTCAGCGGCTA
TTCGCGTAGGAACCAGGGTTATTATTTATCACACGAGAGGTACATGGGCTGAACGCGTAT
TGGTCCCTGTCTCCTCATTGATGCCGGTACCTGACGACATCGATGATTCGGTTGCATGCC
AGCTTGCTACCAATGGTATTACTGGGTTGATGCTCCTGAATGCCGCAGAACAATCCGCCA
ATGAATCAACAGAGAAAGCAACGCTGCTAGTGACTGCTGCAGGCTCCGGTGTAGCCCAGA
ATATTATCGCGCTTGCCATTGCCAGGGGGCACCGGGTTATAGGTCTGGTCCGTCGTCATA
TGGATGCGACAGTATTAAATGAGCGATTCCAGAATGCGGATATTATTGGTACCGATCATG
ACGACTGGCAAAATACGGTAAAAAGACTCTCTACTAACCCCCCTGAGGTCGCTATTGATC
CTATTGGTGGCAGTATGGCTTCCGCCTTGCTTGGCCTGCTGCCGCCAGGTGGAACGCTCA
TTACGTATGGCGCACTGGACCCACAGCCGGTACAGATTTATACCGGTTTCCTTACCTCGC
TCGAGCTGACCATTAGAGGCTGTTCCGCTATAGGATGGGCTACACGCACATCAGCAGAGC
AGCGCGCCGCTGATTTCAATACACTCTTCGATCTTGTGAGGAGAACTCCTCAGATATTTG
AGAATACGAATGAATACCCATTAGCAATGGTGGTTGATGCTATTGCAGCTGCAGAGTCAA
GTCCGCGGCGGGGAGCTACTATATTAGTGGCTGATAATTGAATAAGTCAGTAATGCTTAT
ATCAAGTAATTTGTGATAATGGCGGGGGTTATGTTTAAACTGACAATACCCTCGCACTTT
AAGTGGCGATTGGGTTAATCAATGACAAAGCACTCTGGATCAATATCTTGGTTTCATAAA
ATCACAAGGCTAGTAAGTTTGTTCTATTCTGTGGGTACACCTAAGGTAGATGCCAGGTGT
TAAATGTTATATTTTCAGGAGGCATGTATGAAATTTCATGATGATATAGTGATGGATCTA
AAGAAATGGATTGCAAGTAACCTCTCTGAGAAAATAGTTATTGACGTTATAAGTGAACGT
TCTGGGTATTCTAAATGGTATGTGCAGCGGTTATTCAGAAAGGTAACAGGTATTACTTTA
GCCACGTATGTCAGACAACAGCGATTGTCTAAAGCTTCCTGTGAATTAATAAATACAAAC
CATACTATTGCATATATTGCATTGCAGAATGGCTTCGCGGATCAACAAACATTTCACCGT
GTTTTCGCCCGGTATTACAAGCAAGCGCCATCCAAATGGCGTAAGAATCAGTCTGCTGGT
CGCGGATAATGATTTCTGGAACTTCATTGCACTCTTAATTCACTGAAGATGATTCTTTCA
CAATTTTCCATGAACAGTTATGTGAATGAGAAAATCCTGCCAGACGGACTTTATTGATAA
AGAATTACATCAATATGTCAGCACTTGTTATCTTCACATTGATCTTCCCCGGCAATAGTG
GACACACGACTAAGTGAGTAAACTCTCAAGCAAGAGGGGACTCACATGACAAAGCCCGCA
TCAATCAATAAGAAGCCCCGTGAATAGCTCTCGCCGGAATTCCGTGATGAAGCTCTGAAA
CTGGCAGAGCGTATCGGTGTGGCCGCCGCCCGTCAGCTCAGCTTTCAGGAATCGCAACCC
TATGCCTGGCGCAGCAAAAAGCAACAGCAAACAGCGTCCTCAGAACGCGAAAATGAACTC
GCTGCTGAACCGGCTGAGGAACTGACCGTCCTCCCAAAGGCCGCGACATACTTTGTTAAG
CGCCTGAAATGGAGTATGTCTTTATCGAAAAACACCGGGCAGAGTTCAGTATCAACGCCA
TGTGTCATGTGCTTCAGATTGTCTGCAGCGGCTGGTAGGTCTGGCAAAACAGCGCTATGG
CGCGCCGCGTCTGACGAATGAACTCCATGCGCAAGGATTGCCATTTAATATCAAAATGGT
TGCTGACAGCCTGCGCCGTCAGGGACTGCGGGCCAAAGCGGCACGGAAGTTTAGTCCGGT
CAGCTACCGTGAGCACGGCATGCCGGTGTCAGAGAATCTGCTGAAGCAGGATTTTGCGCT
AGCGACCCAAATCAAAAGGTAGATACCGTCAGGTACAGGCCTTGCGAGTCAGTGAGCTTG
TAAGATTTTGCGAGAGGTTTCGCGGATCGGACTTTGCTGTCAGTTAACATATGAGGGTCA
CTCCCGTTCATCGAACTGAATGACCCGCAATCTGACCCACAAATTCCCCGATACGAAGGG
ATAAATCAAAACGCATCGGAAAAGATTTTCACGCCAACTTATTGAATCGTAACAACATAG
GGATTGATAAGGAAGCATAAAAAAGGAAAGGTGGTGCCCGGACTCGGAATCGAACCAAGG
ACACGGGGATTTTCAATCCCCTGCTCTACCGACTGAGCTATCCGGGCAACGGGGCGCATT
AAACCGTATATCGTGGGGAGCGTCAACGAGTTTCTGCCATAATCGCTGCGGTTGGTCTAT
TTTCAGTCAGCTATCCCCATTGGTAGTGGGTTTCCGGCGTGCCGGAACGTTCCCGCAATG
ACACGGCAGGCCAGACGGCGCGCGGCATTGCGTCGATAAATACTGTCACATTCGTTTTCT
TGAATTCGGCGAAAAATAATGCCACTATTGCGCGGTTTTTAACTTACCTTTCACTTGCGG
TTATTAGAGGGTTGCGGATATGTCGGATTCAATGCTCATGGTACAGATGCCGTGCGCCGG
ATCTCTGCTGCTGTCGCCGCATCCTGAACGCACTGCGTTAACCCCGTCCCTGTTTTCCCG
ATTATCCCTCGCCACCATGCGGTGAGGCGTGCTGACGCTCCCTGTTAGGCATGATTAAAA
ATAGAGCCGGTCTCTGATTTTACTGATGTCTATCGGACGGTGCTGGTCCCAGATGATGTG
ATGTTTGCCTGCGCTACTGGTGCGGGTCATACGTTTGTCGCTGTTGGCTGGCATGCTGTT
CGTCGTTTTGGGCAGTAGTTGATCGGGTGCGTTACGCTTAAATCGTGGCGTTATCCCTGT
GAGGTGTCTTTCAGACACGTACACTCATTCTTAACCGTTTGGGTTTGGTTACATGAAACA
GTTAAAAATTGCGGCTAATGCGGCGGTTGCCTCCCGTCTAATCACCCTGCGTCCGGTTGT
GGCGCTCAGTCAAACCGATTTTACCGACATCGCGGCCGTCGTGGTATCGGTTGAGGAGGC
GCGCAGCGGCATCCTGTCGGTGATGCATCACTCCGGCTTCGGTATTCCGGCATTTGTAGT
ACGAGAATCCTGGCATAACGGTCAGGAAACGCTGCCGCCGAACAGCGAATGGCTGTGTCT
GGATAAAACCGGGGAGCACGCGCTCCAACTGGAAAAAGTGGCGGCGGAGTATCAGGCCCG
GCTGTTGCCGCCATTCTTCGACACGCTGTCCAAGTATGTCGGTATGCGCAACACCACCTT
TGCTTGCCCTGGTCATCAGGGCGGGGCGTTTTTTCGCAAGCATCCGGCGGGGCGCCAGTT
TTTCGATTTTTACGGCGAAAACCTGTTCCGGTCCGATATCTGTAATGCGGATGTGAAACT
GGGCGACCTGCTGATTCATGAAGGCGCGGCCAAAAAGGCGCAGAAATTCGCGGCCACCGT
GTTCAACGCCGACAAAACCTACTTTGTGCTGAACGGCACCTCGGCAGCCAACAAAGTGGT
GACTAACGCTTTGCTGACGCGCGGCGATCTGGTGTTGTTCGACCGCAATAACCACAAATC
TAATCATCATGGCGCGCTGATTCAGGCCGGTGCGACGCCGGTTTATCTGGAAACCGCCCG
TAACCCGTTCGGTTTTATCGGTGGGGTGGATGCGCACTGTTTTAACGAAGGTTACCTGCG
TGAGCTGGTGCGTGAAGTCGCGCCGGAGCGCGCTGACGAAGCCCGGCCGTTCCGTCTGGC
GGTGATCCAACTGGGCACCTATGACGGCACTATTTATAACGCCCGGCAGGTGGTGGACAG
CATCGGTCATCTGTGCGACTACATCCTGTTCGACTCCGCCTGGGTGGGATACGAGCAGTT
CATCCCGATGATGGAGCAGTGCTCGCCGTTGTTGCTGGACCTGAACGAGAACGACCCGGG
GATTTTCGTCACCCAGTCGGTGCATAAGCAGCAAGCCGGTTTCTCGCAAACCTCGCAAAT
TCACAAGAAAGACAACCATATTCGCGGGCAGAAGCGCTTTTGCCCGCACAAGCGCCTTAA
CAATGCGTTCATGTTACACGCGTCCACCAGCCCGTTTTATCCGCTATTCGCCGCGCTGGA
CGTCAACGCCAAAATGCACGAAGGACCGAGCGGCCGCCGGCTGTGGATGGAGTGCGTCAG
GCTGGGGATCGAAGCGCGTAAGCAACTGCTGGAACGCTGCTCGCTGATCAAACCGTTTGT
GCCACCGACGGTAGGCGGCATGCGCTGGCAGGACCACGACACCGAGGTGATGGCGCAGGA
CGTGCGCTTCTTCAACTTCGAGCCGCGCGACAACTGGCACGCCTTTGAAGGCTATGCACA
GGAACAGTATTTTGTCGATCCGTGCAAACTGCTGCTGACTACGCCGGGGATTGACGCGGT
GACCGGCGCTTATACCGAGTTTGGTATTCCGGCGACCATTCTCGCCAACTACCTGCGCGA
ACACGGCATCATTCCGGAAAAATGCGATCTTAACTCGATTCTGTTCCTGCTGACCCCGGC
TGAGGACAGCGTGAAGATGGAGCGTCTGGTGGCGGCGCTGGTGCAGTTCGAGCAACTGAT
CGAGCAGGACGCGCCGTTAAGCGAAGTCTTGCCGAACCTGTATCACAAATATGAGCAGCG
CTATGCCGGCTATACCTTGCGCCGCCTGTGTCAGGAAATGCACGATTTTTACGTCAGCCA
CGATGTGAAGCGGCTGCAAAAAGAGATGTTCCGCAAAGCCTCTTTCCCGCAGGCGGTGGT
CTTGCCGCAGGATGCTCACACCGCTTATATCCGCGGCGAGGTGGACCTGGTGCCGCTAGC
CGAAGCGGAAGGGCGCATTGCGGCGGAAGGGGCGTTGCCTTACCCGCCGGGCGTGCTGTG
CGTGGTGCCGGGAGAAGTCTGGGGCGGGGCGGTGCTGCGTTACTTCCAGGCGCTGGAAGC
GGGCATCAACCTGATGCCGGGTTTTGCGCCTGAATTGCAGGGCGTCTACAGCGTGGCGCA
GGAAGACGGCAGCAAACGCCTGTGCGCGAATGTGATTGCTCGCTAACTGGCTTGTTTCCG
CATCCACCAAAGAGAAAACCGGGGGAAACCCCGGTTTTTTTATCGTTATCGAGTATTAGC
CCACCGCTTTCTCGTGTTCCGCTTTCAGCCGGTTGACCTCTTCTTTTTGTTTCCGCAGTC
CATACCAGCCGGCAACCAGCAGGATCGCCAGCACCGGGATGGTGGCGATAGTCCAGGTGC
CGTTTGGATAATCCAGCGCCATCAGCACCAGCACACTGAGCAGAAACGCCAGCGTTAACC
AGGAGGAGAACGGCGCCAGCGGCATACGGAAGGCGACCGGGCTGGCTTTGCCCTGATTGA
TGGCCTGACGCAGCTTCATCTGGCAGATGATAATGAACGCCCAGGAAGTGATGATGCCGA
GCGAGGCCACGTTCAGCACGATTTCAAACACCTGCGATGGCACGATGTAATTCAGGAACA
CCCCGATAATGTGGATGCAGACGGTGACCAGAATCCCGGCGTAAGGCACCGACTGCGCGC
TCATGTTGCCGAGGAATCTCGGCGCGGAACCGCCCTGAGACAGCGAACGCAGGATGCGGC
CGGTGGAGTACAGCCCGGAGTTGAGGCTGGAGAGCGCCGCCGACAGCACCACAATGTTCA
TGATGGTGCCGATATAAGGCACGCCCAGCTTGCTGAAGAAGGTGACGAACGGGCTTTGCC
CGGCCTGATAGGCATTCCACGGCAGCAGGCACACCAGCAGGATGATCGACCCGACGTAGA
ACAGGCCGATACGCCAGATGACGCTGTTGACCGCTTTGGGCAGCGTTTTTTCCGGGTCTT
TACACTCGCCGGCGGCGGTGCCGATCAGCTCAACGCCGGCAAACGCGAAGATAACCCCCT
GTACCAATACCAGCGCCGGCAACAGGCCGTGCGGGAACAGTCCGCCGCTATCGGTAATCA
GGTGCAGCCCCGGCACGTTGCCGTCCAGCGTTTTGCCGGTGCCAAGGAAAATGGTGCCAA
CTACCAGGAACAGGGAAATGGCGGCGACCTTGATCAGTGCGAACCAAAACTCCATCTCGG
CGAACCACTTCACGCCAATCATGTTCATGGTGGTGACAATCGCCAGCGCGCCGAGTGCGA
ACATCCATTGAGGAACCTCGGCAAAGGTGCCCCAGTAGTGCATGTAGAGCGCGACCGCGG
TGATATCGACGATGCCGGTCATCGCCCAGTTGAGGAAGTACATCCAGCCGGCGACATAAG
AGGCTTTTTCGCCCAGAAATTCGCGGGCGTAGGAGACAAAGCTGCCGCTGGACGGACGGT
GTACGATCAGTTCGCCCAGCGCCCGCAGAATGAAGAAAGAGAAGATGCCGCACACCAGAT
AAACCAGCGCCAGCGCCGGGCCGGCCATCTGCAGTCGTGCGCCTGCGCCCAGAAATAAAC
CGGTGCCAATCGAACCGCCGATGGCGATCATCTGCACCTGACGGTTACCCATGCTTTTGT
GGTAACCCGTTTCATGTGAATCGAGCCAGCGTCGTTTGGCGTGGTATTCGGTCTCGTTTT
TATGTTGATTCATTGCCCGTTTGATTCCCTTGTCTGTCATTCAGGAGAATGAAATTGGCT
GTTGTGTCACAGCCTGACTCATCGAGTGGATTGCGTTTTTCTGGCCTGCGGCCGTGCCGG
GTTCCCTGCTGGCGTCGGGCCGAAAACGTCAGCGATGCTACCGTTTCCTGACCTGAGAGG
CAAAAATTCCCTGCGCTAATTTGGTGGGTTTGTTTTGTTTGTGTGCTTGGTTTTTTATCT
TTATCAATTGATAAAACTGTTTAATTTCAATTAGACAGTTTTTCAGGCTATCAAATGGCT
TTTAAGATAGTGTTTGCTTATGACTGTAACCAATCGTTTGCACTGGTTATTTGTTAACCA
TTGCTAATGTGGTTGTTGGGATGGCGGTGCCCTGTGGTAAACAGGAACACCGCTTGTTCG
GGGCGTGCGAGTCGTCAGCGACTGTAACCGCGATAATTTTTCTGCGCGGAGCTGACCTTG
TACAGATAATGTCGCGATTCAGCGGACGGATGGCGCGTCGTCAGGGTCTGGTAGACCTCG
CCGGGCGACATGTTATTGATGCGGCCGAACGCCGTGTCCTTATCGCTGGAGAAGACTCTA
AGCACACTGCCCGCGCCGCCGTTATAGGCGGTGATGATGGCGTAGCGCTGCGACGTTGGG
TCCTGAATGCCCGACAGGTAGACATTTTTCAGCATCGACAGATAAGCGGTACCGGTGTCG
ATGTTGTTCTCCGGGTCAAACAGGTAGCTGCGGCTCGGTTGTCCCCATTTGCCCTTCATT
TTGAACACGTCGCGGCCGGCGCTGTGCTGCACCACCTGCATCAACCCCAGCGCGTCGGAA
CGGCTGACCGCGTAGGGGTTGAAACTGGATTCGGTCTGCATGATGGCCAGGATCAGCGAG
GCGTCGATACCGTAGCGTTCGGAGGCCTGACGCACCATCGGCAGGTATTTGTGCGCCCGT
TTATCCAGATGGTTCGGCACCAGTTGAATCGTGACCGACCAGATCACGCGCATGCCGGCG
GTGCGGCGCTGCAGCTTATTCTGGATCAGATAATCGGCGAAATTGCCGGCGCGGCCTTCC
CAGCGAATCGGCTGGCCGGTGTTATCCAGCACCTGACCGTACAGCAACGGTTCGCGGCTG
ATCTGGATATCGTTGGCGTCGGAATAGAGGTCGGTGTTGCTGGCGTTATCGCCCATCAGC
AAGGTGGTGATGATCGCCTGACGCAGGCTGGCCTCATAATTAGTAGAAGAAATGGTTTCG
ATGGTGATGGTACCGGCGTCGAAGTTGACGTGACTACGCGTCATATATTGGTCGGAGTAT
TTGACGTAGTCTTTGGGGCCGGCGATCAGAACCTCGTTCAATCCCCAAATGTTTTCGATG
TTGTTGGCGAATTGCCCCATCAAAATGTCGAAGGCGTTGGTGTCTTTGATAAAAGCCTCG
TTGTTCTCGCCTCCTTTTTTGCTGGAGCAGGAAATCAACAACGGGGCAACAAGCAGCAAA
GCAAACAGTTTCTTCATCGTATCAAGCCGTACGGGATCAGGAACGCGTCAGGGCCTGCCG
GCCCCTGTCATTTAATGTTGCGGCGGGGTGTAACCGTCGATATGCACGTCCTTGCCTTCG
AACAGGAACTGCACCATCTCCTGCTCCAGCAGCTTGCGATGCTCCACATTCATCATGTTG
AGCTTTTTCTCGTTGATCAGCATGGTTTGCTTGGTCTGCCACTGGGACCAGGCTTCCTTT
GAAATGTCGTTATAGATGCGTTTGCCCAGCTCGCCAGGGTAGAGCTGGAAGTCGAGCCCT
TCGGCGTCGCGGTGTAAAAAGGTACAGAAAATGGTTCTGCTCATGCTTATTCCTCATTAT
GTGCACAGGCGTCAGCGAAGACCGATTGCGGCTGAGCCAGCTGGCGTAACAACCGTTCTA
CCGGGGCGGCGAGCCCTACGGACGGCGGCTGCGCTAAGTTATACCAGAGACCGATACCTT
CATCCATGCAGGAACCTTGGTCGGAATATTCCAGCCACATCGGCACGATGTCCAGGTGGA
AGTGGCTGAAGGTATGACGAAAAGCAATGCCCTGACGTAGCGCTTGCCGCCGGATGCCGC
GCTGGTCGAGCCATTGCGTCAGTTCATCCGGGCTGGGGAATTGCGGGAAGCAATACAGGC
CGCCCCACAGGCCGACCGCCGGGCGCTGTTCCAGCCAGACCGTTTGCTCGTTTTGCAACA
ACAGGAACCAGGCGGTTTTTTCCGGCAGCGTCTGTTTGGGTTTTTTGCCGGGATACTCGG
CCCAACTATGATTGGCGTAAGCGATGCAACCGTTGCTGAGCGGGCACAGTTCGCATTTTG
GGCGGCTGCGGGTGCAGACCATCGCACCCAGGTCCATCATCGCCTGATTGAATTTTTCGA
CGCCGCGCGCGGGCGTGACGGTTTCGCTCAGCGTCCACAGCCGCTTCTCGACCTCTTTTT
TCCCCGGCCAGCCGGCTACGGCGTAGCAGCGCGCCAGCACCCGTTTGACGTTGCCGTCCA
GAATCGGGTAGTGCTGACCGAGCGACAGCGAGAGAATAGCGCCGGCGGTGGAGCGGCCCA
CGCCGGGCAGGTCGACGATGTCGTCAAAATGGGTTGGAAACTCGCCGCCGTGGCGGTCGA
CGATGGTCTGCGCCGCTTTGTGCAGATTGCGGGCGCGGGCGTAATAACCAAGTCCGGTCC
ACAGATGCAGCACTTCATCCAACGGCGCCGCCGCCAGTTCGGCTACTGTAGGAAAACGCG
CCATAAACCGTTCAAAATAAGGAATGACGGTGGTCACCTGGGTCTGTTGCAGCATCACTT
CCGACAGCCAGACTTTATAGGGCGTTTTTTCGAGTTGCCATGGCAGGGTTTTACGGCCGT
AGCGCTCGTACCACTCCAGTACCTGTTGCGCGAACTGTTGCGCTTGCATCATAGAGGCGT
CGTCATCCGGCTGGTAAAAATTTGACAGCGATTGCAGCACAGAGTGAATGTACTGTAAAC
CGGAACTTTCCGCCTCCGGCTACTTGCTAAACAACCGTATCCTTGGATAATGCGCGTTTT
CCCAACCCAATCAGACTTACAGAACGCATTATGATCAATAACGTCATCTCTCCGGAATTT
GATGAAAACGGACGCCCGCTGCGCAGAATCCGCAGTTTTGTGCGCCGCCAGGGCCGCCTG
ACCAAAGGACAGCAACAGGCGCTGGATGATTTTTGGCCGGTGAAGGGCGTGGAGTATCAG
AATGAGGCGCTGGATTTCGCCCAGCTATTCGGACGCGACGCGCCAGTGGTGCTGGAGATC
GGTTTTGGGATGGGGGCGTCTTTGGTTACGATGGCGCAGCAGCACCCGGAGCAGAATTTT
ATCGGTATAGAAGTGCATGTGCCCGGCGTGGGGGCTTGTCTGAGCGCGGCGCAGGAAGCG
GGCGTCGACAACCTGCGGGTGATGTGCCATGACGCGGTGGAAGTGCTGGAACGCATGATC
CCCGATGGTTCGCTTGCCATGGTGCAGTTGTTTTTCCCCGATCCGTGGCACAAGGCGCGC
CATAATAAACGCCGTATCGTTCAGGCGCCTTTTGCCGAGCTGGTACGCAGCAAGCTGGCG
ATCGGCGGCGTGTTCCATATGGCGACCGACTGGGAACCTTATGCGCAACATATGCTCGAA
GTGATGAGTTCGCTCGCAGGTTATCGCAACCTGTCGGACCATAATGATTATGTGCCGCGC
CCGGCGTCGCGGCCATTGACTAAATTTGAGGCCCGCGGCCAACGGCTGGGGCATGGTGTC
TGGGATCTGATGTTTGAGAGGAATCAATAATGGCTAAGAATCGGAGTCGTCGTTTACGTA
AAAAGCTGCACATCGATGAATTTCAGGAATTCGGCTTCTCGGTAAGCTGGCGTTTCCCGC
AGGGGACCAGCGTAGAAGCGATCGATCGCTCGCTGGATCTGTTCGTCGATGAAGTCGTCG
AGCCGAATGGGTTGGCGTTCGAAGGCAGCGGTTATCTGCAGTGGGAAGGGCTGGTGTGCC
TGCAGAAACTGGGTAATTGCACCGATGAACATCGCGAGCTGGTACGCAAATGGCTGGATG
CGAACCAGATGACGGACGTGACTGTCAGCGATCTGTTTGACATCTGGTGGGACCTGCCCG
CCAACCTCGGTTAAACCGCGCGTTCTTCGTCATCACTGGCGATTGCCGCCGGTGATGACG
ACTGTCGGTCTTGGCGGCCGGTCGTTCCGGCTGGCGTCGGGCGCTGTTTTTTCAGGAGTC
TTTATGTTGCGTAAAATGACCTTGGGTGCATTGATGTTACTGGCCTGGCAAGCGCAGGCG
GCCTATCAGTGCAATGTTCAACCTCAGGACGACATCATCATCAGCCCGCAGAGTGTGAAA
GTGGTCGGCGCCAGCGGCAATCTGCAGATTTCGCCGCAAGGCGACATGCTGAGTAACGGC
AGCGCGCTGAACCTCAATGCCGGGCAACGTCAGCAGGCCAAAGCGTACCAGTCTGAACTG
CGTCAGCAACTGCCGTGGATTGACGAAGGCGCAAAGCAGCATCTGGAGAAGGCTCGTCAG
GCGCTGGACACGGTGATTGTGCAACAGTTGGGCAGCGACAGTAATGTGCGCAACCGTCTC
GGTACGCTGGACGAACAGTTAAAGCAGCAGATGAACCGGATTATCGAACACCGTAGCGAT
GGCCTGACCTTTCATCATCAGGCGATTAAACAGGTTGAGCAGGACGGGCGGCAGATTGTC
GAACGCAGTCTGGGCGGCGTCTTGCAGGATAGCCTCAACGAAATGGGCGTCAAACAGATG
GGTAGCGGTGGCGGCGGTAATCCGCTGCAGGCGATGATGGGTAATCTGGGCGGCCTGCAG
AAAGCGATCCAGACCGAGTGGAACAATCAGGAAATGGATTTTCAGCGTTTTGGCCACGAT
GTCTGCAATCGGGTGACGGCGCTGGAAAATCAACGCCAGATGTTAGTGCAGTCAATTAAA
TAGCCTGTCTTTTACAAGGGTAAGCGCCCTACGCGGCGTCTGCCCTTGATCCTCACACGA
TCTTTTCATCAAAACCAAGCCCGCCGGCTGTGGGACATATCCGTCGAGATGACCGGGATT
GACCCCGGTTTGCCGCCGGTTACAGAGAAATGATGCGGTTATTGTCTGGGCGTGCGGCGA
TGGTGATAGAGAACGGGGCAAGGCTGAAAATGCCATCTTCGCTGAAACCGAAGACTATTC
CGACAGGCTATCCCGACAGGCTATTTTATTTGCCATTTTGAATCAGATTAGTGACGGATT
CCTTTCTATTCAAATAGATGTTCATGTTATTTTTTTCTCAAATCGCCTGTGCCAATACCA
CCTGTTGGCTCAGGCGACTTGTATTAATGAATTGCATTTTTTATAAATTACTTTTTCTCT
CTGTCCCTTAATGTTTCCCTATTTTTCTACTTATTTCCTTGTGGTTATTTTTCATCATAT
TGTCAATGAAAATGCTTGTTTTGTTCATTTTCATCGTGTAAAGATATCGTTAAGGATCTG
ATTTTTTGTAATTGAAAATAACACGATCCTAAATCAATGGAATACGTTTGACGAAAAGGG
ATGACAAAAAGGGATGATAGTAAATGGCATTAGATTATTGCCGTAAAAATAGTATTTTCA
TAAATATGATGGTAACGCGCGAATTTTTTATTTTGGCGAAAATCATCAATTTTATTTCTT
TATTTAGTGCTGGCATTTCGAATGTATATCTAAATAATTTGGGTTACAGAAACGTTACTG
GTAATAGCTCTTATGGGCGAAATCCTACCGTCAACACACCTGCGACGCGAAGTATGATGA
ATATATTGGATAAAGCAGCACTCCCGCACAGCAGATAAAACGAACCCTCAATACTTGATT
GCCGGATCACGCGATCCGTTTATTGAGACTTTATTGTTTTTTTATCGCCAGGATGTGTCA
TATGCGCATGACGTTTAATACGTTAGGGCTTTCTTATGCCAGAAAATCAGTAGTTTTTCA
CCGTATAAAAACGGATTTTCATCACAGTGGGAACACGCAAGATAAAAAGCGATTTAAAAG
ACGGTTGGTCGCCGTGCTGCTGTTGGCTCAACTGGCTTGCTCCGTATTACATCCGGCGTT
GGCCGCTACCGCGGAGGATTTTCGTACCCGCGAATATATGCGTAACGGCGCAGCGCTGGA
TTCAATTCACGCCGCCGACGCCTACGCGTTGGGATACAGCGGAGCCGGGGTAACGGTCGG
GATTATTAACCGTGTCGGCGATCTGTCCGGCAATAATGAATTTAACGGCAAAGTGGATGC
CGGCTCGCACTGGATCAGCGACCCCAGCAGCGCCAGCCCGCACGGTTATTGGGTGGCCGG
GGTGATTGGCGCAGAAAGGAATGGTGTCGGCATGCAGGGTGTGGCCTATAATTCGAACCT
GTTAACACTGGGGACGGATAATTCCATCAACGATCTGTTTCAAGGCATGGTCGATATGAC
CAACCGCCCAGACGTGAAAATCATCAGCAACAGCTGGAACTTTCTGTTTTATCCCGACCA
GCTTTCCTCTTATTCTGCCGCTATGCAGGATCTGCTGTTAAATACGGTGGTGTCCGCGTA
TACCAGCGCGGCGGATGTGCTGGCCAGTCAGGGGCAACTGATGGTGATGTCGGCCGGGAA
TGAAGGGCACCTGACGCCGGCGTTGTTTGCCGCGTTGCCGACGGTGCTGGACAATAACGG
CTTGCAGGACAATATTGCCAACACCTGGATTAACGTCATGGCGTACGATCCGTCCCAGCC
CACCAGCAGTGCGGCATTCATCGCCACCTTCAGCAATCTGGCGCAGGGCGCGACCGATTA
CAGCCTGCTGGCGCCGGGCGTTAACGTCATAACCACCTCCACCAACAACACCTTCGTTCG
GATCAACGGCACCTCGTTTGCCTCACCCTATGTCGCCGGCGTCGGCGCGCTGGTCAGTCA
GGCGTTTCCCTACATGAGCGGTAAGCAGATTGCCGATGTGCTGCTGTCCACCGCGACGCC
GCTGATCGGCAGTAATTTGCCCAAAGCGGTGGTGCTGGCCAACGAGCAGTACGATGAAAA
CCAGTCGCTGACCGGCACCGCCGTCAAGGTCTACTCCACCCATACCGGCATTACGTTTAC
CGACGACGAACTGACCACGCTGATAAGCTCGCTGAAAATTAAAAGCCCGTATGACGGAAT
GACGGACGATCAGGTGCGGGCGGCGATTCTGAGCGCCGCCGCCGATCAGAATATCACCGT
GATGTCGCAGAACGACTATCAGGCGCTGTTCGGCCAGGGTGTGGTCAATGCTTTCAAAGC
GGTACAAGGCCCCGGTGTGCTGAACGCCAAACGGTTGGTGGACAGCGATCTCAGCAGCGG
TACCTTTGGCGGAAACTTTGCGCTCTATTCGATTGATACCAAAGGTATCGACAGCACCTG
GAGCAACGATATCGGCCAGGTAAAAAACACCGCCAGCGGCAGTGCGCTGTCCGGGTTAGA
CGTGGGCCTGCGTAAGCAAGGTGCCGGCACGTTGTACCTGACCGGCAATGATACGTTTGC
CGGCCCGACCGTGGTAGAGGGCGGCAAGCTGATCGTGGGCAAGGTCGCCGGCGGTTCCGG
CAGCCTGGCGGGAGACGCCTGGGTGCAGTCCGGCGCGGTGCTGGGCGGGCATGGCGCGAT
CAACGGTTCGGTGGTGGTGCAGAATGGCGGCACGCTGTCGCCCGGCAATTCGGTCGGGAC
GCTGACGGTCGGCAATGTACGTTTTGACCCCGGCTCGATTTATGAATTTGAGATTGATCA
GCAGGGCAACGCCGACCAACTGGTGGTGACCAATAATGCCCAACTGGCGGGAACCGTGAA
GCTGGTCGGGCGAACCACCGGACGTCTGGGCGATCGGTTTGCTTTGGTGCAGGTGGGCGG
AACGCTGACCGGCGCGTTCGACAAGCTGGAATCAGTCAATAACTCGTTGTTTTTGGCCGA
CGCGCTTAGCTATAACCCGCAAAGCGCGTTCGTCAGCGTGGTGCGTAACAACGTTCGTTT
CAGCGACGTGGCGCAAACCGCGAACCAGAGCGCGGTGGCGAATGCCATCGACAACCAGTC
GGGCACCGCGGTGCTGAGCGCCATTGCCGACCTGCAGGATGCCGACAGCGCCCGGCGCGC
TTTTGATAATCTGAACGGCGAGTTTTACGCCACGGCGCGCAATGCGCTGATTCGGAACAG
CCGGTCGGTACGCGATATCCTGAACAGCACCATGAGCGGCGCGGGCAAAGGCGCCGAGCC
CTGGGTGAGCAGTTGGGGATATGACGGCCGTCAGGATGGCGACGGCGTGCAGGCGGGCAT
GAAATACAATGGCTACGGTCTGCTGCTTGGCAACGGCGGGCATGTGGGGGAACAGGGGAC
ACTGGGGTTTGCTGTTGGGGCGGAAAAAGGGCGGATCACGATGGATGATCGCGCGTCACG
CGGCGATCTGAGCGCCTACCATGCCGGCGTGTATCTGTCTGGTCGGGCACTGGCGCTCGA
CCTGCGGTCCGGACTCAGTTACAGCTATATCACCCTCGATAGCCAGCGCGGCATCAACGT
CTCCGGGCTGAACGGTCAGGCGACGGGCGATTATCGCGCCAATCTGGCGCAGGGATTCGT
CGAAGCCAGTCACCGCTTTGATTTCTTTAATACCCTGAGCGTGGAGCCGTATGGCAACAC
CGCCTGGGTCTGGCTACAGAATCAGAGCGGGCAGGAGAGCGGGAACGGCGCGGCGCTGGC
GTATGAGAAGGACACCACCCGCACCGCCTTTGCCACCGGCGGCCTGCGCCTGAAAGTCCG
GCCATTGTCACGCCTGCCGGTATCGCTGTACGGGGATATCGGTTATCAGCGCCGTTTAAT
CCGCGACGATAATCAAGTTCGGCTGCGCTTTGTTTCCGGCGGCGATGCCTTTACTACCGA
AGGTTTGCCGCTGGCGGACAATACCCGATTGATGCGGGCGGGCGTCTCGGTGGACTTCTC
CCGCAATGTCCACCTGTCGCTGGGGTATCAGGGCGATCGCGCAACCCGGGTGAAAGACGA
CAGCGCGCAGGCGCTGTTCAGTATGGCGTTCTGACAGCATGACGTTCTGAGCAGGCGCGC
CTTCCCTGCGGGGAAGGCGCGTTGTGAGGTCAGGGCGCGGGAATGGTAAAACGACGGTGG
ATGGCTTCCAGTTCCGTCAGCACGTCTTCGCCGAGCGTCAGGTCAAGGCTGTCCAGATTC
GTCTTTAATTGTTCCAGCGTGGTGGCGCCGAGCAGGGTGCTGGCGACAAACGGCTGCTGA
CGCACAAACGCCAGCGCCATCTGCGCCGGATCCAGTCCGTGTTTTTGCGCCAGCGTCACG
TATTCGGCGATGGCTTGCTGGGTATGAGGCGCTGAGTAACGCACAAAGCGGCTAAACAGC
GTATTGCGTGCGCCGGCCGGTTTGGCGCCGTTCAGGTATTTGCCCGTCAATGTGCCAAAC
GCCAGCGGCGAATAGGCCAGCAGTTCCACCCCTTCATGCTGGCTGATTTCCGCCAGACCG
ACCTCGAAGCTGCGATTCAGCAGGCTATAGGGATTCTGGATAGAGACAATGCGCGGCAGG
TCGTGCTTGTCCGCCAGTTGCAGATAGCGCATCACGCCCCACGGGGTTTCGTTCGACACG
CCGATGTAGCGAATTTTACCGGCGCGTACCTGTTCGTTCAGCGCCTCCAATGTTTCCAGC
AGCGTGACGGCCGGTTTTTCGCTGGTGTACTGATAGCTCAGTTTGCCGAAGCTGTTGATC
TGGCGCTGCGGCCAGTGCAGCTGATACAGATCGATATAGTCGGTGTTCAGGCGCTTGAGG
CTGTCGTCCAGCGCGGCGCGGATATTTTTGCGGTCCAGCGCCTGCTGCGGACGCAGGCTG
TTGTCGTTGCCGCGCACCGGCCCGGCGACTTTGCTGGCGATAATCAGCTTTTCGCGCCCG
CCGCGGCTTTTCAGCCAGGAACCGATATAGCTTTCCGTCAGCCCCTGCGTTTCCGAACGT
GGCGGAACCGGATAGATTTCCGCGGTATCAATCAGGTTAACACCGGCGGCAACCGCGAGA
TCCAACTGGGCGTGGGCATCCGCTTCGCTGTTTTGTTCGCCAAAGGTCATGGTGCCCAGA
CCCAGCGTACTGACTTCCAGACTGCTGTGGGGAATACGGTGATAGAGCATTGCAGTGTCC
TTTTTATTCTTCTGAGTAACGCGGGTGCGACGGCACCGTATTTTCGACTATAACCAAGCC
GTGGCGAGGGGGGAAGACTCTTTGTGCGGGAAAGCTGGGCATTAATGCGGGGAAAAACGG
TTTTCCCCCTGACAAGGGCGGCGGCGGGGATGGCGGGGCCGAACAACATCCCCGAATTTG
ACCCGGCTGACGCGAATAACCGCTCTAGCGTTCAATCATCTGGGAAATGTTGTCGTTGTT
GATCTGGTGTTTCACGCCTTCTTCATCAGTATAACTGAGCAGGCCGGTAGCCGGATCCAG
CGTCGGTTTCCCCTTGCTTAGCAGCATCTGGCCGTCTTTGGTGGCGATAACATAGTGGCT
GGCGCAGCCGGAAAGCAGGACGACAAAAGTCAGGGCAACGGCGGTTTTTATCCGAAATCG
CATGCTGAATTTACCTGTTATTTAGCAAAAAAACTGAACGTCTTTTCAGTCTAGCAAAGC
GTTGTCCGGGCGGGGTTAGGATTTATGGTAAAAAAATTAAAAAGATACGTAAGGATAGGA
CGGGAAACGGCACGCTGGCCGTTTCCCGTGGGGGAATTAGTGTTTTTTGGCGGGTTTCTT
GCCGCGCATCAGGTTCAGCGCCTCCACTGACATGGAGAAGAACATGGCGAAATAGATGTA
GCCTTTCGGCACGTGAATGTTGACGCTTTCCAGAATCAGCGTAAAGCCCACCAGAATCAG
GAACGACAGCGCCAGCATTTTCACCGATGGGTGGCGATCGACAAATTCCCCGATGGGACG
GGCGGAAAACATCATGACGCCGACGGCAATCACTACGGCCGCCATCATAATGAACAGATG
GTCGGACAGGCCCACGGCGGTAATCACCGAATCGAGGCTGAAGATGATGTCCAGCAGCAT
AATCTGCACGATGGCGCCAAAGAAGGAATGCACCTGCGAGGTATGATCTTCCGCGCCGCC
TTCAATGGTTTCGTGGATCTCCTTGCTGGATTTCCAGATCAGAAACAGGCCGCCGAGGAA
CAGAATCAGGTCGCGGGCGGAAACCTCCTGCCCGAACACGCTAAACAGCGGATTGGTGAG
TCTGATAACCCAGGCGATGGACGCCAGCAGGCCGAGGCGCATCAGCATGGCGCCCATCAG
GCCGATACGGCGGGCTTTATTCTGCTGATGTTTGGGGAGCTTGGCGACAACCAGCGACAA
AAAGATGATGTTGTCTATGCCCAGCACGATTTCCAGTATGGTGAGTGTTCCCAGCGCCAA
CCAGGCGTTGGGGTCTGCGATCCAATCGAACATTATCTCAATGCATCCTTAAACGAAACG
TAAACAACCATTATCTCTGGCCTACTACCGCGCAGGCAAGAGGATTTAGGCTATGTCCCG
CCCGGTGGGCATTACAGCAGAAAATGCCGGGCCAGTAACGGTGTAGTAAAGGTTTTCTTC
AGGTAAAAACCGCGTGGCAGCGTCAGAATCGGCTGCCCGTGTTCGCCAATCGCTTCGGTC
AGCGCCCGGCTGTTGGCGGCCTTGGGGCGCAGCTGCAACACCTCGCCGTGACGAGCGGTG
ATGCTTTCCACTTTGCCCAGCACGATCAAATCCATCAATTCTTCCCAGTCCTGCCTTAAC
TGACGCTCTTCCTCCGGGCTGGGGCTCCATAACAACGGCGCGCCGATACGGCGCTCCCCC
AGCGGGATAGGGCGCGATCCTTCCACCGGAATCCACAGTACTCTGGTCAGCTTGTGGCGC
ACATGGCTGCTTTCCCAGGTCACGCCGCTATTGCCGGTTAGCGGCGCCACGCAGACAAAG
GTGGTTTCCAGCGGCCGTCCCTGTTCATCCACCGGGATGGTTTTCAGCTCAATGCCGATA
TCGGGGAAGTCCTGCTCCGGTTTGCTGCCGGCGCTGGCACCCAGAAAACGCTCCAGCAGC
ACGCCGATCCACCCTTTGTCTCGCTTAAGGTTGGCAGGCAACGGCAGTTGGGCGATTCGA
GCCAGTTCCGCCAGCGAATAGCCGGCCAGCGCCTGCGCCCGCAGCAGCAGGGCCTGCTCA
CTGTCCGGCGGGTTCTGGTGGGGAGTGGGTGTCTGCATGGATTGCTTGTCCGTTACTGAT
AACAAGGGTGATTAAAAAAAGTACAGCCATAACGGAGGATAACGTCAGGCAGTCGGTTAT
TCGGGAGAAAAATAATAATAGCATGATTCTTTTATGATTTTTCTCCCACTATTCACAGGC
AAAAATAAGCTGCCGATTTTTGTTCATGACAAGACACCGACAATGAACAGGATTTTACAC
CATGTTATCCACAGTTTTTTGGGATAACTGGGATAACTCGGGATCACTGTTTTGATTTAC
AGCCTTGACGGGCGGTGCTTTTGCTGGTTTTGCCGATTTTTTGGCTGGATTCCGGCGGTT
GTCTGTGGATAAAACCGAAGTAGTGCGATCTTTCGCCATTTCGAAAACTACATCAGAATC
GGGCCGTGTCAGGCGGTGGAGAAGTCGGGGAAAGGCGGGTTAATTGGTTGAAAGGGAATG
GCAATTTAGCGGGAGAGATCACAGCTGCATGAAGGCTGAAATGAGTTTTACGCACTTTTT
CATGATGTTCTTCACAAAGATGTCCACAGAAAAAGTGAATAAACCGTCGGAATTGCCGCA
TGAATGTTTATAACTTTGATCCTATCTGTGGGTTAACCGCGTTTTATCAGAGATGAGTGG
GAGCGACGAGGCGGTGGTCCGAGCCGCCGATGTCCGGTGCGATCGCCGGAAGCGGCATCA
ATAAAAGGGATGTAAAGCGGGAGTTTACCGTCTGTCAGGAGTGTGAAACAATCGAGTCAT
CTTTGCATTCTAGTTTATCGAGGTAGTCCGGTGATCGACGATGATGGCTACCGCCCGAAT
GTTGGTATTGTAATTTGTAATCGGCAAGGGCAGGTATTGTGGGCCCGTCGTTACGGCCAG
CACTCCTGGCAGTTTCCTCAAGGGGGCATCAACCCCGGAGAAAGCGCGGAACAAGCGATG
TACCGCGAACTGTTCGAGGAGGTGGGGCTGCGGAAAAAGGATGTTCGTATCCTGGCTTCC
ACCCGAAGCTGGTTACGCTATAAATTGCCAAAACGTTTGGTGCGTTGGGATACAAAACCG
GTCTGTATCGGCCAAAAGCAAAAATGGTTTCTGCTACAGTTAATGTGTAATGAATCAGAC
ATCAACATGCAAAGCAGCGGCACCCCGGAATTCGACGGGTGGCGCTGGGTGAGCTACTGG
TATCCGGTGCGCCAGGTGGTGTCGTTCAAACGTGACGTTTATCGAAAGGTGATGAAGGAG
TTTGTCGTCGCCGTAATGCAGCTACAGGAGAATTCGGCTATCCGAATATCATCAGGAACC
AGACGAAAACGAGGATAATCCGACACATCATGATGCTCACGCGACTGCGAGAAATTATTG
AGAAGGTTGCGGCCGCAGCCCGGCTGAGTGATGCGTTGGACATTCTGGTGAATGAAACTT
GTCTGGCGATGGATACCGAAGTCTGTTCCATCTATCTGGCCGATCACGATCGTCAATGTT
ATTACCTGATGGCGACGCGTGGGCTGAAAAAGCCGCGCGGTCGCACCATCACGCTGGCGT
TCGGTCAGGGGGTTGTCGGCCTGGTCGGCGAACGGGCGGAACCCATCAATCTGGCGGATG
CGCAAAGCCACCCCAGTTTCAAATTCATTCCTGCCGTGCGCGAACAGCACTTCCGCTCAT
TTCTGGGCGTGCCGGTGATCCATCGGCGTCAACTGCTGGGTGTGCTGGTTGTTCAGCAGC
GCGAACACCGGCAGTTCGACAAAAACGAAGAATCGTTCATGGTGACGCTGGCTACCCAGA
TGGCGGCCATCCTGTCCCTGTCACAGATGAAAGCGCTGTTCGGGCAATACCGGCAGACTC
GCATCAAGGCGATGGCGGCCTCTTCCGGCGTGGCGATCGCCCCCGGTTGGCAGGACCGCA
GTCAGCCGTCGCTGGAGCTGGTGTTTCCGGCTTCCAGTCTGGATAGCGATCGCGAACGAT
CACGGCTGTTGATGGCGATGGAAGAGGCCGGGTCGGAGTTCCGCCGTTTCAGTAAGCGTT
TCAGCGCCAGCGCGCAGAAAGAGAGCGCGGCGATCTTCGATTTCTATTCCCACCTGCTTA
ACGATGCCCGTCTCAAACGCGAATTGTTTCAGGAGGTGGATACAGGCAGCGTGGCCGAAT
GGGCGGTCAAAGTGGTGATCGAGCGGTTTGCCGCGCAATTCGCCAGTCTGCAGGATCCTT
ACCTGCGCGATCGTTCCAGCGACTTGCGGGCGTTGGGGCAACGTCTGCTGTTCCATCTTG
ATGACAATGCCCAGAGCAATGGTCAGTGGCCGGAGCGCTTCATTCTGGTGGCGGACGAGC
TGACCGCCACGCTGTTGGCGGAGGTGCCGCAGGAACGTCTGGCCGGTGTGGTCGCCTATG
ACGGCGCCGCTAATTCCCACGCGGCCATTCTGGTGCGGGCGATGGGGATTCCCACGCTGA
TGGGCGCCGATATCCAACCCGAGCTGTTGCACCAGCGCCTGCTGGTGCTGGATGGTTATC
GCGGCGAGTTGCTGGTGGACCCGGAACCGGTGCTGGTGCAGGAGTATCAGCGTCTGCTGA
GTGAGGAAAACGAACTCACCCGGCTGGCGGAAGATGACATGGAACGCCCGGCGGTGCTGA
AAAGCGGCGAGCGGGTGGAGGTGATGCTTAACGCCGGTCTGAGCGCCGAACATGAAAAGC
GTTTTATCAATCAGGTAGACGGGGTAGGGCTGTATCGCACCGAAATTCCGTTCATGCTGC
AAAACGGCTTCCCTTCGGAAGAGGAGCAGATGACGCAATATGAAGGCATGTTGCGGCTTT
ATCCGTCCCGTCCGGTACTGTTGCGTACGCTGGATATCGGCGCGGACAAGCAATTGCCTT
ATCTGCCCATCAGTGAAGAAAATCCTTGTCTGGGCTGGCGCGGCATCCGCGTCACGCTCG
ATCAGCCGGAAATTTTCATGATTCAGGTTCGCGCCATGCTGCGCGCCAATGCGCATATCG
GCAATCTGAGCATTTTACTGCCGATGATCAACAGCCTGGATGAGATCGATGAGGCTAAAC
AGTTGATCGATCGCGCCGCAGCGGAAGTCGCGGAAATGCTCGGCTTCCCGCAGCCGCGGC
CGCGCATCGGCATTATGATCGAGGTGCCGTCGGTATTGTTTCTGTTGCCGCATCTGGCGT
CCCGCATCGATTTTGTCTCCGTCGGCACCAATGACCTGACCCAGTATCTGTTGGCGGTGG
ATCGTAATAATCCGCATGTCGGCGCCCTGTACGACAGCCTGCATCCGTCGATGCTGCAGG
CGCTGAACATGATCATCAGCCATTGCCGACAATATCAGTTGCCGGTATCGGTGTGCGGCG
AGATGGCTGGCGAGCCGATGGGCGCGCTGTTGCTGATCGGGCTGGGATACCGCACGCTAA
GCATGAACGGGCGTAGCGTCGCCCGCATCAAATACCTGCTGCGCCGGATTGGCGAGGAGG
AAACGCGCCAACTGACAGACAAAGTGCTCAAGGCACAAACCGCCAGCGAAGTGCGCCAGT
GGGCGTCGATTTTTATCGAAGAGCGCGGGCTGGGCGGCCTGATTCGCGGCGGGCGTTGAG
CGCGGCGCGGCCCCGTTTTTAGGCCGGAAATGTTTACAGTTCTTTTATTCCCTCGTCACC
AACTGTTTCTGCTGGCTATGCTATCATGCGCAACCGCGGACGGCTGACGGAAGCCTTGCC
TTCCTTCCGGCCCATGAATAGCCCCGAAATCAGGGACAAAGCAACGATAATGTGGTGATC
GATGACGACGAGCTATCTGGTATTTCCCCAGTTTGATCCGGTAATTTTTTCGTTAGGGCC
GGTTTCCCTGCACTGGTATGGATTGATGTATTTGGTCGGGTTTGTGTTTGCCATGTGGCT
GGCGGTTCGCCGGGCGAACAAACCGGGTAGCGGATGGCGCAAGGAAGAGGTGGAAAACCT
GCTCTATTTCGGATTCCTCGGCGTGTTTGTGGGTGGTCGTCTGGGTTATGTGTTGTTCTA
TGCTCTTCCTGCTTTTCTGGATAATCCGCTCTATCTGTTCCGCGTGTGGGATGGCGGCAT
GTCTTTCCACGGCGGCCTGCTTGGCGTCATCACGGTCATGCTGTGGTTTGCGCATCGCAC
CAAACGTCATTTCTTCCAGGTGTCTGATTTCATGGCTCCGCTGATTCCGTTTGGTCTGGG
CGCCGGGCGTCTGGGTAACTTTATCAATGGCGAGCTGTGGGGCCGGGTTTCCACCGATAC
GCCGTGGGCGATGCTGTTCCCCGGTTCGCGCGGCGAAGACATGGCGCTGGCGGCCGGCAA
CCCGCAGTGGCAGGCGATCTTTAATCAATACGGCGTATTGCCTCGTCACCCGTCGCAGTT
GTATGAACTGGCGTTGGAAGGGGTGGTGCTGTTTATCATTCTGAATGTATTCATTCGCAA
AGCACGCCCGATGGGCAGCGTATCCGGCCTGTTCCTGATCGGCTACGGCGCCTTCCGCAT
CATTGTGGAATTCTTCCGCCAGCCGGATGCTCAACTGGGGCTGTTCGGCGGCGTCAGTAT
GGGGCAGATCCTGTCGGTACCGATGGTATTGGCCGGAATCCTGATGATGGTCTGGGCGTA
TCGCCGCCAGTCTGCCCGGCAGTGATTGTTGTTAAAAATTAAGTCGATGAGGTGGTATGA
AACAGTATCTGGAACTGATGAAAAAGGTGCTCGAAGAAGGAACTCCCAAGGATGACCGCA
CGGGTACGGGGACGTTATCGATTTTCGGCCATCAGATGCGTTTCAACCTGCAGGATGGTT
TTCCGCTGGTGACCACCAAACGTTGCCACCTGCGCTCCATCATCCATGAGCTGTTGTGGT
TTCTGAACGGCGATACCAATGTCGGCTACTTGCATGACAACAAGGTCACCATTTGGGATG
AATGGGCTGATGAAAATGGCGATCTGGGGCCGGTTTACGGCAAACAGTGGCGTGCCTGGG
GAACGGCGGACGGCCGTCAGGTAGACCAGTTGCAGACGGTGCTGAAACAGCTGAAGCAGG
ACCCGGACTCCCGTCGCATCATCGTTTCCGCCTGGAATGTGGGCGAGCTGGACAAAATGG
CGCTGGCGCCCTGCCACGCATTTTTCCAGTTTTATGTTGCGAACGGCAAACTGTCTTGCC
AGTTGTACCAGCGCTCCTGCGACATTTTCCTCGGTCTGCCGTTCAATATTGCCAGCTATG
CGCTGCTGGTGCATATGATGGCGCAGCAGTGTGACCTGGAGGTCGGCGATTTCGTCTGGA
CCGGCGGCGATACCCACCTCTACAACAACCACCTTGAGCAGACGCACCTGCAGCTTAGCC
GCGAGCCGCGTCCTTTGCCGCGGCTGGTAATCAAACGCCGTCCTGCGTCGCTGTTTGATT
ACCAGTTTGACGATTTCGAGATCGAGGGGTATGACCCGCACCCTGCCATCAAGGCGCCGG
TGGCGGTCTAAACCGATCCTACCCTGATATCACCGCCCAACGGCGGATGCCGCTGACCAT
GGAAATGGCTATTTCCTGTTGATCGGCCGGGCATCTTGCCGTTGGGCGGTTTTTTTTGTC
TTGTCTCCTGATTTGCGAGCAGCCGCGCAGTTTCTTTGTCGGTTGCCGCCGCACAGCATC
TTGTCTGCGAAGCGCCTCGTAACCTCATCCTCCGTCGCTATTCACGCTGATATCGCGCTC
TAGAATGGCGGTCATGAACAGATACAACGCACGGCAACAGGGTTTTTCCCTGCTGGAACT
CATCGTGGTGATCACCATTGTGGCTTTGCTGACGGGCGGCGGCCTGCATAGCTGGCTGGC
TTATCGCCATGCTCTTTTGCTGGAACAACATGCCCGGCACCTGCTGGCATTCGTGACGCG
CATACAGGCCAGCGCCTACTGGCACAATCAGACCGAAAGCCTGTGGTTCAAATCGGTGGA
CGGCAACTGGTGTATTGGGAATGGCGCTGAACCTGCTACCTGTCCGCCGGAAAGCGCTTT
CGTTTTTACCCGCGCGGTGCGGGACGCAGCGATCGCCGACATTACCAGCCAGCGGTTGGT
GTTTTATGGCCTGCGTAATGCCGCACAGGCTGGGCATCTCACCCTGAGCAACTCGGCCGG
GCGGGTCAGGCTGGTGATATCGGCACGAGGGCGCTTACGCCTTTGCAGCGAGTCCCGGCC
GGTGCAGGGGATCCCGCTATGCTGAGCAAGTTAACCGGGAAGGTTGCGGGTGGGTTTACC
CTGCCGGAGGTGATGCTGGCGATGGGGATGAGCAGCCTGATCATGCTGGCGGTGGCGCAA
CTGCTACCGTTGTTGCGAGCCCAGACGCAGGATAGCGCCAGCCTGATCCGGCTGGAACAA
CTGCTTAGCCAGACCCTGTTCGGTATAGAAAAAGATCTTCGGCGCGCCGGATTTTGCGCC
GGCCGCTGTCAGGGAAGCGCGCTGACGCTGGAAGCCGGAGCGACGAAACAGGTGAGTTGT
CTGTCGGTGGCTTATGACGTTAACCGTAATGGTCGCTGGGAAACGGAGGAGCAGTCGGAG
CCGGAGTTTTTCAGCTACCGTCTGCGCGCTGGCGCGCTGGAGGTACAAACGGGCGGCCCG
CGTTGTCAGGGAAACCGTTGGGAGAAATTGCTGGATCCCGGCGAGGTGACCATCGCCCGT
TTTGAGATCACGAAGGAGACGTCCGGTGCACAACCGCGTTATCGGGTATTGCTGGAAGGG
TACTGGACCACGCGTCCGACACGGCGGCAGCAGGTCAATAGCCTGGTAACGGGGAGGAAT
CATGCAGGGTAGACGACAGCAGGGCAGCATACTCGTGATAGTGATGCTGGTTATGATGAT
CGGCTTGTTAATGTTGGGCGGATTGCAGCGTCAGCTGGATATTCAGTTGCAGCAGGGCAT
TGACGAACAGCGCTTTTGGCAGGCATTCAATCAGGGGCTGTCGTCGCTGAACTGGGGGAT
GGGGCTGCGCTGGCAAACCACCGACGAGTGGCAGTGTCAGGCTCAGCAGTCGGCGCGGTT
ACGCGCTTGCCTGCGTATGAATAGCGAGGACCATTCCGGGCTGTTGCGGGGTGAAGGAAT
AATAGCCGGTAATCCGCAGCCGCTGGCGTTTTATCACCGGGTCATGGCCGATGCCGCAGC
GGCTGGCGGCGGCATCCGGCCGGTCGCGGGCGGATGGCTGGATTTTTGCCCGGATGCGGC
GGAGTTGGCTTGTGTCCCGGCGCAATGAACGGCCGTGTCGTGATTCCTGCTCCGGGTTCA
GTTTGCCGGAAACGCTGGTCGCCGCACTGTTATTCGCGGTTTCGCTGACTGGCCTCTTGC
AATATCATCAGATACTTCAGCAATCGTTGTTGCATCAGATGCAGCAGCGTCAGGCATGGC
GGCTGGCTCATCAGCAACTGGAAATCGAAGGCACAGGCGGCGTTTCATCGCCGCTGAGCG
TTCCCGACAGATGGGGTGTGAGCCGGGAAGAGCAACGCCATCCGCCAGCCTGTCGCCGTG
TGACGGTGACGGTGGTGACGCCCTATCGCTATCGTGCGGTGCTTAGCCGCTGGTTTTGTG
ATGCCCCTGACGCGGTGGTACAACGTGACAGCCCATAGCCTGGAATAACTGCCTGTATAA
CGCCTTTGGAGATGTTGATGCGGAAATCTTGTATTTGGTTAAGCGCCCTGTTGCTGTGTT
TCTGGTTTCCGATCAGTCAGGCGGCGGATAGCTGGCAGCCGCTACCCGAGACGATACGAA
AAAGTGAGAATGACGTTCGGCAGTATCAGGCGATACGGCTTGCTAACGGTATGACGGTTC
TGCTGGTGTCCGATACGCAGGCCACCCGTTCGCTGGCGGCGCTGGCGCTACCGGTCGGTT
CGCTGGACAACCCTACGCAGCAGCCGGGTCTGGCTCACTATCTGGAACACATGCTGCTGA
TGGGGTCGAAGCGTTATCCGCAGGCGGATGGGTTGGCCGAATTTCTGAAAATGCACGGCG
GCAGCCACAATGCCAGTACGGCGTCTTATCGCACCGCGTTCTATCTCGAAGTGGAAAATG
ATGCGTTGCAGCCTGCGGTTGACCGGCTGGCCGATGCGATTGCCGAACCGCTGCTCGACC
CGGTCAACGCCGATCGCGAACGTCACGCGGTCAATGCGGAATTAACCATGGCCCGTGCCC
GCGATGGTCTACGTATGGAGCAGGTTGAGGCGGAAACCATCAACCCGGCGCATCCCGGTT
CCCGCTTTGCCGGCGGCAATCTGGAAACCCTCAGCGATAAGCCCGGCAGTAAACTGCATG
ATGAACTGGTCAATTTCTACCAGCGCTACTACTCCGCCAACCTGATGAAAGGCGTGATTT
ACGGCAAGTTGCCGTTGCCGGATCTGGCTGCCATCGCCGCCTCGACCTTCGGGCGGATAG
CCAATCGCCAGGCCAACGTACCGCCGATTACCGCACCGGTGGTAACCGATGAGCAGCGCG
GACTGTTTATCCATTATGTACCGGCGCAACCCCGCAAGCAGTTGAAGATCGAATTTCGGA
TCGATAACAACAGTCCGGCGTTTCGCAGCAAAACGGATACCTACATCAGCTATCTGATCG
GCAATCGCAGTCAGAACACGCTTTCTGACTGGCTGCAGAAGCAGGGGCTGGCCGAGTCGG
TACGCGCCAGCGTTGATCCAATGTCCGAGCGCGATAGCGGCGTATTCAATATCAGCGTTG
ATTTGACCGACAAAGGGCTGGCACAGCAGGACAACGTGATCGCCGGGGTATTCAGCTATC
TGGAAAAGCTGCGCACGGAGGGGATTCAGCCGCGTTATTTCGATGAAATATCACGCGTGC
TGGGTATTGATTTCCGCTACCCCTCTCTTACCCGTGACATGAGTTATGTGGAGTGGCTGG
CGGATACCATGCTGCGGCTGCCGGTGGAATATACCCTTGAAGGGCCTTATCTGGCGGATC
GGTTCGATCCTGAGGCGATCAAGACCCGATTGTCGGCCATGACGCCGCAAAACTCGCGTA
TCTGGGTGATAAGCCCGGAGCAGCCCCACAATAAAGAAGCCTATTTTGTTGGTGCGCCTT
ATCAGGTAGATAAGATTGGCGACGCGCGCGTGGCGCTGTGGCAGAAGACGTCGCAGTCGC
TGGCGCTCAGCCTGCCGACGCCCAACCCCTATATTCCGGATAGTTTTTCGCTGATTACCG
CGGATGCGGCCATTACGCATCCAAAGAAAGTGGTCGATCAGTCAGGGCTACGGGTGTTTT
ACATGCCCAGCCGCTATTTCGCCAGCGAACCCAAAGCCGATATCACGCTGATGCTGCGTA
ACCGGATAGCGAACGATTCCGCCCGTCATCAGGTGCTGTTCGCCCTGAATGATTATCTGG
CCGGCGTGGCGCTGGATGCGCTCAGCTATCAGGCATCGGTGGGCGGCATCAGTTTCTCCA
CCGGCAGCGATGACGGGCTGATGATGACGGCCAGCGGCTACACTCAGCATCTGCCGGAGC
TATTGCTGACGCTGGTGGAGCAATACGCCAACTTCAGCTCGACGGAAGAACAGCTGGAAC
AGGCAAAATCCTGGTATGCCGAGCAACTGGATGCGGCCGAGAAGGCCAAAGCGTATGAAC
AGGCGATGTTCCCGATTAAGGGGCTGTCGAACGTGCCTTACAGCGAACGAAGCGAGCGGC
GCAACTTGCTGAAAGACATTACGCTGCAGGAGCTAATGCAATACCGCAAGGCTTTATTGC
AGCAGGCCGCGCCGGAAATGCTGGTGGTCGGCAACCTGGAGCAGGACAAGGTGGTCAGCC
TATCGCACAGCCTGCGTGAGCGCCTTGGCTGCGGCGGCACCGAATGGTGGCGCGGGCAGT
CGGTCAGCATCAGCGAGTCACAGAGAGCCACGCTGCAGCGCAGCGCAGCAAGTACTGATT
CGGCGCTGGCGGCGGTATATATTCCAGCGGGGTATGGTGAAATACAGAGCGCGGCTTACA
GCAAGCTACTGGGGCAGATCATTCATCCGTGGTTTTTTAATCAGTTGCGTACTGATGAAC
AGCTGGGTTATGCCGTGTTCGCTACCCCGGTCTCTGTCGATCGTCAGTGGGGGATTGGTT
TTCTGCTGCAAAGCAACAGCAAGCAGCCTGCCTATCTTTATCAACGTTATCAGGACTTTT
TTGGCAAGGCGGAGCAGCGCCTGAACGCCATGAACGCAGAAACTTTTACCCAGAATAAGC
AGGGGCTGATCAATACGCTCAGTCAGCCGCCTCAGACACTGGAGGAAGAAGCTGCCCGTT
TGCGTGGCGATTTGGAGCGGGAGAATTTTGCCTTCGATACCCGCCAGCAGTTAATCGGAC
AACTGGCATCCATTTCGTCGACGCAGTTAATGGACTTTTTCCGGCAGGCGTTGCATCCGC
AGGGGCTGGCGATTTTATCCCAGGTTTCCGGCAGTGCGAGTGGGCAGGCGGATTATGCCC
GGCCGTCGGAATGGCAATCCTATGCCTCGACTTCCGCACTGCAACGGACGCTGACGCAGA
AACCGGTGGAACAAAAACAGACGGAAACACAGTAAGAGTCAGGTGCTGGTGAGGTTCTGA
AATACCTGTGCCGGGAAACAGGGCTGGCACAGGAAAAGAAGGGAAACAGAGCGGGTAACG
CGTGGCGATGAACCACGCGTTATTTGCCTCACAGGTCGATGACCAGAATCTTGGAACGAC
GCTGGTAGTTGTAAAGCTCCTGCTTGCCTTTCGGCAACACGGCGACTTCCGCCGGCTGAA
AACCGCGTTCCTGGAACCAGTGGATGCTATGCGTGGTCAGCACAAACAGACGTTTGAGTC
CCTGCTGGCGGGCTTGTACGGCAATATGGTGCAGCAGCTGATCGCCACGCGACGAGTTGC
GGTATTCCGGATGGACCGCCACGCAGGCCATTTCACCGATACTCTCCTCCGGGAACGGAT
AGAGCGCGGCGCAGGCGATAGTCAGATTATCGCGGACCACCACGGTGAATTTGTCGATCT
CCATTTCCAGTTGCTCGCGCGAACGGCGTACCAGAATACCTTGCTGTTCCAGCGGGCGAA
TTAGCTCCAGAATACCGCCGATGTCATTGATGGTTGCCCGACGGATTTGCTCGGCGCTTT
CCATTACGATCTGAGTGCCGATGCCGTCGCGGGAGAACAGTTCCTGCAACAGCGCACCAT
CTTCCTGATAGCTGATCAGGTGGCTACGGCGTACCCCGCTGCGGCAGGCTTTCACCGCGC
CGCGCAGGAAACGCACAATCTCGGAATTATAGTCGCCGGCTTCCTCCAGTGACTGAATGC
GCTGCTGCGCTGCGTCTGGCAGCAGTTCGGACACAATGCTGCCTTCGATATTGGTCACCC
CCTGTGAGGCACAGAAACCGATCATTTTTTCGGCCCTGAGCTTGATAGCCAGTTGGGTGG
CGACTTCTTCTGACGTCAGGTTGAAACTTTCGCCAGTGACGGAAACCGCCACCGGGCCCA
ACAGTACGATGGCGCCGCTGTCCAACTGTCGATGCAGCGCTTCTTCGTCAATACGGCGGA
TGCGCCCGCTGTGGCAGTAGTCCACGCCATCATCCACGCCCAGCGGCTGGGCAATGATAA
AGTTGCCGCTGACCACGTTAATGTGCGCGCCCTGTAGCGGCGTGTTCAACAGGCTCATCG
ACAGCCGGGCGGTGATGTCCAGTTGCAGCATACCTGCCGCCTGTTTCACCAGTTCCAGCG
TGGTGCTGTCTGTTACGCGGGTGTGCTTGTGGTAGCGGGGCTCGTAGTGATGGGCCATCA
GGTTCGCATCGATCTGGGGTCGTGCGCCGTAAACCACCACCAGCTTGATGCCAAGGCTAT
GTAACAGCCCGATATCATTGACGATTTTGGCAAAATTTTCATGTTCGATAGCTTCGCCAC
CGAGCATGATGACAAATGTTTTGCCACGATGTGCATTGATGTAAGGAACTGAGTGGCGGA
AGCCTTGAACCAGTTCTGTACTACGTTCCTTCACTGCGAGCCCTCTTTGAATTTTTATTC
GATATTTTCGTATTTTTATTCCTCGTAAACCAAAAGGCAAGAGATAACTTTTCGGTCTGG
CCCGATAGTTCAGAGAAGTCTGCTTATCACAGTAAAAAACATAAAAATGATTTTTGCATG
ACAGTCCGGTGCGTATTGGTTAAAGTTTTTGACGTTTTTATCAATCTGCCTGATTTCTTT
AGTCATTACCGGAGTTGCATGTCTGATCCGAAGCACCATCTGACCCGTCGTCATTTATTA
CAGGGCGCCGCCGCCACCTGGTTACTGAGTATCAGCGGCATCGGGCTGGCCGCCGCCTCG
CAGGTGATTGCCGTGCGGGTGTGGCCTTCTTCCGCCTATAGCCGTGTGACGCTGGAGTCC
AGCCAGCCGCTCAGGTACCGCCAGTTCATGCTGGAAAATCCCGATCGTCTGGTAGTGGAT
ATTGAAAACGCCTCGTTGAACAGCGTGCTGAAAAATGCCGGCCAGCAATTCGAACGACCG
GACCCTTTCATCAAAACGGCGCGTGCCGGGCAGTTCGACAAGAATACCGTGCGTCTGGTG
CTGGAATTAAGGCAGAAGGTCAATCCCAAACTGTTTACGCTGGCGCCGGTCGCCGGCTTC
CGAAACCGTCTGGTGATGGATTTGTATCCCGCCGCCGGCCGTTACGACGATGCTGATGAC
CCGCTACTGGCGTTGCTGGAGGATTACAATAAAGGCGATCTGGAGCGGACGCTGCCGCCG
GAAAGGCCCAAAGACGGCAAGGCAGGGCGCGAAAGGCCGCTGGTTATCATGCTTGACCCG
GGGCACGGCGGTGAGGACCCTGGCGCCATCGGCAAAAACCGGACCCGCGAAAAAGACGTG
GTGCTGCAAATTGCCCGGCGTCTGAAAGCGCTGATCGAACGTGAACACAACATGAAGGTT
TACATGACCCGCAATGAGGATGTGTTCATTCCGCTCAAAGTGCGGGTGGCTAAAGCGCGC
AAACAGCGCGCCGACCTGTTTGTTTCTATCCATGCCGATGCCTTCACCAACCGGGCCGCT
CGCGGCTCCTCGGTGTTTGCCCTGTCAAAAAAAGGCGCGACCAGTTCAGCGGCGCGTTAT
TTGGCGCAAACCCAGAACGAATCGGATTTGATTGGCGGCGTCAGCCTGAGCGGCGATCGC
TATCTGGACAGCACTATGTTTGACATGGTGCAAACCCTAACCATCAACGACAGCCTGAAG
TTCGGCAAGGAAATTCTGCACCGGCTGGGAACGGTCAATCATCTGCACAAAAACAGTGTC
GATCAGGCCGGTTTTGCGGTGCTGAAAGCGCCGGATATTCCGTCGGTGCTGGTGGAAACG
GCATTTATCAGCAATCTGGAAGAAGAGCGCAAGCTGCGTACCAGCCGCTTTCAGCAGCAG
GTGGCGCAATCGATTCTGGAAGGTATCAAAGCCTATTTTGCGGCTCAGGTGAGGTAATCG
CCGAAAGGCGCACTGTGCCGGAAAGAAATAGCTGAAGCTGGAAAGAAATACCTGAACTAC
AGGCATAAAAAAACACCCATCAGGGTGTCTATTTATTGGTTGCGGGGGCCGGATTTGAAC
CGACGACCTTCGGGTTATGAGCCCGACGAGCTACCAGGCTGCTCCACCCCGCGTCCGTCT
TCTTACTTCTTATATGATGCTGGTACATCAATTGGTTGCGGGGGCCGGATTTGAACCGAC
GACCTTCGGGTTATGAGCCCGACGAGCTACCAGGCTGCTCCACCCCGCGTCCGTGGATGC
GCACTATACTCCGCGTTCGTTTCGATGCAACCCCTTTTTGCAAATAGTTTACGCTTTTGC
AGACAGGTGGTGGAATTATCGGCATGGCGTTGGTTTTTTAAACTGACGTGTGCCGTTTTG
ATGCGATGCGTTTTATTCTCTCCGCCTGTTTGTTATCGTTCTGCGTGGTTTCACACTCAT
GTAAGAAGAGAGCACGGAAATGAAAGGATGGTGGGGGAAGTACGTGTTGACCGGGGTCGT
CATCGCCATACTGGCCGGTTGTCAGACCCGGCCCAGCGATCGTGGTCAGCAATATAAAGA
TGGCCGTCTCGATCAGCCACTGGAATGGGTAAACGCGCCGAGCGCCAATGGCAAACCCGT
CAATGTGGTCGATTTTTCCCAGCAGATCAGCCAGATTCAGGCCTCCTCTCCCGGACTCTA
TTCCCGTAACAGCGATGTTTTTCAGGCCATTCATAACTGGACTCAGGCCGGCGGCGATAC
CCGCCAACTAACGCAATTCGGCCTCAGCGCCTGGCAGATGGAAGGCGTCGACAGCTTTGG
CAACGTACAGTTTACTGGTTACTACACCCCGGTGGTGCAGGCGCGCCGCTACCGTCAGGG
CGAGTTCCGTTTCCCATTGTACGCAATGCCTCGCGTACGCAAGAACGGCCGTCTGCCGGA
GCGCGCCGCCATTTATTCCGGCGCGCTGAGCAATGAACTGGCCATCGCCTGGACCAACTC
CCTGATGGACAACTTCATGATGGAAGTACAGGGCAGCGGTTACGTGGATTTTGGCGATGG
CAGCCCACTGACCTTTTTTGGTTATGCCGGCAAAAACGGTCATGCTTACCGCAGTATCGG
CAAGGTGTTGATCGACCGTGGCGAGGTGCCGAAAGAAGAGATGTCGATGCAGGCCATTCG
GCAGTGGGCTGACCGGCATAACGAAGCGGAAGTACGGGAATTATTGGTGCAGAATCCCTC
TTTCGTGTTCTTTAAATCGATGGCGTCGATGCCGGTGAAAGGCGCCAGCGCGGTGCCGCT
GGTGGCTAAAGCGTCCGTGGCGTCCGATCGTTCGTTGATCCCGGCCGGCACCACGCTGCT
GGCGGAAGTGCCGCTGCTGGATAATCAGGGCAAATTTACCGGCAAATATGAGATGCGCTT
AATGGTCGCGCTGGATGTCGGCGGTGCGATCAAAGGACAGCATTTCGATATCTATCAGGG
GATTGGCTCAGAGGCCGGGCATGCGGCCGGGTTCTACAATCATTATGGCCGGGTGTGGGT
ATTGAAGAATGCGCAGTCTGCCTCTGCTATGCCGCTGCTTAGCGCAGGCAACAGCGGCGG
GCTGATCGGTCATCCCAACTAATGACTACCGTCCCGTCGTAGTCATGCTGGCTACGGCGG
CGGCATCGCGTGCTTCGGTACGCCTGATAATGATATCGCTCATTTTTTCCTCATGATGAG
AACCGGAATAACCGCATATCGCTTGCCGAGATACCGTCAGCCGATAAATTTGACCATCGG
GATGCAGGCCAGTGAAAAGCCCCGTGGGGAGTGGTAGAGGCTGACTTCATCGCCTGAAAA
TCCCAGCGAGCGGTAAAACGGTGCGGCGTTCAGGCTGGCGTCGAGCCGAATTTCCGCCAG
ACCTGCCGAGCGGGCCAGCGTTTCCAGATGTTGCATCATCCGTTTGCCCACCCCTTGCCC
CATCGCCTCTGGGTCGACAAACACCGCGTCGATCATGCCGGTGTGAAAATTGATCATTCC
CGTTGCTACGATCTGGCCGGCTCTCTCGGCCAGGTGGAAATGGTGGGTGACGGTATTCTC
GAAAGCTTCACTGAGGGTGCCGCTGGTCCAGAGCTGCAGTTGTTCCGCCGCATAGTCATG
GCGGCAGCCGTGCAGGATTGCGCGGTTACGGAGATCAAATGCCGTCTGCGCATCAATCCT
ACGGGCTTTACGCAGCGTGATCGCAGGAGGTTGCATCAATCGGCTCCTGCTGCGTTGTCG
TGGCGGCGGGGGGCGAGAAGCGCCGCGCTATTGACCAGATTGGTCGGGTGCCCGGCGGCA
AATGCCGTCACGTTTTCAAACGCGGTTTTAAAATAAAGCTCGTAGCTGTTGCGCTCGACA
TAGCCGATATGCGGCGTTGCCAGCACATTAGGTAGCGTCAATAGCGGTTCGTTTTCCGGC
GTCGCGGGTTCGTTGTCGAAGACATCCAGCGCGGCCTGTTTGCCGGGATGGGTGGACAGC
TCGCGCCATAGCGCGCCCGGCTCTACCAGTTCGGCGCGGCTGATGTTGACGAACAACGCA
TCCGGTTTCATCAGCGCCAGGTCTGGCTGGGTTACGCTATGGCGGGTGGCGTCGTTCAGG
CGCAAATGCAGCGACAGCACGTCCGAATTGGCAAAAAACACGGCCTTGCTGTCGGCGGCG
GTAAAGCCGTGCTGGCGTGCCCGTTCACGCGATGTCTCGCTTCCCCACACTAGCACCGTC
ATGCCGAATGCCGCGCCATAGTGGGCGATACGCTGCCCTATTTTGCCGTATCCCCAGATG
CCGAGCGTCAGTCCATGCAGCGTTCTTCCCAATCCCAACGTGCCGTTCTGCTGCCAGTGG
CCCTGCGTTAACTGGGCGTTGTAGCGGGGCAGATGGCGGGATGCCGCCATAATCAAACTC
CAGCACAATTCGGCGGGAGCTACCGGCGAGCCGGTACCTTCGGCCACCGCGACGCCATGC
CGGGTACAGGCGTCAATACTGAGGTGCTGGCTCACTTTGCCGGTCTGGCTGATGAGCTTC
AGGTTCGGCAGTTGAGCCAGCAATTCATCAGTAATACGGGTGCGTTCACGAATCAGCACC
AGCGCTTCAGCATCTTGCAACTGCGCCGCCAGTTGGGCGGCATCGGTATAGGTCTGATTC
AGAACCTGTACCTGATGACCTTTCAGCAGCGAAAAGCAGTTCAGTTGTCTGACGGTGTCC
TGATAGTCATCCAATATGGCGATGTTCATGCCAGGCATCCTTACTCGTGTTTTATTGTGC
GTTGGGGAGGCAGGTCATGATGAATTCCCGCTCGGTCTGGTCGGTAACCCGAAATCCCAG
CTGGTGGTACAGATGACGCGCCGGATTATTTTTTAGCACGCTCAACACCACCGGTTGACC
CTGAGCTGATGCCTGCGCGAGCAATGTCTCAATCAGTTGCTTACCGATGCCGCGATTCTG
AAAATCCGGATGGATTTGAATCTGAATCAGATACCAGTGCTGTTCCTGCGGCATGAAGCG
ATATTTAAACAACCCGGCGGGTTGTCCCTCCACCCATACGATATGGGCGTGTTCAAACTC
GTAGCGAATACGCCGCAGCAGGCTATCGCGATCGGTCGATGCGCCGATGTCCACCAGATA
TTTCCCCATGGTCAGTTTGCGCAGTTGCAGCAGGAAATCGATATCGAGTTCGGTGGCGGG
GATCAGTTCAGGATGCATGGTTTCCTCCGGCGGGACACCGCCTAATAAGCGTCATCAGTT
AAAGTGCCACAGCTCCACTGAAGTCGTCACCTGTCAAAGTGGTAAATAATCAAGGCAGAG
TACAAGCTCCACCCACGGAGAACACCGGCGTGTGGGATTGATTGCCGTTATCCACTGCGC
AAACGGTCCTGACTGGGGTATCATCGCTGCCGTTTGTGATTGAGCGAAGGTGGGCAATGA
GTACGCAATTATCCGAAAGTTATCTGCAGCGTTTTGGCGGTACGGCACGTTTGTACGGCC
AGCGGGCGTTGTCGCTGTTTGCCGGCGCGCATGTGTGCGTGATCGGTATTGGCGGGGTCG
GGTCCTGGGCGGCAGAAGCGTTGGCGCGCACCGGTATCGGCGCGATTACCCTGATTGACA
TGGATGATGTGTGCGTCAGCAACACCAACCGGCAGATTCACGCCCTGCGCCAGCACACCG
GGCAGTTGAAAACCGAGGTGATGAAGGAACGAATTCTGGCGATCAATCCGGAATGCCGGG
TGACCTGTGTCGATGATTTCATCAGCGCCGATAATGTGGCGGAACTGCTGGACAACAATT
TCAGCTATGTGATTGATGCTATCGATAGCGTGCGCCCCAAAGCGGCATTGCTTGCCTGGT
GCCGCCGCTACAAAATTCCGGTGGTGACCACCGGCGGCGCGGGAGGGCAAATCGACCCGA
CCCGTATTGAAGTCGCCGATCTGGCGAAGACCATTCAGGACCCGCTGGCGGCTAAGTTAC
GCGAGCGGTTAAAGCACGATTTTAATATCGTTAAAAACAGCAAAGGCAAGCTGGGCATTG
ACTGCGTGTTTTCCAGCGAGCCGCTGATGTACCCGCAACCGGATGGTTCGGTTTGCGCAT
CGCGCAGCACCGCTGACGGTGTGAAGCGGATGGATTGCGCCTCGGGGTTTGGCGCCGCGA
CCATGGTGACCGCCACCTTTGGCTTTGTGGCGGTCTCCCATGCGTTGAAAAAAATGATGG
CGCGCGATGCCCGACAGGCGCAGGTTGCCGCGTTGAATCAGGATTCGTGACGGGCGATGT
CGAGGATGCGACTGGCCAGCGCGGCCAGCCCGCCGGCGCGTGACGCGCTGAGTTCGGCGC
GCAGCCCCAGCCGGTCGAATAGCGCCAGCGGATCGACCTGCCGCAGTGTCTCCGCGGTTT
TGCCCTCTACCGTCGTCAATACAATAGCCAGCAGCCCGCGCACGATGCGGCCATCGCTGT
CGCCGTAAAAATGCAGGGTGCCGTCCGCCTGACGTTGATATCCCAGCCAGACGCGGTTTT
CGCAACCGGACAGTTCGATGTGTTCCTGACGCAGTGTGTCCGGCAGCGACGGCAGGGATT
TGCTCAGCAGGATCAACTGACGATAGCGTTCTTCCCAGGAACGACAGGCGTCAAAACGCG
CCGTCAGTGCCGCTTCATCAATGTCAGTGCCAAACGGGTGGCGTGTAGCGTCGGTCGTCA
TCAATTAATCCATCAGTAATTCAAGGGCTTTTTGGGTAGCCTGGACCAGATGGTCTACGT
CCTGCGGCTGGTTATAAGGCGCAAATGAGGCCCGTAGCGTGCCGGGCACACCCAGCGCGG
CCATCAGCGGCTGGGCGCAATGGTGACCGGCTCGCAGGGCGATGCCGTCCTCCGCCAGCA
AAGTCACCAGATCGTGGTGGTGCACACCGTCGATAGTGAATGACAGCAGGCTGGAGCCAG
GAGCGCGGAAGCTGCGAAAACCGGGTAACACGCTCAATTGCTGCTCCGCATCGTTCGCCA
GAGCGACGCTATGCCGATCCGCCGTCGGGCGGTCTTGTTGCTGCCACCAGTCAATCGCGG
CAGCGAGGCCGATCACCCCGGCAATGTGCGGCGTACCGGCTTCGAAACGCTGGGGAATAG
CCTGGGGCGTAAAACCGTCGAACGAAACCGCCGTCATCATTTTTCCGCCGCCTTGCCAGG
GTGGCATGGTTTCCAGCAGGGCCGGCTTGCCGTACAGCACGCCAATACCGGTGGGGCCAT
ACAGTTTGTGGCCGGAGAATGCATAAAAGTCGATATCCAGTGCCGTCACGTCGGTCGCCG
TGTGCGCAATGCCTTGCGCGCCATCGACCATCACCACTGCACCGGCCTGATGCGCCAGCG
TAATCGCCCGTTTCAGGTCCGGCATGCCGCCCGTCACATTCGACATCTGCCCGATAGCCA
GCAGGCGGGTCCGGGCGTTGATCAGCGAGGGCAGCAGGTGAAGATCGGGCAGATGATCCG
CGCCCAGCGGCAGCTTCACCACCCGCGCCCCCGTTTGCTGCGCCACCATCAGCCACGGGA
GCAGATTGGCATGGTGCTCGGCTTCGCTGACCAGGATCTCATCGCCGGGTTGCAACCGCG
GGCGGGCATAACATTGCGCCACCAGATTGATCGCTTCCGTCGTGCCTTTGGTCCAGACGA
TACCGCGCGCCTGCGCTGCGCCAATGAAACCCGCTACTGTCACGCGCGCCTGCTCGAACG
CTTCCGATAACTGTCGGGCGGCGCGGTGCTGACTGCGATGAACCGTACCCGTTTCACTGG
CGTAGTAGTGCTGAACCGCGGTGATAACCGCTTCGGGCTTCAGCGACGTGGCGGCGTTGT
CAAGATAGACGCCGGGCTGTCGAAGCGCGGGAAATTGCTGGCGAAAATACGGGGCGTTAA
ACGGTTTCATGTCGATCCTCTGTTGAACGACAGATCCTGTCCCATTTTTGTGGATGAAAC
AAGTTTAGGACGCTCCTGGATGACGGAAGCGAAGTGATTGATATTTTATGGTCAATACAA
TAGGGGCAAAAAAAAGCACCGCAAAACGCGGTGCTATGCAAAAATCACTTAGACAGACAG
GGTAAATGTACAGGAAATGAAAAGGTAGCAGCGCTACCACGTCTGAAATGCAGACAATAA
ACAAATAGCAAACACAACATCACAACCACAAGCCAAAAGCACCTCAGTCAACCTGCTGCA
CTTTTCGTTCCGGCTCAGGGAAGTGGCGCTACTATAGGTATTTGCTGGTGCATCCTCAAC
GGACAATTTATAATGCATCGGATTAAAAAAACTAATGGCAAATCGCGGTAGCGCTTACCG
GGGTGAGCCGCATACGAAGAATCCGATTTATGTCGAAACGATTGCCGCCTCTCAATGCCT
TGCGCGTCTTTGATGCTGCTGCCCGCCACCTCAGTTTTACCCGTGCGGCCGAAGAGTTAT
TCGTTACACAGGCTGCTGTTAGCCATCAGATCAAATCGCTGGAAGATTTTCTCGGCCTGA
AACTGTTTCGCCGTCGTAACCGTTCCCTGTTGCTGACGGAAGAAGGGCAGAGCTATTTTC
TGGATATCAAAGAAATCTTTTCCGCCCTCAATGAAGCGACCCGTAAACTACAGGCTCGTA
GCGCCAAAGGCGCGCTGACGGTGAGCCTGCTGCCCAGCTTTGCCATTCACTGGCTGGTGC
CGCGTTTGTCGAGCTTCAACACGGATTACCCTGGCATTGATGTGCGCATTCAGGCGGTGG
ACCGGGAAGAGGAACGACTGTCGGACGATGTGGACGTGGCTATCTTCTACGGACGCGGCA
ACTGGCCGGGATTGCGGGTGGAAAAACTGTACGCGGAGTATCTGTTGCCGGTCTGCTCGC
CACAATTGTTGGTCGGGGAGCACCCGCTGAAAACACCGGGAGACCTGATATGGCATACGT
TGTTGCATGACGCCTCGCGGCGTGACTGGATGGCCTATACCCGCCAACTGGGGATAACTC
AGATTAATGTGCAACAAGGGCCGATTTTCAGTCATAGCGCGATGGTGTTGCAGGCGGCGA
TTCACGGCCAGGGGGTTGCGCTGGCCAACAATGTGATGGCGCAGACGGAGATTGAGGCGG
GCAGGCTGGTGTGTCCGTTCAATGACGTACTGGTCAGCAAAAACGCGTTTTATCTGGTTT
GTCATGACAGTCAGGCGGAACTGGGTAAAATAGCCGCCTTTCGCCAATGGATTCTGGCTC
GTGCGGCCAGCGAACAGGAAAAGTTCCGCTTCCGCTACGACAATGGTTCTCGTTGAACAA
TTTCACATTCACGCTGGACAAATAGTTCACGCTGAATCCGCCGGGTTCAGCCCCTTTATT
CTTTTGATAACGGAATAGATCACACGATGAACAGCCGTTTCATGCTGATATTCGCCGCCA
TCAGCGGGTTTGTATATGTGGCGCTGGGGGCGTTCGGCACGCATGTGTTGAGTAAATCGC
TGGGCGAAGCGGAAATGTCCTGGCTGCATACCGGGCTCCAGTATCAGGCGTTTCACACGC
TGGCGATTCTGGCGCTGTCGGTGGCGATGCATCAACGGGCGAATGTCTGGTTTTACTGGA
GTGCGGCGTTTCTGGCGCTGGGTACGCTGCTGTTTAGCGGCAGCCTGTACTGTCTGGCGT
TGTCGCACCTCAAACTATGGGTATTTGTCACTCCGGTGGGGGGCGTGTGCTTCCTGACGG
GCTGGCTGTTACTGTTAATTGGAGCCTTACGCTTAAAGAAAAAGGCTGAGTAGCATGAAT
AAAGTGATTTTGTACTGCCGCCCTGGGTTTGAGAAAGAGTGCGCGGCGGAAATTACCGAC
AAGGCGGCGCGTTATAACGTCTATGGTTTTGTTCGGGTAAAAGATAACAGCGGATATGTG
GTGTTTGAATGCTACCAGCACGAAGACGCCGATCGGCTGATTAAGGAATTACCGTTCCAG
GAACTGGTGTTCGCACGTCAGATGATGGTGTGCGGCGAATTGCTGCGCGATCTGCCGCCG
GAAGATCGCATCACGCCGATCGTCGGGATGCTGACCGGGGCGATGGAGCGGGCCGGAGAG
CTGCGGGTTGAAGTGCCGGATACCAATGAAAGCAAGGAACTGATGAAGTTCTGCCGCAAG
TTCACGGTGCCGCTGCGCGTCGCGCTGCGGGAAAGCCGTATCCTGCTGGCGCAGGAGAAA
AGCAGTCGTCCGGTTATCCATGTGCTGTTCATCGCCCCCGGCTGCTGCTACGTTGGCTAC
TCCTACAGCAACAACAATTCGCCGTTCTACATGGGGATTCCACGGCTGAAATTCCCCGCT
GATGCGCCCAGCCGATCGACGCTGAAGCTGGAGGAGGCGTTCCACGTGTTCGTGCCGGCG
GATGAGTGGGACGAACGATTGGGCAGCGGTATGTATGCGGTGGATCTGGGCGCTTGCCCC
GGCGGTTGGACCTATCAACTGGTGAAACGCAGTATGATGGTTCACGCCGTCGACAACGGC
ATGATGGCGCCGAGCCTGATGGATACCGGGCAGGTGATTCACCATCAGTCAGACGGTTTC
CGCTTTGAGCCGCCGCGCAACAATATCTACTGGCTGGTGTGCGATATGGTGGAAAAACCG
GCCAAAGTCACCAGCCGCATGGCCGACTGGCTGGTCAATGGCTGGTGTCGTGAAGTGATC
TTCAATCTCAAGTTGCCGATGAAAAAACGCTATGAAGAAGTGATCCAGAATCTGGCCTTG
CTGGCGCAGCGGCTGGAAGAGAGCGGCATCAACTTTGAAATTCATGCCAAACATCTCTAT
CACGACCGTGAAGAGGTCACTGTTCATGCACGGCGTATCTGGGGCGCCATTCCCGGCCGC
CGCGACGAGCGTTGAGTTTCCTCTGCCACCACCGGGCGTCAATGCCTGGGCGTCCGGTGC
TTTAACACCGCCTAACCCGATGTGGGCAGGCGTAGCTGCTGCAGGTTGCCATTCAGCACC
AAATCGGTTCTGAGCGTGGCGACCTGACGGCAGCGGTAAGCCATGTCCTGTTGGGATTCC
AGCTTGCGGCGCCATTTCTCCGGTATCTGTTCCAACTGCTGGTATAGCGCTTCCAGCGAA
CCAGCCTGTTGTAACAACTGAGCGGCGGTTTTCGGCCCAATGCCGCTCACGCCGGGGATT
TTGCTGCTGCTGATACCCGCCAGTCCCCAGTAATCCGGCAACTGTTCAGGTTGCACGCCG
AACTCCTGCTGGATGAACGGCACATCCAACCAGCGTTTCTGAAAGTAATCCCGAATGCGG
ATGGTCGGCGCCAGTAACTGGCAATAACCTTTGTCGGTCGAGACAATGGTGGCCTGATGC
CCTTGCGCGGCGACCTTGCAGGCCAGCGTGGCGGCCAGGTCGTCAGCTTCGTTGCCTGAC
GAGTGCCAGCTCTCTACCCCTGATGCCAGAAAGGCGTCCCTGATCTGCGGCAGTTCCTGC
GACAGATTTTCCGGCATGGGTGCGCGGCCGGCCTTGTATTCCGGCAGCAACTGGTGGCGC
CAGCTCTGGTCACGCTGTTCGTCGTCAAAAACCGCAACGGCATGAGTGGGCTGACTGTGC
TGTATCAACTGGCTCAGCGCGTGTTGGCAGGCAGTCAGGCAAGGGGAACCTTGCACCGCA
TGAATGCGTCGGATCAGGTTGAGTGCGTCGACAATAAGCAGATGTACGGCCATAAGCGGT
AGTCATGTGAGTCGCCGCCGAACTAACGTCGGCGGCGAACTGGTGGTCAGGAACCGATTT
CGTAGCACGGGACGTAAGCGCTGCCCGGCAGCTTCATACGCTGTTGGGACACGAAGTCCT
GCAACAGTTTGTCCATGCTCTTCATGATGTCGGCATTGCCGTGCAATTTGTAGGGGCCGT
ATTCTTCAATGGCCCGAATACCCGCTTCTTTGACGTTACCGGCCACGATGCCGGAAAACG
CCCGGCGCAACGTGGCAGCCAACTGTTCGGCCGGCTGGTCGGGATGCAGGTTGAGGTTAG
CCATGTTCTCGTGCGTCGGTTCGAACGGCAGTTGTAAATCCGGTGCGATGCGCAGCGACC
AGTTGAAGCTGTAGGCATCGCCGGTGTGACGGCGGTGCTCTTTCACCTGCGGCATGGCTT
TTTTCATCTGACGGGCCACTTCGGCGGCGTCGTTGATGATGATGGAATAATAACGGCGCG
CCTGACGGCCGAGTGTACTGACGATGAATTCGTCGAGCACCTGGAAATAGTCGGCGCTTT
CCTGCGGGCCGGTGAGAATAATCGGCAACACCTGCTCGCTGTTGTCCGGATCCATCATAA
TGCCCAGCAAATAGAGGAATTCTTCCGCGGTGCCGACCCCGCCTGGGAAAATAATGATGC
CGTGGCCGATGCGCACAAACGCTTCCAGACGTTTTTCAATATCCGGCATGATGACCAGTT
CATTCACCAGCGGATTGGGCGGCTCAGCGGCGATGATGGACGGTTCGGTCATGCCGATGA
AACGCCCGTCCCGGTAACGCTGCTGGGCATGGCCCACGGCGGCGCCTTTCATCGGGGCTT
CCATCGCGCCCGGTCCACAACCGGTACAGATGTTCAGCTCGCGTAAACCGAGCTGGCTGC
CGACTTTACGGGCGTACAGGTATTCGGTTTCATTGATCGAATGACCGCCCCAGCACACCA
CCAGATTCGGCTCTTCGCCCACATGCAGCGCTCTGGCGTTGCGCAGGATGGAGAACACAA
GATTGGTGATGTGGGTGGAATCTTCGAGATCCAGATTCTGATAACGACCGGCGCTGGCAA
TCTGACCGTTCACAAACAGGATATCGCGTAGCACGGCGAACAGGTTGGCCTGCAATGAGC
GGATAATCTGGCCGTCGACAAACGCCTCTTCCGGCGGGTTGACCAGCTCCAGTTTCACAC
CGCGCTCACGGCGCAGCACGTTGATGTCGAAATCCTCGTAGCGGGAGAGCAACTCCTTGC
TGTTGTCCGTCTGACTGCCGGAGTTCAGGACGGCGAGGGAACAATTGCGGAATAGCCGGT
AAAGATCGCTGCTGGCCGTGCTTTTCAGCATATCCACTTCCAACTGCGACAGTAAATCCA
TAGACCCTAACGGGCTGATGTGTGTGATCATACTACTCCCTGAAACGCAGTGTGCGACGA
CAGTTGTTCAAGACGTTTGCCCAACACGCAGGTTCGATGCGTTTGTGTGATACGTTTCTT
TGTTGTCTCACCTTAACGTGTCGAATGGCCTTTTGCCAAGGCATGGTAACCTCCCAGCGA
TAAAGTTGCGCGGCGTTACGCACTTTGATGCGTATTCTGTCGACGGCAGGCGCCATAGTC
GGGATAGAATGTGTATTCAGTGAAATCCGACAGACCCAGATTGAGAGGTAAGATGGAGCG
GCAGGTATCACAGGCGCTAAACGCATTCACCCAGCGTTATGTCGAGTTATGGCAGCGGGA
AACGGGCCATCCGCCAGCCAGCGATGAGTTGTATGGCGTGGCTTCGCCCTGCATTGTCGC
TACGCAGGAGAGTCAGGTGCACTGGCTGCCGCAGGCGCCGATTGTGCCTGCGCGGCTGGA
TGGCGTTGAGCGAGCGCTGGAGATTCAACTGCACCCGGATGCGCACGTCTTTTTCACCAG
CCAGTTCGCCGGTGACATGACGGCTCGCTTTGACGATCTGGAATGCACGCTTCTTCAGGC
CTGGAGCGAAGACGATTTTGTTCGTCTGCAGGAGAATCTGATTGGTCACCTTTTGACACA
AAAACGACTAAAATTGTCACCTACGTTATTTCTTGCGACAACGGATTCTGAAATGGCGCT
AATCTCTTTGTGCAACCTGAGTGGGGAAGTTGTGCTGGAAGAGTTCGGTACACGTCAGCG
TCGAGTGTTGTCATCGGATCTGGTTGATTTTCTGCATAAGCTGTTGCCATTGATTCCATA
ATGCTGAATCGCGTTTCGCTTTTCGACGTGTGAGAGATCTCTTACATTACATGTAAGCGA
TCTCTTATCTTTAATATGAAACTAAGATTTCTGTTTAATTTTTACATTATTAATTAATGA
ATTAATGGTGTTCGTCAGTAAACCGTAATTTTTATACGGCTATTGGGGCGTTTGGGTGGG
TTGCTGATTCGGTTTAATTAATACATCTTATTATTCAGTTTCGTAACACGGTAACAGGGA
ATGTCGACCATGCCAGGAGGGCAGGAAGTCAATTTCTGTTACAAGCAGACTCTTTTTTCA
GGATGAAATAAGGGACACCTCCAGGAAGGAGAATGAGAGCCGGCCTGGGAATGCCGGTGG
GGCAGGAGCCTAAAGGAATGCGATCACGGATGATTATGAAGGATCGGCCGTCACGGATGA
AAGAGGGATCGCCAGCAAGGATTGTGGGTTAGGATGACCATCAGGGACAAGTTTTCAAGG
ACGAGCAGGGAAGCAACAAGGTAGCGGGACTGCTGCAAACGAACTAAGAGGGAACCGAGA
AATCGGTTCCCTCTTTTCGTTTTGCCTCTTGCCGCGCTGTATACGTATCCTGGCTGCGGG
GCGCATCCGGGATGCCAGAACAGGGCAACGATGCTATGCTTTGCCGCCCTGTTACCGAGC
CTGATGAGACCCGGCCCATGAGTGTAGAGATTCGCATCCGACAATCGCTGTTCACTATCG
AACATGCCCTGAAGGCGAGCCCGTTATGGCAGCCTTCCGCGCCTGATGAGGAGGCGTTTA
CAAGCCAGGAGCCATTCTGCATCGATACGATGGCGGCCGAGCAGTGGCTGCAATGGGTAT
TTCTGCCGCGCATGCACGCATTACTGGACAGCGGCGCGCCGTTGCCGGCCCGGCTTGCCA
TCTTGCCTTACTTCGAGGTGGCGTTCGACGGGCGTTCGGATGATGTCGGCGAGCTGCTGA
CGCAGCTGCGTGTGTTGGACGCATTGTTTGAGGAATGAGGATGCTGGAAATTGTCTATCA
GGATGAGCATCTGATTGCGGTGAACAAACCGGCCGGTTGGCTGGTGCACCGCAGCTGGCT
GGATCGCAAAGAAAAAGTGGTGGTGATGCAAACGGTGCGCGACCAGATTGGTCAGCACGT
GTTTACCGTGCACCGTCTGGACCGTCCCACCTCCGGCGTGCTGTTGATGGCGTTGTCCCC
CGAGGTGGCGCGGCTACTGGCGCAGCAGTTCGAGCACCATCAGATGGAGAAAACCTATCA
CGCGGTGGTTCGCGGCTATGTGATGGAGGACGGCGTGATTGATTACGCGCTGACGGAGGA
ACTGGATCGCATCGCCGACAAATTTGCCGACCCCGACAAAGCGCCGCAGCCTGCCGTCAG
CCACTATCGGGTACTGGCTCGTGCGGAAATGCCGGTGGCGATCGGGCGTTATGACACCGC
CCGCTACAGCCTGCTGCAATTGAATCCCAAGACCGGGCGCAAGCACCAGCTGCGGCGACA
TATGTCGCATTTGCGTCATCCTATCATTGGGGACACCACCCACGGCGACCTGCGCCAGAA
TCGCGGCATGGCGGCGCATTTCGACTGCACCCGCCTGATGCTGCACGCCAGCGGGTTGTC
GCTGACCCACCCGGTTACCAACGAGCCGCTGGTAATCTCGGCGCGCTGGGATGAACCCTG
GCAGGGCGTAATGACGCAGTTTGGCTGGCAAGGCAGTATCCCTGATGTTGAAAGGGTTGA
GTTTCCTCAGGCGTCGGGTCAGGATAGCGGCCTGACGTCAGCATAAAACAGGAGAATCAG
CGTCATGGCGCAAGTCGGTATTTTTGTTGGCACGGTGTACGGTAACGCGTTGCTGGTGGC
GGAAGAAGCGGAAAGCCTTCTTAAGGCTCACGGGCATGAGGTAAAGATTTTTGAGGAAGC
CTCGGTAAATGACTGGCTGGCTTACAGTCAGCAGACGGTGCTGGTGGTGACCTCCACCAC
CGGGCAGGGGCAGTTGCCGGAGTCTATCGTGCCGTTGTACGAAACACTGCGCGAAAAGGT
CGGGTATCAGCCGGATTTACGCTACGGGCTGATTGCGCTGGGGGACAGCAGCTACGATAA
CTTCTGTGGCGGCGGTCATCTGTTTGATGCCTTGCTGCAGGAGATGGGCGCGAAACGCGT
GGGCGAGCTGCTGGAAATTGATGCGACCGAGCATCCGGAACCTGAAGTGGTTTCCGGCCC
GTGGGTGGAGTCCTGGGCGGCGTTGCTGGATGCGTAATTGCTGGATGTGTAGCCGGACGT
AGGTTGTGAAAACAGGGCCTTCAGGCCCCGTTTCTTATGCTGGATTTGCTGCGTTGCAGC
GTTGTCGACGACGCGCACTCAGCGCTGGGTCAGTTTTTCCAGGTCGGCTTCGATTTCGCT
GATCTTGTTGGTGACCACGCTTTCCAGATGATGCAAGTCGGACAGTATCTTGCGCTTCAA
ATCCACCTCAACCTGATCGCGCTGGCAAATCTGATCGAGCTCGTCCACCACATAACGCAG
ATTGGGGCTGATCTCGTTGATTTCCTTGTAACCCTGCCCGGCGTTGTCTGCGACGATGGT
TTTGCGCTGGCGTGGATATTTGAACTTGACGCTTTTAGCGAAAAATTCCCCTTTATCCTT
GCGAAAGTAAATTTTCAGAATATCGTTGCTGGCTTCCTGGCGGAGGCTATAGCGGTCGAT
ATCTTCCGGGTTGGAAATCCCAAGACTTTTCAGATTGTCGTACATAACACCACCTTTCTT
GTTTTACGTCGGCTTGAAAAACTGGGCCAGTGTTGTTGGTCGTGACGGCCTGATGCCGTA
AAAAATGGCGGGTGATCACCCGCCATTCAGTTTAGTCGATAGTGGTATTAGTCGATAGTG
CGCAATAACTCATTAATTCCCACTTTACCGCGGGTTTTTGCATCCACTTTTTTCACGATC
ACCGCGCAATAAAGGCTGTAGCTGCCGTCTTTGGAGGGCAGGTTGCCGGATACTACTACC
GAGCCTGCCGGCACACGGCCGTAATGCACTTCGCCGGTTTCACGGTCGTAAATCTTGGTG
CTCTGACCGATGAATACGCCCATTGAGATCACCGAGCCTTCTTCCACGATCACGCCTTCC
ACGACTTCGGAGCGGGCGCCGACGAAGCAGTTGTCTTCGATAATGGTCGGGTTAGCCTGC
AGCGGTTCCAGCACGCCGCCGATGCCGACGCCGCCGGACAGGTGCACGTTTTTGCCGATC
TGCGCGCAGGAGCCAACGGTCGCCCAGGTGTCAACCATCGAGCCTTCGTCGACGTAGGCG
CCGATGTTGACGTAAGACGGCATCAGCACGGTGTTACGGGCGATAAACGCGCCCTGACGC
ACGCTGGCTGGCGGCACGACGCGGAAACCTTCACGCTGAAAACGCGCTTCGTCGTAACCG
GCGAATTTCATCGGCACTTTGTCGTAGTAGCGGGTTTCAGCTCCTTCCATCAGTTGGTTA
TCATTGATGCGGAAAGAGAGCAGCACCGCTTTCTTCAGCCACTGATGCGTCACCCACTGG
CCGTTGATTTTCTCAGCCACGCGCAGCACACCGCTGTCCAACTGGCTGATAACCTGATTC
ACCGCTTCGCGCGTCACCGTGTCCACATTGGCCGGGGTGATGTCTGCGCGACGCTCAAAT
GCGGTTTCGATGATGTTCTGTAATTGCTGCATCCTGTTTCTCTTTCGTGATTAATCAAAC
CAGGCCGCGTGCCGGCATGCGGGGCGCGGCTTAATATTTAAGAAGCTACTTTATCGTTTG
GGTCGAGTGCTTCTGTCAACCGTTGTTGTAACTTAAGCCGTAATTCGGGGCTTAATGCCC
GTCTTTCGCTATCCGCCAGAATAAATAGGTCTTCTACCCGTTCGCCGATGGTGGAAATAC
GGGCGCCGTGCAGCGACAGATTAAGGTCGGCGAACACTTCGCCTACCCGCGCCAGCAGGC
CGGGCTGGTCGAGCGCGATCAGCTCCATGTAACTGCGCCGGTCGGTATGCGTCGGCAAAA
AACCGACTTCCGTCGGCACGCTGAAGTGGCGCAGGCGCGAGGAGGGCCGGCGCACTCGCG
GATGCTGGTAATCCCGTTGGGTTAATGCCTGCTCGATAGCGTGGCGGATCATGTCGTGAC
GATCCGGCGCCAGCGGGCTGCCGTCCGGCTCCAGCACGATAAAGGTGTCCATCGCCATAC
CGTCGCGGCTGGTGAAAATCTGGGCGTCGTGCACGCTCAGGTTACGCCTGTCCAGTTCGC
CGGCGACCGCGGCGAACAGGTAAGGGCGGTCCGGGCTCCAGATAAAAATTTCGGTGCCGC
CACGACTGGCCTGATGGCTGATCAGCACCATCGGTTTGTTGACGTCATGCTCCAGCAGAT
GGCGAGCGTGCCAGGCCAGTTGATTAGGCGAATGGCGCAGGAAATAGTCGGCGCGGCAGC
GGCTCCAGATGTGGTGCAGCGCTTCCTCATCGATATTGTCCATACGCAACAGCGCCAGCG
CCTGCAACCGGTGATGACGCACCCGCTCGCGCAGGTCCGGTGAGTTCTGCATGCCGCGGC
GCAACTGTTTCTCGGTGGCGAAATACAATTCGCGCAGCAGGCTCTGTTTCCAACTGTTCC
ACAGTGTCTCATTGGTGGCGCAGATATCCGCCACGGTCAGGTTCAACAGGTAGCGTAGCC
GGGTTTCGCTCTGCACCTGTTCGGCGAATTGCTGGATCACCGCCGGGTCCTGAATGTCGC
GGCGTTGCGCGGTGACCGACATCAGCAGATGACAGCGTACCAGCCAGGCCACCAGTTGGG
TTTCCCGTGAATTCAACCCGTGCAGCGCGGCGAACTCCAGCGCGTCCTTGGCGCCCAGTT
CCGAGTGGTCGCCGCCGCGCCCCTTGGCAATGTCGTGGAACAACGCCGCCAGCAGCAACA
GTTCCGGTTGTGGCAGCCGTGGATACAGCTCCACGCACAGCGGATGCGCCGCGCGGGTGG
CTTCTTCGGTAAAACTTTCCAGTTTCAGCAGTACCCGGATGGTGTGTTCATCCACGGTAT
AGGCGTGAAACAGATCAAACTGCATCTGCCCGACGATGTTGCCCCACAATGGCATGTAGG
CCCATAGCACGCTGTGGGTGTGCATCGGCAGCAATGCCCGGCTGACGGCGCGCGGATGGC
GCAAAATATTCATGAACAGGTTGCGCGCTTCCGGGATGGTGCACAACGGCTGGGCCAGAT
GCCGACGCGCATGGCGCAAGTGCCGCAGAGTAGTTGAGTAGATACCGGTGATTTCCTGAT
TGCGCACCATCAGGTAGAACATGCGGATGATGGCTTCGGGTTTGTGCTCGAACAGGGTTT
CGTCACGCAGGTCGATAAGCTGGCCGCGCAACTGGAACTCCTCATCCAGCGGGCGGGGTT
TCTCGCTGGCATCCAGCGCCAGAATGGCCTCGTCAAACAGCTGCAGCAGCATCTGATTGA
GTTCGCCCACCCGACGCGTCATACGGTAGAAGTCTTTCATCATGTGTTCTACCGGCGCGT
TGCCTTCGCCCTGATACTGCAACAGTTGCGCCACATTGAGCTGGCGGTCGAACAACAGAC
GGTTATCGTAGCGGGGCAGGATCGAATGCAGAGCGAAGCGAATGCGCCACAGAAAACTCT
GGCACTCGTTCAGTTCGTTGCGTTCGGCTTCGGTCAGAAAACCGAACCCTACCATTTCGT
TGAGCGACGTGGCGCCAAAATGGCGGCGGGCGACCCACAGCAGGGTGTGGATGTCTCGCA
GTCCGCCGGGGCTGCTCTTGATATCCGGCTCCAGATTGTAACTGGTGCTGTGGTAGCGCT
GGTGGCGCTCCCGCTGCTCGGCGATCTTGGCGGGGAAAAAGGTTTCCGATGGCCAGAACG
CGTCGCTGAAGATGTGTTTTTGCAGCGTCAGGAACAACGCGACGTCCCCGCAAATCATGC
GGGACTCGATCAGGTTGGTGGCGACGGAAATATCCGCCCGGCCTTCTTCCAGACATTCGT
CCAGCGTGCGCACGCTGTGGCCGACTTCCAGCCGCAGGTCCCACAGCAACGTGATAAAGG
TGCCGATGGCCTGCGACTGGACGTCCGTCAGCTTGTGCTGGCTCAGGACCAGCAGGTCAA
TGTCCGACAGCGGGTGTAATTCTCCGCGCCCGTAGCCGCCTACCGCCACCAGCGCGGTTT
GCGGCGTACTCTCAAAACCGTAAAAGCGCCATAGCCGTTGCATCAGGTGATCGATAAACA
GCGTGCGGGCATCGATCAACGCTTCCGCGCTGACGCCGGCTTTGAATTCCTCCGCCAGCC
AACTCTGGAACTGTTCCAGATGGGTTTTCAGCGTCTGGCATTTCAGCATGTCGTCCGTGA
AGGTGAGGGGAGAAGCCGGTGCCGGGCGAACCGTGGTGGTGGAACCGGGGATATCGTGCG
GAAGGTCTCTGTCGATCATGTTGCGCCACCATAACCATAAAAAAAGCCGGCATCAGCCGG
CTTATGCTCAATTATTCCTGATGCGTGATGATGTTGGGGATGGTGTCATCCTTACGCAAC
GTCATTATTTCGCAGCCGTTTTCAGTCACCACAATAGTATGCTCGTACTGCGCCGACAAG
CTGCGATCCTTGGTTTTTACCGTCCAGCCGTCTTTCATGGTGCGGATGCGGTAATCACCG
GCGTTGACCATCGGCTCCACGGTAAAGGCCATGCCCGGCTGCAACACCACGCCGCCGTCG
TCGGCGTCATAGTGCAGCACCTGCGGCTCTTCATGGAAACCGCGGCCGATGCCATGACCG
CAGTACTCGCGCACTACGGAGAAATCCTGCGCTTCCACGTATTTCTGGATTTCGCGGCCC
AGCGTGCGCAACCGAATGCCCGGTTTGATCATCCGCAGCGCCAGATACAGGCTTTCCTGA
GTAATTTTGCACAGGCGTTCCCCCAGAATGGTCGGTTTGCCGACGATGAACATTTTGGAG
GTGTCGCCGTGAAAATCGTCTTTGATCACCGTGACATCGATGTTGACGATATCGCCGTCT
TTGAGGATTTTATCGTCGCTCGGAATACCGTGGCACACCACTTCGTTGACGGAGATACAG
ACGGATTTCGGGAAGCCGTGGTAGCCGAGGCTGGCGGAAATCGCGTTTTGTTTGTTGGTG
ATGTGGTCATGACAGATTCGGTCCAGCTCGCCGGTGCTTACGCCCGGCACCACGTGCGGC
TCAATGATTTCCAGCACTTCCGCCGCCAGACGGCCGGCCACACGCATTTTTTCGATATCT
TCAGAGGTTTTGATTGAGATTGCCATTGAATTCAGTCCACAGGTATCGCCTTTTCCGGCG
AAAGAGGGTCAGTAAATAGTGATTTATGGTATCAGCCCTGCCTGACACTGCCAAATCATC
ATTCCGTCACGGAGTTGTCATCCCAGGCTTGGGACGTTGCGGTAGAATGCAACAAAAGTT
GGTGTCCTGGCTCGGTTTATGGTATAAAGCGCGCCGATGATCCGGCTGGCGTTCGGGCAA
CTGAATACCGACTGGTTCAAAACGAACTCACTATGTGTATAACACACACGTGTCGACACA
TTCGCCGGGGTGCCAGAGTGGTTTTCCATTCAGGTCGGCGCAATGGGACACGTGGAGGCA
TAACCCCATACTTAATCTATAGAGGTAATCATGGCAACTGTTTCCATGCGCGACATGCTC
AAGGCGGGCGTACACTTTGGTCACCAGACTCGTTACTGGAACCCGAAAATGAAGCCGTTC
ATCTTCGGTGCACGTAACAAAGTTCACATCATCAACCTTGAGAAAACGGTACCGATGTTC
AACGAAGCCCTGGCTGAGCTGAGCAAAATCTCTTCCCGCAAGGGCAAGATCCTGTTTGTT
GGTACCAAACGCGCAGCAAGCGAAGCGGTAAAAGAATCTGCTAACGGTTGCGACCAGTTC
TTTGTGAACCATCGCTGGCTGGGCGGTATGCTGACTAACTGGAAAACCGTTCGTCAGTCC
ATCAAACGTTTGAAAGATCTGGAAACTCAGGCTCAGGACGGCACGTTCGACAAGCTGACC
AAGAAAGAAGCGCTGCTGCGCACCCGTGAACTGGACAAGCTGGAAAACAGCCTGGGCGGT
ATCAAAGACATGGGCGGTCTGCCTGACGCGCTGTTCGTTGTCGACGCCGATCACGAGCAC
ATTGCGATCAAAGAAGCAAACAACCTGGGTATCCCGGTATTTGCAATCGTTGATACCAAC
TCCGATCCGGATGGCGTTGACTACATCATTCCTGGTAACGACGACGCCATCCGTGCAGTA
AGCCTGTACCTGAGCGCTGTTGCCACCGCTGTTCGTGAAGGCCGTTCTCAGGATCTGGCT
GAACAGGCAGAAGAGAGCTTCGTCGAAGCTGAATAATAAGGTCAGCTCTGTTGAGCCCTT
ATTAACCAGGTATTGACATATGTTGGTTAGGGGGCCTTGTCAGGCCCCCTTTTTACTTAT
CTCTTACTTATCTCCCCCACGAGATAACCGAGGAAAAGATAATGGCTGAAATTACCGCTG
CCCTGGTAAAAGAACTGCGCGAACGTACCGGCGCAGGCATGATGGAATGTAAAAAAGCTC
TGGTTGAAGCCAACGGCGACATCGAGCTGGCAATCGACAACATGCGTAAATCCGGCCAGG
CTAAAGCTGCGAAAAAAGCAGGTCGCGTTGCTGCTGAAGGCGTGATCCTGACCAAAATTG
CCGCTGACGGCAAATACGGTGTCATCGTTGAACTGAACTGCGAAACTGACTTCGTAGCAA
AAGATGCCGGCTTCAAAGCGTTTGGCGAAGAAGTTATCACCGCCGCGCTGAACGAACGCA
TCACTGATGTTGAAGTTCTGAAAGCGAAATTCGAAGAGCAGCGCACCGCGCTGGTAGCGA
AAATCGGTGAAAACATCAACATCCGTCGTATCGCTATTCAGACTGGCGACGCGCTGGGTT
ACTACATGCATGGCGCTCGTATCGGCGTTATGGTTGCCGCTGCCGGTGCTGACGAAGAGC
TGATCAAGCACGTCGCCATGCACATCGCCGCCAGCAAACCGGAATACGTCAATGCTGAAG
ACGTGCCGGCTGACGTAGTTGCCCGCGAGCATCAGATCCAGCTGGACATCGCCATGCAGT
CTGGCAAGCCGCGCGAAATCGCTGAGAAAATGGTTGAAGGCCGTATGCGCAAGTTCACCG
GCGAGATCTCTCTGACCGGTCAGCACTTCGTAATGGACCCGAATAAAACCGTTGGCCAGT
TGCTGAAAGAGCACAATGCCTCCGTGAGTACTTTCATCCGCTACGAAGTGGGTGAAGGCA
TCGAGAAAGCTGAAGTTGACTTTGCTGCTGAAGTCGCAGCAATGAGCAAGCAGTCTTAAT
AAAAAAAGGAGCCGCCAGTTGGCGGTTCCTTTTTATCCAGCCAAACTATTCGTGATACAA
GCAATTCGTGGTACAAGCAATTTCATGGCATCTGGCAATCCCGTCTGCGGCGCGCCGGGT
GTGGCAGTAATAACCCCCAGTACGATGACAGCCTGTTAGGACAAGAACACCATGGCAACC
AACGCAAAACCCGTATATCAACGTATCCTGCTGAAGCTGAGTGGCGAAGCGCTGCAGGGA
GCTGAAGGTTTCGGTATCGATGCGAGCATCCTCGATCGTATGGCCCAGGAAGTGAAGGAA
CTGGTTGAGCTAGGCATTCAGGTCGGTGTGGTGATCGGCGGCGGCAACCTGTTCCGCGGC
GCTGGTCTGGCCAAAGCAGGCATGAACCGTGTGGTGGGTGATCATATGGGGATGTTGGCT
ACCGTCATGAACGGTCTGGCGATGCGTGATTCGCTGCATCGTGCTTATGTCAACGCCCGC
CTGATGTCGGCCATTCCGCTCAATGGCGTGTGCGATAACTACAGCTGGGCTGAAGCCATC
AGCCTGCTGCGCAACAACCGCGTGGTGATTTTCTCCGCCGGTACCGGCAACCCCTTCTTC
ACCACCGACTCCGCTGCTTGCCTGCGTGGGATTGAAATCGAGGCTGACGTGGTGTTGAAA
GCCACCAAAGTGGACGGCGTATTTTCGGCTGACCCGGTGAAGGATCCCAACGCGACGCTC
TATGAATCACTGAGCTATCAGGAAGTGCTGGAGCGTGAACTCAAAGTGATGGATCTGGCG
GCCTTTACGCTGGCGCGTGACCATAATCTGCCGATCCGGGTGTTCAATATGAATAAGCCG
GGCGCGCTGCGTCGTGTCGTCATGGGCGAAAAAGAAGGGACGTTGATCAGTAATAACGGC
TGACGTCTAATTTAAGGTAATATCTTGTTTTAGTGACACAAGATTGCGCCACACATCGCC
AGCCTGCCGCTGGTAATCAATGATTCACCGGGTCATGCCAGTCGCGTGACCTGACTGGCA
ACCAGTTTTCAAGGGTTCACAACGTGATTAATGAAATCAGAAAAGACGCTGAAACGCGCA
TGGACAAATGCGTAGAAGCTTTCAAGAACCAGATCAGCAAAGTGCGTACTGGCCGCGCGT
CCCCCAGTCTTCTGGACGGTATTCATGTAGAATATTACGGTAGCGCAACCCCGCTACGCC
AGTTGGCCAACATCGTGGTGGAAGACACGCGTACACTGGCTGTCACCGTATTTGACCGGA
CGTTGGGCGCAGCGGTGGAAAAAGCCATCATGGCATCCGATCTGGGTCTCAACCCGATGT
CTGCCGGTACGGTTATCCGCGTTCCGCTGCCGCCGCTGACGGAAGAGCGCCGTAAAGACC
TGATCAAGGTAGTGCGCGGTGAAGCCGAGCAGAGCCGTGTGGCGGTGCGTAACGTTCGTC
GTGATGCTAACGATAAGCTGAAGGCGCAACTGAAAGATAAGACCATCAGCGAAGATGATG
AGCGCCGTTCTCAGGACGACGTCCAGAAACTCACTGACAGCTTTATCAAGAAGATCGATG
CCGTTCTGGCCGAGAAAGAAAAAGAACTGATGGATTTCTGATCCGTCAATCAGGCACAGC
GCCGCGGCAGGTGCAGGGTCAGGCCCGCGCCTCCTGCGGCGTTTTGTTTTTCAGCTTTTG
GATGCGGGATGTTTTGCGTAACGCCACGCATTTTCACACCAGCCTTGTCGACAGGCCGGC
GCTGACGTTACAGACTGGCACCACGCCTGTTATCAAACCCAGCTTTATCAGGTCATATTC
ATGAAGCAACTGACAATCCTCGGTTCCACCGGTTCTATTGGCGTCAGTTCCCTGGCCGTG
GTCAGGGCCAATCCAGACAAATTTTCGATAACGGCACTGGTTGCCGGACGCAATGTTTCC
CTGATGGCCGAACAGTGCCTGGAGTTTTGCCCGGCATACGCCTCAATGGCAGACGAAGAC
GCTGCGCGCGAACTCCGTATCCGGTTAAGTGAAGCCGGTAGTCAGACAACCGTGCTATCA
GGCGAGAAGGCTGCCTGTGAGCTGGCGGCGCTGGACGAGGTCGATCAGGTGATGGCGGCG
ATTGTTGGCGCAGCCGGTTTGTTGCCGGCACTGTCGGCGATTCGCGCCGGCAAGCAGGTG
CTGCTGGCGAATAAAGAATCGCTGGTGACCTGTGGCCGTCTGTTTATGGAAGAGGTTTCG
AAGAACGGGGCGCAACTGTTGCCGGTTGATAGTGAACACAGCGCCATTTTTCAGAGTTTA
CCTGAGCCAATCCAGCGGCAACTGGGATATGCTTCCCTGAAGCAATACGGGGTTGAGCGG
GTTGTGCTGACCGGTTCAGGTGGGCCATTCCGCGAGATTCCGCTTGCCGCATTGGATTGC
GTTACCCCTGATCAGGCGTGTGCCCATCCAAACTGGTCTATGGGGCGAAAAATTTCGGTG
GATTCCGCCACCATGATGAATAAGGGACTGGAATATATCGAGGCGCGTTGGCTGTTTAAC
GCCTCGGAAGCACAGATGGAAGTGGTTATCCATCCCCAATCAGTCATCCATTCCATGGTG
CGTTACCGGGATGGCAGTGTGTTGGCACAGCTGGGGACCCCCGATATGCGGACCCCCATA
GCCTATGCGATGGCCTACCCTGAGCGTGTTTTTTCCGGTGCGCCGGCGCTTGATTTCTGC
CAGTTAGGGGCTTTGACCTTCTCTGCGCCGGATTTCCAGCGGTACCCTTGTCTACGTCTG
GCGATCGACGCATGCAATCAAGGGCAGGCCGCTACGACGGCGCTCAATGCGGCAAATGAA
ATTGCGGTTGCGGCATTTTTACAATCCGGTATCCGTTTTACCGATATCGCCGCAGTCAAT
CAGAGCGTGATGGAACAGTTGACATTACCTGAGCCGCAAAGCGTTGATGATGTATTGTCT
ATTGATACCTGGGCAAGACAAGCCGCAGAAAAAGTATTGCGGCGTTATCAGTAACCTTAC
GCTGGTGTGTTTGTTCACATGCGCCTGAAATGGTATAGTCTGCGCCGCTTGATGCAGGTG
GTTATTAATAAAAGCCACGGTGATGGAAGGCTGTGTTCACAGCTTTTTTTATGCTGTCAG
GTTTGGCTGCGACTGGAATAATCATTTTCTTGCTCGAGGAAATCAATACACGCTATGCCC
TCCGAAAACCAACACGGTAGTCAGAAGTTGTTACCTAACGGTCCGCGCCATGTAGCGATA
ATCATGGATGGCAATGGCCGCTGGGCTAAACAGAGGGGAAAGCTGCGGATCTTCGGTCAT
CAGGCGGGAGTGAAGTCAGTACGCCGTGCGATCAGTTATGCGGTCGGCCAGAACCTTGAA
GCACTGACGTTGTATGCGTTCAGCAGTGAAAACTGGAATCGTCCGGCGCAGGAGGTTTCT
GCGCTGATGGAGTTGTTTGTGCGCGTGCTGGATAGCGAAGTTAAGAACCTGCACAAGCAC
AATGTCCGCCTAAGAGTTATTGGTGATATCAGTCGCTTCAGTAGTCGATTGCAGGGACTT
ATTCGCCGCTCGGAGGCCGTGACGGAAAATAATACTGGTCTCACCCTGAATATTGCCGCG
AATTATGGCGGGCGTTGGGATATTATCCACGGGGTCAGAAAAATCGCCGAACAGGTTCAG
GAAGGGTTGCTGCGTCCTGATACCATTGACGAGTCGACTCTGAGTCGCTACATGTGCTTG
AACGATCTGGCTCCGGTTGATCTGCTAATAAGAACCAGTGGAGAACATCGCATCAGCAAT
TTCCTGCTGTGGCAGATTGCGTATGCAGAACTCTATTTTACCGATGTTCTCTGGCCGGAT
TTTGACGAACAAACCTTTGAAGGTGCCATTCATGCCTTTGCTCAACGTGAGCGTCGCTTT
GGGGGAACCACGCCTGACGATGCGGATGCATCGTAGGGGGTATTTTTGCTGAAGTATCGA
CTGATTACTGCGCTGGTTCTTATTCCTTTGGTTATTGCGGCGCTTTTTTTCCTGCCGCCG
TTGGTTTTCTCTCTGGTGACGCTGGCCGTGTGCATGCTGGCTGCCTGGGAGTGGGGTCAA
CTGGCTGGTCTGGTTTCTTACACACAGCGAATCTGGCTTTCCATCGCCTGCGGCTTCGTG
CTGGCGGCGATGTTGCTGACTCTGCCTGATTATCACTATTCCGTTGCGCTTGCACCGGTT
TGCCTTCTATGGCTATCCCTTATCTGGTGGGGCGTGGCGTTGCTGATGGTGCTGTTTTAT
CCGTCTTCCGCTGCGATGTGGCGCCATTCCCGCGTACTACGTCTGTGTTTTGGCCTGTTG
ACCATTGTGCCTTTTTTCTGGGGTATGGTGGCGCTGCGTCAGTTCGAATATGAAACCAAT
CCTTTTAGCGGCGCCTGGTGGTTGCTGTATGTGATGGTGTTGGTTTGGGGGGCGGACAGC
GGCGCTTACCTGTTTGGTAAACTGTTTGGCCGGCATAAGCTGGCACCGAAGGTCTCGCCG
GGAAAAACCTGGGAGGGATTTATCGGCGGGCTGGCAACATCGGCGGTGATTGCGTTACTG
TTTAGCCACTATGCGCCATTGTCTATTTCTACCTTTACCTTGCTGGTTTGTTCCGTAGTG
GCGACGCTGGCTTCGGTATTGGGTGATCTGACTGAGAGCATGTTCAAGCGTGAGGCCGGT
ATCAAGGACAGCAGTCACCTGATTCCGGGTCACGGTGGGGTACTGGACCGTATTGACAGC
CTGACCGCAGCCATCCCGGTATTTACCTGCCTGATGCTGTTGCTGTTCAAGGCCGTTTAG
GAATACAGGTAGCGTCTGTTTATGCTGAATATTCTCTGGAACCTGGCTGCATTTATCGTG
GCACTCGGTGTGCTTATCACCGTGCACGAGTTTGGGCATTTCTGGGTTGCCCGCCGTTGC
GGCGTTCGTGTCGAACGTTTCTCCATCGGATTTGGCAAGGCGCTGTGGCGTCGCCGCGAT
CGTCAGGGAACTGAGTATGTGATCGCGCTGATTCCGTTGGGCGGCTATGTGAAAATGCTG
GATGGTCGAGTCGATGAGGTGCCTGCGGCGCTTCAGCATCAGGCATTCAATCATAAGACC
GTGTGGCAGCGGGCGGCGATTGTCAGCGCCGGACCGATCGCTAACTTCATTTTTGCCGTT
ATCGCCTATTGGCTGGTGTTTATCATTGGCGTGCCGGGTATTCGCCCGGTGGTTGGCGAG
GTTTTACCCGGTTCGATTGCCGCACAGGCCCAAATTTCGCCGGGGATGGAACTAAAGTCG
ATTGATGGCATCGAAACGCCTGATTGGGATAGCGCGCGTTTGGCCCTGATTGGCAAGATT
GGCGAACCTGACGTGGTGATTGAAACCGCGCCGTTGGGCGTCGCCAGAACCGAGAGTAAA
CGGCTTGAACTGCAAGACTGGCATTTTGATCCAGAAAGGCAGGATCCGGCGGTATCGCTG
GGGATTGTGCCCAAAGGGCCGCAGGTCGAAGCGGTACTGATGCAGGTTCAGCCGCACTCT
GCGGCTGAAAAAGCGGGTTTGCAAGTCGGGGACAGGATCGTTAAAGTCGATGGTCAGCTG
TTGGCTCGTTGGCAGCAGTTTGTCATTGTCGTGCGTGATAATCCAGGCAAGCCGATTACG
CTGGAGGTGGAAAGAGGCGGAGGTTCGTTGTCCGTTACTCTGACGCCTGACAGTAAAACG
GTGGGGAAGAACCGGCTGGAAGGGTTTGCCGGTGTGGTGCCGAAAGTCACCCCTTTGCCT
GATGAGTACAAAACCGTGCGCCAGTATGGGCCGTTCAGCGCCATCTATGAGGCTGGGAAT
AAAACCTGGCTGTTGATGAAACTGACAGTCAGTATGCTGGGTAAGCTGATTACCGGTGAC
GTGAAGCTGAATAATCTGAGCGGCCCGATCTCCATCGCGCAGGGAGCAGGCATGTCAGCA
GACTACGGATTGGTGTATTACCTGATGTTTTTGGCGTTGATCAGCGTCAACCTGGGGATT
ATCAATCTGTTCCCTCTGCCAGTACTGGATGGTGGTCATCTGCTCTTTCTGGCGATTGAA
AAGCTGAAGGGTGGACCGGTTTCCGAGCGTGTGCAGGACGTTAGCTATCGCATTGGCACG
GTGTTGCTGATGATGTTAATGGGACTCGCACTTTTCAATGATTTCTCCCGCCTTTAGGTG
TGGAACAGGTTAGGAAAAACGCATAACAACGATGGCGATGAAAAAGTTGCTCATAGCGTC
GCTGCTGTTTAGCAGCGCCACCGTATACGGTGCAGACGGGTTCGTAGTGAAAGATATTCA
TTTCGAGGGCCTGCAGCGGGTTGCCGTCGGTGCGGCATTGCTCAGCATGCCTGTCCGGGT
GGGAGATACCGTCTCTGACGAGGATATCGGTAACACCATTCGGGCTTTGTTTGCGACCGG
AAACTTCGAAGATGTCCGCGTCCTGCGCGATGGGGACTCACTGCTGATTCAGGTTAAGGA
ACGTCCGACGATTGCCAGCCTGACCTTTTCCGGCAACAAGGCGGTGAAGGAGGAGATGCT
CAAAGAGAATCTTGAAGCCTCCGGTGTTCGCGTCGGTGAGGCGCTGGATCGCACCACCTT
GTCCAACATCGAGAAAGGGCTGGAGGATTTCTACTACAGCGTGGGTAAATACAGCGCCAC
GGTGAAAGCCGTAGTGACGCCGCTGCCCCGCAATCGCGTCGATCTCAAACTGGTGTTTAC
CGAAGGGGTATCCGCCAAGATCCAGCAAATCAACATCGTCGGTAACAAGTCCTTTAACTC
TGATGAATTGATTTCCCGCTTCCAGTTACGTGATGAAGTACCGTGGTGGAACGTGGTTGG
GGATCGCAAATACGAGAAGCAGAAACTTTCCGGCGACCTGGAAACCCTGCGCAGCTTTTA
TCTCGACCGCGGTTATGCTCGCTTCAATATCGATTCGACCCAGGTCAGTCTGACGCCGGA
CAAAAAAGGCATCTACATTACCATCAACATCACCGAAGGCGATCAGTACAAGCTGTCCGG
CGTGGTGGTGCGCGGTAATCTGGTTGGCCATGCCACCGAAATTGAAGATCTGACCCGCGT
CCAGTCGGGCGAGCTGTATAACGGCACCAAAGTGACCCGGATGGAAGAGGACATCAAAAA
ACTGCTGGGACGTTATGGCTATGCCTATCCCCGCGTGGTGACCCAGCCGGAAATCAACGA
TACCGACAAGACCGTGCGCCTGAACATCAACGTGGATTCCGGCAACCGATTCACCGTGCG
CCGCATTCGCTTTGACGGCAACGATGTCTCCAAAGATTCCGTACTGCGCCGTGAAATGCG
TCAGATGGAAGGCGGCTGGCTCGGCAACGACCTGGTGCAACAGGGTAAAGAACGACTGAA
TCGCCTTGGCTATTTCGAAAGCGTGGATGTTGAAACCCAGCGCGTGCCGGGAACGCCGGA
TCAGGTAGACGTGGTCTACAAGGTCAAGGAGCGTAACACCGGTAGCCTTAACTTCGGTGT
CGGTTTCGGTACTGAAAGCGGCATCAGTTTCCAGGCCGGCGTCCAACAGGACAACTGGCT
GGGGACCGGTAACTCGGTTGGTATCAGCGGTACCCGTAACGACTACCAGACCTATGTCGA
ACTGTCGATGACCGATCCGTACTTCACGGTGGATGGCGTCAGTCTCGGCGGTCGTATTTT
CTACAACAACTTTAAAGCGCTGGATGCTGACCTGTCCGACTACACCAACCAAAGTTATGG
TGCGGGCACGACGTTGGGCTTCCCGGTCAATGAGAACAACTCATTGCGCGTCGGCGTTGA
TTATGTACACAACTCCCTGTCGGACATGAAACCGCAGGTGGCGATGTGGCGTTATCTGAA
CAAAGTTGGCGTGGATCCGGATCCAAGTGCTACGTCGAGCGCCAGCTTCAGTGCCAACGA
CTTCTTCCTGACGTCTGGCTGGACCTACAATAACCTTGACCGTGGTTACTTCCCGACAGC
GGGCAACCGCGCTAACCTGAACGCCAAGGTGACCGTACCGGGTTCGGACAACGAATACTA
TAAACTGACCTTTGATTCGGCGAGTTACTTCCCGCTCAGCGAAAACCACAACTGGGTGCT
GATGGCGCGAACCAAAGCCGGCTATGCCGATGGTCTGAGTGGTAAGGAAGTGCCGTTCTA
CGACAACTTCTTTGCCGGTGGTTCCAGTTCGGTGCGCGGTTTCCGCTCCAATACCATTGG
TCCGAAAGCGGCTTATTATAATCAGGGTTCGAGTCAGAGTCAGAATTGTACATCGGCGAA
CGTGTCGTCTTGCACCATTGACTCCACCAAAATGAGAGATGCGGTGGGCGGTAACGCGAT
GGCGGTCGCCAGTGCGGAACTGATCGTGCCGACGCCGTTCATTAGCGACAAGTACTCCAG
CTCTATTCGTACATCTTTCTTCGTCGATGCCGGTACAGTGTGGGATACTCACTGGGAAAA
CACCGCTCAGACGCTGGCGGCCGGCGTGCCGGATTACAGTACGCCTGGTAATATTCGTAT
GTCTTCAGGTCTTGCGGTGCAATGGATGTCGCCGCTGGGGCCGCTGGTGTTCTCCTATGC
CCAGCCGTTTAAGAAATACGAAGGGGATCGCTCCGAGCAGTTCCAGTTTAACATCGGTAA
GACCTGGTAAGCAGAATTGCCTGGTGCTTGAGGTTGAAAGGAAGATGTACCGGCATCCGG
TGGCGATTTAAGCGTACAGCTTGGCTGCCGATGCCGTGATTACGATAAGCGCAATCAGCG
CAGAAATACTTAGGGTGAGGAGTTTTAAAGTGAAAAAGTGGTTGTATGCCGCAGGTTTAG
GTTTAACGCTGGCTGTGTCTGCCGGCGCCCAGGCTGCCGACAAGATTGCGATTGTCAACG
TTTCCAACATCTTCCAACAGTTGCCGCAGCGTGAAGCCGTGGGCAAACAGCTGGAAAACG
AGTTCAAAGGCCGCGCTTCTGAACTGCAGTCTATGGAACGTGCTCTGCAAGAAAAAATGC
AGAAACTGCAGCGTGATGCTTCTACCATGAAAGCCAGCGAACGCACCAAGTTGGAAAGCG
ATGTGATGGCTCAGCGCGAGCAATTCTCCAGCAAAGCTCAGGCGTTCGATCAGGACAACC
GTCGTCGTCAGATGGAAGAGCGCAACAAGATCCTGAGCCGTATTCAGGACGCGGTGAAAG
CGGTTGCCACCAAGCAGGGTTATGACGTGGTTATCGACGCTAACGCAGTTGCCTATGCTG
ACAACGCGAAAGACATTACTGCAGATGTGCTGAAACAGGTTAAATAATTCATGTTTTCAA
TTCGACTGGACGCCTTGGCTCAACAGTTGGATGCACAATTACACGGTGATGGCGATATCG
TCATCACCGCTGTTGCTTCTATGCATTCAGCACAGGCAGGACAGATTACGTTTTTATCCG
ATAGCCGCTATCGCGAGCAACTGAGCAGCATTCAGGCTTCTGCTGTGGTGCTGACAGAGG
CCGATTTGCCGTTTTGCGACACGGCCGCTCTGGTGGTAAAGAATCCTTATTTGGCCTATG
CGCGTATGGCGCAGTTGATGGATACAACGCCGGCGCCTGCACAGGGGATCGCACCTTCCG
CGGTGATTGCTCCTGATGCGCGTTTAGGAGATGGGGTTTCGGTGGGCGCGAATGCTGTTA
TCGAATCCGGCGTGGAATTGGGTAATGGCGCGATCGTTGGCGCGGGCTGCTTTATCGGCA
AGAATGCCCGTATCGGGGCTGGAACCCGTTTATGGGCCAACGTCACGATTTACCATAACG
TCGTATTGGGCGAACAGTGCTTGATTCAGTCCGGCGCGGTCATCGGTTCGGATGGATTTG
GTTACGCCAATGATCGCGGTAACTGGATCAAAATTCCCCAGCTGGGAACGGTCATCATCG
GCGATCGTGTCGAGATCGGTGCCAGTACTACCATCGATCGTGGTGCGTTGGACGATACCA
TTATTGGTAACGGTGTCATCATTGATAACCAATGTCAGATTGCACACAACGTTCTGATTG
GGGACAATACCGCGGTTGCTGGCGGGGTAATCATGGCGGGCAGTCTGAAGATTGGCCGGT
ACTGCATGATTGGCGGCGCCAGCGTGATCAATGGTCACATGGAGATTTGCGACAAGGTCA
CAGTCACAGGGATGGGGATGGTCATGCGGCCTATCACTGAGCCGGGTGTTTATTCTTCCG
GTATCCCATTGCAGCCGAACAAGGTCTGGCGTAAGACTGCAGCGTTGGTGATGAATATTG
ACGAGATGAGCAAACGGCTCAAAGCTGTCGAGCGTAAGCTCGAAGACCGTTAATCACCCG
TATTCGTAACCTGCGTTTCGGATGCAAGACTGGCGCCATGTGCGCAATTTTTATTTGCGG
CCTGCATGTTGTTCCTCCCTTGTTGGGGAATGTGCAGGCCGTGTTGTTGATGCTATCGTT
TTTATTGACAGGAAGAGTATTTTGAATACAGACACGCATACTCTGCATATCGAAGAGATT
CTGGATCTACTACCGCACCGCTATCCGTTCTTGCTGGTGGATCGTGTACTGGATTTTGAG
AAAGGAAGATTCCTGCGCGCGGTAAAAAATGTTTCTTTTAACGAGCCGTTCTTTCAGGGG
CATTTCCCTGGCAAACCGATTTTCCCCGGCGTACTGATTCTGGAAGCTATGGCTCAGGCT
ACTGGCATTCTGGCGTTCAAGAGCTTGGGCAAACTGGAGCCGGGCGAATTGTACTATTTC
GCCGCCGTAGACGAAGCGCGTTTCAAACGTCCTGTTGCGCCGGGCGATCAGATGATTCTG
GAAGTCGAGTTCCTCAAAGAACGCCGCGGTATTGCACGATTCAAAGGCGTTGCCAAAGTT
GATGGTGAAATTGCTTGTGAAGCTGAAATGATGTGCGCTCGTCGTCGGGAGGGCTGATTC
GTGATTGACCAAACCGCCGTTATCCATCCCAGTTCCATTGTTGAAAACGGCGCTGTTATC
GGCGCTGGTGTGCATATTGGGCCGTTTTGCCATATCGGTGCGCAGGTTGAGATCGGCGCG
GGTACGGTACTGAAATCTCATGTCGTCATTAACGGCATCACCAAAATTGGTCGCGATAAC
GAAATCTATCAGTTTGTCTCGATTGGTGAAGTCAATCAGGACCTGAAATACGCAGGCGAG
CCGACTCGCGTTGAAGTAGGCGACCGTAACCGTATCCGTGAAAGCGTGACCATTCACCGT
GGTACAGCGCAGGGCGGTGGGTTGACTAAAGTCGGTAATGATAACCTGCTGATGATCAAT
ACGCATATCGCTCACGACTGTGCCATCGGCAATCACTGTATTCTGGCGAACAACGCTACG
CTGGGTGGTCATGTCTCCATTGATGATTACGCTATTATTGGCGGCATGACGGCGGTGCAC
CAGTTCTGCGTAATTGGTGCGCACGTGATGGTAGGCGGTTGTTCCGGTGTGGCGCAGGAT
GTCCCTCCCTATCTGATTGCGCAGGGCAACCACGCCACGCCGTTCGGTATCAACATTGAA
GGGCTGAAACGCCGCGGGTTTGAAAAAGAAACCCTGCATGCTATCCGCAACGCTTACAAG
CTGATCTATCGCAGCGGCAGAACGCTGGACGAAGTGAAAGCCGATCTCGAAGCGCTGGCG
GCGGATCATCCGGCGGTACAGGCCTATCTTGATTTCTTTACCCGCTCAACGCGCGGCATT
ATTCGCTGAGTTATGGCACCGCGTCCCCTGACTATCGGACTGGTCGCCGGAGAAACCTCC
GGCGATATTCTTGGCGCAGGTCTGATTCGCGCGCTGAAAACGCACGTGCCCAACGCCCGC
TTTGTCGGTGTGGCCGGGCCGCGTATGCAGGCGGAAGGCTGTGAAGCCTGGTACGAGATG
GAAGAGCTGGCGGTGATGGGCGTGGTTGAGGTGCTGGGGCGCCTGCCGCGTTTACTAAAA
ATCCGCCGTGACCTGACACAGCGTTTCAGCGAATTGCAGCCGGATGTGTTTGTCGGTATC
GACGCCCCCGATTTCAACATTACTCTGGAAGGCCGCCTCAAGCGCAATGGCATCAAAACC
ATTCACTATGTCAGCCCATCGGTGTGGGCGTGGCGACAGAAACGCGTCTTCAAGATAGGC
AAAGCCACCGATCTGGTGCTGGCGTTTCTGCCGTTCGAAAAAGCGTTTTACGATCGTTTC
AATGTCCCTTGCCGTTTTATCGGTCATACCATGGCGGATGCGATGCCGTTGCATCCGGAC
AAAGCCGCGGCCCGGCGTGCGCTGGGGCTGGCGGAGGATGCGTGTTGTCTGGCGATATTG
CCCGGCAGCCGAAGCGCCGAAGTGGAAATGCTGAGCGCCGATTTTCTGAAAACGGCGCAA
TTGCTGCGGCAAACCTATCCCGGGTTGGAAGTCGTGGTGCCGCTGGTCAACCAACGCCGC
CGCGAACAGTTTGAACAGATTAAAGCCGAGGTTGCGCCAGAGATGGATATCCGCCTGCTG
GACGGGCAGGCGCGTGAAGCGATGACCGCCAGCGACGCCACACTGCTCGCGTCCGGTACG
GCCGCGCTGGAATGCATGCTGGCGAAGAGTCCGATGGTGGTTGGATATCGAATGAAGCCT
TTCACGTTCTGGCTGGCGAAACGATTGGTGAAAACGCCGTGGGTGTCGTTGCCCAATTTG
CTGGCCGGGCGTGAACTGATCAAGGAATTGCTGCAGGATGACTGCACGCCCGACAAGCTG
TCAGCGGCGCTGCAGCCCTGGCTGGCGGGCGGCGAAGCGGCGCAACAATTGCAGCAGGTC
TTCTTGCACCTGCATGAGCAGATTCGATGCGACGCCGATGAGCAGGCGGCGCAGGCTGTA
CTGGAGCTGTGGCGGTCATGAATGAGGTTTTTGTTTATCCCCAGGCGCATTGTATTGCCG
GCGTGGATGAAGTGGGGCGCGGTCCGCTGGTGGGCGCGGTGGTTACGGCGGCGGTAATTC
TGGACCCCAACCGGCCGATTGCCGGGCTGGCGGATTCCAAAACGCTTAGCGAGAAACGCC
GCCTGGCGCTGTACGACGAAATCCGTGAAAAAGCGTTGGCCTGGAGCCTTGGCCGCGCTG
AACGGGAAGAGATCGATTCGCTCAATATTCTGCACGCCACCATGCTGGCGATGCAGCGCG
CGGTAGCCGGACTGCCCATTACGCCGGACTTTGTGTTGATCGACGGTAACCGCTGCCCGT
CTTTGCCGATGCCTTCGCAGGCGGTGGTCAAAGGCGACAGTCGGGTGGCGGAAATCAGCG
CGGCCTCGATTCTGGCCAAAGTGACGCGAGATCGCGAAATGGAAGTGCTGGACCGGCAGT
TTCCAGAGTATGGATTTGCGCAGCACAAGGGGTATCCTACGGCGTATCATCTTGAAAAGC
TGGCGACGCTGGGCGCCACCCTTCATCACAGGCGCAGTTTCGGCCCGGTCAAACGGGCGC
TGGGCCTGGCATAACGTAAACGTATAAAACGCATATGTGCCTGATGTTGTTCACCAGGCG
GGTTACTGAAAAGATTATGGGATCCGGAAATGGCCGAACCACGTTTTGTTCACCTGCGTG
TTCACAGTGACTATTCCATGATCGATGGGCTGGCGAAAACCGGCCCGTTGGTAAAAAAAG
CGGCCGCGCTGGGGATGCCGGCGCTGGCGATCACCGATTTTACCAACCTGTGCGGGCTGG
TGAAGTTCTATGGCGGCGCGCACGGCGCCGGCATCAAGCCGATCATCGGTGCGGATTTTT
ATCTGCAGAGTGACGAGCTGGGCGACGAACTGGCGCACCTCACCGTTTTGGCGATGAACA
ACGAAGGGTATCAGAACCTGACGCTGCTGATTTCTCGTGCCTATCAACGTGGGTACGGCG
CCGCCGGGCCGACGATTGATCGGGCATGGCTGGTGGAACATCAGGCCGGGTTGTTGCTGT
TGTCCGGCGGGCGTCATGGCGACATCGGCAAGTTTCTGCTGCGCGGCAATCAGGTGTTGG
TGGAACAGAGCGTCGCCTTTTATCAACAGCATTTTCCGCAGCGGTTTTATCTGGAGCTGG
TTCGCACCGGGCGACCGGATGAGGAGAGCTACCTGCATTCGGCGGTAGAGCTGGCGACCG
CGCACGGCTTGCCGGTCGTCGCCACTAACGATGTCTGTTTTATCAGTCAGGATGATTTCG
AGGCCCATGAGATCCGCGTGGCGATTCATGACGGCTTCACGCTGGACGACCCGAAACGCC
CCAAAAATTATAGCGTGCAGCAGTACATGCGCAGCGAGGAGGAGATGTGCGAGCTGTTTG
CCGATATCCCCGAAGCGCTGATCAACACCGTAGAAATAGCCAAACGCTGTAATGTCACTA
TTCGGCTCGGCGAGTATTTCCTGCCGCAATTTCCTACTGGCGACATGTCGACCGAAGACT
ATCTGGTGATGTGCTCCAGAAAAGGGTTGGAAGAACGTCTGACGTTCCTGTTCCCTGATG
AGGAGGTTCGCGCTCAGCGCCGCCCGGAATACGACGAACGTCTGGAAATCGAACTCAACG
TTATCAACCAGATGGGCTTCCCCGGCTACTTCCTGATCGTAATGGAGTTTATCCAGTGGT
CGAAGGACAACGACGTGCCGGTAGGGCCGGGACGTGGCTCCGGCGCCGGCTCGCTGGTGG
CGTATGCGCTGAATATCACCGATCTGGATCCGCTGGAATTTGACCTGCTGTTCGAACGTT
TCCTTAACCCGGAACGTGTGTCGATGCCTGACTTTGACGTCGACTTCTGCATGGAAAAGC
GTGATCTGGTGATTGATCACGTGGCGGACATGTACGGCCGCGACGCGGTATCGCAAATCA
TCACCTTCGGTACCATGGCGGCCAAAGCGGTTATCCGCGACGTCGGCCGGGTGCTGGGGC
ACCCGTACGGCTTTGTCGACCGCATTTCCAAACTGGTGCCGCCCGACCCAGGCATGACGC
TGGAGAAAGCCTTTGCCGCCGAGCCGCAATTGGGCGAAATTTACGACGCGGATGAAGAGG
TCAAGGCGCTTATCGACATGGCGCGCAAACTGGAAGGGGTGACCCGTAACGCCGGCAAGC
ACGCCGGGGGCGTGGTGATTTCGCCGACCAAAATTACCGATTTTGCGCCGCTGTACTGCG
ACCCGGAAGGCAATCACCCGGTCACCCAGTTCGACAAGAACGATGTGGAATACGCCGGTC
TGGTGAAGTTCGACTTCCTCGGCCTGCGCACGCTGACCATCATCAACTGGGCGCTGGAGA
TGATCAACGCCCGGCGCGCCAAACAGGGGCTGGAATCGATAGACATTGCTTCTATCCCGC
TGGATGACAAGAAAAGCTTCGATATGCTGCAGCGCTCGGAAACCACTGCGGTGTTCCAGC
TTGAATCACGCGGCATGAAAGACCTGATCAAACGCCTTAAGCCGGACTGCTTTGAGGATA
TGATCGCGCTGGTGGCCCTGTTCCGTCCCGGGCCGCTGCAGTCGGGCATGGTGGATAACT
TCATTGACCGTAAGCACGGGCGCGAAGCGATTTCCTACCCGGATATCGAGTGGCAGCATG
AGACGCTGAAGCCGGTGCTGGAACCGACCTATGGTATCATCCTGTATCAGGAACAGGTGA
TGCAGATTGCTCAGGTGCTGGCAGGGTATACCCTCGGCGGCGCGGATATGCTGCGCCGTG
CGATGGGTAAGAAAAAGCCCGAAGAGATGGCCAAACAGCGCTCGGTGTTTAAAGAGGGCG
CGGAGAGGATGGGCGTCGACGGCGAGCTGTCGATGAAAATCTTCGACCTGGTGGAGAAAT
TCGCCGGTTACGGCTTCAACAAGTCGCATTCGGCCGCCTACGCGCTGGTATCGTATCAGA
CGCTGTGGCTGAAGGCCCATTACCCGGCGGAGTTCATGGCAGCGGTAATGACCGCGGATA
TGGACAACACCGACAAAATCGTCGGGCTGGTGGATGAATGCTGGCGTATGGGGCTGAAGA
TCCTGCCGCCGGATATCAACAGCGGTTTGTACCATTTCCACGTCAACGATGACGGCGAGA
TCGTTTACGGCATCGGCGCCATCAAAGGCGTGGGAGAAGGGCCGATCGAAGCCATTATCG
AAGCGCGTAATAACGATGGTTATTTCCTTGATTTGTTTGATCTTTGCGCCCGTACCGATA
TCAAGAAACTGAACCGGCGGGTGCTGGAAAAACTGATCATGTCCGGCGCGTTTGACCGGC
TGGGGCCGCACCGGGCGGCGTTGATGAATTCGCTGGTGGACGCCATGAAGTCGGCGGAAC
AGCACGCGAAGGCGGAGGCTATCGGTCAGGCGGATATGTTCGGGGTGCTGGCGGAAACGC
CTGAACAGGTGGAACAGTCCTACAGCACGGTGCCGCCGTGGCCGGAACAGGTGGTGCTGG
ACGGCGAAAGAGAAACGCTGGGGTTGTACCTGACCGGGCATCCCATCAACCAGTATCTGA
AGGAAATTGAACGCTATGCGGGAGGCGTGCGTTTAAAAGACATGCATCCCACTGAGCGGG
GAAAAATGACCACCGCTGTCGGGCTGGTGCTCGCCGCCCGGGTGATGGTGACCAAACGGG
GCAACCGTATTGGCGTCTGTACGCTGGATGATCGTTCCGGTCGTCTGGAAGTGATGCTGT
TTACCGACGCGCTGGAAAAATATCAGCACCTGCTGGAGCAGGATCGCATTTTGATTGCCA
GCGGACAGGTCAGCTTTGATGACTTCAGCGGCGGACTTAAAATGACGGTCAGAGAGTTAA
TGGATATCAGCGAAGCGCGGGAAAAATACGCGCGCGGGCTTGCTATCTCGCTGACTGACA
GGCAAATTGATGACCAGTTGTTAAACCGTCTCCGTCAGTCGTTGGAACCCCATCGTTCGG
GGACGATTCCGGTGAACCTCTACTACCAGCGCCAGGATGCGCGTGCCCGGCTACGTTTCG
GTGCGGCATGGCGTATCACGCCCACCGATGGGTTGCTGAATGATTTACGTACCCTGGTTG
GTAATGAACAGGTAGAACTGGAATTTGACTAAAATAGGAATACTATGAGTCTGAATTTTC
TTGATTTTGAGCAGCCGATTGCAGAGTTGGAAGCGAAGATTGATTCCCTGACCGCAGTCA
GCCGCCAAGATGAAAAATTGGATATTAATCTGGACGAAGAAGTTAAGCGTCTGCGCGAAA
AGAGTGTAGAACTGACGCGAAAAATCTTCGCCGATCTGGGCGCCTGGCAGATTGCCCAAC
TGGCGCGCCATCCACAGCGCCCTTATACCCTGGACTACGTTCAGCACATTTTCTCCGACT
TTGACGAGCTGGCTGGCGATCGTGCCTATGCCGATGACAAGGCGATCGTCGGGGGTATTG
CCCGTCTTGACGGGCGCCCGGTGATGATTATTGGTCATCAGAAAGGCCGTGAAACCAAAG
AAAAAATCCGTCGCAATTTCGGGATGCCGGCGCCGGAAGGTTATCGCAAGGCGTTGCGCC
TGATGGAGATGGCCGAACGTTTCAAAATGCCGCTCATCACCTTTATCGACACCCCGGGCG
CGTATCCGGGCGTGGGGGCGGAAGAGCGTGGTCAGTCCGAAGCGATCGCCCGCAACCTGC
GAGAAATGTCCTGCCTGAGCGTGCCGATCGTTTGTACGGTGATCGGCGAAGGCGGCTCCG
GCGGCGCGCTGGCTATCGGTGTCGGCGACAAGGTGAATATGCTGCAGTACAGCACCTATT
CGGTTATTTCGCCGGAAGGCTGCGCCTCGATTCTGTGGAAAAGCGCTGACAAGGCGCCGC
TGGCCGCGGAAGCGATGGGGATTACCGCACCGCGTCTGAAAGAGCTGAAGCTGATTGATT
CGGTGATCCCGGAACCGTTGGGCTCAGCCCACCGCGACGTGACGGCGATGGCCGCATCGC
TGAAATCCCAGTTACTGTCCGATTTGAACGAGCTGGATACGCTGAGCGAACAGGAATTGC
TGAACCGTCGTTACCAGCGTTTGATGAATTACGGCTACTGCTGATTTACCTCGCTATGCA
TCAAAGAAGTCCGCGATTGGGAACGATCGCGGACTTTTTGTTATGCTGATAACGCGCTTA
GGCGATATGCCATCTCCGCGGTGGTTTATTGCACGACCTGCATTTTTTCTCCTCAACCAT
GACATGGCACCGGCGAGCATGGTTGCCTGCCATTCAGGGGAACGACTCTGATGCTGACAT
TGCTGGATGTTCACCATATCGCGATTATTGCCTCGGATTATGAGCGCAGTAAGCGTTTCT
ATTGCGACGTGCTCGGTTTTACGCTGCAACAGGAAGTCTACCGAGCGGCTCGTGACTCCT
GGAAAGGCGATCTGGCGCTTAACGGCCGTTATCTGATCGAACTGTTTTCATTCCCTTCGC
CGCCGGCGCGCGTCAGCCGACCGGAAGCCTGCGGACTGCGCCATCTGGCGTTTGCCGTTG
ATGATATCGAACGGGCGGTTGCTGTGTTGAACGGGGCGGGGGTGGACAGTGAACCGGTGC
GGACAGACGAGTATACCGGTCGCCGTTTCACTTTCTTTGCCGATCCGGACGGCTTACCGC
TTGAGTTGTATGAACGCTGATATTGATATCTTCCCCGAACTGCTGGCGGCGATTGACGCG
CAGATCGCGACGAATGGGCACTATCTGGTGGCGTACAGCGGCGGGCTGGATTCCAGCGCG
CTGCTGCATCTGATGACGCGCCTATGCCGACGGCGTGCGTTGTCTCTACGGGCGGTGTAT
GTGCATCACGGCCTGAGTGCGCACGCCGATGCGTGGGCTGAACATTGCCGCGCCCAGTGC
CTGCGCTGGCAGGTGCCGTTTGATGTGTTGCCGGTTCAGGTGGATGCCCGCGACGGCGGC
GTTGAAGCCGCTGCCCGGGCGGCGCGTTATCAGGCGTTGCAACAACATTTGCATGACGGG
GAAACGCTGTTGACGGCCCAGCATCAAGATGATCAGAGCGAAACGTTCCTGCTGGCGCTT
AAGCGCGGCAGCGGGCCCGCCGGGCTGGCGTCGATGGCGGCGACCGCGCAACCGAACGGC
GTTCGGCTGCAACGCCCGCTGCTGGGGATTAGCCGCGAACAGCTGGATGCTTATGCCAGT
GCGTACCGGCTGCTCTGGGTGGAGGACGACAGTAATGCCGATGAGCGCTACGACCGTAAT
TTTCTGCGTCGGCAGGTGTTGCCGTTACTGAAACGGCGCTGGCCTCATTTCCCTTCGGCG
GTGGCACGCAGTGCCGAACTGTGCGCTGAGCAGGAACAACTGCTGGATGAACTGCTGGCT
GAGTCGCTGGCGACGTTGCGCAATACCGATGGCGCGTTAAGTGTGGCGGCGTTGATACCA
ATGAGCGCCGCCCGCCGGTTCGCTTTGTTGCGGCGTTGGCTGGCGGATCAGGGCGCGCGC
ATGCCGTCCCGCGAGCAACTTACGCGATTGTGGGAAGAGGTGGCGACCAGTCGTGACGAT
GCCAACCCGTGCCTGCAGCTCGGCTCGTGGCAGGTCAGGCGGTTTCGTCACTATTTATAT
CTGCTGCCGGTGATGACATCGGTAACCGGACATGTGCTGCCGTGGCAGCCAATGGCAGCA
CCCTTGTCGTTGCCGGATAACCTCGGGCAACTGCGGGTATCGACGCAAGGCGCCTGGATG
CGGCAGCCGCGCGATGACGAAGCCGTCACCGTGCGTTTCGGTTTTCAGGGATATGTGCAG
ATAGTCGGGCGCGCTCATGGCCGCCCTATCAAGAAGTTATGGCAAGAGCTGGATGTGCCG
CCGTGGCTGCGGGAACGCACGCCGCTGATTTTCTATAACGAGCAATTGATTGCGGCGGTC
GGGCGATTTGTAACCCGTGAAGGGCAGGCGGCGTCGGATGATGGCGGGTGGTTTATCGAC
TGGAGCGAACCGAAATAAAAACGGACAACCCGCGTTGTCCGTTGCTGTAAGCGAAAAGGG
CTGTCAGGGCTCGCTGACCACCACTTTACCAATTTCAGGGTGACTGAAGCTGAGGATATG
GTCGAGGCGGAGTTCGTGTTTCTGACCCGCCTCTTCAATCACCAGATATTCGATATTTTT
TCGAGAGATCATATCACTGGCTTTACCGACCACGACCTCGCCAGTGCGCAGTTCGACCGT
CAGCGTCAGATGCTGCTGGCAGGTGGCCTCCAGGTTATCGTAGTCATCACAATTGATGGG
TTGGTATTCATTACTCATTGACATAATCGCTCACCAATAAGTTAGCGGCGGCATAGGCCG
CCTGTTCCCTGACAGAGGATGGTAATTCGCTGTTCGTCGCGATGCCATCCAGGGTTTTCA
ACACACAACCCAGCGCGTCGGGTATGAACCCCAGATCGCCACTGGCGATCTCCGCGTACA
GACGGCGTACTAATTCACTGTATTGTTGCATAATATCCTCCATTAGAGCTTAACCCGGTA
GAGATTCATGCATCCTTCATTGTTATCGTGACTGCAATGTAAGTCTACGAAGATAAACTC
TCATCTTCTTTCCGACTATAGCATAGGCCCCGGCAGGTTATCAGCATAATGCAACAGCAT
AATTCTGCTGTTACCGCCCGTGACGCGCATGCGACTGTGATGTATGTCGCCGCTGAGGTA
GACTAACGGCTCTGTAATCAGGGGTAGAGAATGGCCTTAAAAGCAACGGTTTACAAAGTC
AGCGTCAACATCGCCGATATGGATCGCGCGTTTTTTCAGGATGTCAGCCTGACGCTGGCC
CAGCACCCTTCCGAAACCGATCAGCGCATGATGTTACGGCTACTGGCGTGGATCTGCCAT
GCCGATGACCGGCTGCGTTTCACCAAGGGACTGAGCGCGGATGACGAGCCGGAAATCTGG
CAACATAGTGACGACGGTCAACTGATGTTATGGATTGAGCTGGGCCTGCCCGATGAAAAA
CGCCTGAAAAAAGCCTGTAGTCGGTCGCCCGATGTGGTGCTGTATGCCTATGGCGAGCGC
GCCGCCCGGGTATGGTGGCAAAACATGGCCGACAAGGTGGCGTCTCTGACTAATCTGACC
GTGCGTTTTCTCGATGATCAGCAACTGGCGAGCCTGGCCGCATTGGCGCAGCGTTCCATG
GCACTACAGGCTACGTTGCAGGAGGGAACTATCTGGCTGTCTGACGATCAGAATAATCTG
GAATTGTCGTTCAGTAGCTGGCAAATTGCCCAAGGTTAAGGATGATCTGACAGCATGCCA
GCACAACACAGCAGGAGAATAAGGATGAAAAAACTGGCGACAGGGGTGGTGTTTGTTCTT
TTATTATCGGGATTGATGGGGTGTCATTCCCGCCCCCAGATTCAGGAAGAGCCATTACGC
CCGATGGCGCAGTATTATCGCGGTAAGTTGCCTTGTGGCGCGTGCGGCGAGATGGATACG
TCGCTGTTTTTGAATGCGGACGGCAGTTTTGTCATGCGGGAGAGTTACCCGTCCGGGGCT
GAGGGTAAAACCACCGTGGCCGAATCGGGCCGCTGGAGCCGTACCGCCGAACGGTTGGTG
CTGACTGACAACGATGGCGAGAAGCGTTATTTTCGTCCGTTGAACAATGACCTTGTGGCC
TTGGGCGATGATGGTCAGCCGTTGGATGTCGCCACTCAACGTTACCGGCTGTTTGCCGTG
GATAAGCAGGCGAAACCGGTCGTACCCGCCTGTCTGAGCCAGCTTTCCGGCCGTGATATG
CGGGCGATAACGGCCGCGGTTGAGCGTTATATGACGAGGCAACCGGATGGGCATGTGTTT
TCCGTTATGATGGAACCGGAGATCGCTGCCGTGCGTGTGAGCTATTACTCTTATTCCCGC
GTGATCGCCTATCCCGTGGCCTTGTGACGCAGTCCTGAGCCGCGAGCGGGCTTGAGATAG
CGTGAGCGGAGAACCGGAAAACCGTTGTTCTCCGCTCAGCAGTTTCACATCATTCCTTTC
AACTTATACAGCCAGTCCAGCGCCTGACGCGGCGTCAGCGCGTCCGGGTCGATGCCTTCC
AGCGCTTCCAACGCCGGCGACGGTTCTTCCGGCGTGAGCAACGCGAGCTGCGAGCCATCG
ACGTGGCTGGCCGAAGCATGACCCGCCAGTGACTCCAGTTCTTTCAGCTTTTGCCTTGCC
CGTTTGATGACCTCTTTCGGCACGCCGGCCAACGCCGCCACCGCCAGCCCATAACTTTTG
CTGGCTGCGCCTTCCTGCACGCTGTGCATAAAGGCGATGGTGTCGCCATGCTCCAGCGCG
TCGAGATGGATGTTGATAACGCCTTCCATTTTTTCCGGCAGGTTGGTGAGCTCGAAATAG
TGAGTGGCGAACAGGGTCATGGCCTTGATTTTATTCGCCAGCGCTTCGGCGCAGGCCCAG
GCCAGCGACAGACCGTCGTAAGTGGAGGTGCCGCGCCCAATTTCATCCATCAACACCAGG
CTGTGTTCGGTAGCGTTATGCAAAATGTTGGCGGTTTCCGTCATTTCCACCATGAAGGTT
GAACGGCCGGAAGCCAGGTCATCGGCTGCGCCGACGCGGGTGAAGATACGATCCACCGGG
CCAATCACCGCCTGTTCGGCCGGGACGTAGCTGCCAATGTGCGCCATCAGCACAATCAGC
GCCGCCTGTCGCATGTAGGTGCTTTTCCCGCCCATATTGGGGCCGGTGATGATCAGCAGC
CGACGCTGAGGCGACAGCGACAATGGGTTAGCGATAAAGGGTTCGCTCAGAACCTGTTCC
ACCACCGGGTGGCGGCCGCCGGTAATCCTGATCCCCGGTTTGTCGCTGAGGGTGGGGCAG
ACGTAGTTCAGCGTGTCGGCGCGCTCGGCCAGATTGGTCAGGACATCCAGTTCCGCCAGC
GCGCCGGCGCTTTGCTGTAGATCCGCCAGATGCGGCAGCAGCAGGTCGAACAATTCTTCG
TACAGGGCTTTTTCCAGCGCCAGCGCCTTGCCTTTTGAGGTCAGTACCTTGTCTTCGTAT
TCTTTCAGTTCGGGGATGATGTAGCGCTCGGCGTTTTTCAGCGTCTGGCGACGTACATAG
TTCATCGGCACCAGATGGCTCTGTCCACGGCTGACCTGAATGTAGTAACCGTGTACACCG
TTGAAACCGACTTTCAGGGTGTCGATACCGAGGCGGTCGCGTTCGCGGATTTCCAGTTTT
TCCAGATAGTCGCTGGCGCCATCGGCCAGCATACGCCACTCATCCAGCTCGTCGTTGTAG
CCGCTGGCGATGACGCCGCCATCGCGCACCAACACCGGCGGCGCTTCCACCACCGCGCGC
TCCAGCAGGTCGCGCAGCTCGTCAAAATGTCCGACGTCCGCACGCAGTTGTTGTACCGCT
TCAGCGCTGACTGCTTCCAGCAAAACGTGAATATCCGGCAGTTGCTGAAAGGCATGACGC
ATTCTGGCCAGATCGCGCGGCCGCGCCGAACGCAACGCCAGACGCGCCAGAATACGCTCC
AGATCGCCCACCTGGCGCAGTAACGGCTGCAACTCGGCCGCAACATCCCGCAGTGCGCCG
ATGGCTTGCTGACGCCGCAGCAGCGCCTGAACCTCACGAATCGGCGCGTGCAGCCAGCGT
TTAAGCATACGGCTGCCCATTGGCGTCACGGTACGGTCCAGCACAGAAGCCAGGGTATTT
TCACCGCTGCCGGACAGGTTCTGGGTCAGCTCCAGATTACGACGCGTCGCCGCATCCATG
ATGATGCCGTCCTGCTGGCGCTCCACGGTGATGCTGCGGATATGCGGCAGCGATGTTCGT
TGGGTGTCTTTGGCGTATTGCAACAGACAACCCGCGGCACGCAACCCCATGTGCGCCTGT
TCTACGCCAAAACCGATCAGGTCGCGGGTGCCAAACTGCAGATTCAGCTGCTGACGGGCG
GTATCCAGCTCGAACTCCCACAACGGACGGCGGCGCAGCCCGTGGCGATGCTCAATCAGG
GTCATCGCCTCAAAGGTTTCCGGATAAAGCAATTCCGCCGGATTGGTACGCTGCAGTTCC
GCCGCCATGGTTTCCTGGTCAACCGGCTCCACCAGCCGGAAACGGCCGGAACTGATATCC
AGCGTGGCGTAGCCGAATCCCCGCCCTTCCTGCCAGACGGCGGCCAGCAGGTTGTCCTGT
TTTTCCTGTAAGAGCGCTTCATCGCTGATGGTGCCGGGGGTAACGATGCGCACCACTTTC
CGCTCCACCGGTCCTTTGCTGGTGGCCGGGTCGCCAATCTGTTCGCAGATCGCCACCGAT
TCGCCCAACAGCACCAGTTTGGCCAGATAGTTTTCCACCGCATGGTAAGGAACGCCCGCC
ATCGGGATAGGTTCACCCGCGGAAGCGCCGCGCTTGGTCAGCGAGATATCCAGCAACTGC
GAGGCGCGTTTGGCATCGCCATAAAACAGCTCGTAGAAGTCGCCCATACGGTAAAACAGC
AGAATATCGGGATGCTGGGCTTTCAGCTTCAGGTACTGCTGCATCATGGGGGTGTGCAAG
CTAAGGTCTTCTTTTTCCATTTAAATAAATCACTTATAAATTACGATGCCAGTTTTGGGG
CAATTGGGGCATTTTGAGCCATATTTTTCATGTTTTCCCAGATGCGATCCAGTCCCCATA
GGGGACTCTGAATCTATCCAGCATGCGTAGACTTCAACAAGCATTAAGTAATCGTCGTGT
GCCAGTCGTTCACCAGGACGCCGCCCGGAATAGACTACCAACGTAATGGCTGCCTTATCT
ACAGGATGCAGACAACCTTTTTCAATCAGCACGTTGTACTCATCATAACTGAGTGGGGCC
AGGGCTTTGCTGCTTTTTGTGAATCGGATGCAATGTTTGCCTATTGCTTCGCAATAATGG
TTAATTTCATACCAGTAGATGAAGCCGGAGAACGTGGCCGGATACGGATTTACGGCCTAA
ACATGAATAATTCAAACAAACCCGGAGTCATGGTTCGAACGCTGGATTCTCACTGCTTCC
TCCGCCTTCCGAGTAGTGATGCCTGAACAATGTATGCTGTTTTTTGCGAATGATTCCGGC
ATTGAGTAAACCTGACGAGTTGCTGTAGAAAGTAGGTGATTGTAGGTGTACATAATAAAG
CATCATGCTGTTTGAGGTTATAGCGTGAGATTGTATCCGTTGGTTAAACATACGCTCATT
AAGCGTCTTTTCCTGTCTGTTAGTGTCATTGAGTTGTTATCCGGCAGCGGTCATATGATG
GTTTACGATAATCCTGACGGGCTGGCGAAGGTTATAACCTGTCTTATGAAGGCAATGTAA
CCACAGGGAACCATTACCTTCCAGGGGCGTTAAACAGCCGAATTAAGCATGTCATATCAA
CAGCGCGAACCAGTCAGTCGCTCGTTCCGGGTTGCAGTAATTGCTCGCCTAAACTATGCA
CTAAACCTTGTAGAGCAGGCTGGTAAACCATTAATTCAATAGGATACTCATTGTCAATGT
CAGAGAAATTAACCTCTGATGAAGAAAATTAATAAGGTGATGGTTCGACGTCATGTCATG
AAATATATGCATTTTTTAGTTATTCATGAATCACGCTTAATTCTGAACCAGGTAATATAG
AGCGCAGGTAAGAACAATAACGTAAGTACCGTTCCGACAATAATACCTCCCATCATGGCA
AAGGACATAGGCCCCCAAAATATCTCACGTGAAATGGGGATCAGCCCCAGTGTTGCGGCA
GCAGCCGTCAGCAAAATAGGGCGTATACGGTGTTCTGTTGCTTCCACCACGGCTTGCCAG
GGGGACATTCCCGTTCTTCTAAGCTCTTCTATTAATACGATCAGAATGACCGAATTACGA
ATGAGTATTCCCGTCAGCGCCAGAACGCCCAGTAAAGCCACAAACCCCAAAGGTGTGTCG
CTCAGCAACAAGGCAATCACTACACCGATAAGGGCCAGTGGCGCGACCGAAAAAACCAGG
AACAACTTGGAGAAGCCCTGTAGCTGAATCATTAGTAAGGTCGCCATAACGAACAGCATG
ATGGGTACGACTCTGGCGATAGGTGCCTGAGATTTAGCGCTTTCCTCGACAGAACCTCCA
ACTGTGACGGAATAGCCGGGGGGTAATGTCTGCTGAAAAGAGGCCACCTTATCAGAAAGT
TCTTTTGTGATTGTTGCCGCCTGCTTTTTGTCATTTATGGCTGCTTTGATGGTTACGGTT
GAGATTCTGTCCCAGTGCCAGATAACTGGCTGTTCAAGTTTATATTGAAAGGTGGCGACC
GATGACAGTGGAATCGATTTCCCATTACTACTCGGTAACTGAAGATTATAAATACTCTCT
ATTGATCCTCGTTCCACTTTTTCTGCACGGCTAATCACATCAACCAGATAAATATCATCA
AGTACTTGTGTTACTGATGTCCCCTCGGCGACCCCATTAAGTGCCGTAGCGATACTCTCT
GATGATACCCCTAATTGCCGCAATTTATCTTGCAATACATTAACTTTCAATACGCGGGCC
GGCTCGTTCCAGTCGAAAGCAATATTGGTCAGGGAAGGGTGTGAGATGATGATGCTGGCA
AGTTGTCGGGAGTAATGTCGCACCGTCTGAATATCAGGTCCCGAAATTCGATATTGCACA
GGTTTTCCAACTGGAGGGCCAATATCCAGTAGGCTTACATAAGCATCAGTACCTGGAAAT
GTCTTTTTTAGATATTGTTGCAGATTTATACGAAGTCGATCACGAGCTTCGATATCTTTA
GCCACAATGATGGTTTGTCCCCAAAATGCATTATCAGGTTGTACATTGAAAGACAAAATA
AAACGAGGGGCACTGCGTCCCACATAGGTTGACCAATGTTCAATGTCTTCATTTTCAGCC
AATTTTTCTTTTTCGAAAATAAGCATTTGTCTGCTGGTTTCAGTAATGGAACTATTTTGC
GGCAGGTTCCAGTCAACAATCAGTTCCGGACGGTCTGAGTTCGGGAAAAACTGCTGCTGA
ACAAACGCCAGGCCCAGAATCGACAGAAGAAACGTAGCGATGGTTGTAGCGATGGTCGCC
CAACGATATTTCAGGCAATAGTTTAGTATGCGGGAAAATGCCCGCATAAACCTTCCCTTA
TCTTCAACATGCTGGAGCGGCATATTTTTTAATAATGTCACGCCTAATAAAGGAGTAAAT
AGCACCGCTACTCCCCATGAAACGATCAATGAAACGGCCAATACCACAAATAAGGTGAAA
GTGAATTCCCCGGCGTTGCTACTGTTAAAGCCTATTGGAATAAAACCGGAAACTGTAACC
AGCGTTCCGGTCAGCATAGGAAAAGCCGTCGAGGTATAGACGTATGTCGCTGCTTTACGC
AAGCTATCACCGGCTTCCAGTCTGGCAACCATCATTTCAACCGCAATCATGGCATCGTCA
ACTAATAGCCCAAGAGCGATGATCAGTGCTCCCAGCGATACCCGCTGCAATGTAATATTC
GAGTACTGCATAATCACAAACGTGATCGCAAGGACCAGAGGGATGGAGATGGCGACCACC
AATCCGGCGCGAATTCCCAAACTGATAAAACTGATAGCCAGCACAATCGCTACCGCTTCA
AAAAGCGCATGGGTAAAACCTGATATTGCTTTATGAACCGTTTCCGGTTGATCCGCGACC
CGATCAATAGTGACGCCGACTGGAAGGCTCTGCGTTATATTCGATAGCATGGCATCAAGC
TCTTTACCGAATTCCAGCAGGTTATGGCCTGTTTTCATGCCGACTATCAACCCAATCGCC
GGCTTACCATTAAATCGAAATAAAGAGTCAGGCGGATCAACATACCCACGGGAAATGGTA
GCCACATCCGTCAAAGGAAAGAAACGATTGTTTACCTGCAGATTGATAGCGTGCAGGCTG
TCCTCAGAGATAAAACGACCGCCGACGCGTAATGCAATACGTTCACCGTTGGTTTGAATA
AATCCGGATTGCGTTACTGCATTTTGTGCCTGAAGTGTTGCCAGAATGGCTGACCTGTCG
ATACCGAGCGCAGCAATTTTTCGCGTAGAAAACTCCAGATAAATCACTTCATCCTGCGCG
CCAATAATATCCACTTTCCCGGCATCAGGAAGAGTTAGTATCTGACTTCGGACATTTTCA
ACCAGATCTCGCAGCTGTCTGTGATTCATGCCCTCACTGGAGAAAGCAAATATATTGCCG
TAGACATCACCAAAATTATCATTGAAAAAAGGCCCGACGACGCCTGTGGGGAAATCATGC
TGAATATCTGCAATCATATTCCTGATACGCAACCAGGTCGGTTTTACATCTTTGGCTTTT
GTTTCCGCTTTGAGATCAACAAATATGGTAGTTTTTCCGGCAGTGGTAACACTCCGGGTA
TGCTCAAGGTTATCCAGTTCCTGTAGTTTCTTTTCAATGCGGTCAGTGACCTGTTGCGTC
ATTTCTTCAGCAGATGCTCCCGGCCACTGCGATTGTATGATCATCGTCTTTATCGTAAAG
GACGGATCCTCTTCTCGGCCAAGTTGGTTATAGGCAAAAACGCCAGCAATGGAAAAAACT
ATCATGAAATACCAGACGAGAGAGCTATGCTCCAGGGCCCATTCAGAAAGGTTGAATTTC
TTCATTATCGCATCCTCTGTCCCGGCGTAATGTGTTGTCCTTCCGTGATCTTATCGACGC
CGGAAACAACGACTTTTTCACCAACATTTATTCCCTGCAGGACCCGGATATAGCGTGCGT
TAAGTGACGGCGGATCGGTCAGAATTGATTTCAGCGAGACGGTATTTTTCTCGGGATCAA
TCGTCCAGACCTGCGCACGACCATCAATCTCATTCTTTTGATACAGCGACTGTGCAGGTA
AAACAACAATGCCGGATTTGGTATTGGGACTATCCGCGCATACTGTTACCAGCGCGCCGA
TCTTGAAAACCATTGGTGCGTTATCTATGGCGATTTTTACCCTGTGTGTTCGGGTACTGG
AATCCGCTTCCGGACCCACTTCCCGAATCACACCGGTGGTACGTATTGTCTCGTCAAGTT
GTAGCGACACTAAAAAGTGAGAATCTGAAGATATAGCAGGAAGTTTTGATGCAGGGATAT
CGATGACGACATCGCGTTGTTCGAGGCTCGCTAATGTCAGCACGGTTTGTCCGGCCTGGA
CAGTCTGACCAGTTTCTACCGCGGTGCTAGTAATAACGCCATCAAAATCAGCTTTCAATC
TGGTATAACTGAACTGTTCTCTGGCCTTATCGAGATTAGCTTGAGCTTTATCAACATCTG
CCTGCGCTGTTGCTAATGCTTGTCTGGCAAGATCATATTCTTCCTTACTGATGACCAACC
TGGCGTTGAGTGCGCGTTTGCGTTGCTCCGTCAGTGCCGTATTCCTTAATTGTGCCTGCG
CACTACGTAATTGAGCCTCCGCATTAATAACAGACTGTTGCTGGGGAAGGGGATCTATTT
CGGCAAGGACATCGTCTTTGTGGACAATATCGCCAACATCCACTTTACGCGAAATAACAC
GCCCCAATGTCCTGAACGCCTGTTCAGTTTCAATATGGGGTTGTATGATACCCGTAAAGA
CAGTATCGCTTAAAGGAGCCGCCTCTGCGGTAGTCCATATTACTTGCCGTAAGGCTGTCT
CTTTTTCTGAATGTCGGTCGCATGCTGAAAGTAAAATGCCTGTCATGATCAGCAGTGGAA
TAAATAGCAATCTGTATCGGCTCATATTAATTCTCATCCCAGGATACAGTCTGGCCTTCT
CTCAAAAATCTGCCACCGTCAACAACAACCCATTCATTTGGTTGCAAACCCTTTGTGACA
ATGAAATCTTCCGACCGATATTGCGCTACGGTGACTTTTCTCATTGATACCTCGTGATTT
GAGGTATTGATAACCCATACAGCCGGATCACCATAATTAGAATCCATCGATGTCCATGGC
AGAGCGATGCCATTGCGGGCGTATTGATGAAATTTTCCCGTTATTGGCGTACCAAGTGGC
CAGGGTGTTTCTTTCGGAAGTGATACCTTCACTCGAATAGTTCCGGTCGCGGAATCAATA
ATTGGCGATATCTCCCTAATCACTCCCATTGTTTGATATCCTGATTCATCGATAGGATGA
ATACTCACCATTTTTAATGGCTCTCCATTGATGAAGTAAGCCTCAAAAACATTAAACACG
GCATCTCTGACGCCATCGTGCGCTAGCGTTAAAACGGATTGCGTAGCTGAAACCACCTGG
CCGATCTCAATATTAAGAGCAGTAATCACACCGTCTGCATCCGCCTTCAGCATGGTGTTG
GATAAATTATCCATTGCGGTAGCGAGGTCCGCCTGAGCTGAGGCAACACTGTTTTGTGCC
GTAATCATATCCGTAAACGTTTGATCGTAATCTGCCTCAGCGATGACCCGAGCGGATAAC
AATGTTTTATAACGCTGATAAGTAAGCGTCTTTCTCTGAAAGGTAGCCTGTGCTGACTTT
AGCGTTGCCTGGGCATTCTTCATGTCCGCGCGCTGTTCAGTATTATCAAGTCGGGCGAGA
ATATCGCCAGCCTTCACCAGCGTGCCGATATTCACCCGCCGCTCTGTTACTTTCCCTCCA
ACTTTGAAGGAAAGCTCGGTTTGTATTTTTGCTTTGATTTCGCCTGTCACTTCGATATCC
GGCTGGTATTCCGCCGAAGAGACTTGCATTGCGCGGACAGGGTGAATCGTGCCTGTACTA
TCATTGTTTTGCCGATCACAGCCAGCGAGGATAGAGAGAAAAGCACAGCACAACCCGTAA
GCTACACACTGAATACACCGCATCGCTAACGTACCCCCTGAAAAGAGAAATCTGCGATTC
ATCTATCCCTTACGATTAATGCTCCACCACAATTTCCGATAGCGGACGACGCCATTGTTC
CTCTATCCGGGCATCGTCTGCGCGATATCCAAGGGCTATCACGAGCGGAATAACTGACTC
ATGCGGTAATCCAAGCAGCCGGACGATTTTCGTCGCTGAAAACCCTTCCATTGGGCAAGA
ATCAATCCCCCTTGCTGCTGCGGCAAGCATCAGCGTCTGTGCTGCAAATATGGCATTTCG
GGCAGCCCAATGACGGCTCCCTGTATGTCCGATGGGAAGTAATGATAAACCCGGATTAAA
CAATGAAATAATATTGATCAACGGGGTCCACAATGCTGAGGAGCCTATTGTCAGTATTTT
AATAAATTTTCCTATTTGCTTGCGATAATAATCTTTTGATTTTGGTTGTAATTTGGGTGA
GTCTTCAATATAGGAAAGTTGTTTATTTGCCGTATTTCTGCCAATTTCAGGGCTGGCGAC
AACAACAATAATAGCTGCTGATGATTTTGCCGCTTTTTGTCCATTACAGGCTTCTGCAAC
TTGTGATTTTAATTCGGGTGTTTTAATCCAGTGAAGCTGGTACGGTTGAAGATTGCCGCT
GGATGGTGCATAGCCGGCTTCGGTAAGTAATGCGGTGATGATATCATCGGGAATCGGAAT
ATTACCGAAGTCTCTAATAGCCCTGCGCGTGCGATTAGTTGTCTGAAAGTCGGCCCATAA
ATACGGGGTATCTTGCGTATGCATAAAGATAATTCCTGGTGAAAGTGTGATAACTCAATT
GGCAAATTAGATTTGTCAATTACCTTGTGTGTTCATATTTTAAATAGTAAGCTTTAACTT
TAATTTAATAAACTTATATTCTGGAGCACGGAGTGAAACGCAGCCGACTCGTTGCCAACC
CCAGAAAAACGCCTGTCCAGGCTCGTTCACGAGCAACTGTTGATGCAATAATTCAAGCTT
CAGCTTACATTTTGAATAGGTATGGATGGGAAAGTCTTACTACTAACGCTATCGCTGAGC
GAGCGGGGGTTAACATCAGCTCCCTGTATCAGTTTTTCCCTAATAAAGAAGCTATTATTA
ATGAGTTACAACGTAGGCATGCTCTTGAAATGCATAATGAGTTGCATGAGACACTCCGGT
TGTTTCCTGAGCAGTCTTCTCTCCGGGAAGCCCTGACGCTGATTGTCGAGATGATTGTCG
ATAAACATCGAGTTTCACCTGCTGTTCATAAGGCTTTGACGGAAGAGATACCGCTTACGG
CACGACGCGTACTGGAGGATGAAGAAGAACTGCGTAAATGCTTAATCGATGGGTTAAAAC
CCTTTATGAAAAATGTTCCCGATCCCGAGTTTGCTCTTTATATTATCGGTACCGCAACCC
ATGCGATCATACATCGTGTGACTGTAGATCGTCCGACTCTTTTGCATACGCAGCTACTGG
TTAGCGAGCTAGTCACTCTTTTTGAGTTCTATCTGAATCGACCGTAGCAGTTTTATGATG
TGGGTCATCTGCAAAGCGCGATTTTTCGTGAACCGAACGCCATCTTTGCCTGATGCATCG
CAAAATCATGCGCCGGCGACAGCGCATTAGTCACGCAACGCCGATGGAACCACGCCGAAA
CGGCGGCGGAAAGCCGCGGTGAATTTGCTGTGGGATTCGTAGCCGACATCAAGGGCGATG
GCGGCGACCGGCCGATCCGACGACTGCAGCAGCACCATCGCCGCTTCCAGCCGGGTTTCC
CGGACGCAGGCGGTGATGGTGTTGTCTTCCTGCGCCAGCCGGCGGTTCAGAGTACTGGCG
GTGGTGGACAGCGCTTGCGCCACCCGGTCTGCCGACCAGTGGTCATAAGGACGCTGCGCC
ACCAGCCGCCGCACCCGTTCGCTCCAGTTCAGCGCGCCCGGCGGCATCAACACAATGCCG
GACTGCTCCGCCAGTAAGAGTAAGACCTCCAGCACCCGGTGCTCGCTGAGCGCCGCTGAA
CCACTGACATCACTTAGCGCGTCGGCGGCGCGCAAAAACGCGGCCCCTATCGTGCGGCTG
TCCGTCACTTTGGCCACGTTTCGCACCGGCTCCAGCGCGGTGAACTGACCGAAAGACTGG
TAAAAGTGCGTTACCGTTTCAGGTTGCAGGCTCAGTATCTGCGCCACATAGCGCCCCTGT
GGCGCCGGGTCGTTGATCACATCCCATTGAGTGCCGCGCGGCAGGATGAACAATTCGCCA
GGGGTAAAAGCGCGGCTACCTTCCGGCGTCAGCAGCTGTTTGGTTCCGGAAACGACCAGA
CCAATCAGGTCGGTACGCATCACCACCGTACGCAGCGTGTACTGACTGCGGGCAATAATC
TGATGGGTAAGCGACGGGCCCGCAGGAGTATGACGCGGCACCGGCTCGGCCGAATGCGTC
AGGGGCAGGTTGGGGTGGTCAGTCAGCGTCATCCGGCATCCGTGGTGAAAATGGAACAGA
GGTTGCGCGAGGCGGAACAATGGGAATGGCGCCGGTGCGCTACCATTGGCAGCACAGTTC
AGTCTGTGTCCTGACATTCATCCCCGATACTGCCGTCATGCACGGTATGGTGATGAATGG
CCAGCCAAGCCTACCATGAGTCACAGGAATACTACTATGAAAACGGGTTTACCCCTGATT
CGCGTCTGCACGCCGTTGCTCGCCGGTTTGTTTATGACCGCTGCGGCGCACGCGGAGACC
CTGACGCTCTCCAGCCCGACTATCGCCCCCAATAGCACGTTGCCAGCCAGCCTTGAGTTT
AACGGTTTCGGCTGCAACGGGGTGAACCAGTCTCCCGCCCTCAACTGGCGCGGTGCGCCG
GCGGGTACTCAGAGTTTTGCCGTCACCGTTTATGATCCGGATGCTCCTACCGGCTCCGGC
TGGTGGCACTGGATGGTGCTCAATATTCCGGCGAGTGTGAACGGCCTTGCCGCCAACGCC
GGCGAAATCGGCGGCAAACGCCTGCCAGCCGGCGCGCGTCAGGCGCGTATCGACTACGGA
GTGGAGGCCTGGGGCGGCGTCTGCCCGCCGGCGGGCGACAAACCGCACCGCTACATCTTT
ACCGTCTACGCGCTGAAGACCAAAACGCTGGATGTTCCTAAAGAGGCCAACCCGGCGCTC
GGCGGCTACATGATTAACGCCAACACGCTGGCTAAAGCCAGTTTCACCGCTTACTACGGC
CGTCCGGCGCAGTAGCGTTATCTGGCTTCCCCCGATACCGGGCAAGAATCAGAAATGTTT
GTCACCTGCTGAATATTGCCGCCCCCCAGATTATTCATTCTGGGGGAACGATGATGGTCT
CGTTTATCGGGGGGAGTCGCTGATTTTTGCCAGAACGGGACCTAATAACCTGATTCCATG
AACTTCGGCATCAGTGAGCTCAGGATGCAAAAGATTAATCAGTAAAATATCCCGATCACT
ATCAGAATGGTTGTAAACGTTATGGAGAAAACTATGATCGAAAAAAATAGACTTCCCTTC
TTCCCAGCGCCGTTCTTCTCCCGCAACGATTAGGCCACAATCCTCAGGAATAGTAATGCC
AAAGTGGCAGGTTATTTGCGCATTAGTCCAGTCATAATGTTCAGGAAGCCAGGCTCCGCC
TTTTAACCGCATAAAGGTGACTTCTCCTCTCCACGGGAAAAGCGTGTCTTCAAGTCTACC
AATTAATTTTTTTAAATTAGGGAAATGAATTATTTTTTCACTGAATTCCCCGCGACTCCA
AAGTGAAATGGATGACCAGTCTTTCTCTGAAAGGTTTTTAAACAGAGTACTGGATGAATA
CACTTTCAGCTGGCCAGTTGCAGCAGTGAATTCTTCTTTAATAGCATGAAAGTTTTCAGC
CAATAGTTTAGCGACATGTGCAGTCGTTTCACTTGAGCTTTCATCAATCCATGGTCCATT
ACTCAGGCCGGGGAAAAACAGCAAACGTGGTTTTTGTAGCGGGTGTGATGGTTTGCTATG
AGATTCACCCAACATTCCGGCCAGGAAATCGGACAATCGGCACGTAGAGTCAATGCCATA
AATATCAGATAGCTGTGTGGTAATATCAGCAAATGATTGCTTGAGATATAGATTTATTTC
TGTTTTATTCATGTTGTTTATCCCTCTCATCTTTCAGGGGTTATGTATGAATTCAGAATG
TGATCCTGCCATGTCCCATTTATTTTTAAATAGGATTTGGCAAATCCTTCTCTCACAAAC
CCCAGACTTGCTAATATATTTTGGCTACGTATGTTTTCGGGGAGATGGTTAGCCATAATA
CGATGCAAACCATAATTTTCATGAACGTAGGCGATTGCACTTTCCAGCGCTTCACGCATC
AACCCTTTTCCTTGGTGTGACTTATCGATTGAGAAGCCTAAATAACCAGCCTGGAACACA
CCATAGACAAAGTTTGTAAAATTAATGCTACCAACGATCTTATCTTCTCCTTTGATGGTG
AAAACAAGCAATAGGCACTTTTTTGCTTTAAAATCAGGCTGAGAATCAGCAATGCGCTGC
CTGATGCTGTCAAGTGAGAAGTAATCCTCAGTGCGCAATGGTTCAAATGGCGCAAAGTTA
TCCCTGTTTTCGACTAAGAAAAGTTGGAGTTGCTCGGAAAAATCCTCTGTAAGGCAGTAA
ACATCAGTCCTTGCAGTGGAAAATAATTTTGTTTTTTCTGTGCTCATGTTTCTTTTTCCG
GTCACGTTATTAGTTTGATGGCTGTAGTTCAGAACTATCAGGTTCATTCAATGGTACTAT
TTTTAAAGAGAGTGCGAAAATCCCACCAATTAAAGCAATTGCGAAGATTTCTATCAAAAC
ATTCTGTGCGGGTTCTGCGCCAATACCGATAAGCGTTAAATAGACAGAGTAAGCTCCGTA
TAAAACAATAACCGAGCTCATTACCAGACTAAGCGTGAACGCCCGAATCTCTTCAGGAAG
ACGAGCCAGTAAATTACTGATGGCCACGTCCTGTCCCAGGGTTACACAGGCGCGGAAAAA
CAAAACATATAAAATAAGTGAAAATATGCCGTCGAGATATATATAAAGAAAATAACAACC
AATAGATAATAAAGCAAGGCTACCAAAGGACAGCATAACCAGAGATTTATCATCAAACTT
CGCGGCGGCGCGTGGAACAATTACCCCCTTAACGTAGTGGGCGGCATCAAAGGAGGCAAT
AAACAGGAATAAAGGGATGAGATAAATAATGCTGATGTCCATGATGTTGTATTCCCTAAA
TTCTGCCACCATCAAGTAAGTGTGGACATGGACCATTGAGAAATTAAGTAAAACAATTAT
CAGCGAAATTTTTATCAGCATGACCAACTGTTCTCGGCTCATAGCCCTGAGATGAGAGAC
AAAATTTTTAAGTGTGTTCTTCTCACTTGTTTTCTTCTGATTATTTTCACTGTCAAACTC
TTGTGCCTTATTTTTTTGCGGATAGCGCCACAACCAGATACCTAAAGTAATAAACATAAT
TGCCGGGATAAACAGCATGGCTTCTGCATACCCGATAGTACGATACATTACGAGTAAGAT
GAGCAGAAAGATGATCGGAACAATCGACACAATCTCCTTACCATATCGCTGTGAAAGCAA
AAGTGCTTTGGTACGCAGCCCACTCTCCTCACCATGTTTCATTATTTGGTTGTCTATCAT
ATCTTGCAGCATTGCCTGATAGGCACCCGAAATCAGGCTCATGCCGATAGCGCTGAGAAA
TGAGCTGAGGATCAGCAGTGATATCTGCAAGCTGGCATCGTGAGTGCTTGTCAGTGAGAA
AAAAAGTGTGAGTAGAGCCGATGCGGTAAAATAACTACCCAACGCAACGCTTCTGAAATG
CCCCAGCTTGTCGGCGAGTAAACCTGATGGCACTTCGAGGAGGATTGATGAATAAAATGC
GATAGAAACTCGTAGTGATACCGCGGAATTAAACATCCCTCCTAAAGCGCCGACCAGAAG
ATGGCTTAACTGATTTGATGTCGATTGCATCGCGCGGAAAGTACTATCCAGATAGCCGAT
GCTTTTTAACCAATTACTATTTTTCATTTTTATTGCTCACGCCTTGCCAGATAAAATTGA
GTCAGATAGTTAATAGCCAGTTGTGCATCATTTTTTTTAGGATGCAACGTATCATCACCA
AATAGTGTTCTTAATTCACCGTCTTTGACCTGTGGTGAAAAAGAGCGGATTATTTCTACT
ACCTGGTCAATATAACGCTCATACCAACTGATAGACCGAACCTTCGCCAATATGAGTCGG
GCGGTCAGCGAAGAGAATCGCTTTTGCATGACGAGATGACGCGTAATATGGTCTATATGC
ACCCATGAGAGCGTTATCTCTTCATAACTCCCGGAATGATAGCGTAATGCTACATCTGCA
TCAGAGTGGTAATAACCCATAATGTAGCCATGAAAAATCTGGCCCACACCTACCATCCCT
GCATTATAACAATCGGCAGCGCGTAGTGCTCCCATACTGGAACAGCCCAGTAATAGTCCC
CCGGCCTGAATGAATTCCAGGCACTCCACCACGGTTACAGACATTTTAGTGCCAAACAAG
CCATCAGCGATTAATACCGGGCGACCGCTACCCGTTAATGTTGCCAGTTCCCCACCCTGA
ATCGGTGGGCGATACTCAATAATAGCGTCACGTTGTTTAATCGCTGACACTGACGGACCA
CCAAATACGATCGGTTTACGTTTAGGCGAAAAAAGCATAATTTACCCCACCCGGCCCGGA
TTAACATGCCAGTCATACAGACCAGGAATAACTGCTTTAACCGTATGAAAAGGTAGATCG
CTCAGCGATAAGTCCACAATATAAACATCCTCGATCTCTTGTTTTTCGAGAATCGTCGCA
AGAAATTGCGTTGCTGCTGCCAGGGTTACGGGAGGTTGTTCTGAGATAGATGGTTCTGAG
GGAGATGGTTCTGATGACGGCATCGCCACGTTGGCATAATGCTTGTGGAATAACGCCTTC
AACTTGCTAAATTTAGACGTATCAAAGAAGGATTGTGAGCGGTACTTTTTCTCCTGCCGG
TTTAAATCTTCCCGGGAGGCTTGCAGACTCACTACCAGCCCCTGAATCGCTTCCATCATT
GCGGCATCCAAAGCGTCAGATTCTGTAAAACCTGATGCAGAACCTGCAATCATAAACTTC
GGCCCCATACTGACGGGATCATACAAAGCAACATAGTAAGTGGGTAAGGGGCCGTGTATA
CGCAACGCGAAACTTTCGTACCCTTTATCGTTAAGATGTTCCCACAATGTCATGGTCGAC
GCGCGGGAAATGGTCGAGAGATCAACAAAATCAGCGCAGATTTTGGACAGACAGTTCTTG
TAGAACAGGGATGTCGTATTACGTTCAATCGACTCCATGATCGCAAAACAGGTCGCTTCT
TCCAGACTGCCCCCGCAAGCCAGTCCGGAAGTATGCGCTTGTATATTAGCGTTATGTCTG
TCGGCACCATGATATGGAAATTGCACTTCAATCGCAGGGATTCGCCGTTCGCGACCCGTA
TGCCACTCATATCCGTTTATCCATTGCTGAATATTACATTCCGGAGTGAAACCTAATCGT
TGCAGTGTCTTTTTATCGTCCCTGGTTGCCTGATGATGAAAAATAGCCGGCTCGCACCAG
CAAGCGCAATGTCGTTCATACGCTTCCATCAGCGCGCTGCAGGTGGCAGCGGTTAAACTA
CGGCCTTTACCCTGTGTGGATGATATCTGGCCTTTTTTTATCTCCGTTCTCACTGCATTG
ACGATGGATATTCCAGGAAGATTAATAAACTCACCTACTGAGGTGAGCCTTGAAATACCT
AAACGCTTACGCAGCGGTAGCGCAAGAGCCAATACTTCTTTCTCGGTATAACGCCTTAAG
CCGGGATCAGCTGCTGTTTTCAACGATCGTTCCTCCCGGCCGAAAAATCATGGGCAAGGG
TCAGGCATTTCAACTGAATGTATTTATTTATCTGTTTTCTGACCGTTAACGGAAGTGTCG
CATAGGTTTTCTGCGCATCAGCCAGACAATGGAGCCTGATCAGTTCTGTTAGTGAATGAT
AAAGTTGTGCGCTGATTAACTGCGACGTTCCCTGATAGTCATGAGTAAGCCAGTACCTTA
TTTCATTTTTTTCCAGTGCGCTGTGCAGCTTGCAGCCGGGGCTAAGGCGTAACAATCCTG
GCAGGTTTTTTTCATCTAACGCCCACTCACGAAGTTCAACGATGTAGTCACCAAATACCA
CTGCATCGATATGCGTTGAAAGTAGCATTTCTATTGCCTGCTGTGGTTCTTCGACGATTG
GTTGTCCGCGTACATTGAATGAGGTATTCAGTAAAACAGGAAACCCAGAGAGTTTGCCAA
AGGCATTCAACAACGCGTGGATCTCGGCATTGTCATGCGCCGAGACCGTTTGTACCCGCG
CAGTACCATCAACATGGGTGATTGCCGCGAGTTTGTCCCGGCATTCTTTTTTAACCGGCA
GAACTTCGAGCATGTATTTATGTTCACCATCCCCGTCAAAGTAATGGCTAAGATGTTCGG
CGGCGACCATGGGGGCAAAAGGGCGGAAGTCTTCGCGGAATTTCACCCACTTGTTGATGA
ATTTCCAGGTATCCATTGAACATGGGCTTGCCAGTAATGAGCGAGCGCCTAATGCGCGTG
GACCAAATTCAGAACCTTTATTGCAGGAAAAATACCCGATGACCTGTCCGGCATTTAATC
GCCCCGCCAGCGCGGCAGTGTCAATGGGGGTGATCGTTATTCTGTCAGCAAAGCGGTTGG
TGGCAAAAGCGATGTCGCGGTAATGATAAACTTTGCCCAGATAATCATGACTAAAGGCAT
CATTCAGGGTTTTTCCATGCCTTTTGTAATAGGCGGCACTGGCCGCTCCAATCGAAATTC
CAGCGTCATGTTGTGCGGGGAAGAGATAGAAGTCTTTTAATTTAAGGTGGTTACGAACCT
TAAAATTGACGACGGAATTTAACGCCACTCCGCCGGTCATGACCAGAGGGGTATTATTCG
TAATCTGGTAACGTTCGAGGCGGGAAAATATTCCTTTTTCTAATACTGCCTGCACCGAAG
CTGCCAGGTTAGCGTAATCCATGGGATTGGATTTCTTTTCAGTGAACCGTTGCTTCCACG
AATAGCCATACGATATGCCTGACGGTGTTTCAACAGCGATTTCATCAGCATACTCAGGTG
TGCCGTACGGCGCTAATCCCATCAATTTACCGGAGGCTTGCCAGGAATCAAATACGAACT
GGCTCACGGAAGCATAGGCTTCTCCAAGGGAAACACTGCCATTTCTTATATTAAAAGACG
GGCTGTATTCCCTGTTTACTAGCCGATAACCCTGCTGATCAAAAGAATAATGCGACACGA
CATGCAACTGCGGCTTAATTCCGTTTAGACCTGCATTCAGGTAGGCGGCAAATTCTTCGC
CACTGCATAAAAGATCTTCCCGGCCCACGACGGTTCCGCCCGAACCGTCAACGACCAGAA
CATTACCCTGGTTAAATTTTGAACCAGACCAGGCAGCAAAAGCATGGCATAGATGGTGAC
TGGCAAAGACGGCTTTGGCAGAGAACGGATCAAACAGGGTAAAATCTGCGGCATGGATCG
GCTGATTGAGGCCGATATACTCCGGTGTGGCCGCCTGAATATTATATGCAAAGCAGTTCA
CATCATGGTAAGTAAGACCCGCGGCTGAAAGGCAGTAATCCACCGCCAGGGTACTATCGA
GAATATTCCGGCCATCATGTTTAATCCGCGTAAGGCGTTCCAGTTGAATGCCATAACGAA
TTTTACCGTTGACCATAAGGCATGCTGACGCATCATGGCTGGCGGAAATGCCAACAATGA
CATCGTCATCAGGTTTAATTAGCGGGAGTGAAGACGTTATATTGGTGTCTATGGTCACCT
GAGATGCGAGGGTGATCCGATCGAACAGCCCTTCGGCTTGCAACCATATAGTCTGTTCAC
CGGTATGGCTTAGCCCCTCGGTAGAGATAAGTAGCGTGCCATTTTCCCCGATGATTTTCT
GACCATCGACTATTGCCGTCAATCGGGTTGTGCGTGCGATGCTTCCCTGAAAACCAGCGA
CCAGACCGATTTTTAACCCGGTGTCTGTTGAGGGCAACGTGAGTGTGGTTTCTATCTGCG
TCGATCTCTCGACATTGAGATCCCAGCACTGTGGCATGTGTGGTGGAAGCGGCTTATTTT
CAAATAAGTACAATCCCTGATAAGCCTCACTCAGGCAGATCATACCGGCGTGTAGCGCCA
GACGATCGTGGGGATTGCCCGATTTGATAAGAAAGTCGCGTAGGTTGGCTGCCAGCCCCG
CAAGGTAAACAACGGCTGCAGACGTACCTTTTATGGAGTCAGGCTCACCAGCATTATTAC
GTGTTGGGTAGTCAAACTCTCTGACGATAAATTCTATATTGCCATTACCTGCCGGCGTTT
TTCCTGGAATGGTATTATTTGTTAATAATAGAGCAATACCGATTGCTTCCGCCGAAGAGC
CAGGGAAACGCTGGCGTCCGAAATCGTGACCTACTGATGCCAGTATGTAAGGTATGTCAG
TTGCGTCGGAAAAGTTAGATAAAGCCGCATGCAGCGAATGAGAGAATTCATTTTCAGCAG
AAGAATACGCATGAGCTTCGATATGACAGTTTCCAAATTGTTGGACAACACGTTTTCTCA
CGCTGTCATAGCCTTGGGAAAAGGCATCAAGGTAGCTGGCGGAAACAACGCGGGAAAAGT
CCTCTCCTGAGTAAGAAAAAAGATCGCTGGTCAGTAAACCGGAAATTTTAACGGTATGTG
GATTTACTCTCTCTCCATTTGATATTTCCGCCAGCCGTACGATTTCGTTTTTTCTTGCAC
TATCAAATAGAAGGATATTGGTGTTGTTCGTGTCCATACATCGCCTTATCAACCAGTATT
ATTATATTTTTTATTTTAAAGTCAGAATGAAGGAGTGAAATTCATCCTTTGACAGGAGTT
TTCTATATTTGCCAAATCTGTCACGATCACTTCAGATGAAATACCTACCCCTAATTCATA
GGTAACGGCTTTAAGGTTAGTGCATTGCGTAACGGCTTGCTCTAGCAAAGGAAAAACCTC
AGCCACAATTTTTTCTGAGTGAGTGTCACGATATCGCCAATGATGTTTAGGATGAACACT
ACCGCCTGCAATATGAATTTCATTGACCGCTGAGAGTGGCAGACTATTCAAGACATCTTC
CGGTTTCAGGCCATAATAGATCGCATAAGAAAATACATGGCTGATATCCAACACCACACC
GCATTGCGTCGCGTCAACCAGACGATGAAAAAACTCACCCAGCGTCATGTCGCCCGCGGC
AATACTGAACGAGGGAATTTCGGCACAAAATGGAATGCTGGAAACTTGCTGAATACGTTT
CACACCCTCGATTGTCATTGCAAGGACTGACTCGCAGAGCACCGGTGCTGCGAAATAGGG
CAGATTATAAGGGCCAACATTCCAGATGCCGATATCTTCCAGACACCATGCCGCTTGCAA
CGCATTACTGATGTTGCTTTGATTTTCCAGTACATCAGGTCGTAATCCATCAATTCCCGC
AGGTTCCATACCTGAAAAATGGTGTATGAGCGGATAGTCAATAAAGTTCTGACGAAATGC
CTTGGCTACAGCGAGATCTGGAATAGCGACGACTGACAGATGGCTAATTCCATGTTGGGA
TAATTTCAATAGGTCACTTAATTTATGGCCATAACTGTGAGTATAATCAATCCCTAATCC
TACATATGAGCTCATGCTGTCTCCTTAAGTGAAATCGCTACTTTCCCATTTTCATTGTGT
AAGCGTAAACATGCCGATTTATTCTCGAATGCGACATCGGAGAGATGGCCCGCTTTGTTC
AATAATGATAATGAGAAATACCTGTCGAGAGTAATCTCTTCGGTTGTCGACTTTTCGTCA
ACATGGCTTATTTTCGATTTCCACGGTGAGTTTTCAGAGCTTGTTGAAATGCCAGAGTAA
ATGCCGTCAATCAGAAATATGGTTTTCTCTTCTTCAGTCAGGTTGGATTTTTCGACAACA
AATAAGCAAAAACTTTCAATCAGTGTCCTGCTGTTCCAGTTCCAGAAACTGTCTGACTCG
CAATATGCTATTACCAGGGTAAGAAACTGCTCTTTGCTAAAAAAACGTGGGGAAAAGTGC
ATGTCTGAATAAAGAACGGTACGCAAATTTCGCTGTCTGGCTGAGCGTTCAACGATCAGT
CTTTCGCTGTCCATGGTTCGGGCAAGGTACTGATACTCTGTCTCTGCATCCGTTATCCGA
TAGTTGTCGCTATATAGCATCGACACATAGGCTTTCTGTAACTTTTTCGCGTCCAAGATT
AACCTCCCGAAATAGCTACTTCAAATGTCAAATGATCACCATCGGTTAGGATTGGATTGC
TATCAACTGACATCGTATTGTTAATAAAAAGGGTAATGAAAGGCTTTAACTTGCAGCTTT
CATTTTTTTCGACGGCTATTAATTTAAATGCCTCAGGATGCATACTCCTGATTTCAAGTA
AGATAGCGTCAAGGCTTTTAGCGTCTGTTATTATCTTACCAGCGCTTCTTATTGATTCTG
GCAGCGATATCTCAATCATCGTTATACAGTTCCATTAATTATTATGGCATTGACATCCAG
GACGTTTTTTAGTGGTTAGTAGCTGATGTTGATTGTTGAGCATGTCTATTTTTAATAGTT
TCCCGTTTAAACAGTCGCCAATCCCAAGAATAATCTTTAGTACTTCGTTTGCCTGATATA
TTCCGAGCATTCCGGGGATCACGCCAACAACGCCATTTTCTGTGCAGGATGGAGCCAATT
CTGCTGGAGGGGCTTCCGGGTAGACACAACGATAACAAGGTGCCTGATTATTCGAACGTG
TCATGACTTGCCCGGAAAAACGGAATACAGCCGCGGAGACTACGGGTTTTCCCGCCGCGA
CAGCTGAATCATTAATAATGTACCGGGCTTTAAAATTGTCGGTACAATCTACGATAACGT
CGTATCCGTCTATTAATGCATCAATATTTTCTGGCGTTACCCGCTCATCGATAGTATTAA
TCGTGATTTCAGAATTTAGTGCCCGTAATGTATGCAATGCAGAATCAACTTTTTTCTTTT
TCAGCATTTTTTCGTTATGAATGACCTGCCGTTGCAAATTGCTCAGATCAACAATGTCAT
GATCGACGATTGTAATTTCACCAACGCCGGCTGCTGCGAGATACAGTAGACAGGATGAGC
CGAGTCCTCCGGCACCGACAACCAGCACTTTCGCTTGCATAATTTTTAACTGACCATCGG
AACCGATGTCTTGTAGAGACAGGTGTCTTGCATAACGTTTTTTATCATTTTCGCTAAGGC
TCAGAGGGTATTCAATTTGATTCCCCTGAGCTTTCCATGCTTCAAATCCCCCCTGAAGGG
AGTAGATATTCGAATAGTTAAGTAGCACTAAGTTTAATGCAGCGTATCTGGAGCGTAAGC
CACTTGCACAAAAGAGTACGATAGGTTTATCTAATTCTATTTTTCTTTTCTTTAGCTCTA
TTTCTAGAAAGCCACGCCCGATAGTCAGTGCTTTGGGAATAGTACCGTCAAGATATTCAT
GGCTCTCTCTTACATCAATCAAAAGAAAATCGTCGCTGTCTTTCAATTCATCTATCGAGA
TTGAGCGGATACTGTCAATTCCATCGACTATGTTACTCATAAATAAATACCTTTCGATTA
CTGAAAAGTAAAGTATGGTTTTGATATCTTATTTAAGGTGAGGCGATTAAGGAAGGGTGG
CCGCATAGCGGCCACTTTTTCTTACTCTTGCCACTCTTTATTAGAAACCATGCAAGTGAC
ATCCAGCAGAATTTCATTTTCAGCTTCAGTATTTTCTGCATTCAGTTCAGCAACGGCCAA
CTCTAATTCTTGAGCCTTATCCATATGACTTTCCTTATAGTTTCACATTGAATTTTTTGA
ATTACGCAGAACATGTTTATTCCGCGTAACAAATATTATTGGCTATAAATAATTGTGTCA
ATAATGTTAAAAAATGTATTGTGATTTGAGATAAAACTCTGTTCACTTAGTTTCTGTATG
GTTAATTAGGTGTTTCTGTCTTTTTTTGGCATAAAACCAGAGATTAATCTTTTGTTTATC
AGAAGTAGTTACCAATGAATTTAATTGATATTGAAATGAAATTCCTTCATTAATTGGGTT
ATGGTTAAAAAATAACCATAATGGATTCCTTAATATAGATACTAAACTAAATGGTATGTA
GATATTCGCTTGATATTAATTATGTTGGTTTTATTTGCGGTGTGGTCACGATGGTGTATT
ACATATTCAATATACGTTGACGGCTATCCGTACCCTTTTCCCTGATGCTCGCTGTTTTTT
TATTAAATAATATTCTGATCTATCTACCTGGCTTTTCATTATATTCGACAGCCTGGCGCT
CATGTTACTGACTTGCTTCGTCGAGGTTTGACGGCGTGTCGTTTGTTTTTTCCACGATTC
ATAATCACTAAGGTCTTCAGTTACCATCGTTACCGCCTGCGCGCTGAAGCCGCTTCATTG
CTTATTACGGCCGTCCCGCACCGTAATCTGAACCGGATGCCTGATGAGACGGCATCCGGT
TCGCTCATGATGTGTATAGCGGCTTAGGCGTGCTGATGTCGCCAGGCGTCAATCACGGCT
TTCGCCACATACAGGTCCTGAATCGCCAGACCGGAGCTGTCGAAAACGGTGATGTCTGAC
GCCGCTTCGCGGCCGATGACGTTGCCGGAAAGCACATCGCCAATGGCGAAAACGGCCTTA
TCGTCGCTGGCATGCTGGAATTCGCCAATGCGGCGGGATTGCATCGGCAGGTCGCAGAAC
AATTTGCCGGCTGCCAGCAATTCGACAGGCAGCTCCTGTTTGCCGGTGGCGTCCGACCCC
ATTGAGGAAATGTGCGTGCCGGGGCGGACCCAGGCGGCATCAAAGAGCGGCGCTCTGGCG
GTGGTGGCGGTGATGATAATATCCGCCGCCCGACAGGCCTCCTCCGCCTGACACGCCCGT
GCCGGCAGCGCGTTGGCGCGCAGGGCGTCCACCATGTTTTGGGTGGCGGCTTCAGAACGC
CCGACAACGAGGACCGCTTTGATCGGGCGAATGCGCGCCACCGCCTCGGCCTCGTAGCGC
GCCTGATGGCCAGTGCCGAAAATCGTCAGCACCGAGGCGTCGACACGCGCCAGCGCATCG
GTGGCAACCGCATCGGCGGCCGCGGTGCGATAGGCATTCAGGGTTCCGGCTTCTACCGCT
GAGTCGATAACGCCTCTCGACTGGTCGAAAAGGAAGATGATCGAGTTATGGCACGGCAGC
CCGCCGGCCAGATTTCCCGGCCAGTAAGAACCCACTTTCAGCCCCGCCAGCTCCGGCGTG
GCGCCGGACTTCACGGTAAACCGGTTGCCGGGATCGGAACCATGACCGTGGACGACGGGG
AAGTTGGCGGTGGCGGGATGTACCGCATCGATCAGCGCGGCGCGCACCGCTTCATAGGCC
ATCGCGTGGCTGGCTAATGCCGTACTGTCTTTCTCATTGATTAAAAACATGATTGTTACC
TCACCATCCACCGAAACGTGACCATTGCGACAGCGGCGCGTCCGCCTGTGCAGGAATGAC
ATGATAGGAGTCGAACTGGCCTGCCGTCGCGCAGGCATGATTCGGCAGAATGCGCAGCCG
CGTGCCGACCGGCAGGTCCGGCAACGATCTGCCGCTGCCGGGGCGCAACGCAATGATGCC
GTGCTCCTGATTGGCTGCGGTGACGATAAGGTCAGGGATGATCTTTCCGTGGTCATCGCA
GACGAGGCCGTATCCCTGATCGACCGCCTGATTCGCGGTGCCGCGATCGCGCGAGAGCGC
CATCCAGCCGGCATCCACCATGATCCAGCCGCGCGCAGCCTGATGACCGATGACGGTGGT
CAGCACGGACAGGGCAATATCGTCGGTTCGGCATACGCCGATCCCGGCCATCACCAGATC
GAAAAAGACATAGACGCCAGCCCGCATTTCGGTCACGCCAGCCAGATTGCGGGCGGCGTG
CGCGGTGGGCGTTGAGCCGACGCTGACGACAGGGCAAGGCAGGCCGGCCTGACGCAGGTT
GTCGGCGGCGATCACCGCCGCGCTACGTTCCTGTTCGGCAAACGCCGCGTGGGCGCTGGC
GCCCGCCACACCGTAGCTTTCTCCCGCATGCGTCAGTACGCCCCGCAGTAATCCGCCGCC
GTCGTGCAGCACACGACCGATTGCAATGAGCGCCGGTGATGTCGGCGGCAAACCGCTGCG
GTGGCCGTCGCTGTCGACCTCAAGCAGCGCCGGGATGCTGACGCCGGATGCGCGAGACGC
ATCGACAACCGCCTGCGCTTGTTCCATCGAGTCCAGTAGCACGGTCAGGCCACAACCGGC
TTTTATCAAATCTACGACGCGGGGCAGCTTCTGTGGCGCAATGCCCACCGCGTACAGAAT
GTCTCTGATGCCGGATTCGAAGAACACTTCCGCTTCGCGTAGCGTCGAAACGGTCGCCGG
CCCGGTGCCGTCGGTGAGCAACCGGCGGGCGACACCCACCGATTTCGCTGTTTTCAGGTG
GGGACGTAAGGTGATGCCGGCAAGTTCCGGGCGATCGCGCAGGCGCGCGATGTTGGTCAG
CATGATTTTTTCATCGAGTACGAGTGAAGGGGTCGGTAACGTCGATAGCCGATCGGTCAA
TGTCATGGTGTGGTTCTCATTTTTGCTCTGTCGGTATGAGATTTTTACCCTGCCGCCATT
TAGAATGGAATTTACCAAAACTGCATCTGTTATTAAGACTGACATTAATGCTCACCTCCC
GAGACTTTCATTTCTTTTCCGTTCTTGCCGGCGCCTCTTCGCTGGCTGCGGCCGCGCGGG
CGCTGGATGTGACGGCGCCAGCCGTGACGCAACGCCTGCAGGCGCTCGAACAGCGTCTGG
GGGTTCAGCTGGTCGATCGTTCCAGCCATCGCTACCACCTGACGGCGGAAGGCGCCTTGC
TGGCGGAGAAGGGCGCCGATGTTTTGGATCAAATCGAGGGGATCGCCGCCTTGCTGGCCG
AGCGGCGAAATGAGGTGATCGGCCCGTTGAGGGTGCTGGCGCCGTTGGGCTTTGGGCGTG
CCTATGTGGCGGAGGCGGTGACGCGCATGTGTCGACAGTTTCCGACTATCGAACCTTCGT
TGATGCTGTCGGATGCGCCGATTGGTACGCTGGATATTGATGACTGGGATGTGTTGATTC
ATGTCGGTCCGTTGACCGATTCCAGCCTGGCGCTGCGGCCGCTGGCGCCCAACCGCCGTA
TTCTGTGCGCCGCGCCTGACTATCTGGCGCAACACGGACTGCCCACGCATCCGATGGATC
TTCCCCGTCATGTGTGCGGCGTGCTGCGGGAGGATCGGGCGGATGCATCGCTGTGGGGAT
TCGCCCGCCGTGACGATGGCGAGACGAAAACCGTGCGCATCAGGCCCGCCTTTACCAGTA
ATGACGGTGAGGTGGTCAGGAATTGGGCTATCGACGGGCTTTGCCTGATTCAGCGATCCG
AATGGGCGATCGCCGACGACCTGAAAGCCGGACGCCTGGTCGAGGTGATGCCTGACTGGC
GTCTGCCAAACGCGGATGTGGTCGCTCTGCTCGGGCCCCGAGCCGGGCGTGCGGCTCGTA
TGGAGCGGTTTGTTGAAACACTGAAAGCGTTACTGGTGCCGGTTCCCTGGCGCGTGTAGC
GATACGTGCGCGCTGGCGATGCGGAATCATCGTCAGATAGCCGACGCGCGATTCAAACGC
GTCAGGCTATATCGCTTTGCCCTTTGGTTTATTGGTCGGACAGAATTTACTGGTCAGACA
GAAATAGAGGATGAAGAACGCCATGATCGCCAGCGAGACGATATTCACCACGCGCCAGCC
GCCTTCCTCACTCATAAACAGCCCGGCTCCCAATGCGGCGATCAGGTTGAAGGAATAGGT
CGCCAGTGAGTTGATGCCTTGCAGTTTATGTTTGAGCGTTTCCTCTTTTATGCTGTTAAT
CAGAAATGTGCCGCCACTGAACATAAAAGACCAGCCCAGCCCCACCAACATCAACGAGAG
GACGTAACCGGCCATGTCCGTATTGATTAACGCGATGCCGGTACCGGCGATGAAAAACAG
GGCACCGATAACGATCGTCACCGGCGTGCTCAGGATATTCATCAGCAACGGCAAACACAG
CGCCGGCGCGTACATGGCGAAGAAATGCCATTGCAGCACCGTTGCGCTCGCACGGATATC
GAAATGGTGGTGAGACATCGCCAGCGGCGTCGAATTCATGATCAGGGTCATGATGGCGAA
TCCCACCGCGCAACTGACGGTGCCGGTCATGAAGGCCGGCGAGCGCAGCGCTGCCGGGTA
ATGTGAGTTATCTGTCGCGTCGGCCCGCATAACGGGTGGAGGGGCGGTATGCGGCAGATT
GATCAAAGTTTGCGTCGCCAGCACCAGTAAAAAAATGACGGCGGCGATAAGAAAAGCACC
CAGATACGGATAGCGATCAAACATCATGATGCCGTGCCCGGCGACGAAGGGGCCTAAAAA
CCCGCCGATGACGCCGCTGCCAATCACCAGTGAGGTCGCTTTTTTATTCCAGGCGTCATT
GTCCGACACTTCGGCGGCGGCGAAACGATAATACTGGTTGAATACCGTGGCGCCTCCCAG
AATCAACGTGGACAAGGTAAATAAGGTAAAAGAGCGGTAGTACAGCGCAATCGCGGCCAG
TACGCTGCCGATCAGCCCGATGAGGCCGCCGATCAAAAATGCCGTTCTTCTGCCGTATTG
GCTCATCAGCGAAGAGACGAAATAGACCATCATCGTGGAACCGCATACGGTGGCGGTGAC
GGGTAAGGTGGCGAGAGCGGGAACCGGGGACAGGCTTTTACCCGCCAGGGTGGAGGTCAA
CGTCAGTAAAGAGACGATGGAGCCGGTTAACCCTTGCCCGATGAACAGCAGAATAATGTT
GCGATACCCCTTTTTCATACCACTCTTCCCTTCATCATGAGTTCGCCAATTCTATCCCGA
TGTTTTCACCTGTGGCGAGCCGCTCGTTATCGGACGCTCCTGAACCATTGCGTTGATGAT
GGGTAAATATATTGTTACAAATGTGTGGCGATGGAATATTGAATTCACTGGAAATAATTA
GCATCAGATGAAATGAATTATTTTCAATGTATGTGATATCCGAATGGCGCTTTTTGTGCG
GAAAAGAAAATCACACTATATAAGCCCGATGTCGAGTCGTCAGTCATCGTAAGGTAATTA
GCGGGAAATAAAGGAGACAATAAATGTGCTAAATATATAAATTTTGATGGTGTAATGAAA
AACCACTGTCTTTTGGCTGTTATCCATCAGCTATTTTTGTGGTGCGAGGATGCGGAAGGG
TTTTCTCATTCGTTAATGAATCGTTTTAGTTACCGTATAAGCATGCGGATGGAGAGACGG
GATGGAAATTATTTTCTTATTATTTCTGTGTTAAAGAGTGACCTTTCGGTTTATCGACGG
TGGCTTTTGTAGGGTTGCAAAGGTATATTTTATTTTTATTGATTTCTTTATTATAAGTTT
CGCATGTAAATAATCACCAAAAAATAAATTACTGTTATTCAAAAAAGGTGATTCTCATAT
TCAATAAGTTCTATTGACGACCTGAAAATATCGACTTAAGCTCACAGCGAAATTTCCCGC
AGATAAATAATTTTCATGCTCTCATTTTTTAAAAAAAAGAACGTTGTTCTTTTTTAAAGT
AACCTGATCAGTAATTTTTTGTTATATCAAAAATAACTCAGGTTGCAGGAAAACGAGACG
CGAGTGAATGCCCATACGCTTACGGCAATCAGCGGAACGGGCGCGTAAAACCGCTGCTGT
ATTCGTCATCTGATGTATGGCGGGTATAAAACATATATAAAGGTTATTCAGATGAATATT
CAGAGAAAAGAAAACTGGCTGAATGGTGCCAATGATTTTCTGATGGAAACCGGCGTGAAA
GAAATCGCGTTGGCGATTATTGAAAAGATATTCGCCCGCCGCTGTCTGGTGGAGGAGAGC
GGTCAGGAGAATTGCCGCTATGAGGATGAAGTCGCACCGCATCTCGATACGGTCATGCAA
GCGGTCAGCCATCAGCAACCGATAGTCATGATTCTTCCTGCTTTTCCGGGGAAGTCGCCG
AATCGTAAGAAAACGCTTGGCCATCTTCCTGATTATGCAGAGCTTTACGCACTGGATAAT
TTGCATGAATTATGTCAGGAGATTCGCCGTGTTTATCAGCCAGGCGCGGTCATCGGTATT
TGTTCTGACGGCTATGTATTTTCCGATGTAGTTAGAATCCCCGATCGTCAGGTAAAAGCT
TACACGGATATGATCAGCGACTATTGCACGAAAAAATATCCGGGTATGTTTTTTATGTAT
GACCTGATTGATACCTATCCGGAAATCAAGCATCTCGATTCTTTGCGGGAAGAATTGATG
ATTCAGTACGGCACATCGTTACTGGCGCTGAAGAAAAGGGTAAAAGAGGAGCCTGAAGCC
GCCTCCATGTATAAAGGCGTGACGCGTTTTTTGGGCGAGGACTACGGCGGCATGGATGAA
TTTGCCGGCGTCAGCAACGCGCAAATCCAGAAAGTGGCCCGCGTGGCGGCTTACCGCGTG
ATTCAGCGCAGTGAAGCCTGGAGCAAACATCTGGAAGAAAAATTCCCGCGGGCGGTTCGT
CTGTCGATTCACCCGCAATTCCGTATTTCCAAAAAGATCGGCATCAGACTGGCTCCGGTA
AAAGACCGCTGGCGGACGCCGTGGCATTCGGTGGCGGTGAAACGGGGCGCCGACATTTAT
CTGGAAAAGCGTAGCAACGTGGATGAACGCGATTATCACCTGATCTTCAAGTCGGGACGT
CCTTTTCACTATGTCAGTACTCAAATAAACAATATCAGTACTCAAATAAGCAATACCAGT
ACTCACATAAGTAATACCAGTACTCAAATAAACAGCGTCAATACCCAAATAAACGACGCC
AGTACCCAAATAAAGGCGGAGTAGTCTATGTCGGTAAATAAAGCGGCGATTTTCGATCTG
GACGGTACGCTGGTCGATACCTTGCCCGGTATCGCGTTTGCGTTGCGTCAGGCGCTGGGC
GCAGTCGGCGTAACGCCGGACCCGGCATTCATTGTCAGGGCACATATCGGCGGCGGGTCG
GGAAACATGTTGGCCGCCGCCGCCAGGCATCATGGCGTCGGGGATACGGCGGCGTTGTCG
CAACGCTACCATGCGCTGTATCAGGCGCATTGTCTGCACGATACCGTCTGCTATGCCGGT
GTGAAAGAACTGGTTGTTGAGCTAAAAGTGCAGGGTGTCCGGCTGGCGGTATTGACCAAT
AAAGATGACACGCTGTCCAACCGCATCCTGCAGGCGTTATTTCCGCCAGATACCGTTGAG
CTGGTGTATGGCGCCCGGCCCGATCGGCCGCTCAAGCCGGATATTAGCGGTTTGCAGCAG
GTGATGAGCGCATTGGGAACGACGAGCGAGCAGTGTCTGTATGTGGGTGATACGTCGATT
GACGTACAAACAGCAAATCGTGCCGGCGTTTGCGTCGCTTACGTGACGTGGGGATATGGC
GATGGCGATAACATGGCCGACTGGCAGCCGAACGCTGTTTGCCATGACGTGGCGCAATTG
AATACCTGCCTGCGTCAGCACCTGGCATTGCAGGAATTTGTGGCCTCTCGCTAAAAAGGC
TGGAATGAGTACTGTTATTTTTTGACTGATATTCATCAGCAATCATGCCGGTGGCGTCGG
ATATTATTGATAATTCGTTGTCTTTATATTTTAACTTATATTTTTATTTTACTGGATGCG
ACGCTGTTTCAGTGTGAAATGGCGTGCCCATTTATTGGCTATGAGCGCAAGGAAAATCCG
ATGCATTGTTTTTCATTTGAGTGGAAACAAGTTTTCCCCCTGAGCGGGAACAATGGAAAA
TACCCAATATTAATGGAGTGGAATTATGCACGATAATTTGAATGAGACGGCTGGCAAGAT
AGCCGATATCGTAAAATCCTATCTGGTTCAGGCGCAGGATGATCGTTTTGAGCCGGAAGG
GCGTATATTTCTGGAAAAACAAATCAGCGCCTTCCTGCACGCTTCTGAACCCGTCAGGTT
TGTCCTGCCCGGTTTCCCTTGCAAATCCCCCAATATTGTCGACAAATCGTTCGGCATTTT
GCCGGATTATGGCGATGTGATTTCCATCAATCGTCTGGAATCGTTGGCGAAAGCGATTCA
GGCGTTATATGAACCCGGCAGTCAGGTGACCATTCTGAGTGATGGTATAACCTTTAATGA
TATTGTCGAGGTTCCGGATGCAATCCGCAAAGAATATAACCAGCAGCTACGCGCGCTGAT
TCAGTCACCTTATATTGAATGGAAAGAACTCCGGGATTTTCTCCCTGAAACGCGTTCGGA
TGATGAAACCCGTAAAGCGCTGATCAAATCGGCCGGATTACCGTACAAGGGCATCGCTGA
TTTTATCAAGCGCGTCGGGAATCACGACGAACTGGCGGCGACGCACGATAAAATCTGCAG
TTATTTGTATAACGATGTGCGGCTGAACCGGCAACCTCAGCAGTCTAATGAAGACTACCT
GAACAGTGTGGCGGAAAAAGCCTATCAGATGATGTACCGCGGTCAGGCCTTGAGCGCGCT
GGTGGAGCGAGCCTTCCCTGACGCTATTCGCCTGTCGGTTCATCAGTATGACAACGACGG
CCCGAAATTTACCTTTGGTTTTGCCGACGGCCTTGCCACCGTGCGTCAACCGTGGCACAG
CGTGCCGGTTCTGTCGGCGTCGGGGAATGTATCCCTACAGGGCCATGCCAGCGTTGATAA
AGACCGCCATGTGCTGGTGACCTATCAGGGGCGCCCCTGGGTGTATGTGGAAGCTGGGGA
CGCCAGCGCCGGGAAGTTCGATTACGAATTACTCAAACAACCGCTGTTCGGCCTGAAGAT
TGACGATCCGCAGGGGCTGGGGGTTGAGGCGCTGCCGCCGGCGTTTCTGGCGTTCCTGTC
CGCTCAGTTCGGTTTCGTGTGTATCAAGGGCGTGCAGTTTGAGCGCAGCGAGCAGCTGGA
AACGTTTTGCCAGCCGTTCGGCGAGATTTTCCAGTGGCAGTTCGGCGCGGTGCATGTGGT
GAAACCGGAGGAAAAACCGAGCGGATTCGTACATTCGCTGGAGAAAACGCCGATACACTG
GGACCTGAGCATGATCCGGCTGGATCACGAACAGGTTGGCGGTAATCCCTGGTTTACCGC
AGAGCGCTTCATGCTGTATTGCAAGACCCCGCCGAAGAAAGGTGAGGGCAGCACCACGGT
GGTGGATGGCCGCATCGTAATGGATATGGTCGGCCCGGACGTGGTGAAAAAATGGGAAGA
CGTTCACATCACCTATAACACCCCGATGACCTATTTCGGCGGCAAACCACGCACTTATCC
GCTGGTGTACGCGCACCCGAAAACCGGCAAAAAGGCGTTTCGCTATCAGGAAGGCAGCGA
CTCCGACTTGCAGAAGTTTACCGTTGAGGTGGAAGGCGTTTCTGGGCAGGAGAGCCAGGC
CTTCATCGGGGAGCTTGACCGGCTGGTGTACGATGAGCGCTGCATGATTGCCCATGACTG
GGATCAGGGCGACCTGCTGATCATCGATAACTGGCAGACGCTGCACGGCCGGCTGCCGAT
GACCGAAGCATCACGCGGTCGTGAGCTGTGGCGGGTGCAGGTGTTTTAATCGTCAGGGTA
CGGCGCGCAAGATAACGGGGCGAATCCGCCCCGTTATCCATGCCGAAAAGTCCTACGTGT
TTTCTCCCGCCTCCAGCGTCTGGCGTTGGGTCAGCGTCGGGAAGTATTTCATCCACAATG
CCACCACCAGCAGGGTGCCGACGCCCCCCAGTACGATGGCCGGCACGACCCCCAGCCAGG
CGGCGGTCACGCCGGATTCAAATTCCCCCAGTTGATTGGAGGTGCCGATGAAGATGGAGT
TGGCGGCACTGACCCGGCCGCGCATGTCATCCGGCGTTTCCAGTTGCACCAGCGTTGAGC
GGATCACTACGCTGACCATGTCGGACGCGCCCAGAAACAGCAACGCAAACAACGACAGAA
ACAGATTGGTGGACAGGCCAAACGCGATGGTGGCCGCGCCGAACATCGCGACCGCCGAGA
ACATGATTTTACCGACGCTACGGGTGAGCGGGCGCCGGCTCAGGTAGACAGACATCAGTA
CCGCGCCGAGCGCGGGCGCGCAGCGCAGCAGCCCCAGTCCCCACGGGCCGGTGTGCAGGA
TACCTTTGGCGACGATGGGCAACAGTGCGGTGGCGCCGCCGAGCAGCACGGCGAACATAT
CCAATGAGATGGACCCCAGAATCACCGGATTGCGGCGGATGAAGTTCATGCCGCCAAACA
GACTTTCCAGGCTCACCGGCGTGCGGGCCAGCGCCTTGTATTCATAGCGCAGGTTGAGCA
ACACCAGAAACGACATCAGAAAGCAGGCTACGCTGGTGGCGTAAAGCGTGGTGGCGCCGA
TCAGGTAAATCAGGCCGCCGAGCGCCGGGCCGACGATGACCGTGGCTTCGCGGGCGGAGG
CCATCAGCGCCACGGCGCGGGACAGCAGAGCGGGCGCGATCAGGTTCGGCAGCAGCGCCT
GCGTGGCCGGCATTTCAAATGCCCGCGTCGCGCCCAGCAACGCCGAGCAGGCGTAAATCA
TGGTGGCGCTGATGGTATGGGTGACGTTGCCCAGCACTAACACCAGTATGGTGGCGGCCA
TCAGCAGGCGGCAGCACAGGATAATCACGCGGCGGTTGTACTGATCCACGGTGTGACCGG
CAACCAGCGTCAGCGCCAGCTGCGGCAGAAACTGTGCCAATCCGACCAGGCCCAGATTCA
GGGCGCTGTTGGTCAGGTCATACATCTGCCAGCCAATCCCAACCACCAGCATCTGAAATG
CAAAGGAGGAGGCGATTTGTCCGAGCCAGAAACACAGAAAAGTGGGGTTTTTAAGTGGGG
AAGCGGTTTCCACAGGTTGTTATCCACGACGGCGGTTGTAATGAAAAGTGTTCAGTGTAC
CCAAGCTGTTGTTTTATTAAACTGAAGTTTTCTCCACAGATGTAAGTAAAAAATAACGAA
TGATGCGGGCTGGTGCGTATTGAAAACCTATGGCCCGGGGTAGCCGTTCAGCCAGCGCGG
TGACGAAAAGAAAAGTGAATGAATTGAGGGGCTTTGATGGCTAAGGATTAGGAATGTTGA
TTTGTCTGGCTCTTTTTGCTGTCGGCGTGCGGGGAAAGGCGATAAAATAATAAATACAGG
GTTTTTTATCTATTGATATCTCTAAATTTTATTTAACTTATTTGGTTTTAACGAGGATTT
GTATGCAACAGTTGCCCGCTTGCCCGAAATGCCAGTCTGAATACACCTGGCAGGATGATG
CCATGCTTAACTGCCCGGAATGCGGGCACGTGTGGTCGATGCAGGGCGACAGCGGTACGC
AGGAAGACGGGCTGGTGGTGCGCGACGCCAACGGCAACCTGCTGGCGGACGGCGATACCG
TTACCGTCGTCAAGGATCTGAAAGTCAAAGGCAGTTCGTCGACGCTGAAAATCGGCACCC
GCGTGAAGGGGATTCGTCTGGTGGAAGGCGATCACAATATCGATTGCAAGATCGACGGTT
TTGGCGCGATGAAGCTGAAATCTGAATTTGTGAAGAAACGCTGACCTGAGCAACGGCTGA
CCTGAACAACAGCTGGTCTGAACAACAGCAATTAACATATCGCGCTGCCCGGATTGCTCT
GGGCAGCGTTGTCTTTTAGCTGACTGCGTCGATCGGTATGTATTCCACCCGATTGCGGCC
CTGATGCTTGGCCCGGTACAGCGCGGTGTCGGCTGTACTGTACAGGGTGTCGAATCCGGT
GCGCGGCGGCGCCCAACTGACGCCGAAGCTGGCGGTCACCTTCTGCTGAGGCAGCGCCTC
CAGCGCGGCGTGATTCAGACTGGCGTGGATATGCTCGGCGACATCGACTGCCGCCATCAA
CGTATAACCATCCAGCAGGATGGTGAATTCCTCGCCGCCGACGCGGCCAATGCTGCCTTT
TCCCTGCAAGACGTCGCGGATACGGGCGATCAGCGAGCAGATCACCGCATCGCCGGTCGG
ATGACCGTAAGCGTCGTTGACCTGTTTGAAGTGGTCGATATCCAGCACGATTAGCGCCGC
CTGATCCTGCTCCAGCGCATGGTCGACCAGATCGATGATCGCGCTGCGGTTGAATACATC
GGTCAGCGGGTCGTGGGTGGCTTTGTACTCCAGCTCTACCGCCAACTGGTGCAACTGGGT
ATTGAGGCGGGTCAGCTCTCGCTCCGCGCGGTCGCTGCGGGTAATCAACCGGTGGGTTTC
CCGCACCAGCCGCTGATAGTGTTCCGCCAGCATAATCAGGCTTTCCCGGTACACCTCCGC
CGGCATATCGGCCTGCGCGGCGATGTTACGGGCTGACAGCAGGATGTCATATTCGGGGGT
GAACAGTTCGTAGCTACTCATGCCGTTACTCCAGAATATGAGGATGGAATTCGAGCGCCG
AAAAATCGATATGCAGCTCCTGCCCGAACTCCTCGGCGATGTCGTCTTCCTGGTCGTAAT
ACCAGTGCAACGCGATGGGAAGCTGCTGCTGCGCGGCCTGATCGAGAAGATTAAACAGGC
TGAACAGCATTTTGGTGCTGGAGCTGTTGAAGTAGGGCAGCGACACATGCACATCGATGC
GTGCCGGCTGCGTTGCCATGATGGTGAGGCGGGCCTGTAGATAGCGCTGAATCCGCTCAA
TCAGGGGGCCGTAAAATGCCGCCGCGTTTTCCGGGTAGGACTCTCCGGACAACGAAAGCT
GATGTGCATCAAAGCGAAAATCTACCGTCGGCGTACTGGCTGTGCCGACGATATGGAGAT
TGTCCGTTGTTATTATGTCTGTCATGGTTAAATCACCGCCTTCAGATAAAACGTGGAGAG
CCCGGTGGTGGCATCGCTACGAAAGGTGAATTGCAGTGGCTCGCTGGCGTCGCGGGCCAC
GGTCAACAGGCCGATATCCGCGCCTTTGCTGGAAGCCGGAACGTCTTCACGCAGCGAGGC
CTTATAGGCAAGCCTGATTTCATCAAGCGTCATCGCGCACAGCGGCTCCAGCCGCTGACG
CAGCTTCTCCGCATCTGCCGGGTAGACCCGGTTAGCGCTCAACAAAAAGTATTTTCCCGC
CTCAAAACCGATACACACCGAGCCGTGACGGATTTCACTTTCCTGTTCTTCCGACGTGAG
CGCCGAGGCAGAGTAATGGATGATGTTTTGCACCATTTCCACAAAGCTGGAAAACAGTTT
GCGGCGCACATTGGGCGGCACCCGGCTTTTTTCCAGCTGTAGCCGCACCGTTTCCGCCAG
CGAGCAGATGATGTTTTGCGAAAAGTACCCCACGTAGTACAGCGCGATATTTTGCTGTTG
GGTGAGATCAATGAATTCAGCGTACTTCGTTTCGGACATGTTCCGGTTTTACCTGGTTGA
TAATGTTCACGGGTGCCTGAAGCCCCAAAATGTAAGATCGTCCCGTCTTTCCTGCGATCC
CTGCCAGGTGTGATGGTGTTGTAATAGTTGGTTTGCCAGCGCGCTCATGGGTAACTCCCT
GACGCGTTGCAGCAGGTTTTGCAGGCGGCGTTTGCCGAATTTGATCTGCCGTTCGCCGCC
AATCTGATCGAGCAGGCCATCGGTGGTGGAAAAGAACAGGTCTTGCGGCGACAGCGGGCG
CTGAAAGGCCGGCCAGCTGTAATCGTATGGCGTGTTGGTATAGCCCACGCCCATGCGGTC
GCTGTCGAGCGTCAGCAGTTCACCGCTTGGCGCGTCGAGCAGAAACGCCGTCATGCGGGC
GCTGGCCCAGTTGAGGGTCTGCTCGGCGGTATTGACGTACACCACCAGCGCGTCGCAGCC
GTCGTCGGAGGCCGTGGTTTGCCCCGGATAGCCGCTCTTTTGGCCCAGCGTGTCCTTGAT
ATAGCGATTGATGCTGCTGAGCAATCGTCCCGGCTGGTCCGGGCTGTGTTGCGCCAGCGC
CTGTTCCAGCGCCGAGTTGAAAATCAACGTCATGAAGGCGCCGGGCACGCCATGACCGGT
GCAGTCGGCGAGCACCGCCAGCCAGCCGTGTTCATAGCGTCTGAAGGCATAGCAGTCGCC
CCCGACGCAGTCGCGCGGTTCCCAGACCAGACACCAGTCTTTCAGCGTGTCGGCCAGCGT
TTGCCGGAACGGCGTGAGCATCGCCCCCTGAATCACGCTGGCATATTCTATACTTTGTAC
AATGTGCTGATGCTGGCGTACATGGGTGTCCGACACGATGCGGAACAGATCGATACCCAG
GCCGATACCGAGGTAACGGCCGTTTTCGGTAATAATGAAACCATCAGCCAGAAAGCGGTC
GCCGCTGATGACCGCCTTGTCCGCTACGTCGCTCAACGAGGCGGCGGCTTCGACGATCAG
CGGGGTTTTATCCATGAAGGCGATACAGCTTTTTCGGTCATACAGTTCGCGGTAGTAAGG
GCGGGCCATCTGCGACAGAAAACTGTGGCGGTTGATCAGGCCGAACGGCCGTCCCTCTTC
CACCACCGGCAGGCTAACCAGATCCTTGTGGCGGCTGAACAGGTGCAATACGGTGGCGTT
ATCAGTGGTGGGAGACACATCCGGCGTGGTGATACACAAGTCGCGTGCACTTGGGAAGGA
GACGAAGCGTAACCGATGTTCCTGTGGCGGTAAGGCACTCATTGTCTTGTCTTTCTGGGA
AAATAAGCTATCGCCACGGTAACAGTGGTAGATGACGAAAACATGACAGGCCGCTGAAAT
GATAAGGAATTGTCAGGTTAATCTTTACAGTCATGACCAAATATTGCTGACATGGTCGTT
TCATGAGCGTTTTTATGCTTTTTTCGTATTAATAAAAAAATAAATTGGCCGATATATTTT
AGAGGTAGGTCTGTCTTTTCTATTCCGTGAATGCGGTGCGAAAAATGAGACTGCGCTGTG
TGGTTCGTCAACCACTCTTCTATTTCCTGATAGCTTTGGATGGCATGAGTTTGTTAAGCC
GTCCTGCTCGATACTCGCTTCGGCGGGTATGCTGTTTTTCTTCCGGTGTGCAGGTGTTGG
TGCGTCGTAATAAATCAGTGCCCTTAGAGGCATGCAATCGTTAAAAATAAAAAGGAGTGA
CATCGTGGTCATATCAGGTATTCAGAGTCAAAACATTACATCTTCTTATTCTCAGTCGAC
TAATGTCACAAATAGCGGTCTTGGTCTTGGGGATAACGCCAGCATCGATGCTGGCGGAAC
AAATAAATCCGGTTCCCTTAAAACCGGAAAAATGAATGATTCGCTAAATAATCAATTTGC
AGATAACAATTCCGGCGATTCCATTGATGTGGGCGATCGCACCAAATCGCTGGATGAGCG
GCTGACTAAAGAGAAACTTCAGAAACAGCAAAGCGAACCTTCCGTTGAGCGTTCGCTGCG
TATGACCGGTATCCCGCTGTATGGCGGCGTGCTGGTTTCCGTGGTGAAATATTCGGATGG
TCAAAGCGAAAGTTATAACGTATTTACCGGTAAACGTATTACGTCCGCTGATGCGAGCCT
GATTGGCTCCCGTGCGCAAACCAGTAATGCCGAGTTTGGTTATTATAGCCAGGGCTTATA
TAGCGGTATGTCGGCAGCTGAAGTTTACGAGAAAATACAGCAGATGATGGGCGTGAATTC
CGGCGAGGCTTCCTGGACGCTGCCGGGTCGCGGAAGTGAATTGCCGCAATCAAATTGATA
CGCAAAAAATGATCGGCGTTATTTTTGTTATTTCAAAAAATATATCAACGGCCTGATAAA
TTATCAGGTAGTTAACTGTTTTTATGCTTTTCTTTTATGTTTTCCCTTTTTTCAGCCTTT
CCAGCACCAGGCGCAGCGCCTTATTCAGTGGTTTATCCTGTCGCATAACAATAGCCAGTG
TTCGGTTCAGCGTCGGACTCAGCGGCCGGATGTGAAACGCTGACGCCAGCACGTCAGAGC
CCACCGACAGTTTAGGTACGATGCTGCATCCCAGCCCGGCCAACACCATTTCTTTCAGTG
CTTCGATACTACCCAGCTCCATTACCGGCTGCGGCTGTGTGCCTGCGTCGTTGAACCAGC
GGTCGATCAACGTGCGCGTGCTGCTACCGCGCTCGAATAGAATAAGCGGTCGGGTGTGCA
GAAACGCCGGCGAGATGCTTTCGGGGAATGTGGGATCGTTGCTGATGGCAACCAGTTCGT
CTTCCATCACCGGTGTAACCGCGACGTTGGCGCTGGGGATGGGTAGGGTCACCAGCCCAA
CATCGATACGGTTGTCGATCACCGCCTGAATGATGTCGCGGGTGTTGCCGGTGCGCACGC
CCACCGTTAGCCGGGGATAGTCCTGTCGCAACTGGCGCAGTAACGGCGGCATCAGGTGAA
TACAGGCCGTGGCGCCGGTGCCCAGAATCACATGCCCCATGACATCTTCGGTATATTCGG
CGATGGCCTGACGGGTTTCGCCCACCAGTTGGCGAATCTGTTCCGCTTTGATTAACAACG
TATCGCCCGCCGGCGTTGGCCGCAGGTTTTTACCACTGCGCTCGGCCAGCCGCGCACCAA
AATAGTGCTCCAACTGGCGGAATTGCTGGCTGACCGCAGGCTGACTCAGATTGAGCCGGT
TGGCCGCCGCGGAAAAGCTGCCCTCCCGCATCACCGTGATAAAGGTTTCCAGCAGTTCCA
GATTCAACCTGGCCATATCAAACTTTCCTTTATGACGAGCATAAGTGTTTATGTCTGTTG
CCGATATCGGGTGTTGGTTAAGCTAGCTGGTGTCCCGTTCCCGCACTCGTTGGTTTGTGC
GGTAACGAGGCGCAGCCTAATCGCTAACCCGCTGTTCTGACAAGGATACACCAATGAGCG
CCATTGTAATTGAGGATGCCGGGGCGGAACATATCGCCGCCATCAGGGATATTTATGCTC
ACCATGTCCTGCATAGCCTCGCCACCTTTGAAACCGAACCGCCCGATGAGACGGAGATGC
GCCAACGCTGGCAGAAAATCCAGGATGCAGGGCTGCCCTGGCTGGTGGCGACAGAAAACC
AACAGGTGCTGGGATACTGTTATCTGGGGTTGTATCGTGCCCGTTTTGCCTACCGTTTTA
CGCTGGAGGATTCGATTTATCTGCATCCGGATCATCTGGGAAAAGGCGTCGGCAAGCGTT
TGTTATCCGCAGCATTGTTACAGGCGGAACGACAAGGATATCGCCAGGTGGTGTCGGTTG
TCGCTGACAGCGGCAATCAGGCCTCTCTGCAATTACATCTGTCGCTGGGATTTGCGCAGG
TAGGGACGTTACGTTCGGTGGGGATGAAGCACGGGTGCTGGGTGGATACCGCATTGCTGC
AACGTGCGCTGGGGGAAGGGGATGCCTCGTTGCCGCCTGTCTGAGTCCGCCGGGCGTCGC
CGGGTCACCGTCTGCATTGGCATGACTCAGCTGATTAACTGGGGAGCGGCGTTCTACCTG
CCCGGCGTGTTTTGCGCCGCCATCGCGGCGGATCGCGGCTGGAGCCCGACGCTGGCGTTT
TCCGGCGCCACGCTGGCGCTGGTGGTGATGGGGTGCCTGTCGCCTTACGCCGGCTGGTTG
CTCGACCGGGTGGGCGGCCGGCGCGTGATGACGCTGGGCGCGGCCAGCAGCGCCGCCGGT
TGTCTGCTGATGGCCGCCAGCACCGGTATGGCGGACTATTTTATCGCCTGGGTCATGCTG
GGCGTCGGGATGCGGCTGTCGCTGTATGAAGCGGCCTTCGCCACGCTGGTCGCGCTGTAT
GGCGGCGAGGCCCGGCGCGCCATTTCGTTGGTCACGTTGTTCGGCGGCATTTCATCGTCC
CTGTTCTGGCCGTTGGGCATGACGTTGTTGAACGGATTGGGCTGGCGCTGGGGCGTGGCG
ATTTACGGCGTGATCATGTTATCGGGCCTGCTGTGGTTGCGGGCGTTGCCGCAACCGGCG
TCGCGGTTGTCGCCCCGTACAGAGGAACAGGCCCAAACCTCGCCGAGCGCGGGAACGCAG
GTCGTCCTTCCCGCAGTGCTGTATGCGTTGCTGATGGCGTTGTTTAGTTTTCTGTCCGCC
GGTATTTCTGCGCACCTGCTGGCGATACTGACCGGATTTGGCGTATCGGCTTCACTGGGC
GCGCTGTGGGGCGTGGGGCAGGTGTGCGCCCGGGTGGGCGATGTACTGATGGGAGGGCGT
ATTCCGGCGTTGAAACTGAGTCTGTTTCTGGGGGCGGGGTTGCCGGTTTGTTTTCTGCTG
GCGTTGTTGGGAGAGCAATCGCTGATAGCCGTGGTGCTGTTTGTCACCGGATACGGTGCG
GCGAATGGACTCAGTACGCTGGTGAAGGCGGCATTGCCGCTGGAATTGTTCGGCCGGGCG
CGTTACTCCTCCCGGATCGGGCTGTTGCTGACGCCGGGGTTCTTTTTTTCCGCCGCGGCG
CCGTCGGTCTATGCGGCACTCAGGATATCGATCGGCGATCGGGGCGTCCTGATGTTTTCT
TTCGGCGTAGCCTGTCTGATCACCCTGACCGCGTTGTTGCTCTATCTGACGCGCCAGCGT
GTGGTGCAATCGGTTCCGTTACCCGATGACTGATTTCGCGGGCGTCCCCGTCAGGGCGTA
AACGTTATGCCCTGACGGGAGCCGTGCGGTCAGCGCTGGCGTTGCTGTGCCTGCCATAGC
GCCAGCACGCTCAGCAGCGCGGTGATCATCAGGTAATAACTCGGCGCCAGGCTGCTGCCG
GTGGCGCTGATCAGCAACGTACAGATGAACGGTGCAAAACCGCCGAACACCGTCACCGCT
ACGTTGTAGCTGACCGCCATGCCGCTGGCGCGGGTGGAGATCGGGAACAGGTCGGCCATC
ATCGACGGCACGGTGGAGAAATACACCGACTTCAACAGCGCCATCCAGCCTACTACCACA
ATCAGCGATGCCGCTGACAGATACTGGGTCATCAGCCAGAACGCCGGGTAGATGGTGACC
GCCAGCAACAGCAACGACCCCCACATTAGCGGTAGCCGACCAACTTTTTCCGCCCATAGC
CCGACCAGCGGCGTGACCACCGTCAGGATGATGCCGGCGATCAGCGTGGCGCTGAAGGCG
ACGCCGGGCGGCAGGTGCAGCGTCTTGGTGGCGTAGGTGGGGACATAGTTCAGCATGTAG
TTGATGGCGGTGGAGATCACCATCAGGCCGACCGCAATCAGAAACAGCGCTTTTTGACGG
GTAAACAGGGTTTTGATCGGCGCCTGGCTTTTCTGCGCCTGTTCGAAACCTGCCGGTTCA
TGTACGTGGCGGCGGATATACAACCCCACCGGCCCAATCAGCAGGCCGAAGGCGAATGGG
ACACGCCATCCCCATTCCTGAATCTGGGCTTCGCTCAGCGATTGCGATAATCCAAGACCG
AACGCCGAGGCCAGCAGGGTGCTGGCGCCCTGGGTGGCGAACTGCCAACTGGCGATAAAT
GCGCGGCGCTCAGGGAAGTGTTCCACCAGAAATGCGGTGGAACTACCGAACTCGCCGCCG
GCGGAGAAGCCCTGAATCAGACGTGCCAGCATAATCAGGAGCGGGGCGGCCAGGCCGATG
CTGGCGTAGGTGGGCATAAAGGTAATCATCGCGCCGCCCAGTAGCATCAGGCTGATGGAT
AGCAGCAGCGAGGCCTTGCGTCCGGCGCGGTCGGCGTAAGCGCCCAGCACGACGGCGCCC
AGCGGCCGGATCAGGAAAGAGACGCCGAAGCTGCCGAAGGCCAGCAGCAGCGATACCGCC
GGATCCTGCGTGGGGAAGAACGCATGGGCGATGTAATTGGCAAAGAAGCCGTATACCGCG
ATGTCAAACCATTCCAGCGCGTTGCCGATGCAGGTGGCGAACAGCGTTTTGTACAGGCTG
GGGCGCGCCGCCGGGGGGTGAGAAACGGATGTCGTCGTCATGGGTCACCTCAGCAGTGTG
GGTTGGCGGCGCGGTGTGCGCGATGTTGCGTCAGAACGGCGTGGCCCTGTTCCCCCAGTT
CCCAGAACAGACGGGTCATGATCTGCAAGCCTTCGCGGGCAACGCTGACCAGCATGTGCT
CATCCACGGCGTGCTGGCCGCAGGCCGGGTACGAGTGCGGGATCCACAGCGTCGGCAGGC
CGAGAATCTCGGCAAACACCTCGTTGGGCAACGAGCCGCCGAGGTTGGGCAGCAGCGCCG
GCTTTTTATCGCTGGTCTGGCGCATCAGGTCGAGCGTCCAGTTCACCAACGGGTCGGTTG
GGTCGAGACGGGTCGCCGGCGTGCCGCGCACGTCGCTGATCTCCACCATTGTGAAGCCGT
GTTCGTCGAGGTGACGGCGCAGATGCTGCGCCAGTTGCTGCCAGTCGGTGCCGACGACAA
AACGCAACTGGCATACCGCGGTGGCGTGACCGGGAATGGCGTTCATCGGCCGTTGCGGGT
TGCCGGTCAGGAATGACAGCACCTCCAGCGTGTTCCAGCCGAACAGCCGCTCGGACGGGC
TCAGCCCCGCTTCGCCCCACAGTGGATCGATGGCCGGATCGGTCGCCTGCCCGCCGGGCG
CGATGTCCGCCAGGATCGTGCGCAGCGCCGGGGTCAGGCTCGGCGGTTTCAGCGCCGCCA
CCTGCATTTGTCCGTGTTGGTTGACCAGACAGGCGATGGCGTTGGCCAGTTGAGTGCCGG
GGTTGCTCAGTAGCCCGCCCCAGTTGCCGGAGTGGTAATCCCGCTCGCGGGCGCGAATGG
TCAGGCGGAAGTTGACGCAGCCGCGCGAGCCGAGGAACAGCGTCGGGCGTTCGGCGTTGA
GGCGCGGGCCGTCCGAGGCGATGAACAGGTCGGCTTGCAGATCCTGCGCATGTTGGCGGC
ACACCTCGGCCAGGCCCGGCGAACTGATCTCTTCGCCCATTTCGAACAGCCACTTGCAGT
TAAAACCGAGCCGTCCCTGACGGGCCTGAAACACCTGCTCCAGCGCCGCAATATTGATCG
AGTGCTGGCCTTTGTTGTCGGCGCTGCCGCGACCGTACCAGCGGCCTGCCTGTTCCACCA
GTTGCCACGGGGAAAGCCCTTCGCTCCAGTGCTCGTCGTCGCCGAACACCACATCGCCGT
GGCCGTAACACAATACGGTGGGCAATGCGGCGTCTTCGATGCGAGAGGCTACCAAAAACG
GGCGGTTGGCCGCGGCCGGGTTATCGATTTGTCGTAATTCGAAACCCAGTGCCTGCAGGG
CCGGCATGATTTCCTCGCTGAGGTACTGTTGTAATGCCGCGTCCCGGTCGGTGCGCTGGC
TTTCGCTGGCGATAGCGACGCGACGCGCCAGCACGTCCTGGAAGCGGCCGCTGTCGAAAT
ACGCCAGCGCCTGTTGGATAACCTGTGGTGTTGTCATGTTGTGCCTGTCTGTCTGTGGTG
ATGTTTTTATGTCGTGTTTTTTATGCGTATGGCTTATGTCATGTTGTTAACCACGTTCTA
AATCATCGCCAGCATTGCCACAATAATAATAATTGCAAGCAAGCTTTGCTTTTAATATAA
AGCTTCATTGCACAAAAACGAGGCAGGCGGAGGGGTGATGCATAGCAATGAAATCCGGTA
TTTTCTGGCGGTCGCTAATACCGGCTCTCTGAGCGCCGCCAGCCAGCAGCTGTTTGTGGC
GGTGTCGGCCATCAGCCGACAGATCCACAAACTGGAAGAACGCATCGGCGCCCCGCTGTT
TGAACGTCACGCCCGGGGCATGGTGTTGACCGACGCCGGGCAAATTCTGGAAAACCACGT
GCGTAAGAGCATGATGGACATGGAATACGCCATCGCCGAAATCCAGGGGCTGAAAGCGGT
GCGGCGGACGTTTGTACGGGTTGCCTGTACTGACGGCATGGCGTTTGACCTGTTGCCGGG
GCTGTTTGCCCGTTTCCGGCAGGACAACCCGGCCGTGACGTTTTTCCTGCAGGTTGGCAC
CGCGATACAGGTGTCGGAAATGGTGCGCAACGGCGAATGCGATGTGGCGTTTCAGTTCAG
CCTGTCGCCGGAGCGCGGCGTTGAGGTGATGGCGTCTTACCCGGCGCCGGTGCTGCTGTT
GATGCGGCCGGATCACCCGCTGGCGGACAAAGCTATTCAACTGGCGGACCTGCACGGGTT
TCCGCTGGTGCTGCCGCAACAGGGCACCACCATCCGTCAACTGTTCGATCTTTCCTGCCG
GATGAGCGGCACCTTTCTGGAGCCGGCGCTCAGCTGCAACAACTTCTCCGCGCTGTATTA
TTTCATGCAGCAGACGCCGGATGCCGTCACCGCCTGCAGCCATTTCTCGGTGCTGTACCG
GGCGCGGGAGGACGGTTTGCTGCTCAAGCCGGTGCGTAGCGAACCGCTGACCCAGCGCAG
CCTGCAGGTGCAGATGCAGGCGGGTAAGCATCGCTCTGCCGCGTTAAGCCATTTCATCAC
CTTTATCATCGGCGAGCTGGATCGTGAGCACGCGCGTCTGGCGGCGGAGATCGGGCTGGA
ACCGATAACGTTTCGTTAGCCGGTAAACGCGGCTAGCGTTGCCAGCGGCAGATGCGCCAG
CCTTTCTCCTGCGCCAGCGCCGCCAGTTCGGGCGCCGGGTTGATGGCGTAAGCCTGATCG
ACGAATTCCAGCATCGCCCGGTCGTTGAGCGAATCGCTGTAGCCGTGCAACTGGACGAAC
GATTCGCTATCGCGCTGGGCCAGCCATTCGCGGATGCGGATCACTTTACCGTGCTGATAC
GTCGGCACGCCGTGGATGTCGCCGGTGAAACGCCCGTCTTCCAGCGTGACGCCGATCGCC
AGCGCATGATTGGCTCCCAGATGATCGGCGATCGGTTGCACCAGATGCTCGCCGCTGGCG
GAAATAACGATCAGGGTATCGCCGCGCTGGCGGTGCCAGTCCATCCGCTCGCGCGCCGCC
GGGTAAAGCCGGGGCAGGATGTCGCGCCGGATAAAGCGGTCCACCCAGGCGGAAACCGTT
TCGGCGCTCAGTCCAATCAGCGGCGACAGCGAAAGATACATGTAATCTTCGATCGCCAGC
GTGCCCTGATAGTAACTCTGCATCAGGCGCTGTTCCTGCTGTAACAGTTCCTTGCCGGCA
AATCCCTGCGACTCCAGCCAGCGCAGCCACAAACCGGTGCTGTCAGCGCAGATCAGGGTT
TCGTCCAGATCAAACAGGGCTAAATCCATCGGGGTCCTCCGGAAGTGAAAAACGGTTATC
AGGTGCGGCGGGGCGGATGCTGCGTCGGACGCAGAACCGCCACGCTCCAGTATATCGGCC
GATGATGACAGTCGCGCGTCAGCGCGGTTGTGTCTGGCCGGACGCCGCCAGAACCTCTCG
CATGATGCCGTTCTGCCAGTCAAAGTACGGGTTGAAGGTCAGGCGCACATGGGTTTTCCC
CTCTTCCTGATAACCCCAGTCGGAATACCAGAGCCGGCTGCGATCGCGGCACTGGCTGCC
CGTGGGAGACACCGGGCCGTTGCCGCAGAGTATCACCGAGCCATTGTTGCCATACAACGG
ATTAGCCGGCGCGAACAGTACCGACATATGCGAGAACTGGCTGATGCGCCATTCCGGCAG
ACGATCGGCACGCACGCGTTCCCGGTTGGTCATGGCGCTGTCCGGCTGGCCGTACCAGAT
CAAACGGCTGGCGGGGTGGGTGAAGTGGGTACGGAATAGCTGCCGCAGGTAGGGCGCATC
CAGCACCGAGTCGTGTTCGGCCACCACCATCAGCACCGGACGATCGTAATCCTGGCGCCA
CAGCAGGCGTCGTACCGCCAGGCTGGAACGATAATACTGGGCTAAACCGTTGGTGGGCAC
CCGCAGGTAACGGGTCGCCAGCTGTGCGGGCGTGCCGGGACGAGGCGTGCGCAGCCAATC
CCGGAACGGGGCCACCAGTGGTGTCAGAAAGTCAAAGGTTTCATTGGAGCGGATGGCGGG
AGAGAACAATGCCAGCCCGCGGATCTCAGGATGTTCCAGCGCGTACTCCAGCGCCAGATT
GGCGCCGGTGGAGAACCCGCCCAGATACACCTCATCCACATCGTGTTGCAGCAGTCTGGC
CTGCTCGGCGACCACCTGCCGCCAGTCGTCTATCGACACCGGGATCATGTCTTCCGGCCG
GGTGCCATGTCCGGCCAGTAGTACCGTGCGGACAAGGTATCCTTGCTGCGCCAGCACCGG
GGCGACATCGCTAAAGGTGCCGGGCGCATCGCCCAGCCCGTGCACCAGCAGGATGCCTTT
GCGGGGTTGACCGGCGGGGCGAGTTTCCTGCGGTGTGTTCCAGCTCAGCTCCTGCCGGGT
ATCGCCGGACTGAAACGCCCGGTGTTGCCGCACCCATTGTTCGGTTTGCTGCTGATAGTC
GGCGAAGGAGGATTGCCCCAGCGGGGGCGTGGTGGAACGGCCGCACGCCGTGAGCGTTGG
TAGCCCGAATGCCAGCAACAGCGCCAGCGTTTTTGCCGTTAACAACCGGCGCCAGACAGA
AAGGATCGTGTATTCCATAAAGCCATCCTTACGAGTGAACGCGCACAATAATAAGACGAT
ATGACCGTGCTGGTTGACGGAAATCGTTCGTTGAATCATAACGATGGCGGCCTGTGGAGG
CAATTTCCCTTTGTGTAAAAAAATGCGCCGGAAAACCTGCGACAGCAGACAAATTCGGCG
CTGCGGAATGGGGTAAATAAATAGCATTGAAATAGTTAAAATTTGTTATTTGTCGATGGG
GAGTAATCGGTGCGACAATCACCGCCCGTTGATTGACATCGGTGAACGGATCGGTAACAG
TCCGCCGCCTGAACGATAACCCGAGTAAACAGACGCGCATTGAAGCGCCGACAGTGTCAT
TTAAACCAACAGTGTCGTGTAAAACAAAAGGACGCGTGAGATGCGCACAGTGAAAAAACC
TTATCCGCCGTTTCACGCCGAGCATGTAGGCAGTTTTTTACTGCCGCACCGCTTAAAGCA
GGCCCGGCAGGCATGGCGGCAAGGGCTCATGACCCACGATCGGCTGACGGAAATCGAAAA
CGAAGAAGTGCTGAATGTGGTCGAGCGCCAGAAGGCTTGCGGTCTGAGCGCGATTACCGA
TGGCGAACTGCGTATTCGTGACGGTATCACCGATTTTTTCTCCTGCCTGGCGGGGATTGT
CGTTGATGATACGGCCCTGCCGGACGGCGATATGCTCAGCCGGTTGCGGGTGGTGGGCAA
ACTCGATTTTGACGATGCGCACCCTTTTCTGACCCATTACCGCTTTTTACATCGGGCGGT
GGGCGACGACGGGGAAATTCTGGCGAAACAGACGCTTCCCAGCCCGAACATGCTGATGTA
TCCGGCTATCCGCAACAACGACGTTTACCCGTCGCTGGACGCGTTTTGCGATGATCTGGT
CGCGGTGTACCGCAAAGTGATCCAGGCGTTTTACCGCCAGGGATGCCGTTATCTCCAACT
GGATGACCTGTTCTGGGCGCGCCTGTGCGACGGTCAGGTCATGGAGCGAGAAAACGCGGC
CGGGTTTGAATTGCGCGATCTGCTGGAGCGTTGCACCCGTACTCTGAATCAGGCGCTGGC
GCAACGCCCGCCAGACATGTTCATCAGCCTGCATATCTGCTGCCGGCGTTTTTCTCCCAA
CTGGGTGTATGGCTGCGGACATGAAGTGATGGGGTACGCGATGGCGAACCTGGCGGTGGA
CAGCCTGTTCATCGAATACGATGACCGACGCCCGGTCGGGCTGGAACCGTTGCGTCAGGT
GAGTTGCCAGAAAGTGGTGCTGGGCGTGGTGGATGCCCGCAGCGCCGTGCTGGAAACGCT
GGGTTCAGTGAAGATGGCGGTCAATACCGCCTCGTTGTATGTCCCGCTGCAGCAGTTGGC
CATCAGCCCGAAGTGCGGCTTCGGGCACTGCGGCAAGGACGACATCACGGAAGAACAACA
GTGGGCCAAACTGCGGCATATGGTGAATATTGCCCGCGAGGTCTGGACGCTGCCGGAGTA
ACCTGCTGAAAGACGGTGTATTCATGGTGAGAATAATTCTTGATATCGCTTCGAGGCTGA
TTAAACTGGCTGCGCTCGTTGTTACAGAAAAGCGGATATTATGGAGTTACTTCACCTTGT
CTACCGCCAGTATCGCTGGCCGTTCCTGACCGTCATCTTTCTTAGTCTCGCCAGCGCGGC
GCTGGGGATTGGCTTGATCGCCTTCATTAACCAGCAACTGATTAAGGCCGTTAGCCCGAC
GCTACAGGTATTGCCGGGGTTCATCGGCTTGCTGGTATTGCTGATGACGGTGACGCTGGC
TTCGCAACTGGCGCTGACCGTGCTGGGCCACCACTTTGTTTGCCGCCTGCGCGGGCAACT
GATTAAACGTATTCTCGACACCGGGCTGGAACGGCTGCGGCAGATTGGCCCCGCGCAGTT
GCAGGCCAGCCTTGCCAGCGATATCCGCACCATCACGCTGGCGTTTGTGCGCCTGCCGGA
ACTGGTGCAGGGCATCATTCTGACCTTCGGCTGCGCCGCCTATCTGGCCTGGCTGTCACC
CCGCATGATGCTGGTGACGGCGTTGTGGGTGGCGCTCACCATCTGGGGCGGCTACTGGCT
GGTTTCCCGCGTGTATCGCCATTTCAGCCGGGTGCGCGAAGAGGAAAACCGGCTGCACGA
AGATTACCAGCAGGTGATCGACGGCTGCAAAGAGCTGTCGCTGAACCGCGACCGGGCGCG
CCAGTTGTATGAGCAGGACTATCAGCGCCATGCCGACGACTACCGTCACCATATTATCCG
GGCGGATACCTACCACCTGAGCGCCATCAACTGGTCGAATATCATGATGTTGGGCGCGAT
CGGCGCGGTGTTCTTTATGGCCAACAGTCTGGGCTGGGCCGATAACGCGGTAGCCGCCAC
CTATTCCCTGATTCTGCTGTTTTTGCGCACGCCATTGCTGCAGGCGGTAGGCGCGTTTCC
TACGCTGGTCAGCGCCCAGGTGGCGTTTGACAAGCTGCGCCAGTTGAAGCTGGTCGATTA
TCAGCCGGGATTTTCGTCGGTCTCCGCCCCCCGCCAGTGGCAAACCCTGACGCTGCGCGA
TGTCTGCTTTCGCTATGGCGACGGCGGGTTTGAGGTCGGGCCGGTCAATCTCACGCTGCA
GCGCGGCGAACTGGTGTTCCTGATCGGCGGCAACGGCAGCGGCAAGTCAACGCTGGCGAT
GCTGCTGACCGGGCTGTACACGCCGGTGTCGGGCGAGCTGGCGCTGGATAACCGGCCGGT
GCCGCTGGCGCAGTATCAGACGCTGTTTTCGGCGGTGTTTACCGATTTCCACCTGTTTGA
TCGCCTGATGGGGCCGCTGGGCGGTGCTCCGGACACATCGCTGGTGTCCGACTGGCTCGA
CCGGCTCAATATGCGCCAGAAACTGCACATCACGGAGCAGCGCATCCTGAATCTGTCGCT
CTCGCAGGGGCAGCGCAAGCGGGTGGCGCTGCTGCTGGCGGTGGCGGAGCAGCGCGATAT
TCTGCTGCTGGATGAGTGGGCCGCCGATCAGGACCCGCAATTCCGCCGGGTGTTTTATCA
GGTGTTATTGCCGCAACTGCGCTCGGAAGGAAAAACCGTTATCGCCATCAGCCATGACGA
CCATTATTTCGAACAGGCGGACCGGTTGCTGGAAATGCGCGCCGGCACGCTGGTGGAGCT
GGTTGGCGACGCCCGCCGCGAGGCAAGCCGCGATGCGGTTGCCCGCATCAGCCTCGTTGA
TACGGATGCCGATGAAAATAGGCTGCTTATTCAGTGATCTGGCTCTCCTGTTGGTCATCA
GACGCTATACAGCCTTTGGGGGGCGCTGCAACATAAGCGCCGATGCCAGCCTTCCGGCTG
GCAGATAAGGAGTTTTTCGATAAAAAAAACGGTCGGCTGATGCCGGTTTCCGGGCAGGAA
CAGCCCGATCGTCCTCTGACCTATTAAAGAGAATCTGTTATGGAACGATGGTTTAAATCT
CTGTTTATTCTTGTTTTCTTCTTTGTTTTTACGGCCAATGCGGCAGATAAACTGCCAAAT
ATCGTCATCCTGGCAACCGGCGGTACTATTGCCGGTTCGGCGTCGACAAGTACCCAGACC
ACCGGTTACAAGGCGGGCGCGCTCGGCGTGGATACGTTGATCAACGCCGTGCCTGACGTG
AAAAAACTGGCTAACGTAAAAGGCGAGCAATTCGCCAACATGGCCAGCGAAAACATGACC
GGCGATGTGGTGCTGAAATTGAGCCAGCGTGTGAACGCGCTGCTGGCGCGCGACGATGTG
GACAGCGTGGTGATTACCCACGGTACGGACACGCTGGAGGAGTCGGCCTATTTTCTTCAT
CTGACGGTGAAGAGCGACAAGCCGGTGGTGTTTGCGGCGGCGATGCGTCCGGCCACGGCC
ATCAGCGCCGACGGTCCGATGAACCTGCTGGAAGCGGTCCGCGTGGCGAGCGACAAACAG
TCTCGCGGCCGCGGCGTGCTGGTGGTGCTCAATGATCGTATTGGTTCCGCCCGTTATATC
ACCAAGAGCAATGCCTCGACGCTGGACAGTTTCCGGGCGAATGAAGAAGGTTATCTGGGT
GTCGTGATCGGCAACCATATCTATTACCAGAACCGTCTCGACAAACTGCATACCAACCGC
TCGGTGTTCGATGTACGCAGCCTGACCTCGCTGCCGAAAGTCGATATTCTTTATGGGTAT
CAGGATGATCCGGAATACCTGTACGACGCCGCCATTAGCCACGGCGTGAAAGGCATTGTC
TATGCCGGTATGGGGGCGGGGTCGGTGTCGGTGCGCGGCATAGCCGGAATACGCAAGGCG
CAGGATAAAGGCGTGGTGGTGATGCGCTCCTCCCGCACCGGCAACGGCATCGTACCGCCG
GATGAGGCGCTACCGGGTCTGGTCGCCGATTCTCTTAACCCGGCCCATGCCCGTATCCTG
TTGATGCTGGCATTGACCCGCACCAGCGATCCGGCGGTGATCCAGGACTATTTCCACACC
TATTGATCGGCGCTTTTGCCGCGCGAACAGGCCGCCGACTGGCGGCCTGACTGTTTGTCA
TGCGACTGGCGGCATAACGCCGGTTTTTACGGCGTAACTTGCCATATTTGGTAAGCATTA
TGGCGTGTTGTGCTGAATTTAAACGGAAAGCTGGCGTGAAGTGGCTTTCCCCATGCCGGG
GCAGCGCGGAGGCTTTCTTAATGAGGATTATTGCCTGTATGATTCTGCTCTTGGTACGAC
AGGCGCCGGCTGGCAGCAGTCCCGCTGCGGATGGCAGGCCTGAGAAAAATAAGGACTGGT
CGTGACATGACACAACCCATTTTTATGGTCGGCGCCAGAGGGTGCGGAAAAACCACGGTT
GGCGGTGAGCTGGCGCGGTCGCTTGGCTATGAGTTTGTCGATACGGACATTTTTATGCAG
TATACCAGCGGCTTGACCGTGGCGGATGTGGTCGCCGCTGAAGGGTGGCCGGGATTTCGC
CGCCGGGAAAGCGAGGCATTGCACGCGGTGACGGCGCCGAACCGGATTGTAGCGACCGGC
GGCGGTATGGTGCTGCTGGAACAGAATCGTCAGTTTATGCGCGCGCAGGGGATCGTTATC
TACCTGCACGCGCCGGCGCAGGCGCTGGCACAGCGGTTGCAGGCCAGTCCGCAGGCGCAT
CAGCGACCGACGCTGACCGGGCGGCCGATCGCCGAAGAGATGGAGGCGGTGCTCAGAGAG
CGCGAGGCGCTGTATCAGGATGTGGCGCACTATGTGGTGGACGCCACCCGGGTGCCGGCC
GTGATTGTTTCGGAACTGGTGCAGACGCTGCGTCTGCCGGCGGCCTGACGGTCAATCGAT
TTTTTAACAGAAAGGTTGGGCATTATGCTGAATGTAAATGAGTATTTTGAAGGGAAAGTA
AAATCCATCGGTTTTGACGGCAGCCGCATCGGCCGCGCCAGCGTCGGGGTGATGGAAGCC
GGCGAATATACCTTTGGCACCGGGCAGGCGGAAGAAATGACGGTAGTCAGCGGCGCGCTG
AACGTGCTGCTGCCGGGTGCGCAGGAATGGCAGTTGTTCGAAGCCGGTGCGGTCTTCAAT
GTGCCGGAAAAAAGTGAATTCAAACTGAAGGTGTCCGAACCGTCATCCTATCTGTGCCGT
TATCTCTGATTCCGGTCATATTTTCCTTTCGTGATAATCGGCTGTCAGTGATATCGGCAG
CCGTTTTCTGATATTAATTTGCGCTCCCTGCTTATCCATGCCGTAGTGCCATCGGCTTGT
CATCCTGCTGCCATACGATTGTCGACATGTTTTGCTATTTCATTTTATAGTGATAATGAC
GTTTGGTAATTATCAGGCGAAATGATGCTGATTTGATAATATATATTTAGATATATTGTT
GATTTGTTATTAATTATAAAACTCATATTATTTTCTTATAAGAAAAATTTCAGATAAATC
TGTAAATCTGATTGCGGCCATTGTATTTTCCTGTGAGAGGGCCTTTCTTTTGGCTACGGT
GTCGTTAGTCAGCGTGATGAGAGGAGATACTTCTGGCAGACAGTTTCATTTTTCCGAATG
GAATGCCTCATAACTGATGAGGCGATCGTTATGGTTATCTAAAAAAAAGCATTTCAATAA
TTACGTGGTCACTATGCTTAAAACTACTCGCGCTCGTATTCTGGCCGTGTGCACGGCCAT
CATTGTGGTTGCTCTGGTAATTAATACTTTTTTGAATTACCGGGTGACTGATAAATATAA
CGATGAATCCATCAATAACCTGCTTACCGCCGTGACCGCTGGCCACAGCCTGGCCATTAG
CGACTGGGTGGCCGCCAAAAAACAAATTATTACGTCACTTAATACCGTGGTGCTGACCAA
CGACGATCCGATCCCGGTGTTCAAACAGATGACGACGGCGGGCAGCTTCATCAACGTGTA
TATGGGGTATGCCAACCACACCGCCAAATTTGCCGATCCCGGCGGTATTCCGGCCAATTA
TGACCCCACCGTTCGCCCCTGGTACCAGCAGGCGGTGAGAGAAGGCAAGGCCATCGCGAC
CGCGCCGTATCTGGATATGGCGACCAATACCATTGTGGTGTCGTTTGTGGCGCCGGTGCT
GGACGGCGGCAGCGTCAAGGGCGTGCTGGGCAGCGACGTGACCATGGATAGCGTCATCGC
CAACGTCAAAGCCATCCACCCGACGCCCGCCAGCTACGGCATTCTGATTCAGGCCGATGG
CACCATTATCGCCCATCCGGATGCCAAACTGACGCTGAAAAAATTGGCCGAAATTGCGCC
GCAGGTGAATCTGGGACAGGTGCTGAAATCCGACCGCCCGGTGCAGTTGAACATCAGTGG
GCGCGACATGCTGGTAAGAACCCAGCCGGTGACTGGCACCGACTGGTATGTGCTGGTAGC
GCTGGACAAGGCGGAAGCTACCGCCGGTATGGGCTCGCTGCTGTGGACGTCGGTGATCGC
GCTGGTGGTCATCAGCATTCTGGGCTCGGTGGTACTGGGGCTGCTGATCAATGCCTCGCT
CAAACGTCTGCTGCAGATTCGCGATGCGATGGACGACATCAGCCACGGCACCAACGACCT
GACCCTGCGTTTGCCGGACGACGGTCATGATGAAGTGGCGCAGATCGCCCGCTCGTTCAA
CACTTTTGTCGACAAACTCAGCCTGATTATGCTGCAGATTCGCGACATCAGCGCATCGCT
GCAAACTGCGACCGACGAAGTGGCGACCGGCAACAACGATTTGGCGTCCCGCACCGAAGC
GGCGGCGGCCAGCCTGCAGCAAACCGCCGCTGCGCTGGAGCAGATTTCCGCCACCGTTAC
CCAGTCGGCCGGTTCCGCCCAGCAGGTGAATGATCGTACCCGCTCGCTGGCGAACGACGC
CAGCGTCGGCGGCAAAGTGGTGGCGGAGGTCGTCGACACTATGCAGGAAATCGAGGTGGC
TTCCGGCAAGATTGGCGATATTATCGGCGTGATCGACGGTATTGCCTTCCAGACCAATAT
CCTGGCGCTGAACGCGGCGGTGGAAGCCGCCCGCGCCGGCGAACAAGGACGCGGCTTTGC
GGTAGTGGCTGGCGAGGTGCGTTCGCTGGCGCAACGCAGCGCGCAGGCAGCCAAAGAGAT
CAAGTCGCTGATCGAGTCCACCGTAGAGAGTGTGAATACCGGTTCGCGGCAGGTGCGTCA
GGCTGGCAACACCATGAACGAAATTGTCGGCGGCGTATCTTCCGTGAGTACGGTGATGTC
GGAAATCACCCATGCGTCAGGAGAGCAGATGCGCGGGATTCAGGAGATCAACAAAGCGGT
GGCGCAGCTGGATTCAATGGTGCAGCAGAACGCGGCGATGGTGCAGGAAGCGGCATCCGC
CTTCGCCTCGTTGCAATCGCAGTCGGAAGAACTGCACTCCTCGATCAGTCACTTTAAGCT
GTAACAAGACGGGGGCTGGGTTATCTGGCGAGCCGGATGCTTTGCGAATGGTGATGTTTG
TCCGACCTGTGAGTGATTTCGTGCGAGATAAACGGTGGAGTTTCCTTGCCATTTCATCGC
ACGCACGACAAGGAGAGGCTCAGACGCCGCCTCTCCTTGGCCACTGGCTGAGGGCTAAAC
TGCGGCGCTGCGCGCTACCTTCGGCGTTCGACTTCGCTGTTCGGGCCGCCCGTGACGCGG
TTACTCGCCCCATCCCTGGGGCTCGCCCTTCGGGCCAGCGTAAACGCTGTTCAAAAACGT
TCCCGACGTTTTTGTCCGGCGCGGCACGGGCTTTCGCGACGTCCTGTCGCTCACCCGGCG
AAGTCGCCCACCTCAGCGCAGTTTTGACGCCACAAAAAACCATTACCTGTAAGAAGTTTT
GTCGGCAATCAACAGGGAGCCAGCTTATCTGGTGCCCTGTTGCGGCTGGTGTAATTACCG
CTGCGCCTCGCCACCCAACGCTTCCGTCAGGTTGGCGATCAATGCCGCCACTTCGCCGGT
CATTAGCGTAAAGTCGGCGTCAAACCGCTGAGCCACGTCTTCCCGGTCGATATCGTCGTT
CTGCTCGCGCAGGGGATCGGCGAATTTCAGACGCTTGAGCGAGCCGTCGTCCGCCAGCAC
CAGCTGGATGCGCTCCTGCCAGTCCAGCGCCAGTTTGGTCACCACCTTGCCTGCTTCGAT
GTGGGTGGCGATTTCATCGCTGACCAGTTCTTGTTTCTTGCAGCGAATGACGCCGCCGTC
TTCCAGCACTGCTTTCAGCTCGGCTTCGTCCTGTAGCGTGAAACCGGCGGGCGTTTGGCC
GGAACGGACCCACTCGGTCAGCGTCAGCTCGATCGGGTTTTCCATGGTCAGCGGCACCAC
CGGCAGCGACCCCAGCGTTTTACGCAGCAGCGCCAGCGTATCCTCGGCTTTCTTGGCGCT
GGCGGCATCTACCATGATCAGGTGATTGACGGTGTCGATCCACAGCGAAATCTGGCTAAA
ACGGCTGAACGCGCGGGGCAGCAGGCTGTGCAGCACGTCGTCTTTCAGCGCGTCCTTTTC
GGTTTTCTTCAGCTTGCGGTGCTGTTCGCCTTCCAGTTTGTCGATCCGGGCCTGCAGCGC
TTGCTTGATGACCGGCGCAGGCAGGATCTTCTCTTCTTTGCGGGCGCAGATCAGTATCTG
ACCGTTGACCACGTGGGTCAGGGCATCGCCGTGCGGCCCCATCGGCGAGACCCAGCCGGT
TTTAGTCAGATCCTGACTACCGCAGGGGGTAAAGGCGCAGGAGGCCAGCTGTGTCTCCAT
GGCGTCCGCAGAGAGGCTGATCTCGCGGCTCAGGCGATAAATCATCAAATTTTTAAACCA
CAGCATTTTTCTTCCCAGACTGGCGCGTCGCTGGCGCGGCTCCACGTGATAACGCGGGGC
GAGTTTCAGGACGCAGGGGTTATTCGCAGCAGGCATGATAACGAATTGTGGTGAGGGACG
GTACGATAATGTCATCATCAGGAACACGCGAGTTCGGTGGATAAACAGGAGACAACGTGC
GAATAGGTATTGATTTGGGCGGCACCAAAACCGAGGTCATTGCGCTGACGGATGAGGGGA
GCGAGGCATTCCGCCATCGGGTGGCGACGCCGCGCCACGACTATCGTCAAACTCTGCAAG
TTATCGCCGATCTGGTTGGCATGGCGGAGCAGGCCACCGGACAGCACGGCAGCGTGGGCG
TCGGTATTCCCGGCACGCTGTCGCCGATGACCGGCCGGGTCAAAAACGCCAATTCGGTGT
GGCTGAATCAGCAGCCGCTGGATCAGGATCTGGCGCAGCTGTTAGGTCGGCCGGTGCGGG
TGGCGAACGACGCCAACTGCTTTGCGGTATCCGAGGCGGTGGATGGCGCGGCGGCCGGGG
CGGGTAACGTATTCGCGGTGATCATCGGCACCGGTTGCGGCGCCGGGATGGCGTTGAACG
GACTGGCGCACAGCGGGCGCAACGGCGTGGCCGGTGAGTGGGGGCATAATCCGCTGCCGT
GGATGGATGCCGACGAATGGCGCGATCAGCAGGCGATGCCTTGCTATTGCGGCCGCACGG
GGTGCATCGAGACGTTTATTTCCGGCACCGGCTTTGGCATGGATTATCAGCGTCTGAGCG
GTCAGACGCGGCAGGGTCATGAAATTATTGATCTGGCCGGGCGGGGCAATGCGCTGGCGG
AACAGGCATTGCAACGCTATGAGCAGCGTCTGGCTAAGTCGCTGGCGCATATCGTCAATC
TGCTGGACCCGGACGTGATTGTGCTGGGCGGCGGCATGAGCAACGTCAAACGGCTGTATG
ACACCGTGCCCGGTTTGCTGAAACAGTGGGTGTTCGGCGGCGAGTGCGATACGCCGGTTC
GGCAGGCGATGCATGGCGACTCCAGCGGCGTGCGCGGCGCCGCCTGGTTGTGGCCGCAAG
AGCGGTAAACGTCCAGCGGGGACGCCAGATACATCCCCGCTGAATTTATTTCACCGCATA
CGCGCTGTCGAGCTGGCTGACGCCCAGACCGTTGCGCTTTCTGACCCGGATTTGCACCTG
AATACGGTCTTTCATCGCTTCCACGTGACTGATGACGCCGATGCTCTTGCCGGAAGCATT
CAGGTTATCCAGTACGTCCAGCGCGGTATCCAGCGTCTCGCCGTCCAGCGTGCCAAAACC
TTCGTCGAGGAACAGCGAGTCGATACGGGTTTTGGTGCTGACCAGATCGGATAGCGCCAG
CGCCAGCGCCAGGCTGACCAGAAAACTTTCGCCGCCGGACAGCGTGCGGGTATCGCGTAC
CGCGTCGGCCTGCCAGGTATCGGCCACCTGCAATTCCAGCGTGTCGGATGCCTTGCGTTG
CAGCAGGTAGCGCCCATGCAAGCGCGACAGTTGGCGGTTGGCCAGAAACACCAGATGATC
CAGCGTCAGTCCCTGCGCGAAGCGGCGGAATTTGTCGCCTTTCTGCGAGCCAATCAACTG
GTTGAGGTAGCCCCAGTCGTCGCACTGTTGCTGACCGCGGGCGATCGCCTCCAGCAACAG
GCGCTGTTTGTCGCGGCGTTGCTGATCGCTGGCAAGCTGCTGGCGCAGTTCGCCCTGATG
TGCGGCTTCGGCTTTTACCATGTCCCCGAGTCCGGAGAGCAACTGACGGATGTCATGGTC
GCTGATGCCTTCCGGCATCGATTCCGGCCGGGTCGCCATGTGTTGCTCCAGCGCGCTGTC
CGCCTGCTGCAACAACGCGTCCACCTGCTGCTGACGCTGGCTGAGCCGCTCTTTTAGCGT
GAGGAGCTGGTGGCGCTCGGCCTCGGCCAGCAAGGCATGGCGGAAGGCGGCTTCATCGTT
GAATCCGGCGGCGGTCAGTTCTTCCGCAAACCCGGTCTGAAGCTGCTGCAATGCGGTATC
GGCATGCTGGGTTTGCTGTTCCAGACTGCCGATTTCCCCGTTCAGGCGGCTGTGCAACGA
CTGGCCCTGTTGCCACTGCTGCTGCGCCTGCTGGCTTTCCAGCTCCAGCGTCTGGCTGAC
CTGCCGCAATTGCTTCAGCACCTCATTCACCGCCTGATTGCCCATCAATTGCCAGCGCTG
TTGCTGCGCCTGTTCCAGCGTGCGTTGGATGTCGGCCAGTTGCTGCTGATAGGTTTTGAT
GGCGGCGTCGGTTTCTTCCTGCCGCTGCTGGCTGGCGATGATTTCCGCTTCCAGCGCGGC
GAGTTGCGGCTGGCACTGATGCTGTTCGTGTTCGTTTTCCTGCCAGCGCAGCCATTCCGT
CTGGCGCTGACGCAGCCAGTCTTCCTGCTGCGCCAGCGTGGGCGCCGTCAGTTCGAACGT
TTCCAGCGTCTGACTGAGGCTGTCGCGCAGGCGTTGTAACTCGCGTTCGGTTTTTTCCAG
CAACAGCCGCAGTTCTTCCCGCGAGGCGTGCAGCGACGCCTGCTGCTGAGTGTTCAGCTC
CAGTTGTTGTACGGTTTGCGCCAACAGTTGCTGCGCCGAGGTGAGTAAATCCTTACTTTC
CTGAATATGGCGCTGATTACGCTCACGACTGGCGATTTGCGCCTGCAGCGACTGCTCCTG
TGCGTTGGACTCTTCAATCCACTGATGCAGGGCCGGCAGTTGCAGCGGATCGAAGTCAAC
AAGTAAGCGTTTACCGACTGATTGGCACTGCAACTGCAGCGACTCGTAATCGCGCCGGAC
GCCGTCGAGCGCGTTTTGCTGCTGCTGGCGGTGCTGTTTTTGCAACTGAAGCTGGGTTTC
AGTCTGCACCACGCTGGCTTTCAGCGCCTCCACCTCCTGACGCAGCGCATGCAGCCGGAG
CTGGGTTTCCGAAGGGCGCAGCGCCTGATAGCGTTCCACCGCCGGATGATGCGGGGAGCC
GCACAGCGGGCACTCTTTGCCCGGTTGCAGTTGCTGGCGCTCGCGCTCCAGACTGACGAT
ACGCAGCTCCAGTTCGTGACGTTTGTCGAGGTCGGTCAGATGGTCGGCCTGGCGCTGATA
GTCCTGACGCTGCTGGGTCTGTTGATCTTCCAGCGCCTGAATACGGCGCTGGGTATCCAG
CTGTTGCGCTTCCAGCAGGGTGCGCTGGCTAATCAACTGCTGCAATACGGCGGCGCTGGT
GGCCAGTTGCTGGCGATCCGGCCGTTCGGCCATAAGCCGGGCCAGTTGCTGGCGTAGGTT
CGCCAGCGGTTGCTCCGCTTCCAGTTGTTCATCCTGCTGCAGATGCTCGGTCAGCAGTTG
CTGGGCTCGCTCGCAGGCGCCTTGCTGCGCCTGATGTTTTTCTGCGAGCGAGGCGCGCTG
CTGGTCAAGGTATTCCGCCTGAATCTGCTGCTGCGCCGCTTTTTCCTGCAGCACCTGCAA
GTCCTGCTGCCATTTCTGCTGCTGGGGAAATTGCGCCTGCCACAGCGGAATATGGCTGCC
CAAATGCTGGTGGCGGCTATGCTGCTGGCGATAGTTTTCGATGTCTTCCAGCCGTTGCCG
CGTTTGTTCCTGCTGGCGCTGTAGTCTGGTCAGGCTGGCGATCAGCGTTTTCTGCTGTTC
AAGCAGGTTATCCAGCGCTTGCTGTTGCTGGGCGCGCTGGGCCTGCTGGGTGGCGATGTG
ATGGTCGAGCGGCAGGATACGTTCATTGATCAACGTTTCCTGTTGCTGGCGATGCTCGGC
GTGCTGCTGGCGGGTGGACAACGCTTTTTCCAGCTGGATTTTCAACAGATTAAGCGCATC
CTGTTGGCGGCTGATCTGCTGGCGGACGCTATTCAACTGCTGGGTCAGGCGCTGTTTTTC
CCGTAGCGCGCGCTCGCGTTCATCGAAGCGCGGACGCAGTTTTTCCGCCGGTTCGCTGCG
CTGCAGTTTATCCAACTGCGGTTGCGATTGTTGCTGTAATTGTTCCTGCGCGGCGCGCTG
CTGCTGGGCCTGCTGTTGCGCCTGCTGGTGCTGCAACAGCGTGTCGTACCAGCGCTGATG
CCCCAGCACCTCTTCCCGGTGCAATGACAGCGACTGTTCCTGCTGGCGGATGGCTTCCAA
CTGCTGCTCCAGCGCCTGACGCTGTTCGTCGCTCAGCAATTCCAGCGTAGCGACCTGCGC
CCGCAGGGTTTCCAGCTTGCTCTGGGCGTCTTTGTGTTTCTCGAATACCCGCTCCGAGAT
TTGGCCGTAAATGTCGGTGCCGGTCAGCTCTTCGAGCAGCTCGGCCCGCTGATTGGCATC
GGCGTTCAGGAAGGCGGCGAACTGCCCCTGGGACAGCATCATCGATTTGGTGAAACGATC
GAAGTCCAGCCCGGTGATATCGGCGATCATCGTCAGCTTGTCGTTCACCTTGTCGGTGAG
GATTTTGCCGTCGGCGCACAACGCCAGCTCCACCTTGGGCGGCTGCAGATTGCCTTCCGG
GCTGTTATGGGCGCGACGCTGGCTCCAGAAGGCGCGGTAGGCGACGTTCTTCACCTCGAA
TTCCACTTCCGCCAGACATTCGGCGGTGTGGCGCGTCATCAGCTCGTTCTGGCTGGGGCC
GACCTTCAGGCGCGGCGTCTGGTGGTACAGCGCGAGGCAGATGGCGTCCAGCAGCGTGGT
TTTACCTGCGCCGGTGGGGCCGGTGATGGCGAACAGGCTGTTGCTGGCGAACGGCTCGCG
GGTGAAATCGATTTTCCACTCGCCCTGCAGCGAGTTGAGGTTTTTCAGGCGCAGGCTAAG
AATTTTCATGCGGACGCCTCCCGTCGCTGCTCGTCAATTTCCTGAATGACCCGGTCGAAC
AGCCCTTTCAGGCGCTGCTGGCGCGCCTCGTCCAGATCGCTCTCCAGCGCCAGCCGTCGG
GCAAACACCTCGGCGGGTTGCAGCTCCTCCAGCGTTTCCTTTTCCAGTTGCACCAGCATT
TGTTGCTGCTGTTCCCGCGCCCGGCGCAGCAACAGCACTTCCACATTCATCGGTTCGGTC
AGCGCCTGAATGTGCTGCTGAATGTCGCTCAGATAATCCTGAGTGACGATCTCAATGTCC
AGCCACACCGGTTTGTCGCCGTGATAGTCGCGGAATCCGGCCAGCCGGCGTTCGATCTCC
GGCAGATTGCCTTTCACCAGTTGCATCGGTTGTTCGGTCGGCACGGTCAGCGCGGTGACC
TCCTGCAGTTTGCCCTGCTCGAAATGCACCAGATACACCGATTTCTCATGATTCAGTTCG
TCAAAACTCAGCGGAATCGGCGAGCCGCTGTAACGGATGTGTTCGCATTGCGCCACCCGC
TGCGGGCGATGAATGTGGCCGAGCGCGATGTAGTCCGCCGGGGGGAAAGCCTGCGCCGGG
AACGCGTCCAGCGTGCCGATATAGATATCGCGCACCGAATCGGACGTGGCGACGCCCACC
GTAGTGAGGTGGCCGGTCAGCACAATCGGCAGTTCGCGGCCCAGCGCCTCACGCTGCTCG
CAGGCGAGCTGGTAACAGCGCTGATAATGGCTGGTGATGGCGTCCTGCAACGCCTGCTGT
TTTTGCACGCCGGACTGGCCGGCCTGGCTGGTGAGCACGTCGCGCGGACGCAGAAAGGGA
ACGGCGCACAGCAGCGCGCCGGGTTCGCCTGCGCGGTTGTTCAGCACCAGCACTTGCTCG
TGAATATCGCCGTCAAAACCGGCAATCACCCGGGTATTCAGGCAGGCCAGCAGCGCGCGT
GATTCATTCAGGGTGGCGACCGAATCGTGGTTGCCGCCCATCACCACCAACTGGCAGCCG
GTGCGCTGCAACGCCACCACAAAATGGTTATATATTTCACGGGCATAACTGGGCGGTGCG
CCGTTGTCGAACACATCACCTGCTACTATTACTGCATCGGCCTGATACTGCTCAACCTGC
TGAACCAGCCAGTGCAAAAACGCCTGATGCTCAGGCGCACGGCTCCGGGTATAAAAGTAC
TGACCGAGATGCCAGTCAGACGTGTGAATAATTCGCATGAGACTCCCTGCAGGTGAGTGC
AAACGATATGTTGTTTTGGCGGTGCTTGCGGACAATGGCGGTCAGTGAAGCAAGGCGCTT
GTTCGTCATGACGAAACACCGCGTCTTTATCATCGGCGATTATAGGCGTGCAGTTTAGGG
CATGTCCCATAATATCTGTATGGCCCCCGGCTACCTGGGGGTGTTTGGCTGTGTCGTCGC
GGACAGATAATGTGAGAAATTAAGCGCGCCGACGGTCTTCGGCAGCGGCTGGGGGCTGCG
GCTGTCGGGGCGGAAACGTGCTGCGGACAGGGGCGCCATTTTTCATAAATCTGTCATAAA
ACTGACGCATAATGCACACCGCACGCTAACCGTGACGATTAACGGCAGGATTGATATGGC
AAGACGTATTTTGGTGGTGGAAGATGAAGCGCCGATCCGCGAGATGGTGTGCTTCGTGCT
GGAACAGAACGGCTATCAGCCGGTTGAGGCTGAGGATTACGACAGCGCCGTTACCCGGCT
GGCCGAACCTTATCCTGAACTGGTGCTGCTGGACTGGATGCTGCCCGGCGGGTCCGGTTT
GCAGTTTATCAAGCACATGAAACGCGAAGCGCTGACCCGTGATATCCCGGTCATGATGCT
GACGGCGCGTGGTGAAGAAGAAGATCGCGTGCGCGGTCTCGAAGTGGGCGCCGACGATTA
CATCACCAAACCGTTTTCGCCCAAAGAGCTGGTGGCGCGCATTAAGGCGGTGATGCGCCG
GATTTCGCCGATGGCGGTTGAGGAAGTGATTGAAATGCGCGGGTTGAGCCTGGATCCCTC
TTCTCATCGGGTGACCACGGAAGAACACGCGCTGGATATGGGGCCGACTGAGTTCAAGCT
GCTGCATTTCTTTATGACGCATCCGGAACGGGTATATAGTCGTGAGCAGTTGCTGAATCA
CGTATGGGGCACTAACGTTTATGTTGAGGATCGTACTGTGGATGTCCATATCCGCCGCCT
GCGCAAGGCGCTGGAAACCAGTGGGCACGACAAGATGGTTCAGACCGTTCGGGGAACTGG
ATACCGTTTCTCAACACGTTACTGATAGCGTGAGTCCCGGAGAAAATCTGACGTGCTAGA
ACGTTTGTCCTGGAAAAAGCTGGCGCTGGAGCTGGCTTTTTTTTGTTTGCCCGGTCTGCT
GCTGGGGCTGATTATCGGCTATCTGCCCTGGTTTCTGCTGGCGTCGGTACTGGCGGCGCT
GTGTTGGAACTTTTATAACCAGCTGCGCCTGTCCTACTGGCTGTGGGTTGACCGCAGCAT
GACCCCGCCGCCCGGCCGCTGGAGCTGGGAGCCGCTATTTTACGGCCTCTATCAGATGCA
ATTGCGCAACCGCCGACGCCGGCGCGAGCTGGCGTTGCTGATCAAACGCTTTCGCAGCGG
AGCGGAATCGTTGCCGGATGCGGTGGTGATCACCACCGAAGAGGGCAGCATCATCTGGTG
TAACCGGCTGGCTCAGCACCTGCTCAGCTTTCGCTGGCCGGAAGACAACGGCCAGAATAT
CCTCAACCTGCTGCGCTACCCGGAGTTCACCCAGTACATGCAACAGCAGGATTTCAGCCG
CCCGCTGACGCTGACGTTGAAAAACGCTCACCACGTGGAATTCCGGGTGATGCCCTATTC
GGAAGGACAACTGCTGATGGTGGCCCGCGATGTGACCCAGATGCACCAACTGGAAGGCGC
GCGGCGCAACTTCTTCGCTAACGTCAGCCACGAACTGCGCACGCCGTTGACGGTGTTGCA
GGGCTATCTGGAGATGATGAACGACGAATCGCTGGATGGCGCGTTGCAGTCCAAGGCGTT
GCACACCATGCAGGAGCAAACCCGCCGTATGGACGGGTTGGTGCGGCAATTGCTGACGCT
GTCGCGCATCGAAGCCGCCGCCGCCATCGATCTCAACGAGAAGGTGGATATCCCGCTGAT
GCTGCGGGTGCTTAAGCGTGAAGCCGATACCCTGAGTCAAGGACGTCACGAGATTGTGTT
TCGCGTCAACGAGCAACTGCAGGTGTTCGGCAACGAAGAGCAGTTGCGCAGCGCGGTGTC
GAATCTGGTGTATAACGCCGTCAACCATACGCCGCAGGGCACCCGCATTGAGGTGTGCTG
GCAGCAGACGCCGCAGGGCGCGCAGTTCCAGGTCAGCGATAACGGCCCGGGCATCGCCGC
CGAACACCTTCCCCGCCTGACCGAGCGTTTTTATCGCGTCGACAAGGCCCGTTCGCGCCA
GACCGGCGGCAGCGGGCTGGGGCTGGCGATCGTCAAGCATGCGCTCAGCCACCACGACTC
CCGGCTGGAGATCCTCAGCGAAGAAGGCGCAGGCTCCCGCTTCATGTTCACGTTGCCGAA
CCGGCTGATTGTCCGTTCGGTACTGAGTCAGAACGCGGCGAACCCACAGCTGTGATGGCG
GCGGCGGGGCTTGATTGTCCCCGCCGCTGTGCCGAAAATAGCGTGCTCTTGTCTTTCACT
CCGATGGAAACCACACATGATACCCACCCGCCGCCTGCTTGCCTTGCTGTTGTGCCTGTT
CGGTCAGGCTGCCGCCGCTGCGCCGCCGACGATGCTGGCGGGTAACCTGTCCAGCGCCGG
CTCCGACACGCTGGCGAACCTGATGACCTTCTGGGCGGCGGATTTCAGCCAGCATTATCC
CGGCGTTAACCTGCAGATTCAGGCGGCCGGTTCTTCGTCGGCGCCGACGGCGCTGGCGGC
AGGGGCAGCGCAACTGGGGCCGATGAGTCGGCCGATGAAGAGCAGTGAAATCGAAGCGTT
CGAGCAGCATTACGGGTACGCGCCGACGGCGGTGCCGGTGGCGCTGGACGCGCTGGTGGT
GCTGGTCAATCAGGACAACCCGATTACCGGGCTGACGGTACGCCAGCTTGACGCCATCTT
TTCCGTGACGCGCCGCTGCGGCGCCGGGAAAACGGTGCAACGCTGGCAGGAACTGGGGTT
GAACGGCGTCTGGCGAGAACGCGCGTTGCTGCGTTACGGACGTAATTCGGCTTCCGGCAC
CTACGGTTTTTTCAAACAACAGGCGCTGTGCGGCGGCGATTTCCTGCCACAGGTCAACGA
ATTGCCCGGTTCCGCCTCGGTGGTGCAGGCGGTGGCGTCGTCGGTCAACGCCATCGGTTA
CGCCAGCATCGGTTTTCGTGCCAGCGGGGTGCGGGTGCTGCCGCTGGCGGCCAGCGACAA
GGACGATTACGTGCTGCCGACCGCCGACACCATCCGCAGCGGGCGTTATCCCTATACGCG
CTATCTCTACATTTACATCAATAAAACGCCCGGGAAACCGCTGGAACCGCTGACCGCCGC
GTTTCTGGACCGGGTGCTGTCAGCGCCGGGGCAGGCGCTGGTCAGCCAGGATGGTTACCT
GCCGCTACCGGAAATGACGCGCGAGCAGGCCAGACAACTGCTCGGGCTTGACGATGCGAC
GCCAGCATCGGATAGCGATCCTGCAAAAAACTGATGAGCAACATGAATTTATTTCACGTG
TCGTGAAAATTCTTCCATTGTCGTTGAGAACAACGCGTGACAGGATAGCTTCACTTTCAG
CCGTCTGGATGGCTATAAAGTTCAGCGGTGTAACTATTTCCCCTGAAAACCAATCCATCT
AAAAGCTAATTCATCTGAAAACCAACCGCCTGAAATCAGGCTGTTTCGTGTCAGTTGAAG
TGCAGGAGCTAAATATGACACAAGCCCTTCCTCCGTTCCGTGCCGATGTGGTCGGCAGTT
TGTTGCGTCCGGCTGCCATCAAGCAGGCGCGTTTGCAGTTTCAGGCCGGTGAGATTGATG
CGGCCGCGTTGCGCCGCGTCGAAGATCAGGAAATTCAGCGTGCGGTGGAATTGCAGCGCG
CGGCGGGTCTGCAACTGGTGACCGACGGCGAGTTTCGCCGTGCCTGGTGGCACTTTGACT
TTTTTGACAGCCTGAATGGCGTGGAACGTTATGAAGCGGAGCAGGGCATCCAGTTCAACG
GCGTGCAGACCAAAGCCCGTGGTGTAAAAGTGACCGGCAAGGTCAGCTTTAATCCGCAGC
ACCCGATGCTGGAGGATTTCCGTTTCCTCAAAAGCGTGGCCGGCGACGCCGTAGCCAAGA
TGACTATCCCCAGCCCGAGCGTGCTGCATTTCCGCGGCGGCCGTAGCGTAATCGACAGTA
CCGTATATCCGGATCTGGCCGACTACTTCGACGATCTGGCGCAAACCTGGCGTGATGCCA
TCCATGCGTTCTATGAAGCGGGCTGCCGTTATCTGCAACTGGACGATACGGTGTGGGCGT
ATCTGTGCTCCGAAGACCAGAAGCGCCAGATCCGCGAACGCGGCGATGATCCGGATTATC
TGCGTCGCACCTATGCGCAGGTGCTGAACAAAGCGCTGGAAGGCAAGCCGGCCGATCTGG
TGGTGGGCCTGCATGTTTGCCGCGGCAACTTCCGTTCCACCTGGATTTCCGAAGGCGGCT
ATGGGCCGGTGGCGGAAACCCTGTTTGGCGACGTGAAGGTGGACGCGTTCTTCCTCGAAT
ATGATACCGAGCGGGCGGGCGGGTTCGAACCGTTGCGTTTCATCAAGCCGGGTCACCAGA
AAGTGGTGCTGGGCCTGATTACCACCAAAACCGGGGCACTGGAAAAAGCGGACGACGTGC
AGAAGCGCATTGCTGAAGCGACGCAATATATTGCGCTGGACCAGCTGTGCTTAAGCCCGC
AGTGCGGCTTTGCTTCTACCGAAGAGGGCAACACGCTGTCGGAAGAGCAGCAGTGGGCCA
AACTGAAGCTGGTGGTGGATATCGCCAAACGCGTCTGGTAACCACGGACGCGGCAAACCA
CTATGCTTTTTTTATAACGCCGGTGCGTATTACCGGCGTTTTTTATTTCTATAAGTTTTT
AATATGGATAATTATTGCTAGTTGTCGTAATTTTGAGCTGATTTTTCGCGCTGCAAACTG
TTTTAATGCACAAATCATGTATAGCCTGCTCGTGAAAAGATAAATAGAGATGCTGTATTT
TTACAAAATATCAGATTAATGTTCTGGTTTACCGATCGCGTATTGCCTTTTATTGCTATA
AACGTTTTACTTAGCCCCCATTAACGCTGTGCAATAAAACCTCACATCCATAATCCTGCA
CATCGCATGGACGTCTCGCTTCTCGCGTGCGCCGCTTTAGCGCCCGGTTTCTGCCGGCAA
CACCATTTTTACAGGCAACAACAACATACATGATGAGTCATCGTTTAACTTCCAAAGATA
TCGTGGCATTGGGTTTCATGACCTTTGCCCTGTTTGTCGGTGCCGGAAATATCATTTTCC
CGCCGATGGTCGGTCAGCAGGCCGGTGAACACGTGTGGGTCGCCGCGCTCGGTTTCCTGA
TTACTGCGGTAGGCTTACCGGTGCTGACGGTGATCGCGCTGGCCCGCGTGGGCGGCGGCA
TTGATACGCTGAGTAGCCCGATCGGCAAGAAAGCCGGCGTGCTGCTGGCGACGGTCTGCT
ATCTGGCGGTCGGGCCGCTGTTCGCCACGCCGCGCACCGCCACGGTATCGTTCGAAGTCG
GGATCGCGCCGCTGGTGGGCGAAGGCGCATCGCCGTTGTTGATTTACAGCCTGATTTACT
TCGCCATTGTGATCGCGATTTCGCTCTATCCCGGCCGTTTGCTGGATACCGTTGGGCATA
TTCTGGCGCCGGTGAAAATCATCGCGCTGACCGTGCTGGGCATCGCGGCGTTGCTATGGC
CGGCCGGCGCGCCGGCGCCGACCGCCGAAGCGTATCAGCAGGTGCCGTTCTCCAGCGGTT
TCGTCAACGGTTACCTGACCATGGACACGTTGGGTGCGATGGTGTTCGGCATTGTGATTG
TCAACGCCGCCCGTTCACGCGGCATCAATGATGCGGCGCTGTTGACTCGCTACACCATTC
TGGCTGGGCTGATCGCCGGTCTGGGGCTGACGCTGGTGTACCTGAGCCTGTTCCACCTCG
GTTCTTTCAGCGGTTCGCTGGTGCCGAATGCGCAGAATGGCGCTGAGATCCTGCACGCTT
ATGTGCAGTACACCTTCGGTAATATGGGCAGCAGCTTCCTGGCGTTGCTGATTTTTATCG
CCTGTATGGTGACCGCGGTAGGGCTGACCTGCGCCTGTGCCGAATTCTTTGCTCAGTACC
TGCCGTTGTCCTACCGTACGCTGGTGTTTGTACTGGGTCTGTTCTCGATGGTGGTGTCCA
ATCTGGGGCTGAGCCACCTGATTCAGCTGTCGGTGCCGGTGCTGACCGCCATCTATCCGC
CGTGTATTGTCCTGGTGCTGTTGAGTTTCACCTGCCGCTGGTGGAGTAACAGCACCCATG
TCATCGCGCCGGTGATGCTGGTCAGCCTGCTGTTCGGTCTGGTTGACGGCATCAAGTCGT
CCGCTTTTCAGCCGTTGCTGCCGGGCTGGATGCAGAGTCTGCCGATGAGCGAGCAAGGAT
TGGCCTGGCTGCCGCCGTCGCTGATCATTCTGCTGGTGGTGGCGATTTATGACCGCATCA
CCGGTCGTCAGGAAGTCACCGCACATTCCTGAGTACGGTTTGACTGATGTTTTTCACCAC
AGGCATTTGCCTGTGGTTTTTTCGTTTGTAAAGACAGGGTTGCTCATTTATGGAACAACA
ATCCAAACCTATGGAACAACAATCCAGACTCAAGCGCGGCTTAAGTACGCGGCATATTCG
TTTTATCGCGCTGGGCTCCGCCATCGGCACCGGGCTGTTTTATGGTTCGGCCAGCGCCAT
CCAGATGGCGGGCCCCAGCGTGTTGCTGGCGTATCTGATTGGCGGCGTGTTCGCCTATAT
CATTATGCGCGCGCTGGGCGAGATGTCCGTCAACAACCCGCAGGCCAGTTCCTTTTCCCG
CTACGCTCGCGATTACCTCGGCCCGCTGGCCGGCTACATCACCGGCTGGACCTACTGCTT
TGAAATGCTGATAGTGGCGATTGCCGACGTTACCGCCTTCGGCATCTATATGGGCGTTTG
GTTTCCGGCGGTGCCGCATTGGATCTGGGTGTTGAGCGTGGTGCTGATCATCGGCGCCAT
CAACCTGATGAACGTTAAGGTGTTCGGCGAGCTGGAGTTCTGGCTGTCGTTCTTCAAGGT
CGCCACCATTGTGGTGATGATCGTGGCCGGCATCGGCATCATTGTCTGGGGGATCGGCAA
CGGCGGCGAGCCTACCGGCATCCATAATTTGTGGACCAACGGCGGTTTCTTCAGCAACGG
CGTGATGGGGATGATTCTGTCGTTGCAGATGGTGATGTTTGCGTATGGCGGCGTGGAGAT
TATCGGCATCACCGCCGGCGAAGCCAACGATCCGCATAAATCCATTCCGCGCGCCATCAA
CTCGGTGCCCTGGCGTATTCTGGTGTTCTATGTCGGCACCCTGTTCGTGATCATGTCGAT
TTATCCGTGGAATCAGGTAGGGACCAGCGGCAGCCCGTTCGTACTAACCTTCCAGCACAT
GGGCATCACGGCGGCGGCCGGTATCCTTAATTTCGTGGTGATTACCGCTTCGCTCTCCGC
CATCAACAGCGATGTGTTCGGCGTCGGCCGCATGTTGCACGGCATGGCGGAGCAGGGGCA
TGCGCCGCAGGTGTTCAGCCGCCTGTCACGGCGTGGCACGCCCTGGGTCACGGTGGTGGT
AATGGTGCTGGCGCTGCTGGTGGCGGTGTACCTCAACTACATCATGCCGGAGAAAGTGTT
TCTGGTGATCGCCTCACTGGCGACCTTCGCCACCGTATGGGTGTGGATCATGATTCTGTG
CTCGCAGGTTGCCTTTCGCCGCAAACTGAGCCGCGAGCAGGCCAAAGCACTGGCGTTTCC
GTTGCCGGGCGGGGCGGCGACTGCGGTGGTCGGCATCGTGTTCCTGGTGTTTATCATCGG
CCTGATTGGTTACTTCCCGGATACGCGCATTGCGCTGTACGCCGGCATGGTGTGGATTGC
ACTGCTGCTGGCGAGTTATGCGCTTCGTCGGCGCCGTAGCTGAGCATTCTGACCTGTATT
GCCCGTCACCGGATGGCGGGCATAAAAAAGCCAGCGGGCGAAGCCGCTGGCTGATCACTG
ATACCGGATATGCCGATTACAGATTGCTGGCGTTTTCTTTCAGGTATTTTGCGACGCCGT
CCGGAGACGCGCCCATGCCCGCTTTGCCTTTTTCCCACTGAGCCGGGCACACTTCGCCGT
GCTCTTCGTGGAACTGCAGCGCGTCAACCATACGCACCATTTCATCGATGTTACGACCCA
GCGGCAGATCGTTCACCACCTGGTGACGCACGATGCCGTTTTTGTCGATCAGGAAAGAAC
CACGCAGCGCCACGCCGGCTTCCGGGTGTTCGATGCCGTAGGCTTTCTGGATTTCGCGTT
TAACGTCAGCGACCATCGCGTATTTCACTTCGCCGATACCGCCGTTTTCGACCGGGGTTT
TACGCCAGGCGTTGTGCACGAATTCGGAGTCAAAAGACACACCAACCACTTCAACGCCAC
GCTTCTTGAACTCTTCGTAGCGATGATCGAACGCGATCAGTTCGGACGGGCATACGAAGG
TGAAGTCCATCGGCCAAAAGAAGATCACAGCCGGTTTACCGTTGATGTGTTTTTTCAGAT
TGAAATTCTCAACGATTTCCCCACTTCCCAGTACGGCAGCGGCAGTGAAGTCGGGGGCAG
GACGAGTTACCAGGACCATAATTACTCCTGTAAATAGCTGTTAATGATAGGTGAATGTAA
TAAACGCCGTAAGTATAGGTACAGCCTGCCAGTGAATAAAGCGAAAGCGACCAATCAATA
AGATAGCTTTTGTCTATCGAATCAATTGATAATTCTTTTCACTGACAGATGAACAGCCTG
GCGTGCTGCTCCTCGTTTTACCGTGCGGCGTCAGCCGGGCCATCAAGCTGACCTGTTTTT
GCCAGATGCATCATACGAGGATAGAACTGCCAGAATAATGTTTCAAATTGATGGTAGTGA
CGCTCAATATCGCCGAACGAACCGGAAAGCGCCGCCAGCTTCGGCCGGCGTACCGACATA
CGGTGCAGCACGTCGGCGATAAACGGCAGTTCGGCGTAGCGTTCCAGCCAGCGTTCCGGC
CACAGATAATGATTCAGGTTGCGAAAGCGCTCCGGGCTGTCGGCAAGGTAGGGCGCGATC
TGCTGCTCAGCGTCGGCGACGAAGCGCGTCAGCGGTATCGCCGGTTCTAGCTCCGGCCAG
TTGCGCGCCAGAAAATGGTCCCACAGCACATCCAGCGAGATCGGCGCGACCCGGCGATAG
TCAGCGCTGAAATGGCGGCAGGCGGTGCGCACTTCCGGCAGGCTGTCGGTCAACACATCG
ATGCGACGGTGCAGACGGATACCGGCGACGATTTCAGGCGGGTACAGACTGTCGGGGTTG
CCGCGCACGAAATCCGCCATCAGGTTTCCGGTCAACGAGCTTTGCGCCAGCGTGGCGAGA
TGCAGATGCGCAAGAAAATTCATGGCGTCGGAGCGGTCTCTGTAAGATGAAGCGGCGTAA
TCAATGTCGCAAGTATAGAGGAAGGCGACGCCCTGTCCCGCTTATTTCTTGCAGCTAGTC
CCGACGGGCTCTAGACTAGGCCGCTTCTTTTGTTCCACTGTGCCGAAAATTAAGTGAATG
GTCATGCGTGTTGCCGATTTTTCGTTTGAATTGCCTGAGTCTCTGATTGCCCGTTATCCG
CAGGCAAAACGCAGCGGTTGCCGTCTGTTGTCGCTGGATGGCCCCACAGGCGCACTCGCG
CACGGCGTCTTTACCGATCTGCTCGATAAATTACAGCCGGGCGATCTGCTGGTGTTCAAC
AATACCCGGGTGATTCCGGCGCGCCTGTTCGGACGTAAGGCCAGCGGCGGCAAGCTGGAA
GTGCTGGTGGAAAGAATGCTGGATGAGCATCGTGTGCTGGCGCATGTGCGCGCATCCAAG
GCGCCGAAGCCCGGTACCGAACTGCTGCTCGGCGAAGACGAGAGCGTGAAAGCCACCATG
CTGGAACGCCATGACGCGCTGTTCGAAATCCGGTTTGACGATACGCGCGATGTGCTGACC
ATTCTCAATGACATCGGGCATATGCCGCTGCCGCCTTATATTGATCGTCCGGATGAAGCG
GCGGACCGCGAATTGTACCAGACGGTGTATAGCCAGCGCCCCGGCGCGGTGGCGGCGCCG
ACCGCCGGTTTGCATTTCGACGAGCCGCTGCTGGCCGCGTTGAAGGAAAAAGGCGTGGAA
ATGGCCTTCGTTACCCTGCATGTCGGCGCCGGCACATTCCAGCCGGTGCGGGTGGAGTCC
ATCGAAGATCACATCATGCACGCCGAGTATGCCGAGGTGCCGCAGGCGGTAGTGGATGCG
GTGCTGGCCTGTAAGGCGCGCGGCAATCGCGTTATTGCGGTCGGCACGACCTCGGTACGT
TCGCTGGAAAGTGCGGCTCAGGCCAGTACCGGAGAGGTTATCGCGCCGTTTTTCGGCGAT
ACCCGTATCTTTATCTATCCCGGTTATCACTACCGGGTGGTGGATGCGTTGGTGACCAAT
TTCCACCTGCCGGAATCGACGCTGATTATGCTGGTTTCCGCATTCGCCGGTTACCGCCAC
ACCATGACCGCCTACCAGCAGGCGGTGGCTGAGCAGTACCGCTTTTTCAGTTACGGAGAT
GCGATGTTCATCACCCGTAATCCGTCGGCGGAACAGGAGCAGGTGGGGTAGTCCGCCGTC
GATTCATTTTCATGTTTCATACCGCAGGCCAGGTTCTGTGGGTATATCAATAACGTCATC
AGACTGTTTTCTGATGCTGGAGGTTAAGTGAAGTACGAACTGTTGCAAACGGACGGCCGC
GCGCGTCGCGGTCGTCTGGTTTTTGATCGTGGAATGGTGGAAACTCCGGCGTTTATGCCG
GTCGGCACCTACGGTACCGTCAAGGGGATGACGCCGGAAGAAGTTAAAGACACCGGCGCT
CAGATCATTCTGGGCAACACATTCCACCTGTGGCTGCGCCCGGGGCAGGAAATCATGAAA
CGGCACGGCGATCTGCATGATTTTATGCAGTGGCATGGCCCGATCCTGACCGACTCCGGC
GGTTTTCAGGTCTTTAGCCTGGGGGATATCCGCAAGATCACCGAGGAAGGCGTGCATTTC
CGCAACCCGATCAACGGCGACGCTATTTTCCTTAGCCCGGAAAAATCCATGGAAATTCAG
TACGATCTCGGTTCTGATATCGTGATGATTTTCGATGAATGCACCCCCTATCCGGCAGAC
TGGGACTACGCCAAGCGGTCGATGGAAATGTCGCTGCGTTGGGCGAAGCGCAGTCGTCAG
CGTTTTGACGAATTAAGCAACAACAACGCGCTGTTCGGCATCGTTCAGGGGAGTGTTTAC
GAAGATTTACGTGATGTGTCGGTAAAAGGGCTGGTGGACATCGGTTTTGATGGTTACGCT
GTGGGCGGCCTCGCGGTCGGCGAGCCGAAGGCCGATATGCACCGCATTCTGGAGCATGTC
TGCCCGCAATTGCCGACGGATAAACCCCGCTATTTGATGGGGGTGGGTAAACCGGAAGAT
CTGGTGGAAGGGGTACGCCGCGGTATCGACATGTTTGATTGCGTGATGCCGACCCGCAAC
GCCCGTAACGGCCATTTGTTCGTCACGGACGGCGTGGTCAAGATCCGTAACGCCAAACAC
AAAGATGACACCGGACCGCTGGATGAGCACTGTGATTGCTACACGTGTCGCAATTATAGC
CGCGCCTACTTGCACCATCTGGACCGTTGTAACGAAATACTCGGCGCGCGCCTCAATACC
ATCCACAACCTGCGCTATTATCAGCGCCTGATGGCGGGTTTACGTCAGGCTATCGAGGAC
GGTAAATTAGAGAGCTTTGTGACCGAGTTTTACCAGCGCATCGGTAAACCGGTTCCGCCG
TTGGCCGACAACGCGGTGGGAAATGACCATGAAGGTCATGCGCCGCAATAAGCACGTTTG
CGTGGCATGAACGTTTTACAGATAACTTTTCGTGTTGATAATTTTTCGTTTTGATAACTG
TTGTTTTGATAACTAAAGAGGACATTTAAATGAGTCTTTTCATTTCCGACGCAGTGGCAG
CAACCGCAGGTGCTCCGGCTCAGGGAAGCCCGTACTCTCTGGTGATTATGCTGGCCGTGT
TCGGTCTGATTTTTTACTTCATGATCCTGCGCCCTCAGCAAAAACGTGCCAAGGAACACA
AAAAGTTGATGGATTCGATCAGCAAAGGCGACGAAGTGCTGACCAACGGCGGCCTGGTGG
GTCGTGTGACCAAAGTGGCTGATAATGGATTTATCACCATCGCCCTGAACGATACCAACG
AAGTCGTGATCAAGCGTGACTACGTGACGTCCGTACTGCCGAAGGGTACCATGAAGGCCC
TGTAATTTTTCGACTTTCCCGAAGGGAACTACCGTGTTAAACCGCTATCCTCTGTGGAAG
TACCTGATGCTGATCGTGACGATCGTCGTTGGTCTGCTCTACGCACTTCCTAACCTGTAT
GGTGAGGATCCGGCAATTCAGGTCACTGGCGCGCGAGGAACCGCCGCCAGTGAATCTACG
CTGGTCCAGATCCAGAATGTTTTGAAAGAACAAAATGTCGCCAGCAAGTCTATTGCGCTG
GAAAACGGTGCCATTCTCGCGCGCTTCTCCACGCCAGACGTGCAGCTTCGCGCTCGTGAA
GTTCTGCTGAACGCGCTGGGCGAGAAATATGTGGTTGCGCTCAACCTGGCGCCCGCTACC
CCGACCTGGCTGAGAATGCTGGGGGCGGAACCGATGAAACTAGGTCTTGACCTGCGTGGT
GGCGTGCACTTCCTGATGGAAGTGGATATGGACACCGCGTTAAGCAAGCTGCAGGAGCAG
ACGATGGATTCCCTGCGCAGCGATCTGCGCGAGAAAGGCATCCAGTATGCTTCTGTTCGC
AAGTCAGACAATTATGGCGTGGACATTCTGTTCCGCGACGGCCAACTGCGTGACGACGCG
GTCAATTATCTGGCCCCCCGCCATCGCGACCTGGTGATCAACACCAGCGGCAGCGATACG
CTGCGTGCGGTTATGAGTGATGCCCGTCTGGGCGAAGCCCGCGAATATGCGGTGCAGCAG
AACATCAACATTCTGCGCAACCGTGTCAACCAGCTCGGCGTGGCCGAACCGCTGGTGCAG
CGTCAGGGCGCTGACCGCATTGTGGTGGAACTGCCGGGGATTCAGGACACCGCGCGCGCC
AAAGAAATTCTGGGTGCGACCGCCACGCTGGAGTTCCGTCTGGTCAACAGCAATGTCGAT
CCTGCCGCGCTGACCAGCGGCCGCGTGCCGGGCGACACCGAAGTGATGAATATGCGTGAT
GGCGGGCCGGTGGCGCTGTACAAGCGCGTGATTCTGACCGGTGACCACATTACCGACTCC
ACCTCCGGCAACGATGAATATAACCGTCCGCAGGTAAATATCTCGCTGGACAGCGCCGGC
GGCAACATGATGTCCAACTTCACTAAGGACAACATCGGCAAACCGATGGCGACCCTGTTC
GTGGAGTATAAGGACAGCGGTAAGAAAGATGCCAACGGCCGCGCGATTCTGGAAAAACAG
GAAGAGGTGATTAACGTCGCCACCATCCAGTCCCGTTTGGGCAACAGCTTCCGTATTACC
GGTATCAACAACCCGAACGAAGCCCGTCAGCTGTCGCTGCTGTTGCGCGCCGGCGCGCTG
ATTGCGCCGATTCAGATTGTGGAAGAGCGCACCATCGGTCCAACCCTCGGTATGCAGAAC
ATTACCCAGGGGCTGGAAGCCTGCCTGGCTGGCCTGGCTGTGTCTATCATGTTCATGATC
TTCTTCTACAAGAAGTTCGGCATGATTGCGACGTCCGCGCTGTTGTCGAACCTGGTGCTG
GTGGTCGGCATTATGTCGCTGTTGCCGGGGGCTACGCTGACCATGCCGGGGATTGCGGGT
ATTGTGTTAACCCTTGCTGTCGCGGTGGACGCCAACGTACTGATTAACGAGCGTATCAAA
GAAGAACTGAGCAACGGACGCACCGTTCAGCAGGCGATTGACGAAGGTTACAGGGGCGCA
TTCAGCTCCATCTTCGATGCGAACGTCACGACGCTGATTAAGGTCATTATCCTGTATGCG
ATCGGTACCGGCTCGATTAAAGGATTTGCGATTACGACCGGTATCGGCGTGGCGACGTCC
ATGTTTACTGCGATCGTTGGTACCCGTGCCATCGTAAACCTGCTGTACGGCGGCAAACGC
ATCAAAAAGCTGTCTATCTGAGGAGTGCGTTGTGGCACAGGAATATACTGTTGAGCAATT
GAACTACGGCCGTAAAGTTTATGACTTTATGCGCTGGGACTACTGGGCCTTCGGCTTGTC
CGGTCTGCTGCTGCTGCTGTCTATCGTCGTGATGGGCGTGCGCGGCTTCAACTGGGGGCT
GGATTTCACCGGCGGCACGGTTATCGAAATTTCGCTGGAAAAATCCGTGGATCTGGAGCA
GATGCGCGGCGCGCTGGAGAAAGCCGGCTTTGCCGATCCGTTGGTGCAGAACTTCGGCAG
CAGCCGTGACATTATGGTGCGTATGCCGCCTGCTCACGGTGAAACCGGCGGTCAGGTGTT
GGGCAGCAAGGTTGTCAGCGTGATCAACGAAGCAACCAGCCAGAATGCGGCGGTTAAACG
TATCGAGTTCGTCGGGCCGAGCGTGGGCGCGGATCTGGCGCAGACTGGCGCCATGGCGTT
[truncated: 4,734,820 more chars]
