# Supplementary material for: Genome-Wide Identification of Dickeya solani Transcriptional Units Up-Regulated in Response to Plant Tissues From a Crop-Host Solanum tuberosum and a Weed-Host Solanum dulcamara
Source: Front Plant Sci. 2020 Sep 2;11:580330. doi: 10.3389/fpls.2020.580330 (PMC7492773; doi:10.3389/fpls.2020.580330)
Supplement: Supplementary file 5 [file DataSheet_5.fasta]

>NODE_1_length_1096956_cov_14.854622
CACAGGCCGTCGAGTTTTTTGATTTCACGGGTTGGGGTTTCTACAGGACGTAACATAAGG
GACTCCTCCTTAGCTAGTCAGGTACCGAGCTCGAATTCGCGCGGCCGCACTTGTGTATAA
GAGTCAGGCCCATATTCGTCAAAAAACCCATGAAAATGATGATCTGCTTGTTCAAAATCC
TCACTAGTGAAAAAGTGCTCTTTGTCAATAATATCAATATAAGTATCATCATTACTTCTA
TAATCTCTGAATACGATATCTAACAAAGGTTCAGGATGACATATCGTCATTGTATTATGA
AAACCCATCAACATTTTTTCTATTTTTGTAGCCTCTTTATCATTACCATCACCATCGATA
TCTGAATTCAGAATTTCATCAACGGGAGAAATGATAAAGATCGTACCTCCTGAATCATTA
CTATCAAAGGAGCTAAACCGAATTAATTTTTTGCTCAGCGTTTTTGGGCAAATAGAAAAG
GATGTTATAGTTTCTTTTATTTCTAAGTATTTTTTTTCACTTAAAGAATCTTTACTGAAT
AAAATATCGACTGAATCTAGCAACTCAGACTTCATAGAGTTTACTTGATCGACATCTGGA
ATTTGTTTAAATGTTTTGGTCGGAACAACGATATCATCTAAATTCAACCCAGGAAGTTCA
AATATTTGCCAATTAATAAATGCAGCCGTTATCTCATTAGTGTTTTTAGCCTTGGTTATT
ATTAATACCTGTTTACCTATTGAGGCTATAGCGAGGCGACCTATACCTTTCTCCCCCATC
TGATGTCTAAATTTTTTAGATTCATCTACTGGGGGAAGAGATGCGTTTGTATGTTGAACT
TTCGACTCAGTACCTAATGTAAGCCATCTATTTTCAAAGTCAGTTCTTGACATACCTACG
CCATCATCTCTGATAATAAAAAGGCTTTTCCTACGGAAATAATCTATATCAACATGATCA
GCATAAGCATCATGAGCATTTTTTAATAGCTCATTTATGGCCGTAGGGATGCCCGCAATC
TGTTGTCGGCCTAATAAGTCTAAGGTTCTAGCTCTTGTCTTAAAATTTGCCATGATTATC
TCTCTTTGAAGCCTCATTATGCTCAATGAAGTGCAGACCAAATTGTCGAGCTAACTCACA
AGGGACAGCATTTCCAATTTGTTTCGCCATCGAATTAAAAGAACCTTTAAATATATATTT
TTTTGGAAATGTTTGTAGTCGAGAAGCTTCTCTAATACTTATAGCTCGATTTTGTGTTAT
ATCTGGGTGACCAAAGCGTCCATTCGAATAACTATTGCACTTTGTTGTCAAAGTCGGAGC
AGGTTTATCCCATGACATTCTGCCATAGGTATCTGTATGGCCAGTATAATCTTTGTGACA
AGTGTTGATTAAATTGGTCGGCCAGTCCCTGCGATCCCCTCCTTCTGGGGTATTTTTTAT
TCTCTCTAAATTCAACTCAGTTAGGATCGCCGAACGATGTAGTTCATCATTTTTATCGAC
TTCTCCCGATGCAAGTTTTGGATATTCACCAATAAATTCTCTAACTGTTTTTACAGGTGA
ATTTTCTATATCATGAGTTGGCTCTGGTATTGATATTGGTCCTAGCAGACTGGCCAGAAG
AACAAACCGTTTTCTTCTTTGCGGTACGCCATATTTTTCAGCATTTGCCACAAAATACAC
ATAGTGATAGTTTAGCTTATCAAGCAAAGAAATAAATCTTGTGAAAGGACTTTCTTTACT
GCCATCAATTTTCTGTATACCTGGAACATTTTCTAATAAAATATATTCTGGTAAAAGTCT
TGAAACGAAGCGGTGAGTTTCGTCTAGTAGACAAATCCTTTCATCATCTTTGTTTTTATA
TTTGTTTTGCTGTGAGAAAGGCTGGCAAGGGGCGCAGGCACTTAAAAGCAAACCATCTGC
ACTTTTGAATGCTATAGAGTTCGCAACCCTTTCAACAGTTACATTTCTGATATCATCGAA
GATGAAATCAGCATCAGGGAAGTTAGCTTTGTATGTTTCTGAGGCCTGCTGATCTACATC
AATGCCAAGAACAATGTCAAAACCGGCCTGACGTAGCCCTTCGCTAGCTCCCCCACATCC
ACAAAAGAAATCTATTGCAATCAATTTAGTATCCATTCGTCACATACACAACCTAACTAA
TTGTTATTCAATGACATAAAGTTGACAAGAATAGTTCTTCTTATTCTACTCAAGAAAATC
ATTTAGACCAAACTTTATGATCGAACCTGAGGATGTCACATGGCGAGAAAATCATTTAAA
AAACATGCAATTAAAAACAATAGCTGTTCATCTGGCGGGTATCTTGTGTTACACAGAGAG
CCTCCGCTGTTTCTAAGCCCCAAACTATTTCAAATAGTTGCTATCAATAAAATGCTCGTT
TAGTGAAGTATTTACCTAAGATCTCTTTGTGAAATCAAAAAAAACCATTATTTATCAAGT
TTTTATTAAAACACCCTCTTTGTTTTTCGGAATTCCCAATCCATAAATCAAAGGGTTACC
TTGTTAAGATAATTAGATCTCATTCGACATTCAATCAAATGGTGGTCATTCTGGTGGTCT
TGACAGGAAGTGGATTCTGATTTAGCTTACTTATTAGCCAATTATTGGCAAAGGCGATCC
CAGTCAGAGGAGCCAGATTCAGAAAAGCAGATGTCGAAAGGCATCTGCTTTTTGCTTTTA
TATCTAACATGATAGTGTGAAAACCCTTCCCGATGCATTTTCAGTTTCCCTCTGCATCGG
GAGAATTTGGTGGTCAGATTTGGAGTCAGGCTGGTTCGATGACGGAGTGACCCCCAAATG
TCTCTTAACGACTCAAAAATCCGCAACTTAAAACCATCTGCAAAGCCCTTCAAATTTTCA
GATTCCCAAGGTCTGTACCTGTTGGTTAATCCGGGCAGTTGACGTCTATGATATCTTAAA
TATCGTATCAACTGAAAAGCCCCTCTGTCAGGATAGTTGTTACCACCCATCAAAAATGCT
AATGACCAATGGGGGCGTAACAATGAAGCGTACAGAAAGGTAAAAACAGAACGGCCAGCA
CGTTGGTCGGGAAAAATAAGAAACTGGCAACCGGAAGGCGCGGTAATGCTGGATCCAGAA
CGAGAAAAGTGAGCTGCCTAATCAACCGGGAGGTGCCAACTATCTTGACACTTACCTGGT
GCCCCAAGACATTAGGTACTAAATTGATATTTCATTAATTAAATATGCTAACGTTCGCAC
CGGGAATGATAATTTTATTTTATCATTCCCTCTATTCTATTATATTAAATAAGGTACTCC
AGATTTTCATGGCGATAGTCAGAAGGTTGTGCTTGTAGGTTATTTGTCAATAAAGATAAT
ATTTTGAAATAATGAATGTAATGATATCTGCCCGACTCTATGTTCAGATGCTTATCAGCA
GCACGGCAGTGATTCATCTTATACTCAGGTACCTGATAGTAAAATAATGTGAAAGAAAGA
TGACGATCCAAGAATCACTTGTCAGTGAAGAGAGATGAAAATTATTGAACTGTAGCTAGA
CTTAATAACTATCCGTCGATGACGTCGAAAACGTAAAAGGTAGGATATGAATAAAACAAT
GGTTTTTATTTATTTAGTTACCTGCGGATTTTCCTCTATGACCTATGCTGCTCACGACGA
TATCGTCAGCCAAAATAGAGGTGAAACAAAAGGCACTTTGTTGGTTTCTGTTAGTCAGGC
CGGAGGGGCTGGACTTCCGGGCGGTAAAAATGGGAAACCCGGCATGAACGGTTGCCCTGG
AGGAACAACGCCCTCTTCCGATGGAAAATATTATCTGCCAGGAACGAATCAAGAATGCAA
TCCTGCTCATCATCGCCATGCACACAGAGGATGACCCTCAGTGCTGTAATTCATAGGTAT
CTTTTCAATTTTTTAGAGATGAGGCCACATTCATAAATTCCCCCTGAATGCATTTCTTTT
CGAGGGTAATAATTAGCAACAATCTCCACCGTTAAAAGTAATCACTCAGGCGAAAACCTA
ATTCAATTATAAAATGATATATCGGCAGGTACCAATTCTGGCGTAATAGATTTTATCTTT
TTCGATTATGACTTTATCGTTCAATAAATTCGTTTTTGTGTCGAGCGATCTGAACATGGA
GATCATCAACAGACTTCAACGAAGCCGTATCTAAGCACCTGATGCATTTCGTTATGTTAG
TAACACTAGTCAGCCACAAAAGTCTTTTTTTTGAACACTTGTACACTACACATTCACCAA
TAAGGATTAGCACTGATGCAACAGATCTTCATGGCTTGTCTCAGAATAATATCGCTATCT
TTCATTTTTCTTGTTTTCACAGCGTCGACAAATGCCGCGCCGACAGCCGCTTCATCGGAC
AGTCGGCAACAACTTGCCGGCCTGATAAGGGAACCCCTTTCACTGCAAGTGACGCTGGAT
AACGGTCAACCAGCAACGCTGGATGCATTCGTTACCCGTCCCGTCAGTACCGGTCGACTG
CCCGTAGTGCTGATAACAAATGGCAGCTCTTCCCCAGTATTTAACCGCATGATGGCAACG
CCAACCCAGTTCTCGTCTGCAGCTATTGCGTTTGCACGGCACGGCTACGCTGCTGTCACC
GTTCTTCGCCAAGGATACGGGCAATCAAGCGGAACGACGGAGGGTGAAGGGAGTTCCTGC
AATGAGCCCCGGCACATGCGAGCAGGAACAATAGATAAAAATAATATCACGGCTGCGCTT
GCTGCGATCCGTCGCCAGCCCTGGGCATCACAAGACAAGGCAATCCTTACCGGAATGTCT
GCGGGAGGGTTTGCTGTCATAGCGACCAGCGCGGTGAATCCGGCAGGTGTACAGGCTATT
ATTAGTTTTGACGGGGGAAGAGGCGCGATTGATGGAAAATCATTTTGTGATAAAGCAGGG
CTATTAAAGGCGTTCGAATTGTACGGACGGGCGGCACGTATTCCTACGCTCTGGCTTTAC
ACCCAGAATGACCATCTCTTTCCCCCTGACATGGCCAGAGAGATGTTGAATGCGTATCAA
CGTGGTGGAGGCAACGCAGAATTCATTCTGATGCCTGCTTTCGAAGAAAACGGGCACACG
TTTATAGAAAGTGCACCGGAAAGTTTCTGGTGGCAGCAAGTAGCCGGGTTTCTGGAGCAG
CAGCATCTTCCGTTCAAAGAAATTGTCGCGCTTCCCGAAACGCATCTGCCATATCCTGCC
CACCTGAATGCCGCCGGACGTGAGAATTTCAGCTATTACGACGTCAGTCAGCGTTACGAG
AAAGCGTTTGCGACTGACTCGAAGGGTAACTGGGGCGCGGCATACGGTATGCGAACTATG
CGGGAAGCCGCTAAACAGGCACTTAAAAACTGCCAGCAGCGCCCAGGCGCCGCCGGGTGC
GCCGTGTATGCCATCGGTAATCAGGTTGTCGCCGGAATGCCCGCCGGGAAACCTGAGCAT
CAACAGGCATCCACTGTCTCAGTCGCTCCATAGTGTTCGTTTAAGAAAATTTATGGAAAC
GTGGCCTTTTGATGAAAAGAGTAATCTCCTGCGCTGGCTGGACTGCCATCCCGGCGCGTC
TCCTCTTGTTTACATTCATGGCCTCGGTTGTGCATCCAGTAGTGACTACCTGCCGGTAGT
CACATCACCCCACTATTCCGGTACCCGCTCCTGGCTGGTTGATCTTCCTGGTTCAGGGTT
CAGTGATAAGCCTGTGACTGCGCGATATGATTCAGGCAGTCTGTCAACCATGTTGCAAAC
CTGGATCACCAGTACAGGGGTATCCACTATCAGCCTGTTCGGCCACAGTGCCGGCGCATT
TATCGCGTTAAAAATGGCCACAACCATGTCCCCGCAACCAGAGCGACTGATTTTATGTAC
CCCCGGTGTGAATGATTATGGTATTGCGTTGCTTGAAAGCATCACGGCGATGAGCGAAAG
CGAATTTATCGCAACAGGATTTAATCAACTGGTGATGCAGCTTAAAAATGAAGGCGGAAA
TGATGTCTGGCTTGGTCCATTTCAGGTCAGCTCTCCTCTGGCTATTTATCAATGGGCTGA
GTCGACTCTGGATGATAATCAAAAGAATTGGCTGGAAATATTGTCCCGTCTGCCGATCGC
CAAAGGCGTTATTCTGCCCGATAGCGCTTCTCCGGATGACATTGAACGATACACACGAGC
TGGATGTCTGGTTGAGTTAGTGCCTAACTGTGGTCACATGCTGGCTTACGATAATCCGGA
TGGGCTGGCAGCCTCGATATCCCGGATGATGTATCACCTTTAAAAGGAATAAATTAGCGG
GGGAAATACTATCCTGACAACATTAAAAACCGCACCCTGCGGATATCTCCCGGCATGGCG
GACTATCACCTGGGCATAATTTTTTCAGGGTTTTGCTAAATAGCTATTTAGTACACACCA
TAGTGCCGTGAATCACTTCGACGCCGCGCTGACGAGCTTCTGCCAGCACCTTGCGGGAGT
TTTCCACGGCAGTTGATAGTTGTTCACGATCTTGAAACGTCGGATTGATTCCGCCAGTGG
GGGAAAGCCAGTCATTTTAATATTCAATGAGTATTAAAGCATTCTTGGTACTATTTTCGG
CGGTTTGGTTGCTAATGATTAATCTCCAACTGAAAAATGCGTTTGGGCAACTTGCCGAAT
TTATATGTACACAGCGGTTGCCCAGTTAATATCTTCAAGCAGCGAGAATTGCAGAATGCT
GACGAAGATGATTTTGGAAAAGTTCTGCATAATCTGATGATACAGCGGCTTTTACGCTTT
CCCTTTCCGCAAGTGCAGCGTTCCATGCGGAAGCACGCGGAAATCCCTCAAAAATCGCCT
CAGATACTGATGCGTCGATGATGGAGAAGTAACGGAAAATAGGCGCGTAGGCCGCATCAA
CCATAGTGAATTCGGCACCAGAGAAATAAGGCCCTAAGCTCAATTCAGATTCAATACGTT
CAAGTTGTTCACGGAACACCGCGCGTTTGCTGTCTGCAATGGCCTGATCAGTCGCATTTA
AAAATTGCCATGCATTTCCAAGCATTGATGTAGAGAACTCGATCCATGCGCGCTGTCTGG
CTCTTACTAATGCATCGTCAGCATACATCGAATCACCGTCTTGCGTTTCATTAAGGTACT
CGCAGATCACCATGCTCTCGAAAATAATGGCATCTTCGCCGTTTGCCTGACGCACTTTAA
GTAGCGGCACCTTGCCAGTGGGTGACAGAGCAAGAAACCAATCAGGCTTCGCCGATAGGT
CTACATTTACGCGTTCAAATGGCACATTTTTTTCGAGAAGAACGATCGCTGAACGCTGCA
CAAAGGGACATAGTGGGTGGCTAATAAGTGTTAGGTCATGGATAGACATCTCAAACTCCA
GATAAAATGATAGCCCGCCGCCATAAAAGGTGGCGGGCTTGATGAACAGTAAATCTTATT
TTGGTGGATTAGATTGAAACGCCGCCGTCGATGATGATTTCTGAACCCACGGTCCAGGCA
GACTCATCAGATGCGAAGTAAAGTACCGCTTGCGCTACTTCTTGAGGCTTACCAAAACGA
CCTGCAGGGATGGTTGCAACGATATCTTTCATCACTTGATCATGATATTCCACTGGAATC
CCCGCCTTATCGTAAAGCGGTGTGTCAACTGGGCCTGGGCTCACTGCGTTGATACGAATT
CCACGAGAAAGTAACTCGTTAGAAAGTGTTTTTGACATGTTCAGCAATGCCGCTTTGGTT
GAGCCATAAACGGAAGAGTTCTCAGGTCCGGTGTGAGCATTTATAGATGTATTAAAGACC
ACTGATGCAGAGCTTGCGAACACTGGCAGCAGTGCCTGCATTAGGAAGTAAGGACCTTTA
ACGTTGATATCATAAATACGGTCGAACATCTCTTCTGTCCATACCTCGATTGGCATATAC
ATTGATATACCAGCATTCAGGAAAGCGATATCCAGTTCACCAAAGTGTTCCTTAACCGTT
TGAGCCAGAGCTTTCTGTGCATTCACATCAGCGGAATCAGCGCTCACGACTAACACATCA
TTACCAAGTTCTACTTTCGCCTTTGCGATAGAATCAGGGTTAACACCAGTAACAATTACG
CGTGCACCTTCTGCAACAAACAGCTTCGCTGTTTCAAGACCAATACCACTTGTTCCACCC
GTAATCAGTGCGCGTTTACCTTGTAATCTAGACATGTAAAAATCTCCTGTTAGTTTTAAC
AACTAATCGGCGAATGACCGATTTGATAGTCACTATAATTTCATGCTCACATGGTGATAA
GATTGTGTTTTTAAATATGTTCCATGCATTAAAAGCATGAATGGATTTTAGGATGGATAG
ATTACTTTTGATGACATGCTTTGTCCGTACCGCTGAAACAGGCAGCTTTTCAGCAGCCGG
TAGGGATTTAGGCTTAGGGCAACCGAACGTGAGTCGTCATGTTGCAACCCTCGAAGAGCA
TTTGCAGACCAGATTACTCCACAGATCAACCCGCAAGCTTTCCCTAACTCCTGAAGGAGA
ACGTTATTATTTGGAAGCAAGGCGTATTCTGGAAGCCGTCGAAGAGTCAGAGTCTTCTTT
CAGAGAAAATGTTACACCCACAGGGCTATTACGCGTTGCTTGCCCCACAGCATTGGCTCA
CACATTCTTAGTCCCGTACATCCCAGATTTTTTAGAACGCTACCCTGAGTTAACACTCGA
GCTACAGATTAATGACCGCTATATCAATCTCGTTGATGAAGGGGCTGAGCTGGCAATCCG
CATTGGACACCTGGAGGACAGTGCTATGCGTGCCCGCAGACTTGGCATGTATGAGCGAGT
CTGTGTTGCCAGTAACAAGTACTTAGCTAAACACGGAACCCCTAATACCCCAGAGGATTT
AAAAAAACATGATTGTTTGATCTATACCTTGCTAACAACAGGAGCTACCTGGAGATTTCA
GGATATCAATGTTCCTATTTCTGGTCGGCTCAGGGTCAATTCACCAGAAGCAGTACAGAA
ATTTGTCAATGCAGGGGTTGGGATCGCACAGGGCCCAGAATGGCTGTTCGAGGAGGGACT
GGAAAATGGCAACTTACAATTATTGCTGACTGATTACACTGCACCGCCCGTTCCCATTCA
AGCCGTTTATGTTGCTAATCGACTTTTACCAAAACGGGCGATTGTGTTCATGGATTTTGT
TGCTGAAATTTTTGAAAAAAATCCCGCATTCAAAGTTTACAACTCAATGAAATGAGCCTG
AGATAGCGAATATATCTGAATCATTAGTAAATTTTAGGGCTGATAATTAAACGGACTTTT
CTCACTCGAGAGCAAAGTCCGTTTTTTTATGGCTTTTGCCGAAACCCTACCGTACGCGAG
AGTACGAGAGTTACCCTACACGCTTCACTTCACCTACCAGTAAGATGTAAGACAACGCGC
CAACCAGCGCCACGCAAGCAATGTAGGTCAGAGCCGGGGCAAAACCGTAATCCTGCGCCA
GATAGCCAATTATCAATGGCACCGTGATACCCCCCAGACCACCGACAAAGTTGAATACCC
CGCCCGTCAGACCAATCAGGCGAATCGGCGCCAGCGACGACACCAGTGACCAGGTGATGG
AGGCAAAGCCATTGCCAAAGAACGCCAGCGCCATCAACGCCATAATCCACACCGGATCGT
TGGTGTAGTTCGCCCCCATGATGCAGGTTGAAATCAACAGGCCACAGATAATCGGCGTTT
TACGCGCCAGACCGATCGATTTTCCGCTGCGCACCAGACGGTCCGCCACAAACCCGGACA
GCAAGACGCCAACGAACGCCGCCAGGAAAGGCACCGTCGTCATAAAGCCTGCCGTCAGTG
TGCTAATATGCTTTTCCTGTGTCAGGTAGTTAGGGAACCACGTCAGAAAGAACCACAGCG
TAGAGGTTACGGCAAACTGCCCGATATACACGCCCACCAGCTTGCGGTTAAACACCAGTT
TCCAATCGGCTGCCGTCAACGGCGTACGCGCTTTCTTCTCGATCGGCGCATCACCATCGA
CGATACCGCCGCCTTCAGCAATGTAATTCAGCTCGGCCTGATTGATCCCTTTACTTTTCT
TCGGTGGCTGATAAACAAAGTGCCAGATAATTGCCCAGACAATACCGATGCCGCCGGTGA
CAATGAATACCCAGTGCCAGCTCAGGATTTCCTGCAGCCAGATGAGCAATGGCGTAAGGA
ATGCCAGACCAACAAACTGTCCTGACGTATAAAATCCAACGGCGGAAGCACGTTCTTGCT
CAGGGAACCAACTGGTCACCATACGGTTATTCGTCGGAAACGCAGGCGCTTCAAACAACC
CGGTCACAGCGCGCAAACCAATCAACGACGCCAGCCCCGTGGCGAAACCTTGCAGTAACG
TGGCAATCGACCATCCCATGATGGCGATAAAATAGGTGACCTTTGAGCCGACGCGGTCAA
GAAACCAGCCGCCGGGTATTTGGCATAGCGTATAGGTCCAGGCAAACGCGGAAAAGATGT
AGCCCATTTGTGTTTTTGTAATGCCGAACTCTTTCTGAATATGTGCCGACGCCACAGCCA
GGTTGGCCCGATCCACATAACAGATCACGACAGTAATAAAAATCATCAACAAGGTGAAAT
AACGCCGTTTCGTAGGACGGGTAGTTAGTGTCATATCCATCTTATGTTCCTGTTATTTAT
TAAACGGACAACAATACTTATCGCCCGCTATTTTCGAACGTTCAACAATACCAGTGGTGG
GTATGTTTTATTTTTCCTGACAAAATAAACAACCGCAAAAATTCAATATATTCTCATGTT
GATAATGGCGTTTGATTTTTAATAATCCTGGTGTTGGCGTACTCATGATAAGTGAAAAAT
TTATTTCCCCACTTCAAACAAAATAAAACAGCAATCTCTCACGAAACAATGTATTTCGTG
ATAATCCATGATTATCTTATTCCATCGAGCTGGGGAAATACGTTATGTATTACCTGTTAT
TTAACAACTAACAAATTGTATTTAGTAAAATCATTACCACTCAGCGACGGCACCGTCAGG
ATAACGCCACACCGGGTTACGCCAGTCTGGCGCATTTTTACTACGTTCGATGACTAACTC
TTCATTAATTTCAACACCGAGACCAGGTTTATTCAACGGATAGAAATGGCCGTCAGTCAT
GGCAAAGTCTTTTTTATTGACGACATAATCCAACAACTCGGCACCTTTATTATAATGGAT
GCCCATACTTTGCTCCTGGAATACGGCATTACGCGCCACAAAGTCGAGATGCAAACAGGA
GGCCAGTGCAATTGGGCCTAATGGGCAGTGCGGTGCCAGCGCGACATCATAGGATTCAGC
CATTGCAGCAATTTTAAAGCACTCGGTAATACCGCCCGCGTGAGACAGGTCAGGCTGAAT
AATTGCCAGTCCACCGTCGGCCAGTACGCGTTTAAAATCAAAGCGTGAGAACATACGCTC
GCCCGCCGCAATCGGCAGATGGGTTTGCGCCGCCAGACGAGGATAGTATTCCGCCTGTTC
AGCCAGCACCGGCTCTTCAATAAACAGCGGACGGTACGGCTCCAGCTCTTTGATCAGGAT
TTTCGCCATCGGCGCATCCACACGACCGTGGAAATCCAGACCGAATTCGATGCTGTTACC
AAAGGCTTCACGGATTTCCGCGACCACGGCCACCGCCGCATCCACTTTGCGCGAGTTATC
AATGATGCCCATCTCTTCACAGCCGTTCAGCTTGAAGGTATCGAAGCCAATGTCGGTCAA
CTTCTTGATGCCCGCGATCACTTCGGAAGGACGATCGCCGCCAACCCAGCTGTAGGCCTT
GATCTTATCGCGCACCAGCCCACCCAGTAACTGATAAACCGGTACACCCAGCACCTTGCC
TTTGATGTCCCACAACGCCTGATCGATACCGGCGATAGCGCTCATCAGGATCGGGCCGCC
GCGGTAGAAGCCCGCGCGGTAAAGCACCTGCCAGATATCATTGATACGTGCCGGGTCTTG
CCCGATTAAATAATCAGACAACTCATGAACGGCGGCTTCAACAGTACGTGCACGGCCTTC
AATAACCGGTTCGCCCCAGCCGACAATGCCTTCATCGGTTTCAATCTTCAGGAACATCCA
GCGTGGCGGCAGCCGGTACGTTGTGATTTTGGTAATTTTCATTGAACAGCGTCCTTATAG
GCGTTAACAAATGCATGTGCTTTTTGCGCGGTAACGTCAATCGACTGACCGGCTCGATAC
AGATCGCTGCCTAATCCGGCACCGATGCAGCCCGCACTAAGGTAATCCTTCAGGTTTTCT
GGCGTGATGCCACCGACGGCAAAGACGGGAACGTCTTTTGGCAATACCGCTTTCAGCGAC
CTGATGTAGCCCGGCCCAAACGTGGATGACGGGAAAATCTTCAGAGATTGCGCTCCCGCA
TCCAGCGCCGTAAAGGCTTCCGTCGCGGTAGCGCAGCCTGGGCACACCATCATGCCGTAT
CCCACCGCCCGGCGAATCACCTCGGGTGAAATGTTAGGAGTGACTACTAACTTATTGCCA
ATTTCCTGTAATTTGTCGACATACTCGGCTTTCAATACCGTACCTGCACCAATTAGGGCG
CGATCGCCAAAATGTTCCACCGCCAGTTGAATACTTTCATACGGGTTCGGCGAATTCAGC
GGGATCTCCACCGCATCAAATCCTGCTTCCAGTAGCGCCGCGACATGTTCCAGCACCTCA
TCCGGCGTGATACCGCGCAGAATCGCAATCAAGGGAAGATTAGTATTCCAGCTCATTAAC
AATGCTCCTTATTCCTGCCTGAAAAGCCCGATCGCCATCCAGCTGCTGCAAGCGCAATCC
AGCTTGTTGTAATGCTTTTTCGTAGCGCGCCGTCAGCGCAGGGGAGCCGATTAATGTGAT
GGTGTCTCCCGCCGCTACCTGATAATGACGCTGCATTTGTGAGACTTCGTTGCCAATCAG
CAACCCGGACAGCCAGTCGCTAACCGCATTTTTCTCCAAACGCCCCAGCACATGCGCCGC
GCGGGTTTCAAACAGGCAGCGGATAATGTTGTCGTCGGCAAAGCCTAGCTCCAGTCCTTG
CTGGAAAGCATCGGGAGACGGCTGCTGTTCGGTCAGTCCCACGCCAATTAACGACTGCGT
CATCAGCAGGTGGTGCAGTTCACCGGTCATCACCGTGCGGAAATCCAGCACGGTGCTGTC
ATCGGCCCGCACCCATTTCGAGTGGGTTCCCGGCATCAAATAAAGAGAGGAAGGACATTC
GCTATACGCGCCAATCAGCTGGGTTTCTTCACCGCGAATCACATTGCAGTTATCGTCCTG
CGCAATACTCAACCCCGGCACGATCCAGACGGCCAGCGGCTGGGCTTCCTCCACGCGCGT
CAGGCGATGGGCGACATCCGTCAGGCGAGTTGGGCATGACAAATAAGGCACGGAAAGCCA
GCCGGCATTGCTGCCAATCATGCCAGCCATTACGACAGGCACGTTGTGCTGCCGCCACGG
CGCAACGATCTGCTGAAAAACCTGCTGCGGCGTATGACCGTTCAAACGCGTGACGCCCGC
TTCAGATTTCACGCTGTCGATACAGACGCCGTCCAGATACAGCCACGCCCGCAGGTTGGT
CGAACCCCAGTCAACGGCGATATAGCTTTCACTCATGTAATGTCCTTTAACCGTTTGGTC
GAGCTGGCGATCATGGTCAACGCCGCCCGCTCTGCTGCTTCAATATCCTGATGCCGAATG
GCATCGTAGAGATCCTGATGCTCACGCAATGTCCGTGGCATGTTGTCTTCGTCCGGCATA
TAGGTGCGCTCAAACACCGCACGCTGCAACGAGCTGATCGCGACGCTCAACTGCTGTAAT
ACTGGGTTGTGCACCGCCGCCAATACCGCCTCATGGAAGCGAATATCCGCTTCATTAAAT
GCGTCACGATTCTGATGGTTGGAAATCATGTCGTTCAGCGCCGCTTCAATCACCGCCAGT
TCGCTTGAGGTTGCGCGTTCGGCGGCCCAGCGGGCAATCGTCGGCTCCACCAGATTACGA
ACCTCGCTCATCGCGCTGATCAGACGCGGGTCGTAGTCACTTGCCAGAACCCATTGCAGA
ACATCGGTATCCAGGTAATTCCACTGATTCCGTGGGGCCACAAACGCGCCGCGATACCGT
TTCACTTCCACCAGCCTTTTCGCCATCAGCGCTCTGAACACTTCGCGAATGATGTTGCGC
GAGGTCTGAAACTCTTCACACAACTCAGCTTCTGCGGGTAACGGCGTGCCTGGAGCGTAT
TTCCCACCAACGATTTGTTGGCCAATATCCAGAATGATGCGGTCGGTTTTGCTTAATTCC
TGCTTATTCATCATCACCTCAACGAGACAAAACGGATTGATATCACTGCACTTACTTTAC
CTGCCGTGCCGTCTGGCGTCGTCGAACTGTTGCACAATAACCGTACCCGTCTCTCTTTTC
CTGGCTTTATTGTAGTACCATTTATATTATATGTACTACAATATGGATCACAAAACGGAC
AATCCATACAATTTGGCAACATCATGTGTTACCGGATTTCAACATCCAGAGGGATTAAAC
CGAGCGAAGTTGGGAAGGTGACGAAAGCACACCAGTCACAGTGAGAGGGAAGGAAAAGAG
AAAGAGATGTCTACTCTAAATAATTTCGCCAAATAGTAGATCACTTGAAGGGAACTCAGT
CCGAGTTGAGCGATGAAGCCCTGAAACTGGCTGAGTGTATTGGTGTCGCTGCTGCTGCCC
GTGAACTCAGCCTGTATGAATCCCAGCTTTATGCCTGGCGCAGCAAGCAACTGCAGCAAC
TGACCTGGTCTGAGCGCGAAAACGAGCTTGTGGCTGAAAACGCCCGCCTTAAGCGTCAAC
TGGCAGAGCAGGCAGAAGAACTGTCCATCCTCACCCCTGATGGCGGCACGATAATTGACA
GTGCACGATGCTACCACCCCATCGTTGGGTACTCTGCTCTGACATAATCGCCACCAGGAT
TACCCTGGTGGAAACGGACTGATGGTCTTGTCATCAATTCAATAAATCACTCAGGAAACG
CTGCGCGCGAGGGTGCTGCGGTGCGCTAAAGAACTGTTCCGGCTTGGCCTTTTCGAGAAT
TTCCCCTTGATCCATAAACCAGATGGTATCGGCCACATCGCGGGCAAAATGCATCTCATG
CGTAACACACATCATGGTCATGCCTTCCTGTGCCAGCGAACGCATCACGTTTAACACCTC
GCCCACCATTTCAGGATCCAGCGCCGATGTGGGCTCATCAAACAACATGACCGGCGGCTT
CATCGCCAACGCACGAGCAATAGCGACTCGCTGTTGCTGGCCGCCTGAAAGCTGTGCCGG
ATAGGCGTTGGCTTTGTGCGACAATCCGACGCGCTCCAGCAATTCACCGGCATGTTTACG
TGCTTCGGAACGCTTGATCCCCAGCACTTTCACTGGAGACATCATGATGTTGTCCATCAC
CGATACATGCGGGAACAGATTGAAGTTCTGGAAAACAAAACCAATCCGTGTGCGTAGCTG
ATTCAATCGCGTACTGCTGCCGTGAATATCCATGCCATCAAACAGAATCTGTCCTTGCTC
AATAGGCTCAAGGCGGTTGACCGTACGAATCAGTGTGGACTTACCTGAGCCGGATGGGCC
GCAAACCACCACCACTTCCCCCATGTTGACTTCGGCGCTAAGGTCAGTCAGCGCCTGGTA
GTCTCCATACCATTTGTTAACCTGATTAAACAAAATCATCGGGATCATGATGCTTCCTTA
TTCAGATTGCGGTTAGCTAAAAAAAAGGGGCTGTTCTGCCCTTCTCCCTGTGGTGGCCGC
TCGTTGCGCCGTTTGTTGGCAATATAGCTTTCAAGCTTATTCGCCAGCCATGTCAGACTA
AAACAGATGATGTAATAACTCAGGGCGACAATCGCAAACACCTGAAATGGTTTGGTCAAC
AGCTGATTGCTAACCTGATTGGCGGCATAAGTCAGTTCCGGCACGTTGATGACGTAGCCA
AGCGTACTGTCTTTGATGATCGACACCAGTTGGCTCACCAGGCTTGGCAGAGAATTGAAC
AAAGCCTGCGGTAAAACGACCAATCGCAGGGTTTTCAGGTAACTCATCCCCAGTGCCCGC
GAGGCTTCATACTGGCCGTGCGGCAACGCCTGAATGCCGCCGCGGACGATCTCGGCGATG
TATGCGCTTTCATAGATAACCAGCGTGCAAAGCATGGTGGAAAAACCACTGATATTCTGC
CCAATCAGCAGAGGCACGCAGAAGTACGTCCAAAACACCACCATCATTAACGGAATACCA
CGCAGCGTGTAGACCCACGCGGTGGCGGCCCAGCGTAATCCGCGCCACGGCGACAGACGC
GCGAGCCCGATCAACACGCCAAGCGGAAAGGAGAGCACCACGGCCAGTAGCGAGATTAAA
AGGGTGCAAAGCACACCGCCCAGCGGCCCGTTCGGATATTGTCCCATCAGAAGCAGCATG
CTGTGGTCGTGCAGAATAGTTAAAACGTCAAACATAGCGATTACCTCGCATACACGCGTT
GAAAGTGACTCCCCAGCAGCGCCCCCAGCCCCATCAACAACAGTGAAAATGCCAGATATC
CCAGCGTGCCAATCACATAAGCTTCGAAGGTGTGGAAGGTCTGATTTTCAATATCGCGTG
TGACATACGTCAATTCAGCCACGCCGATGACCATCGCCAGACTGGTATTTTTAAACAACA
ACACCGTGTGGTTAATCAACGCAGGCAGCGCATTACGGATCCCCTGCGGCAAAATCACCT
CTCGCATCGCCCGCATATAACTCATTCCCAGTGCGCGCGCGGCCTCATTTTGTCCATCGG
GGATGGCGCGCAGGCCGCTGCGAATATCTTCGGAGAAATAGGCCGCCTGACATAATCCCA
ATGCGAACATCGAGAAAAGAAACTCGGCATTGAACGCGTTGATCCAACCTTGCACCGATT
CCGGCAGCAGCGTCGGAATGGCGAAATACCACATCATCAATTGGATAAGCGTGGGCACAT
TGCGGTGATAGGAGATGTATGCCGCCACCAGCCGCGTGGCGACGCGGTGTTCAGTCAGAC
GGATAACCAACAGCAACAGTGCGATAAACATGGCCAGCAGCCAGGCACCCAGCGCCAGTT
CCAGCGTAACAGTCGCGCCTTGCACGACCATCGCGCCATAATGGCCTGTTAATACAGTAC
TAAAATCGAGCGCCATAATGAGCCTCCTGTACACCCGGTCAAACGACGTTTTCGCCGGGC
CGCATCGTAGACAGCCCGCCGGGAACCTGAAGCGTCGGCGTAATTTCTATATTGCCGATG
TTCACCGCCACCGGCGCGCCAATGGCAAAGGCCACACAATCGGCAATATCTTTTGCCTGG
GGCAGCTCAAAGCCATCAATAAACCGTCGGCGGGCATCCTCATGATCGCCGGATACGTTG
CCGAAAATATCGGTCGCGACCCGCCCCGGACAAATTTCCGTGATGCGAACACGTTTGCCA
TAACAGTCAACACGCAGTTGCCGCGATAAGGCATGTACCCCGGCTTTAGTCGCGTGATAA
ACCGAGTTGCCGTTAAAGTTATAAATAGCGGCGATAGAGGTAATGTTGATGACGTGGCCG
CAGTCACGCGCCACCATGCCCGGAACCAGCAGGCGGCACAGATGCAGTACCGCGCGCAGG
TTGACGCTCAACTGGGTTTCAATCACCTCTTCACTGGCATTCAGGATAGAACCAGGGTGC
GAGACGCCGGCGTTATTCACCAGAATATCAACCTGCAAATCACTGCACAGGCGGGTCAGC
GCATCGAGGTCAGCCACGTCCAGCACATGGGGAATACAGCCGGTACGTTCAGCCAGTACG
GCCAGTTGTTCCCGCCTGCGTGCAACCGCATGCACAGTGAGACCTTCCTGGCATAAACGT
TCGACGATGGCTTCCCCCATACCGGCGGACGCCCCCGTTACCAGAGCGACTTTGTAATCT
GAAAATGGCATTTTGCCTCTCCTGTCATGACTGCGGTCATCAATGCCGCAGCGTATTTAT
TGCGTATTTTTGACTCTATTCAGTTATGCCCCGGCGGTATAAGACATAAATGGTTTGAGG
CAATAAGGGGGTCTTATAATCCTGATGCCATAGTCACATCATCTTGAATTTTCAAAATTT
CCTGGCCGAATTCCACCACATCGCCATCGCTGACGGTGAAAGCAATCAGCCGCCCTGATA
CCGTGCTTCGGACAGGTAAATAGAGGGTGCCCACCTTCAGCATCGCCAACATCTCGTGTT
GGTTAACCATCGCGCCCGGCACCGCGAAATTGCCGTCAAGCAGCGGATGGCGGAGTAACA
CACGCCCCGGCGCGGGGGCACACAGCGATGTTAACGGCGCAGTTAAGCAAGACGGTTTCG
CGGGCGCTGCGGGCAATGCAACGTGTGGAACGGTGGTAAGACGAATCGACCATGTCTCGC
CCTTTAGCGCGACATGCGAAATCGACGTGGCGCGCAGGCTTCGGGCCAGTTGCTGTAACA
CTTTCAGTGTGATCGTTTTTCCCATATCCGAACCCGGTTACCGGTAACTATTTTCAGTGA
AGGTCTTCACTCTATCCTGTACGCACGGCTGACCAGTAAGAGGGTTTGGTTTTACGGTAA
TAAGGGCGGCTTATTAACTCACCAGCATCAGCGGGCGGTTATCCGGCGTTCGGTTCGACA
CCAGTGACAACAAAATAGACTTCACGGCCTCTGCCGGTTCCGAGAGCGGCAAATGGTCGG
ATATGCAAAACGAGAGCGAAGCATGGACATCCGGTTCGATAATTTTCGCCATCCACGCAT
CGGATGCCTTCAGCATCGCGCGTGCAGCGGACTCCGGCATGATCGTACAACCCAGCCCCT
CCGCCAGCGCCGCATTGAGCGTAGTCTGCGACTCAATTTCACAGGCGACCCGGTAATCCA
ACCCTTTCTTAGCAAAAGCGTCATCCACACACTTACGCATGATGTTGTAAATGCGCGGCA
CGAACAGGTCGTAATGCGCCACCTCGGCAAGCGCTATCTCTTTTACCGGCTTACCCAGAC
TGTTCGGACAGACAAAACACAGGTGCTCCCTCATTAAAGGAATAAAGCGCAGCCCGTGGA
TGGCACGGTTATCGTAGATCACCGCCATATCCATCCGCCCGTTCATAATCAGCTCGCTTA
AGGTCGTGCCGAAATTTTCGTTAAAGTAGAGCACAATGCCGGGATATTGGCGCTGCACCT
CCTTCATCAGTGGAATAGCAAGCTGCTGCGCCGCCGTGCCGGGAGCCAGGCCGACGGAAA
CATTGCCGCATAATTCCATTCCTGAACGGTCGATAGCACTTTGCGCCTGCGCGCACTGGC
GCAAAATCGCCTGCGCATGGGTATAAAGGATGTTGCCGGCGGTGGTTGGCGTCACCCCGC
GCTTGGTGCGGATCAACAGTTGCTGATTCACTTCCCCTTCCAGCGTCGCCAGTTGCTGGC
TGAGCGCGGGCTGGGCGATATGCAGAATATCCGCCGCCTGGGTTAAGCTGCCCACATCAA
CAATTTTGATAAAATATTTCAGGCGACGTAGATTCATGGCGTTTCTCCAGTGAGGACTTT
CTCATCACTTAAGCAACGGATATGCCAGTTATGATGATGGCGAAACCACACCGGCTACTT
ATGATGTAATTCGCTCATAATCTATACAATCGTCGCCCAACCCGCATTCCACCATAGGTA
CGCCGCACCGCGGCAGTGCAAATCGACACCGCATTGCATCGTTGCGGGGGCTTACCGTGG
TCTCTGTCATTGCTTTGTATTATGTCCCCACAATAAAGCAGTATTATCCGCTCCCCAGCG
CTGTTCCCTATCCTCAAACATGCATCACCCTCCACCGTGCGCAAGCGCGGTCCCCGCTGA
ACCAACTGGAACACCTGTGATATGCCAGAAATTGCCGATCGACTTAAAAACATAGCCATT
TCAGCGTCCGTTGCGATGACGCAAAAGGCGCGGGATCTCGCCGCGCAGGGTATTGATGTT
GTTGGGCTTTCCACCGGCGAACCGGATTTCCCCACGCCCGTGCATGCGATTGAAGCGGCC
CATGCCGCCGCACTCGCCGGAGACACTCGCTATCCCCCCATCGACGGTACGCCGGCATTG
CGGATGGCCATCCAACGCAAATTCAAACGCGACAACGGACTGGATTACGACCTGAGCCAA
ATCATCACCGCAGGGGGCGCCCGGCAGATCATCTTCAATGCCATGATGGCAACGCTGAAT
CCCGGTGATGAAGTGGTGATCCCCACGCCGTCATGGATTAGCTATGCGGACATTGTAAAA
TTCGCCGGCGCTACCCCCATCCCCGTGCCCTGCCATGAAGAACATAGCTTTAAGCCGCTG
CCTGCGGATATCGCCGCGGCGGTAACCGCTAAAACCAAATGGCTGGTGCTGAATTACCCC
AGTAATCCCACCGGAGCCGTCGCCAGTCGTGAAGAATTACAAGGTATCGCCGATGTGATG
CTCGATAATCCGCATGTCTGGATCCTGAGCGACGATATCTATGAGCACCTGATTTACGAC
GACTGCGTATTCCTGACGCTGGCGCAGGTAGAACCGCGGCTGTACGACCGTGTGTTGACA
GTCAATGGTGTGTCGAAAGCCTATTCCATGACCGGCTGGCGTCTGGGTTTTTGCGGCGGC
CCCGAGTCGCTCATCAAAGCGATGAGTAATGTAAACACTCAGAACGCCGGCGGCATTACG
ACGCTGACGCAGGCGGCGGCTATCGCCGTGCTGGATGGCCCTCAGGATTTGCTCAAAGAA
CGCGCTGCGATTTATCGAGAGCGCCGCGATTTTGTACTGGAGAAACTGGCTGCCATTCCC
GGGCTGACGTGCCATAAGCCGCAGGGAGCATTTTATCTGTTTGTGAACATCGCCGCGTTT
ATCGGAAAAACCAGTGCCGCCGGGCGATTGATTGCCAGCGATACAGATTTTGTGATGGCA
TTAATTGAAGAGCAGCATGTGGTGACTGTTCAGGGAGCGGCCTATGGTATCAGCCCCTAT
ATTCGCCTCTCGTACGCCACCAGCATGGAGCGTCTGCAAACCGGTTGCGAACGCCTCGCC
GCATTTTGCAAAGGATGCCGGTAACCCCCCCTCCCCGGTAGCGCGGATGCCTGCCGGGGC
GACACCCACACCTCCCCGCAAGATTACAACGCCCTGTTAAACGCCGTTCGGGGCTCCTTC
GTCATGTTGCAGCTGTCATCGTGGTCGCGCGGTTTAAGCGTATGGAAGACGAAAGAAAAA
AGCCGGATGAGAGTGCCGGCCGAGGACGTCGGCGCGGGTCATGTTCAGTCTGGATAGGAT
GGTTTTGAAAACAGTATCGGCATGTCGGGGAAGCGTCACCTCGCTCCCCGACAAATCAAA
TCACAGACACGCTATTGCAACACTTGCGTAGCCGGAGCTACCACTGCGCCGCAGGCTTCA
ATCTCGCTGCGGACAATCTGTGCAAGCCTCAGCGAACCCGGCGTATCGCTATGCACCAGA
ATGGACTGGGCGCGCACGGCAAGCGAGTGCCCCTCAACGGTGGTTATCGTGCCTTGCTGC
AGGAACTGGCGCACTCGGCTACGCACCGCATCTTCTTCTGTAATCACTGCACCCGGCGCA
CCTCGCGGCACCAGACGCCCCGTCGCGTCGCAGGCGCGGTCAGCCAGAAACAGAGGCAGG
CTGGGTAAACCCACACGTTGGGCTGCCCGTTCAATAATGGTATCCGCCTGACAAAAAATG
ATCAGCGCCGGGTCAAGACGGTAAATCGCCAGCATCACTTGCTGCGCCAGAGTCTCATCC
CGATTAATCATATTGCCCATCGCCGCGTGAAAACTGACGTGCGACACGCTTACGCCCTCG
GTTCTGGCTATCGCCTGCAGTGCGCCGATCTGATAAATCACCTGCTGACAAATCTCATCG
TGGCTAAAGGCCATCTCTTTACGCCCGAATCCTAATCTGTCTGGTAAGCCGGGATGCGCA
CCGATGCTCACCCCCCGGTGCTTTGCCAGCCGTACCATTTTTGTCATGATGGACGGATCT
CCCGCATGAAAGCCACAGGCGATATTCGCCGATGAAACCACTTGCATCAGGGCTGCGTCA
TCGCACAGTTGATAGACACCAAACCCTTCTCCCATATCGGCGTTCACATCTATTTTCATC
ATCTGTCGTCATCCGTTCATGTGGTTAAAGCAACGGGAAAAATCCCGCAGTTGCGCCAGC
CAGCCCTCAATCGCCCGCCGCGCCGCGATGGCCTGCTTCCCATCGCCTTGCATGAATTGA
ATCGACTGCCCAGCCTGTAGCTGCCCGAGCCGCCATAAATCCTCCTCAATCACACAGGCG
ATTTTGGGGTATCCCCCTGCCGTATTGGCATCGCTTAACTGAATGATCGGCTCCCCGGCG
GGAGGAACCTGCACAATGCCGGGGATCAGGCCATAAGAGCGCATTTCAATGGTGTGGGAA
GGGTAAACCGGTTCGCCGGAAAGCCGGTAACCGGTACGGTTACTTTGTCTGGAGATCTGC
CAGGATTGCCGCCAGAAACGCGCATGATCGGCCGCGAACAGGGCATACTCACCGGATGGA
ATAGCACGCACCGGCACCACGCCCTGATTCGCCGCCGGGAACGCTTCGCACAACGCCAGT
TCCGGGGGTTCAATGCCTAACCCTCCCGGCGGTAAGGTGATTCGGCCGGCACCTGTCGGT
AATCTATCGCCAGCCTGTAGCGGGCGTCCGTCAACGCCGCCAAACCCGCCGCGCAACGCC
GTACTGCGCGAGCCTAACACCTCGGGAACCGTAATTCCGCCCGCTACACAGAGGTAACCA
CGCGTACCGGAACGCGGATAGCGCATCTCCAACACCTGCCCTTTGGCAACCCGGCAGCCC
CACCAGGGCGGCAGGTCGACATCATCAAGCCGCGCACGGCAATCCGCTCCCGTCAGGGCG
ATCGCCATATCCTGTTGGAAACGCACACGAAAGGGGAACATTTGCACCTCAACGGCGGCG
GCGTTATCGTCATTACCCAGTAACGCATTGCCCGCCCGCAGAGCCAGCGGGTCCATCACG
CCGCTCACCGACACCCCCAGATGACGAAAGCCAAAGCGTCCCAAATCCTGCACCGTGTTC
AGCGCACCCGTGCGCTCGATTTCAATCACGGTTCGATCCTTTCGGGTAAAAAACGGATGT
TATCACCGGGCGCCATCAATGCGGGGCTGGCTGCGTAAGGGTCAAAGACCTGCAAATCCG
CATAGCCGATGGCGTTCCAGCCGTTGGGACCGGTCAACACCGACACCCCCGTCTGTGCTC
CGCCAATGGTGACCGTGCCCTTGGGCATATTGAGCGACGGTACTTTTTTACGCGGCGTCG
CGAGCTGCGGATCCAACCCATGCAGATAACCAAAACCGGGGGCGCTACCCAGCGCAACAA
CCGTGTAGCTCCCCTGATAATGGCGACGAATGACCTCTTTTTCACTCAAGCCGGTATGGT
GGCAAACCGCTGCCAGATCGCTTGCCAGCACACCGCCATAGTGAACCGGAATTTCGATCA
GCCGTCCTTGCGGACTCACTTCCCGTGCCTGCCGCCAGTATTCACGCAGCCGCTGCGGGA
AAGCCGCCTCCTCTTCCGGGGTATGTTTGAGCAATACCAGTAAATTGGTGACGCCGGGAA
TCAGCGTTTCGACATCATCACAGTGAGCGAGTATTTGCGCCAGTGACCAGATGCGCCGCT
GGGCAGCCAGGCTAAATTCCCCAGGCGCTTCCACCAACCAGGCCCGGCTCCCCATAGTCG
AGAGGGTGACATCCGCCTCCTGAAAAACAGCCGCGTGTTGCGCTAACCAGCCCATACTTA
CTTATTCCAGCGGTTCAAATTTCAGGCTCGACAACGGCTGCACACGCTCTTCGCGCACCA
TTTTGTATTCGGTGTTCGGCCCAATCCAGCTCTCCCAGATTTTGTCGATGGTTCCATTGT
CATCCAGGGTTTTCAGGCTGCTGTTGACGGCTGCCAGCAGTGCCGGTTCGTCACGTTTCA
TGCCCACGCCAATCGGTTCCAGCGCCATCGGTTCTTTGATCATCGCCAGTTCAATACCGT
CTTTTTTCGCCTGTGAGATCATCTTGATGCCGGTCATCATATTAGTGACGAATCCCACCG
CTTTGTTTTGTTCCAGCGCGAGAAATGCGGACGCTGAATCCTGGAAGGTGACCGCTTTAC
CGCCTTTAAGGTTGATCGACTGCTCAGAAGTGGTTCCTTTTGTCGCGCTGATGCGTTTGC
CTTTGAAATACTCAAGGGTTTTATCTGCGTTATCTTTCTTCACCAGCAACATCTCTTTAG
CCACGTAGTACGGATCGCTGAACTGGATTTGGTTACCGCGGGTTTTCGTGTAGGCCAGAT
TGGCGATCAGCACATCGGCGCGTCCGGTAACAATCACGGCAATGCGGGCTTCTACCGATG
TTGGCACCAGCGCCAGATTCAGCCCCATTTGCTTCGCCAGCGCATTGCACAGGTCAACAT
CCATTCCCACCAATTGACGTGTATTCACATCCGGTGATGAAAACGGGGGAACATCAGAAT
AAACCGCACACTTCAACTCCCCCCGGGCAGTCATATCGGCCAGCAGGTCCGCCTGCGCCC
CAATGCTGGTGAATAAAACTGACAACGCCAAAACGGCAGATAATTTTTTTACTGTCATGA
TGTTCCCCCAAAGTGTTAATACTTTGAATACACAATTTTTTATTACTGGAGCGGCCCAGT
ACGGCAGCCCGTATTCTCTGAAATATACGGGCTTTGCGGTTAACGGCATAAGAGGGAAAC
CCTGTCGCGAGATACACAATTTATATGACCACTATCACGACCCACAGGCGGAATCCGGTA
ATAAGAAAAGATTATTCGGACAGAGGGAAATTATCTTATCGGTGCACTTTACCGGCGTTT
TAAGGTGAGGACTCATCTACACCGGTAGGTTGTAAAAGGTAAGACAATGAAAGCCAAACT
TGGGATATTGCTGAAAATAATGTCAGCGCTGTGTGCGACATTAATGCTGGCCTGCGTCAA
AGGCTTACACGGCGCCATTCCCACCGGAGAAGTCATTTTTTTCCGCTCATTCGTCGCCCT
ATTTCCACTGTTGCTGTGGTTAAAACTACAAGGCAGCATTACAGAAAGCATCAAAACGCA
AAATATTTTCGGCCATGTTATTCGCGGTTTATCCGGTACTGGCGGCATGTATTTTAACTA
TCTGGCGCTGATTTATATCTCGCTGGCCGACGCCACGGCCATCAGTTACGCCGTACCGCT
ATTTACCGTTCTCATGGCCGCGATATTGTTGAAAGAGACAGTACGCTTTTATCGTTGGCT
GGCGGTTCTGGTCGGCTTTAGCGGCATTGTGATTATGCTGTCGTCAAACCTCACTCTCGG
TCACACGTTATGGGCATCCGGCTTTACCTTTGACGACGCCGCGCTGGGAACGCTCTTTGC
CTTGCTTGCGGCAGTCTGCTCCGCAACATCAAATGTACAAATTCGCTTCCTGAATGGCGT
CGAAACGCCGGGGGCGATCGTTTTCTATTTTTCGCTGATGACGACGCTGATTGGCCTCTC
GACCACATTTTGGGGCTGGGCTCGTCCTGTTGGCTGGCAATGGGCGTTGCTGATTGGCTG
CGGCGTATTTGGCGGGCTGGCGCAAATTCTGGTCACGCTCAGCCTGCGCTATGCCGACGC
CTCACTACTCGCGCCGTTTGATTACACCACGCTAGTGTGGTCGATGGTGATAGGTTATTT
GTTTCTCGACAGCTTGCCCGGCAACGCCACCTTGCTTGGGGCATCGATTATCGTCATGGC
CGGGATCTTCACGCTGTGGTGCGATCAGCGTCAGCGCAAAAGGCAGATAATCCGCGCGTT
ATAACCATGATGATGCATCGTCATTGATACAGCCCCTTTTACCGAGCGAGCCGCGCGCTA
TGCCAGCGTTATCTGCCGGATATTAAGATGGTGTGATAGCTCGCGCATGATGACCAGATA
GCTGACGAACCCGACGTCATCCGGAAATTCACCGGCGCGTTTGGGGCTGCCGGAAATCAC
ATCCGCAACCCGGTTGAACACGTCCTCGATCTGCTGTTGGGTCAGAAGATCATGGCTGCC
CGCGATGTGGGCTATCTGGTTAAGATACTGGTCGGCGCACGAGGCCTGCTGCGCCACCTG
GCGTAGTGCCGGAGTTGCCTGCAACACATCTTCAATGGCGGCAATCGCCCCCTCCACCTC
ATAAGGCGACGGGATGGCATGGTGAAAAAACCGATACGCAATAGTGCGGTATCCCAGCGG
TAAAACGACATCAGGGGTAGCGAATCGCACATCATCTTCGCCAATAGTCAACGCGTCATT
CACCGTCGTTATTCCTGAAACAGACATCGAATGCCTGAAACAATAACGCTGATTAATCGG
AAAGGGAAACCATAGCCCTGATTTTTGTGGCTTATCTCAGGCTCTCCAGAATGATGCATA
GTCACACGGAGCAGCGGTGGCTATTTTTAGCCTATTCCGGTTTTTAATCTATTTCGGTTA
TTCCGGAACGCGCAGAAAGCGCATGAAACTAAAACCATTTGCCCCTAAAACAATTTACTT
CGTGGTGTTATTGAGGTGTTAAATGTAGTCTGTTAACATAGCGCCTATTTCAAATGAAAA
TGGTTATCATTATCATTATTGGGAGAGTGTTATGTTTACGGCCTTTCAGGGTTCTTTGAA
AACAATGCGCAAGACGCGGTTATCCTTCCCGTTTCCCTTTTCTATCGTTCCGCTGTTAGC
TGCCCTGTTGGCGCTGCTGTTCGGTTTTTCGCTACCGGCGACGGCAAAACTCAAGGTGGT
CACCACCTTTACCATCATTCAGGATATTGCCCAAAATGTTGCCGGCGATGCCGCCACCGT
TGAATCGATCACCAAACCGGGCGCGGAAATCCACGACTACCAGCCCACGCCGCGGGATAT
CGCCAAAACGCAGTCGGCAAACCTGATTTTGTGGAATGGCCTTAATCTGGAGCGCTGGTT
CGGCCGGTTCTTTGAAAACATTCAGGGCGTACCTTCTGCGGTCGTCAGCGAAGGCGTCAC
GCCCATTGCGATCAACGAAGGTCCCTATAACGGCAACCCGAATCCCCACGCCTGGATGTC
GCCGCACAACGCCTTAATCTACATCGAAAATATCCGGGCAGCGCTGGTGAAATACGACCC
GGACAACACGGAAACCTATAATCGCAACGCCAAAAATTACGCCACGCAGATTATGGCGCT
GGACCAACCGCTGCGGGCACGGCTGAACAATATTCCGGCCGAACACCGTTGGCTGGTGAC
CAGCGAAGGCGCCTTCAGCTATCTGGCGCGCGATTACGACCTGAAAGAACTGTATCTGTG
GCCGATCAACGCTGATGAACAAGGCACGCCGCAGCAGGTGCGCCATGTTATTGATGAAGT
GCGCCAGCACCAGATTCCGGTCGTATTCAGTGAAAGCACGGTATCGGATAAACCGGCACG
CCAGATCAGCAAAGAAACCGGCGCGCGCTATGGCGGCGTGCTCTATGTGGATTCGCTGTC
GACCAAAGACGGCCCAGTTCCCGACTACATTTCGCTGTTAAAAACCACCGTAGACACCAT
TGCAAAAGGTTTTAACCAATGACCCGGCACGCAGAAGACGCACAGTTGACCGTGCAGGAC
ATCACGGTCACCTACAACAATGGTCACACCGCCATCCATAACGCCAGCTTTCATCTCCAC
GGCGGCACCATCTGCGCGCTGGTGGGGGTCAACGGCAGCGGAAAGTCAACGCTGTTCAAA
AGCATCATGGGCATTGTCCGCCCCACCACCGGCAGCGTATCGCTCAACGGCCTGCCCGTC
AGGCAGGCGCTGAAAAGCAATCTCATCGCCTATGTGCCCCAAACCGAGGAGGTGGACTGG
AACTTCCCGGTGCTGGTTGAGGATGTGGTGATGATGGGGCGCTACGGCAAAATGTCGATG
TTTCGCATTCCGTCAGCGGAAGACAAAAAGCAGGTAGCGCTGGCGCTGGAACGCGTTGGC
ATGGCGGATCTGCATCAACGCCAGATCGGCGAGCTGTCCGGCGGGCAAAAGAAACGGGTA
TTTCTGGCGCGCGCACTGGCGCAGCAGGCGCAAATCATCCTGCTGGACGAGCCGTTCACC
GGCGTTGATGTACAGACGGAAAACGCGATTATCAAGCTGCTGAAAACGCTGCGCGAAGAG
GGCCACCTGATTCTGGTGTCCACCCATAACCTTGGCAGCGTCCCTGAATTTTGCGATCAG
GTGGTGCTGATCAACCGCACCGTGCTGGCGGTCGGCCCGACAGAGAGCACCTTCACCCAC
CCGAATCTGGAAAAAACCTTCGGCGGCGTGCTGCGTTACCTGCGCCTGTCGGGGCAACAA
CTGCATCAGGACGCCGATGCCCGCGAGCTGACGGTGCTGACGGACGATGAGCGCCCCGCG
GTCTTTTACGGCAAGGGCAGCCTGACGCCGCCCCATCGCTCATCCGCGGATGAGGAGGAC
AAGCGCCATGATTGATGCGTTGCTGGCGCCCTTCCAGTATGAATACATGGTCAAAGCCAT
CCTGATAAGCGCCGTGGTCGGCGGTACCTGCGCCTTTTTGTCCGCCTACCTGATGCTGAA
AGGCTGGTCGCTGATGGGCGACGCGTTGTCGCATTCGGTGGTGCCGGGCGTAGCCGGGGC
TTATGCGCTGGGGCTACCCTACGCCGCCGGCGCGTTTTTCGCCGGCATTCTGGCGGCGCT
CGCCATGACCTTCATCCGACATCTGACCCGTATCCGGGAAGACGCGGTGATCGGGTTTAT
CTTCTCCACGTTTTTTGCCGCCGGGCTGCTGATCATTTCGCTGAACCCGACCGCGGTGAA
CGTGCAATCGATCATTTTCGGCAATATTCTCGGCATTGCGGATGAAGATATCCTGCAGGT
GGCGCTGATTATCGGCATCTCGCTCATCGTGCTGTGCTTTATCTGGAAAGATCTGTTCGT
CACCTTTTTTGACGAAATCCATGCCAGAACCATCGGCCTGTCGCCGCTGCGGCTGAAAAT
CATCTTCTTCACCCTGCTGAGCGCCTGTACCGTCGCCGCGCTGCAAACGGTGGGCGCCAT
TTTGGTGATCGCCATGGTGATTACGCCGGGCGCCACCGCCTGGCTGCTGACCGACCGCTT
CCCGCGGCTGGTGCTGATCGCCATTGCGCTCGGCACCGCCACCAGCGCGGTAGGCGCCTG
GCTGAGTTTCTTCCTGAACGGCGCCACCGGCGGCATCATCGTTTCACTACAAACGCTGAT
GTTCCTGCTGGCTTTTGTCTTCGCGCCCCGCCACGGGCTGCTGGCCGCCCGTCGTCAACG
CCGTCTGGCGATGAGGAAATAATATGGAATGGTTGACCTTGTTAGCCGAACCCTTTTCCT
TTCCGTTCATGGTCAAAGCCATGCTGGCGGCGGGCGTGGTCGGCATGGTGTGCGCGGTGC
TCTCCTGTTTTATGGTGCTCAAAGGCTGGTCGCTGATGGGCGACGCCGTTTCCCACGCCG
TGCTGCCCGGCGTGGTGCTGGCCTGGCTGGCGGGCATCCCGCTGGCGATCGGCGCGTTCG
CCTCCGGTTTGTTTTGCGCGCTGGCTACCGGCTATGTGAAGGAACGTTGCCGCATCAAAG
AAGATACCGTGATGGGGATTCTGTTTTCCGGCATGTTCGCCGTCGGTCTGGTGCTGTTTT
CACGCGTCAATACCGAACAGCACCTGAGCCATATCCTGTTCGGCAACGTTCTGGGGATCA
CCCGCTACGAGCTGCAGCAAACGCTGGCGATCAGCCTGCTGGTGCTGGCCGTGGTCCTGA
TTAAATGGCGCGATCTGGTGCTGTACTGTTTTGACCCCACGCAGGCGCAGATCTGCGGTC
TGCCGGTAAAACTGCTGCACTATGGCCTGTTGACGTTACTATCGCTGACCATCGTCGCCG
CGCTGCAGGCGGTTGGCGTGATTTTGGTGATCGCCATGTTGATCACCCCCGGCATTACCG
GGTTTGTGCTGTGCAAACGGTTCGGCGCCATGATGCTGGTGGCGGTGACCAGCGCGACCT
TCTCGTCGATTTTCGGCACCTGGCTTAGCTACTTCCTTGATGGCGCGACCGGGCCGTGCA
TCGTAATTATCCAGTCGCTGATTTTTATCATCGCGCAGTGCGCCGCGAAAATGCGAAAAC
CGCAGCAGTGACCGGGTGAGGCCCGCGTTTAGCGGGCCTCGCTGCTCGGCATCAGGCGAA
ACACCGTTGACTCCCCTTTTACCGCGCATTGCAGGTACAATTCTCTTACGGTTTACCCAT
TCACATCCACAGCGCTATCACGCAATGAGTCCGATATGTTAAAAGACGGCGACATCACGT
TCCGCAAGCTTGAGATTTTCAAAACGTTCATGGAGACCGGGAATATCACCCGCACCGCCG
AACTCCTCGGGCTCAGCGGCGTCAGCGTACACCGTGCGTTGCATACGCTGGAGGAAGGAG
TGCGCTGCCCGTTGTTTATCCATAAAGGGCGCAATCTGGTGGCGCTGCCGGCGGCGCATA
CGCTGCTGGAATACAGCCAGGAGGCGATGCTGTTGATGGAGCGGGGACTGGAAGAAACCC
GCAAGACCGCCGGGGTCGGTCAGGGGCGATTGCGCATCGGAACGCTGTATTCGCTGACGC
TGGAAACGGTGCCGCGCCTGATTATGGGCGTCAAACTGCGTCGCCCGGATCTGGAGCTGG
ATTTAACCATGGGGTCGAATCAGCGCCTGCTCGCCATGCTGGACGATCAGCAACTGGACG
CGGTCCTCATCTCGCTTTCCGACAACACTATCGACCGTAACCAGCTGGAATTCCTGCCGC
TGTTTGAGGATGACATTTGTCTGGCGGCGCCGGCTGCCGCGAAGCTGGATACCCGCCAGC
CGGCCGACCTGCGCGACTTCCACCACCAGCGGTTCGTGTCGCTGTCCGAAGGGTTCGCTA
CCTATGCCGGTTTTCAGGAAGCGTTTCACATCGCCGGGTTCGAGCCGGAAATCGTCACGC
GGGTGGACGACATTTTCTCCATGCTGAGTCTGGTGCAGGCCGGCGTCGGTTTTACCCTCA
TCCCCGAGCGGATGAAAAAAGTGTACGAGAACGATGTGCAGTTACTGAAACTGGCGCCGC
CTTATCAGATGCGCCAGCTCATCGCCATTGTGTTCGCCCGCAACCGCGAGCATGACCCGA
ATCTGCTGGCGTTGGTGGCGGAAGGCCGCATGTACGCCCGCAGCCTGAACGCTACGCCTG
CGCCCTGAGCTGGCTGGCGCGGTGCACCACCACATCGATGCCGCTGCGTTCCAGCGAAAA
CGCCTCGCTGCGGCTAAACGCCTGCTTCGCCAGGCAGGTCAACACACCGCCCGGCGGCAT
CTCAATCGCCAGTCGAACGTCGCGCTCCTCAGCCGCCACCATCGCCTCGTGCCAGCGCAC
GGTGCGCGCCATGTTTAGCGCCAGGTCGTCCGCGATGCGTTCCGGTTGCCAGATTGCCCG
GGCGGAACTGCCGCTCAGGTAGCCGCATTGCGGAGGCGACAGCGACAGCGAAGCAAACGC
CGACGCCAGTTGTCTGGCAGGCGCATCCAGCAACGCACAGTGCGACGGCACGCTAATCTG
CAACCGGTGCGCCCGGCTGGCGCCGCGTTGCAACGCCCGTTGCGCCACCCGCGCCATGCT
CTCGTCGCTGCCCGCGATCACGATTTGCCGCTCAGCGTTCAGGTTGGCGAGATACGCGCC
GCTGTCGACCAGCAACGTCTCCACCTCGGCCTGGCTCAACCCCATGATGGCGGTGAGCCC
ATATCCCTGCGGATAAGCCTGTTCCATCAGGTCGCCGCGCAACGCCACCAGACGTAGCGC
GTCGTCAAAACGGAGCACGCCGGCGATCACCGCCGCCGGAAATGCACCAATCGACAAGCC
GCTGACCATATCCGGCATCACGCCGCGTTCCATCAGCGCTCTGGCCCAGGCCACGCCCGT
TATCAGCAGACACAGCTGTACCGCGCGGGTATGGCGCAGCGCCTGCGGGCTATCGAGCTG
GTGAACCTCGTCGCCCAACACCGCTCGCGCTTCATCCAGTACGGCGGTATCGGACGGAAG
CTGTCGCAACATGCCGACATGCTGCGCCCCCTGCCCGGGGAAGGTAAACAGAATCTTCAT
CTCACCCCTCCATTGACCACGGATCGCTGACCCGTCGCGGCCCACGGTCGGTTTTCAACA
GTGCCTGTCCGTCTCTCAGCCACTCGGCCAACGCGAAACCGCCGTGGGGCGTTTCCACTT
GCGTATCGGCCCGACACAGCCGCGACGACGACAGCTGCCGTTGCCAGTCAGCCAGCGCGT
CGCGGTCCAGCGCCTGAGGCGCGAGAATCAGCAAATCCAGATCGCTGTCGGCATGCAGCA
CCGGCATCTGGGTCGCCAGCGCGTATCCCGTACCGCCGGTGATACCCCACTGCCACGGCC
AGCGCTGCTGCGCCAGTTGAATGGCGACCTGTACCGGCGGTTGCGACACAAACGGCGAAT
GCAACAGCGACGGCAGATCGCACAGCCTGTCCGGCGTCACCACCCGAACCACCTGCTCTG
CCGCCACCCACCCGGCGGCGCGCTGGTCGCGGCGCAGGCCGCGCACCCCGACCGGAATAC
GTCCGCGCGGGTCAACGTCACGTCGCACCACCACCGGCAGAGCCGGTCGCCACTGGCTGT
CCACCCAAGGCGCGTCGATATCCTCCAGCGCCTCGCGGGACGCCAGCCATAACAGATCGT
GCGGACGTGTCGTGACCATGATTCAAATTCCTGATGTCGTTCAAATGCCTGATGTTAACG
TAATAAACAGCGGCAGCGACAGGATACAGAGTACCGAGCTTAACAACAGCACCGCTTCCG
CATCCGGCGACTGCACGCCAAACCGGTTACCGAACACCACACCGAAAAAGCCGGCGGACA
GGGCAATCATCAGAATCGAGGTGATCGCCACCGCGCCATGCAGCCCCAACACCAGCACTA
TCGCCCACGCCAGCGCCGGTTGAATCAGCAACTTGGTCAGCACCGCGGTGGTGACCACCA
GGTTGATTTTCAGCTGACGCGCCGAGAGGATCACCCCGGTCAGGAACAGCGCGGTGGCGG
TAGCGGATAACCCCAGCGGCTTGATCGACGCCAGCAGCAATTCCGGCATGCGGATACCAA
TGGCGGACAATACCACGCCCAGCAACGGCCCCAGCACGATCGGTTTTTTCACCGAGCGCC
ACATCAACACCGGCAGCATTGCCAGCGTGGAGGTCTGGCTACCGCCCGACGCACGCGCCT
TTTCACGTTCCAGAATCAGCAGGCAGAACGGCGTCATCAGCACCGAACCACAGGCGATAG
ACACCGCCACCGACAGCGACGTAGCCGAGCCGTCGCCCAGCACGCTGCCGAGAATCGGCA
GGCCGAGCGCCGCGTAATTGGGCAGCGCCACGGTGAGCGTGAGCACGGCTGCGTCCTGCG
GCGTTTTGTGAAACACGTTGACAGCCAGAAAATAAATGGCCGCGTAGGTGACCCACATCG
CCAGCGTCAGCACCACGATCAACGGCGACTGCTGGACAATGCCGGACCAGGGCGTTTGTA
CCGTGGCGCTGAACAGCGCCGCCGGCAGTGCAAAATCCATGACGAAAATATTGAGCAGCG
CAACGTTCTTGTTATCCACCATTTTGGCTTTGCCTGCCCAGAACCCCAGCAGCATGATGA
TAAAAATCGGCGCAAGTGCATGAACAATTACATAAGTCATATCGTATTCACCTGTAATAA
AAGAGTATGAGTTCCAGCGCGATGGTTATAGTTTTCAGACAAAGGGCGTCTGCGGGCGCT
CGATGACGCCCGTTGCCCTTTTCTGGCAGGTCTCTTTATTGGCTTACCGATATATCGGTG
GCCGCCCTTACAAACGAGCAGGCTGACCACCGCATAGTGGTGACTGATCCGCGAGTTATG
GTTACCCGCTGGTTGCGGTTTGCCCGCGAACGCGGCTTACCACAGCGCGCGCATCCGCTC
ACGCACCTGCAACGAACTGCGCCGGTTGTCCGCGCCCAGTCGCGTTTTCAGCGACGGGTC
GCGGCGGGCGTCAGTCATCGCCTGCTGTAGCGCATCGGTCACCTGCGCCACGTCGTTGGC
GGACGGCGCATCCGGATTGCTGATATCCAGCAACGCCGACAGCAGCCCCAGCGTGGCGTA
GTTGCGAATGTCATAGGCCATCGGCGGGATGGCGGCCGCCAGTTTTTCCAGCTCCTCCAC
GCTTCTGAGCGTGATGCGCGCCGCCGACGCCTTGCCCATCGCGTGAATCTGTACCTCCGG
GTCATTAAAGGCGATCAGCCGATTGGCCTGATAGCCGTGGGCCAGAAACGCGCCGGACAT
CGCCTTGCCGACAATCAGCCCGATGACCGGATGCCCGGCGAGGCGCGCCTGAGCGTAAGC
CCCCGCCGCCGCCGCCAGCGCCTGATGGATGCCGAAGGCTTCTTCCCGACGGCCATACGC
CTGACTGGGCACGTCGATCACCGCCACAATCGGCCGTTTTTTGTCGCTGTGGCGGTCAGC
CGCCAGCGTCTCATGCACCACTTTCGCCAGCGTCCAGCCCTCAAGCAGCCCAACCTCGCC
CTGCGCAGCGCGCGGGTAATGGTTAGCCGCGTCAGGGACAACGGCAATAAAACGGACCGG
TTCGCCGGCAATGTCGCCGTCGACCGCCTGTACCGACGGGCACAGCCCTGCCAGTCGTGG
TTTACCGTGCGCCAGCGCGTCCAGCCATAGCGCGCCGCGATGTGCTACCTGACTCATGGG
TGTACCTCCCCGAAAAGCTGTTGGATCTGTTGCGTATCGGCCTGCTGACGCGTATCGGCG
CCGGTCAGCCGCGCCAGATACCACGCGTAGTTATCCGAGCGGTGTTGCGCCGGTACGCCG
CTGGCGAGCGCGTCATTCACCGCCTGTTTGACGGCGTTAACGCCGTCGGCCACCAGACTG
TCGGTCAGGCCGCTACGGTGACGAATTTCCCCGCCGGTCATGCTCCAGATAAAGGGGCGG
TCACGCGAGTCATACTCGGCACCCCCCGCTTCCTGTTCGATCACCTGCGGGCCGTTGAGC
CCGAGGCGCGCCTCGCGGGTGACGATCAGATGGCTGCACAGCGCGGCGGCGATCGACATG
CCGCCAAAGCAGCCCACCGTCCCGGCGATGATGCCGACAACCGGCGTATAACGACGCAGG
TCGACGATAGCCGCGTGAATATCGGCGATAGCCGCCAGCCCAAGATTGGCCTCCTGCAAC
CGCACGCCGCCGGTTTCCAGACATAAAATCGCCTGCGTCGGGATGCCTTTGCGCTGGTCG
TCCGCCGCCAGCTCCAGCGCGGCGGCCATTTTAGCGCCGGAGACTTCCCCCATGCTGCCG
CCCTGAAACGCGCCTTCAATGGCGATCACCACCGTCGGTTTGCCCTGCAGCGTGCCCTTC
GCCACTACCATGCCGTCGTCCGACTGCACCACGATGCCCTGCGGCCCCAGCCACGGCGAG
ACGATGCCGTCAAATGGGTCGAGCAATTCGCGGTAGCTGCCCTCATCCAGCAGCGCGCGG
GCGCGTTCCCGTGCTTTGAGTTCGATAAAGCTGCGGTCGTCACGCATGATTCACCCCTTC
AAAAACCTGTTCGATGCGGATGCGTGCCACACCGGGCGTAGCGCCAAAATCATGAATCGT
CATGGCGCCGGCAGGCAGGCCGCCGAGCGAACTTAACCGGTCAAACAGCGCCTGCCAGCG
CGCCCGGCTGTTATCCACCGACGTGGTGATGTCGATGGTGAGCGTCTGTCCGGCGTCAGC
CGTCAGCAGCACTTCCATATCACCGGATCCCACCACACCCGCCAGCGCGTTGCCGCTGGC
CGGGTGGGTGGCCGGGAATGACAATGTAATGTGTTCCATAACACCCTCTTAATCGTATAA
AGATGGCTGTGCGATGCCATCGAGCAATAGCGTGGCGGCCAGCAGATCGGCCGCGCCGCC
CGGCGAGGCGTTCAGCGCCAGCATGCGCGCATCCAGTTGCGCCAGCGCCTGTCGTCCGGC
GGGACGAGACACGCCGCCGGCCGCCAATACCGCCCGTGCGCCGCGTTGCATCGCCTCCAG
CCCGTCCAGCCCGGCGCGCGACAGCACGCAGGTATCGCTCAGCGAGGTCATAATGCTTAT
CAGCGCATCCAGTCGCGCCGCGTCCTCGCCGGCGCCCTGCCGACGGCTACGCAGCAACTG
CGGCAGCGCCAGCCGGATAATGTGCGGGAACCCCTGCTGCGCCTCTTCACGCGCGCCGGG
GACCTGATAACGCTGCGTCGCCCGCCGTCCGTTACTGAAGACCGTCGGCGCGGCGTTATC
CGGCAGGCGGGCAAGATGCGCCGCGGTGTCCGCGATAGCCTGCGCGGTGCCGACACCGCC
GAGCATCGCCGCCGCGCTGACCAGCAGCCCCAGCGCCCAGATCGCGCCGCGGTGGGTATT
GACGCCGGCGGTCGCCAGCATCATGTGCTGTTCGCCTTCGCGCCCCACCCGACCGACTAG
TTGGCGCAACGCGGCATCCGCCGGGCGTTGCCAGCTCTGCAGCGCCAGCGTATGAAAGGT
GGCGGTCAGGCTGTGAGCGGAGCGCTCCATCAACACGAGCGTCAAATCCTGATGCGCGCC
GCTACCACGGCTGTCGACCAGCCCCGGTTTAGGACTGAGCCGCGCTTCCTCAATCAGGCA
GTGCGTCGCGGCCCCGGCCAGCCATTGCGCATACCCGTGCGCGTCGGACTGTCGCTGCGG
CTTCATTTACCAGCTCCGGAACTTCGCCGGCGGGTTGTACAGGCCGCCCGACCATTCCAC
CAGATCGGCCACGCTACCGGCCGCCAGCAGTGAACGGGTCGCCTCGGTACGGCGAATCCC
CAAATCTTCCGGGTAAGCCACCTTGCCGCTGCGGCGGAATTCCGCCACGCGCTGCGCATC
CACCCCCAGCCCGATGTCGGTGATCCCGGCCACCGCCGCCACCATCGCCCGACGTTCTTC
CAGGCTGTTGGCGCGATAGAGATAGGCGATGCCTTCTTCGGTCAGCACATGGGTGACGTC
GTCGCCATAAATCATCACCGGCGCCAGCGGCATACCGGCGGCTTTCGCCACGTCCACCGC
ATCAAGTTTTTCCACAAAGGTCGGTTTGACGCCGGCCTGGAAGGTTTCCACCATCTGCAC
CACCAGCTTGCGCCCGCGCTGCATCGGATCGGGTTCGTTAATCATGGCGAGCCATGCCGG
CGTGGCGTGACGGCGGCCGTGTGGGTCATGCCCCATGTTGGGCGCGCCGCCGAACCCGGA
AAGGCGGCCTTTGGTGACGGTGGACGAGTTGCCCAGCCCGTCAACCTGCAATGTCGACCC
GATGAACATGTCCACGGCGTACTGCCCCGCCAACTGGCAAAACGCGCGGTTGGAGCGCAT
AGAGCCGTCGGCGCCGGTGAAGAACACGTCCGGCCGGGCGGCGATATAGGCTTCCATACC
CAGTTCGCCGCCAAAGCAGTGGACGCTGTCGACCCAGCCGCTTTCAATCGCCGGAATCAG
GGTGGGATGCGGGTTGAGGGTCCAGTGTTTACAGATTTTGCCTTTCAGCCCCAGACGTTC
ACCGTAGGTCGGCAGCAGCAGCTCAATCGCCGCAGTGTTGAAACCGATGCCGTGGTTGAG
CGACTGCACCTGATGTTCGGCGTAGATGCCTTTGATGGCCATCATCGCCATCAGGATGTG
CTCTTGTTTGATCAGTCTGGGATCGCGGGTAAACAGCGGTTCGATAAAGAACGGTTTGTC
GGCGACCACCACATAATCAATCCAGGAGCCGGGGATATCCACGCGGGGTAAATCACATTC
GTCGTCCACCAGCTCATTGACCTGGGCGATGACGATGCCGTCATGAAATGCGGCGGCTTC
GACCAGCGCCGGCGTGTCTTCGGTGCTGGGGCCGGTGTACAGGTTGCCTTTGCGGTCGGC
TTTATAACCCGCCACCAGCGCCACATTGGGGATAAGGTCAACATACAGGCGGGAATAGAG
CTCGATATAGGTATGGATGGCGCCGACTTCCAGCGCGCCATCCTCCAGCAGTTGCGAAAT
GCGCAGGCTCTGCGTACCCGAGAAGGAAAAATCGAGCTTATGGGCGATACCTTTCTCAAA
GATATCCAGATGTTCGCTGCGTCCGACGCTCGGCATGATCATATGCAAATCATGCACTTT
CTGCGGATTAACCTCCGCCAGCGTGCGGGAGAGAAAATCGGCCTGCTTCTGGTTATTGCC
TTCCAGTACAACCTTATCGCCGGGAGCGATCAGCTTTTCCAGCATAGCGGCAAGATGTTC
CGTGGGCAGCACCTTGCCCGGCACGGATATCGACGCCTTCCGCCGTTGTTTTTCACTGCG
GCGCGTGTTCCAGAGCCGCGGTGACGTTTGCCCAGACAACATAATTAACCTCCTGATTCA
GCTCATCATTTTGATTTGCCTTAGTCTGGTTAAAGTATGTTCCCCGGCCGAGAGCGCTTC
AATAAAGCCGGTATCGCAATCATTAGCTTTAGAGTAAAGATCAGTGGCACGCCCGAGGTG
ATTACCGCGCCAGCGCACGCGGGCTGCGGTTTTCCACCACCACCCCATGTAGCGCAAATT
GTGATCGAACCTGCGCTTTTAACGCAGCCGTATTGTTGACGGCGAAAAACGCGGTGGTGG
CAAAGACGGTAGCCAGAGCAGAAAAACGTCATCGAGGATGAGCAGGGAACAGCGTGCAGA
CGCTAACGGAGAATATCAACAGGAGTTCACACCGCCTGATACGCAGTGAGAATATCGGCC
CCGTTCCGGATAAGCAGTCCAGGGCCGAGCAGGCGTGCTTAAATTATTTGGCTGATGCCG
GTTTCACGCGATCCACCACGCTGTGAATCGCGGCGGCCAGTTCATTGATTTCAAATTTCG
CCACATACGAATCCGCGCCCACATTACGTACGTGGTCTTCGTTAGCGGTGCCGGACAGTG
AAGAGTGAATAATCACCGGAATGTTCTTAAGCACTTCATCACGCTTGATATTGCGCGTCA
GCGTAAATCCATCCATCTCCGGCATTTCCAGGTCGGTCAGCACAAAGGCAATCTTGTCCG
AAATCGGCCGGCCTTCCGCCTTCGCTTCCTGCGCCATCAGCTTGATCTTGTTCCAGGCTT
CCATTCCGGTGATATGCATGATGTACGGAATATTCATCACCTTCAGCCCCGTTTCCAGCA
TCGTTCGCGCGACTTTGGAGTCTTCGGCCACAATCGCCACCGCGCCGGGCTTCAGGTGGA
AGGTTTTCTCTTCGACGCTTTCAATCTTAATCTCACGCTCGGTCGGAATAATGTCGTGCA
GGATCTGTTCGACATCCAACACCAGCGCCAGACGGTTGCTCGACGGATCGCTGTCCAGAC
GCGCAATACTGGTGATATAGGTATTGCTGACGCCCGCTTCGGCCGTGTTTACCTGACTCC
AGTCCAGGCGAACAATGTCGTCGACGGATTCGACCGCAAAAGCCTGGGTGCTGCGTGCAT
ATTCCGTCACCAGCAGGATGTTGCGACCGGTACTCGCAGCACACCCCACCACCGCCGGAA
GATCGATAACGGGAATAATCTGCCCGCGAATATTAATCATGCCAAGCATCGGCGGTGTCA
TACCCGCAGCCTTGGTCAAGGTTGGCATCGGAACGATTTCACGAAGCTTGAACACATTGA
TGCCGAACAGCTCGGACGGCCCTTCACCGGTAGCCGATCCTAAACGGAACAATAACAATT
CAAACTTGTTGGATGAGGTAAGATTGGTTCTCTCCTCAATCTCTCTTTGAAATTTATCCA
TTCTGTCCTCAATGCAAATAATTATTAGTTGTATGGTTACAAGGCAACATCAGTAATGCA
GGCAAATCAGGGCGATACCCTGCTACCTCACTCTACGCGATCGCCGGCGCGCTTCAAATA
GCTCTTACTTCTTATACACCATCAAAAAGAAAAATATGTGTCTCACGTCATCCGTCGCAT
CTTCCTGTTTTGAAAAGCATAGACCACCGGTCATTTATCCACCATTTCCCCATAACAATT
GATCAGCATCCGGTGACCCGTGATTGGCCATGATTGAAACGCGCGTCATTTCCATGTTAC
CTGCGCGGTTTAACGCCGAGGGGCTTCCGGTTCGCCGTCAAACCGCTCGCCCGATACGCG
AGCCGTCAGAGCGTCACATGATAAAGTGCCACGCCGAAAGTGGTTAAAAATCAACCTCAT
GTGCCGCCGGTCAGGTCGTCGGCAAATGCGATAATTCATCGCCACGGTTATCGGAAAAAA
GACTTCGCGGCGGCATCCGCGCCTCCGCTGTTATTAACTTTATAAATAAGGTCACACTTA
AAAACACCAGAGGACAGGATTTAACAAAAAGCCCAAATGAATAAGAGAAATCTCAGAGCG
CGAAATTATCCGTCGTTTACGCTCATGCCCCACATTCTCCATCTATGTTATTACCGCAGC
CGTTTAGCACCATAGAGTGGAAATAACACCATAAATTGGAAGTCATTCCATAGATTAGAA
ACGACTCCACAGGTTGGGAAGAAATCCACAGGTTGGAAAATCACAGGGTTATTCATAATG
AAGTTTTTATTCACAAAAAATGTATTGCTGCATAATAAATCCTGGTTTTTGCTGTCAGGG
ACATTTTTATCCGTATTATCGTCATTTTTTATTATCCCTTATTACGTTGTGTATTTATAC
CAGACACTGGGAATGAGCGTATTTCAGGTCTCGCTATTATTGATGCTACGCGCCACCCTT
GAAAAAGGGCTCACCCTGCCCGCCGGCATGATGGCTGACAACATCGGCGCCAAAAAGGTA
GCGCTGCTGGGCATTACCTTGCGTATCGTCGGGTTAATCCTGCTGGCGGGAGCCCATACT
TTTACCGGGCTGGTCGCGTCCGCGCTGATCAACGGCGTCGGGCTGGCGTGCGGCATCATA
GCCAGCAAGAAAGCCATGCTTGAGCTTATCGACAGCGACATGAAAGCCTTTGCGTCTATC
GGCCTGGCGATCAATATGGGGGTGGCATTCGGTCCGCTATTTGGCTACCTGATGATCGGT
TACGATTTCGCCTTTCTGTGTTACGCCAACGCCGCCTGTCTGGTGGTCGTCGCAGTAATC
TACCTGATTACGCTACCCAATTTCCACGGTTATAACGCCGATCGCGAACGCGCATCGCCC
TGGCAATGGCTATTAATGCTTCGGCAGGCCAATATACGACCGTTATTTTTGATGCAATTA
TGCTTCTTTTATTTCTATACCTTTCTCGAACTGGTATTTCCGCTTTATTCCTCTCTGAAT
ATTTCATTACTGGCATCCGGAATGACCTTTACCATTAATGCGATCACCGTGGTTTTATCA
AACCTGTTTATTATCAGGAGAGTAAAAACAGCCGCTATCGAGCTGTCCTATGGTTTTCTG
GTTTTTTCCGTCGCTTTTGTTCTGATTGCTATTTCGTCATTAATAGACTTCCCGTTACAA
TTGGTCTTTTACGCCATCGGCATATTTTTCTTCAGTATTGCCGAGGTATTTTTCACGGTA
ATGATAGATGCGCAGGCAATAGCCAATTCACCAGCAAACGCCAACGGCACCATCATGGGG
ATACTGGGGTTATTTTCGATGACTGGCGTCGGCCTCGGCTATACCCTGAACGGCATTCTG
TTCGACTATTTCCATTCTCATGACATCGTTCCGTGGTTCTGGGGGCTTTTTATTATGATC
AGCGGGCTCTTTTTCGTTATCGCGCTCGCGGTCAGCCGAGTCTGTAAAGGAAACGCGGCG
CGCGATAACCGCTTTCGGTCTTAACCCTGCATCGGGCTGAACACGACGGATGGGCCGCGC
TATGCGGCCCAATAGGGGTTATCGGAATAAGGGTTATCGGTAATAGGAGCTATCTGGCGT
AGCTGTAAACCGAGGCGCGAGAAATCCCCAGATGCTGGGCGACGGTTTCCATCGATTTTT
TCACGTCGAGCAAGCCGTTTTCCCGCAGCTCCTGAATCAGCTGGCGCCGTTCCGGCGCTT
TGAGCGCACGCGGTGTGGTCGCCAGCCGCGCCGCAAACTGATCGATACGCTGACGAATCG
CTTCAGAACCTGACGGCTCCAGGCTTTCGTTAAGCGCGCCGGTACTGACCTGATTAAACC
GGGCGAAGGCGTGCTGGATACCGCGAAACAGCGTCATATCGACATTGAGACACAGAGACG
CGACATACTCGCCGCTGGCGTCCTTGATGCCGATCGAGGTGCTTTTCACCGGTCGGCCAT
CGGCGAACTGGTTAGCGTAATTGGCGACGATGCGGGGAAATTCCGGCGATGCGATACGCG
CCAGCCCCAGTTCGGTCGCCGGTTGCCCCACTTCCCGTCCGGAAAGGTTGTTGTAGATCG
CCAGAATGGCGTGTTCCGGGTTTTTCAGGTCGTGGATCACCACTTCGCAAAACGGCGCAA
AGGTCTCACCCAGCCCTTCCGCGAGGGTACTCAGTTGTTCAAACAATATCGAATCGGGCA
GAGGCGTCATCCCGTTTATCCTTCCAGCTACTCATTTTTGGATAAAATATTTACAAATAG
ACATTATGTCAAATTCAGCCGGCTCCTCATCCAGTCGGTAAACGCCGTCAGCCGGCTAAA
AACGGTTGGCAACGCCCGGAAGACAGGTTATAAAAAACAAGACACTTTGTTTAAAACTGG
ATAAATCGTTTATATAAAGGAGCCGCCATGAGCCCAATTGTTCTGCCTTCCTATGACGAC
GTCGCCGCCGCCAGCGAGCGGATTGCCGGTTATGCCCACCGCACGCCGGTTCTCACCTCC
CGTACCGTCAACGACGCGTTCGGCGCGGAGCTTTACTTCAAATGCGAAAACTTCCAGCGC
ATGGGCGCGTTTAAATTCCGCGGCGCGATGAACGCGCTGTTGCAATTCACCGCGGCGCAG
AAGGCAGCCGGCGTGGTGGCCTTCTCCTCCGGTAACCATGCGCAGGCGATCGCCCTGTCG
GCAAAACTGCTGGGGATGCCCGCCACCATCGTCATGCCGCAGGACGCCCCCGCGGCCAAG
ATCGCCGCCACCAAAGGGTACGGCGCGCAGGTGGTGACTTACGATCGTTACACCCAAGAC
CGCGAAGCCATCGGCCGCGAACTGGCGCAGCAACACGGCATGACGCTGATTCCGCCCTAC
GACCATCCGCAGGTCATCGCCGGTCAGGGAACCGCGGCCAAAGAGCTGTTCGAGGAAGTG
GGCGAGCTGGATGCGCTGTTTGTTTGTCTGGGCGGCGGCGGGTTGCTGTCCGGTTCGGCG
CTGTCGGCACGGCGGCTGTCGCCCGGCTGCCGGGTGTACGGCGTCGAACCCGAGGCCGGC
AACGACGGTCAGCAGTCCTTTCGTTCCGGCCGCATCGTGCATATCGATACGCCCAACACC
CTCGCCGACGGCGCCCAGACGCAGCATCTGGGCCAGTACACCTTCGCGCTGATCCGTGCC
CACGTGGATGACATTCTGACCGTCAGTGATGATGAACTGGTCGCGGCGATGCGTTTTTTC
GCCGAGCGGATGAAAATGGTGGTGGAACCGACCGGTTGCCTCGGTTTCGCCGCGGCCCGC
GCCAGCCAGAACGAACTGCGGGGGAAACGCGTCGGTGTTATCGTCAGCGGCGGTAATGTC
GACCTTGCCCGCTACGGCCAGTTACTGGCTGGTTGACCCACTCAGATAACGCGCAACATC
ATTCTCATGTTGCATGCTCCGTTTCAGCAACGACGGTTGAATTCTGACGGCGCAGCCAGG
CCAGATAGGCCGCCGGCCAGGCCGCAGCCGGCGTGCCCGGTTCACCCAGCCCAAAACCGT
GCCCGCCGACCGGATAACGCTGCATCTCCACCGGCACCTGCGCACGCTGGCAGGCCTGCG
CCATGATCAGGGTATTGTGCGGGTCGGACACGGGGTCATCCTCCGCCTGCACCAGAAAAA
ACGGCGGCGAACGCCGCGACAGGTACGATTGCACCGACCACTCGGCTTCCGCCGCCGGCG
TGGCATCTCGTCCCACCAATACCCGGTGGGTGGCGGTATGCTGGTAGGGTTTTTCCAGCG
TAATCACCGGATAGATCAGCGCGGCATGGTCAACCTGAATCGGCAGGGTATCCCGCGCAT
CCTGCGGCGCATAGACAGCATCGTGTCTGAGCGCCGCCATGCCCAACAGATGCCCGCCCG
CTGAAAACCCAAGCACGCCGACCCGTTGCTCGCGGCGGCGAATCAGGCGCAATGCACGCT
GGGCATCCTGCAACGCCACCCGGCTGCCGTCATGCCAGCCCTCGCCAGGCAGGCGGTACG
CCAACACATAGGCGGTATACCCCTGCGCCGCCAGCCAGGCTGCCGCCGGCCAGGCTTCCT
TCCCCATTTCGATGCGCTGATAGCCGCCGCCGGCCGCCACCAGTATGGCCTGACCATTGG
GTTTTTCCGGCGAAAACACCTCAAGATAAGGAACGGCGATCTGACTGAGCGCGCCTCTGG
CGCTCAACCGCTGCGCGCCGGATGGTCCGCCGCCACCCGGCGGCAATCTATCCCACAGTG
GGATACGAGGACGCGACGCCGACAACGGCGCACTGAACGCGCCCCCGGTTTTCAGGGCGA
CGGCGGAAAGGGTGATAGCGGTCAGAAAACGTCTGCGATTCATGATGATAGGACTCTTCA
TGCTGGTGGCGCTACTCTTCATCCTGGCGGAGATGCCACACGCTGCGCCATCGCTCAGGG
CAATAGTACCAGATGGCCGTCGCCGACCTGCTGATAACGACGCGTCGGCGGCTGATAGTC
CGCCGGGCGCAGCGGGCTGTGCAGCTCATCGGCCTGCGTCGACCGGCGCACGCGCTTTTC
CGGGTCGGGTACCGGCACGGCGGCCAGCAGGCGGCGGGTATACGGGTGCTGCGGATCGTT
GAATACCGCCTGACGCGGGCCGATTTCCACAATTTCGCCCTGATACATCACCGCCACCCG
ATGGCTGATGCGCTCGACTACCGCCATGTCGTGAGAAATGAACAGATAGGCCAGCCCCAG
TTGCTGTTGCAAGTCGAGCAGCAGGTTAACGATTTGCGCCTTGACGGTCATGTCCAGCGC
GGACACCGCTTCGTCGGCGATAATCACCTGCGGATTCAGCGCCAGCGCCCGCGCGATGCA
TAAACGCTGACGCTGCCCGCCGGAAAACTGGTGCGGATAGCGCGCGGCCATGTCGGCCTG
CAATCCGACTTTCTCCAGCAGTTCCGCCACTTTTTGCGGTGCCTGTCGCGCTGACGCCAG
ACCGTGGCTGATCATCGGTTCGGCAATCGCGCTGCCCACGGTCAGCCGTGGGTTGAGGCT
ATCGTACGGGTCCTGAAAAATCATCTGCGCCCGCATCCGCAAGCCGGCCAACGCCGACGA
GCCGGCCGCCAGCATGTTCTCGCCGCATAACGACACCGCGCCGCCGTTCGGCTCCAGCAG
CCGCAGAATGGCGCGCCCGGTGGTGGACTTGCCGCAGCCGGACTCGCCCACCAGCGATAA
GGTTTCCCCTGGTTGCAGACTGAAAGAGACGCTTTCCACCGCATGCACCCGGCCGGTCAC
CCGCCGCAGCCAGCCGCTTTTCACGTCAAAGCGCTTGATCAGATCGCGCACCGCCAGCAC
CGGCTCTCCCGGCGTCACCGTGTCCGCCAGCGGTTCGCTCGCCGCCGCTGACTGCCCGAA
TAGCGCGAACCGCCGCGGCAGAGGGCTATCAGCCATTTCGCCCAGCCGCGGCACGGCGGA
AAACAGCGTTTTGCTGTACGGATGTTGCGGTGCGCGAAACAGCTGGCGGGTGTCCGCCAT
TTCTACCCCGGCGCCGCGGTACATCACCATAGTGCGGTCGGCCACTTCCGCCACCACCCC
CATATCGTGGGTGATGAACAGAATCGACATACCTTCCTCGTCCTGCAGCGTTTTGATCAG
CGCCAGAATTTGCGCCTGAATAGTCACATCCAGCGCCGTGGTGGGCTCATCGACAATCAA
CAAACGGGGATTACAGGCCAGCGCGATGGCAATCACCACCCGCTGGCGCATGCCGCCGGA
AAAGCTGAGCGGATACTCGTCCAGCCGGGAGCGGGCGGCGGGAATGCGTACCCTTTCCAG
CAACCGCGCCGCTTCCGCCCGGGCGCCGGCGTGATCCATCCCGCGGTGACGCCGCAAGAC
TTCGGTAATTTGGGTGCCGATTTTCAGTACCGGATTGAGGCTGGTCATCGGCTCCTGAAA
CACCATGCCGATACGGTTGCCGCGGATGTGCTGCATCTCGCGGGCGGGCAGCGCCAGCAG
GTCGCGTCCGTCGAACAGCACCCGCCCGCGGGTCTGCACCTGCGGCCCGGCCAGCAGGCG
CATGATGGACAGCGCGGTGACGCTTTTGCCGGAGCCGGACTCCCCCACCAGCGCCACGGT
TTCCCGTTCGCCAATCTCAAACGACAGATCCTGCACCACCTTCAGCCATTCACCGTTGAT
CCGAAAAGCGGTGTTCAGTTGTTCAACACGCAGCACCGGCTGATTCACGCCTCACTCCTC
TTGTCTGGTATTCAGCGCATCACGCAGGGCGTCGCCGATCAGGTTGATCGCCACAATCAG
CAACAGCAGCATCACGCCGGGGAACAGGCTGATCCAGTAATCGCCGGACAGCAGATAGTC
AAACCCGTTGGCGATCAGCAACCCCAGCGACGGTTCGGTAATCGGCAGACCGATGCCGAG
AAACGACAGCGTCGCTTCCAGCATGATGGCGTAAGCGATACGCATGGTAGCGACCACGAT
CAACGGCGGCAGGCAGTTGGGTAGCATATGGCGAAACACAATGCGCGAAGCGGAAAACGC
CATGCCGCGCGCCGCATCCACATAGTTGCGGCGGCTCTCCAGCAGGGCGGAGGCGCGAAT
GGTGCGGGCGTAATATGCCCACTGGGTGATCACCAGCGCCAGAATAATTTTGTCCACGCC
CTGCCCCAACACCGCCAGCAGGATCAGGGCGATAAGGATCGGCGGAAAGCTGAGCTGGAT
ATCGACGATGCGCATCAGCAGCGCATCGGTTTTGCCGCCCAGCCAGGCGCTTAACATGCC
GACGGTCATGCCGATGACCAGCGCCGCCAGCGCGCTGCTGACCCCGACGAGCAGGCTGGT
GCGGGTGCCGTAGAGAATCGCGCTCAGCAAATCGCGGCCCTGATCGTCGCTGCCGAGCCA
GTAAGTCAGCCCGCCCATACCGGCTGACCCCGGCGGCAGGCGGTTATCCATGATCATCAG
TTGGGTCAGGTCATACGGATTCTGCGGCGAAATCCAGGGCGCCAGCAGCGCCAGCACGAC
AATCAGCGCCAGCGTAAACAGCCCCAGCCGCGCCAGCCGGTCATGCAACAGCATCGACAG
CGTACGAGCCAGCGCCGAACGCGCCGCCGGCGCGGCAGACGACGTATGCACCGAGCGTCC
CGACAGGCTCATTGCCCTCCTCCTAACCGAATACGCGGATCCACCACCGCGTACAGCACA
TCCACCAGCAGATTGATCAGGCTGAACATCACCACCGTCATCAGCAGGTAGGCCAGGATC
ACCGGGCGATCCAGCACCGCGATGGAGTCGATAATCAGTTTGCCCATCCCCGGCCAGGCA
TAAATGGTTTCGGTCACCACCGCAAAGGCGATCAGCGCCCCCAGCTCCAGGCCAATCACC
GTAATCAGCGGGATCAGCGTGTTTTTCAGCACGTGCACGAACAGAATACGGCGCTCCGAC
AACCCTTTGGCGCGGGCAAAACGCACGTAGTCCTGTTGCAGGCACTCCCGCACGCCAGCA
CGAGTCAGGCGGATAATCAGCGAAATCTTGAACAGCGCCAGATTGAGCGCCGGCAGCAAC
AGGTGCTGCCAGCCGTCCGCCGTCAGCAGACTCAGCGGCACGCCCGCCACCGTCACGGTA
TCGCCGCGCCCCGACGACGGCAGCCACCCCAGCTTCACGCTGAACAGCATGATCATCATC
ATGCCGATCCAGAAGGTCGGCAGGCTAAAACCCAGAATCGATACCGTCATCACCGATTTC
GCCGCCAGGCTGTCCGGCCGCAGACCGGCGAACACGCCCAGCGGAATGCCGATCAGCAGC
GACAATAGAAACGCCACCAGCGCCAGTTCCAGCGTGGCGGGCATGCGTTGCAAAATCAGA
TGTAGCGCCGGTTGGTTAAAAATGAAGGAGTTGCCCAAATCGCCCTGCAGCGCGTGGGTG
ACAAACAGCAGGTACTGCTGCCACAGGGTTTTATCCAGCCCGAATGCGTGGATCACCGCC
TCACGCTCGGCCGGGGTGGCGTTACTGCCCAACAGCAAATCCACCGGGTTGCCGACCAGA
TAAACGCCGGCGAAAACCAGCACCGACATGACCGCCAGCGTTATCAGGGTTTGCAGAAAA
CGACTGAGTAAAAAGCGGGCCATGACGCGTCCTTGTTGGTTAGCGGTGGGTTAAGAGCCT
ATTGAGTAGGCTCTAAGCGTGACGCTCCGGGATATCTGGTCGACCATAGCGGCTGAGCAC
CCGGACCAGCAACGACAGAAAACCGGGCTCATCCACCGACTGCATCACCAGCGCATTGGG
CGCCTGCGACAGCTTGCCATAAAAATCCGCCCAGCTATGCCCGGCGGTTTCACCGGCGAC
GGTCACCCCGACCAGCGCCTCCCGTCCGACGAACAGCGACGGCTGCAATAGCCAGGCTAT
AGTGGTGGCGTCATGCACCGGGCCGCCTTCGCGCCCGAAACGCACCATGTCGCTGCGGTC
AAAAGCGTCCAGCAAACGCGCGATGGCCTGACCGGGCCGCCCCGCGTCACGCTGCAACAC
GTCGATTTCCTGTTGGGTAATCAGCGCCTGAAACGTCATGTCCAGCGGCATGATCACCAG
CGGGATGCCGCTGCCGAAGACCCGGCTGGCAGCACAGGGATCGGCATAAATATTGAATTC
CGCCCACGGCGTCCGGTGGCCGAGCGCAGTAAAAGCGCAGCTCATGCTCACCACCTGACG
GATGCCGCGTGCGACATCCGGGTGCTGAATCAGCGCCAGCGCCAGATTGGTCATCGGCCC
GATGGCGCAAAAGGTTATCGGGTTCTGCTCTTCGGCCGCCCGACGCGCGGTGCGGACAAT
AAAATCCACCGCGTGCTCCTGCGCGACCCGGCACTCGTCCGTCGGCACCAGTTCATCGCT
GAACGCGCCGATATGGGCGTACTTGCCATAGCGCTGCGGGCCGATGAGCGGTTTTTTCGC
GCCGGCGAACACCGGTACATCATCACGGCCGGACAGCGACACAATCCGCCGGGCGTTCGC
CAGCGTATTTTCCAGCGCCACGTTGCCGGCCACCACCGTAATGCCCAACACCTCCAGTTC
CGGCGAGGCCAGCGCCAGCCACAGCGCAATGGCGTCGTCTACGCCGGGGTCGGTGTCAAT
AATGATTCGCTGACGTGTCATTTCGCGGTTCCATAGGCTGAAAACAGCTGACAGAACAGC
TGAACTACCTCGTCTACGTTAACACCGGTGACCACGTCGACATTCGCCGGCAGGCCGGAT
TTACCGTAGATATCCATCACGCTCTGCCCCATGCACAGTTCGCTCTGATGCTCCACCAGC
ACCCGCGCCCGTTCCGTCTGGAACAGATCGGGGCGCAGCACCCAGGCGATCACCAGCGGA
TCATGCAACGGTCCGCCGCGGGAACCGTAACGTTTGACGTCGTTGCGATCCCAGAACGCC
ATCAGTTGACTCAGCGGGCCGCGCAACCGCCCGGCATGGGCTATCAATTCGCTCACTCGC
TCCGGCGTCAAAATCACCTGATGGGTGGCGTCCAGCGGCAACAGCGTCATCGGCAGATCC
TGCGAGAAGACGATGTGCGCCGCGTGCGGGTCGGCCAGCAGGTTAAATTCCGACGTCATG
GTGCGGTTGCCCAACTCCCGGCAGGCGCCGCCCATCGACACAATGCGTTCAATGCCGTCC
ACAATATCGGGCGCGATGCAAAACGCGCTGGCCAGGTTGGTCAGCGGCCCCAGCGAACAC
AGCGTGATGCGCTCGCCGCTCTGCGCCGCTTCCCGGCAGCGTGCGATCAGAAAGTTGACC
GCGTGCTGCATCTCCGCCGCTTTGCGCGGCGCGGGAAAATCGCTGTCGCCCAGCCCATTC
TTGCCATGAAACTGACCGTGGATCGGCTCGCGCAGCATCGGCTGCCAGCAACCGGCAAAA
ACGGGAATATCGGTACGCTCGCCCAGTTCAACGACCTGCAGCGCATTGCGCAGCGTAGTG
GGCAACGGCTGATTACCGTTCACCACGGTAATGCCCTGAATCGCCAACTGTGGGGCGACA
AACGCGCTCAGCAGCGCCAGCGCGTCGTCAATGCCGGGATCACAATCAATGATGATGGGG
ATGGACCTCACAGCGCGCCCACTCCTTTCAGCACGTTGGCGACTTCTTCCCGGGCATGAT
GATTCAGCGGCTGTTGCGGAGCAATCGGGTTGCCGACCGCGAATCCCTGCATCTCCAACG
CGGCTTTGATGCAGGCGGCCACCGAGTATTTGGCGAAAATTTCGTTCACCCGCCACAGCG
GGCGTTGCAGTTCCATCGCCAGTTGCCAGTCGCCGCGTTTGGCGGCGTCATACAACGCCA
GACTCTGACGCGGCACGATACAGGCCGGACCGGCCATCCAGCCGACGCCGCCGATCAGCA
TCACGCAGGCGGGAATGTGGGCCGAGGCGGCGAAGACCTGCATGCGTCCGCCGGTGCGCT
CAATAATCGACAGCAACCGGCCGGTATTGGTGGAGGCGTCCTTGATGTAGCGGATGTTCT
CCACGTGGCTTAGCCGCTCGATCACCGGCAGGCTGAGGTCGGAACGCTGAAAATGGGGGT
TGGTGTACAGCACCACGGGCGTGGGGTGCGCGGCTTCGGCAATCGCCCGAAAGTAGCTCT
CCACCCCGGCGTCGGTCAGCGGGAAATAGGCTTCCAGAATCGCCAGAATACCGTCGACGC
CCAAACCGAGGTAGGCGCGTGTCTGCGCCTCCGCATCCTGAATGGTGGTGGCGGCTACGC
CGGCGATCACCGGTACCCGACCACGAGCCGCTTCAACCACGGTGCTGACGACATCAAAAC
GCTGCTTTTCAGTCAGATAAGCGAATTCGCCGGTGCTGCCAAGCGGCGTCAAACCATGTA
CGCCGCTGGCGATAAGGTGCTCGACCAGTTCGGCGAGGACAGTTTTGTCCACATCGCCAT
TCGCTTTTATAGGTGAAACCAGATAGGGGAATACGCCGAAGAATTCGCTCATGGAGTGAC
CCTGAAGGTTGCAGGCGGGGTGTCCCGCCGCGGGATGCGGCGGGACACGGCCTGATGGGA
GAACCCTGGTGTTAACGTAAAAATCGCACTACCCCCGTCATACTTCGAGTTACAGGTGTG
TTGTTCAACACGCAAGCGTGTTGTCCTGCACTTCGAATTATTTGGGGTGTACATTTTTCA
TTCACCACCAGCGCCAGGTGAGAAACTCACCGTTTACTGTTTGTGAACGAAATAGGGCAA
TGTGTAGCCGTCTGTGCGGCCCACGTAGCTATAGCCTTTTTTCATTGCCCAGGTATTGGA
GAGAAACAGCAGCGGGATAACCCCTTGCTCCTTCATCGCCAATTCGGTCGCCTGCTGCAG
CAGAGCATCGCGTTGCCGTTCATCTAGCGTGGCGCGAGCCTGATTCAGCAGCTTGTCAAA
TTCGGTATTGGAATACCGTCCCCGGTTTCCCTGGCCGGCATTCGGGCCAAAGGTTTCCAG
CAACGGCCCCAGCACACCGGACGCCTCGCCGGTTTCAATCGCCGCGCCGCCCATCACCAG
GCTGAATTCACGCTGCGCCGCCTTGGCGAAGTAGACGTTGCCGGGCATGGTGACCACCTC
GGTCTTGATGCCCGCCTGACTGAACATCTGCCCCAGCGCCTGCGCAATTTTAGCGTCGTT
GGGATAGCGATCGTTCGAGGCGTGGAACGTCAGGGTAAACCCGTTCGGGTAGCCTGCCGC
CGCCAGTTTCTGTTTCGCCTGCGCCAGGTCGTAAACCGGCGCCGGTATTTTGGCGGAATA
CCCCGGATACCCCTGCGGCACCATCTGCGACGAAGGCAGCCCCTGACCGTCGAGAATCCG
TTGCACCAGCGCGTCGCGGTTGATTGCCAGCGACATCGCCTGACGCACCTCCGCTTTCTT
CAGCGGATTTTTGCCGTCATCGCCTTTGGCGAACGGCGACACATCCCGGTCCTGATCCGG
ATGCAGATACAGAATGCGGTTGCCCGGCACTGACTCCGTGGCGAAGGCTTGCTGACGGGC
GATAGTGGCGCGGTCCGCCGTCGGCACGCTTTCGATCATGTCCACATCGCCAGAAAGCAA
TGCGGCAATGCGGGCACTGCTGTTCTTGATGACGCGCAACGTCACCGTGTCCCACTCGGC
CTTGCCGCCCCAGTAGTGGTCGTTACGGCTCAGCACCACCTTGTCATCCGGGGTATAGGA
GACAAATTTGAACGGGCCGGTGCCGATCACGTCTTTACCGCCGTTCAGCACGTCAGTCGG
CTGGTCGGCCAGCCGCGCCGGCAGTATCGCGATGCGGCTCAGGTTGTTGAGCAGCAGCGC
CGCCGGTCCTTTGGTCTTGATTTCCACCGTCAGCGGGTCGATTTCACGAATCTCGCTGAT
GTCCGCCACGTAGGGCGTGTAAGCGCTGGGGCTGTTTTTTGCCGCCAACGCGACGCGTTT
CACACTGGCCACCACATCCCGGGCGTTAAAATCGGTGCCATCATGAAACTTGACGTTCGG
TCGCAATGTAAATTGCCAGGTAGTGTCGTTAACCGCTTTCCACGACAGCGCCAGAGCTGG
GGTAATTTGTTGTTTTTCGTTTTGGTTAACCAGCCCGTCGAACAGATTGCGGGCCATTGC
GCTGTTAGCGCCGCCGACATAGAACTGCGGATCCATAGAGGTGGTGGATGACGCCAGTCC
AATCGTCAAATCTGCTGCCTGCGCAATGGGCATTAGCGTCATCAGGCCGGCAACAAACAA
CATTCCTTTCATGGTTACTCCTTTAAATTCGGATCCATCCCGCATTCGGGTTTATCACGC
TTTGTTCAAATCTATGACAAACTGTAACCTTCGTGATGGAGTCTACGTGTTGGTTAAAAT
AATTAAAAATCGTATTTTGTACCGAATTCATAAATAAACATTATGGTTGGTAACATCTAT
GAGCCGTATCAACTTAAGACAGGTTGAAGCATTCCATAAGGTGATTCTGACCGGCGGCAT
CACACAGGCCGCCAACATCATGAATATCACCCAACCGGCGGTCAGCCGGCTGATCAAGGA
TTTTGAGTACGCGGTTAAACTAAAACTGTTTGATCGGGATGGTCGGGGGTTGGAGCCCCG
TGAAGAAGCACTTAAGCTTTTTCGCGAAATCGAACGCCTGTATCTGGGGCTGGACCACAT
TCTGCGGGTGGCGGACGACATCCGTCACGCCAAAGGCAGCGTGTTGCGTATCGGCGCGGT
GTCCGCGCTCGCCAACCTCTGCACCGAACGCATTTTCCCCTCGCTATTGAAAAAATACCC
CGATGTGGCGCTGTCTATGGATGTGGAAAGCACGCTGGCGATCACCGAGATGGTGCTCAG
CAACCAGTACGACATCGGTTTTATCAACAGTACGCCGGCGATCAAGGGATTGCAGGCCGA
CCTGCTGGGCGTCGCCCAGGCAGTCGCGGTTGTCGCGCCAACCCACCCGTTGGCGGGCCG
CGCCGGCATCACCCTTGACGACCTGAACCACTACCGTTCTATCCTGCCGGGGCGCAAAAC
CGTGTTGCGGGAACAGCTGGCGCAGGCGATCACCGCGCAAGACGTGGCGTTGCAAAGCCC
GATAGAAACCTCGCTGCGCCATTGCTGCGTCATGGCGGGCGCTGGATTAGGGGTGGGGAT
TGTTGATGCCATTACTGCCCGCACCAGCGAAGCCAGGCTGCTGATCAAACCCTTTGAGCC
GAAGATCGACGTCGCCTACCTGGCGATCTTCCCGCCCCAGCATGCGCGCAGCCTGCTGGT
GGAAGAGGTCGTTCAGATTATCCGCAGGTTGATAGGCGAAAGCGCGTCGGCCGGTTGACC
CGCATCAGCCGGCTGTCATCATGCCGCCATCTGCGCGCGGCACTATGCGGCGCGTAGTCA
CACCCATGCGGCGTGTCGTCATACAGCGAATCACCTTGCAACGAATCACCTTGCAACAAA
TAACCTTGCGACAATTGTGTTGCAATCAATAACCATGCGGCAACGACCCTCGACGGAATC
CTGCCATGATACGCAAGAAATACCTTATCGGTTTGCTCGTTACGCTATTGCTGGTCGCCC
TGCTGCTCTATTTCTGGCAGCCTTTCGCCCGTCGCGGCAATGGCAACGCGCTGTGGCAGT
TTGTCAGCCAGCAGTGCGTTCCCAACCAACAGAAAAATAACTCGCCCGCCCCTTGTCTGG
ACGTCAATCTGCAAGGCCATTACGCCCTGTTCAAAGACCGGCGCGGCCCGTATCACAACC
TGCTGATCCCGACCGATCGCATCAGCGGCATTGAAAGTCCGTTGTTGTTACAACTCAGCA
CACCCGCCTATTTCGCCGCCGCCTGGAGCTACCGCGACAGGCTGTCGAGCCAAATGGGTA
AACCGATCGGGGACGATGTGCTCGGGCTGGCGATCAACTCGCTGTATGGCCGCACGCAGG
GCCAGCTGCATATCCATATTTCCTGCCTGAAACCCGAAGTCTACCAGACGCTGCGCGCCC
GAAACGCCAACATCGGTTACGACTGGGTGTCGCTCGGTCAGCCGCTGCTGGGCCACGATT
ATCTGGCAATCAAGCTGAACGGCAGCGATTTGACGCGAACCGATCCGTTCAAACTGCTCA
ATCAGTATGCGCAAACGCGCGGGGACCAGATGGAAAACTACGGTCTGGCGTTGACCGCCA
ACGCCCAGGGCGAGCTGATTCTGCTGGCGGTGCGGCGTGATTTTATCGGCCTGTTCAACC
GCGGCTCGGCGGAGGAAATTCTGGATGTAAGCTGCGCGCTGGCACAGCCCTAAAACGCCG
CTCTCCACAATGCCGCTGGGGAATAGTATTCACTGAAAACAAGACAGGCATAGCGTGAGG
TGATCTACTGATGATTGCCTAACAATTCAAGGAGATCACGGCTATGCCTGTTCGTAACCA
CATCGCCGAAACCTACCGCAAGAGGGTGGCGGCGTATTCGTGCTGATTGATGAAAATTCC
TCAGCCTGATTAGCAAACATTTCACTGCAATCCTGCATTACTCACCGCTTGTCTGGCCCT
ATTCTTAAGTAACACCACTGGTTTTGCTATTTGTGCTCCATACCACCTAATGGCTCAATC
TGTATTATCCGTTTGTAACAATATATGGATTATACGATTCGCTATCAGCGAGATAGCGTA
AAACATGCATAGGGAGATAAATACATGACAAGAGCCAGTGTGGACAATATTGCAGGATGT
CGTCCCCAATTAACGTTGATAAGAAAACCGCCGTTGGATTCGAAAGGTCCGACAACACGC
CATTTCCTGACACGAGTCGGATTTGCTGCATCTATAGCAGGTTTGCTTTTTTCTATTCCC
TCTTTAGCCGTTGCAGAAAACAACGTACCCGCCGAACTCGTTTTACGTAATGGCAACATT
TTCACCGTTACTCAGCATCAACCGTGGGTTGAGGCGATTGCCGTGCGCGGTGGTCGTTAC
GTCTTTATGGGTTCCGATGCACAGGTCGCCAGTCTCATCGGCCCCAGCACCAAGGTTGTT
GATCTCAAAGGGGGAATGGCGATGCCCGGCATCAATGACGTGCATGCTCATCCGCTGGAC
GGGGGATACGAGGATCTCTTCTCCTGTAATTTCCCCAGCAAGAGCTCGCTGGACGATATC
CTGAAGCAGGTTTCCGAATGTGCGAAACAAGTAGGACCGGGTGAATGGGTTATCGGCTCA
TCATGGGGGAGCCCCCGCATGTCTGAACTGATGACCGCCGACGCGCTGGCCAAACTGGAT
AAAGTCAGCAACGGGCGTCCTGTCATCCTGCGTGACGACTCCTATCACAATCGCTGGATC
AATAGTGAAGCGATGCGTCTGGCTAACATTACCGCCCAATCTATCAGCCCTGCCGGCGGA
GTGATTGTCAAGGATGCGGTGACCGGCGAACCTACCGGATTATTACAAGAGTTCCCGGCC
TTCCAGCATGTACAAAGCCTTGTCCCGGCAAGAACGGAGGAGCAACGCATGTCCTCTGGA
CGAGGTGCGGCAAAGACTATGGTTTCGCTGGGGATTACGGGTGTACAAGAAGCCGTTAGC
TCCGAAGTTAATCTGCGGATCTGGAGCAAAATCGATCGTGCTGAAGGCTTACCACTGAAG
ATTTTAGGCTCTGTCGTCTCAACGCCCTTACTGGATGAAGGCGCCGCCGGGATGGAACTG
TTTGCCAGACGCGACGTCTATCGTACGCCGAACTTTCTTCCAGACCGCTTCAAGTTCGTC
CTTGATGGTGTGCCGCCCGCTTATACGGCTAAACTTCTCGCTCCCTATGTTCCAGACACT
GTCCATGGCGATCATTTTCATGGCGACACGCACTACACGCTAGACCAGGTCGTTGAAATT
CTGGCGAAGCTCGACAAGCAAGGTATTTCCACCAAGTTACATGCGGCTGGAGATGGTTCA
TTACGACTTGCGTTAGATGCTGTCGAAAAAGTACGTAAAATCAATGGACCGAATGGTCCA
ATGCACCAGATTGCCCATACGCATCTGATCGCGTCACAGGATTTACCTCGTTTCGCCAAA
CTTCGTGTCGCCGCCGATCTCTCGCCGATGTTGTGGTTCCCATCGGACATGACACAAGCC
AGCGTTGTGACTGTCGGTGGGGAGCGGATGAAAGATTTTGTCCCGACGATGAAATTGCTC
CGCGCCGGGGCGCTGGTAGCGGGAGGCTCTGACTGGCCTGCCGGTGGCCCGACACCGTCT
CCGTGGATCGGTATCGAAGGTTTGGTAACACGGCAGAACCCATTGGGCGATGTCCCCGGA
ACGCTGGCACCCGATGAAGCTGTCGATCTGGCGGAAGCAATTCGCATTTACACCATCAAC
AGTGCGAAGGCGATGGGGTTGGAAAAGGATACGGGGTCGATCGAACTTGGCAAGTCCGCC
GACCTTATCGTGCTCGATCGGAACCTGTTCAAAGTACCTATCAAACACGTTCATGAAACT
AAAGTACTAAAAACCTACTACAAAGGAAATCTGGTGCATTCGGTTCCCGACAACGGTATT
TGACCCCTTGCCTACAGGGCAAGAAACGTAACGATTGTGTCGCAAGCCATTCACAACGTT
AGGTTAATGTGGATTCGGAAACGGCTTTTTTCACAGAAAGCCGTTTTTATTGCTACAGCC
CACTTTTTCAGTCTCAGCCAGTGTATGTGAGCGCTTCGCTGATTGTCAGAGAGGCGGCAA
ACTGCCCTGCCTCACAACCGTTTTATCCGTTATGTTCGGTACAGCAATAACACTAGCACA
GCATGGTACGAGCCAATTTTGGCGACTGTGGCTTGGTTAATACCGGGTTATGCCGTGAGG
ACGTGGTGTTCAGCAACGGATAAGTGCGACGCGATGGGTGGGCTGAACCTCAACACGTTT
AGCGTTTACAGGCACTTATTGCGAAAGACTGCTGCAACGTACTGCTAATTCATCTAAATC
AGGGAGACAGACCATCATGAAGAAAATGCCCCACACGCTGCAGAGCGATTTACCGACGAC
ACCAGAAACGTACGCCACGCCGGTGACGACGCAGAAACCACTGGACGCCATGCCACGGCG
CCGTTTTTTGCAAGCTGGCGCAGGCATCGTATTCAGCGGGCTGCTGGGACGGTTTAGAGG
CAGCATGCTAAGCCGCGCGATCGTAGCCGCAGCAACGGGTTCTATTGCGCCGACGCTTCA
TGCGCAAGACCGCACGTTTACCCACCCAGGCTTGCTGCACACAGAAGACGACTTTGTACG
CATACGCAAGAAACTGGCAACCGGCGAAAAACCCTGGGTAGATGGATGGGAGCCGTTTGT
AAAAGATGCCTATTCACAGTTGGGCGCAAATCCCCGTGCGACCGAGGTCATCGTGCGGGG
CGGTGACGGTCAGAATTTTTCATTACTGTATATCGATGTGCAACGCGCCTACCGTCTGGC
GGTGCGCTGGAAAATCACGCAAGACATCGCCTATGCCGAGGAAGCGCTCAAGTATCTTAA
TGCCTGGTCTTCCACGCTAAAGACCGTCACCGGCAACGCCGACCGCTGGTTGGCCGCTGG
TATCTATGGCTATCAATTTGCCAACGTTGCTGAAATCATGCGCAGCTATGCCGGGTGGTC
GGCAACAGACCTGGAACGTTTCCAGAATATGATGTTGACGGTGTTCTATCCTATGTCAAG
GCAGTTCCTGGATGTGCATAACGGCGCGGATATCACCAATTACTGGGCCAACTGGGACCA
ATGCGCGATCGCTAATATTCTGGCGATCGGTGTACTGTGCGATCGCCCTGACATCTATCA
GGAGGCTATCGACTACTACAAATACGGTCAGGGCAACGGAGCCGGCATGCAGGCAGTGGT
ACATGTGCATCCCGGTTACCTTGGGCAATGGCAGGAAAGCGGTCGCGATCAGGGGCACTC
TACGCTAGGAATAAGTCTGGGCGCGGCTTTTTGTGAAATGGCGTGGAATCAAGGCGACGA
CATTTATGGATACAACAACAACCGTTTTCTTGCCGGTGCAGAGTTTGTCGCAAAATCGAA
CCTGAACGACGAAACGGGAGCATTCTATGTAATGCCCTGGATGAACTACCGCAACAGGCA
TGGCTTAATGGAAGGCGTTTCCCCCTCAAGCCAGGGGAATAAACGGCCGTGCTGGGAGGC
CATTTATAACCACTATGCAAAGCGAAAAGGCATTGCAACGCCGTATATTCTCAAGCAGGT
ACAAAAAGTGTACCCAGAGTATGGCGGCGGCGGTGACGGGACGGGATATGGAACGTTAAT
GTTCTCACGCGATCTGGTCGTTGAGACGACGGCGTTACGCCCTTCTGGGCTGACCGCCCA
CCGCCGTGGCGACAAGGTAGAACTGTCCTGGTGGGGGGCGGTTGGCGCGACACGCTATAC
CCTCGAACGCGCCACCACCGCCAATGGGCCGTTCACCATCATTGCGTCTGACATCATTGA
TCTCTTGACCTACTCGGACAGCGATATAACGAGAGCAGCCAGCTACTACTATCGCGTGAA
AGCGTTCATTGAGGGAGGAGAAACCGCGGCGTCGGAAACCGTCAGAGTGCCGATTCAGGT
GGAAGAAGTCTTCCATCTGGCGTTGAATGAAGGTTCTGGCACTACCGCCGCAGACAGGAC
CGGTAAGTGGGGAGTGAGTTCGCTGTCCGGCGGTGCCAGTTGGGGAACGGGGCCAGATGG
CATCGGCACTGCGCTGGTACTTGACGGGGTAGATGGCTACCTGAAACTGCCGGATGGGCC
ACTGTCGGCGCTGGGTGACTTTACTATTGAAACCCGATTCTGTGCGGACGATTCGCGTTC
ATGGGGCAGGATTTTCGACATGGGTTCTGGCGAACGCCGCTGGATCAGCCTGACGCCATT
CGGAAATAACGGGAAGCCAATGTTTAGGATATCGATCCTGCATGGATACATGGTCGAAGG
AGTGACAGTGGACACGACATTCCCGGTCGGTAGATGGGTACATGTTGCGATGACGTTGGC
TGGTAATGTCTGCATCGTCTATATCGATGGCATAGAGGTAGGGCGTAATGAAGAATTTAC
GCTGGCGCCTTATCAGCTCGGCGTGGCGGAGTCGGCCTATCTTGGTCGCTCGCAGTACGC
GCGTGATGCCAATATAAAGGGGCGTTACGACTATTTCAGAATATTGTCGGGAGCAATGAG
CAGCATGGATATTGCGGCATTGGCCAAAAAGTAACGCCTGTGCGATGCGCTTACTGTAGT
ACCGTAAGTCATTAAGCGGGTCTCGGAAGCGCGAGATAGCCCAGACGATGTCCTTCATTA
CCCGACCGCTGGAGAAAATGCCGGACACCGTCCGGCATGACCACCCGATAACACGTTATA
AGTTATACATTTTTGTTTATTGCGTTACCCATGACCGCCAGCCCAAGCTGCCCGGAATAT
CCCCCCTAGCGAGGCCATCATGCATCTGGATTTACGGCAACTGCGCAATTTTCTGGCGCT
GGCGGAACACCGCAGTTTTGTGCAGGCGGCTGAGGCGGTTTGCCTGTCGCAATCCGCGTT
CAGCCGCAGTATTCAGACGCTGGAACAAACCCTCGGTCACCCGTTGGTGGATCGGCACAG
CAAGCAGTTCACGCTGACCTGGCAGGGCAAAAAGCTGCTGCCATTCGCCCAGCGTATGCA
GGTGCTGTCGTGGGAGCTGATTCAGGACATGCGGCAACTCGGAGAGGATGACGCCGGCGA
GCTGGCGTTCGGTTGCGGTCCCGCGCCGGCGGCGGCGCTGATCCCGCGGGCCGTGTCCGC
CTTTCACTCGCTGCGACCGCGGGCACGCGTCACCTACTGCGTCGACAACTGGCATGCGCT
GCATCAACGGCTACAGGCCGAAGAGTGGCCGTTTTTCGTGGCCGACACCTGGCAAGCCGA
GCTGGACCCGCAGTTACGGGTGCAGCCGCTCAACCCACGCCGCTGCTTTTTCATCTGCCA
CCGCGATCACCCACTGGCGCAACAGCCTCAGGTTACCCCCGACGACCTGCTGCGCTTTCC
GCTCGCATCACCCTATTTGCCGGTCGGCATGCGCAAGGTGCTGGCGGCGCTGACCGGCCA
GCCGGACTATCGTCCGCAGATTCAGTGCGACCACATCTATTCGGTGTTCAGCGTGCTGCG
CCATACCCAGGCGATCAGTTTTTCCAGCGAGGACGGATTTGCGCTCGGCCGCGACAGCCA
TCAACTGGTGGCGATCGCCCTCGCCGAGCAGCCAGCGGAATGGGCGCAGATGCAGACCCG
GTTCGGGATTATCTCCAGCCTGCAAAAACCGCCGCCGCCGCTGGCACAACTGATGATTGA
CACTATTCTGGAGCAGGACCGGCTGCGCCCGCCCTGCGCCGTATAATGCGTTACGACTAA
TGTGTTACTGCTAATGCGTTACTACTAATATGTTACTACTACTGTGTTACTGGGGCTTAC
CGCTGGCGTCATAATCCGGCCACTGGTGCTCCAGTTTCAGGTCGGTCAGCGCCTGATCGA
CAACGCGGTTATCCAGCCACTCCTCCACCGAAAACGCGGAACGAATTAATCCGGCGGCGT
GGGCGCGTTGCACGCTGTCTTGCAGGTTGCTGCGCAGGAACGGGTCCAGACGCGGCGAAC
TTTGCAGGTTGAGCGAATCCGGCCGGAACTGCTCTTCAAACAGCGCGGCCGGAATCTGGC
TCTGATCCGCCATCAGTTGGATATAGTCCGCCAGATGCGCCGGGTCGCTGACCCAGTGCG
CTTCCTGCACCAGCACCGCCGCCAGTTGTTGAGTGACCTGCGGATAGCGCTGGATAAAAT
CCTGCGTCGCCAACACCACTGCCTGGGTGGTATTGGCCCAGCCCAGGTCGCGGCTGGAGG
TGATGATCCGAATCCCCTGCGGGCGCAGCGCCAGCAGCGACACGCCGCCCCACACCGCAT
CGACGCGCCGGGCCGCCAGCGCCGCTTTGCCGGCGGTCCAGTCAAGGTTGATGACCCGGA
TATCCCGTTCGTTCAGCCCGGCGCTTTTCAGCGCCCGCTCAAACGATAGCTGGTCGGCGG
TGCCTTTGTAGACCGCCACCCGTTTGCCGCGCAGATCCTCAATCCGCGCAATGCCGGATT
CCGGCGTCGCCGCCAGATACGAACTGGAACCGCGCGACCCCAGCAGTACACGGGTCGGCA
ACCCGCCGGAACGGCCGATGATCGCCGCCAGATCGCCGAGGTACGCCACATCCAGTTGCT
GGTTGGCCAGCGCCTCATTCACCGCCGGTCCCGCGCCTTTAAAAAACGACCAACGTACTT
TGATGCCCTGTGGTTCAAACGCCTGTTCCAGGCTGTGGCGAATATAGGCCAGCCCCAGCG
GTCCGCCGATAAACGGCTTGCTGCCCGCGCTCTGATCCGGCAGCCCGATGCGGATTTCCG
TCGGTTTCGCCTCTTGTGCCTGCGCAGTATTCCCCAGCGCCGCGACCGTCAACAGCACTA
GCCCAGCGCTTTTAAACCGGCCGAACCAGCCACGGTAACGATGGCGATCTTGTTGTTGTT
GCATGTTTTTCTCCACTGATTGCAGGTGGTGACAATGACGAGAAACTAGCGAACGCAACC
GTGGCACCGTAAATAACATTTCCATGATTTCTCAGCCAAAAAAAGCATAAATCAGCCCCG
ATGCCGGATAGCAGGTCATATGCATTTCTTGCACATGCGATATCGGTTTATTGCATTGGC
GTATCACCGAAAAATCAGGCTTTTATACCCTATCGATTCATTTTGGCTGAGCTTACAAAT
AAAAATGAATAAGCCTTTGGTCATGCATAAATCCTGGGCAGTGAAAGACCTGCCGGTGAC
ACACCCGCTCGCGCCGCGCCTTACCCGGCGCATTGTCGCGCCGTTGCTGTTGCCGCTGGC
GGTGTTGCTGCTGTGGAGCCTCAGCAGCAAGCTTGGGTGGATGCCGCCGCAAATTCTGCC
CGCCCCCTCACGGGTGGTAACGACGGCTATTTCCCTGCTGCAGGGCGATCTGCTCAGTCA
GTTATTGATCAGCCTGCACCGTCTGGTGAGCGGGCTCGCCGCTGGCGTGCTGGCCGGGAC
GCTGCTGGGCGCCTTGATGGGGGCATCGGTACGGGCGGAACGGCTGCTGTATCCCACCGT
CTATGCGCTGGCTCAAATCCCCACGCTCGGCTGGATCCCGCTGTTTATGGTGCTGTTCGG
CATCGACGACGGCCTCAAGCTGGCGGTGCTGATCAAAGCGGTGATCGTGCCGGTGACGCT
GCACAGCCAGCGCGGCGTGCGCGATGTGCCGCCAACGTTGCTCGACGTGGCACGCACCCT
GCGCCTGCCGCGCCTGACCCGTCTGACCCGGCTGATTCTGCCCGCCGCGTTGCCGGTGTG
GTTTACCGGCCTGCGGCTGGCGCTGTCGCAAGCCTGGGTGTCGCTGATTGTGGTGGAATT
GCTCGCCTCGTCGCAGGGCATCGGCTATCTGATGGTGTGGGGGCGTCAGCTATTCCAGTT
GGATATTGTGTTGGTGTGCATCGCCGTCATCGGGCTGACCGGTCTGCTGATGGAATGGGG
CATCAGCCAACTGGACCAACGGCTGATCGTCTGGCCGCACCCGCCGGTCGGCCGGCTGCA
CGCCGCGCCTGCCAGCCAATCTATCGGACTGGCGGTGCCGCTGTTATTGCTGGCGCTGTG
GCAACTGGCCAGCCATCACGGCTGGGTCGACGCGCTGCTGTTGCCGCCGCCCGGCGAGGT
CCTCCGCGCTATCTGGCATGGCGTGAGCGACGGTTCGCTGCCCGACGCCATGCGCCACAG
CCTGTGGCGGGCGCTGACGGGCGGCGCGCTTGGCGTGAGCGGCGGTCTGCTGGCCGGGCT
GGCGCTGGGGCTGAGTACGCGCGCCGAGGCGGTGTTTACCCCGACGCTGACCCTGCTGCG
CCAGGTGGCGCTGTTCGCCTGGCTGCCGCTGATTACCGCCTGGGTCGGCAATGACGACGG
CGGCAAGGTGACCTTCATCGCGCTGGTGGCGTTCTTTCCGATGCTGGTCGCCAGTCATCG
TGGCGTGCGCCAGCGCTCCCTCGCGTTGCAGGAGGTGGCGCAGGTGCTACGCCTGCCGTG
GTTGCGCCGCCTGCGCGTACTGATCCTGCCCGGCGCGGCGCCTGCGCTGTTCACCGGGCT
GCGGCTGGCGATGATTTACGCCTGGCTCGGCGCCATCGGCGCGGAATATTTCATGTCGTC
CGGCACCGGCATCGGCAGCCTGATGATTAATGCCCAGCAACTGCTGGATATGCCCATCAT
TCTCAGCGGCATGCTGCTGATTGGCGTCACCGGCGCGCTGATCGACCACCTCGGTCAGCG
GCTGGAACAGCGCATGACCCGCTGGCGCACCACAGGAGATACCCTATGACGCAACCGCTC
CCCCAACCGGTGGTCGCCTTCGACCGCCTGAAAAAACAGTTTCGCGTCGGCGGCAACCCG
CTGACGGTTATCGACGACCTCTCGCTGGCGATTTATCCCGGCGAACTGGTGGCGATTGTC
GGCAGCAGCGGCTGCGGCAAATCCACGCTGCTGCGCCTGCTGGTCGGGCTGGATGACGAT
TATCAGGGCCGCATTCTGGTAGACGGCGCGCCGATAAACGGCATCGGCGGCGAGCGCGGC
ATCGTGTTTCAGGAGCCAAGGCTGTTCCCGTGGCTGACGGTGCGCCAGAACATCGAACTG
GGGCTGGCGAGCGAAAAGATTGGCCGGGCCGACCTCGCCCGCCGGGTCGACCATTTCATT
CGGCTGGTGCATCTGGACGAGTTCGCCGACGCCCTGCCCGCCCAGTTGTCCGGCGGCATG
GCGCAACGGGTGGCGATCGCCCGCGGGCTGGTGGGCAACCCACGCATTCTGATGCTCGAC
GAGCCGTTCGGCGCGCTGGACGCGCTGACCCGCCAGCAAATGCAACAGGAACTGCGGCGG
ATTCATCAGCAGGAGGGCACCACCACCCTGCTGGTCACCCACGATGTGGAAGAAGCGGTG
TATCTGGCCGACCGGGTGGTGGTGCTGGCGCCCCGGCCCGGCCGTCTGAAACAGATCGCC
ACGGTGACGCTGCCGCACCCACGCCAGCGCGACAGTCAGGCCTTCCACCAGCAATGCAGC
GAACTGCTCGCGCTGCTGACTCACTCCGATGCCCCGGCCTCGCCGGCCGCCACGCTTATC
ACTGACTAAAGACTCATCACTGACTAAATGGAGTACGCACATGGGACACCCTTCCGTTTA
CCCGACCGGCACCACGATCTATCACCCGGACAAAGCCTGGGGCGGTTACACCGTCTTCCA
GGCGCTGGAAACCGGCGCGGTCTTGATCGACATGAACGGGGCGGCGCTGCGGCTGTGGGA
AGGTCTGCACGGTTTTCCCAACAAGATTCTGCCGGGCGGTTATATCCTCGGTCACAGCGG
CCAGCGCGACGCCCGCTACGGCATGCAGGACATGGTGGATCTGGTGCAACTGGACTGGGA
CGGCAACCGGGTCTGGCAATTCAACCGTTACGAACACATCCACGACCCGGACTTGCCGCC
GGAGTGGATGGCGCGCGCCCATCACGACTACCAGCGCAGCGGCAACCCGGTGGGCTACTA
TGCGCCGGGGCTGGAGCCGCAGGCGCTCGGCGGCAATACGCTGATTCTGGCGCACCAAAA
TCTGCATAACCCGAAAATCAGCGACAAGCTGCTGCTGGACGACACCATCATTGAAGTGGA
CTGGCAGGGCAACGTGGTGTGGGAATGGCGGTGCAGCGATCATTTTGACGAGCTGGGCTT
TGACGACGCCGCCAAAATCGCGCTGTACCGAAACCCCAACATGCGCAGCAGCGGCGGCGG
CATGGGCGACTGGATGCACATCAACTCGATGTCCGCCCTCGGTCCCAACCCGTGGTTCGA
TCAGGGCGACGCCCGCTTCCATCCAGACAACATCATCTGGGATGCGCGCGAATCCAACAT
TATCGCCATCATCGACAAGCAGAGCGGCGATATCGTATGGCGGCTCGGCCCGGACTACAG
CACGCCGGAACTGAAACATCTGGGCTGGATCATCGGCCAGCATCATGCGCACATGATCCC
GGCCGGCTTACCGGGCGCGGGCAATATTCTGGTGTTCGACAACGGCGGCTGGGCCGGTTA
CGGCGCGCCCAACCCGGCGTCGGCCGACGGGGTGAAGAACGCCTGGCGCGACTACTCGCG
CGTGCTGGAAATCAACCCGGTGACGCTGGATATCGTCTGGCGCTATTCGCCGTACGAAGC
CGGGATTCCGCACCCGACCGACGCCTTTCGTTTCTACAGCCCGTACATCAGCAATATCCA
GCGCTTGCCGAACGGCAACACGCTGATCAACGAAGGCGCCAACGGCCGCCTGTTCGAAGT
GACGGCGGACCACGAGATCGTCTGGGAATACATCTCGCCGTTCTGGGGCAAAAGCGTCAA
CACCAATATGCTGTACCGCGCCTACCGGGTGCCGTACGACTGGGTGCCGCAACTGCCGCG
CCCGCAGGAAACCCCGGTACAGGCGCCGGACAACACCCGGCTGCGCCAGCCCGGCGCCGC
GCCAGCCGGTTTCGCCAGCGTCGTTGCCGTCAGCGAAACCCGGCCGTATAAACGCGGCGG
CGATGCGCTGTGCGTCGCTACCGACAGCGACGATCTGAAACGCAGCCCGAAGCTGTTCGC
CGTCAACCGCAGCCGCTTTACCGCTTTATCGCTGGCGCAGGATGACGCGCTGTCGCTGCC
CGCCGGCACCCAGTTGCTGCTGGTGGGCGCGGAACGCTGCGTGCACTGTAAGAGTCTGTA
TCGCCAGTTGGAAACGGTCATCGGCGACGCCGCGTTCAGCGCGCTATCCTGCTACTATCT
GGACGCCGACCATCATCTGCCGCACGCCGCGCAGTTGCAGGTCCGTTCGCTGCCCACCCT
GTTGTGGCTGCAAGACGGTCAGGAGCAGGCCAGGCTCACCGGCGCGCAGAGCGCGGACGC
GTTGCGTCAGTGGTTAAGCGCTATCCCACGCTAATTAATCACGTCCACTTCCCGGTGTGA
TACTGACCGGGAAGTATCCCATCGGTAGGAAATATCCCATCGGTAGGAAGTATCCCGTCG
GTAGGCAATATCCCGTCGGCAGACAGGGTGATAGGTTGTTGGATAACCGGAGAGAAGGTG
CCCGTGAATCAACGACGAGCGCAATGAGTCCCGGCCGGGCATCCTATCTGTTCTCTGCAT
CAGGCAAAAAACAGACGATGACCAGCCGGAAAATAAGGGCGCCAGCCCGATGATGCCTCT
TCGGTTATTACTGACTCCCTTCAGTGACTGGCATAATTATTAATCGAGTTAATAAACAAC
TATTCCGCTTTAGTCGCCGTTGTCGGCGCTGTTATTTTTTGATCTTCTTGCTTGTCTACG
GTGTTTTTCTTTTTCTCTGCCGTTATTTTATGCTCCGCTACTTTTCCTTTTCCCGCTTTT
TCTGTCGCCGTGTTTTCTTTTTCCGCCGTGGCGGCTTTTTTATGCGTAATCTTTTTATCA
CTGTGCGCTTTCACCGCTGGCTGCTCATGCGTTTTTACCTGAGCATCGGTGCCGGTAGCC
GTCTGTTGCGCTGCCGCCAGCGTTTTACCGCTCGCCTCCTGACTCGCTGTGGCGTCGGTG
GCGGCCGTGGTTTTCACTTCCGCGCTGGCTGCGGTTCCGGTTACCGGTTTAGCGCTCACT
TCAGTCGATGCCGCGTGTGCGTAAGAAGCCGCCAGGATAACGCCTAAAAACAGGGGTTTC
ATATTCATTATGAATTTCCTTTAACAAGTCATTTGCGATTAACCAAAAATAACGTTTTGT
ATTCTGGTTAATAACCGAAGCGTTCAGGTAACCGCCTCGGGAGTGATTAAAGCAAAGCTG
GAAATAAAAAGAATATGGAATACTCCTAGAAATTACCTGACTCATCCGACCTGATTATTT
TATATTCTCCTCACTGACAGGATAAATACCGTGTGCTTTGTTTGTTTTATGCGACTCTTG
CTCTCATGCAGTGGATAAACCGGCTGCCGAGTTCAGGGTTATTCATAGCCAATCGATTGG
ATGCCAGCAATATCGTGGATAAGGTAAAAAAATTACCGTCGGTAGGCCAGCCGACGCACC
AGCCTGTCGCCCAGCGACTGCACCAGTTGCACCAGCAACACCAGTACGATCATCGTGCCC
GCCATCACCTGTTGATTAAAACACTGATAACCGTAGCGGATAGCCGGGTCCGCCGCCACC
CACAAGACATCAGCCGCCTGAGCCGGGACCGAAACCCCATTCACTGAGGATCCGTTGAGC
GACAGTCGAACACAGAAATGCGGCCAGAGACTCTGTCTCTTTATTCATGACCGCCAGGGT
GTATTGTGCCTGGACGCTGAACTCAGCAGGAATATCAAATACCGTTAAGCCCGCAATCTT
TCTTAAACGCGGTGCATAGCTGGCGTAACCAATAAACGTATCCACTATGCCTTGTTGAAT
AAGCCAGCTTGCCGCCATCTCCCCGGCAGGAACCAAAGCACTCGCTTCGCCCCCGACCAG
ACACTGCGCTCGTTGCTGGATAGCCAGGCCGACACCGGGCTGGCTCCACTCAATCTGGCG
AAATAATTGCCAGGTATAGTCACCTGAAGGGTCACAGACAGGCGTCGATGTCCCCAGGCG
CAGGGTGGGACGGGTCAAGAGGGACAACCAGTTATCCTCCGGGCGAATACAACTGCTGGC
AACGGTCAAACACAGTCGGTTAGTGGCGAACGGCATCACCTGTCCGGCAATACCCGCAGC
CAGCAAGGCCAGGGGATGATCCAGGTTAGCAGAAGCAAACAGGTCGCAGGGCTCACCTTT
TTCAATACGCTCACGCAATAACCCGGCCGGGCCGAAAGCCGTCTCCACCCTCAGGCCCCA
GATATCATAGAAATTCACCATAAGCGGTTGCCAGACTGCCCGTAAACTGCCTGCCACCAG
CGCCTTCATTATTCGGTACCCTGATAGTGAGTGCGATAAAAGCGCTGATACCAACGTTCT
GCTTCTTGCTTCATATCGATATCTTGGAAGCGTGATGGATAAAGTTTCTTCGCCATCCAC
AATTCCCCCAGACCAATGGCTTCCGGCATAGGGTATCCCCAGGCTTTGGCATATTCAGGC
ATCAACCAGACCCGATGCTGCTTCACTGCGTCAATCACCTGCCATTCCGGCATCTTGGTG
ATTTCGCTCACCACCTGAGGGTAACGATCCTGAACGAAGATCACCTGAGGATTCCAGGCA
ATCACCTGTTCCATAGAGACTTGCTTAAAGCCCTGAACCGTTGCCGCCGCCACATTCAGT
GCGCCGGCGTGTTGCATCATCAGTCCTGTGTATTTCCCGGAACCATAGGTCGTGAGATCC
GGGTTCGCCATATAAGCACGAACACGTTCACTATCCGGAATGCCTTTTAAACGCGCACTG
ACCCGTTGACGATAGGCAAAAGCCGCATCAATTAATGCTTTCGCTTCAGCCTGCTTATTC
ACCACCTCGCCAATCAACGCAATGCCTTCGCGCAATCCCTGGTTATAGGCCTCATCCTCA
TTAGCCGGAGTTGAATTCATCTTCGCCGCCTGAACAGGATCGTTATCATGGCGCAACGAA
ATTGCAATCACCGGAATCCCCAGACGGGTAATGCTGTCGATCATTTCTTGCGGGGCATAG
TTGGTGACAAAAACCACTTGCGGATGCAGCGCAACCAGTTTTTCAGCATCCACATGGGTC
AAATCACCCAGAGCGGCTTTATCAGACAAAGCAGGCACCAGGCGCGCATAATTATCTCCC
AGTTGCTGCTTCCAGTTGGCCAGGATGCCAACGATTTTATCTGTGGCGTTTAGCTGCACC
AAAATATTCAGTGTCTGATGCTGCAATACAACAACCCGTTCGACGTTATCGGCAATGGTT
ACCTGACGCCCCAGTTGATCCGTCACTGTCCGGGATGCCTGAGCAAGAAATGGCAATAAA
CATAAGCAGGTAATAGCCATTACCCGTTGAATAAATGGTTTCATCTTTTCCCCTCAATCG
TTATACAAAAAATTATATAACGCATACCTGAGGGATGAATAGTCACAAAAACAAACGTGC
ACTATTTATTCACTATTTCTTCATGTCTTGTCGGGTCGCCTGTTTAATCAAATTCAGTAA
TGTTTCTACTGCTTCATCTGGTGGAGTAAAACCTTGCCTTCACGCAGTGGATAAACCGGC
TACCGGGCTCAGAGTTGTTCATAGCCAATCGATTGGATGCCAGCAATATCGAGGATAAGA
TAAAAAGATTACCGTCGATAGGCCAACGAGCGCACCAGCCGGTCGCCCAGCGACTGCACC
AGTTGCACCAGCAATACCAGCACGATCACCGTTCCCGCCATCACCTGCTGATTAAAACGC
TGATAACCGTAGCGGATGGCCAGATCCCCCAGCCCGCCGCCGCCAATCACCCCCGCCATT
GACGAAAAGCCAATCAGCATCACCACCGTCAGGGTGATGCCCGCCAAAATAGACGGCAGG
GCTTCCGGCAACAACGCCTTGGTGATCACATGCCAGACGGTGCCGCCCATCGACACAACC
GCCTCTATCCGGCCGCGATCCACCTCGGCCAGCGCGTTTTCCACAATGCGGGCAAAAAAC
GGAAACGCACCGACGGTAATCGGCACCACCGCGGCGGTGCTGCCCAACGTAGTGCCGACC
ACCCAGCGGGTAAACGGGATCAGGGCAATCAGCAACACCACGAACGGCAACGAACGCCCG
ACGTTAATCACCCCGCCCAGCACCGCGCTTACCCGCGGTAGCGGCATGATGCCCGACTGA
CGGCTGATAAACAGCAGCACACCGGTCGGCAACCCCACCAGCACGGTAAACAGCGCCGCC
AGCCCCACCATGTACAGGGTTTCCAGCGTCGCGTTCAGCATGATTGGGAAAAAGTCTTCC
CAGCTCAGGCGACTTTGCACAATTCACCCTCCTCTACGCCGTGTCGTCGCAAAAACGCAC
GCTCGGCGTCCAGATCCGGCAACAGTGCCTGTCGCAGGCGGGAAGCCGGGTCCGCCAGCA
GCGTTCGCAGCGCGCCGCTTTCCGCCACCCGGCCTTGCTCCAGCAGAGCCGCGTGATCGC
AGATGGCTTTGACCACCTCCAGCTCATGGGTGATCAGCACAATAGTCAGCCCCAGTTGCC
GGTTGATATCGGACAGCAGCGCCAGTATCGACGCGGTGGTTTCCGGGTCGAGCGCGCTGG
TGGCCTCGTCGCACAGCAGATAACGCGGCTGGGCCGCCAGCGCACGGGCGATGCCGACCC
GCTGTTTCTGCCCGCCGGACAGTTGCGACGGATAAGCCAGCGCCTTATCGCTCAACCCGA
CTAACGCCAGCAACTCCGTCACGCGTGTCTCCCGCTCGCGTCTGCCGACCCCGGCGATTT
CCAGCGGCACCGCTACGTTATCCCACACCGTGCGGGCATGCAGCAGGTTGAAATGTTGGA
AAATCATGCCGGTGCGCTGACGCTGCTGGCGCAGCGCCCGCGGCGACAGTCTGGCGATGT
CGCAGTCGTCCATCAGAATACGGCCCGCGGTGGGCCGCTCCAGCAGATTGAGACAACGAA
TCAGCGTGCTCTTACCCGCGCCGCTACGGCCGAGAATGCCGTACACCGCCCCTGATGGGA
TGGTCAGCGACACGTTCTCCAGCGCGGGTTGCGCGCACCCCGGATAGCGTTTCCCCAGCC
GTTCGATGCGAATCATCCGTTATTGCCCCGCCACCGCAATCACCGACCCTTTGTAGCGCT
GGCTGATGAAGTCAGCCGTGGCTTTGGACTCCAAATCCTTCGCCAGTTGTTTGATACGCG
GATCGTTTTGCAGCGCCGGCGTGGTCACCAGAATGTTGGCGTATGGATTATGGCTGGCGC
TCTCCAGCCCCAGCGCATCGCGGGACGGCACCAGCCCAGCCTCCAGCGCGTAGTTGCCGT
TGATCACCGCCAGGTCGACGTCATCCAGCGAACGGGGGATCTGCGCCGCTTCAATCTCTT
TGATTTTCAATTTTTTCGGGTTGTCGGCGATGTCTTTCGGCGTCGCCTGATCTTTCGACG
GGTCGTTATAACCCGCCTTGAGTTTGATCAGCCCCTGCCCCTGCAACAGGTACAGCGCCC
GGCTGAGGTTGGTGACGTTGTTCGGCACCGCCACGGTGGCATTCTCCTTCACCTCGTGGA
GCGATTTGTATTTTCGGGAATAAATCCCCAGCGGTTCGATATGCACCGTGGCCGCCACCA
CGAATTTTTTACCCAGCGCTTTTTCCTGATCGCGCAGATAAGGCACATGCTGGAAATAGT
TGGCATCTACGTCGCCGCTGGCCAGCAGTTCGTTGGCGTTCACGTTGCCGCTCAGCTCCA
CCACCTTCAGTTTCAGCGACGGGTCCGCCTTTTGGACCTGCGCCAGAATTTCCGCGTGCG
GCACCGGATCCGCCGCCACCCGCAAGGCATCGGCCGCCTGAGCCGATACCGACAGTCCCA
TTACCAATGCCATCGCCGTCAGAGCAAAAAAATTATGATTTTTCATTGTGTGATCCCTTG
ATGATTCTCATTTTGATAACGAACCAATACTCAGGCGGTAACCGCCTGCTGCTGCGCCTG
CACCACATCGCCGTAGTAGCGCTTCGCCACTTCCGGGTGGGAACGTAAACGCCCTTTCAG
GTAATTCCAGCCCACGTCGCGTAGCAACGGGTTGTTCGGGTCGCTGGCCGGCCCGCGGGC
CAGTCTCGCCAGCGCCGGCGGCAGCGGAAACACCGGCACTACCGCATCCAACTGCGCGCC
GAGGAAAAAGGCCACCGACAGCCGTTCCTGACTTACCGGCGGCGACACCACCCGGTGCAC
GGTGGCGCGCAGATAACCGTTTGTCGCCAGTTCCAGCAGTTCGCCGATATTGACCACAAA
CGACCCCGGCAGTGGGTGCGCTTCCACCCAGCGATCCGGTTCGACCTCCACCTGCAGACC
GGATTGCTGATCCTGCAACAACAGCGTCAGGAAACCGGAATCCTTGTGCGCGCCAACGCC
CTGATGGCTGTCCGCCGTCGCCCGGCCGGGATAGCGAATCAGTTTGATATGCTCGCTGGG
TTTATCGCCGTACAGCGCATCAAACGCGGTTATCGGCAGCCCCAGCACTTCAGCGAAAGC
GCGCAACAGGCGCAGCGAAATGTGGGTCAGGGTTTGCTGCCACTCCAGCAGCGCGATTTT
CAGTTCCGGCAGCGACACCGGCCACTGATTCGGCCCCTGTAGCCGTCGCCAGGCGGGATC
GCCGGATAACAGGCGCAGCGGCGGGCGCTCCGCCCCGATATCGAACTGTTCGCGCCAGTC
CGGTTCGCTGCGGGTACGCTCTGCGCCCGCGAGGTTATAGCCACGGAAGTGGGGAGAGCG
GATCATCGCCACCCGCTGTTTTTCCGCGTCCGGCAAGGCAAAAAAAGCGCGCGATAGCCG
TTGAACGCGTTGTTGCAGTTCCGGGTCGACGCCGTGGTGGGTCAGATAGAAGAAGCCGGT
TTCACGGGCAGCGTGATTCAGGCGTTGCAGAAAATCGGCACGTTGCCGGGCGTTACCATC
AAGCTGGGAAAAGTCGAGTACGGGCAGGGATGCGGGTTGACTCATGGCGGACTCCATTAA
TGAATTTTATAAATGTCGTGACATTCAGCATGGAGAAACCGCAACAACGCAGACGGGACA
TGGTGATTCCTCTTGGTCGATAAATGGGAAACCGGTTCGTAAAACGGATAAAAATGACGC
CTTCCAACCGTGCAGGCCGTCCTGTTTCGACTGAGCGGCGATCCCTTCGCCCGGCGTCGC
CGGCACGGCCCGAAAAGCCTGTTTCGACAGGCTCCTGGCGTCTGAAAACATTAATCACCA
TTTCCCCTGACAGGTAAAATATCAATAGCGGAAAAAGTAAGACGAAAACCGGCAGAGCGG
CTGACATCGGTTTGCCGTAATTGGTAACAAATTTGTAAGCAGCTTTACCCGACAATCGTG
TATTAGCCCGGAGGAACGCAGTAGGATGGCGGCGAAGGGTGTGACAAAACAGCCGCAGGG
CCGGCCTGATTAGGCGGCCCGCAATCCAATATCTCTTGAGGTAATCCTATGCAATCTGAA
GAACAACGCCTTATTGATGGTCTGTTTAGCCGACTGAAAACAGCCGAGACCAACACGGGC
CCTCGGGATCTCAAGGCAGAACAGCAAATCAATGACCACATTCGCCAGCAGCCGGCCGCG
CCTTACTACATGTCGCAGGCGATGATTATTCAGGAAGCGGCGCTGAAACAGTTGGATCAA
CGGGTGAAAGAACTGGAAGCCGAAATTAACCAACTGAAACAAGAGGCGGCGGCCCGTCCA
CAACAAAGCAGCGGCGGTTTTCTGGCCGGTCTGTTTGGCGGCGGCAGTCGCAACAGCGCG
CCGCAGCCGTCGCAACCAGCGGGTTATGGCCAGCCGGCCGGATACGGTCAGCCGATGGGA
TATACGCCGCCGGCACCGGGTTACGGCCAGCCTGCGCCGGGCTATGCGCAACCGGCGCCG
TCCCGCGCAGGCGGTTTTCTGAGCGGTGCGTTGCAGACCGCGGCCGGCGTGGCGGGCGGT
GTGGTGTTGGCCGACATGCTGACCGGCATGTTCCACCGCTCGCAGCCGGAAGAAATCATC
AACATCATCAACGAAAATCCGGTGCTCAACGAGAATCCGCTGGGTAACGTCAGCGACAGC
TTCCGGGATTTCGGTGCGGACAATCTGGATACGTTCAACGGCGCCGGCGCCAGCAACAAC
CTTTGGAACAGCAACGCCGGCGACGAACCGCAGAACAGCGGCTACGACGATTACGCGGCT
GATGACTCCTACGACGACGACGATTCCTACGTCTAATCCCCGTCCCTCCTGCCGCCAGCG
GGAGGGGCATTGTTCCTGCCCGCACCCACCGTTTGCGACATATAACAACCCGTCATATCG
CCGCCGTATTGGTTATTTGTTGACGAGGTCGTCAGGCTGGTAGCCTGCTCAGTCTGTCCG
TCCGCCGCCGCCATTGACCTGAATGCCATGAACATCGACCTGCGTCAGTTACGCCACTTT
ATTGCGCTGATCGAGCACCGAAATTTCACTTCGGCGGCGCAGGCCATGAACATTTCACAG
TCGGCGTTCAGCCGCAGCATCCAGTCGCTGGAACAGAGCGTGGGCGCGCGGCTGATCGAC
CGTCACCATAATCTGGAACCCACCAAGAAAGGGCTGCTGGTACTGGAACACGCCCGCCGC
CTCACCCGCCACGCGCAAGATTTAATCAACGATATCGAGCAGTTCAGCGAAAAAGAGAGC
GGCGAGGTACATTTCGGCTGCGGCCCGGCGCCGGCGGCCTGGCTGATGCCGCAGGTGATC
GGCGAATTCTCCCGCCAGTATCCGCGGGTGCGGCTGGTGTTCCGGGTCGATAACTGGCAG
GCGCTGGGCCAACGACTGATGGCGGAAGAGCTTGCCTTTATCGTCGCCGATACCCGCCAT
TTCGAGCTGGACGCCCGCTACAACGTGCAGCCGCTGAGCCAGCACCGCTGGGGCTTCTGC
TGTCGTCAGGGGCATCCGCTGGCTACGTTTGACGAAATCAGCGTCGAGCAATTGTTCAGC
TATCCGCTGGCGGCCACCGTGCGCCCGCCCAACCTGCGCCAGGCGCTGGTGCGGCTGAGC
GGTCAGCAGGATATCCGCACCAGCATTGAGTGCGAAAACGGCTACAGCCTGCTGGACGTG
ATCCGCCAGTCCGACGCCATCGGTACCACCAATCATCGCCACGGGCCGTTACAACAGCCG
CCGGATGGCATCCACATGCTGAAAATCACCGGGCTGGATGACGACACCGACGAGTTTTAC
ACCCATTACGGTATCGTCAGCCGCGCCGACTCCCGCCTGTCGTGGCTGTCACAGCGGCTG
ATCGCCATGTTTTTGCAGGTGGATCAGGCGCCGCATCGCGCCAGCGCCGCCGACGCTACA
GCGGTGTGACGCTGAACTGGCTGATCGCCTGCCGTGAAAATACCGTCCGCAAGCCGAAAT
AGCCGCTGGCCGGCGGTTCGGTATAGTGGGCGCGAAAGTAGAGTTGGTTATCGATCAGGA
AACGGGTTTCGGTGCTGTCCACCTCAATGGCCACCCGATAACGCTGCCCGGCGCGCAGCA
GATGCGCTTCATCGGTGAACTCCCCCAGCAGTTGCCGCTCGCCGTGGCCGTTGTAGTAGC
GAAAACGGGTGGTGCTGTTCCAGTTGCCGCCCATGCCAACGTAATACAGCGCCAGATTAT
CGTATTCGCCCAGCACCCCGTGGCGGGTGAACAGCGACGCGCGGGCCGGGTCCCGCGCCG
CCCAAAATTGATTGAGATCGGAAAGCCGATCGTTCGGCTGCCCCTGCACCAAGACTTCAC
GCAGATAACTGATGCGATACCTGCCGGATAGCGGCTGGTCGAGCCACACCGTCAGCCCGG
CAGCGGTATCCAGCGTCAGCGTATGGTCGTCAATATCGATACGGGTGCGCGCCGGGTCCT
CCTGCTCCACCCGCCAGCACAACGGTTTTCCGTCAGCGGATTGCGCCCATTGCAGGGCGA
ACTGATGGGCATTTGATTCCCGGTGGGCATTTGATTCCCGGTGGGCATTTGACTCCTGGT
GGGTGTTTGATTCCTGGTGGACGTCTGATTGCCGTTGAAAGCCGCCTTCCGTGGCGGCGG
TACACGCCTGACCGGCGTGGCTTTCCATAACCGTGCGCTGTGCGCTATAGCCTGTGTCCG
TCATTGATCATGTCCTGATGATGTTCTGTTGTGGTGATGTTCTGTTGTGATGATGTTCTG
TCGTGATGATGTACGGTTGCAGCCCGCCGCAGCGGGCGCGATTATTCGGATTGTGCCGTT
ATCGGGCCTGTCGCTATCTGGCCCGTCGTTGCCTGAAGTCTCGCTATTTGGGCGGTGCGT
CTCCCGCCAGCGCCAGCATGGCGATGGTGGTCAGCCCCCACTGCGCCACCGCATTGGTGG
ACAGATTAGTGACGACGGTGCTGCCGGAACGTTGATCGATCGACGAGTCGATCTCCGCTT
CTTTCACCGGATAAAGCACCGCGGGCGGCGTTATCAGTCGTACCCGCCGGTTGGGGTGGA
CAATACCGCCCTCGCCGTCCACAAACTCGCGCCAGGCGCGCCGGGTCAGCGCCTTGTCGT
GCTGACGCCAGCCGGCAAAGGCGCTCAGCCGGGCATGGCCCTGCACCAGATTGCGCTTTT
TCACCGGCTGACCGACAAACGCGCTCAACGCCTTCGGGTCGTTGTACAGGCGGCAATAGT
CCAGCCAGGCGCGCTCGAACGCCGGGTCCGGCAGTACCTGCAACAGTTCGGCGCACACCT
CCGCCAGCCCGAACACCGCACTCAGATGCGAAATAACGAGTTGGTCGACCGCTGCCGGCT
GGAACGTGCCGGTGTCGGGGTCCATCTCCGCCAGCCCGGTGAAGAAGCCGTGCGGCTGGG
CCGCAATCGACCGCATACTGTTGAGCAGACGGTCGCGTATCGCCGTATCATGCCGCCGTT
CCCAGGCGGTCAGCCAGGCTGCCGCCACCGCGCCCCAGTCGGTGCCGAAATAGAGGCTGA
CCAGCCGCTCGTCGGCCGGCGGTGGCTGGCCGATCTTGCGGCCCGGCATCACCCGCTGCA
GGGTGCGCAGCGCCTCCACCTGCTCATCCATCAGCTCGCCGATACGTTCATCCGCGGTCA
GGTAATACAGAAAACGCCGGTTCGCCACGGTGGAAATGCGCAACTGCTTGGCGCTGTCGC
CCCAGTGACGCACGTTGTGGCGCGACCCAAGCGGCTGGAAGCGGCCGGCATGGTGCACAT
CCACCTCGCCGGTGTGGCGAGTCATGGCTTCCGCCATGCGGAACACGTCCGCCCGGCCGC
TACGCAGAAAGTAGTACCATAGCCACAAATCGGTGCTCAGCTCCGAGTTATCCCAGGCGT
AGCCGCCCACGTCATAACGCCAGACATGGCGATCGCCATCGTAGGTGTGCATCACGTCGC
CGAAATCCCAGAAGCCGTACCATTTCCGCTGTTCCACCTCCTGCTGATAGAAGTCGAAAT
ACCACGCCAGTTGCGCATCCAGCGCCGGTTGCGGCTGATGCCCCGGCGTAGCCGGCGACC
ATACCGGACCAAACGCGCCGGCGCGCTGCAAATCGGCGCCGTCGGCCACCAGCAACGGCG
GTTGCTGATGGCGCCGAGCCATCGCCAGCAGCGTGTCGCTGTCCGGCGTGGCGGGCAGCA
CATCAAGAAACAGTTCGCTGGTGCGGGCGACGCCCTCCGGGGTGGCGAAGCCCGGTTCGT
AATCCTCGTAGGTGATCTCCAGCGCCTCGCGCTGCTGTTCGAAACTCGCCTGCCCCATGC
CGTCGTGGTAGAAGCGCAGATCCATCGGTTCCGCGTACGGCGACCACAGCCACAGCGTGA
TCGTGGCTAAATCGGTATGCGCCCGCTGAATCTCCAGACAGGCCGGATAGCTCTGCCAGA
AATGGCGGATGCCGAACGCCACCCCGCCGGTGGGTGACCCCAGATAGCCGGTGCCGGAGG
CACGCTGCCCGGTGGCGGACAGCAGCCAGCCCTGCCCGGCGGCGGTGCGTTTGTGGATCT
GGTAGCCGTCGGGGTGATGCTGGGTCAGCCGGTAACTGCCGAACGCCGGAATGTAGTCCA
GCCGCTTGCCCACCGCCGGGGGAAACTGCGCGACCGGCGGCGTAGCCTTTCCGGCCAGTT
GCGCGGCGACAACCGCCTCGCCCGGATCGCGTCGCAGGCCGGTCAGGCCGCGTACCGCTT
CCCGAAACAGGCCGCCCTGCGCCGAGGTGAACCGCACATGGCGGTCGTGCAGCTCGCCCT
GCTGCGGCGCATCAAACGCCACTCCCAGCCCTTTGATGAAGGTTTGCTGCTCGTCGCCGT
CGTAGATAATGGTGTGCAGCAGGCGCAGCGACGCCGAGCCGGCGTAGAAATAGAGCCGCA
CCACAAACGGCAGACGAGTGACGCCACCCGACGCGGCATGGCGATGCACCCCACGCAGTG
CGATGACCGCGCGCTGCGGCCCGTTCTGCTCCAGCGTGACCTGCGTGGCCTGCCCCTGCA
ACGTCTCCACCGTCAGTGGCCAGTCCGTCCCTTCACCGGACTGGATCTGCAACACCAGCC
GACCGTTGCCGAGCGCCAGCCGACCGTCCTGCCACAGTTCACCGATCAAACGCTCGCCGT
TTTTCGGCACCTGACAGCGCAGCCGGCCGGTATCCACCACCCAGTGTTGCGCCGTTTCGG
TGACGATGGCGTCCCCCGTTGCGGCAGTCGCCGGCACGGGGCGCAGCGACAGCCCGTGAC
CGGGCGTGCGCTCAGCGCCGAGTGCATGGGCCGACCACTTCAGCGAGCCGTCCGGCCAGT
AGGCCAGCGGCCAGTTCTGCAACGCGCGATCCGCCTGGCCGTCTTCGCCCAGCACGAACC
CGCTGTCGGCGGGCACCTGCCCCTGCGGCCAGGGCACGCCCCAGGTCACGCCGCCGAAGC
TGGCGGGCGGTTGCCGTTCCAGCCAGTTCAGCCGGACCGTCGGCGCAGCGTCGGCAGGCT
CGTCACCACCCGGCGTGCGCGCCGCCAGCGCCCGGTTCCACAGCGGCGCCGACAGCGCCA
GCAAGGCGCCGTTACGGATGAAACGACGGCGCGAGGTATCATGCAGTGGCATCGGCGTAT
CCTTAGAAGTCATAACCCAGCGTGATCCCCAGCGTGCGCGGTTCGCCCAGCACGCCATAC
GCCGACCCGTAATCGCCCGACTTGACGGTGCGGTAGTAAGTCTTATCCAGCGCGTTATTC
AGCCACAGGGTGGCGCGCCAGGCATGCCCGTCCTGTTTGCCGCTCACCCCGGTGGACAGG
TTGAGCACGCCGTAGGCCGGAATGCGGGTAAAGTCGGAGTTATCCACCGTGCCGTAGGCC
CAACTGCGCCAGGCCCAGCGACCGGCCACAAACGCCTGGAGGTTATTGAAGGCTTGCCAC
TCATAGCGGATGCGGGCGTTGTAGGTCAGCTTCGGCGAACTGAATACCCGCTCGCCGCTG
AGATCGCAGGAGGCGGGCGGGTTAGCCGCCAGCGTCACTTCCGGCGGGCACCTGGCGTTC
TTGAAATCCAGATAGCTGGCGTCCAGCAAGGTGCCATTAAGGCTCACCGTCAGCCCATCG
ACCGGACGTAGCGCCAGTTGCGATTCCACGCCGCGCGAGCGGAATTTACCGGCGTTCACC
AGATAGCTACTCAGCGTTTCTTCGTCGTAGGCGGTGGTCTGAAACTCGCTGACTTCATTC
CAGAACAGCGCAGTGTTCCACTCCACCCGGCGTTGCAGCCAGTGGGTTTTCACCCCCAGC
TCCACGGCGCGGGTTTTCTCCGGCTTGATATACAGGCTATCGACGCCCGCCTGCTTCGCC
GCCCCGGAAGAGATGTTGAGGCCGCCGGCCTTTTCGCCGTAGGCCAGCGTCAGGTACGGC
GTCACATTGGGCGTGGCGTACCAGTTAAGGCTGACGGTGGCAGACGGCAGGTGATAACTC
TGCGACAGATCGCCGGAGTCGAAATCGTTTTTGTTGATGCGGCGGAAGGTGCCGGTTTTC
TTCTCGTAGGTTTCCCGCACGCCGGTGGTCAGGTCGAACCGGTCGCCCAGATGCCAGGTG
CTGCGGGCAAAAGCCGAATACACCGTATCTTCCAGCGAACCGAAGCGTTGTACGAATTTG
CCGGTGTTGCTGGTGTTGCCATACCAGCGGGTGACGCGCGCGTTGTTGTAGTAATGGTCA
TGCGCGAAGGTATCCAGATTCTCGCCCCAATAATCCACCCCGAACGAATAATCCGCCAGG
CCGCCTTTGGGCGAATCCACCCAGAAGCGCTGCCCCCAGGTGCGGTCGCGGGCGTCCGCG
CCGCTGTCCTGATACAGCGGAATGCTCAGTCCATCGGCGCTACCTGGCAGAAAGCGGAAA
TAACGCAGCGATGACAACGAATTGAGGGTATAGCCGTTGCGCAGCCGCCAGTTGGCTTCC
ACCGAGCCGCCACCCTGCGCGACGCGGTTTTTGGTTTCGTCGTCCAGCGCCACCTGACGG
CCGTCCACCACTCGCGCCCCGACCGCCGCCGCGCGGGTCCGGAACTGATCCACGCCGCCG
ACCGGGTAGCTGTCCACCAGCGACATCACCGGGTAGCTGGTCGCTTCGCTGTAATCGCCG
ATGATACGCAGACTAAAGCCATCATCCGGCTGGTACAGCAACTGACCGCGCACGCCGTTA
CTGTTGCTGCCGCCCAGTTGGTGGCCGTTTTGTACGTTGTAGACGTAGCCGCCCTTTTCG
GTGTGCGACAGGTTGATGCGCCCGGCCCAGTTGTCGCTGAGCGCGCCGGACGCCATCAGT
TTGGACTGAACGTAGCCGCGCTGGCCGAACGACTGCTCCAGCGACACTTCCGGTTTGAAC
GTCGGCCTGCGGCTGCGGATATCCACCGCCCCGCCGGTGGTGTTAAAGCCGTACAGCGTA
CCCTGCGGCCCCTTCAGCACGCTGACCGCATCGATATCCAGCAGGTCGTTGGACAACATG
CCGGGGCGAGACAGGTAGACACCGTCCAGAAACAACCCGACGCTGCTTGGCATGCCGATG
TTGATTTCGCTGCCGCCGCCGTCGCCGATGCCGCGAATGGTCACCCGGGTATCCAGCGCA
TCCGTTGCAGCGATATCCACACCGGTGACCGCCTGCGACAGGTCTTCAAAGCGGTAGAGT
CGATCCTGCTCCAGTTCCTTACCGTCCACCACCGACGCCAGGCTGGTTTGCTGCTGCGCT
TGCCGACGCTGCGCGTTAACCTGTACCCGCTTGAGCCGTACCGCCTGCGCGGGGGCTGCC
GTGGCCTCAGCACGTGTCGCGGCATCCGGCGTCGCCGCGGCGTTGGCCGCTGTCGTCGGC
GTATCGGCCGCCTGCGCCAGCCCTTGCATCGCCAGCACGCTGCCAATCACTACCGGGTAT
CGCCAGAAAATCGTTTTTTTATTACCCATATCCACCCCAGTTTTTAAATAAAGCCGCCCT
TGCCGCGCCCACGCGACAATAAATAAGGCGGAGAGAATAAATAATGAATAAAAGACAAAT
CAGCGCTGATGTTTTAAAAATTGGCTATCAAGCCATTCCTCCACCGAAAAGGATTTACGG
ATTAATTTCGCCTCATACGCCAGCGCAACGGACTGTTTGAGAATAGCGACAAACGCGGGG
TCCAACTCCGGCGATAATAATTGGGATAACGGCGGCATACCGTCCAAATCTTCGCGCAGA
AATTTTTCCGGATAACCGGATTGCGTCGCCAGCAGCTGAATATAATTATCCCGATTGGCA
GGTTGGCTGGCCCACGTGGAGGCCTCTTTCTGCATCTTGATAATACGCGCCAACACATCC
TGATTCTGGCGGGCGAAATTGCCGTCGACCAGGATCAGCCCGGTTAACTGGCCCGCCCCC
TGCAAATCACGGGTTGATACCGCGATATCCGCCAGCCCTTTATCGCGCAGCGCCAGCGCG
TTGCTGCCGCCCCAGGTGGCGTCAATCTGACCGGCGGCCAACGCGGCGCTGGCGGCCGCG
AAGTCCAGATTAATGATTTTCATGTCGGACTCGCTCAGCCCGCGGGAGCGCAGCGCGGTG
ACGAACGACAGTTCCGCCGCGGTGCCGCGAAACAGCCCCACCCGCTTGCCTTTCAAATCC
TCCAGCCGGTGGATCGGCGAACCGCGGGACACCGCCAGATAATGATTAACCCCGCGCGCC
GCCGCGCCAATCACCACCGAGTCCAACCCACGCGAACGGCCGATGATGCTGGCCAAATCG
CCCAGATACGCCATATCGATCTGATGGTTGGCGAAGCCTTCGTTAATCACCGGTCCGGCG
CCTTTGATAAACAGCCAGCGAACGCTAATGCCGTCGCGGGCGAACTCCCGTTCCAGCCGT
TTCTGACTGAAAATCAGATCAACCAGCCCGCCGCCGCTCGGTTGAGAACCGGCGCCGATA
TCCGACACCGCAATACGAATCTCGGTAGCGCTGGTCGCCTGTGCTCCCACGTGCCACAAC
GCCGTTAAGGCCAGCAGGCCGGACAGTAGCCAGTGTTTTCCCATTTGCTTCATATTTCCC
CCAGCGTGAAAAGTCATCATCGGATCGGATTGTGCGGACCTATCGTTGTGTTTGCTCCGG
CAACATTTAAAGGGTGGGGAATAAACTGGCTAATATAAAAATGGCATTTGTATTTTTATG
AATTAACTAAAACAGGAAATATCGGCGTTGCCCGCCTCATGCAGCAAACGCAAAAAAACT
ATACCGATGATGCATTAGCCTTTTTTTCCCGCCGACGATTAGGGTAAATGCCATCTGACC
GGGGGGAATATAATAAATAACGGCTGACGCCACAGAAATTTCAGCCGATTCAATTGATAA
AAGACAGCATATTGATAGCGAGATATGGCATTTGACATCAAAAGCAAATGATTAAGAATC
GACAAAACCGTTATTTATCTTTCCTGGTCAATCGTTATCTATTTTATGGTCCGGTATTTT
CGCTAAAACCCGATCCAACCGATGCTCAGCCACGCGGATATTCGCTGCGCCAGCTTTCTT
GAGGAGTAACGCCATCATGACTCATCCCCTGTACGCCGGGGCTGCCAGCGTCAACTGGCC
GGACACATCGGGCAGCGGCGCGTCTACCCGACCGGCTGCCGCACGCGCTATTGCGCCGGT
CTGGCCGGCCGCCTTGTCCGGGCGACGGTCGGAAACCTGGCTCACCCTCACGCTGGCGCT
GGTGCTGCACGCCGCAGTACTGGCGCCGCTGGCGCTGCGTCCGTCGTCGCCGACGCTGGT
GCCGCCGCGCCCGTTGCCGGTAATCATCGAATTCGCCGCCGCACCGGCTGAGGCTACGCC
GGCTGAAGTAATACCGTCCGAAGCAATACCATCCGAAGCAATACCGTCCCAAACCATGCC
GCCGGAACCGCCGCCTGCTGTCGAACCGCCGGTGGATGAGCAGGCGCTGACGCCGCCGCA
ACCAACGCGCGTCCATGAAACCGCGCAGGTGAAGATGCCCAAACCGGTCAAACCGATAGC
GAAAAAACCGGCGACGCCGCGCCAGCCGGTAGCGCCTCAGACTACGCCGGTCAATACCGC
TGCGACCGCCCCCGCCGCACCGCCGACGGCAGCCGCACCGGTGACGCCGCCTTCCGCCAG
CGCCGCCTATCTGCGCAACCCACCACCCGCTTACCCGGATGTGGCGATTAACCGCGGCTG
GGAAGGCACGGTGTTGCTCAATGTCCAGGTGCGGCCTGACGGCAAAGTGCAAACCATTCG
TCTGCAACGCTCCAGCGGATACCCAACGTTGGACGACGCCGCCCGCGAGGCGGTACAGCA
CTGGTCGTTCGTACCGGCCCGCCGGGGCGACCAGCCGGAAAGCGGCTGGGTCGTGGTTCC
TGTCGATTTCACCCTGAACTCATAGAGGCATCCCTATTATGACGCTCGAACATATCACTC
TGCTGTCCCCGGAAGGGGGCGTAATCCTGTTGTTGCTGTTTTTCTCGCTCGTCACCTGGT
CCATCGGGCTGCTCAAGCTGGCGCAGTACGCCCGCCAGCGGCGGCGTAATCAGCAGTTCC
GCCAACTGTTCTGGCAGCAGGAAAACATCGACGCGGCGCTGCGCGATGTCGCCCATCCCG
GCGCGCTGGCGAACCTGGCGCGCGCCACACAGCTGACGCTGGAACGGGTGAAAGACCGCA
TCACGCCGACCGCGCATCTGCAAGACCGGGTAGAACGGGCGTTGCAGCAGCAAATCCAGC
GCGAGCGCCGCTCGCTGGAAAACGGCCTGGCGTTGCTGGCCAGCATCGGCACCACGTCGC
CGTTCATCGGCCTGTTTGGCACCGTGTGGGGCATCATGGCGGCGTTGCAGACGATCGGCC
AATCGGGCTCCGCCAGCCTGGACACCGTCGCCGGTCCTATCGGCAATGCGTTGATCGCCA
CCGGCATCGGCATCGCGGTGGCCGTGCCCGCGGTGCTGATTTACAACTATTTTCTGCGCC
AACTGAAGCTGGAAGTGGCCGACATGGACGACTTTGCCCATGACATTTATAGCGTGGCGC
AGGCGCAGGAGTTCCACCTTGCCACCGAGCAACCGGCCGCGCCGTATGCGGTGCAGACGA
TCCGGGAGGTGGTGTAATCATGGCGTTTGCTTCCCGCGACAATGACGAGGTGATGAGCGA
AATGAACATCACCCCGCTGGTGGACGTGATGCTGGTGCTGCTGGTGGTGTTTATCGTCAC
CGCGCCGATGCTGACCAACAGTATCCCGATTCGCCTGCCCAAAACGGCGGCGGTGGCGCC
GGCCGATTCGCCGCGTCCGCTGGTGATCAGCCTTGATGCGTCGCAGCAGTTGTTTATCGA
CAAAGAAGCCCTGCCCCGCGAGGCGCTAACGGCGCGCCTGCAACAGGCTAAAGCGGCCAA
TCCGGAGCTGGTGGTGCAGGTGCAGGCGGAAGACGCCGCTAATTATGGCGCGGTGGCCGC
GCTGCTGGTCGATCTGGAACAAGCGGGCATCACCCGTTTGTCGCTGCTAACCCGTAAGTG
ACCCGGGCGCGCCATGATGATGTCGATGATGCCCAAACTGACGCTGAACCCGCCGCGCCC
GTGGTCGTTCGCCCCGCTATCGGCGGCGTGCAGCGCACTGCTGATGCCGCTGCTGCTGGT
GTGCGGCTGGTGGTTAACCAGCCATTACGACTGGATGTCGGAACAAATTCTGCCTTCCCC
CGCCACGGTGGCGGACAGCGCCCGCGACTTCATTCCCCAGGAGCTGGCGCCCCAGTTGCT
GGTTAGCCTTGCCCGGCTGGCGATCGGGCTGGCTGGCGGTATTGCGCTCGGTCTGACGCT
CGGCGTGCTGTTCGGCCTTAGTCGCACGCTGGACCGGCTCGGCATGCCGCTGTTCAACGT
GCTGGCGCAAATCCCGACGCTGGCCTGGATCCCGCTGTTGATGCTGGCGCTGGGTATCGG
CGAAGCGCTGAAACTGGTGGTGCTGATCAAGGCGGTGACGGTGCCGGTCACGCTGTGTAC
CTGCGCCGGCATCCGCCAGACGCCGCAGACACTCTACGAGATGGCGCGCACGCTGCGCCT
GCCCTGGCCGACCCGGCTGCGTCGGCTGGTGATCCCCGCCATGCTGCCGTACGTGATGAC
CGGCACGCGACTGGCGTTCTCGCAAGGCTGGGTGTCGTTGATCGCGGTGGAATTGCTGGC
GTCCAGCGAAGGGCTGGGTTACCTGATGGTGCAAAGCCGCCAGCTGTTTATGCTGGATCT
GGTGTTGGTGTGCATTCTGGTGATTGGCGCGTTCGGTCTGGCGGGCGAGCAGGCGCTGCA
ACGGCTGGAACGGCGCTGGATTTTCTGGCCCGCGCCGGTGCTGAGTCACGAAAGCCCGAC
GCCGCACGCCGCCTGGCACGCGCTGGCGGGCTGGATCCTGCCCGCGCTATTGTGCCTGCT
CTGGCAACTTGCCACGGATCGGCAATGGGTGCATGCCGCGTTTCTGCCTGCGCCTCGTGA
GGTGGTGACCGCCCTGCTGGCCGGATTGGGCAGCGGGGAACTGACCTCCGCGCTGAGCGC
CAGCCTGTCCCGCACGCTGGCGGGGTTCGCGCTGGGAGCCGGTCTGGGTTGCCTGCTGGG
CGGCCTGCTGGGTCGCAGCCGTGTGGCCGATCGTCTGCTGACGCCGCTGCTCTCCGCCCT
GCGCAGCGTCGCGCTGTTCGCCTGGTTGCCGCTGCTCACCGCCTGGTTCGGGCTGGAAGA
GAGCGCCAAAGTGGTGTTCATCGCGCTGGCGGCGTTTTTCCCGGCGCTGCTGGCTAGCTA
TCAGGGCGTTCGCCATCTGCCGCCGTCGCTGCTGGAAACCGCGCGCGTGTTGCGCCTCAG
CGCACGACAGCGGCTGCGGTGGCTGGTGCTGCCTGCGATGCTGCCTGCGCTATTTTCCGG
GCTACGGTTGTCGCTGATGCACGCCTGGGTCGGCGCCATCGGCGCGGAATACTTCATCTC
CTCCGGCGACGGCGTTGGCAGCATGATGATCCGCGCCCAACAACTGTTCCAGTCGGAACG
GGTGATCGCCGGCGTGCTGCTGATAGCCTTGGTCAGCACGCTGTTTTATCGGCTCATCAC
GCTGGCGGAACGGCGTCTGACCGCCTGGCGCGTCCACTGACACGTGTCATGCCTTCGGAC
GTCTTTTGCTGCATATGTGCCGCGGTGGTATGGTCTATTTACTGGTTGGGTATGGTTCAA
CGGTTGTGCCACAGGCGCGCCTCTGGGCTGCACAAGTAGTCATCAGAAACAAGTCGTCAT
CAGAAACAAGTCGTCAGCCGGACCGCTGGCGACCTGATGATTATCATTACGGTGTGTTTA
TTGCCGGAACAATTAATGTGAGCAAAAGTTAATGCCCGGTATCACGGTGACACGCTTGAA
AACCATCAAACCGTACGGCGGGCGTAGTACAGCGATCCGTAATCATAGTGTGACGGTCAT
AGTGCGACGGTCATAATGCGACGATCATAGTGCGACGCCTATCGGCGATACACCCGGATG
CCCGTTGAAGCGATAATCCACGCCATATCTTCCCTGCCATCCCCTATCCCGACCGTCCTT
TTTTATCACATCGCCACACATACCGATGCGACCGGGAGCAGGCCAGCGCCGGACTGGGTT
TAGCGGTTCCGACATGCCTGGCCCGCCCTGACACTGATGGCCCCGACGCCTGTTGCGCGC
TCTCCCCGCCGTTGTCACACGGTTGTCACGCGGTTGCCCTGACAGCCGGGTATCATTCTG
CACCGGAATAACAAAAGGACACACTACCTCATAGTCGTCTTCTTGCTCGTAACGGATTGT
CAGAAATAGAATAATAGAAGAGAAACAACGCTAAACAGGCTTTTTTCATACCTTTTATCT
ATAACGATGTATCATACCGGCTCTACGCGTGACCCGCTGCTGCCAAAGCGCAGCAAAGGC
CGACAGCGACATAGCGCCAGGGGAAGGCTATAACACCTGAAAGTGGATTGACGGCATGCA
TCTGAATTTGGCTTTATTTAAAAACGGCAGCACCGGGTTGAATAGTCTGAACGTCTTCAT
GGTGACGCTGGTAGGCTGCAATATCGGTGCGCACGCCCGACTTTCCGACCTTGATCTGTC
CGTATTCTGGCCGGTGAACATTATCGTCGCCGCGCTGTTTTACCGCTGCCGGTATCTGAA
CAATCCCTGGTATTACGCCGTATCCTACGCCGCGATGATCCTGCAAGACTCGCTGTTTTA
CGGCTGGGGACTGACCGCGTTTACCATCAATTCCGCCAATATCGCGTTTATTGTCGTCCT
TACCCAGTTGCTCAACTGGCCCGGTTTCCTTGCTCGCCGGGAAACCGACATGATCAGTTC
GCTGTATATCTTCGCCGCCTGCATGATAGCGGCACTGGCCTGCGGCATCGTCGGCGCGCT
GGCGCAGCAACCCTGGCCCCGTTTTCCGGCGGCGCTGTTTCGCAGCAACTTTCTCAACTG
GTTCAGCGATCAGTTCTACACCGCAGTGCTGTTTCTGCCGCTGCTGTTGACCCTGCGCAG
CCAAATCCCCTTGCGTTTCCCGGCGCTGCGGCTGCCGGACGCGCTGCCGTTGTTGCTGTT
GCTGCTGTCGATCTGCGTGGCCCCGTTGCTTGGCCCGGTCGCCATTCTGGCGTTTCCGTT
ACCGGCGCTGACCTGGTGCGCCATCGTCTATCCGTTGTGGCTGATTCGGTTGATCACGTT
GTGTATCGGGTCCGCCGAGCTGATTCTGACGGCGGAACATGTTTACGCGCTGTACGGTTC
GCAAGACCCGCTGTTTATGCATCAAGTCACCATCGCCCGCATCGGTATCGCCGCGACCAT
TTTCAGCCCGCTGATGATGGCGACCAACGCCCGCACCATCCGCCTGTTGAACGCCCGTCT
GCTGCAACAGGCCAGCCATGACTTTCTAACCGAAACGCTGTCGCGCTACGGCTTTACCGA
AGCGCTGACGGCACAGGACCAGAGCGTTAAATCAAGGCAGAACTCGGTCAACATCATGCT
GATCGACATCGACCATTTCAAAAACATCAACGACAGCTTCGGGCACGACTGCGGCGATGA
AATCTTGCGTCAAGTGGCGACGGTGATCAAACAGACCATTCCCACACAGGGGCTGGTCAG
CCGCATCGGTGGAGAAGAGTTCGCCGTGGTCTGCTTCAACCACACCCCGTCAGCGTTTTA
TCGGCTGGCCGATGGGCTACGTCAGGCCATCCAGCAGACCGCGTTTATGTTCAACCAGCA
GCCGGTGCCCGTCACCGTCAGTATCGGCATCGCGCATGCGCCGACGCAGGGCAAACATCT
GGTGGACACGGTGCACCAGTTGTTTCCGCTGGCGGACAAAAATCTCTACACCGCCAAGCG
CGAGGGGCGCAACCGCACTATTCAGTAGCGCGCCGCACAAGAGAGGGCGCGAACCGCAAT
CGCGGCCCAAAAGACCGGATGACCACCACTGCTGACACGATCTGTCAGCGGTCGCGTGTA
TCTTCTCGGGTACCCAACCGAGAAGGAAACGCCATGTTATCCCATCCACCATTCACGCTA
TCTCCCCATGACCAGCACCAGCCGCGCCGCTACTGGGTCGGCGTGGTTTCCGCCGAACAC
GTCCGGTACGCGCTCGACGGGGGCTACATCCAGGTCTGCCACGGCAAGCTCAGCGCCCTG
AAACGCGCCAGGCCCGGCGACGGGTTCGCCTATTACTCCCCCAACCAGACGTTCAAAGGG
AAGGAACGCTACCAGCGCTTCACCGCCATCGGCATCATCAACTGCGGCGAGCCTTACCGT
TTCGACATGGGGGACGGCTTCGTGCCGCATCGCCGCGACGTCGACTGGGCGGATAGCGTG
GAAACAGCCATCCGGCCGCTGCTGAACCAGCTTGATTTCACCGCCGGCCGGACGAATTGG
GGCTACGCGTTGCGCTTTGGACTGTTCTCCATCAGCGAGCACGATTTTCGATTGATCGCC
GCAGCCATGCACGCGGATCTGTCCCGGCTGTTCCCATAACCGGCGGCGGCTCGTGGGAAG
TCTGCCGCTAAACCAGCCATAACCTTACCTTTCAGCACTTTGTCATTCCCGCAGGCTGTT
CTATCATGTCAGGCCGACGTTTCCGTCTACTCGCCTGTTTTTCCCATCGCCATTACGAAT
ACACCTGAAAAACTGCGTCTTTCGTGAATAATAGCGAGTCTGCGCCAGTTTCCGCCGTCT
GGCTCTGGCCGCCAGAGGAAAGGCCCATGAACGCTCAGCACCGGTTTTTCTTTTAAACAC
CGTGATATTCAACGTATGGAAAGTTATCGAGATATCATCATGAAACAACGTTGCTTACTG
TTATCCGCCCTATTTGCCGCCGCATCGGCGCAGGCTGACCTGCCCATCCCTCCGGCCGTT
AAACACATCGAAAAGCAGGGGGTCAAAATCATCAAATCCTTTCCTGCGCCGGACGGCATG
CAAGGCTGGCTGGGAGAATATCAAAATAGGGGGATCACGATTTACGTCACGCCGGATGGC
AAGCACGCCATCTCCGGCTACCTGTACGACGAGGCTGGCAATAACCTGAGCGAACCGGTG
ATTGAAAAAAACCTCTACCTACCGGCGGGGAGGGAAATGTGGAAAAAACTGGAGCGCGCC
CCGTGGATTGCCGAAGGTAAAGCCGACGCCCCACGCACGATCGTGGTTTTCGCCGACCCG
TTCTGCCCGTACTGCAAGCAATTCTGGGCCATGACCAAACCCTGGGTGGAGTCGGGCAAA
GTCCAGATACGCACCCTGCTAGTCGGTATTATCCGCCCGGACAGCGGCCGCTACGCGGCG
GCGATCCTCAGCGCGAAAGACCCCGCTCGGGCCTGGCATGACTTTGAGTTGTCAAACGGG
AAAACCGTACCGCCGTTCCCGGACGCCACACCGGCCAATGTGGTGAAAAAGCTACAGTAC
AACCAGCAGTTGCTGGACGAGCTGGGTGCCAACGTCACCCCGGCGATCTACTACATGAAT
GCCGACAACGCGTTACAACAGGTGGTCGGTCTGCCCGATGAAAAGCAACTGGCCGATATG
ATGGGGAAATAAACCATGCCCCGGCGCAGGCTGGGGCAATTGACCGCCCGGCAAGACGTT
CGCCGGGCAACGCACGCTGCCTTTCGGCCGGTGCGATTTCCGTCATATTTCAATAGCCCC
GTTGCCGGTCGATAACGCCGACCATCGGCTCGCCCCGCTCGAAACGGGCGATATTATCCA
GCAGCGCATCCACCGCGCTGTCCGCCTGGGTTTGGCTGGCGATGTGCGGCGTCAGCCACA
GCGCCGGATGCGACCAGAACGGATGCGCCGACGGCAGCGGCTCCGGATCGGTGACATCCA
CCACCGCCCCCCGCAGATGGCCGTTATCCAGCGCCGTCAGCAAGTCATCGTGATTGAGCT
GCGCGCCGCGTCCAACCTGCACCAGCGCCGCGCCGGCCGGTAATTGATCGAACAGTTGCG
CATTGAGTATGCCGTGGGTGGCAGGCGTCAGCGGCAGCAGGCACACCAGAATGTCGGTGT
CGGCCAGAAACGCCGCCCGTTGCTCATCGCCGGCAAAACAAGCCACGCCCGGCAGTGATT
TCGGCGTGCGGCTCCAGCCGCGACAGGCGAAACCCAACGTTTGCAGTTGCGTTAGCACCG
CCCGCCCAAGTTCGCCCAGCCCCATCACCCCGACGCGCCGCTGAGACGCCGGCACCAGCG
AATGCCCTTGCCAGCGCCGTTCGCGCTGCTGTTGCAGATACACCGGCATGTCGCGGTGCA
GCCCCAACACCGCAAAGGTGACGTACTCCACCATGCCGCTGACAATGCCCGGCTCCACCA
TGCGTGCGACCGGCAGCGACGGCGGCAGCGCCGTATAGTCGAATTGGTCGGCGCCGGCGC
CGACGGAAAATAGCGCTTTCAGATTGGGCAGGCTGGCGATCAGATCCGCCGAGGCCTCCC
ACGCTACCAGATACTCCACCGCCGCCGGGTCCGGCACCTCGGGCCATTGCCAGAAGCGGG
CGTGCGGATAACGGCGGGCGATAATTTCCGCCCACTGCCGCCCGCGTTCCGCTAGCGATT
TATACAGAATGTTCATTACGCCATCGCCTGCGTCATCAACGCCCAGGCACGCATACCGCC
CGCCTCCGGTTGCCACGGTACGCCGCGGATCATGGTGACCGGCGCGTCCACCTGTTGCAG
CCCGCAGTCGGCCAGCCAGCTTCCCAACCCGAGCGCGGCATCGCTGTCGATACGCACGAA
TTCGCCGCCGACCTCGGCCATCAGCGCGCCGATCAACAAACGGGCGTTATCCGCGCTGTC
GGCAATCACCGGGCCGATGGAATAACCGCGCCCGAAGCGGCGCAGCGCGGCAAACCCGGC
AGTGCGACCGTGCTGTTCCAGCACCCGCACCGGCTCCGACTGACGCAGCAGCCAGGCGAT
CAACGCCGGACGCGCCAGCCCGTGCGCCTGCTGGTCCAGCGCCGTCAGGTGTGACGCGTC
ATCCAGCGTGGCGGCGCGCAACCGTTGATCGGGGGTCAACCTGGGCGCGCCGATCGACGG
CAACTGCGGGCACTGGTACTGATGGATTTCGCCCACCGGCGTAAACCCCAGCCGGGCATA
CAGCCCCTGCCCGGCCGCCGTGGCGTGCAGCCGCACCTGATAACCGTCGAGACCGGCCAA
TAGCCCCTCCATCAGCGACCGGCCGATACCGCGCCCTTGTTGCTGACCGTCCACCACCAC
CAGGCCGATGGTGGCCCAGCGCTCGCCCCAGCGCCAGCACAGCGCGGTGCCTACCGGTTG
TCCCTGATCTTCCGCCACCAGCCCTTCACCCAGCAGCAGGGCATCCTGCCAGTCCTCCAG
CCGGTGCGGCCAGTTCATCTGTTGGGTCAGCGACCAGCCGTAGTCGGCATCCGCTGCCGT
CATGGCGCGTAACGTTATCGTCATGTCCTGTCCTCACATCATGCCCGGCGCTTTCAGCCC
GGAACCATCCACCAGCCGCGCATAGCGGTACGGCGTCGGGTCCACCACCGGCGTATCGCC
GGTCACCAGGTCCGCCGCCAGTCGCCCGGCGCCCGGCCCGATACCGAAACCGTGGCCGCT
ATACCCGGCGGACACCACCAGCCCCGGCAGGCTCTCCACCGGCGAAATCACCGGAATAGC
GTCCGGCGTGCTGTCGATCATGCCGCCCCACGCCTGCACCGCGCGGACATTGACCAGCGC
CGGATATTCACGCCGCATCGCCGCCAGCCCTTCGCTCACCATCGCCATGTCCGCCGCCGG
GTCGAGAATGCGGGTTTTCTCGAACGGCGACAGGCCGTCAAACGCCCAGCTCGCCCGCGC
TTCCGGTCCGCACAGGAACGGTTTGATGCCCGGTCGGAACGACAGGTTTTTACGCCGGGC
GCGAAACGTGGGATAAAACTGGCGGGCGTAACGCAGGCTCTGAAAACCCGGCTCCAGTCG
GCCGCGCCCGGACACCGACACCGTATAGCTGCCGTCCAACTGCGGGCGACAGGCAAACGC
GGCGGTGTAAAACGGCAGGCCGATCGCCTGTTCGATCGGCGCAGTGCGAAACGCGGTGCC
GATCACGTTACCCAGCGGCAGTTCGATGCCGTGACGCCGGCAAAACAGCGAGCTCCAGAC
GCCGCCGGCGCAAATCACCATGGAGGTTTTCACCCGTCCGCGTTCGGTCCATACCCCGCT
GACCCGCCCGCCGCTGATGTCCAGCCCGCGCACCGCGCATTGCTGGATCACGCTGGCGCC
GAGACGCTGGGCGGCGATCGCCAGTCCGGCGCTGGCCAGCGCCGGTTCGGCATGGCCGTC
TGTAGGCGACGACACCCCGCCCAGCCACGCCGTGGTGCTGCCCGGCGTCATCGCTTTGGC
CTGTTCGGCATTGAGAATGTCGCTGCGCACACCGTAGGCTTTCGCCATCTTGCCCCAGTT
ATCCCAGGCGTCGATTTCCGCCTGATCCTGCGTGGTGTACAGCAGGCCGGAGCGGCGGAA
CCCCAGTTCTTCGCCGGTTTCCTGTTGCAGTTCATCCCAACGACGTAGTGCATAGATAAT
CAGCGGCAGTTCGCGTTCATCGCGGTTCTGCTGCCGACACCATCCCCAGTTGCGGCTGGA
TTGTTCGCCGCCAACCAGCCCTTTCTCCAGCAACAACACGCTGACGCCTTTTTTCGCCAG
CTCATACGCTGCCGCCGCGCCGGCAATCCCGGCGCCAATCACCACCACGTCCGCCTGTTC
CGGCAACTGGCTGCTGTCCTGCACATATCTGATGGGTGCTGGCATATTGTTCCTCTGTAC
TCCCCTAACGATCCGTATTCCCTAAAGAATAGAAAATGCGTCTCCCGACGCCGCGGCGGC
TCACAAACAGCCCCGCTGCGCTGACTACCCACTGCGCAATACCGCCCGCCCGACAACGGC
TTATCGTAATCGGCGCAGGCCCCCGGCGTCACCTTCCATACGCCGTTTATCCCGAGAATC
TTATCGCGCCGCGCTCACCGCCCAATCCGGCGTCAGGGATGGATCACCGCACAGTAGTGA
GCCTGCCGGGGCGCATTCAGCGGGATGTAACGAAACAAACCACGGTGTTACCGGCGTAAA
CCGCATTTTGTGCCGTCAGCGGCAGGCGAACGGTACTGGCGGCCGATGCCGAATGTTCTG
GGGTCATATCCTGCAACAGACGGTTATCAGCCGGTCATGATCTCTAAACCCATTCCGATG
GCTGAATCAACCACATCGTCAACAATAGACCGGAACCCTATCACCAGGAGGCTGATAACC
ATGCTCACCAGAAGACGCAAATCCTTGCTGGGCTATATTCCTGATCTTCCGGATATTCGC
GATCATCACTACACGCCGGACCCGAGCGTACTGAAAGTGCTGCCGGCCAAAGTGGACCTG
ACCCCAACCTTTGACGTGTACGATCAGGGCCCCATCGGCTCCTGCACCGCCAACGCGCTG
GCGGGCGCCGTAGAGTTCAGCCGGCTGAAAATCGGCGAAAGGCCGAATTTTCAGCCTTCA
CGGCTGTTTATCTACTACAACGAGCGCACCATCGAGGGGGATGTCAAACACGACTCCGGC
GCCATGCTGCGCGACGGCATCAAAACCCTGCACAAACTCGGGGTATGCCCGGAAGATGAG
TGGCCCTACGTGGCAACCCCGCCTCAGGAGGAAGGCGGTGAATTTCCACCCGGTGCGCCG
GCGGCCACCAAACCGCCGGCACGGTGCTATCAGGATGCGTTGAAATACACCATCACCAAC
TATCAGCGGCTGTATCAAGATCTGGCGCACCTGCAGGGCTGTCTGGCCTGCGGCTTTCCG
TTTGTCTTCGGCTTTACGGTGTATTCCAGTTGGGTCGATCTGCAAAACCTGCCGGTTGTG
GTGCCGTTGCCCTCCGGCAAGGACAAACCGGAAGGCGGCCATGCCGTGCTGTGCATCGGG
TATGACAACGCCACCCAATTGTTCAAATTCCGTAACTCGTGGGGAAAAAGCGTGGGTGAA
AACGGCAATTTCTACATACCGTACGCCTACCTGCTGGATCGCCGGCTATCGCATGATATC
TGGACCATCAATACGGTTAAGAACTAAGCGTCCGCTCAGGCGATGTCCCGCCATGATTCA
TGTCGCTGAGCCGCCCCAACATGACGGCACGGACAAGGTCGGCCTGCGGGCCAACCTTGT
CCCCTTATACCCGATCTCTCAGCTCAGTCAGGACAGCGTGGTGCGGTACGCCGGTTGCGC
GTTGGCGCGCGTGCCGGATAGCGTGAAGAGGGAGATAATCGTCACCGTCAGGACGATAGC
GCCGAGGATCAGATAGGTGTGCTGAAAACCGATGCGGTCATACAGATTTCCCGCCATCGC
CGACAGAAAGATCGCCGCCGACTGTTTGGCGAATTGAAAGCCAATCAGGTAGATGGTGGC
GGACAGCCGGGTGTCGAAGGTGGTGGTGATGTACTTGAACGCGCCCACCAGCAGGAACGG
CACCTCCAGCGCATGCAGCATTTTCAGCGCCACCACTTCCACCGCCGTGGTGGCGAACGC
CGACCCGACAATCCGCACCGTCATGATTGCCCCCGCCACCAATAGCGTGTTTTTGGCGCC
GATGCGATTGATGATCCACGGCGAGCAGAACATGATGACGGCATTAGCCAGTTCACCCAG
CGTGGTGGCAAAACCAAACACCTGATTGCCCTGCTGCGGCGTGGCGAAAAACGATTTGAA
GAAGTTGGCGAACTGCTGGTCGAACACGTCATACACGCAGGCCACGCCCACCACGTACAA
CACAAACATCCACAGTTTGCGATCGCCGAATACCCGGGTCGCCATTTTCAGCGTCACCTG
CGGTTGATTGGCGCCTAGCGCGTCCATCACCAGTACCGTCGGGTGAGGTTCGGGACGGGC
TATCAGCAGCAACACCAGCAGGATCACCGCCGCGCCGGACCCCATCCAGAACACCAGCGC
CGGGTTAACGTTAAACAACATGCCCGCGGTTGATGCACAGAGCCCCCAGCCGAGGCAACC
GAACATGCGCGCCTTGCCATACTCGAAACCGCTCTGGCGGCTGACGCGCTCAATGTAGGC
TTCCACCGCGCCGGAACCGGCGGAAAACACCAGCCCGATATACACGCCGCCCGCCATCGC
CCCCAGTAAGCTATTGACCCGGAGCAGCGGCGCAAACACATACAGAAAGAACGGCGCGAA
CAAAAACAGCAAGACGGTGATCACCCACAGCAGGTGTTTTTTCAACCCCAGCCGGTCCGA
CACTACGCCCATCAGCGGTTGAAACAGAATGGCGAACAGCGAGATCGCGGAAAATACCAC
CCCGGTCTGGGTTTTGTTCAGGCCGATCACCTCCGCCAGCCAGACCGGCAGAAACGGAAA
GCAGGTCGCCATAATGAAGAAGTACAGAAAGAAAAACAGGCCGAAAATCCAGAAATTACG
GTTGGGTTTGTGAGTGCTGGTGCGTGGGGTCGCAGGGCTGATGTCCATATTATTATCCTC
AGAGGGTCCAGACTGGGGAGAGCTCGCGCTCTCCCGCCGTATTACAGACGTTCTAACGCC
AACAGCAGCGCCGTTTCCGGATTGAGGATCGGCAGGCGCAGCCCGGCTTTCATCAGCCAT
TCGCCGTGGTATTCAGCCGATGCCGCCATCCATGCCGGCAATTGGCGCATGGTGCTGCCG
CCGTCGATGACCGGCTTCAGGTCGGGATGATCCACGACGGTCAGCCGGTAACGGGCCTGC
GGCTCCAGACCGGGGAAACGCAGCACCCCGGCCAGCGCATAATCCGGCATCGCCAGTTGC
GCCACTAGAAACAACGCCTGACCCCGATCGGCGCTGATAACCCCTTGCACCTGGGTGGTG
GCGTCCGGCATGTCGACCCGCCACAGGCAGCCGGTGTGCAACAGTGCGCGGTAACGCCGA
TGCAACGCCACGTAATGGCGAAAACCGGCCTGCTCCTGCGCATCGGCTCGCACCGGGTCC
AGCTCGATGCCCATATGACCGAACAGCGCCGTCAACCCGCGAAAAGCAATACTGTGCTGG
CGCCCGGTGGCGTGACAGCGATGATGGCCGATGTGCGCGCCCATCACTTCGGGCGGAAAG
AAGTAGCTCATGCCACGTTGAATCGTCTGCCGCTCCAGCGCGTCGTTGTTGTCGGACGCC
CAGAAACGGTGGCAACGCCGTAGCACTTCATAATCGATACGCCCGCCGCCGGACGCGCAG
GATTCAAACTCCACCTGCGGGAAACGTTCGCCCAGCACATCGAGCAGGCGGTAAAACGCC
TGCGTCTGGCGGTCGGCCGCCGCTCGCCCCTGATGGGCCGGCTGCACCAGTTCCCGGTTC
ATGTCCCATTTCACGTAATCGATGGGATGCTCGCCCAACAGCCAGCTCAGGCGCGCCAGC
AGATAATCGAACACCTCGGGGTTAGACAGGTCGAGTACGTATTGGTAGCGGCCGGTCGGC
TGGTCGTAGCCGGGCAGCGCCAGCAGCCAGTCCGGGTGAGCGCGACAGAGATCGGAATCT
GGGTTGACCATCTCCGGCTCCACCCAGATGCCAAACTCCATGCCCAGTTCCCGTACATGG
TTTATCACCGGCATCAGCCCCTGCGGGTACTTGCGCGGGTCCACATACCAGTCGCCCAGC
GCGGCGCGGTCATGGTCGCGGCCGCGAAACCAGCCATCGTCGATAATAAAACGCTCGACG
CCCAGCGCCGCCGCCTGGCTCGCCATCTGCATGATGTAGTCCGGGTCATGCTTAAAGTAG
ATGCCTTCCCAGGTATTGAGGTGAACCGGGCGCGCCTTGGCACGCGGAAAACGGATAATC
TCCTGACGCAGAAACCGGTGAAACTGCTGGCTCATGCCGTTCAGCCCCTGTTCAGAACAG
GCGGCGTACAGCCACGGCGTGGTCAGCGACTCCCCCTGCGCCAGCGCGATTTCGCCGGGC
AGGTAGAGCGCCTCCGCCTGCAACAGCCGCCGGCCGTCGGTCTTCACCTCCGTGCGCAAC
CGATGGTTGCCGCTCCAGCCGAGGTGCGCGCCCCACACCTGACCGTGCTGCTCGGCAAAT
CCCGGTTCGCCGCTGATCATCGCCGGAAAATATTCGTGCGACGTGCGACCGCGGCGGTTT
TCCTGCACCAGACTGCCGTGCGACAGCAGCGTGCGATGCGGCTGAAACTCCCGCACCCAG
CGACCATGAAACGCCATCACCTCCGTCGCCGACTCCGGCAGCGGCAGCGTTACCGCCAGC
CGCTGCACGTGCCAGTCGCCCGGATGCAGATTGGTCAGACAATGACGCAGTTGCAGCACC
CCGCTGTCGGCGTGCAGCCGTAATTCGGTGGTCAGGCGCAGACCAGCCTGACGGTCTTCC
GCCTCGATGACCAGTTGCTGCGGGTCCGGCTGACGCACCGCGACGGTGGTCAGCACCGCA
AAGGCATCGAGACCGTTGCGATGCCCCTCAATGCCCGGCGAGCCGAACAGCCCGCGTCCG
GTTTCCGCCGCCAGCGTCACCGGCACGTCCACATCCAGCCGGCCGTTCGCCACCGGCCGC
GACAGGCTGTCCGCATCCTGCGGCGAAAACGCCGCCAGATGCGGCCCCCAGTACAGTATT
TCCGCCGCCGGCCAGCAGCGCACAATCACATCCGTCGCCGGACTGGCGAGACGAATCAGC
GTCGTTTCCATCCTCATCCTCCTGAATGATGGGTGATGAGGTTATTTGTATTCCGAAACG
TTTCGGATTAGAACCGAAACGTTTGGGTTTTGTGATCGGGTTAAAAAACGAACGATGAGA
TCGATGGCATGCGCATGCCAGTGGCGGCGGCTATCCGGCCTGTGCCGGCGGCGGGTTATC
GGTCTGTCCGGCACGCAGTTGCGGTTGCCACAACGCCTGCAACGACGCCGGCGCGTCTCC
CGCCAGCAGGCGAAACACCATATCGGCGATCTGCTGCCCCACCTCCACGCGAGTCGCCTG
CGTAATGGCGGTGACCGGTGTCTCCACCAGCGAGTCGGCCGGCAGGCCGTCATAGACGAT
CAGCGATACCGCCTGCTCGCCCTGTAAGCGCCCGCTATCGCGCAACGCCAGCGCTGCCCC
CTCGCCTTGCGTACTGCCGTCAACGACGATGGCGGTGGGCGGCTGCGGCAGTGCCAGCCA
CTGCAAGGTGGTTTGGTATCCTTCCCGGCGCGATGGCGCTATCTGACGCAACAGCTCATC
ACGCCGGGCGATACCGGCGGCGGCCAGTGCATCCAGATAACCGGCGCGGCGCTGGGCGAT
AAATGATTGAGGATGGTGTTCGCCAAGGAAGGCGATGTGACGGTGGCCGAGCGCGATCAG
GTTACGGGTGGCGAGCGCGGCACCGGCCTGATTGTCGAAATCGAACCAGGCATAGGGCGT
CGGCAGGTCGCTGCGCCCGAGCGCCAGAAACGGAAAGCGGATCGATTGCAGATATTGCAG
GCGAGAATCTTGTTGCAGGGTATGCGCGACAATCAGCGCATCCACCCGGCGGCTTTCAAT
CATGCGCAAAAACGCCGGATGGTCAGCCTGCTCCTCGTCGGCGATCAACAGCAGATCGAT
CTCCTGCTTCGACAATTCATGGCTGATCTCCGCCACCATTTCCATAAAGGTGGTATTGCT
GAGCGGCGCAGGCTGCAACGGGAACACCAGCCCAACCGCATCAATACGGCCCATTTTCAG
GCGCCGGGCAAAGGTGTTAGGGCGATAGCCAAGACGTCGCGCCTCGTCTTCCACCCGCAG
GCGTGTCTCGGCCGCCACGTCATCGTAGCCGTTCAGCGCCCGACTGACAGTAGTGACCGA
CAGCCCCAGCGTTTTTGCAATCTGTTTCAGTGACATGGCGCATCACCCACCCTGAATTCC
GTTACGCGCCAGACTACCACAAATCACCGCAAGGGGTATGACGGCGAGGGCTCAACGCAC
CTCGCCGGTGCGCGGGGTCGAGGGACTGTTGACAAACAGCCGAGTTGTTTTGTGAACGGT
GATGTCTGTCTGAGCAGTGAATGATTTCGTGCGAGATGAACGGTGTAATTTCTTTGCTGC
TTCATCGCACGCACGACAAGGAGAGGCTCAACGCCGCCTCTCCTTGACCACTGGCTGGTG
GCTAAACTGTGGCGCTGCGCGCTACCTTCGGTGTTCGCCTTCGCTGTTCGGGCCGCCCGT
GACGCGTTCCTGACGCGGCACGGACTTTCGCCGCATCCATGCGGCTCACCCGGCGAAGTC
GCCCGCCTCAGCACAGTTTTTAACGCCGGAAAAACCTTTATCCTGTAATTAAAGATAATC
GCCAGCGGGAAAGGTTACTTCTTGTCTTTATCGGCCTTGTCGATCACCGTGCGCGCCCAG
CGCGGGTGGTGTTTCAACGCCCATTTCTCCGACACCTTGCCTTCGATCATGCCCTTGATC
GAACCGCGTACCCAGAACGCCATGTACATGTGAATCAGGATGGCGTGGATCAGCACGATG
GCCGCCGTAGCGTGCAGCAGAATGGCGTAACGCACCACATCGATCGGGAACAGAGGCGCG
AAGTAAGGGCGCCACATGATGATGCCGGTAATCAGCAGCACCAGCGTCAGGCCCATGATG
CTCCAGAACATCATTTTCTGACCGGGGTTGTATTTACCCACGTCAGCCACTTCATGCTCG
TTGCCCTTCAGCACCTCGATAATATTGAGGAACCACGGCAGATCGCGCCGTTTCGGGATG
TTGTGACCGACGAAACGGATAAACATCGGCACCAGACAAATGACGATCAGGATACCGAAG
AACGGGTGCATGATGCGCCCCATCTGCGGCGTACCGAAGGTTTGCGTCAGCCATTGCAGC
GTCGGGAAAAACAGCGCGATGCCGGACAGCGCCACCATAAAGAAGCTGATCACCACAATC
CAGTGGCAAACACGGTCAATAAATTTGGTGCGCACAATCATTTTCGGGTTACTCATGCTT
ATCTTCTCCTTCATGCGGTTGCCCTTCATGCGGGTGCGCGGTCTCTTCCGTGTTCGGCCC
AATGCCGATGTAGTGGAACATTAACCCGGCAAACGTGGCGACGAAGCCCAGCGTCGAGAG
TGGCTTGAGAATGCCTTTCCACAGGTTGACCGGCGTCGAGATTTTCGGGTTGTCAGGCAG
GTTGTGGTACAGCGACGGCTTATCCGCATGATGCAGCACATACATTACGTGGGTGCCGCC
GACGCCCTGCGGGTCATACAGACCGGCATTGTCGTAGCCGCGTTTCTGCAGATGCGCGAT
ACGCTCGGCGGCGAGCTGTTTCATCTCGTCCTTGGTGCCGAAGCGAATAGCGCCGGTCGG
GCAGGTCTTCACGCAGGCCGGTTCCTGACCGGTGCTGACGCGATCCACGCACAAGGTGCA
TTTGTAGACGCGGTTATCCTGCTTATTTAAACGCGGAATGTTGAACGGACAGCCGGCGAT
GCAGTAACCGCAGCCGATGCAGTGTTCGGATTGAAAATCGACGATGCCGTTGGCGTACTG
AATGATGGCGCCCGCCGACGGGCAGGCTTTCAGGCAGCCCGGTTCGGCGCAGTGCATACA
GCCGTCCTTACGGATCAGCCACTCCAGACGGTCTTCGCTCTCGACTTCAGAGAAACGCAT
CACCGTCCAGGATTTGGCGCTCAGGTCGGCCGGATTGTCGTACACCCCGGCGTTGTGGCC
GACGTCGTCACGGATGTCGTTCCATTCAGAACAGGCCGCCTGACAGGCTTTACAGCCGAT
GCAGGTGGTGACGTCGATCAGTTTGGCGACTTCGCTTTTATCATCCCGAACCTGTGGCGG
CGGCGTCAGGCTGCTGGTGGCGGAACGCTGGATAATATCCTGTGATTGCATTGACATAAC
GTTCTCCCCTTACACCTTTTCCACATTAACCAGAAACGCCTTGTACTCCGGCGTTTGCGA
GTTGGCGTCGCCGACGCTGGGCGTCAGGGTATTCGCCAGGAATCCCTTGCGCGTGGCGCC
CTCAAATCCCCAGTGACAGGGAATGCCGACGGTTTCGATCGCTTTCCCGGCCACGGTCAG
CGTCTTGATGCGCTTGGTCACCACCGCTTTCGCTTTGATGTAACCGCGCTGGCAGGACAC
TTTCACCATATCGCCCGCCTGAATCCCTTTGCTTTTCGCCAGGTTTTCGCCGATTTCCAC
AAACTGCTCCGGCTGGATGATGGCGTTCATGCGCGCGTGTTTGGTCCAGTGACGGAACAG
CTCGGTAATGGAATAGGTTGTCGCGACATACGGGAAATCGCTCGCCTTGCCCATGGTTTT
GGCGTCGCGCGGAAACAGGCGCGCCGCCGGGTTGGACACCACCGCCGGGTGCAGCGGGTT
GGTGCCGATCGGGGTTTCTATCGGTTCGTAGTGTTCCGGGAATGGGCCATCCGTCAGTTT
GTCCAGCGAGAACAGACGCGCCACCCCTTCCGGCAGCATGATGAACGGCATGGTGTCTTT
GCCCGGCGGCACCGTGGCGGCGAAATCCGGCACGTCGATGCCTTTCCACTTCTGGCCGTT
CCATTCCAGCAGTTTGCGTTTGCTATCCCAGGGTTTGCCTTGCAAATCCGCCGAGGCACG
GTTGTACAGGATGCGGCGGTTCTGCGGCCAACACCAGGCCCAGCCCGGCGTGCAGCCCAG
ACCGACATCGGTATTGTCGCGGTTAGCCATCTGGTTGCCGGCTTCAGTCCAACTGCCGGC
GTAAATCCAGCAGAAGCTGGCGGTGGTGCCGTCGTCGCGCAGTTGCGAGAAGTCCGCCAG
CTGCTGGCCTTTTTTCAGCACCAGATTGCCTTTGTCGTCATACACGTCCGCCAGCGCCAT
GCCGTTGGATTCGCGGGCCAGCTCTTCCGGCGTCGGGTCTTCCGGGTCCTGATAGTTCCA
GTTGATGTTCATCACCGGTTCCGGGCAGACGCCGCCCTCTTCACGGTACAGTTCGCGCAG
GCGCATCATCAGGCGGCCGAGGATCTTACCGTCGTGCAACGCCTCTCCCGGCGGCTCGGC
CGCCGCCCAGTGCCATTGCAACCAGCGGCCGGAGTTGGCGATAGAGCCGTTTTCTTCGGC
AAAGCAGCTGGACGGCAGGCGGAACACCTCGGTCTGGATCTCGGCCGTGTTCACATCGTT
GAACTCGCCGTGGTTCTGCCAGAAGGTGGAGGTTTCGGTGGCTAGCGGGTCGATCACCAC
CATGTATTTCAGTTTCGACAGCGCGGCGGTGGCCTTGTTCTTGTTGGAGAACGCCGCCAG
CGGGTTAAAGCCCTGAACGATATAGCCGTTCATTTTGCCGTCCAGCATCAGCTCGGTCTG
GGCCATCACGTCATAGCTGCGGTCCCATTTGGGCAACCAGTCATAGCCCCAGTTGTTGGA
CGCCTGCGCGTTATCGCCCCAAAAGCTCTTCATCATGCTGATAAAAAACTTCGGCGTATT
CTTCCAGTAATTCACCTGATCCGGCAGCAGCGCGTCCGGCGTGATCTGACTAAGATAGGT
TTTCAGGTCGCCCTGTTTCTCGGACGGCAGCGGCATATACCCCGGCAGGTTGAGACTCAG
CAGCCCCAGGTCGGTATAGCCTTGAATATTGGAGTGGCCGCGCAGCGCGTTGATGCCACC
GCCCGCCATACCGATGTTGCCCAGCAGCAGCTGGATCATCGCCGCCGCGCGGATAATCTG
CGCGCCGTTGGTGTGGTGGGTCCAGCCCAGCGCGTACATGAAAGTCGCGGTTTTGTTGGG
TACGCAGGTATCCGCCAGCGACTGACAGATCTCTTCGTACGCCTTCGCCGGCGTGCCGCA
CAGCGAGGTCACCATCTCCGGCGTGTAGCGGGAAACGTGTTTTTTCAGCAGGTTCCACAC
GCAACGCGGGTGAGTCAGCGTCATGTCGCGTTTGGCGAAACCGTCCGCCCCCAGTTCGTA
CTGCCAACTGCTCTTGTCATACTGGTGGGTCTGGGCGTTATAGCCGCTGAACAGGCCTTC
GTCGAAGCTGAAATCCTCACGCACGATCAGGCTGGCGCTGGTGTAAGACTTCACGTAGTC
GTGGTGAATTTTGTCGTGGGTGATCAGATAGTTGACGACCCCCAGCAGGAACGCGGCATC
GGAGCCGGCGCGGATCGGCGCGTACAGGTCGGCCACCGCGGCGGAGCGGTTAAAGCGCGG
ATCGACCACGATCAGTTTAGCGTCGTTGTGGGTTTGAGCTTCCACCGCCCATTTGAAGCC
GACCGGGTGCGCTTCCGCCGCGTTGCCGCCCATCACGATAATCACGTTGGCGTTTTTGAT
ATCCACCCAGTTGTTGGTCATCGCCCCACGGCCGAAGGTCGGCGCCAGCGCAGCCACGGT
CGGGCCGTGGCACAGGCGCGCCTGACAATCGATGGCGACCATCCCCAGTGAACGGGCGAA
CTTCTGGTCGAGAATGCCGGTTTCATTACTGGCGGCGGAAGAGCACAGCATCCCGGTGGT
CAGCCAGCGGTTGACCAGCGCGCCTTTGGCGTTGAGGCGCTCGAAATTGGCGTCACGGTC
TTTTTTCATCAGGCGGGCGATGCGGTCAATGGCGTCATCCCAGCCGATGCGCTGCCATTT
ATCCGAACCGGGCGCACGGTATTGCGGGAATTTCAGGCGGCCTTCGCTGTGGATGTAGTC
CACCAGACCGGCGCCTTTCGGGCATAAAGAGCCGCGACTGACCGGGTGATCCGGGTCCCC
TTCGATGTGAAAGATGGCGGGTTTGGCGTTCTTTGCCCCATCGCCCAGGCTGTACATCAG
CAGCCCGCAACCGACGGAACAGTAAGTGCAGTTATTACGCGTTTCTTTCGCCCGCAGCAG
CTTGTACTGACGGACCGAGGCCATAGCTTCCGTTGGTGTAAATCCTAAAACAGCGAGTGT
AGTCCCAGCCATTCCCCCGGCACAGACTTTAAAAAAGCCCCTTCGATTAACTTGCATGCT
TTTCCCTATAGAATTTATGTATTTTTTTTGTTGCGGGAAATCTAACAACACGCCACGAGG
AGATTTTGAGCAAAATCAAAAATTACGGTTTTAATAGTACATTCACCCCCTTTATGGGTA
TTGGCAGGTGGATTTTCGTTATGTAATTAAATACATAACGATAAATATGCTTATTTAATC
GACATATTAGCGCGGTTCCACCCTTGGTTATTTCGGCAGTAAAGCCTCTCCTCTTATCAC
GCCCCACCAGCATTGACTCATGTCGGTAACCTATCGCCACGAATGCGTAACAATCCAAAC
GTTCAGCCAGAAGCTGAATACACCTGCCTGACGCGATTTTGCAACATATCGTCAACAGCC
GGGTTTCGCCGCTAACCGCAGGTGGGCGGCCTTGCATTGAAAACCGGGCAAAAATGTCGG
CCGCGCCTTGAATCCTGCCGCTTTTGGCACCACATCAATACGCATACGCTGATATAACCT
GTAGTCACCGTTCTGTGACACCGATCCGGAGACCTTATGGCGGACCTGCACCCGAAGCAC
TACTCCCCCGAAACCGGGCGTTTTTTCAACCTGCGCCCGTCAGCCGCACCGCGGATGAAC
CTGTGGCAAAGCCTGTCGTTGATTTGGCGGCTTGGTTTTCAGCGCAAAGGGCGCGTACCG
GACACACGGCTACCGGTGATATCCCCCGACCTCAATGCGTTTCTTGCCGCTGATGAACGC
CTCAAATTTATCTGGTTCGGGCACTCGACCCTACTGCTCAATCTGGATGATACCCGTATC
CTGATCGACCCGGTGTTTTCCGCCAGCGTGTCGCCATTCAGCTTTATGTTCCGCCGCTTT
CAACCGCCGGCGCTGACGCGCGAGGCACTGCCGGATATCGACATCATCCTGCTGTCGCAC
GATCACTACGACCACCTCGACGAGCAGACCATTCGTGCTTTCCGCGACACCGCGACCCGC
TTTATCGCCCCGCTTAAAGTGGGTGAACACCTGAAAAAATGGGGCATTGAAGCGGAACGG
ATTCAGGAGCTGGACTGGTATCAGTCCCATACGCTTAACGGCATCACGTTTACCGCTACG
CCGTCGCACCATTTTTCCGGCCGTAGCCTGTCCGGCCGCAACACCACGCTGTGGGCGTCC
TGGGTGATTCAGGGGCAACGGGAGCGTATTTTTTTCAGCGGCGATTCCGGCTATGGCGAG
CACTTCCGCGATATCGGCGAGCGCTTCGGCCCGTTTGATCTAGCATTTATGGAAAACGGC
CAGTACAACGAACGCTGGCCGGACTCACACATGCACCCGGAACAGACCGTGCAAGCGGCG
CAGGACGTACGCGCCCGCCTGTTTATGCCGATCCACTGGGGGATGTTCGCGCTGGCCTTC
CACGACTGGGCCGACCCGGTGCGCAGCAGCAGCCGGCTGGCGCGAGAGCGGCAGTTGCCG
ATCATCATGCCGATGCTGGGGGAAGTCGTCACACTGGGGACGCCGACGGCGACGCCGGCG
TGGTGGGAACAACAGGTTGATTGTCAATGCACACCGGTGATAACCGATGCCGTCGTGCAG
GATGTGGAATAGCTAAGGTGGCGGATGAAAAACCGGGCGAGTGCGGCGTTAGTTAGTATT
GCCGATTTCGCCCGCTAAACAGGCTGGGATATCAGTAATATCGAGATCCAGCGGCTGACG
TTGGAGCACACACTAGCCTTCGCTGGTCAGCTATACGTTTCACAATCTGACGGATGTCTG
TACCGCGTTCGACCAGAACGGCAACAGGAAAATGTTGCCGCTACTGTTAGATGCATCCGG
TGCACAGAGCATCTATGGATGAATGACTGAGATATGCCTCCCGCAGGAAGTGGAGGCATT
GAATAAATAGCTAGCAAAGGCCATGTAAGCATGGCCCTATGTCCGGCTTATTTTTCATCA
AAAACATTACAACGAGGACATTTCCAGTTTTTACTATTGCTAGCGCGATCCGGGTGAATC
TGATTTTCTGGTGGATTAAAATCATGCCAGTTCTGACATTCCTTTTCGAATGCAGCTTTG
GGTGACGAGGCCGTCGAAAACTTGAAATGCGTACATAAAGGGTGCTTACCAATATGGCTT
TTTAGCCGTTGATTTACATCACTATCAGAGCGACCAACATACCGCACTATAAATTGATTG
CCACTGATATACCCTAAGGCGTAGTTTCCAGCAGTGTTTGGAACAACACGATCAATTTCG
TCCGAAGTAAAATCGTAATAATTCCCCATATATAAATCTAATGAAGCCATTCGGCTTTCC
TCAAAATGCCGCACCAATCGCGCACGTTTTATATGGTTTTCCCAAAGAGCCTTTTCAAGC
GATAGCGCAAAAAATCATTAAAATAATTTAACATTTACTTCTGGTTATAAAGTGCCGAAA
AAATTCTGAGCGCACGGGGCAACCCTCACGTATAGCACTACAGGAACCTTTCATACACTG
GATATTAGAGCAATCAGGCCATAAGGCTACATCTGAGACGAAGAGAAAAATAACCCTAAT
AACTCTATACAATTGCTTTTCAGGGTTATTAGGGTTATTTTTACTTCATGGTCAGGTTAC
GGGGTTTAAGGATGGACAGCAGGACGCTAATAGCAGAAATCAAGGCCGATGGATGGGAAC
TGGTAAGGGTTAACGGCAGTCATCACCATTTTACCCACCCAACCAAACCGGGATTAGTGA
CCATCCCACACCCGAAGAAGGATTTACCGATAGGTACGGTAAAAAGCATCAGGAAACAAG
CGGGAATATGATCCCTGCTTACTCAAAGAGGCTGAATTATGTTTTATCCCATTGCAATTG
AAGCAGGCGACGATACTCATGCCTACGGCGTGACAGTGCCGGATCTGCCGGGCTGTTTCT
CCGCAGGTGATACGCTTGATGAGGCCATCGCCAATGCCAAAGACGCGATCACCGGCCATA
TCGAGCTGCTGATCGAGATGGGTCAGGATATTCCTGCTGTGTCATCAGTCGGAACGCTGG
CGAAAGCACCGGAGTACACCGGTTACACCTGGGCTGTTGTTGATATCGATGTCACCCGGC
TGATGGGTGGGGCAGAGAAAATTAATGTCACGTTGCCGAAATCGCTGATTGACCGTATTG
ACCGTTGCGTAGCGAGTAACCCGGAATTTAAGAGCCGCTCAGGGTTCCTTGCTCAGGCAG
CGTTAGAGCGGATTTCATCCATTCGCTAACCTTATCTAAAACCTGCTTCGGCAGGTTTTT
TGTTTACACCAATATCAGAAAGCCCCGGTAATTTTTGCCACAGCGCTTCCCGCCGCTCAG
CATCCGCCTGTTCCTTGTGTAACGCCTTCTCCAGCCAGTCGCTGGCGGTCGCCCGACGGA
GGATAAACACCCCGTCGTCATCGCCGATCGCCAGATCGCCGGGGTGCACCGTCACACCCG
CTACCGTCACCGGCACATTGACCGCACCGGCCGTTCCCAGCGTGCGGGTGGTAATAGCGC
TGATGCCTTTGCAGAACACCGGCAGGCCCAGTTGACGCAGCGCGCGCGAGTCGGTCACCG
CACCGGCCACCACCACGCCCGCTAGCCCTTTCACCCTGGCTGCCAGCGCGCGCAGTTCGC
CCCAGCAGGCGCGCTCTTCCTCATCCGACGCATCAACAACCAGTATATCGCCGGGCTGAC
TCAGCAGCAACGCCTCGCGCAGTACGCCGCCATCCGGCGGGCACAGCTTGACCGTCACCA
CATTGCCGACCATCTGCATATCCGGCAACAGCGGCCGGATGCCGTGCAAATAACCGGTTT
CCGTCAGATGCCCCAGCGTGGAGGTGCTGATTTGACGGTAGCCTGCCAGCAACTCGTCAC
TGAGCGGCGGCACGCGGGGAATGATTTGATAACTCATCGTATTTCCTGACTGTGGTTGTC
ATCTGCCGGGCCTATGCCATCAGCCCCTTCGCGGGGTTTCTCCCGCCCGAACGGAATACA
CAATGGCGTGTGGAAAAACGGGTCGGGAACGATCCGACAGTCCAGATTGAACACCGTTTT
AACCAGCGCTTCATCCAGAATCGCAGCCGGCGCGCCCTGCGCGAAAGCGGTGCGGTTGTG
CACCGCCACCATGTGGTCGGCGTAACGGCAGGCCAGATTGAGGTCGTGCAGCACCATAAT
GATGGTTTTGCCGTGCTGGCGATTCAACTCACGCAGTAAATCCAACACCTCGATCTGATG
CGCCAGATCGAGGAAGGTGGTGGGTTCGTCCAACAGCACCACCTCGGTGTCCTGCGCCAG
CGTCATGGCGATCCACACCCGCTGGCGCTGGCCGCCGGACAGCGCATCCACCGGTCGCTC
CGCCAGCATGTCGGTGCCGGTCTGGCGCAGCGCCTGATTCACCATCGCCTCGTCTTGCTC
CGACCACTGCTGTAGCCAGTTCTGGTAAGGATAGCGGCCCAGGCTGACCAGCTGTTTCAC
GGTAATACCTTCCGGCGCATCCGGCATCTGCGGCAAAATCGCCAGTTCGCGCGCCACGGC
GGCGGTGGACTGCTGGTGGATATCCTCGCCATTGAGGATCACCGCGCCTTTCAACGGTTT
GAGCAAACGGGCGAAGGATTTGAGCAGCGTACTTTTGCCGCACCCGTTGCTGCCAATCAG
CACCGACACTTTGCCCTTCGGCAACTGGATATCCAGATTGTCGATAATAGTCTGGCTGGC
ATAGCCGAGGGTCAGTTCCCGGCTGGTAATGGCGGTCATCATCCGTTTCCTCAGTGGTGT
TGTTTAATCAATAAATACAGAAAGAACGGCGCGCCCAGCGCCGATACGAAAATCCCGGCG
GGCAGATCCAGCGGCAAAAACAGCGTTCGCCCACACAGGTCCGCCACCATCACCAGCCCG
GCGCCGCTCAGAAACGCCATCGCCGCCTGCCCGGCAAACCCCGGCGCCACCAGCCGTTTG
GCGATGTGCGGCGCGATCAGCCCGACGAACGCCATCGCGCCGCCCCAGGCAATCGCCGCG
CCCGCCAGCGCCACGCTCAGCAGCAGCAACGCCACGCGCAGCCACTGCACCCGCACGCCG
ATGCCTTGCGCCAACCCGTCATCCAGTTGCTGCACCCGTACCTGACGCGCCAGCAACACC
AGCCACGGCGCAATCAGCAGCAGCCAGCCGCCCAGCTCGCGGGTTTCGCGCCAGCTGGCG
CCGTAGACGCTGCCGGTCAGCCAGACGTAGGCCGACAGCGTGGTGGTCAGCGGGCTGAAC
ACCAGCATGAAGGTGGTGGCCGCCATCAACAACGCCGACACGCCGACGCCGGTCAGCACC
AGCCGCTGCGGCGATACGCCCGATTGCCACGCCAGCCAATACACCGCCAGCGCCGCCGTC
GCGGCGCCGATCATCGCCGCCAGCGGCAGGTAGTGCGCCCCCAGCGTGGCGCTAAGAAAC
GATAAGTAGAACACCGCCGCCGCGCTGGCGCCGCTGGTGATGCCCAGAATATCCGGCGAG
GCCAGCGGATTGCGGATCATCGCTTGCAGAATCAGCCCGGACACCGCCAGCGCGCCGCCG
ACCAATGCGGCCAGCACCACCCGCGGCAACCGTAACTGTTGCACGATCAGCGCCGCGCCT
TCAGGCTGCGACGACCACAACGCCCGCACCACCTCCCACGGCGACAACATCAGTTTGCCG
ACGCCAAGCGACGCCACCATCACCGCCAGCACCAGCAACAGCGCCAGCGACACCCGGCCG
ACGGTGGTCAGGTTGATCTGGCGGGAAAAACGCCCCTGCCGCCACACCAGCACATGATCC
ATGCCCCCACGCTTATCCATAACGACCTCCGCGCCGCAGCAGAAAAATAAAGAACGGCGC
GCCGAACAGCGCGGTCATCACGCCAACCGGCACCTCCTGCGGCACAATCACCACCCGCGC
CAGGATATCCGCCAACAGCAGCAGGCACGCCCCCAGCAGCGCGCAGCCGGGCAGCAGCCA
GCGGTGGTCGGCAGGCAACAGTTTGCGGGCCATGTGCGGCACAATCAGCCCGACAAAGCC
GATACTGCCCGCCATCGCCACCGCGCCGCCGGCCAACGCCACAACCAGCAGGCTCATCAG
CAGCCGGATGCGCCCGGTGCGCTGCCCCAATCCACGGGCGATGGCTTCCCCGGCGTTCAG
CACGTTGACCTGCCCCGACAGCAGCAGTGCGCCTGCCAGCGCCGCCAGACAGTAGCCCAT
CAGCGGCAACACCATCGCCAGTTCGCGATCGGCCACCGACCCCGCCAGCCAGAACAGCAC
CGTATCCAGCCCTTCCTGATTCACCACCAGCATCGCCTGACTGAAGGCGGCGAACATGGC
GGTGATGGCCGCGCCCGCCAGCACCATACGCAACGGGTTAAGACTGCCCTTGCCCATCGT
GCCGATCAGCCACACCAGACACCCGGCCACCGCCGCACCGGCAAACGCCGACCACAGCCA
CACCGACATCGCCACTTTGGGAAACAGCGACACACAGACAATCAGAAAAAACATCGCCCC
GGCGTTGATGCCGAACAGACCCGGCGATGCCAGCGGGTTGCGTGTCAGCACCTGCATCAA
CGCGCCCGCCACCGCCAGACTTGCGCCTACCACGATGGCGATCAGGGTGCGGGACAGGCG
GGTCGAGGTGACCAGAATATGGCTGACGTTGAGCGGGTCCGGGTGCCACAGCGCGCCCAA
CACCTGCGACGGCGCAATCCACATCGGCCCGACCATCAGACTGAGGACGGCCAGCACCAG
CAGGCAAACACCGCCGCCCGCCAGCACCTGACCGGGCGCTATCCGCGTCCCGGCCGGTAT
CACGGCATGACTCATGACGCGCCTCCTGCGATGCCGGTGACCCGGGCGATATCGTCCAGC
ATCATGTTGGCGCCCAGAATACCGCCGGACAGGCTCCAGGTGACGCCATTCACCACCCAC
ACCTGATTACGCCGCGGGGCGCGTAATTGCTGCCACAGCGGGTGGCGAATCAGGGATTCA
TAGTTGCGTTGCACAGACGGACTCTCGGATCGCAGGAAAATGAAAAAGATGTCGGCATCC
ACCACCGGGATGCTCTCTTTGTTGGTCAGTTTGAGGGACACGCCCGGCTGGGTTCGGCTG
GCGTCGCTCCAGCCGAACCCCAATTCGCTCAGCACCGAGCCGGGAAAACTGCCGGGCAAA
TAGCTGCGGATATGGTCTTCGCGGATATCCAGTATCGACACGGTCGGCGGCCAGTCGCCG
CCGAATTTGCGCTGCAACTGCTCGCGCAGCCAGCTCACCCGCTGCTGCCAGTGTTGCAGC
AACTGATCGGCCACCGCCTGACGCTGGAGCGCCTGCCCCATCACCTGCACCGTTTTTTTG
AACTGATAGATTTCATCCAGCATCACCACCGGCGCAATCTGCGACAGCAGCGGCTCCAGC
CGCTGATGACGAAAGCGCGACGCGACGATAGCGTCGGGCTTCAGCAGCACGATGTCTTCC
AGGCTGGGTTGCGTTTCCAGCCCCACATGCGGCACCCCGGCCAGCGCCTGACGCAGGTAG
CGATACATCGGCTTCTCGCTCCACGAATCCACTACGCCGGCGGGCGTTATCCCCAGCGCC
ACCGCGGTATCCGTGGCGCCCTGAAACAGGGTAATGACCCGTTGCGGCATAAACAAGGAC
TGGGCCAGCGCAGGCCGGCCCAGTCCCAGTGGCAACAGGCTTAACGACAACCGCAGCAAT
CGGCGGCGCGAAAGTAAATACTCATTCACGATTCTATGTGATCTGCCTTTTCCATAGTGA
TGACCAACCCATTAAGTTCAGAAAGGAGATCTCTGGCGTCAAAAACTGTGCTGAGGTGTT
CGTCTTCGCCGGGTGAGCCGCATGGACGCGGCGAAAGCCCGTGCCGCGTCTGGAACGCGT
CACGGGCGGCCCGAACAGCGAAGGCGAACGCCGAAGGCACCGCGCAGCGGCACAGTTTAG
CCACCAGCCAGTGGTCAAGGAGAGGCGGCGTTTGAGCCTCTCCTTGTCGTGCGTGCGATA
ACGTCGCAAAAGTGAGCCGTAGCTTATCCCGCACGAAATTTCTCTCTGCCCTTACATGAA
CCCGATAACGACAAAGACACCCTATTGTTTGTTAACAATAATGGACTGAAATGGATTAAT
CACTTCCCCCTTGCCGAACGGCATACTCCCCGGTCCGCCGGCGCGGGCGATCATCGGGGT
AATCAGCAGTTTCTGCGGCCAGTTCGGCGCGTCGAACAAGCGGGTTTTCAGCATCGCCTG
CGTGTCGGCGGCAAAGCCGGCACGGTCAATGGCGCCGTTGATTTCACGGCGCATCACGCC
CCACAGCGTCGCGGCTTCCACCTCATAGGTCAGCGACAGCGTTTCGATAATCGCCCGCAT
GTTGACCTGAATGCCCAGCGTTTGCAGCCAGAACAGCAGATCGTCCAGACGCTCGTGGTA
AAGCGTGTTGGCATGGCCCTGCTTGATACGGTACATCGGGTCCTGCATGCCGTTCTGTTC
CAGCGTCGGCACGTGGATGCGCAGCGAGTCGTGATCGCGCAGCAGCAGGCCGTGGGCCTG
ACCGGCTTTCCATACCAGCACCGCATTCTGGCCGTGGATCTCGCCCAGCATCCCCAACCG
GAACATGCGGAAATTAATGTCGAAGAAACAATGACAAAGCTCAGCGAACAATGTCAAGAC
CGAATCGGCGTTCGTCGGCAAGCCGCGATACGCCAGCCAGTCGTCAAAGAAATGACGGCT
GCTGCCCGGCAGCGGCGTACCCAGCGCCGCCATCGGCATCAGGCGGTAGTCCGGGTCGTC
GAACAGCGCTGACGGATAACTGCGCACCATCGCCGACAGGTGGCGCGGCGCTTCGTCAAA
CAACGTGGCCTGCGGCGGCATAAACGCCCACCACTTGCCTTCGTCGCACAGGTAAAGCCG
TTCCTGCAACACCGCGTCCTTGTCATGTGCCTGACGCAGCAGCGCTTCGCTCAGCCCGCC
GTTGATCATTTTCACCGCCGGCAGGTAACGCGACGCCCCCAGTGAATAGACCGCCATCGG
CAGTTTGAGGTAATCGGCGCTGGCGAAGCACGGCGTCATTGAGCGCAGTGACGAGGTCGG
CAGATAGCGGGCGGCGCTGAAATCCAGCCGGTGGCAGTCGCCGTTGCGAAAGGCGTCGCC
CAGTTGGGTTTCCAGAATGTGGTCGAACTGCCACGGGTGCACCGGCAAGGCGATGTGGGT
GTCGGCGATACCGCGCGCAGCCAGTTCCTGTTGCAGTGCAACCTGTTCCGCCTGCGGCAG
CAAATAGCCCGCCGGATACTGGTCAGCCGTATCGCTGATGCCGTCGCCGCATTGCAGGCG
ATCTTTCGCCACCGCCACCCAGTTCAGCGCCACCGGCTCGGCGAACTCGGCCACGTAGCG
GCGGTATTCTTCCGCATTCAGCCCCTGTTTGGCTTTCGCCGTCGGGTGGAACGGACGATC
GCGCAGCGACGCCCACCGCTCCATCACATGGAAGAAATCGGCGTTGCTGCGCGTCAGCAG
GTTATCGGTATCGATGCGGTGCTCGCGCGACAGCGCGGTCTGCTCGACGCTGGTGTTAAG
CACATCCAGAAACAGCGCCTGCCCTTTAGCATTATTTTCCGCGGCATGAGTGTCACCGGC
ATTGCCTTCTTCACCGTGCTGGCCGGCGAACACCAGATTCATAAAGCTTTCCGGCTCCAG
TTCACGCCAGTCATTGCCGCCCTGCTGCCAGGCGTAAACCATCGTGTCCGGCACTTTTTC
CCAACGCTGGGTAATACCGGGGCGCAACGCCACCACCAGATGACGCTGTTCACGTTCGTC
GCTGCACCAGCGCCACAGGCAGGCCGCGCTATCCAGTGCGCCGAACGGCACCGGTTGGCC
GTACTGCTGCCGCCACTCATTGGGGGTGTACAACGCCAGGAGTTGCGGGCCAAAGAACTC
CTCGGCCAGCAGGCAATCCACCAGATCCTGCATCACGCTGTGACCGGCATCCTTGTAGTG
AGACGTCGTTTTCATCGCATTACTGTCCATCACATTACCTTCCATCGGATCATTGTCCTT
CTGCTGAAATCGTTGCGGCCAGTCTGGCCTGTAAAGCACGAAACGCGATACCGCGTTCGT
CGCCCAATACAAAAGCGTGCACGCCCTGCTCGCGCCAGCGTGCATGATCGTCGTGCTGGC
GGGGAATGGCGCAATACGCCACGGCATGCGCGTCGGCGGCCCGCCGCACCTCGGCCAGCG
CCGCCTGCACCGGCGCTGCCGCGGTCTGCCACGGCATCCCCAGCGACTGGGAGAGATCCG
CCGCGCCTTCGAGAATCATGTCCAGCCCCTCTACAGCGGCGATCGCGTCGGCCTGACGCA
CGCCCTCGGCGCTTTCGATCATCGCCACCAGCATGATTTCCCGGTTCGCCAGCGCAACGT
ATTCCGCCAGGCTGTGCTTGCCGAATGCGCCGGGACGGCCGCTGTTAAGGCTGCGCTCGC
CCTGCGGGTGGTAGTGGCAGGCGCGCACCGCCGCGCGTACCTGCTCGGCCTGTTCCACCA
TCGGCAGCACGATGCCCTGCGCGCCGCCGTCCAGCAGGCGCAGCATAGTTTTGGGGTTAG
CGTCGGCCACGCGCACCAGCGGCGTCAGCGCGTAGCTTTCCGCCACCCGGATCATGTTCT
CCACCGTTTCCGGGTTAATCAGCACATGTTCGGTATCGATAATCACGAAATCGAACCCGG
CTTCGGCGATCAACTCCACCGACACCGGTGAAGGGATCGAGGCAATCAACCCGTATACCG
GCGAACCCGCCGCCAGCTTGCGCTTGAGTTGGTTGGTTCTTAGCATGACGACGGTCTGAA
CAGGTGCAACGGGTTCGGCACCGATTTAAAGCGGCGCTCGCCGTCGCCCAGCAACCGGCG
TTTGGTTAGCTCCTCCACCTCGTAGGTCGGCGCAAACACATCAAACAAGCTGTAGCGCGA
GCGGTGTTGCGGATGCTCGGCCTGATAACGCAGCACCACCTCCGCCGTCATTTCCCAGAA
CTGCGCTTCCGGCAGTGGGTAATGTCGGCGCAGGAAGATCGCCATTTCCGCCAGACAGAT
GAAGAAGAACGAGTCGCAGGTGAAATCACGCACCGCGTTGACATCCTCGGTAAGAATGAA
GGAATTGCGGTTGATTTTGGCGTGGCTGGCGGGCAGCGGCACCAGATCCGGGCGCATGGC
GGGGCGCGCCAGATGGTCCGGCGAATAACGCACGCCATCGTGGAAATCTTTAAGCGCAAT
ACGCTGCGGCCAGCCATCGCGCACCACCAGCACGATATTCTGACCGTGCGACTCCATGCC
GATGCCTTCGGCGTACAGCATGTGGATGATCGGTGACACGGTGACTTGCAGCAGCTGACG
GGTCCAGGCTTCCAGCCCGTACTGACGAATCCAGGCATCGATAAACGGCGCTTGCTCGCC
GCCGTCGTAACGGTGTTCGACATGGCTCAACCCGTTGAACGGCACCGCCTGTTCGTCCGG
TTGTAAATACTGATGGATGCTTTCGCGCCAGATCGCGCCCATCACGCCGTAGGCCTGCGC
CATACGGGTGGCGGGCAGCGGCTGGGTGTCGAAACTCACGCCGGCGACCTCGCCGAGAAT
CACGAATTTCAGGTTACGGGCGGTCTGGTCGGTGTCGATCAACTGCTGCAGCCAGTCGGT
GATGATCGGTCCGTTCATTACCGTGTGCCGCGCCAGAATGCGGGTGCTGGAGGTGTTGGT
CATGCTCATCGCCAGCTTGACGTAAGGGCGCGTTTTCTCCGTCACGTTAGCCAGCGTACG
GATGGACTGCTGCGCCTGCCAGCGGTCATCGGAAGCGCCGAGGTAAATCAGCTCGCCGCT
GACCAGCTCCGGATAAAACACCGGCGCAATCACGTTTTTCCACTGCCACGGGTGCACCGG
TATCAGTTGATAGTCTTGCGCTTTGCGCCCCTGACGCGCCAGCTGTTCGCCAAACGCCTG
CCAGCGCGCCGCGCCGAATTCGGTTTGCAGGAAATCGTCCAGATCCAGTTTGGACGAGTG
GTTGGCAGACGCCAGAGGCTTCGCCAGCGCCAGCCAGACGATGGCGAAAGGCTGGCCGAA
CTCCGGCCCCCACTGGGCATTATCCTGCAGGCTGAAGCCGATACGCGACTTGTAGCAGGG
ATGGTAGCTGTGGGCGTCCATAAAGTGGCGCTCCAGCTGGTCGAAACTGAGCTGATGCGC
CGGTTTTCCGGGTTGATAATCCTGCGCTCGCGACTGCAAATCCTTCAGTTGGGTCTGCTC
CAGTTCCTGTACGAAACGCGTCAGGAATGGATTGCTCTCCTGCTCGCCCAGCAGTTCTTC
CAGCATCTGATGCAGGTTGGGCGACTGCGCGTCGCCGTCAGGACCGATACGACGCACGCT
GGCGTAGTCGAGGCGGATCAGGTCGAAGCTGTCGCTAAACAACCCGTTGCAGCGGTACTC
CACCGGCACCTGCTGCGCATCGCGCCCGGTTATCGCAAACTGGCTGTTGCCGTCGCCGAT
CGGCGTGCGACGATAAGGCAGCACATCCTCGTACAGCAGCGTTTGCAGCAGTTGCCCGAC
CACACGCTGTTCCACCAGCTGATAACGCTGCGCATCCATGTGCGGCAGCCAGTCGCAGGC
GGTGTCCTGAAATACGACGGGGGATAATGTTTCCATACGATCTCTTAACCTTGTCAGTAA
AAATAACGTTGTCAGTAAAAACAACATCATCAGTAAAACAACATGGCGGGTAATCCGTCA
CGCCTCAGCGCGACTCCCGCGTACCTGCCGGCAACGTCGACGCGCCGGCCAATAGGGCGT
TCGCCGCCGCCTCATCGGTTGCCGTGGGAAAACGCAGGGCGCACGGCAGCGCCAGTAAGA
TCAGCATGCCGGTGGCGATAAAGGTTTCGCTGATGGCGGCGGCGCGTACGGCTTCGTGCG
CCAGCCCGCTGTCCGCCAGCCGGAATTCGAGGTACAGCGACGCCATCACGATTGCCAGCG
ACGACACCAGCCGACGCGAAATGTTGTTCATCGCGGCGCCCTGCGTGACCAGAATTTCCG
GCAGCACATTCAGCCCGGCGGTGGTGACCGGCATGTAGGACAGCCCCAGCCCGGCACCGC
GCAGCATCATCCAGCCGAACACCACGCCAATCGACGTCTGCGCGCCCGCCATGCCCAACC
CGACGGTCGCCAGCGCGGTCAGCAATACCCCGACGCCCACTACCCGCGACGGGCCGTGAC
GGTCGAGCAGGCTGCCGCCTATCTTGCCGAACAGGCTGGCGAACAGCGCGGTGCACAACA
GCGCCAGCCCGGTCCAGATAGCGCTGTACCCCATCACCATCTGCACCAGCATCGGCAACA
ACACCAGACACTCGAACATCCCGACCGACTGCACCACGGCGATCACCACGCTCAGCCGAT
AGCCGTGCAGTTGAAAAATACGCAGGTTAAGCAGCGGTTCGCGCTTACGCAGCTCGACGC
GGACAAACGCGGTCAGGCAAACCGCAGCCGCCAGTAGCATCAGGAGATTGAGTGGATTAG
CCAGCGCCGCGGCATGATGCAATCGTCCGGCGCCGACCATCAGCAACCCGATGCCGGCGG
ACACCAACACATAGCCGGTCATATCGAACGGTTTGCGCTCACCCGGTGCGGTTTTCGGCA
GCACCACCAGCCCCATCAGCAGCGCCAGCGCGCCGACAGGAATGTTCATGGCGAACAGCG
CCCGCCAGCTGAACCACTCCAGCAGAATGCCGCCGCACAGCGGCCCCAGCGCCGGGGCCA
GCATCACGATGGCGCCCCAGACGCCGGTAATGCCGCCCCGTTCCTGTTTGGGGTACACCG
AAAAAATCAGCGTCAACGACAGCGGGATCATCAACCCGCTGGCGACGCCCTGCACCGTCC
GGGCGGCGATCACCAGCGAGATGGAATCCGCCAGCATCCCCAACAGCGAACCGCTGATAA
ACAGCGCCACGCCCAGCAAATAGAGCGGTTTGTTGCCCAGCCGGTACCCGAGATAGCCGG
TCAACGGCATGGTCATGCCCATGCTGACCATGAACGCCGCCACGATCCAGGTGGCGAGCA
GCGGCCCGATATGAAACACCTCGATAAACGCCGGCAGCGCCGGATTGAGCGTACTGTTAT
TCAGGCTGACGGTCGTGGTGCCGAGCAGCACATTGACCACCACCAGCCAACGGGGGACGG
CGTTATTCCACACGGCTCACCGCTCCGGCCACATCCGCCGTCATGCCGTCGTCAGTAGTG
AAAAGCGCGTCAGTAATAAGACCCTCATCAGTGATGAAATACTGACCGGGACGCGGATGA
CACAGGAAGTCGGCATGAGAAATGTTGTAGCCGTAGGCGCCCGCCAGCGGCAATACCAGC
AGATCACCGATATTGACGTCGGTCAGGCGCTGGTCGCGGCTGAGCACATCTTTCGGCGTG
CACAGCTGGCCGACCACCGTCCAGTCGCGCGTCTCGCCGGTTGTCGGCGCCGACGCCAGC
GGCAGGTGGATCACCGGATGATCGTGCCCCTGCGCTACCGGCAGGCGGAACTGATGGGTG
CCGCCGCGACAAACCAGAAAATGTTTGCCGTGGCTGCGCTTTTTATCCAGCACCTCGATG
GCGTAATAACCGCAGTAGGCGCTGATGAAACGCCCCGGTTCAAAACGGACAATCGGCGCG
TCCGGCTGTTGCGCCAGCCGCGTGCGCAGGTAATCGCACAGCGCCGGCCAGTCGAAACGC
TCCGGCGTCAGGTACGGCACGCCGATGCCGCCGCCCACGTTCAGGTGGGTGATATGCTGC
GGATGCGCGGACAGCGCTCTCCACTGCGGCCAGCGCGTCAGGTAGAGATCCAGCAGTTGC
TGGTGCCGCGCCACCACCATCTGGTGCGACATGGCGTGGACATGAAATCCTTTCAGTTGC
AGATGGCTGGCGTTATCCACCTCCCGCACCGCATCCGCCAGGTCGGCTTCATCCATGCCG
AACGGCGTCGGCGTTCCGGCCATCGCCAGCTTGCTGGTCAGCGACGACGCCAGTTCCGGA
TTGATGCGGATGAACACCGGCTGGACCACGCCGTGCTGCTTCGCCCGCTGTTGCAGGCGC
GCAATCTCGTGGCGACTCTCAACATGTACCGCTTCCACGCCCTGTTCCAGCGCCAGGTCG
AAGTCAGAGTCCAGCTTTCCCGGCCCGGAGAACACGAAGGGTTTGCGTGTGTCGCAACCG
GCCACGCGCGCGATTTCACCGCCCGACGAGATTTCAAAACCGTGCACCAACGGCGCGAGC
GCGTCCAGAATCGGTTTTTCACTGTTGGCTTTGATGGCGTAATAGAGTTCGACGCCCGGC
GGCAGCGCCGCCATCACCTCGCCGACGTGCTGGCGCAGCGCCGTCAGGTCGTACACAAAC
GCCGCCAGCGGGTCGGTATGCTGCTGTTGCAGGCGGACAATCACATCGTGAACGTGCTGA
GGCAGCTTAGCCATGCTGCACCTCACCATGCTGTACTTCGCCAGACGATACTTCACCAGA
CGGTACTTCACCAGACGGTACTTCGCTGCCGTGCTGCGCGGCCTTGCCCCAGGGCGACGG
CAACCGGACATAGCTGGCCTGACGGTCGGCCTCGGCCGCCAGCCTGACCTTGAGGTTGGT
TTTGCACGCCACCGGATGGCCGGCGATCAGCGCGTCCAGCTCCGGCGACGGTTGTTTCAG
TTCCCCCTGAATGGCACGCAGTTGCTGTCGCACCCGTTGCCACATCAAGGGCGCCAGATG
GGCCCGTCCCTGACTCAAGGCCAGAATGGTTTCGGACAGATGATTGATGAACAGGCAGTA
CATGATGCGATTCCAGCCCTGCTCGCGCGAGTACAGCAACGACTGGCGCACACGGGGATG
GATGTCGTCGCCGATATGCCGGATGCCGAGATCGTCGGTCAGTTTCACCCCTTCGAAATC
GCGCAGCAGCACCTGCTGCGGCCGCCCGTGTTGATGCACCAGCACGCTGTTTTGCAGATG
CGGCTCCATCACCACGCCGTGATTGAAGAACAGCGACAGCACCGGGCGCAGCAGCCGCGT
CTGGTAGTCATCGAACCAGCACAGCAACGCGTTGTCATCCAGCGCCTCGCCATAGTGCGT
GCGCAGGAAGGTTTGAATCATCGGCTGCAAATCCACGCCGCGTGCAAACAGCGTACCGGC
CATGATGCTGCAATCCGCGCCGGTACGGCGGCAGAAATTCTCGCGCAGAATGCCGCCGGT
CTGCTCGCGGAACCAGTGTCTGTCCGACTCGCTGGCGGCAACCGGACTCCAGCTCACCAC
GCCGGGTTCGGCGGCGGCGACCAACCCGCCCAGCGTGTCGACATGCTGGTCCAGCAACTG
GCGGAACAACCGGTCGATCAGCACCGTGCTTTCCAGTTCGTACCAGGCATTTTTGCGCAC
ACAGTTGGTGATGCGCACATTCAGCGAACCTTTGATGAAGTAATCGTGATCGTCGATGAA
CCAGGTGCGAATAGAGGCGGTCGGGCTGGCGACGCGGCCGCTCTGCCCCAGATCGCGGAT
CACGTTATCGCGCAACAGCTGCTGCACGCGCTCATCCTGCATAAACAGCTGCGCCTGCAC
CGGGTGCATACAGATAATGGCGTGCCCCGGCGACGCCGGTTGCTGGTCGGCAAACCCGTC
CAGCACCTGTTGCGGCGTCAGGCCGTTGGCGCCGATGTGCAATCCGTCCACCGGCACTTC
GAACTGATGCAACGCCGCACGAGCCTGGAATTCAGGCGCCCATTGTTCCTGACCAAGATG
GGCCGGCCACAAACGCGCTTTGGGCGCGGGGTGGCTGGGGTGGCCGAACCACAACCCCTG
CTCGCTCTGCAGATAGTGTTGCAACGGCGCGTCCGCGCGCTGTCGGCCGTTGTGGCTGAC
AATAGCGCTGACCAGCCGCTGGCTCTGAAGAATCTGCTCATACAGCTCCGGGTTTTTCCT
CCCGGCGATTTGCTCGCACGCCGCCAGCAGGCGTGCGACCAGACGTTCAAAATCGGGGCA
TTGCCAGTCACCCTGCGCCTGACGCAGGTAAACATCGGACAGGTAATGCTGGCTGCCGAA
GGTGTCGCGGCGGTCTACCATGACAAACAGTTGCAGCTGGTCGGGCAAGCCGATCATCAT
CGGGATGCCCTTCCAGTCCGCACCATCAAAATAGGCCCCCGGCGGGATTCCTTTCATTTC
GTCTGGCCATTCATATCGCAAATACCCTTCCGGTATTGCGAACTCTTTGATAAGACAATT
CAGTAACCCATGTAAGGCTGCTTTTTCGCTTATCATTCTGGACAAAACATCATGATTTCG
GTTGTTCATCTCTGCTCCGTAAGAATAACAATCGGCCGGTGGTTTAGAGCCTATCCCAAT
AGGGCTATTTCACTTGCCATTTTGGGATAGGCTCTTATTTCGTGGCGAAGGTTAAATATC
CTGAATAAATCACTGAATAATGCCCCGCCTTGCGGCGGGGTTATTATCAGAAGTCAACAC
TGTATCCTAATGTCACGGTTCTTCCCCGACCGGAGAAATAACGCAGGGAGTTCACAATCG
CACTTTGCGAGTAATATGTGATGTACTCCTTGTCGAACAGATTGGAGACCGCCAGATTAA
TTTTACCTTTCGGTAATTTATAACCGACGGCGGCATCCACCAGCAGATAACCGTTAAAGT
CCTGCTGACGGTTATCCATAATTCTGTCAAAGGCATAATTAGCCTGAATAAAGGATGACC
ATTGCGGCGTCCAGTTGGCCGACCAGCTGGCGGTCAGGCGATCCGGCGGGATATTCAGCC
CGTCCAGCTTGCCGTCCAGGCTGCCGTTGCCGTCGCTGTCATACCATCCCTGAATGTGGG
AATAACCGAGTTTCAGGCGATGATCGTCATTCACCTTGTAACCCAGCGACGTCTCGATGC
CATCGATACGGGTTTTCTGACGCTCGCTCTGGAAGGTGCCGTTCACATCCACCACGCGCT
CGCCCAGCTTGGATGTCGAGCGGTAGTAGCTCAGCTCAAACTCCACCGGGTCTTTCTGGA
TCCGCAAGCCGGTTTCAACGTTGTCAGTCACAATCGGTTCCAGCGGTAGCATGCTGACCG
ACTGACCGGCGGTTTTAATGCCGCGCAACGTACGGCCCACGTCCGGAATACCGAAGCCCT
GCGAGTAGTTGGCAAACAGACTCAGCGGCTGATAAGGCGTGGTCCACACCGCGCCAACGT
TGTACAGCGTCTTGTTGAAACTCAGGCGCCCGCCCTGAACATCCACGCTGTTATTGGGCG
CACGCGCGGTGCTGGCCGCCACCGTGCGGAAGCTGTCGATATCCAGACGCGCGTACTCGT
AGCGCACCCCGGTGGTGATTTTCAGCGAATCGATCGGCTGGATATCAAACTGCATAAACG
GCGACAGATCGGTGTATTCCATCTGCGGCGCATACAGGCGCTTGGTCAGCCAGAAATCCT
GTTTGCCGGTATCGAACAAGGTATCGAACCCGACGGTCGCTTTCAGGTAATCGTCCCAGA
TATCGTCTTTGGTCAACGCCACTTTGCTGCCGTAGCGGCTGGAGGTCACCCGCGACTGAT
CGTACAGCTGATTGAGCGGCGCAATGCGGATATCCTGGAAAGATGCGGAATTATCGGCGC
CGAACAACGACTCGTAATTCTGGTAATACACCAGCGAGTTCAGCTTCATGCCCGCCAGAT
TGTAGTTATCGTAGGTGGCGCTGGTGGTCCAGACGCTGTTCATCGGCGCATCACCGACCG
GGCGCCCGGATATCGAGGTGGTCGGGATGCCGTTATTACGGTCACCGGCGACGCCTAAAT
AGTTCATCTTGCCCTTAATCTGATAGCGGTTAAGGCTGAACTGTATCCGCTGGTCGTTAT
CCAGCCAGTAGCCTACCTTCGCCATCACATCGTAGGCGCGCGAATCCATCAGGTCGCCCT
GGGTGTTATCAACCCCGATAGGGCGATCTTTCCCGTCCAGGAATAGTCCCTGATCTTCGT
AACTAACTGAAAACAGGTAATCCAGATACTCTTCACGGCCACTGAACCCGTAGGTAGTTT
TGTAGCTCATGGCGTCCGAGCTGACTTTCGTCGGCGAGGTGGTTTCCACGCTGAAGTGTT
GGTTGAACGAGCCTGGCTCCGGGCGGCGGGTAATAATATTGATCACCCCGCCGGTAGCGC
CGATGCCGTTGCTGGCGCTGGCGCCGTGAATCACTTCGATGCGATCCACCATCGCGAAAT
CGATGGTGTGCATTTCGCGCCCGGTGGGGCGCAACGGGTTGGATTGCGGAATGCCATCCA
CCAGAATCAACGGGGCCCGACCGCGGAAGGTCTCGCCGCTGCCGCTCATTTTCTGACGGC
TCGGCGCCATTGACGGCAATAAGTTACTTAATATCTGGGAAGAATCGGTCGTAATCTGAC
GCTGTTGCTCGATCTGCTCTTTGGTAATAATCGTCACGACCTGAGGCGAATCTTTTTTCT
CGGTATCCGTTCGGGATGCCGTCACCACCATTTCGTTATCATTCTTGTTTGTGTTGTCTG
CTGCGTTAGCCTGTGCAAATAAAAATAATGGCGTCAACGCATACAATGCCCGAACCTTCA
TTCATTCAACCTCATTATTATTTTCCCAGTAAATAAACGCTGGCGTTTCCGCCAGCACAT
GTCGTTAATGTTATTTTTCAGCCTTTTGCTGCATCCGTAATAACGCCGACTGCGGTTTCT
TTTTATTATTTCGTCATCAGGATCATTACGGACCATACAATCACCTCATTACGGATGACG
AATTTGCGCCACGGCTTCAATCACCGCGCGTTCGAAGCGTTCCACTACGCTGCGGCACTG
CTCCTCGGTAATAATCAGCGGCGGCAGCAGCCTGACCACGTTGCCCTGCCGTCCGCCCCG
CTCCAGCAGCAGCCCCTGACGGAAACAGTGCTGCTGAATCGCGGCCGCCAGTTCGGCGTC
CAGCGGATAACAGCCGCCCGCCTGTGTTGGCTGGCGCTCATCCACGATTTCAATCCCCAG
CATCAGGCCACGGCCGCGCACCTGTCCCAGACAGGGGAAACGCGTCTGCAACTGGGTAAA
CTGCCGTTTCAGCCAGTCGCCGCGGGCAGCCGCCTGCGCCGCCAGCTTGTCGCGCAACAG
AATCTCGATAGTGGTTTTGCCGGTGGCCATCGCCATCTGGTTGCCGCGGAACGTGCCGGT
ATGGGTACCCGGTTTCCAGACATCAAACTCGCGGCGAATGCCCAGCACCGCCATCGGCAA
ACCGCCGCCCACCGCTTTCGACATCACGATGATGTCCGGCTCGATGCCGGCTTGTTCGAA
GGCGAACAGCGTGCCGGTGCGGGCAAAGCCGGCCTGCACTTCATCCACAATCAGCAGAAT
GCCGTGGCGATGGGTCACCTCGCGCAGCGTTTGCAACCAGCTGGCCGGCGCCGGGTTGAC
GCCGCCCTCGCCCTGCACCGCCTCGACAATGACGGCGGCCGGCAGCGACATGCCGCGCTC
GACATCCTCGATAAACGTGGTGAAATAGTGACTCAGCGCCTGTACGCCCGCTTCTCCGCC
AATCCCCAGCGGGCAGCGGTATTCATGGGGGTAAGGCAGGAATTGGACGCCGGGCATCAG
GTTCTGCACCGCATCCTTGGGACCGGTATTGCCGGTGACGGCCAGCGCGCCGTGCGTCAT
GCCGTGGTAGCCGCCGGAGAAGCTGATGATGCCGCCGCGGCCGGTATAGGTTTTCGCCAG
TTTCAGTGCCGCTTCGACCGCATCCGCTCCCGAGGGGCCGCAGAACTGCAGGCAGTACTG
GTTTTCGCCGCCGGGCAACTGCGCCAGCAGGGTTTCGCAGAAAGCGTCTTTCAGCGGCGT
GGTGAGATCCAGCGTATGCATCGGCAGGCCCGACGTCAGAAATGCCTGGATGCTGGCCAC
CACTTCGGGGTGGTTATGCCCCAGCGCCAACGTACCGGCGCCCGCCAGGCAGTCCAGATA
CTGATTGCCATCCACATCCGTCACCCACACACCTTGCGCTTTCTGAATGACCAGCGGCAG
TTTGCGCGGATAACTTCGGACATTGGACTCAAACCATCCCTGTCGCTCCAGATAATCTGC
ATTGGTTCTCTGCACATGATCCTTAACCGCAAACTGTGTCTCTGACATCGTCTTCACCCC
CTGTGATATTGATAATGACAACAATTATCATTAACAATAATGACGCTCAAGTGTTATTTA
AATGACGATTTTCATAACCAAATCCTTACAATCTCTGGCGAAATGTTAACTAAATACCGG
TAGCGAGAGGACTTTCACCGCCGAATAACGCCAAAAAGCGGGAAAATAGCTGGTGGGATG
AGAAATCATTTTTGTGACACACATCACGAAAAAGACCCTAAACAAAATTCGCATATTGCC
GGGGAGCGCTATCACGCAAGACTTTGCGGCTATTCGAGGCGATCAGGCATAGAAAATAGG
ACATTCCCAGCCATTTATCATCGCGATTCCAATTGATTCTGGTGATAAAAAAGCCGGTTT
CCTCTGCAGGAAACCGGCTTAATCACAAACTGGCAGGCATTCTTTCAGCGCAACGTCAGC
GCGACGGCGGGTCCGCTTCAAACAGCGGCAACGGTTTGCCGATGATGTAGCGCTGGCGCA
AATGCGCGGACAAGACATCCATCAGCATCACCACCACCACCAAAATCAGGGTGATGAACA
TCACCACATCCCAATTCCACAGTCGCATGTTTTCAGCGTACACCAGCCCGACGCCGCCGG
CGCCGACAAACCCCAGCACCGCCGCCGACCGCACGTTGGACTCCATCTGATACAGGCTTA
GCGCCAGAAAGGTGGGAAACGACTGGGTGAAGATGCCGAAACGGTGTTTTTGCAGGCTGT
TGGCGCCGACCGAGCCAAGTCCGCGGCTGGGTGAACGTTCTACCGCTTCGTGCCCCTCCG
CGTACAGCTTGCCGAGCAGACCGGCGTCCTGCATCAGGATCGCCAATGCACCGGACAGCG
GCCCCATGCCCACCGCCCGCACAAAAATCAGCCCCCAGATCGCCAAGGCCGCGCAGCCAC
TGTTCGGCGCTGATGCCGAAAAACGCCAGAAACGCCAGATAGTAAAGCAGCACGGCGGCC
GCCATCAGCCCGACGCGCCGCAAATAGCGGCGTTGCTGGCTGAATAACGCCGGGTGCTGC
TGCTTCATCGCGGCGACGTCCGCCGGCGTCAACGGGGTCATGTTCATTTACCGCCCTCCA
CCACTTGCCGCCGCAACCGCCCGGACAGCGCATCCAGAATCGAGACCACCACGATGATCA
GCAGCATGGTTATGCTGACCTGATCGTAGCGGTCCAGCTTGATATTGGTCATCAGTTCCT
GACCGATGCCCCCGGCGCCCACCAGCCCGAGAATGGTGGACTGACGAAAGTTAATTTCCA
GCCGCATAAAACTGTAGGACAGCACGATCGGCTTGACCTGCGGCCACAGCCCAAAACGCA
TACGCTGCAACACGCTGGCGCCACAGGCGGCCAGCCCGCGCACCGGCCGTTCCGAGGCGG
TTTCGATGGCTTCATAAAACAGCTTGGTCAGGCAACCGACGGTGTGCAGCGCCAGCGCCA
GAAAGCCGGGAATAACGCCGATACCGAACGCCATCACGAACATCACCGCCCATGCCAGCT
CCGGCATGGTGCGCAGAAACGCCAGCAACGCACGGAGAGTAAAACGCACGCCCGGCGGGC
TTTGCGTATTGTTGGCCGCCAGAAACCCCAGCACCACCGACGCCGCCACCGACAGCAGCG
TCGCTGCCAGCGCCAGGTTGAGCGTCTCCCAGATCAACGGCAACTGGATATTGAGACGGT
ATCCCCAGTAGGCCAGCGAGCCTTCGGTATGACCGTCGGCGAACAGCAGCGACCAGTGCA
GCACCGGCAGCGTCTCGATCAGGTAGTCAAAAAAGTGGGGAAACGACGTCCACAGGGTAT
GCAGATTGAATTCGGACAACGCGCCCGCGCCGATGTAGAGCACGACCAGCACCAGTGTCC
ATATCAGCGACTCGCGCTTCTGCCGTGTGCGTATCCGCTGGTAATAGCGTTCAAAATCAG
GGTTCAGCATGGGTTTGGTCTGAATGGTGGAAAAGCGATGATGGGTTTGGAACCGCAACG
GGTGAAAAATAGGCATCCTGCCTGTGCCGCAGTCCATCAATGTTGCGCCGTTGCGTACCG
CCGGTCGGGAAAACACCGAGCCTGACGACCCGGCGCGCCGCCCTTAGCGGTTGCCTTTGG
TCAGTTCACGCTTCATGGCGATAATGGTTTTGTAATCGTCCACGCTGGCCGGGCCGATGT
GCTGTTTGCCGCCCATCGCCTTGATGAAACAGGTATGATCTTCTTTATCCAGCTTGTTCA
CCGCGGTAATCAGTTTGGCTTTAAAGTCGGCCGGCAGCGCGTTGCTCACCAGAATCGGGC
CGTTCGGGATCAGCGGCGATTGCCAGATGATGCGAATCTGTTTCATCAGATCCGGGTGGT
CCATGCGAATCAGACGGCCGAACGCGCCGCTGGTGTAGCCGGTGTTGTAGTCGCCAATCA
TCGACGCCCAGGTCACCGCGCCGTCAAACTGTCCGTTCAGCACGCCGAGGATGTCCTGCT
CATGCCCGCCGGAGAAGGTGACGCTGGAGAAGAAATTGTTGTATTTGTTATCGGCGCTGC
CGCCGAATTTCTCTTTAAACTCCTGATTAGGAATCAGGTAGCCGGAGGTGGAATCCGGGT
CGGCGAAACCGAACGCCTTACCTTTCAGGTCTTCCAGCTTCTGGTACGCGCTGTCGGCTT
TGACGATCACCACCGAGTGGTAACCGCGCGACTGGTCGACGTCGTCCACCGCGATACCAA
CGACATCCACCGCGTTGGGGTCCTTGATGTAGACCGACGCATACGACGACGGCGACATGC
TCAACACCAGATCAATCTTCTTGCCCAACAGCCCCTGAATAACCCCGGCATAGTCGGATG
CGTTGCGCAATTGGGTATCGACATTCAGCTCTTTATCGAGAAACTGTTTGACGCACTGGT
TATCGCCGATCTGCTGGGTAGCGTTCTGACCGCCCAGGATGCCCAGATTCAGCGTTTTCG
GTGTTTCCGCGGCGAATACGCTGGCGGACACTACCGCACCGGCCAGCAAGGTGGTCAACG
TGAAGGTTTTTTTCATCAGTTTTGCCTATGTTGTCGTTATGCCAAGGTGTGTTGTCGTTA
TGCCAAGGTGTAGCGATGTGATGTCGAAAAATCCGGTACCCGCGTTAAAACCACCGGGAC
GCGGGTAGTGCCAAAAAGGGAATTAGTGCACCGGCTGCAGATCGTCGCCGTACAAGGTAC
GCAGCAGGCTGTCGGTCAGTTCTGACGGCGGGCCGTCAAACAGGATGCGCCCCTGGGCGA
TGCCAATAGCCCGGGTGCAGTATTCTTTCACCAGCTCGACCGAATGCAGGTTCACCACCA
CGGTGATGCCGTTGTCGCTCACCTGTCGCAGCACGTCCATGATGCGGCGGGTGTTTTTCG
GGTCGAGCGACGCCACCGGCTCGTCGGCCAGCAGGATTTTGGGGTTCTGCATCAGCGCGC
GGCAGATAGCGACGCGCTGCATCTGGCCGCCGGACAGGTTTTCCGCCCGCTGCAACGCAT
GCGGCAACAGGTTCATCCATTGCAGCAGCCCAATGGCGTGCGCGCGATCCTCATCGGAAA
ACAGTTTGAAGAACGACTTCAGGGTAGAGGTCCGGCTCAGGCGGCCCAGCAGTACGTTGG
TCAGCACATCCAACCGCGGCACCAGACAAAAATCCTGAAAGATCATGCCGCATTCGCTGC
GCCACTGGCGCATCTGCCGGCTGCTGAAACGCAGAATGTCCTGCGTGTCGCCCTGCCCGC
CATCGTGCTGGGCAGGATAGCGCAGGATTTGCCCTTCGCTGGCCGGAATGGTGCCGTTCA
TCACGTGCAGCAAGGTGGACTTACCGGCGCCGGAACGGCCAATCACCGCCACCATCTCGC
CGGCGTGCAAATCAAAACTGAGGTTCTCCAGTACCCGTTTCTGCTGACCGGAATAGGCCT
TACACAGCTGACGCACCGACAGAATGGTCTGCTGCGGTTGCGTCTGGAAATGCTGTGCGC
GCAGTTGGGTAGCGCTTTCGGATGCCAACAGTGCCTGTGCCATGAGTTTCGTCATCGTTT
AGTCAACAATATGGACGTTATTAAGCGCAGCGCAGATGAATACCTGATGACAGCTTTATG
ATTAAAAAATGAACTCACGGACATTCCACCTCGCCTCATAACCGTTTCTGTCGCCGCTTT
CAATGAGGGAATTACGCCGACTCCCCGAAGCGCATTCTGAGCGCGTCGACAAAGCTTTTA
ATTTTAACGGTCTGCCGCCGCCCTGCCGGCACCAGCACATGCATAGGACGAGCAGGCCCT
TCATACTCAGGTAACACCTGAACAAGACGCCCTTGCCGGATTTCTTCGCGCAGCACATCT
TCTGGGCCTAACGTGACGCCATAACCCTCTATCGCAGCATGTAGCAACGCCTTCCAGTCA
TTTGAGCGGAACCGGCCTCGCGGCCTGACTTCTTCGGTCTTGCCCGCTCGATGGAACACC
CAGCGGCAAGGGGCGGCGGGTGACCATATTCCGTAAACGAGGCAGGCGTGATGTGCGAGC
TCAGCCGGTACTGCCGGTAAACCTTCGCGCGCGACATAGTCTGGCGAGGCACAGGCGATT
AAACGGTAAGGCCGCAGCGGCCACGCCAGCATTGAACTGTCGGCCAGTTCACCGATGCGA
ATGATGACTTCAACACCCTCTTCAATCGGGTCGACCAGACGATCGCTCAACGTCAGTTCC
ACCTGCGTATCCGGATAATTTCCGAGATAGTGTGTAAGAAAAGGGGCCAGAGTATACGAG
CCAAAGGTCACCGGCGCGTTTACCCGAATAACACCGGAAGGTGTGGCCTTCATGTCCAGC
ACAATGGCATCGGCGGCTTCTGCTTCAGCCAGTACCATCCGACACCGTTCGTAATAACTG
CGGCCAATATCGGTCAGACTCTGGCGGCGCGTGGTGCGATTCAGCAATCTGACGCCGAGC
CGCGCTTCCAGCCAGGCCACATGTTTCGCCACCATTTGCGCAGAGAGACTCAACGCCTCG
GCTGCCGCTGCAAAAGAGCCAAGCTCCGCCGCCTTCACAAAAACGTTCATGCTGGTCAGC
CTATCCACCATTCCCTCCATTTTGTTGTTTATTTATGTTTTATATTGCGCTTTATCTCCT
ATTTGTAGGGAACTATTTTCTTGTTATCTCAACACGAAAAAGGAAAAAACGATGAAGATT
GGCATTATTGGCGCAGGTTTCGTCGGACGGGCAATAGCAACACTTGCCATTAAAAACGGC
CATCAGGTGATGCTCAGCAACTCACGCGGCCCACAGACGCTGTTCAGTCTCCGGCCGATG
GTTGGCTGTGACGTCGGCACCGCCAACGAAGCCGCCATTTTTGGCGATGTCGTCGTCATC
GCGGTTCCCCTCTCGGCTATCAGCCAGCTTCCTGGCGCGGAACTACGGGGAAAACCGGTG
GTGGATGCCGTCAACTACTATCCTGAGCGCGATGGGCAGGTTGAGGCGCTGGACAGACTG
GAAACCACTACCAGCGAGCTTCTGGCCGGCTATTTGCCCGGCGCGCTGATAACAAAAGCA
TTTAACGCCATCCCCATGACACAGCTTGAAAGTGACGGGCTTCCCTCCGGCGCGCCGACG
CGCCGGGCGTTACCGCTTGCCGGAGATGATGCGACAGGTAAACGGCTGGTCGCCGAACTG
TATGAAGCTTTTGGTTTCGATGTCGTTGACGCAGGTGCTCTCGCCGAAGGATGGCGCTTT
GAGCGGGGAATGCCGGCTTATTGTGTACGAATGACAAAAGAGACGCTGAGCACAGCACTG
GATAATGCTCAACGCAGTGACGTCGCTGTTTCCGGCAGATGACGCCGCAGCAATACCGCG
ACACGGACACGCCGCAACATATTCCGGCTTAGACCTATCCGGTCGACTGATTTCTGAGCG
GGAACTGACGCTATCTTCCCGTCTCAGCTTGTTCAGTTGCGGTTTTCGTCGCTACACGTT
GATCCACGCGCCATCGGCCGCCGCGCGCACTCCATCCGGCAGGTCGTTTAGCATCAGCCA
GGCGTCGGTTTCGTGGCTGACATGGGTCAGCCAGGTCTGCGTCGGCCGCAGTTGTTCGCG
CACCCGCAGCACGGTGTTGAGGTCGCTGTGGTTGAGCGGCGGCCGATCCCGCGGCGGCTG
GGTGCAGTCCATCACCATATGATCGAGCCGTTTGCCGCGCAGAAAATCCAGCGTATCGCC
CGGCAGCCCGCAGGTGTCGGTCAGGTAAGCCACGGCCTGCCCATCATGTTCCAGCAGATA
GCCGAAGGTGGGTTTGGAATGGTTGAGCGGCAGCGCGGTCACCCGCAACGCTCCCATCGC
CACCGTCTGAAACGGCGTCATCGCCGGCTGAAAATCAAGCCGACGCGGATGCTTGTACAA
GTCGTCGCATCCCTGTTCATCCGGCGGTCCGAACACCGGGATGCGATCGCCGATGCCCCA
GCGCAGTGAAAACAGCCCCTGCACATGGTCGACATGGTAGTGCGTCAGCAGGATGCGCCG
AATCTCGTTGACGCCAAAGCGCTGCTCCAGTTGCGTGACGCCGGCGTCCAGCAGCGTCGC
CTCGCCGCCGCACCGAACCAGCATGCTGCTCGGTCCGCGCCGAAAGCGCGGATCCAACCG
CGCCCGCTCACAGGCGATGCAGTCGCAACCGGTCAGCGGCACCTGCTGCGCGTCGCCGGT
CCCCATAAACATTAGCTCCATAACATCAGTTCCATAACATCACTTCCATTTTTCAGCCTC
TCATTTTTCAGCCGCTAACAGGGTGTGGAACGCCAGCAGCGTTTGCGCCAGCGCACCATC
GTTATTCAGTCGCCGGCACGCCGCCGGAACCGGCATGGCGCTGGCCCGCTGCAGCCGCTG
CGCGATCGCCGCTTCATCTTCCCGCCCGCGCTGACGCAAACGCTGTGCCAGCACCTCCGG
GGAGACCTGCAGGCACACCGGCAATAAGCGGTCGCCGTAGCGCGTTTGCGCCTGCTGGTG
ATGAAAGCGCGAGCCGTTGACCACCACATCCAGCCCGGCGGACAGCCACAGGTCGATTTC
AACGCCGATGCCGTACTGATAGTGGTGCGCCTGCCAGTGCAATGCGAACAAACCGCACTC
GCGGCGATGCGCGAACTCCGCGTCGCTCAGCGCAATATGGTTTTCGCCGCCGGCCTGCGC
CGGGCGGGTAATGTAGCGGTGCGCTACCAGCAGTCGCGTCGGATTCGTCTGCCGCAGGGC
ATCCAGCAGGGAATCTTTGCCGGAGCCGGACGCGCCGGTCAGCCAGATTAGCCGCGCCAT
CAGAACACCTGTCGCCCCTGCGCCCACACCTGACGAATCCGTACCTGACCGTGTGAGTGG
TGCGCCAGCACCAGATCGGCGCGCAACCCGTCGGCAATCCGCCCCCGATCGTCTAACCCG
ACCGACTGCGCCGGATTGGCGCTGACCATCGCCACCGTCTGCGGCAACGTAAACGGATTA
CGCTCATCCGCCGCCAGACGAAACGCCGCATCCAGCAGGCTGGCGGGGTAATAGTCGGAT
GACAGAATATCCAGCAGCCCCTGCTCCGCCAGATGGGACGCCGCCACGTTGCCGGAGTGG
GAGCCGCCGCGCACAATATTAGGCGCGCCCATCAGCACCTTCATGCCGCTGGCGTGCGAC
GCCTGCGCCGCCGTCTCGGTGGTGGGAAATTCGGCGATCACGCTGCCCAGCGCTAGCGAT
TCATGCACATGTGCCGCGGTAGCGTCGTCGTGGCTGGCCAGCGCGATGCCGCGCTCGCGG
CAATGCGCGGCAATCGCCAGCCGGTTCGGCGTCGACCAACGTTCGGACAGCGCCCGCTGT
TCGGTTTCAAACGCATCCATCTCGGCATCGTTCAGGTGGTATTTGCCCTGATAATACTCG
CGGTATTTTTCCGGCGTGGCGAACTGCCGCTGCCCCGGCGAGTGGTCCATCAGCGACACC
AACGCCACTTCCGGCGTGGTCATCAGCGCTTCAAACAGCGGCAAGGTGGTGTGGTGCGGC
AATTCGCAACGCAGGTGAATCAGATGCTGCGCCCGGTTCACCCCCAGTTGCTGGCTGTGA
ATGATGGCGTCGATCATGCGACGCAGGTTATCGAGCCGGTGACCGCCGTCGCGCACATCG
CCTATCGCCACCGCATCCAGCACCGTGGTGATGCCGCTGGCGACGATCAGCGCATCGTGG
CTGCTCATCGCCGAATGCGCCGGCCAGTCGACCTTCGGGCGCGGCATGAAGAACTTGTCC
AGATTGTCGGTATGCAGCTCCACCAGCCCCGGCAGCAGCCAGCCGCCTTCGCCGTCCAGC
GCCTGCGGCAACTGACTGGGCGTGGAGGAAAAGGCCTCGATCGCGCCGTTGCGCCAGGCC
AGCGACCCGCTGACCACCTCATCCTGCAACACCAACTGCACGTTATTGATGATCCGGGTA
GTATTGGTGATCTGAGTAGTATTGATGATCTGAGTAGCCGCGCTCATGGCGTGAACTCCT
GCGTTACGGGTGTCATGTGATGCAGGCGGTCCGCCACGCGGGCGCGCACCTGCGCATCGT
GGAAAATGCCGACCACCGCCGCGCCGCGGGCACGCGCTTCCTCAACCAGTTCCACCACCG
CGTCGCGGTTGGCGGCGTCCAGCGAGGCGGTTGGTTCGTCCAGCAGCAACAACGGATAAT
CGGCGATAAACCCGCGGGCGATGTTGACCCGCTGCTGCTCGCCGCCGGAGAAGGTGGCGG
GCGCCAGCGTCCATAGCCGGCGCGGGACGTTGAGCCGGGTCAGCAGCGCGTCGGCGCGCG
CTTCGCATACCGCCCGGTCTTCGCCGCGCTCCAGCAGCGGCTGCATCACCACCTCCAGCG
TCGGAATGCGCGGGATTACCCGCAAAAACTGGCTGACCCAGCCGATGGTGTCGCGCCGCA
CCGCCAGCACCTGTCGGGCCGGGGCGGTCACCAGATCGACCCACGCCTCGCGGTGGCGCA
CCCATACCTGGCCGCTGTCCGGCTGATAGTTGGCGTACAGCGACCGCAGCAGCGTGGACT
TGCCGCTGCCGGAATGGCCGTGCAGCACCACGCATTCGCCGGCGGCCACCGTCAGGCTGG
CCTGATGCAACACCGGCAGCCGGGCGGCGTGCTGGTTATGCAGTACAAAGGTTTTACTCA
GATTTTCCACGCGCAGAACCGTCATGGACGTGCCTTCGGTTGTCATGTTTCACCTCATCG
CCATTCACGCTTATCCCAACACCGACGACACCAGCAACTGGGTGTAAGGGTGATGAGGAT
CATCCAGCACCCGGTCGGTCAGGCCGCTTTCCACTACCCTGCCCTCGCGCATCACCAACA
GCCGGTGCGCCAGCAGACGCGCCACGCCGAGGTCATGGGTAACAATCACCACCGCCAGAC
CAAGGTCGCGCACCAGCGTGCGCAGCAGATCCAGCAATCGCGCCTGCACCGACACATCCA
GCCCGCCGGTCGGTTCGTCCATGAACACCAGCTTCGGATGGGTGACCAGATTGCGGGCGA
TCTGCAACCGCTGCTGCATACCGCCGGAAAAGGTGGTGGGCAGGTCGTCGAGCCGGGACA
GCGGGATCTCCACATCCTGCAACCACTGCCCGGCCTGACGACGAATATCGCCATAGTGAC
GGGCGCCGACCGCCATCAGCCGTTCGCCGATGTTGCCGCCCGCCGACACGCGGGGACGCA
GGCCATCCAACGGATGCTGATGCACCACGCCCCACTCGGTGCGCAGCAGGCGGCGGCGAT
CGCTTTCGCTCATGGCGTACAGCGAGCGGCCCTGATAGTCAATCTGCCCGGCCTGCGGCG
TCAGCCGGGCGGAAATCGCCCGCAGCAACGTGGTCTTGCCGGAACCGGACTCGCCGACGA
TGCCCAGCACTTCGCCGGGATACAGATCGAACGACACCTCGCTGAACCCCTTGCCGGGCG
CGTACAGGTGGGTCAGATTGCGTACCTGCAACAGCGGCGTCTCATCGTCGCGGTCAGCGG
GAGCGCCCGCAACCGGCACGACTGCCTGATCCACGCCAGCCTGATCAATGTGATTCATGG
TGCCCGGCCTCCTGACGTTCGCGGCAATAATCGGTATCGGAACAGACGTACAGGCGGGTG
CCCTGATCGTCCATCACCACCTCGTCGAGGTAGCTGTCGTGCGAACCGCACAGCGCGCAG
GGCTGGTCCCAGCGCTGAACGCTGAACGGGTGGTCGTCAAAATCGAGGCTTTCCACCCGG
GTATAGGGCGGCAGGGCGTAAATGCGCTTCTCGCGTCCGGCGCCGAACAGTTGCAGCGCC
GGCATCCGGTGCATCTTCGGGTTGTCGAATTTCGGGATCGGCGACGGGTCCATGATGTAG
CGATCGTTCACCTTGACCGGGTAAGCGTAGGTGGTGGCGATGTGGCCGAAGCGGGCGATG
TCTTCGTACAGCTTCACCTGCATGATGCCGTACTCCTCCAGCGCGTGCATTTTGCGTGTT
TCCGTCTCACGCGGCTCGATAAAGCGCAGCGGTTCGGGGATCGGCACCTGATAAATCAGG
ATTTGGTCTTCGCGCAGCGGCGTTTCCGGGATGCGGTGCCGGGTCTGGATCAGCGTGGCT
TCTGCCGTTCGTTCGGTGACGGCGGCTTCGCTGACCCGCTGGAAGAAACGGCGGATCGAC
ACCGCGTTGGTGGTGTCGTCGGCCCCCTGATCGATGACTTTCAGCACGTCGTCATCGCCG
ATCAGGCTGGCGGTCAGTTGTATGCCGCCGGTGCCCCAGCCGTAGGGCATCGGCATTTCC
CGCCCGCCAAACGGCACCTGATAACCGGGGATCGCCACCGCTTTGAGGATGGCGCGCCGA
ATAGTGCGTTTACTCTGTTCGTCCAGATAACCGGGGTTATATCCGCTCAGCGTGTTCATC
GCGCTCCTCCTGCGGTGACTGGCGCAACTGGCGCAGCAGCGCCAGTTCAGCCTGAAAGTC
GACGTAATGCGGCAACTTGAGGTGGGAGACGAAACCGGCCGCCTCGACATTGTCCGCGTG
CGACAGCACAAACTCTTCGTCCTGCGCCGGGCTGCCGACCGGCTCCTGATAGGCCGGCGC
CTGCAATGCCCGGTCCACCAGCGCCATCGCCATCGCCTTGCGCTCGGCGCGGCCAAACAC
CAGCCCGTAGCCGCGGGTAAAGTGCGGCGGCTCATCCTCCGGCACGGTAAAACCGTTAAC
CATCTCGCATTCGGTCAACAGGATGTCGCCGATTTCCAGCGCAAAGCCCAGTTCCTCCGG
CTCGATTTCCACCGTGACATAACCGGTGCGAATCTCGCCGGCGAACGGGTGGGTACGGCC
GTAGCCACGCTGGGTGGAATAGCCCAGCGCCAGCAGGAAACCTTCGTCGCCGCGCGCCAG
TTGCTGTAACCGGGCGCTGCGCGGCATCGGGTAGTTGGGCGGATCGCGGGTGATATCCAG
CGGCTCGCCGCCGTCGTCATGTTCGGCCGCCGCCAGCCCTTCCGCCGTCATCATGGCGAA
CATGTGCGGACAATGGTCCGCCAGCGGTTCCTGCGCCTGTGGCGCGAGCGGCGGCTCGCC
TTCCGCCAGCAGGACAAAATCCAGCAGCCGGTGGGTATAGTCATAAGTGGGGCCAAGCAC
CTGCCCGCCGGGCAGATCCTTGTACACCGCCGAAATACGCCGCTCCAGTTGCATGCGGCC
GGTATCCAACGGCAGGCTGTCCGCCAGCCGCGGCAGCGTGGTGCGGTAGGCGCGCAGCAG
AAAAATCGCCTCCACCAGGTCGCCGCTGGCCTGCTTGATCGCCAGCGCCGCCAGTTCCCG
GTCGTAAATACCGCCTTCGGTCATCACCCGATCCACCGCCAGCCCCAGTTGCTGTTCAAT
CTGCGCCGCCTGCACCTCTGGGAGCCGGGTGTCGCCGCGCCGCAGGTTAGCCTGTAACTG
ATGGGCGGCCTCAATGGCTTTTTCGCCCCCTTTCACCGCGACATACATCAGCACACCTCC
ACATGCGTAGTGCGCGGCAGCGCCATCAGCGTGCCGCCGCAGGTAAAAATGAAGTCCAGC
CCGGCGGGAAACGTATGCGGGCGCTGTTCCAGATAATCCCGCACGCTGGTGGGCAGTTGC
GGCGCAATCATGCGCGCTTCGGCAATCCCCGGCCCGGTCAGGCGCAAGGCGCGTCCGCCG
CCCAGCGCGGGCACCTCCAGCACCAGCGTGACGCTGTTTTCCGGCGCCATCTCGTCGCCG
GCGGTAAAACCGTCCAGCGACAGTTCCCGGCTGACCGGCAACAGCGCGAACGCCGCCGCC
TCGCGTTCCACCAGCTTCACGCCGGTGTGAAAGCGCAGGTTGGTCAGCAACGTCTCCTGC
GACAACGCCGGGTCCAGCCACAGCAGCGTTTCGCGGTCCATCAGCGTCAGCACCACCGCG
GTGGCGGACGGCGATAAGCCATCCCAGCCAATATCGTGATTCAGCGACACCACCACGCCC
GGTTCGCTCATCGCTTTCAAAATGCGGCGAAAGGCGTACTGCGCATCGCGCCAGGGATGG
GAAAATCCTGCCAGTAGCGTCATGCGTTATCTCCTCGCACCAGCGTAAAGAAATCGACCT
TGCTGCTGGCAATCTCCCGCGCCCGTTGCTGACGCAGCTCGTCACGGGTCGCGGCCAGCG
GCACGATCAGTTGTTGGTAGAGCGCGCTTTGCGTCCCCTGTTGTTGCAGCAGGGCGTCGA
TTAACGCGCACAGTTCGGCGTGAGGCTTGTTGCGGCCGGTGACGTAGCTGTAGCCGCAGG
TACCGTCTTCCAGCCGCACCACCGCGCGGGTGACGGTGACATCACCCAGCACGAAGCGAT
TGCCGGTAGCGCCGATACGCGCCTGCAAACGAGCCAGCCCGGTTTCAGGCGCCCGTAGCG
TTTGCCAGACCGGATGCAGACTCAGCGGTTGCCAGTGGCGCCGCAGTTGATCCGGGTCGC
TGTGCGCCAGTACCGACAGCCAGCGTTGCCTTGCGGTTTGGGTTGCCATTCAGTGCTCCA
TTGTCAGTTCGATCATGTCGGCCCGCGCCAGACTGACGGAGTACTCCGCCACCCGGTCGC
TGCCGCTACAAATATTGAGCGTACGAATGCACATCAGCGGGGTTTGCCGCGCCACTTCCA
GCAGTTGTGCTTCTTTCGCCTGCGACGCCCGGGCGCTGATGCGGGTCTGGCGACGGGTCA
GGGATTGCTGTAGCTCGCGGGCCAGAAAATCGTGCAGCGACCCGCTGGTGAAATGTTGTA
ATGCCGGCCACCAGTCCAGCGCCGGCAGGTAGTGATCGATCAGCGACACCGGCACGCCGT
TGACCCGGCGCAGGGTGCGCAGGTGGATTACCTCGTCGCCATCTTCCCGCCCCAGCGCCG
CCGCCACCTCGGCGTTGGCCAGGCGCAATACCGCCAGCAACCGCTCGCTGGTGGGATGAC
TGCCCTGCTCCAGCAGGTTTTGGCTGAAACGCGCCTGCGCATGCAACGGATAGTCATAAG
GTCGCATCAGCACCAGAATGCCGACGCCATGCCGACGCTGTACCAGCCCTTTATTGACCA
GTTCATCCACCGCCCGCCGCAGCGTGTGGCGATTGACCTCGTAGCGCGCCGCCAGTTGCT
GCTCGGACGGCAGATAGTCACCGCAGCGGTAGACGGTGCGCAGCTCTTCTTCCAGCCGGG
CGGCGATAGCCTGATACACAGTGGTAGGATGTCTAGATATCATGTCCATAAAAAAACTCC
TGCTCGCAGGGAGCCTTTCCGGGCGGACATTCGCTCGCGGATCGGTTAACCACGAAGCGG
GACCGGAATGCCGCCAGCGGCAGCGCGGTACATCGCTTCAATCAGGGGGATTGGCGATTA
TGTTGACAAAGCTGTGTGACAGACCGGCGAAGCGTGGATGACGAAATGGTGAAGGAAAAA
GGACAGACGACGAGGCGGGTTGATTTAATAGAGAAGTGGGTAGTGAACGAGGAACACCTT
ATGTGTATTGGCTCAGATTTGAGCTCGCACTTTTGTTTTGTGGCTCAGGGCTATGCCTGG
GGTGATGGACGGCTTTGTGCCAGGAGCGGAAGTTACTGAGAACAATCTGTGTCAATCAAC
GGGTACAGATCACTTGGTCCGCGAAACCAATGGAGTACCGTGTGGGGTTTTATGAAAAAG
CGATCACGCTTCTGAAGGCGATGACTTCGCTAATTAAAGCGGTCATTACGCTCTTAGATC
TGCTGCGGATTCTCTTTGCTTAAAATGATGATGCAGTCGTAACTAAGGCCACCGGCTAAC
CTCCGATGGACTTTAACATTTGTGGGGGGGGATTTTGATTGAAAGAGCAGCAAAGCGAAA
AGCAACCGTACATCACCCGGACAAATCGTACGTACAATGTACGGCTGGAGTTGACATTGC
TTAGAAGTTATGCAAAACTATGCAGGTAGCTTAAGAAATCTACGTAAAAGTTTTAAACTT
AATCGAAACTTACTAACAAGTCTTTAAATATCAATATATTAAATAAACTTATATACATTC
ATAAATCAATCAAAAGGTACTTATATGTCGCTCATAACTGTGTTTATTAATTCAGTCGCT
AATAGATCGATAACACATTCAAATATTAATTTATTAAATATCAATAACATAGATTGCGCA
TATCGATTGTTTGAAAATCGGCGGGCTATAAAATTTTTCAGAGAAGCAAATACAAGGGGG
AATTTACGATGATTATAACTAATGGAGGTATATAACTGAATTTTTTAATAAAAAACTAGT
TCTTGGAGAGTATTTATGATGAGAAACACCAATGTTCGTGGTGGTTCCGCAGATATGGCT
TTGGCTGTGGCCAAAGACACGAGGGTCGAGCTGAGAACCAGCACCGACAATAAAGATAAG
CTTCGCGCCGCATCATCTTTGGCAGGGGTGGATTTGAGTGCATTTATTCTGATGGCTGCA
ATGGAGAAGGCGCAGGAATTGCTTGATAAGCAGGTAATGCGAACGCTCTCAGCAGATGCT
TGGGAAAGAATGATTGTGGCCCTGAATTCACAGCCTGTAGACAAAGACGATGACCTGGTG
CAGTTACTAAAAGGTCCTGCAAATTATGTCTACCGTTAGACGCGATGTATTCATTGAAGC
ATTTGATAAAAACAAAACCTACTCTGGGGTAAAGAAGTTTTTTTGTGGCAACGGCGTAAT
TGACCAGTATGCTCACGATAACCTTAAGAAGGACGGCCAGCGCGACAATAAAATTGTCGG
TTTGCTGGTTGAAGATTTACCCATTGCGAATAAGCCTGGTTCAGTTGAACATCAGCTGAT
GGGTTTTTATACAATGCAAAACTTTAGTTTCCCTGTAGATACGGTTGCGCGTGAAGTCCT
AAAGCAGCCTGAATTCTACGGGTACAGCTTACCCAAGGTGGTATCGACGCTCAAAATTTT
CATGATTGGGATCGATAAGAAATACCAGAAACAACCCGCTCATTGGGGAAGCATGTTGTT
AAAAGCTGCGCTGATTAAGGCACTAGAAATTGCTGCTGTCAGCACAGACATTAAAGCGGT
TGTCTTGGATGCTAATCCAGCTGCTGTAGAGTTCTATCGCAAGCATCGCTTCGTGGTTCT
TCAGGATCAGCCAGATGAGGGTGGCACCATCCCTATGGTTCTGCCCATCCATCAGTTGAA
AGCGGCTTACGTGCGTGCTTTGCAGTCAGAGCAGGAATCAAGCACAGCTCTGTCAGATAA
TGCACAGGAATAGCGTGCCTCACCTGTTTCAAATTAAGCCGGTATGTACCCGTATAGCCT
ACCGGCACCTCTTTGTAAGGCCATCAGTCATACCGGTGGCCTTTTCATTTATGGGACCGT
GGCCACAATGGATTTTTGATCCGGAGTCTGTACAGTTGACCTGCTCCCCGTTGATTAACG
CACCGCAATGTTAGTAATGTCTTCATTTGACCCTGAACCCGAATATGATCCAGCCGTAAT
CAGGGATAACAGGCTATGAGACAATCTCGAACATCCGCTCCTCGCTCATTGCAGTCTTAG
CAGTCCTGCAACCCAACCGCTAAGTGCCAAAGCAGACAAAGACATAAGTACATGCACTGA
TCATCCGGTAGTTGATAAAAGTGGGGAGAAGACACCTCAAGATACCCGGCTGTAAAAATA
CGGATATGGTTATTGCCTGATGTAGAAGGTGATTCACAGGCTTCAGTTTCTGTCGCGCTT
TACCATAAATATGGCGCCTTATGAATGTCACCCCCCGGATTGAAACGTTATGCTGTTACC
TGAAACCCGCTTCATATTCGAAGGTCATTCATTCCCGGAAATCTGACAATGGCACGTAAC
CGCACTTTCTCTCTCGATATCGGCTGGAGAACGCTGCTGAAAGATGCAGGACTGCAGCCT
GAACATGTCCTGCGAAAGGCAGGATTGCCCGACGATCTTTTTTCAAGGTCAGAGCGTGGT
CTCGGCACTGACGAATATTTTCGTTTCTGGCGCACACTGGAGACGGAGGCTAATGATGCT
GCGTTTCCCTTGCGCCTGGTAGAAATGGTTACTGCAGAAGTGTTCGACCCGCCGCTCTTC
GCCGCACTGTGCAGCACCAATATGATGCAGGCGGTACAGCGGCTAGCCAGATATAAGCAG
CTCATTGCCCCGATGGTTCTGGAAACAACCGTGGATCGAACCGGGAACTTGACCGTGTGC
CCGCAATGGTTGTCTGTCGCGACAGACATACCCGCATCGTTGCAGGTCGCTGAACTTGCC
TTTTTACTACGGCTGCTACGGCTTGGAACCCGTGAACCGGTTAAAGCACTACGGGTGGTG
ATCCCACAACTTCCTCCCCGTGTTTCGGCTCGCCACTATGACCGCTTCTTCGGTATAGCC
GTGCAATATGGCGAAAAACCCGCCATCACTATTTCGGCCGCGGACGCACTCCGACCGTTT
TTGACGGTGAACGAAGGAATGTGGCAAGTATTTGAGCCTGAGCTGCGCCGCCGTCTCAGT
CAGTTAGATGAAACGGCGTCAACCGCTGAACGCGTGCGCGCGGTACTACTGGAACTTCTG
CCGGGTAACGAAGCCACCATTGAGAAAACGGCGGAACGCCTGGGTATGAGCAAGCGCACA
CTACAGCGCAGGCTCGAAAATGAAGGGGAAAGTTTTCGCGTCCTTATCAACAGTTGCAGG
GAAAACCTTGCCCGCCACTATCTGTGCAATACCAGTCTGTCCGGTTATGAAATTGCATTC
CTGCTTGGTTTTGAAGACCCAAACTCATTCTACCGTGCATTTATGGCCTGGACTGGCCAG
ACACCTGAAACTGTCAGGGGATCCCTGCGTCTTAATTAAAAGAGAACATCATAACGATGC
CAGAAAAAAAGCGTGTTGTACTGCTTGCGGGCGCCACCGGCCTGGTGGGAGGCCAGTTGT
TACAAATTTTGCTGAACGACCCAGGTGTTGTCAGCGTCCATGCACTGAGCCGGAAGCCAC
TGAAAATCAACCACCCTAAGCTGCAGGTCCATCTGATCGATTTTACTTCCTTGCCACAAC
TTCCTCATGCGGATGAAGCCTACATTGCACTGGGGACAACGATTAACGTCGCAGGTAGCA
GGGAAGCGTTCCGGGCTGTGGATTTCGATGCCTGTATGGCGGTTGCCAGGGCCGCGCTTT
CGGCAGGCGTCCGCCGTATGGGACTGGTCAGCGCGGGAGCTGCAAATGTGAAGTCATCCC
TGTTTTACACCCGCGTTAAGGGTGAACTGGAAGCAGCGATCAGCGCCCTGCCGTTTACCA
CACTGGTGATCGCGCGCCCCTCTTTGCTGCTTGACTACCGTTATGGACTGGGGCAGCCAG
TACGCCTGGGCGAACTGATTTCCATACCGATAGCCAAACTGTTATCTCCCCTTTTGCCCG
GGGCTTACAAACCCGTACGGGCTCTGGCTGTTGCCCGATCGCTGGCGCAAACGGTACCCA
CGACAGAGGGGATTGAGATCCTGGCTTCTGACCAGCTGATCAGGCTGGGAAAGCGATCCG
GCTGACATGAAAGCGAGCCTTTCCGGTCGAAGCATGTTGATGCTTTTTATGGTCTGTCTG
ATCGCGGCCTGTTCAACCGCCGGTCTTCCCGCCCGCAACAATTTTTCAGGCAGCCTGCTG
ATTGATGGCCGCTTACAGCACCCAGGCTCCATTCTCTCTCCCTTGCCGACAACCACCCGA
CCACAGGTGGCTCTGGTACTGGGAGGCGGCGGTCTGCGTGGCTATGCGCATATAGGCGTG
CTGCAGGCCCTGGAAGATGCGGGTATCCGGCCCGACATCGTTGTTGGGACATCAATCGGA
AGCATCATCGGGGCTGCCTATGCGTCGGGTAACTCCCCCAGCCAGATCTGGCATCTGGCC
ACTACCCTGCGGGTACTTTCTCTGGCCGATTTGAGTATGAGCGGCCCAGGTTTTGTCAGG
GGGAATGCTCTTGCACTCTGGGCAGATAACCTGGTCGGGGGAAAAGTCATTGAACGCTTC
CCTGTGCGCTTCGCCGCAGTGGCAACTGCGCTGAATCTTTCGCTGCCGTATGTGATCACT
GCGGGAGATGCCGGTCAGGGACTGAGAGCCTCGGCAGCCATACCGGGCGTGTTCCTGCCG
GTAGAGAACAATGGTCTGACGCTGGTCGATGGTGGAGTCAGCGCACTGGTTCCTGTACGG
GCTGCCCGCGCGCTGGGTGCTGATGTGGTGATCGCCGTCGATATTTACTGCCATGGGCAG
CAGTACCCAATGAACTCAGCACTCTCAATGCTGTTACGCGTATCGCAGGCACAAAGCTGT
CTGCTCGCCAGCTCTGAAGCGGATTCAGCAGATGTTCTCGTCACTCCGGCAGTCAAACCC
GCAGGAATAAACGACGCCAAAGCGCGTGAAACAGCACGCCGTCTGGGCTACCAGGCTGCC
GTTGAAAAACTGCCAGCGATAAGATCGGTGTTACGGCATTTCCGTTTGCCTGAAAGAGGC
GCTCTCCCCGCTCCGGTTGGCGTGCCCGGCAAGAACTCTGGCGCGTAATGCAAGAACAAT
CAGGCATCTGTTCAGGCAAACTGGCAGCAGGTCATTAAACGAGGTGCCTATGTTTACTCA
GGAAAAGAAAACCGCGCTGGTCACCGGCGCATCGTCAGGCATGGGCAAGGCCATTGCTCG
TCGTCTTATTAAGGATGGCTATCAGGTCTACGTGGCCGCCCGCAATATCGAAAAAATGGC
TGACCTTGCCCGGCTCGGAGCACAACCGCTGCGGATGGATATTTCCAGGGATGAGGAGAT
TGTATCCGGAGTAAACACCATTCTGGCTCAGACTGGCGGTGTCGATGTGCTGGTCAACAA
CGCCGGCTTTGGTCTGTACGGGCCCGTAGAAGAGATTGGTATTGACGAAGCTCGCTATCA
GTTTGAGGTCAACCTGTTCGGTGCCGCGCGGCTCACGCAGCTGCTGCTCCCCGCCATGCG
TGCCAGACGCTCCGGACGTATTATCAACATCTCCTCCATGGGAGGAAAGATGTACAGCAT
TCTGGGGGCCTGGTATCACGCCACCAAACACGCACTGGAAGGCTGGTCAGACTGCCTGCG
GCTCGAAGTTGCCGAATTCGGCATAAAGGTCGTGATCGTCGAACCGGGGGTCATAGAAAC
GGGCTTCGGAGATGCCGCAAATGACAGCATTGTCAAACGTTCGGCCAGTGGGCCGTATGG
TCACCTGGTGAAGAGGGTGTCCATGTCGATAAAAAATACTTATGGGCAGGGCACTGGCAG
TTCTCCAGAGGTCATTGCTGAAGTGGTTTCCCGTGCAGTGAAAAGCCGCAACCCGCGTAC
ACGTTATGCTGCCGGTAAGTTTGCAAAGATGCTCATCCGTATGCGCGTCTGGCTGGGTGA
CCGTCTATTCGACCGTATTATTCTCAGTCAGACCCGCTGACAGACCGACGTTAAAGTTAC
ATGTTCATCACATGAGGTAACGATCATGGCATCGAAAATCTGGTTTATCACCGGCGCAGC
ACGTGGGTTCGGGCATATCTGGGCAGAAGCGGCTCTGGCTCGTGGCGATAAGGTTGCTGC
AACAGCCCGTAACACGGACACACTGCAGAAACTGGTTGAGCGGTATGGTGACAGGGTGCT
TCCTTTACAGCTGGACGTTACGGATTCGCAACAGGTATCGGATGCGGTAACGACAGCACT
CGGCTACTTCGGAAAGCTTGATGTGGTGCTGAACAATGCTGGCTACGCGCTGGCCGGGGC
TATTGAAGAAGCCAGCCTGGACGAAGTTAAAAGTGAGTTTGATACCAATTTCTTCGGGAC
ACTGCGCGTCATCCAGGCCGTGCTTCCTGTTCTGCGCAACCAGAAAAGTGGACATATTCT
GGGGGTTTCCAGCGTAGCAGGGCTCGTGGCCGGCCCGATTACTGGTTTTTATAATGCCTC
AAAATGGGCGGTAGAAGCTCTTCATGAAAGCCTGGCAAATGAAGTTTCCAGTTTTGGCAT
CAAGGTAACCCTCATCGAACCTGGCGCCTACGCTACCGATTTTTCAAGTCACTCATCATT
GAAGATCGCGGGCGGTATGGACGCTTATGCCGCACTACGCAAGCAGATTTTTGAGCAGGG
TTCAGAAATGGAATTTGGCGATCCGCAGGCTACCGTGCAGGCGATACTTCAAATTGTCGA
TGCGGATCAACCGCCACTGCGAATTTTTCTTGGAACAGAAGGAATGCCTGTGGTCCGTAA
AGCCTATGCTACCAGACTGGATGAATGGGAAAAATGGGAGGGGCTGTCAAATTCGGCTCA
GGGAACAGCCGTCAGACTTAATATTATGCCCTGACGCATTCTGCGGCCGACGGTTAATAA
ACTATCGGCCATTCTCCTGACCGGATATCTCCATATCACAGACTGCGTATACCGTGCCCG
AAGCCTTGAGTTCGTTGCCTGGGTACGAAATCAATCAGTGAGTTGTTCCTTTTGATAAAT
TCCTCCTCAACGAATGCCTTAAATATCCTTTTATTCTCTAAACCTGTTAGCCAATCATGT
ATAAAAATAAAATCACGCAACATCAGATCTCCTAGTTGAAATATAAATCAATTACATAAT
CACATAAATCAGCAGATATTTCCGGATATAGTATGCGGAATGAAAACGCTTATTTAAGGA
ATAACCCAGCAGCCATAACCATACTGCTGTTATTTTCTATACCAAACACCGGCCAAAACT
ACTACTGTGAATCCTAATGTTAATCGCCCCCAGATATCTGGGAAGAGCGCCAGTGTGATA
ACAGAACACATTACAATCAGGATGACGGGAACCACTCCCCATAAAATATCACTGGCGAGC
TCCATCAGAAATTTGATAATATAGTCAATCACATCAATTACCAGATTAAAAAACACCACC
CTACAACTTTATGATAAAAATTACGTGATTGCCACTCTTGTAACTGCAAATTGCAACAGC
AGTTGATACTATAAATTGCGTTTGGCATTTCAGTTTGCAACGGTTCTATTTAATTTACCC
AATCCAGGCGAATAAAATGCAGAGAATCAGCAACGGCATATCAAGCATCATCATGCTCTT
TTGCCTGTTACCGTGGCAGGTTACGTTAGCGAATACCGTTCATTTTCCTGATGACGTAAA
ACTTCCCGACGACGTACAACGCTTCTTAAATAACGCGGAGGAATGTCAATATCTCTCCGG
AGAGTGGGACAGCTCACTGCCTAAATCACGCCAGCGGGAAATTGAGCGGGAAGTGAATAA
GTACTGCAAGCCGGCGAAAAAACAGCAGAATGAGCTCAGACATAAGTACAAAGGAAATCG
GCAGATAGAAGACAAACTCAGTGAATTTGATTTTTAATCTGTTCTTCCATCTCCGGCAGA
TTTACCACAAAAAAAAGCCAGTCGACTAATCAGACTGGCTTAACGTATCGGCTCAGCACC
GGGCTGAACGCATAAGGGTGGGTGTTCACTGTAGTGCGAGTTCCTTATTAACAGGTTTGG
GTTTGGCGTCATCCACACCGATTGCCCGTAGCCTCGCCAGCGCCCGTTCTGCCTCTTGCA
GCACGTGCTGACATTGCTCGTGGGTGATGGTCAGCGGTGGTTCGATGCGAATCGACTTGG
CGTTGTTCAGCGTACCCGCCACCAGCACCCGGCGCTGGAACAGTTCGCTGGCAAAGGCAT
AGCCAATCGCGTTTTCCTTGAATTCAATCGCCTGCAACAACCCTTTGCCGCGCGCTTCCA
CAATCAGGTCCGGGTACGCCGCCGCCAGCCGTTGCAGCCCGGCCAGCAAAAACGCCCCCT
GACGCGCCGCCTGCTCCGCCAGATTGTCGCGCAACAGCACGTTGACGGTCGCCAGCGCCG
CCGCACAGGCCAGCGGGTTGCCGCCAAAGGTGGTGGTGTGCAGGAACGGGTTGTCGAACA
GCACCGAGAACACTTCTTCGGTGGCGACCGTCGCGCCGATCGGCATCACGCCGCCGCCGA
GCGCCTTCGCCAGACACAAGATATCCGGCTGCACGCCATAGTGCTCGCAGGCAAACATCT
TGCCGGTGCGGCCCATGCCGGTCTGTACCTCATCCAGAATCAGCAACGCGCCAATTTCAT
CGCACAGTGCGCGAACGGCGGGCAGATACTGCTCGGGCGGCACAATCACCCCGCCTTCGC
CCTGAATCGGCTCCAGAATCACCGCGGCGATGCCTTCACCGTTGCGCTGGCACTGCTCGA
CTTTCTGCCGCATGGCCTGAATATCGCCGAAGGCCACATGGTGGAAATCCGGCAGTAGCG
GCATGAACGGACGACGAAACATCGGCTTGGCGGTGGCGGACAACGCCCCCAGCGACTTGC
CGTGGAACGCGCCGTGGGTAGCGATGAAGCTGAACTTGCCACGCGGCGATTGATAAGCCT
TCGCCAGCTTCAGCGCCGCTTCCACCGACTCGGTGCCGCTGTTGCTAAAGAAGCTGTACT
TCAGCTTGCCGGGCGTAATGGCCGCCAGCGTTTTCGCCAGCATGGCGCGCAGCGGGTCCA
GCAACTCCTGGCTGTGCAGTGGTTGTTTGGACAGTTGTTTTTCCACCGCCGCCACCACGG
TAGGATTACGGTGACCGACGTTGAAAATGCCATAGCCGCCAAGACAGTCGAGGTATTCAT
TGCCTTGCGTATCAAGCAGCGTGTTGGGGCCGCTGGCGCGCCATTCTACCGCACCGTAGC
TGCCACCGGAGGTGACGGATTTTCTGTATTCCAGAAAACCGGGATTGACGTATTCACGAA
AAGCGTTAAGGGTTTCATGGTTGAGCGCCGCCATCGCATCGGCGGACAAGGTATCGCTCA
TAATCCAGTCAAGGGCCTGCTGAGAACACTCTAGCGGGTTAAAATGTGATGGATGTCTGG
ACAAAATGTGCTCCTTGGGGGTGAGGTATCACGTGATACCAATTTAAGTAATGCATATAA
CGCACCACTTGCCCACCCGATTTGGAAATCACGATTTCCTCCCGTCATTGTCTATTTTTG
CAACACTTTATAACAGAAATAATATATTCCGTATTACCCCCGGCCATTAGCCGCCTTATA
AAGAGCAAAAAACGCTCAAAAAACAAGGCGGACGCACTACTCTTGTGCAATCCGCCCCAG
TATCGGGCATTTTTTCACCACCTGCCCGCCCTCGCCCATGCCGTCAATGCCGGATCATGA
TGTGCCGCACCACGGTGTAATCCTCCAGACCGTAGACCGACATGTCCTTGCCGTAGCCGG
ACAGCTTCTGGCCGCCGTGCGGCATCTCGCTCACCAGCATAAAGTGGGTATTGACCCAGG
TGCAACCGTATTCCAGACAGGCGGCGACGCGGTGCGCGCGGCCGATGTCGCGGGTCCACA
CCGAGGACGCCAGCCCGTAGCGCGAGTCGTTGGCCCACGCCACCACCTGCGCTTCGTCGT
CAAACGGCGTGATGGAGATGACCGGGCCAAACACTTCCCGCTGGACGATTTCGTCCTCCT
GCAGGGCATCCGCCAGCACCGTGGGCTGAAAATAGTAACCGCCGCCGGGCACCCGCTCCC
CACCGGTGATCAGCCGGATATGCGATTGCGCGCGGGCGCGTTCAACAAAACCGGCGACCC
GCTCCAGTTGCTCAGCGGTAATCAGCGGCCCCAGCTCGGTGGCAGGGTCGTCGGGCGCGC
CGATCTTCAGGGTGGCGACGGCCTTGCCCAGCGCCTCCACCAGTTGTTCATACACCGGGC
GCTGCACGTACAAGCGGCAGGCGGCGGTGCAATCCTGCCCGGCGTTGTAGAAACCGAAAC
TGCGAATACCGTCCACCACCTGTTCCAGGTCGGCGTCGTCAAACACAATCACCGGTGCTT
TGCCGCCCAACTCCATGTGGGTGCGTTTCACGCTGGCCGCCGCATTGCCGATGATATGCG
AACCGGTGGCGATCGACCCGGTCAGCGAGACCATGCGTACTCGCTCGTGGCCGGTCAGCG
CATCGCCGATTTCTCGTCCCTGCCCGAACAGAATATTGACCACGCCCGACGGGAACAGGT
CGGCCAACAGGCTGGCCAGATACAGCGTCGACAACGGCGTCTGCTCCGCCGGCTTCAGCA
CCGCGCAGTTCCCCGCCGCCAGCGCCGGGGCCAGCTTCCACGCCGCCATCATCAGTGGAT
AATTCCAGGGAGCGATAGAGGCGACGACGCCGACCGGATCGCGGCGAATCATTGAAGTAT
GGCCTTCCAGATACTCGCCCGCCGCCGACCCGTTCAGGCAGCGCGCCGCCCCTGCGAAGA
AGCGGAACACGTCCGCCACCGCCGGGATCTCGTCATTCAGCGCCGCGTGATAGGGCTTGC
CGCAGTTCAGCGATTCCAGCTGGGCCAGCGTCTCGCCGTGCGCCTCGATGGCGTCCGCCA
GTTTCAGCAGCAGCCCGGCGCGCGTTTTCGGCGTGGTCTGCCCCCAGTGGGCAAACGCGG
CATCCGCCGCCATCACCGCGTCATCGACCTGCGCCAGGTCCGCCTGCGCAATGGTGATGA
TGGCTTCGCCGGTCGCCGGGTTGTATACCGTGTAAGGCTCCCCCTTGCCCGACACCCGTT
TTCCGTCAATCAACATGTCAGTCAATATCTTGTCGTGCATAACCTGATCCCTCGAAGCGA
TAGCTGTAGGCCTACCTGTAGAGACTTATTGGCAAAATATCTGCCTTGCAAAATATCTGC
CATCTTCACGGTGCGTGAACCGCGTTCGGATGCACGGGTGAAAAACCGCAGGCGTTCCTT
ATCAAGCGTAGCCGAGTCATCAAGCGTAGCCGAGCCGTTAGCAAATAAGCGTACAACCCT
GTGAGGGAAACCACATCTCTACCCGGCAGACATCAACCCGGTATACATCAACCCGGTATA
CATCAACCCGGCAGACATCGCATTGGCGCGCGCAGCGCACGCCCAATAGACAAAAATATG
CCATGACTATTTTATTTTAATAACCAGAAAAACTATTACCCGTTCTCCGCCATATTCACT
TCACCTACAAGTGAAATAATGTGATGTTACCGATAGATTTATAAAATAATGCACTCAGAG
CGTGTCGGGAATTATTATCATTTATTCCTGGCTATCGCCACACTCGATTGACATTAAAAA
ATAGACAGTAAACACAGAATATAATTTATATAAAAACCATTAAAATCAATCACATATTAT
AAAAATAAATTATTGTTTCATTTTTAAAACAGTGTTCACTTTCACGTTATCCACTTTATT
GGGGCAAAAACACAACCATAAAAAAACACCACCACAACAAAAACAAAACACTTATTAAAA
CAAATTAGTGCAGCAACAAAACCTATGAAACAAATTTACGACAACTCATCTTTATTAAGA
ATTATAAAATTAATATTATAGTTAATAAACTAAAAAAATCAGACGTTTTTTATTCTTGTA
GTACACCCCCGTTAATTCTCCATCAAGGAAAGAAACAGTGGGAATAGTAGATTTAGATCA
AGAAAAAATAGACGGAATAATCTCTATAGTACCCATGACGACAGTAATCCAATCTCAATT
AATTAACTCGTCATTCTGAGCAATGGGGAATCTATGGACTTTATCATTCAACTTATCATA
GTCCTGATCTGCCTGTTTTACGGTGCGCGAAAAGGTGGTATCGCGCTCGGATTATTAGGG
GGTATCGGGCTCGTCATTCTGGTTTTCATTTTTAAACTAGAACCTGGGAAACCGCCGGTG
GACGTGATGCTGGTCATCATCTCCGTGGTGGCCGCCTCTGCCACGCTGCAAGCCTCCGGC
GGGCTGGATGTGATGCTGCAGGTAGCGGAAAAAATGCTGCGGCGTAACCCGAAATATGTG
TCGATCATTGCGCCGTTCGTGACCTGTATACTGACCATTCTGTGCGGCACCGGCCACGTG
GTGTATACCATCCTGCCGATTATTTACGACGTCGCCATCAAGAACAATATCCGCCCGGAA
CGGCCGATGGCCGCCAGTTCAATCGGCGCGCAGATGGGGATTATCGCCAGCCCGGTCTCG
GTGGCGGTGGTGTCGCTGGTCGCTATGCTCGGCAAATTCACCTTCCACGGCAAACATCTT
GAATTCCTGGACTTACTGGCAATCACGATTCCCTCTACCCTGTTGGGTATTCTGGCCATC
GGGATTTTCAGTTGGTTCAGGGGTAAAGATCTCGACAAGGACCCGGAATTCCAGAAATTC
ATTTCCGTGCCGGAAAACCGCGAGTACGTCTACGGCGACACCGCCACCCTGCTGGACCGC
AAACTGCCGCGCAGCAACTGGGTTGCCATGTGGATCTTCCTCGCCACTATCGCCGCGGTA
GCGCTGTTGGGCGCGGTGGAAAGCCTGCGTCCGACCTTCGGCGGCAAACCGCTGTCGATG
GTGCTGGTGATTCAGATGTTCATGCTGCTGTCCGGCGCCATCATCATCATCGCCACCAAA
ACCAATCCGGGGTCGATTTCGAAAAACGAGGTATTCCGTTCCGGGATGATCGCGATTGTC
GCGGTGTACGGCATCGCCTGGATGGCGGAAACCATGTTCGGCGCGCACCTGACGGAAATT
AAGGAAACGCTGGGCACGCTGGTAAAAGAGTACCCGTGGGCGTATGCGCTGATCCTGCTG
CTGGTGTCCAAGTTCGTGAACTCGCAGGCCGCCGCGCTGGCCGCCATTGTGCCGGTAGCG
CTGGCGATCGGCGTTGACCCGGCGTACATCGTGGCATCGGCGCCGGCTTGCTACGGTTAC
TACATTCTGCCGACCTACCCCAGCGATCTGGCCGCTATCCAGTTCGACCGCTCCGGTACC
ACTCACATCGGCCGGTTTGTGATTAACCACAGTTTCATCCTGCCGGGCCTGATTGGCGTC
AGCACCTCCTGCGTATTCGGCTGGGTGTTCGCCGCCATGTACGGGTATTACTGAGTTATC
CCGCTGCGCCGGAGCACGTCGGCGCAGCACGCGTTTCTCCCCTCAACCGCCCGTTCGGTC
CCAGCCGTCGGGCGGTTTTTCGTTACCCGCCCGCCTGTTCCCGCCACAGCGCGACGCAGT
GCCGGGCCAGCGCCTCGGTACTGTCGATACTACGCGCCAGCCAGCGTGACTGCGTTGCCG
CCAGTCCGGGGGCCACTTCGGTACAGGCCAGAATCAGATGGGTGGCGCCGCGTGCAGCCA
GCCGATCGGCCAGTTGCCCGAACAGTTGCCCGCCCGCCGCCACGTCGCCGCGCTTAACGG
CGTAACAGCCCGGCACAAACAGATTATCCATCTCCTGTTCATCAGGCAGCACCGTCTCGA
TATCCAGCGCCGACAGCCGCTGTTGATACCAGCCCGCCGCCAGCGTGCCGTGGGTGGCGA
TCAGGCCTACCCGGGGTGACGGGGTGTCAGCCAGCGCGGCCTGCGCCTGTGTCAGCGTGA
CATCGGCGATATGCAGCACCGGTGCGCGGCTGGCCGATCGCAGTTCATCAAACCAGTGAT
GCGCGGTATTGCAGGGAATGATCAGGTGACTGATATCCAGCCGGTTGAGGTGCTCAACGC
CATCCAACAACGCCGGCAACGGCGATGCGCCAATCCCGGCCAGCGCCCGCTGGCGATCCG
GAATCTGCGGCACATTCCACACCGCGACCGGTACATGTTGCTGGTCGCGCTCAGCGGACG
TGGCGGCAATGATCTTCTGCAACAGATCGACGGTAGCGAGCGGCCCCATGCCGCCCAGCA
CCCCGACCAGAAAACGCGCCGGCAGCGGCATCACCAGCCTTCCTGCTGTTCGAACAGTTG
GCGGTAACCAAACAGTCCGGCCGAGCCGCCGGTATGAATAAACAGCACGTTTTCGTTTTT
GCCGAACCGCCCCTGGCGCGCCAGATCGATCAACCCGGCCAGCGCCTTGCCGGAATAGAC
CGGGTCCAGCAAAATGCCTTCCAGCTGTGCCGCCAGCGTCAGGGCTTCCAGCGTCCCGGC
GGTGGGAATGCCGTATCCTTGCCCGACATAGTCGCTGTTAACCTGGATAGCCTTGCGCGG
CACCTCGCCCGCCAGCCCCAGCTTCTGCCAGGTGCGCTGCGCCAGTTGCCAGACGTTCTC
TTCCTGCTTCGCCTTCGGCGCACGCACGCTGATGCCCAGCACCGGAATGCCGCTGTTGCT
GGCGGTCAACCCGGCAACCAGCCCGGCCTGAGTGCCGGTGCTGCCGGTGGCGTGTACGAT
ATGGTCGATGCGCAGCCGCTGCTGGCTGGACTGATACAACAGCTCTTCAGCACAGGCGGC
GTATCCCAGCGCGCCGGTCGGACTGGAACCGCCGCCGGGGATCACGTAAGGGCGGTGTCC
CTGCTCGCGCAACGTCGCGGCCAACACCTCCATCGCCTGCTGCATATCGGTGCCGGCCGG
CAGGTGGTCAACAATGTCGCCGCCCAGCAGCTTATCCAGCAGCACGTTGCCGGAACGCTG
ATAATCCACGCCGTAATCCTCAACCCGTTTTTCCAGCAGCACCTGGGTTTTCAGCCCCAG
TTTCGCCGCGGCGGCAATGGTTTGCCGTACATGGTTGGATTGAGTGGCGCCCTGGGTGAT
GATGACATCGGCGTCCTGTTGCAAGGCTTCCGCCAGCAGAAATTCGAGTTTGCGGGTTTT
ATTACCGCCGGTCGCCAGCCCGGTGGTGTCGTCACGTTTGATATAAATCGTCGGGCCGCC
AAGATAAGCGGATAAACGCGGCAGCGGTTCCAGCGGCGTAGGGAAATGGCCCAGCGATAA
GCGGGGAAAACGGGCGAGATGCATATTCTTCTCCTCGGAAAATAATCAATGTGTTTTAGC
CATCGTTTTTTTCATCTTATTTCGCCCACGCTAATAAACGGGCGAAGCAATAAACCTGTG
CTGCAGAATGCGCCATGAAATAAGATGATGCGCTGGCTACTCAAAATGATAAAAATAATT
GTGGCGCACTGACTGGCAGCCGGTTCAGGCCACTTGCCGCTCCAGTTCGGTTAATTGCTG
CCAACTGGTGTCATCGACGAAAATACCGTTTGCCAACCGTTGCTGATACGCCTGCTGTTC
CGGGTCGCCGGGCAGCAGCAATCCGCCGTCAGGACGCGACTGGCGCACCCAGTCCAGCAA
GGCGGGAATTTCCTGTTGATAGCTGGCCGCGCCGCCCAGCCGCGCCGGGTCGATCAGTAT
CGACAGCATGCTGTTGATGATCTGCTTACCCTGACCGGTGGCGGTGCGCTCGGTCGACCC
GCCGGTCAGCGCCGCGCCAAGCAACGAGCACACCAGCGCCAGCCCGGAGCCTTTATGCTG
ACCGAACGCCAGCAGCGCGCCGAATGGCTCTTCCATTAGCCAACGCGGGTCCACCGCAGG
CTGGCCCTGACTGTCGACAATCTGCCCCGGCGGCAGCTGTCGCCCCTCGTTCCAGGCAAT
CCGCGCTTTGTTGCCGGCAATCACGCTGGTGGCGAAATCGAGAATCACCGGCAAGCCGCC
CGCCACCGGGACGCCGGCGCAGAACGGATTGGTGCCGAAACGCGGCAGCTGCCCCTGCCA
GGGCATGACGATCGGGCGGGTATAGACATTGGCGAAATGCAACGACACCAGCCCCGCTTC
CGCCGCCTGCTCCGCCCAGGCGCCGATGCGCCCGAGATGATGTGCGTCCGACAGGCTGAT
CACCGCCACGCCCTGCTGTTTCGCGCGTTCAATACCCTGTGCTATCGCCTGCCGGGCCAC
CACCTGGCCAAAACCATGCTGCCCGGAAAACGCCAGCATCGGCCCGGCGTCCAGGGTCTG
TTCCGCCCGGGCGTGCGGCGACAGCCCGCCTTCGCGAATGGCGGCGATATAACGCGGCAG
CATGCTGACGCCGTGAGAGTCGTGCCCTTTTAAGCTGGATTCCACCAGATTATCCGCCAC
TATCCCGGCAATCTCCGTGCTGACGTCCACCTCGGACAGGCGTTCGCGCAGATAGCGACG
TAAATACTCATGAGAAAAGACTGGCATAATCCGCCCCGTTAATCAGAAAGGGGTTTACTA
TAATCCTCGCTGAAATCGGGGTAAGTGAATAATACGGGAAACGATAGCAATAATATTGCT
TATGACAATATCGGCTATTTTCATCAAAAATAACCATAAATAGAATTTTAATAAGTTATT
ACCAAATAAGCTTTGTCGTCTGGAATTATAAAAATAGCATGCAAAAACTATCTCTTTCGA
AATGACAAATGATTGCCGACTTTTATTAATTAAATAATTGACCAACTGCGAGACTATACC
GATGGCACCAGTGGAAATGCAATTCGTAAAAACAAATCTATTTGTAAAAACAAACCTATT
CATAAACACAAACCAGCTCGCAGAAATAACCCGGACTGAAAACACGCCGGGACAGAGTAC
CTCCTCCAGCCGTGTCACACGCGGCTGGCTGCTCGCGCTGATACTCGGTCTGGGCGCTTC
ACCGCTGGCAGCACAGGCGGAAGGCAGCATCAGCATCGCCCAGCAGTTTGGCATCGGCTA
CCTGATTCTGGACGTGGTGCGTGACCAGCAATTGATTGAAAAGCATGGCAAACAACAAGG
ACTGGATATCAAGGTCGACTGGCGTACGCTGTCCGGCGCCACTGTCATCAACGAAGCGCT
GCTGTCCGGCGCGCTGGATGTTGCCTCCGCCGGCGTGCCGCCGATGCTGACCCTCTGGGA
CCGCACGCTGGGCAAACAGAATGTGCGCGCTATCGCCTCGCTGGGCTCCATGCCGAATTA
CCTGCTGAGCAATAACCCGGCGGTGAAAACCCTGCGCGACCTGAGCGATCGCGACCGTAT
CGCTACCCCGGCCGCCGGCGTCGGTTTCCAGTCACGCACGCTGCAAATTGAAACCGCCAA
ACTGTTTGGCGATAGCGACTACAAACGCTTCGACACCATCACCGTCAGCCTGCCGCACCC
GGACGCCAACGCCGCGCTGATCGCCGGCGGGTCGGAAATCACCACCCATTTCTCCAGCCC
GCCGTTCCAGTATCAGGCGCTGGAGCACCCGAACGTGCACAAGATCCTGAGTTCCTATGA
CGTGCTGGGCGGGCCGGGCACCTTCAACGTGCTCTACACCACGCAGAAATTCCACGATGA
AAACCCGAAAACCTACCGCGCCTTTTACGACGCGCTGAAGGAAGCGTCCGACATTATCAA
CGCCAACAAGGCCGCCGCCGCGGAAACCTATATCCGGGTGGAAAATTCGCGCCTGCCGCT
GCCGCTGGTCAAACGCATCGTCGAAGACCCGGAGGTAAACTTCACCATCGTGCCGCAGCG
AACCTCGGTATACGCCGAAAAACTGCACCAGCTTGGCGTACTGAAAAACAAGGCGGCGTC
ATGGAAAGACTACTTCTTCACTGAAATCCACGATCAGCCGGGCAGTTAATATCCGGCTAC
AGGAGATTGCGATGTCCGCTCATCCATTGCATCCGCTATTACAGGTCAACGGCGTTGACC
TGCGTTACCGCACTCATCGCGCACAGATACAAGCGACCCATGACGTCAGCTTTGACGTGT
TCCCGGCGGAACGCTTCGTTTTACTGGGGCCGTCTGGCTGCGGTAAGTCCAGCCTGCTGA
AAGCGATCGGCGGGTTTCTGTCGCCGACCGGCGGCAGTATCCGGTTGGAAAACCAACCGG
TCACTCGCCCCGGACCGGACCGTATGATGGTGTTTCAGGAGTTCGACCAACTGCCGCCGT
GGAAAACCGTGCTGGAAAACACGCTGTTCCCGCTGGTCGCCAGCGGCACACTGCCACCAT
CAGAAGCGCGCGAACGGGCGCTGCATTTTCTCGATAAGGTCGGGCTGGCGACATTCGCCG
ATGCCTACCCGCACACGCTGTCCGGCGGTATGAAACAGCGGGTGGCCATCGCCCGCGCGC
TGGCAATGCAGCCGAAAATCCTGCTGATGGACGAGCCCTTCGCCGCACTGGACGCCCTCA
CCCGCCGCAAGATACAGGAAGAGTTGCTCACGCTGTGGGAAGAGGTGCGCTTCACGCTGC
TGTTCGTCACCCACTCGATTGAGGAAGCGCTGGTGGTCGGTAGCCGGATTCTGCTGTTAT
CGCCCCATCCCGGCCGGGTACGGGCGGAAATCAACAGCCACCAGTTTTCGCTGAACGACG
CCGGCAGCGACGCCTTCCAGCACACCGCCCGACGCATCCACGATCTGTTATTCCCGCCGA
CGCCGGCCCCTCGCGGCGCGTCGGCTTCACACGAGGTTCCTCATGAATACGTTGCCCCCG
GTCAGACCCGAGTATCAGCGTGAACTGACGCCGTTACCGCCCGAGGCGCTGGCCGCACCG
TTGCCGTGGCTGACCCGACTGGCGCAGCATACCGTACTGCGTCGGCTGATACTGGTGCTG
GTGCTGCTGGCGTTATGGGAAGCCGCCGCTCGCTGGCAGAACAATGACATGATGCTGCCC
GGCGTCCTCCAGACACTACAGGCATTCTGTCAGGATTGGCTGAGCGGCGAACTGCCACAG
AAGACAGCCGTATCCCTCGGCACGCTGCTCAAAGGATACGTCATCGGCAGCGTGCTGGCG
CTGTTGCTCAGTACGCTGGCGGTGTCGGTACAACTGGGGCGAGACCTGCTGGCGCTGCTC
ACCGCGATGCTTAACCCGCTGCCCGCCATCGCCCTGCTGCCGCTGGCGCTGCTGTGGTTT
GGTCTCGGTGAAAAAAGCCTGGTTTTCGTGCTGGTGCATTCGGTGATGTGGCCAATGGCG
CTCAACGCCTACAGCGGTTTTCTCGGCGTTTCCGACACCCTGCGCATGGCGGGGCGCAAC
TATGGCCTGACCGGCTGGCGCTATGTCGCCTACATTTTGATCCCGGCGGCGTTACCCGCC
ATTATTTCTGGTCTGAAAATCGGCTGGGCTTTCGCCTGGCGGACCTTGATCGCCGCCGAA
CTGGTATTTGGCGCCTCCAGCGGCAAAGGCGGGCTGGGGTGGTACATTTTTCAGAACCGC
AACGAGCTGTATACCGACCGCGTGTTCGCCGGTCTGGCTTCGGTGATCCTGATCGGGTTA
CTGGTGGAAGGGTTGATTTTCGCCACGCTGGAGCGCCTGACCGTCCGAAAATGGGGTATG
CAGCGCTAGGCTGCTCAGAAAAAACCGACAGGAGAAAAGCGCATGATCGCCATACAAGTT
CCGGACACTTACCTCAATCAGGATGGCCTGCTCGCCCGGGTGGGGGATTACATCCAACCG
CTGGCGAAACGGGTGTTGATCATCACCAGCCCGACGGCCTGGCAACACACCGCCGCCACG
CTGGAAGCCAGCTTCAGACAGCATGGTTTGTACTACCGGACGCTGTTTCTGGAAGGCTAT
TGCACCGAAGAGAGCATCGCGGTGCTGCGCGAACAGGCGCACATCGAACGCGCCGAGCTG
ATTCTCGGCGTCGGCGGCGGCAAAGTGTTGGATACCGCCAAAGCAGTGGCCGACCAGTCA
AACGCGTTGCCGATGATCGCCGTGCCGACCGTCGCCGCCACCTGCGCCGCCTGGTCGCCC
ATTAGCGTGCTCTATACCCGTGACGGCACGCATCTGGGGCGGCTCAGTCTGAACCGTCTG
CCGGTGTGGGTGCTGGTCGATAGTACGGTGATTGCCCGCGCGCCGGTACGCTATCTGAAA
GCCGGTATTGTCGACGCGCTCGCCAAATGGTACGAATTTCTGCCCTACCTGCGGCACGGC
GACGATGCCCTGTCGTTGCACATCAAAGCCCGTATCGCCCGGCTGGCGGTCGACATGTTT
GATGCACACGGCGAGCAGGCGCTGGCGGATAACCAGCAGCAACGGGTAACGCCGGCGCTG
CGCCGGGTGATCGACGCGGTGATTGCGCTGGCCGGTATCGCCAACAGCGTCAAGGATGAA
CGCGCGCGACTGGGCGTCGCACACGCCATTCATAACAGCCTGACCCGTCAACCGGAATCC
AAACGTTGGTTGCATGGCGAAAAGGTCGGGTTTGGTCTGGCCGTACAGGCGCAGTTGGAA
GCGCGCCACGGGTTCGACAATCAGGAGCTACTGGCGCAATTGCGCCGCTATGACAGCCCG
TTAACGCCGCAAACGCTGGGCCTGACCGACGAATCCCAGTGGGATGACATTGCCGCACAG
GTGACGATCCCGGCCGATGTCGCCGCCCGGCTGCCGTTCGCGGTGGATAGCGCGGCGCTA
AGGCAAGCGCTGGCCACTACGTCGCAGCCCAGCGCAGTCCACGCGGATTAACCCGAAGAC
CCAGCCCCGCGTCTCAACCGGTTTATGCGGGTTACTGATTAGATGGCGGGCGGCCTGGCC
AGGTTATAACCTTTAAACGTTATGGGCGTTAATACATTGATTATTCGCAGTCCGCCCCAT
TCTTCGGTAACTCAACGGGGTTATTTGGTATCTCCTGACAAAAACCCGGGAAAAGGATTG
TTGCGAGTCATAGCCATATTTCATCGAGATATCGATGATTCTGTCGTCTGTGCATTTGAG
ATCGTTCGCCGCCTGCGCCAGACGACGCTCACGAATATAATTCCCCAATTTCTGGTTTGT
TATATTGTAAAAAACTCGCTGTAAATGCCATTTCGAATATCCGGCTTTACGTGCTACATC
CTTGATTTTGAGTGGGCGTGTCAAATCAGAATTTATCCATGTAATTAAGTCATCAATGAT
TTCTTTTTTCATGACAAGCACTCCTGAATAAAAATATATCCTTTTATTGGCGCCAGAGCG
CCAACACGTGAAAGGCGGAAATCACAACGCCTTATTGTGTGCCAACAACAAAAGGCCAGG
ACGATCAGAACGTCAACCCGATGAGCGGTATTTTAACAATTTTCATCATAAACTTAATGG
CACATAAGGTTGAGAAATACTTAACCTGACGTTATCAATGGCAGGCTATGATCCGGAACA
GCAATAGCAATAATCATCAACCTGACGTTACAGGTGAATCAACCTCCCCGTTACTTCCAG
ATTATTATCGCTCATGAGATAATCGCTGATACCAACAACCGTGCATCAAAGCAGGAATAC
ACTATTTTGCGGTGTTAGCGAATCCGTCTCGCATGATGGTAGCGTGATACAACGCACGCC
AGGTTTAAATACACGCCTGGGCGTTCAATGACTTAGGAATAAATCTTATGAAAACGCGTT
TTTATAACGTCATGGCCCTCACGATGATAATACCGTCAATATGTTTCTCCTATGTTTATG
CCGCCCCTCTTCTGCGTATATTTGAGTTGGGCTTAAAACCGGGAAAGCAGGATGAATTTA
ACCAGGCTGGTGTTGCCAACCTGACCGCGTCCATTAATTCAGAAGCGGGTACACTGGCCA
TGTACGCGGCGAGCCCGCAAAACAACCCGGATATCGCCTATCTGTTTGAGGTTTACGCTG
ACGATAATGCCTATAAAGCACATATTGCGGGAATACCCTATAAAACTTACCTGATGAAAG
CCCCGGAACTGCTGACTGAGCACCGGAAACTGACAGAAACTGAAGCCCAGTTTTTTGCCG
AAAAACCGTCTGCGATAAGGGTGGCGACGTATGCAGAAACGCCCGTCATACGCTTTAGCG
AATTTACCGTCAAAGCGGAATACAATAGTGAATTTCACCAGAAGTTTTTTGATTTAATGA
CATCAACCATCAAAACGGAAAACGGTGCGCTGGCAATGTATGCGGCAACGGTAAAAGGAT
TTCCTGAGCAATGGCGCGTTGTCGAGATATATGAAAACAATGCTGCCTACGCGCTTCATC
GTCAAACGCATCATTTTCACTACTACAGAGACATGACGAAAAATATGGTGCAGGAAGAAA
AAACAACCGAATTAAAAAATCGTATTCTGGTGAACAAAGGCGGTTTATATTTTAATGCAA
CCCAAACAACCGTTCAGCATTAAAAGCGTGGTATCAGTATCTGGCATCAAGCCATCTGAC
AACAGGGTCTGATGCCAATATTAATCCGAATTCAGCGGTGAATCAGCAACACGGCATCTT
ATTGGTTATCATAAAAATACCCCGTCCTTCGGAACAACATCATGGCAGCCGTAGCCAGAC
GTCGTATTCCCTCTTGAAGATAGGGCGTCGTTATTAACGCACCAAATCCGTCGGTTCATT
CCCACCCCGCCGCCGGGCACAAAGCCGTTCCCAGTTCTGATGAGCAAGCCCGGCTTTGTC
CGCCGGCTCCAACGCCAGTTCGTTCAGGAAACGTCTCGCATCGCCTCCCGGCCGATACTG
GTAGGGATAATCGGTCGAGAACAGAATGCGGTCCGGGCCCACAGCGTCGATCGCGCGTTG
CAGGTAGTCCGCACTGAACATGCCGCTGGCGGTCAGATAGAGGTTGTTACGGACATAGTC
AAGGAATGGCTTCTGCCGTTTCGACACCCGATCCAGCATGGTCAGGCGCTCCAGGTAGAA
GATGACCACCTCCCCCCAGTGCCCCAGAATGACCTGAAGGTTGGGGTGGCGATCAAACAC
GCCGCCCAATACCATCCGGACAAACTCAATGCCGGCTTCATAATGCCAGCCCAGACCAAA
GGTAGCGAAAGCCAGATCAACCGACGGGGAAAACCCGGTGTAGTAGGCTTTTTGCACCGA
CGGTTGCGGAATCTGCGGATGGATCAGCACAGGGACGTTGAGTTCGGCCGCGCAGGCAAA
CGTCGGTTCGAACAGTTCATCATCCAGATGCTTATCCCCGACCCGGCCGTACAGAATGGC
GCCTCTGGCGCCCAGTGCGGTGACAGCGCGGCGCAATTCGCTCGCCGCCGTCTCAGCATT
GGCAAAAGGCAGCGCGGCAAGAAACTGGAAACGGCTCGGGTTGGCGCGAACGGTGTTCGC
CAGCAGGTCATTGGCACGCCGGGCCAGCTCGACGCCGTGCTCCCCGAGATTGTTCAGGCC
CGGCGTGGTTAGCGACAAGACCTGTACGTCGACGCCCGTCTCGTCCATCAATGCCAGCCG
CTGCTCGCCGAGGTCGGCGAGGCGTTCATCGATGACCGCGGGATTGAGGGCCAGAGTCCC
ATCATCCGCACCGGTTATCGTCGTCCAGGCGTGTTTGATGTCGCCCGGCAGAACATGCTC
TTCAATCGCCACGAGTTTCATCGTTGCATTCCCCCCTACTTCAGTTGAACGTCGCTCACC
GTCCGGGCTGCGTGGGTCGCACCGTGCTCTTCGGGTGAGGTTGCGATGCGCTATTTCGCT
CGACTACGCAGCACGTCTGCAACCACCGCCGATGCAGAAAACGCATTCGGCCAGCCGGCA
TAGAAAGCCGCATGTGCGACGACTTCCCCCGCCGCTTCAGCGGTCAGACCATTATCCATG
GCGCGGTTGAGATGGTAGGTGATCTGTGCGCTCTGCCCCGATGCGATCAGCGACGTGACG
GTCACCAGACTGCGATCCCGCGCGGCAAGCCCCGGCCGCAGCCACAGATCGAGAAACAGC
GGATCGGTCGTGAATTTCACCAATCCCGGTGAGACGGTGCCGATGCTGTTCTCGACGGTG
GTAGCGCGTAGTTGCTCCGCCTCTTCATTGAGCGGCAGCAACGGCGGTGACGCCGGGGGA
AGCTGCCCGGCGGTGACGCCTCGCGCCGCGAAAACATCCTTAGTGACGGCAATCGCAGAC
ATCGCATTCGGCCAGCCGGCGTAGAAAGCCAGGTGAGTGATGATTTCGGAAATCTCGGCC
GGGGTCACACCGTTATCGAGCGCCACGCCAACATAGTGCCGGAGCTCGGCGGGTTGGTTG
CGGGCAATCAGGGTGGCGACGGTAACAATACTGCGGTCGCGCGGCGACAACAGTGGTCTT
TGCCACAGGTCCGCCAGCACGTCCTCGCGGGCGTAGCGGGCAAGCGCCGGGGATACGGAT
TGAATGTCGCTAATCGACAATGACGATACGCTTTCTGGCATGTTGGTGCCTCCTGTTCTC
TCTTTCGCCAACGCGGGCTCACTCAGCACGAGCGAGACCGCTGCGGCCAATACGATACGT
TTCATGGTGTCCCTCCTGATGCGATGCGACCTGTAGGCCGGGCGGGCCTACAAACTCGAA
ACAAGGTCAGCTGAGGTCCGGTTTATTACTAACGTGCCGACCATGCTTGTGTTGTGCTAC
AGCCCGGAGCGGCGCAGGATGGCCTCCGGATAGCGGGCGCCCTGAATAACGATGTTGGCT
TGCTGGATCTCATCAAGGTCTGCCTTGTCGAGCGTCAGGTTCAACGCGCCGATGTTCTCT
TCGAAGCGTTCGAGTTTGCGCGTACCGAACAGCGGAACGATCCAGGGTTTTTGGGCCATC
AGCCAGGCCAGAGCAACCTGAGCCGGCGTCGCCCCCCGCCGCTCCCCAATCTTGCGGATG
AGGTCGATCAACTTCTGGTTGGCAATCCGCGCCTCTTCAGCAAAGCGGGGGGTTTCCGAG
CGGATATCGGACACATCAAACGTCGTGTTGACGTCGATTTTGCCGGTCAGAAAGCCTTTT
CCAAGCGGGCTGTAGGGCACCAGCCCGATGCCAAGCTCCTCAAGCGTCGGGATGATTTCC
GCCTCGGGTTCACGGGTCCACAGCGAATATTCGCTTTGCAACGCCGCCAGCGGCTGCACC
GCATGCGCCCGGCGGATCGACAACGCGCTGGCCTCGGACATGCCGAACCATCGGACCTTG
CCCTCGGCAATCAGGTCTTGCACTGTCCCTGCCACGTCTTCCATCGGCACCTCGGGATCG
ACCCGGTGCTGGTAGTACAAGTCGATATAGTCGGTCCGCAGGCGCCGGAGGCTGCCCTCA
ATGGCGCGGCGGATCTGCGCTGGTTTGCTGTTGACCCCGCCCCGGTGCTCGCCGGTCGCC
TGATCGATGTCCCAGCCAAACTTCGTCGCAATCTTGACCTTATCGCGTATCGGTGCGAGC
GCCTCGCCCACCATGTCCTCGTTAGTCCAGGGACCGTAGACCTCTGCGGTGTCGAAGAAG
TCCATACCGTAGTCGACCGCGGTGCGGATGAGCGCAATCATCTCCGCCCGGTCAGGGAGT
TCCCGCGCCTTGCCATACCCCATAGCACCGAGCGACAGGGCCGATACCTCAAGCCCCTGA
CCGAGTTTACGTGTGATCATGCTGTGTCTCCTTTCTTCGCTGACGGACATTCCGTGAAGA
AAGATTGAGGGTGCGACAGTCAATCGTCGCAACATCAGGAATGTTTCCAGCGACACGATG
GCAATGTGTGAGCGCCACGATTATCGCGGCCTGCCGGCAGCCATCTTCCCCGACAGATTC
CCCGTCAAACTGTTGCCTTGAGCTGGTTGACGACCGCCACGCCGACGCCATGCGCCGATG
CCGGATTTTGACCGGTTACCAGCCGACCATCCGTTACCACGTTTTCGGCCCAGTCTGGCG
CGGGCTGATGCAGCGCGCCGCGCTGTTTAAGGGTGCTCGCCAGCAGATAAGGCACCACCG
CGCTGTACCCGACCGCGGCTTCTTCATCGTCCGTAAAGGCGGCGACGTTCTTGCCCGCAA
CGAGGTAGGTGCCGTCTGACAGTGTGGCGTTCACCAGAGCAGCGGGGCCGTGGCAGACGG
CAGAAACGATACCGCCGGCTTCCCAGATGTCCCGAATGATGGTTTGTACGGCCGGGCTGT
CGGCAAAATCCCACATCGTGCCATGACCACCGGCAAAGAAGACCGCTGAATAGCGGGACG
GGTCCAGCTCGCCAAGCACCAGTGAGTGCGCCAGCGCGTCACGAAAGGCCGTGTCTTGCC
AGAAGCGAGCATTAACCGGATCGGAAAGGTCGAAGAAGTCAATCGGCGGGTGGCCGCCGC
GGATTGAGGCGATCTCCACCGGAATACCGGCTTTTTCGAACACGTCAAGCGGATGAGTCA
GCTCAACCAGCGCAAATCCGGTGGGTTCACCGCTGTCGCCCCGGATTGGGTGGCTGGTCA
CAACGCAAAGAATGGGTTTGATAGTACCGCTCATGTCTGGGTTCCTCATGCTTTGAGCGA
CGCCATGTCGATGACAAAGCGATACTTGACGTCGCTCTTCAACATGCGCTCATAAGCGTC
GTTAATGTTCTGGATGGGGATGATTTCGACATCGGAGACAATGCCGTGCTCGCCGCAGAA
ATCGAGCATTTGCTGGGTTTCCGGCACCCCGCCAATGAACGACCCCGATACCGCGCGACG
GCCCCGCACCAATAAGCCGGCGTTCACAGGGGTACTCAGGGGCGCCATGTAACCCACGAG
CACCAGTACGCCTTCCAGCGTCAGGGTCGGCATGTAAGGATTGATATCGTGGTCGTAGGG
AACCGTGTCGATGATGACGTCGAAACGGCCCGCGACAGCCTTCATCTGCTCCGGCTCACT
CGATAGCACGACATGATCGGCGCCAAGGCGGAAGGCATCTTCCTCCTTGCCGGCGGATCG
TGTGAACAGCGTGACATCGGCACCCAGCGCTTTGGCCAGTTTCAACGCCATATGTCCCAG
CCCGCCGAGACCGATCACCGCAACCTTGCTGGCTTTGCCTACGTTCCAGCGGCGCAAAGG
CGACCAGGTGGTGATACCTGCGCACAGGAGCGGCGCGGCGCCGGCTGGGTCGAGGCTATC
AGGCAGAGACAGAACGAATTTGTCGCGAACCACGATGGAATCAGAATAGCCGCCATAGGT
CACGCTGCCATCATGCCTGTCGGTACTGTTGTAGGTGAATGTGGCGCCTTCAATACAGTC
CTGCTCCCAGCCCTGCTGGCAGGGCTCGCAGTGCTGACAGGAATCGACCATGCAGCCGAC
GCCGACCCTATCGCCCACGCGGAAACGGGTGACCTGATGACCGACCTGCCGCACCCGACC
GATAATTTCGTGTCCAGGCACGATGGGATAGGTCGAGAATCCGCCATGATTGCGGGCAAG
GTGCAGGTCGGTGTGGCAGACGCCGCAATACAGAATATCAATAACCACATCATCCGCTTG
CGGAGCGCGTCGCGTGAAGGCGAATTTTTCGAGCGGGCTGACAGCCGATTGTGCGGCAAA
ACCTAATACATTCATGAATGGTCCTCTTTCATCTTTCGCCAGATGCCGCCGCTCCGGCAA
CGCGGCGCGAGACAGGGCGAGACTGGAATAGCAAATTCGGCGCTCAGGCGTTATCCCGGG
CAAACAGCGCTTCCCAGTTCGTAAAGGGGCCAAGCGGGATGATATCCCAGCCAATTAACC
CGGCTTTGGCGAGCGGAAACTCGGCCAGCGCCGTCTTCGCGGCCTCGACAGACTCGCACT
CGGCGATAATGGCAACGCCCGGGCGATCCTGTCGGAAGTAAATGTCGCGAACCAGGCCGC
TTTTGTACAATTCCCAGCCGTGCCGGACTTCATCCAGCATATAGGGTTCGTACTGCGCCA
GGGTTGCATCGGGCTGGGGGATATCAAGGCAGAGCAGTTTCATAGTCAGTCTCCTGTTCG
GGGATAGCATGGGTCAGGCGTAATGAAATCGGCCGGTGATTTTCGCCACACGGCGACCAA
AGTATTGTGCGGTCTTCAGATCGCTGCCAGACGGTGTGACCCTATTCGCGGTCATAAACG
ATCGAAATTAACATCGGTTGTGTCTTGCGTTGTTGGCTGTTCATGAATGTTGGCTGTTCA
TGAGCGTTGGTTGTTCATCAGCGTTGGCTGCTCATCAGCGTTGCTTGACGAGTCGTTGCA
TCACCCACTCCCTCTGTCGCTACAAACTGTCACCACGAACTTTTGTTTGTCCTTCAGGCA
CTATAAAGTAGAATTAGAATCACGATTAGTGGATTAAATTCCACTTAATGCTTCCTAAAC
TTCTACAAACCGAGGGGAATTACATGCTAAATAGATTCGATGGCGTGCAACTGTTCGTCG
AGGTTGTGGAAGCGGGCGGCTTCGCAAAAGCCGGTGAACGGCTTTCGCTGACGCGCTCGG
CAGTGGGTAAGGCGATTGCGCGTCTTGAGGAAAGGCTTGGCGTCCAACTGTTTCAACGAA
CCACGAGGACCCAGAGCCTGACAGAAGATGGGCAGCAGTATTACGAACGGTGTATTCGCG
CCATTGACGAACTGCGGGCCGGTGAAGCGCTTCTGGAGTCAGGGCGCCGGGAAGTGGCTG
GCAAACTACGGGTTTCGCTCCCGGTTCTGTTCGGGCGTTATTGCGTGGCGCCGATCCTGC
GGAACTACGCGCGCCAGCACCCCAGGCTCGAACTCGAGCTGAATTTTAGCGACCGCTATG
TCGACCTCATTGCGGACGGATTCGACCTTGCGCTGCGCAACGGTACGTTGGGCAACGAAT
CGTCACTACGCGCCCGCCGGCTGGTTAGCCAGCGCAAGGTTCTCTGCGCAGCTCCGGCTT
ATCTGGCCGCGAAAAACGAACCGCGTTCGCTCGAAGACTTATCGGATCACGACCTGCTCG
CCTACTGGCGAAAGGATAACGGCATGCCCTGGCGGCTGCCGGACTCGACAGGCGAACTGG
TCGATATTCAGGTCCGTTCACGGATACACTCCAATGATCTTGAAGTCATCGCGGATGCCG
CCGTCGAAGGGATGGGGATTGCCTGGCTTCCTCACTGGCTCATCAGGGAACGGATACAAC
GCGGCGAGCTGGTCGAAATCTGGGGCGACCGTCCGGGCGCGGTTATGGAATGCTACGCCG
TCTGGCCTGCGGCGCAGCACCTGCCCTTACGCTGCAGACTGGCGATAGATGTACTCGCCG
CGGAGCTTTCCAACTGCCTGGAATCCTGAGACGAACGCGCAGATAAGATGTCGACACGAT
TTAAATAATCGAATATCGCCAACACAATATGAACCGGGATAATTTAGACCTGCTGAATTA
CTTAATTTAGCAGTAATTCCCCAGGGCACTAACGAAAAAAAATAAAACACATAAAAACCA
TAACATCTGGAATATACCACCACCTGAGACATATCTCATAAATCCACATATAAGACATGT
CTTATGAATTTATTTCTTATTGCGTCAATAATAATCGCAAACCCAACTAAAACACCTTGA
TTTACCATCACAGCATGTAAATTATGAACTTATTTAAGTTACGAAAAGGCGATGATTATT
ATCTTTAATCAAAATACCAGGAGTGCCAGCATTATGTCACTGATCCGAAAAGCCTTCAAA
ATGCCTTATCCTGTCAATGTCATTAATCTGTATATCTGTTGGTATTTGGCTTATGTATTT
AGTGTGCGAGATAAAGCCTATGTATTACTTACTATTACTGTCCTATTCCTTTATACCCTG
ACCGGAGAGGCGGAAACGTTCAATAGCACGGTCGTTTTTGGCGATAGCTTAAGCGACGCG
GGTAATCTTTCACAGGCCTTAGGGCTTGGTATTACAAGGTTTACAACCAACCCCGGAGAA
ACCGCCGTCATGTATGTAGCAGAGGGTTTAGGTCTGTCGGCTACAGATTCATCCTCTGGG
GGAACTAACAATGCCTGGGGGGGTGCCGGTGTGCTTAATAATTACGCATTGGGTACGATT
TTCTCACCGACTATCCAGGCTCAGGTTAACAATTACCTGAGAGATAATACTGTCAACGCG
TCAACACTTTATCAAATGTGGGCTGGTTCCAATGATATATATGCTCTTTATGAGTCGGCG
CCCGATACCGCAACCGCTGAAATTATTCCGGTGGCAGAGGCTGAAATATCATTATTGAGT
AGCCTGTACAATGCAGGGGCGAAATATGCTGTGGTTTATAATCTATCGAACCTTAGCACA
ACGCCTGACGCAAAGATTAATGACCGCCAGGAAAAATATCAAGAAGTCGTGACGCAATAC
AATCAGACCTTAAATCATGGCCTTACTGCACTGAGTAAAAATGGGCTTAATATCATTCCG
GTAAATACCTATGAACTACTGAATGAAATAATGGCGAACCCATCGGCCTATGGCATTATC
AACACCACCAGCGGCGCCTGCGATACAATATCATCACTTTTCTGCACCCCGGATGATTAC
ACCAGCGGAACAGAATATACTTATTTTTTCGCTGATAATCTTCACCCCACAACGGGTGTC
AACAAGATGCTTGCCAGTGTCGTGCTATCTGAAATTGCCGCACCCGGTAAAATCTCACTG
CTGAGCAAAGGCCCATTAGCGGCCACCCAATCGCAGTACACGCTGCTGCGCAATGAAATC
CTGGCCGATACACGCGGGAGCGCGACCCGAGTATTCCTTGGCGGTGATTACAGCCACGCC
AGCTCACCCGACAATATCCCGTCAACCAGCGGTAATAACCGCTTTATTTCGATCGGCGGC
GACCTGAAATTTAGTGAAAACGTTAACGCAGGCGCGGTGGTGACGCTTTCTAGTCAACAG
GCCGCTATTGATGATGCAGGTTATAAGCTCTATGACGACAGCATCGCGCTTTACGAGGTC
TATCACATCGATAACGCCTGGCTGAGCGCATTCTTCAACACCGGTCGATCCAACTTTGAT
GATGTTTATCGAACCCTCCATATAGGTCCTGCAAATCGCCGAGAGTCCGGCTCAGTGAAA
GGACATCACCTGGGCGGCGGCATTGATGGTGGCTGGTGGTTCAATCTGGGGCCAGTTAAA
ACAGGCCCTTTTGCCCGTCTGGAACGCCAGTTCGTCAAGGTATACGGCTACAGTGAGCGT
GGGGATGACAGTTCCGCCATGTGGTTCTCCGCGCAACGTCGTAATTCACTGGTTTCCGGT
CTTGGCTGGCGAGCTCAGGGGCAGTGGTCGGTATTCGGTTTGGATATCAGCCCTTTCGCA
GAGATCGCCAGGAATCATGACTACATGACTCATGCCCCGCAGGTAACGGCCGGGTTGAAC
ACCATGAATGGTTCTTTCTCTATGTCGGGGGCGGTTTCAGAGAAAAACTGGGACTCGGCA
GATGCCGGGATTATGCTGAATATCACCTCCAATCTGCACACATGGTTGCAATATTCCAGT
CAGTTTGGTGGTAACGCCAGAAAAGGTGATTATGGTGTCAGCGCCGGTCTTGAATATGCC
TTCAGATAGCGCGTATTCAGATAGTGCGTATTCAGATAATGAACGCAGGTGATCTACCGA
AATGGGGACGAGACACGTCAGCCTTGATACGCCAGCGGGCAGAGGAACCGGCCGAAGAAG
CGCGGCGATATCAGCGCTATGCCGATAACAGCTCGCGCTGATGCTAAACCGGCGGGTAAT
GAACGACGACAACGTAACGCCACAGTTGGAAAAATACGCCCGGCACCAATAGCAACACTA
CCGGTGTAGGCGTAGGTTAATCTGGTACGTCCACTTCGTTAAGTGTCCTTTCCCTGCCGA
ATGTGATTATCAGGAGGTTTGCATGACTGATTCATCCGAATACGTACCACCGAAAGTCTG
GACCTGGAATAAAGCCAGCGGCGGCCTCAATCGCCCAATCGCCGGCGCCACGCACGACAA
AGCCCTGCCGATTGGTCGTCATCCGCTCCAGCTCTATTCGCTGGCGACGCCAAACGGCCA
GAAAGTGACGATCTTGCTGGAAGAACTGCTGGCGCGGGGTCATAGCGGTGCGGAATACGA
CGCCTGGCTAATCAAAATCGGCAACGGCGATCAGTTCAGCAGCGGCTTCGTGGCAGCCAA
CCCCAATTCTAAGATCCCGGCGCTCGTGGACCACTCCGGGCCGCAGCCGGTGCGGGTATT
TGAGTCAGGCGCTATTTTGCTTTATCTGGCGGAGAAGTTTGGCGAATTCCTGCCGACCGA
CGCCGCTGAACGCGCCGAATGCCTGTCCTGGCTGTTCTGGCAGATGGGCAGCGCACCCTA
TCTTGGCGGCGGCTTCGGCCATTTCTACGCCTATGCGCCGATCAAGATCGAATACGCCAT
TGATCGCTTCGCAATGGAAACCAAACGCCTGCTCGATGTCCTCGATCAGCGGCTTGCGCA
AAGCGAATACCTGGCCGGTTCCCACTACACCATCGCCGACATCGCCGCGTTTCCCTGGTA
CGGCGGTCTGGTGAAAGGCTGGCTTTATGACGGCGCCGAATTTCTGTCCGTCCACGAATA
CCCGCATGTGCAGCGCTGGGCGGACGCCATTCTCGCTCGCCCAGCGGTTCAGCGCGGCCG
CATGGTCAACCGCCTGAGCGGCGATCCTGCCACCCAGTTGCATGAGCGCCACGACGCCAG
CGACTTCGAGACGCAAACGCAGGACAAACTGTCGACCCCACGCTGATCGCGCTCATCCCG
CCGCCGCGCAGACCGGCGGCGGGTTATTGCTGTGTGAGAGGGAAATCAATGCCACAACAT
TCTCTGGCCTGCTCCAGCACCTTAGAGACATTCAGGGCAATATCCAGCAATTCATAGCAC
CGGGACATATCCTGTGCGTTGGCAATATCCCTGAACGCCTCAAATTCATAAATCATGTGA
TTCTTATCAGTCGTGTCGTCATGTTTTATCAGTGTTCCCGCTTTCGAAAATTCAACATGC
TTACATACGCTCGGTATATCGGTAACTTTCACATAGCCAGCCGTCCCCTGAACGGTGAAA
TAACCCGGACTGGCTGAATCTTTCGCACCGCTACAAACAGCAATAAATCCCCCGTAATTC
ATGACCAGAATACCGGAAGTGTCAATGCCGTTATGTCCCTTATTACAGCGATAACTCACG
CTCTCCGGCGCCCCAAATAAGGCGCAGACATTATAAATATTATATAAGTTGATATCGTAA
AGCGCGCCGCCTGATTTGGCAGGGTCAAACGCCGGATGTACCGTGCCGTTAACGTAGTCA
TTATAGCGGCTTGAATATTGAGAATAATTTGCCTGTACAAGCTTAACTTCACCAATTTCA
GCGACATTAGCCTCCAGGTAAACAAAGCCGGGCGTGTGGATCGAAGTGATGGCTTCAAAA
AGATAACGTCCCGTTGATTTTGCCAGTGTGACCAGTTCCAGCAATTGCGCATAATTCGAC
GTGAACGGTTTTTCACAAATGACATGCTTTCCGGCGGACAACGCTTTATGCGAATAGGAA
AAATGCAGGTGATTGGGTATACCAAGATAAACAAAATCAATGTTGCTATCCTGCAACAGG
AGATCATAGTCGGTATAAATCGAATGAATATTATATTGGCTTTTTAATGCTTCGCCTTTT
TGCAGACTTCCCTGCCGGACGCATAAGGCCGCAATATCAATGCCCTCAATGTCTTTTAAT
GCATCAAGGCAGGACAGCACAATTTTACCTGCCCCTACCAGCGCGATTTTCATGGGATAA
CTCCTGAGCGTATTACCGGAATACCGCTGACTATACAAGATAGTCGCTATCGGTTATAGC
CATCGGGTCTTAAACAACAGGCCACATCGCGTGGCCTGTCAGCATGGAAGAACCGTTATC
TGACGCTCTCACTCAGCCACGGATTTCTCATCAGTCGTTCCCATGCCCGCGTGACGTCGT
CAGGTATATCCACATGCCCAATAAAACCGGCGCCTGACGGGCCATAGCCGTTCTGGTCAT
CTCTCAGGCGTTTAACCTCACCTAAAACCATCGCGATATAACGCTCCATCTCCCACACCT
CCGGCATCTGTCCGCCGGTAATCATCGGTTCGCCGCCAATTATAATGATCGAAGGGGTAA
ACACCGGCCAACTGATAAACCGGCTGTGCATTCCCTTCTTATTCCAGCTGAACAGGAAGG
TTTCTGTCGTACGCCGTTGCATCAGGGGATCCTGCACCAGAATAATTTCCTGGCGCGCTA
TTTTTTTATCAAGCACCAACTCCCGGCTAAAGTCGGCGTTTTCGCCACAGTTTCTGGAGG
CGCTCTCAATAAATAGGTTATCCGCGGCGATATCGAATACGGTCATGGCGATGCTGAAAA
GGATTTCTGCCTCGCCTTTACCCGCAGTATCAATCGCGGCGGTCAGGCGGTTATTTTTTA
CCGCCTGTTGCAACAACACCGTTGAATGCCCGAACCCGCCGCTCAATAAGACCGGAATAT
CCGCGTTCTTCGCCAGTGTCAGCGCGCCGAAAATATTGGGCAAAATGGCATGACCGGCGA
TGATCATCAGGTCGGGATTCATGGTTTTCGCCTGCGGAAAATCATCCAGCGCCAGCCAGT
TTGCGATACCGTTAAGGTCGTGAATCATTTCATCGGATAAATCCATAACACCTCTCCTGC
CATCAGTATGCACCATTCCATTCTCCCCCACCGCCGCTGGCGACCGCACATGATGAAAGG
CCGCGGTCTGCCGCCATAAAAAAACCGGGCCGAAGCCCGGTTATTTGACGTCACACGGCA
GGATTATTCCTGACCGGCGGGACGTGCCGCCAGCGCCGCCTGTTCCTGCTCGTACGCGCG
CGCTTTTTCTTCGTCGAACTGCCCTTCCCATTTGGCGACCACCAGCACCGCCAACGCATT
GCCTACTACGTTAAGCGCGGTGCGCGCCATATCCAGAATGCGGTCAACCCCGGCGATAAA
CGCCAGCCCTTCCAGCGGAATGCCGACGCTACCCAGCGTCGCCAACAGCACCACAAAGGA
AACGCCCGGCACACCGGCAATGCCTTTGGAGGTGATCATCAACGTCAACACCAGCACCAG
TTCCTGCCACAGGCTGAGATCGATGCCGTACAACTGGGCGATGAAAATAGCGGCGATACT
CTGATACAGCGTGGAGCCGTCCAGATTGAACGAATAACCGGTCGGCACCACAAAGCTGGT
GATGGCTTTCGGCGCGCCATAGGCTTCCATCTTCTGGATAATACGCGGCAGCACCGTTTC
CGAGCTGGCGGTAGAGTAAGCCAGGATCAACTCATCCTTCAAAATGCGGATCAGCGTCGT
GATGCGCAACCCACACAGCCGCGCCACCGTGCCCATTATCACCAGCGCAAAGAACAAAAT
CGCGATATACACCAGAATCACCAGCTTAGCGAGCGGCCACAACGAGGCGAAACCGAAGTT
GGCGACAGTAACGGAAATGAGCGCAAATACCCCGACCGGCGCGTAGCGCATGATCATATT
GGTGACGCGGAACATGGTTTCCGACGCACTGCGGAACACGTTCAGCAACGGTTCACGCTG
TTCGCGCGCCAGCGACGACAACCCGAGACCGAACAGCACCGAGAAGAAGATCACCGGCAG
CATTTCGCCTTGGGCCAGCGCGGCGAAGATGTTGGACGGAATCAGCGACAGGATGGTGTT
CACCAGACTGTGCGAACCGCTTTGCACATGCTCGGTGGTTTTCTCGTACTGGGAAATGTC
CACCCGGGTGAGCATCGACATATCAATGCCGTGCCCCGGCTGGAATACATTGGCCAGCGT
AATGCCGATCACAATCGCCAGCGTGGTAATAATTTCAAAATACAGGATGGTTTTGAAACC
GATGCGCCCCAGTTTTTTGGCGTCGCCGACGCCGGCGATGCCCACCACCAGCGTGGTGAT
AACAATCGGTACCACAATCATCTTAATCAACCGGATAAAAATATCCCCGGCCGGGCTCAG
GACGTTGGCGATCAACCATTGTTTGTCGGCCGGGTTTTCATGCAACCAGGCGCCAACGGC
AATACCGATGAACAACGCGATAAGAATTTGCCAGGCCAGGCTAACTTTCTGTTTTTTCAT
GATACGAATCCATTGTCTGTACTCCCTGCGACGACTTGCCGATGGCTACATCACTGCCAC
CGGACATTCCTGCGAATGCTGAACGACTACAGATGAAGGGGAGAGGTGAAGGTTATTTTT
TGCACAATTACGTGACCCACAGGCAAACACGTGACTCACCAAAACAGAGTGCGTAATCAA
ATAGTTATTCAATTAAAACGCGCAACTATTTGTATCGCAAAAGAAAATAAAAAGGCATAA
CCTGTTGTTATGCCGCGGCATGCTACTATCCCCTCCCCCTGAGATCAAGCGCTACGTTCG
GGGATTTTTTCATAATTATGCGTTTCGTCACTGTGCGCTGGCTGACCTTACGCCGCCGAA
AAACACAAAAAAATCCGACCGCGCAGGAACATCACGCGGCCGGGATTTTGGGTGCGGGCG
GCTGAATCGCCGCTTGTCAGATCTGATAATCGATCGCCGGTTCGTTATCTTCAGCGAACA
CCCGGGCTTTGATGTCATCCTGCGTCAGTTCCGGGTTGCACAGTTGAATGAACTTCCAGG
TGTGGTTGCGCTGCAACTGCCCGCGTTTGAGACCGAGCCAGACCGTGCTGGCTTCAAACA
GATGGTGTGCATCCAGCCGCACCAGACCGGGATCGCGCGTGGCGTCAAACGACATGTCGG
CGACGATGCCCACCCCCAGCCCCAGTTCGACATAGGTCTTGATCACATCCGAGTCCTGCG
CGCTGATGGAAATATGCGGCGTCAGGCCGGCGGCGGCGAACGCCCGATCGATACGGGAGC
GGCCGGTGATGCCCTGCCGGTACGTAATCAGCGGCACCGCGCTGAGCTTATCCAGCGTGA
CCACCGGCTCTTCCGCCAACGCGTGCCCTTCCGGCACCAGAATGGCATGATGCCAGCGGT
AATAAGGAAATGCCGCCAGCGAATTCACGTTCATCAGTTGCTCGGTGGCGATGCCAATGT
CCGCCTCGCCGGATTCCAGCATCGCCACGATTTCGTCCGGCGTGCCCTGATTAAGCACCA
GTTGCACCTGCGGATAGAGCGCGCGAAACTCCTTGATCACCCCCGGCAGGCTGTAGCGCG
CCTGGGTGTGGGTGGTGGCGATCACCAGTTGCCCGACGTCATTGTCGCTGAACAGATTCG
CCAACCGCCTGATATGGTTGGCGTCGTTGAGAATACGCTCGGCCATGACCAGCAACTCTT
TGCCCGGTTCCGTCATGCCCAGCAGGCGCTTGCCGCGGCGGATAAAAATCTCAATACCCA
GTTCTTCTTCCAGCTCGCGGATGTGGCGACTCACGCCAGACTGGGAAGTGAACAGGGTAT
TGGCGACTTCGGTCAGGTTATAGTTGCACCGCGCCGACTCACGGATAATCTTCAGTTGTT
GAAAGTTCACGCCCTTGTCCCTTGTCCGTCGTTCTTGTTATCACTATTCATACGAAGTAT
TGTTATTCCGTACAAATAAGGAAAACTTACTATTTATAACTTTTTGTGATATATCGCTGC
GTATTATCCGTCGCACAGCTTGTCCGTCGCACGGCTATAGTGTGCGGTTGCTTTTCGCCA
CACGCGTGATGGCGGGCATATAAAAGTATCAACAGGAAAAAACATGCTAAGTGGGATTTT
TTTTGCCCTATCCGCCGGGCTGATGTGGGGACTGGTGTTTGTCGCGCCGCTGCTGGTGCC
GGACTATCCTGCCATGCAGTTGTCCACCGGGCGCTACCTGGCGTTCGGGCTAATCGTATT
GCCGCTGGCATGGGTGGACCGAAAACGGTTGCAACAACTGACGCACCGCGACTGGCTGGA
GGCATTCAAGCTGGCGACGGTGGGCAATCTGCTTTATTACCTGTTCCTGACCGCGGCGAT
TCAACGCATCGGCGTGCCGATTACCAGTATGCTGATCGGCACGTTGCCGGTGGTGATGGC
GGTCAGCGCCAACCTGTTGTACGGCCGCCACGATGGGCGCATGCCCTGGCGGCGGCTGGT
TCCGGCGCTGCTGCTGATCGCGCTGGGTTTACTGCTGGTAAATCTGGCGGAGCTGAACGG
TGAAGCGGCCGACGTGCCAACCGGGCGTTACCTTGGCGGTATGGCACTGGCGCTGCTGGC
GCTCGTCTGCTGGACATGGTATCCGCTGCGCAACGCGCGCTGGCTGCGCCAGAACCCGCA
GCGACAGCCTTCCACCTGGGCCACCGCGCAGGGTCTGGCGACGCTGCCGACCGCACTGGT
CGGGTTCATCCTGGTCAACAGTTACCTCGCCGTCACGACACCGGATTTTGCGCTGCCGTT
CGGCCCACAGCCGTGGCGTTTCGTCACGCTGATAGCGGTCATCGGCCTGTTCAGTTCCTG
GCTCGGCACCCTATGTTGGAATGCCGCCAGCCAGCGTCTGCCCACCGTACTGGTGGGGCC
ACTACTGGTGTTTGAAACCCTGTCGGCGCTGACGTATACCTTTATATTGCGCCAGTCATG
GCCGCCGCTGATGACCCTGACCGGTATTCTGTGCCTGATCGTCGGCGTGATTTACGCCAT
GCGCATTAAGCTTGAACCGGTCGTCACCCGGCATTCTCCTGATATATCCGGCGCCTGACG
CGACACCGCCAGGTGGCGAGAGGCGTCGCTTGTCAGGATGAACCGCCGCGCCTTGTGATT
ATTCCTGCCGCTGGCAAGCCCTGTCGTACCGTAATCACACATAGTAAAGAGACACAGCCT
AAACTGATTTGGCAAGAAAAACGCCGACATCCGACTCCACTTCTTCCATCTGCCGTAGCG
CATCCAGCGTATCGCGCGCTTCCTGCTCGTCCAGCCGGCTCATGGCAAACCCGACGTGCA
CCAGCACCCACTGGCCGATCAGCGATGACGGTTGCCCGTCTTCCAACACCAGCGCCACAT
TGACCTCGCGCCGCACGCCGCACACATCCACCCACGCCAGTTGATGATCCGCTGACGCCC
ATTCCACCACCTGCCCCGGAATTCCCAGACACATAACACCCATCCTGTTATTTGAAGTCA
CACGTTTCTACCCGACAGCTTAAGCAAATTTGATGCCAGCCGACATGATCCCGCCCAACC
CGCGAGCAAAGGGTTGGCAGTTCGATAGTATGTTGTAACTAACTGTCGTTATCCCCTAAA
AAAACCGGCGGGACTCGTCAAAAGTGTCGAGTTTTCACCCCCATCCGATGCTGTCGACGG
TGACGATAATCGGGTAAAAACCGGCGGCAAAACGTCGTCACTAATGTCGAGCGGCAGGTT
CGGCTGGCTACCGCTGATGGAACAGCTTTATCTAACTAACTGATTTTAAAAACCATCACT
CCACTATTTTTCTTATGGCATGGAATATGCTTCCGGCGCAGTAAACATTTCTATCACCCC
GGAGGGTATGGCTATGAACCGCTTCGTCATTGCGGAGCCAACGCGTTGTATCGGATGCAA
CACCTGTATGGCGGCCTGTACGCAGGTGCATCGCCAGCAGGGCCTGCAGTCTCATCCGAG
GCTGGCGGTCGAGCGCGATGCCAGCGGCACAGCGCCGGTGTTATGCCGTCACTGTGAGGA
TGCGCCCTGCGCCAGAGTGTGCCCGGTCAACGCCATCAGGCATCAGGACCACGCCGTGCT
GTTGGACGAAAACACCTGCATCGGCTGCAAACTGTGCGCCATCGCCTGCCCGTTCGGCGC
CATCACGCCATCCGGCAGCACGCCGCTGGCAATCCCGACCACGTTTGATCACCACATCCC
GCTGTCGCTGCTGTCCGATGTACCGGTGAGTCCGCCGTCGGTTCACCCGATGCTGGCGTG
GAACGCCGGGGTGCGCAGCATCGCGGTGAAATGCGACTTGTGCGATTTCCGCGAACAGGG
GCCGGAATGCGTGCGCGTCTGTCCGACACGCGCGCTGTATCTGGTGGATGACGCCGCGCT
GGACGACGCTATCGCCGCCAAACGCCGTCAGGCGGCGGAATGGCCCGAAGGCAACATCCC
TTTTTCCTCCACCGGGACTGACAGGGAGCAAAAATTATGATGACGCCACTGCAATTGTTC
ACGCCACTGCAATGGCTGGGCCTGTCGCTAGCGCTGTATCTGGCTGGCGCGCTGCTTTCG
TTATGTCTGTGCCGCCAGGAATCACTGGCGATTCGCTTAAGCGGGCTGTGCGCGCTGGCG
GGCGGCTGTGCCGGTGCGCTGGCAGCGGCACCCGTCCTGCTCGGCGGCGGCGTGCTGACC
GCCATGTTCGACGGGCCGTTTAACGCGTTCGCTCACCTCACGCTGCGCTTCGATACCCTG
GCCGCGTTCATGACGCTAGTGATCTCGCTGCTGGTGGCGGTGTCCGCCCTGTATTCGCTG
GCTTATCTGGAGGAGTACCGCGGGCGCGGCGCCTGGGCGATGGGGTTCTTCATGAACCTG
TTTGTCGCCTCTATGGTGGCGCTGGTGGTGGTGGACAACGCCTTCTACTTCATTGTGTTG
TTCGAAGTGATGTCGCTCAGTTCCTACTTTCTGGTGATCGCCGATCAGGATGAAGAGGCT
GTCGGCGCCGGGCTGCTGTATTTCCTGATCGCCCATGCCGGTTCGGTGCTGATCATGATC
GCCTTCTTCCTGCTCTATCGCCACAGCAGCAGCCTCGACTTCGCCGATTTCCGCCACGCC
GCGTTGTCGGCGCCGCAGGCCTCGGTGGTGTTCCTGCTGGCATTCTTCGGCTTCGGCGCC
AAAGCCGGGATGTTGCCGCTGCACGGCTGGCTACCGCGCGCGCACCCGGCCGCGCCGTCG
CACGCCTCGGCGCTGATGTCAGGCGTGATGGTGAAGATCGGCGTATTCGGCATCATCAAA
GTCGGTGTTGATTTGCTGGGCGCTACCGAAGCCTGGTGGGGCGTGGTGGTGCTGGCGTTC
GGCGCGGTGTCGTCGGTGCTGGGGGTGCTGTACGCGCTGGCCGAGCACGATATCAAACGC
CTGCTGGCGTACCACACGGTGGAGAACATCGGCATCATTCTGATGGGGGTCGGCGTCGGC
ATGATCGGCATCGCTACCCATCACCCGCTGCTGGCGCTGCTTGGCCTGCTGGGCGGGCTG
TATCACCTGCTCAACCACGCGGTGTTCAAGGGACTGCTGTTTCTCGGCGCCGGCGCGGTG
ATCTACCGCGTCCACACCAAAGACATGGAAAAAATGGGCGGCCTGTCACGGCTGATGCCG
CGTACCGCGCTGGCGTTTCTGGTCGGGTGTATGGCGATCTCCGCCCTGCCGCCGCTCAAC
GGTTTCGTCAGCGAATGGTTTACCTACCAGTCGCTGTTCACCCTCAGCCATGACGGCAGC
ATCGGTCTGCGGCTGGTCGCACCGATCGCTATCGTGATGCTGGCGATCACCGGCGCGCTG
GCGGCGATGTGTTTCGTCAAGGTGTACGGCATCAGTTTTTGCGGCGCGCCGCGCAGCGAG
AAAGCCGCTCACGCCCGTGAGGTCCCCTGGCCGATGACGCTCGCCATGTTACTGCTGGCG
TTGCTGTGCGTGTTGCTTGGCGTCGGCGCCAGCGTGGTGGTACCGGTGATGACCCGCATC
GCGGCGGATCTGGCGCACACCCCGGCCGTCATGATGGCCGCGGGGCTGGGCGTCTTCCCC
GGCGACCACCTGCAAACCCGCCTCAATACGCCGCTGATCTTCATCCTGCTGTTGGCGCTG
CCGTTGCTGCCGCTGATGCTCTACAGCCTGTTGCGCGGCCCGCGCCTCGGTTTTCGTCAT
AAAGGCACGCCCTGGGCCTGCGGCTACGGCTATGAGTCCGCCATGTCGGCCTCGGCCGGC
AGCTTTACCCAGCCGCTGCGGGTGATGTTCGCGCCGCTGTACCGTGTGCGCAAAATCCTC
AACCCGGCGCCCGCGATGCAGCAGGCGTTGGAAAAGACCACGCAGGCGGCGGCGCGCATC
GAACCGGTATGGGACGACCACGTGGTGATGCCGGTGGTCAGCGGCGTGCAGCGCATCAGC
CGCGCGGTGCAATGGATTCAGCACGGCGATTTCCGGGTGTACTGCCTGTATGTGGTGGCG
GCGCTGGTTGCCCTGCTACTGGCCACTCTGGCTTAAGGAGACCGGAACATGACATACGCT
TCACTCGTTTTTCCGCTGCTGGGCGCGCTATTGCAGGCCGTCCTGCTGATGGCGGCAGCG
CCGCTGCTGTCCGGCCTGTCGCGCGTGATCCGCGCCAAAATGCACTCCCGCCAGGGGCCG
GGCGTACTGCAGGATTATCGTGACATCGTCAAACTGCTGCGCCGTCAGGAAATCGCGCCC
GAACACAGCGGCGGCGTGTTTCGTCTGATGCCGTTCATCCTGCTCGGCACCATGCTGCTG
GTGGCGATGACGCTGCCGGCCGTGACCGACAGTTCCCCGTTCGGCGCGGCGGGCGACGTC
ATCACCCTGCTGTACCTGTTTGCGGTATTTCGCTTTTTCTTCTCCCTGTCCGGCCTGGAC
TCCGGCAGCACCTTTGCCGGCATCGGCGCCAGCCGCGAACTAACGCTTGGCATTCTGGTG
GAACCGATTCTGATGCTGGCGTTACTGGTGGTAGCGCTGGTCGCCGGCTCCACCAACATC
GGCAATATCAGCGTCAAACTGGCGAGCGGTCACTGGGTGTCCCCCACCGCCACCGCGCTG
GCGCTGCTGGCCTGCGCCTTCGCCACCTTTATCGAGATGGGCAAAATCCCGTTTGACGTG
GCGGAAGCGGAACAGGAGCTGCAGGAAGGCCCGCTGACCGAGTACGCCGGCGCCGGGCTG
GCGCTGGTGAAATGGGGCATCAGCCTCAAACAGGTGGTGGTCGCCACGCTGTTCCTGTCG
ATTTTCGTGCCGTTCGGCAAGGCCGAAACGCTCACGGCGGCCGGCCTGCTGTGGGGAGCG
CTGGCGCTGATCATCAAGCTGGTGGTGGTGTTCGTCATCGCCGCCGTTATCGAAAACAGC
CTGGCTCGCGGGCGCTTTCTGCTGACCGGCCGGGTGACCTGGCTCGGCTTCGGCGTGGCG
GCGCTGGCGTTCGTTTTCTACCTGACCGGACTATAAGGAGTCGGCATCCATCATGGAGAA
TATTGCTCTTGCGACCCTGTTGCTGCCGTTTCTCGGCGCGCTGTGGATAGCTTTCGCACC
GCAACGCCTCGCCAAAGGGTTATGCACGCTGTTCGCCCTGCTGGCGACGCTCGGCATGGC
GCTATTGGCCTGGCGCTATCTTGACGGCGGCAAAACCGACCAGGTCGTCACCCTTTATCG
TTATGGTCAGGCGGACCTGTTCGGTTTCCTGTTCGACCGTATCAGCCTGTTGATCGGCTT
TGCGGTGGTGTCACTCGGCTTTCTGGTCAGCCTTTACTCCTGCGGCTACCTGACGTTGGG
CAACCGCGAGCATCCGCACGACGGCAGCAACCGTTACTACGCCTTCCTGCTGGTATTCAT
CGGCGCAATGGCCGGGCTGACGCTGTCATCCACCATCCTCGGCCAGTTGCTGTTCTTTGA
AATCACCGGCGGCTGTTCCTGGGCGTTGATCGGGTACTACCAGAAACCGAAATCGCTGCG
CTCGGCGCTCAAAGCGCTGCTGGTGACGCATATCGCGTCCGTCGGCCTGTATCTGGCGGC
GGCCTGGCTGTTCGCCACCACCGGCACCTTCGCGCTCAGCGCCATCGCGCAGTTGGACGA
TAGCAGCAAAATCATTGTGTTCGGCGGCATCCTGTTCGCGGCCTGGGGCAAGTCGGCCCA
GTTGCCGCTGCATGTCTGGCTGCCGGACGCAATGGAAGCGCCGACGCCGGTGAGCGCCTA
CCTGCACGCCGCCTCGATGGTGAAAGTCGGCGTGTATATTTTTGCCCGCGCCATTCTGTC
CGCCGTCGAGGTGCCGCACATCATCGGCGTGGTTGGCGTCATCATGGCGACCATTACGCT
GGTGTACGGCTTCCTGATGTACCTGCCGCAAAAAGACATGAAGCGACTGCTGGCCTACTC
CACCATCACCCAGCTCGCCTACATTTTTCTGGCGCTGTCGCTGTCTATCTTCGGCTCGCG
CATGGCCTTCGACGCCGGTATGGCCTACATCTTCAACCACGCTTACGCCAAAAGCCTGTT
CTTTCTGGTGGCCGGCGCGCTCAGCTACAGCTGTGGCACCCGCATGCTGCCGCAGTTGCG
CGGCATGATGAAACGTCTGCCGCTGCTGGGCGTGGGTTTCTGCGTAGCGGCGCTGGCGAT
CACCGGCGTGCCGCCGTTCAACGGCTTTTTCAGTAAGTTCCCGCTGTTCGCCGCCGGGTT
CGCGTTGTCACGCGACGTCTGGTGGCTGTTGCCGCTGCTGATCATCGCGCTGGTGGAATC
GGTCGCCAGCTTCGCCTGGTTCCTCTACTGGTTTGGACGTACCGTGCCGGGCGAGCCGTC
CGAGGAGGTCGCGTCGGCTACGGCGGTGCCGACGTCGATGAATCTGGTGCTGCTGGTGCT
GATAGTGATGTCGCTGTGCTCCAGCGTTATCGCCGCACTCTGGCTGAAATAAGGAACTCC
CATGACTGGTTCTCTTCTTGTCAACAATCTGGCTGGTCTGCTGATCATCACCTCGCTGTT
GGTGATCGCCGCCAGAAAACCCACAGTGTCCGCCGCGCTGTACGCGTTGCAGTCGCTGGT
GCTGGTGCTGATCTTTGTGGCGCTGGGCGGGTTGCTCGGCTCCCACGAGCTGTATCTGTG
GTCGCTGACCGCCTTCATCACCAAGGTGGTGATGGTACCCGCCATCATGAGCTTCGCCTT
CTGCCGGCTGGCTGACCCGAAAGCCGACGGCGGCGTAATCGGCACCGCGACCCTGATACT
GATCGCCACCCTGATTGTGTTGCTGAGCTACTTTGCCGTCGCACCGGTGAAACTGCCGAT
GGTTAACGACCTTAAACCGGTACTGGCGGTGTCGCTCGGCCACTTCCTGATCGGCCTGCT
GTGCATCGTCAGCCAGCGCAACATCCTCAAACAGGTATTCGGCTACTGCCTGATGGAAAA
CGGCGCCCACCTGACGCTGGCGCTGCTGGCCTACCGCGCGCCGGAGCTGGTGGAGATCGG
CATCGCCACCGACGCCATCTTCGCCGTCATCGTGATGGCGCTGATGGCGCGCAAAATCCA
CCGCACGCTGCACACGTTGGATGTTCAGCAACTGACCGCGCTGAAAGGATAATCACCATG
ACGACTTTGGATCTTTTTTCCCTGCTGCTGGGCGTGCCGTTTGTCGTCGCCCTGCTGGCG
TTCGCCTGCCGCTTTACCGGCACGGCGGCGCGCGGGCTGGTGAGCCTGATTCATCTGCTC
GGTATCAGCGCGCTGCTGCTACTGGCGTTGCTGGCAGTATGGACGGTGTACCAACAGGGC
GAACTGCTGGCGGCCCACCGCTGGCTGCATCTCGACAGCCTGAGCGCGCTGTTTCTGGCT
ATTCTCGGGGTGATTGGCTTTCTCACCGGCCTCTACTCGATGGGGTATATGCGTCACGAG
GTGGACGGCGGCGAGATCAGCGTCACCACGCTGTGCCACTACTACGGCTTCTTCCATCTG
TTTCTGTTCACCATGTTGTTGGTGATCACCAGCAACAACCTGATCCTGATGTGGGCGGCG
ATTGAAGCCACCACGCTAAGTTCGGCGTTTCTGGTGGGCCTGTACGGCCAGCGCTCGTCG
CTGGAAGCCGCGTGGAAATACATCATCATCTGCACCGTCGGCGTCGCTTTCGGCCTGTAC
GGCACGGTATTGGTGTACGCCAACGCCGCCAACGTCATGGCGGAGCCGGGCAACGCCATT
TTCTGGACCGAGGTGCTGCAACACGCCGGCGAACTGGACAGTACGCTGATGCATCTGGCG
TTCATCTTTATTCTGATCGGGTTTGGCACCAAAACCGGCCTGTTCCCGATGCACGCCTGG
CTGCCGGACGCCCACAGCGAGGCGCCCAGCCCCACCAGCGCCCTGCTCTCCGCCGTGCTG
CTCAACTGCGCGCTGCTGGTGATCGTGCGCTACACCATCCTGATCAGCGCTGCCATCGGC
CCGGAATTTCCGCAACGGCTGTTGTTGGTGTTCGGTTTGCTGTCGGTGGCCGTCGCCGCG
TTCCTGATTTTGGTACAGCGCGACATGAAACGCCTGCTGGCCTACTCCAGCGTGGAAAAC
ATGGGGCTGATCGCCGTGGCGCTCGGCATCGGCGGCCCGCTCGGCATTCTGGCGGCGCTG
CTGCACACGCTGAATCACAGTCTGGCGAAAACCCTGCTGTTCTGCGGCTCCGGCAATGTA
CTGCTGAAATACGGCACTCGTGATATGGACGCGGTGAAAGGCATCCTGCGCGTCGCGCCG
GTGACAGGCGCGCTGCTGGCCGGCGGCGCGCTGGCGCTCGGCGGTATGCCGCCGTTCAAC
ATATTTCTGAGCGAATTCATGACGGTTACCGCCGGCATCCACGCCGGTCATTTAGCGCTG
GTGCTGGTGTTGCTGGCGCTGTTGACCGTGGTACTGGCCGGGCTGGTGCGAATGATCGCC
ACCAGCGTGCTGGGCAGCCAGCCGGAAGCGGTCAGCAAGGGCGAGCTGGGTTGGCTGACC
ACCGCGCCGATGCTGATTTTACTGGTGTTGATGCTGGTGATGGGCACCCGCATTCCGCAG
CCGGTCATCCATTTGCTGGAGCAGGCCACCGCGATTGTTTTAAACGGCAACCATGCCGGC
GAGCCAACGCCGCCGAGTCTGGGCTGGCCGTCGCTGAGCGCCCGCGCCAACACGCCGGGT
ACGACTACTCTGAGTACCATCACTCTGGGTACCACCACTCTGGGTACTACCACGCCGGAC
ACCGCGCCTGCTTCATCGTTAACCCCTTCCCGTCAGGAGATGTACCGTGATTAATTCATC
CGCCGCGACCAGCGCTGAAAATTTAGGTGCTAATTATGTCGCCCATGTCAGACAACAGTT
TCCGACGGCGATTCTGGAAGAGGAACGGCAAACCGCCAATCAGCTGACCCTCACCGTCAA
ACTGCATCAGCTGCCGGAGGTGGTGGAATACCTCTACTACCAGCACGGCGGCTGGCTGTC
GGTATTGTTCGGCAATGACGAGCGCACCCTCAACGGCCATTTCGCCATCTACTATGTGCT
GTCGATGGAACAAGGCGAGAAGTGCTGGGTGGTGGTGAAAGCGCTGGTCAACCCGACGGT
GCCGGAGTTTCCGTCGGTGACGCCGCGCGTGCCCGCCGCCGTGTGGGGAGAGCGCGAGGT
GCGCGACATGTACGGGCTGATCCCGGTCGGCCTGCCGGATGAACGCCGGCTGGTGCTGCC
GGACGACTGGCCGGACGATCTCTATCCGCTGCGCAAAGACGCGATGGATTACCGTCAGCG
CCCTGCCCCCACCCGCGACGACGAGTCCTACACCTTCATCAATGAGGCGACCCGCGACAC
CCGGGTGGTGCCGATCGGCCCGCTGCACATCACTTCCGACGAACCGGGTCACTTCCGGTT
GTTTGTCGACGGTGAACAGATTATCGATGCCGACTACCGCCTGTTCTATGTCCATCGCGG
CATGGAAAAACTGGCGGAAACCCGCATGGGCTACAACGAAGTGACATTTTTGTCCGACCG
GGTGTGCGGTATCTGCGGTTTCACCCACAGCGTGGCCTACACCTCGTCCATCGAGAACGC
CTTGGGCGTGGTGGTGCCGGCGCGCGCGCATACTATCCGCAGCATTCTGCTGGAGGTGGA
ACGCCTGCACAGTCACCTGTTGAATATCGGGCTGTCCAGCCACTTTGTCGGTTTCGACAC
CGGCTTCATGCAGTTCTTCCGGGTACGCGAAAAATCGATGCAGATCGCCGAGATGCTCAC
CGGTGCGCGCAAAACCTACGGTCTTAACCTGATCGGCGGCATCCGCCGCGACATCCTGAA
AGAGGACCGGTTGAAGACCATCAAGCTGATCCGTGAAATGCGCGAAGAAGTCACGCAGTT
GACCGATATGTTGCTCAACACCGCCAACATGGCGCAACGCACCCAGGGCGTCGGCGTGCT
GAACCGTCAGGTGGCGCGTGACTACAGCCCGGTGGGACCGATGATTCGCGCCAGCGGTTT
TCAACGCGACGTGCGCGTCGACCACCCGTTCGCCGGCTATCTGGACCTGCCGATGGAGTT
GCATCATCTCGACGGCGGCGACGTTTACTCCCGCGTACTGGTGCGGGTGCGTGAGGTGTT
CACCTCGCTGGCGATGATCGAGTTCGGGCTGGACAACATGCCGGACGGGCCGATTCTCAA
CGAGCATATCCATTATCAGCCGCACAAGTTCGCGCTGGGCTTTACCGAAGCGCCGCGCGG
CGAAGACATCCACTGGAGCATGACCGGCGACAACCAGAAGCTGTTCCGCTGGCGCTGCCG
CGCCGCTACCTACGCCAACTGGCCGGTGCTGCGCTTTATGCTGCGCGGCAACACGGTGTC
GGACGCGCCGCTGATCATCGGCAGCCTCGACCCCTGCTATTCCTGTACCGACCGCGTCAC
GCTGGTGGATGTCCGCAAGAAGAAAGTCACCACCGTGCCGTACAAAGAGATCGAGCGCTA
CGGACTGGAACGCACCCGTTCGCCGCTGAAATGAGGGAGGCCCCATGATTAAACTGTTCA
AAACCATCCTCAAAGCGGGCAACAGCACGGTGAAATACCCGTTTGCGCCGCTGGCGGTAC
CCGCCGGATTTCGCGGCAAGCCGGAGTACGACCCGGCGCAGTGCATCGGCTGCGCCGCCT
GTACCATGGCGTGCCCGGCCAATGCCCTGACGATGGCTAACGACCTGGACAACGGCACCC
GTACCTGGCAGTTGTTCCTCGGCCGTTGCATCTTCTGCGGCCGCTGCGAGGAAGTGTGCC
CGACCCGCGCCATCGTACTGTCGCAGGATTTCGAAATGGCGGTCGCCAGCAAGGCCGACC
TGTATCAGCGCGCCACCTTCCAATTGCTGAACTGCCATGTCTGCCAGCGGCCGTTCGCGC
CGCAGAAAGAGGTGGAGTACGCCATGGCGCTGCTGGCGCACGCCGGGGTGCCGGAAAACG
AGGTGGAAGCGCGTCGCCATCAGTTCGAAACCTGTCCGGACTGCAAACGCAAACAGAATA
TGAACCATCAGGGCAACGTGCGGCTGAGCCAGCACCTGCCCGCCCCGACCACTCACAAGG
GGAATGCGCAATGAGTATGCTGCCCAACGGGGTCGATCACTACCGTACTACCCCAATTAC
GCTCGACGAACAGGCCCAACAGCTGAAAAAGACGCTGCTGAAGGATATCCAGCGTTCCGC
CTACGTCTACCGCGTGGATTGCGGCGGCTGCAACGGCTGCGAAATCGAGATCTTCTCCGC
CATTACGCCGCTGTTCGACGCCGAACGCTTCGGCATCAAGGTGGTGGCGTCGCCGCGCCA
CGCCGACATTTTGCTGTTTACCGGCGCGGTGACCCGCGCCATGCGAAGCCCGGCGCTGCG
CGCCTATGAGTCGGCGCCGGATCCGAAAATCTGCATCTCTTACGGCGCCTGCGGCTGCGG
CGGCGGCATCTTCCACGACCTGTACTGCGTATGGGGCGGCAGCGACAAAATCGTGCCGAT
CGACGTCTACATCCCCGGCTGCCCGCCGACCCCGGCGGCGACGATTTACGGTTTTGCGGT
AGCGTTGGGGCTGCTGGAACAGAAACTGCACGGCAGCGACCACCAGCAGGCCGAGCATGA
ACAAGCGACGCTGATTCATCCGGCAGTGCCGCTGGATTTGCGGGTGCGGGTAGAACGGGA
AGCCCGTCTGATGGCGGGGTATCGTCAGGGGCGTGAAATCAGCGACCGTTTCCTCGATTT
GCTGGAAAACCAGCCGCTGGAAGGCTTTGAACACCGCGTCAACCGTTGGCTCAACCAATA
TGACGACCCACGGCTGAACGAGATTGTCGGCCATCTGCTACAGATTTATCACGCTATGCT
GCGCGGGGAGATCCTGTCATGAGCAGCGTGCGTTTTTATGCCCTGAACCGCAAGTTTCTC
GACAGCCGCGACAAGATACCGGAGCAGGCACAGCAGGTGATGTATTACTCGCTGGCTATC
GGTCATCATGTCGGCGTCATCGACTGCCTGAAACAGGTGTTGCATTGCCCGCTGGCGGAG
TACGAAGGCTGGGTCGGCCAGTTGAGTGATGAGGAGGCCCGCCGCAAGATGCTGGGTTTG
CTGCGCTTTGGCGAAATCACCATCGACCACACCCACACCGTGCTGCTGGGCAGTGCGTTC
ACCGCACTGGCAGCGGCGGATCGCTACCCGGAATGGACTGCTACGCTGGTGGACTATCTG
GCCGCGATGCAACGGGAACCGGCTATTTATCTGATGGTGAAGCGCCTTGATGATTGAACA
TCCTTTACACACCGACGCCCCTTTATACATCGAAAATATCGTGCTGACCGTCGGCAACAC
CCTGATGGGGGACGACGGCGCCGGCCCGCTGCTGGCGGAACGCATGAGCCAACAGCCGGT
GGCGGGCTGGTCGGTGATTGACGGCGGCGCTATTCCGGAAAATGCCGCTCACACGCTGCG
GGAACTGAAGCCTCGGCGCCTGCTGGTGGTAGACGCCACCGACATGGGGCTGACGCCGGG
CGACATTCGCATCGTCGATCCGGACCGTATCGCCGAAGACATGCTGATGAATACCCACAG
CCTGCCGCTGAACTACCTGATCGACAGCCTGAAGGAGGACATTCCCGAGGTGATTTTCGT
CGGCATTCAGCCGGCGCTGGTGGCGTTCTATTTTCCCATCAGCCCGGAAGTCACCCGGGC
GGTGGACACTCTGTACCAGCGATTATCCGGCTGGGAGGCAAATGGCGGCTTTGACGTGCT
GAGGTGAAGCGCTCGCGCAATTGACCTGATATGGCGGCGGGCGGAGCAGACGCCAGCCGC
CCCTGACCGCAATCCCGCAGCCTATTTATTCTTCCAATTGCAGATCTTCCAATTGCAACT
CTTCCAACTGCAGCACGGTATGCGCCAGGCTGACCACCGTCGCCAGGCTGACATGGGTAT
TTTTATTCAGCGACTTATACAAGCTGGTGCGACTTTTCGCCCCCGCCTCTTTGGCTACGG
TGCTGTTGCCATGTTTTTCCACCGCGATTTTCAACGCTGCTTGCAGAATTTCCGGCCGGT
TTTCAATCACGGCATCATAGAAGGCGCGCGAGATGACATCGGCGAAGTGCCTTTCTCGCA
CCGCCAGCGTGTGGCTGACATACTCCCCTTTTTTCCGCAATTCTGACGCGGAAATCTTAA
TATCCGGCAGCCATTCCAACGCGCCATCCGGCAACAACCCAAACTTGATAAATAGGCTGA
CGTCCGAAAATACTGGGCTGGACGCATATTGATAAAGATTAATGTCGCAAACCAGACCAT
CGTCATAGGTCAGGCGCAACGAAAAATCACCAATAACGTCAACTTCCACGATTTTATGCA
TAAATGCCTCACAATTTTCCTGGATTTCTCCCCACTACCGCCCGTTCCCACATACTCAGC
AGTTGTTCCCGATGGGCCCTGATATGCGCAAGCGCCATCTTGCGCTTGTTATTCGGCAGA
TATCCTTCGATCTCGGTTCCAGTACGAATACTGATGATCAGCTCATGGTTGCCGTAGCAG
ACATGTACATGCGGCAAGTAGTGCCGCTCATCATCATAAAAGTACAAATGGAAAATTAGC
CCTGCCAGTCTATCAACCTCAGGCATTGGCACTCCTTGTCAATGAGCAGAGTAACACTGT
ATCCCAAAGGATACAATCATCCTATTTTCAGTCTTATCGCCGGTAAAAGGCTTCATGTTG
ATTTCACTGAACAATAAACAGCCATTGCGCGCCGCTGAAGTATGCAGGTAAAGCGCCCTG
GCCCTGAAACCACAATCCTGAAGCCACAATAAAGGCCAGGCTTTCTAACCTCGATAGGCT
GTTTTCAGAGATGGAACGCGCTTCGCAACAGATCGGTTTTTATCTGTCTGTCGCCGTGGC
CTACACCGCGCCGGGCACACGTCGTCAAATCTGCCGAACCTCGTCGACTGACACTCGTCA
CCGGCCGGTCACTGGCGGTCTTTCTCCAAAGAAATCACTTTAAATTTCTTATAAATCAAA
TTACTAAACCATAAGCGTTCATTCTGGCATAAACCCTGCTTTATATGTGGTGATGTGTCG
GCGGCCGAGCCGTCGACATCACCCTTAGTCCATCAGAGCCGCGGAAGGAGACCCTGTCAT
GAACCGGTTCGTTTTAGCAGACCCCAGGAAATGTATTGGCTGCCGTACCTGCGAAGTCGC
CTGCGTGCTGGCGCACAGCGACGGCAACCCGTCGTCGCTGTCGCCAGAACATTTCACACC
GCGCCTGAAAGTGGTGAAGGGGCTGAATGTCAGCACCACGATCCAATGTCGCCACTGTGA
AGATGCGCCCTGCGCCAATGTTTGCCCTAACGGGGCGATCGTACATGCCGGCGATCATAT
CCGGGTGCAGCAGGAAAAATGCATTGGTTGCAAAACCTGCGTGGTGGCCTGCCCGTACGG
CGCCATGACGGTGATCAGTAAACCGGTGGCGCGTATCAGCCATTATCAAACGCTGGGTAA
CTGCATCAAGGCGGAAGCGCACAAGTGCGACCTGTGCGAAGGACGCGCCAACGGTCCGGC
CTGCGTTGAGGTCTGCCCGACCAACGCCCTGCGCCTGATCAGCCGGGAGGACATTCAGGA
AATGATCCAACGTAAACAGCGGCGCGCAGCACTCGATGAAGCCGCGGAAATGAAATTCTG
AGCGTGCCGTCGGTACGATGAAGGAGAGCAATGTCATGCAGAAAGTAATTACCGTCTGCC
CTTACTGTGGGTCAGGCTGCAAAATTAACCTGTTGGTGGAAAACGGCAAAGTGGTCGGCG
CGGAAGGCGCCAACGGCCTGACCAACGAAGGCGAGCTGTGCCTGAAAGGCTATTACGGCT
GGGATTTTCTCAACGACACCAAGCTGTTAACCCCGCGGCTGAAGCAACCGATGATCCGCC
GCCAGAAAGGCGCGCCGTTTGAGGTGGTGTCCTGGGACGAAGCCATCGACTTCGCCAGTT
CCCGCCTGAAAGCCATCAAGGAGAAATACGGTCCGGACGCCATCATGCACACCGGTTCGT
CCCGCGGGCCGGGCAACGAAACCAACTATGTGATGCAGAAATTCGCCCGCGCGGTCACCG
GCACCAACAACATCGACTGCTGCGCCCGCGTCTGCCACGGCCCTTCGGTCTCCGGCCTGC
AGGTGACGCTGGGCAACGGCGCGATGAGTAACTCGATTTGCGAAATCGAACACACCGACT
GCATTCTGGTGTTCGGTTACAACGCTGCCGATTCTCACCCGATTGTGGCGCGTCGCATCA
TCAAGGCTAAAGAACGCGGTGCCAAAATCATCGTCTGCGACCCGCGTCATATCGAAACCG
CCCGCATCGCCGACCTGTGGCTGCCGCTGAAGAACGGCTCCAATATGGCGCTGGTCAACG
CCTTCGCCAACGTGCTGATCAATGAAGGGCTGTATAACGCCAATTTCGTGGCGCAGCATA
CCGAAGGGTTCGAGGAATACCGCAATCTGGTGGCGAAATACACGCCGGAATACGTGGCGG
ACATCACCGGTCTCGACCCGCAGTTGATCCGCGACGCCATCCGCCTGTACGCCGCCGCGC
CGTCCGCCACCATTCTGTGGGGCATGGGTGTCACCCAGTGGACGCAGGGCGTGGACGTGG
TGAAAGGTCTGTCCGGCCTGGCGTTGCTCACCGGTAATCTCGGCCGCCCGAATGTCGGCG
TCGGCCCGGTGCGTGGTCAGAACAACGTACAGGGTGCCTGCGATATGGGGGCGCTGCCGA
ACCAATTCCCCGGCTACCAACAAGTCACCGACGCGGACGTGCGCGAAAAATTCGCCAAGG
CCTGGGGCGTGCCGTCGCTGTCCGACCGCATCGGCTACTCGCTGACCGACGTGCCGCACA
TGATCAAGGAAGGCAAGATCAAGGCCAACTACCTGATGGGCGAAGACCCGCTGCAGACCG
AGCCGGACCTGTCGGTGGTGCGCGAAACCTTCAACCAGTTGGAATTGTTGATCGTTCAGG
ACATCTTCATGACCAAGACCGCCGCCGTGGCGGACGTGATCTTCCCCGCTACCTCCTGGG
GCGAGCATGAAGGGGTGTATTCGGCCGCCGACCGTGGCTTCCAGCGTTTCTACAAAGCGG
TAGAACCGCAGGGCAATGTGAAACCGGATTGGGAAATCATCAGCCTGATGGCGACCGCGC
TGGGCTACCCAATGCACTACAACAACACGCATGAAATCTGGGATGAGCTGCGCAATCTGT
GCCCGCTCTATTACGGCGCTACCTATGAGAAAATGGGCGGACTAGGCTATGTACCGTGGC
CGTGCCTGACCGAAGACAGCCCAGGCACGCCGTGGCTGTACGCCGGTAACCAGTTCGACC
GCCCGAACGGCAAAGGGTTGCTGTTTGCGACCGAATGGCACCCGCCGATGGAGCAGACCG
ACGCCAACTACCCGCTGGTACTCTCCACGGTGCGCGAAGTCGGTCACTACTCCTGCCGTT
CCATGACCGGCAACTGCACCGCGCTGCAAACATTGGCGGACGAACCGGGCTACGTGCAGA
TGAACCCGGAAGACGCCGCTCATCTCGGCATTCGCGATCAGCAACTGACGTGGGTAGCGT
CACGCCGCGGCAAGGTAATCAGCCGGGCGATGGTCAGCGAGCGCATCAACAAAGGCGCGG
TTTACATGACCTATCAGTGGTGGATTGGTGCCTGTAACGAGCTGACGCTGGACGAAGTGG
ACCCGATCGCCAAAACACCGGAATACAAGCATTGCGCGGTGAAACTGGAACCGATCGCCG
ACCAAAACTGGGCGGAGAACTACGTCGTACAGGAGTACAGCGCACTGAAGGCCCGTCTGC
GTAAAGAAGCGGAAGTGGCCGGTTAATCCTTCGCCATCAACCCTTCGCCATCCTCCTCGT
TCGGGGAGGATGGCTTTTTCAGTCCGTCTCACAACCTCATCGTTTCAATCACCAAAATCA
GGAAATTCCCTCGATTTCCCGGGCGGAAATCCCCATGCGTTGCATGCGCGACAACAGCGT
GGTGCGTTTAAGCCCGAGCCGGGCGGCGGCGCCTTTCGGGCCGGCGACGATACCGTTGGT
TTCCCTCAGTACCCGGATAATACGCTCGCGCTCCGATTCCTCTTCAGCATCCAGTTGCCC
GGATGACGGCTCGGCCGCCACCGGCGGCGGCGTAAGGTCGCGGTGCGCAGGTTTGGGCAC
CTCCAGCGGCGACAGGTGATGCTGCAATTCATCCATTTGCAGATTGAGCGTGGTGCCGCG
CGTCAGGATCACCGCGCGCTCTACCACGTTTTCCAACTCCCTCACGTTGCCGGGCCACGG
CAAACGGCTCAGCTGACGCAACATGTCGGACGGAATGCTGTCGATGGTACGGTTCATACG
ACGGGCAATCTTGCGGGTGAAAAACTTCACCAGCAGTGGAATATCTTCCGGCCGCTCGCG
CAACGGCGGAATGACGATGGGAAAGACATTGAGCCGGTAATAAAGGTCACTGCGGTACTC
GCGGTCCGCCACCATCTGCTTCAGGTCGCGGTTGGTGGCGGCGATCAACCGCACATCCAC
CGGAATCACCTTGCTGCCGCCCAGCCGCTCGATCTCCCGCTCCTGCAGCACCCGCAGCAG
TTTGGGCTGCAATTCCAGCGGGATATCGCCCACCTCATCCAGAAACAACGTACTGCTATC
CGCCAGTTCAAACCGCCCCTGACGCTGGCTGGTGGCGCCGGTAAACGCGCCCTTTTCATG
GCCGAACAGGTCGCTTTCCAGCAGGCCGGACGGAATGGCGGCGCAATTCATTTTCACCAT
ATGCTGGGCTTTACGCTGGCTCAGGCTATGGATAGCGCGGGCAATCAGTTCCTTGCCGGT
GCCGGTTTCCCCCAGAATCAGCACGGTGCTGTCGCTGGCCGCCACCATCTCTACCTGTTC
CAGCACCTGGCGGATCGCCGCACTGCGGCCGATGATTTCGCCAAACTCATCGCCGCTGCG
CTGATGGATATGCTCGGTAAGCTGTTCGGTAAGGTAGAAGTTTTCATGGATCAGCGAATC
CTTCAGCCGGGTGATCTGCTCATAGGCCAGCGCGTTATCCAGCGCAATGGCGATACGCGC
GGCAATCTGCCGCAGCAGCCGGAGATCCGCCTCGCTGACCGCCAGCGCTGAGCGGTGCGC
CAGCTCCAACACGCCCAGCGTCCGGTTGCCAAACGCCAGCGGCAGCAGGCAGACGTGAGA
CAACGCATTGTCGAACCACTGGCTGAGCGGGCGCGGTTCGCCGGTTTGGGGGCGTTCCGT
CACCCGTACCAACTGCGGCTGATGCTGCGCCATCACGCCGTCTGCCAGCGTTTGCGCCCG
ATCCACCTCGCCTTGCGCCGTTTTCGGCGCGCCGGCCGGCGGGTAAACGGTGGCGAGATA
CTTGAGCCTTTGCGCTTCGCCCTCGCCTTCTTTTAATACCAGCGCGATAAAATCGATGCC
GAAAAAGCGGTGGATTTCGCGCGACACTTCCAGCGCCAGCGCCTTCAGTTCCAGTTTGGA
AATCACGGTGTTAGTGACATCCACCAGAATGCGCAGATGGTCGCGCTCATGGCGCAACCG
CTCCTCTTCCTGCAGCACCTGTTCGCGCTCGCGAATGGTTTCCACCACCAGCGCTACCAC
CCCGGCCAGCGCCTGGAAAAAATCGAGTTCGTTATCGGTGAAACGGCTACCGTCGGTCTT
GAGGAACTCCACCCCGCCCAACCCGCGGTGCGTGCCACGCAGCGGCAACTGACAATAATC
ACTCAGGCCGGCGTAGGCCGGCTGGTCAGTCAGGTGGGGGAAATCACGCTGAAAGTGTGG
ACGATCGCAATGCAGCGGGGTCTGCGTGCTCCACACCACCCCGCCAGGCCCGTTAGCCAG
CAGAATCGCCTCTTCGCTGCACTGGGTCTGCCCGGATTCGCGGTCGTGGCGATAGAAATT
CATCTGGTTATGCAGCGGATCAAGCAGGATCAGGTTGACCCGGCCAAAGCGCACCACCGA
AAACGACACGCCATCCAGCGCCCGCAACAGGTCAGGAATGGTGCGTTGTTGCAACAGTGA
CTGAGAAATTTTCAGCAAGGCATCCTGCCACAGAATAGACAGTCGGGACGGAGTGTCTGT
CAGTCGTGTCGCCATAACCACCGTAATCCAATTTCCATAGATAGTGTGGGGAAATAGTGT
AAGAGCTTCACTACGGAAATGACACGTCGCCTCACCAATAGCTTGATCTGAATCGTACTA
AACCGGAGCACGCCGGCGACAAGCGGTTACCCGATGAGCGATTACCACCTGTCGCGGCAG
ATAATAATAAGAACCGTTTACTATTGTGGCTGTATTTTATACAGGTGATATTACCGATTC
TTGTTGAGGCAATATTGTCTTGGCGCGTCGCCATCACGCTGGATTGATTAAGATATCGTC
ATATTAAAACTAAAATGCAACACTTCAATTACATCCCGAAAAAAGAAAACAACATTTATG
GCCCTGCCGATGCAATTAAAGCAGGTCATTAAAATTACTGTTGTTTTTATTCAATTGCGA
TACGGGCTTTCCTGTATTACGCCAGATTATATTTTCATGAATAGAAGGGTAATTCTTGTT
TATTAATCACTCATGTCATCAACCAATAATAAAATAGTGAGCGGATAAAAATGGTTCAGC
GACGATTATTGGATTTATTGCTGACTCAGGTGGAGATATAAGAAAAAGTTATGATTAACG
CAAAATCCGCCTGCCGACGCACAGAAATAAATACACAAGTTATTGATAAGTAAAATGTTA
TATAAATAAATACACCTGATTTTTTCAAGGCTTTTAGCCATGAACAGCAGGGAAATAGCA
CATTTATGGCCTCATTCAGTGATGCATTTCATTTTATCAGCAGAAAAAAAGGGCAAAAAT
CCGATTTCGTTGTAATATTTCGCGCGGCAGACACAACACCCCACAAACAAAGCAGGGTAT
CGGCCTGCGTATGTCTCACGACATCTCTGACCGCTACGCTGCAATAACACTGTGTGTTGT
CTGAATACATTCATCAACATGAGGTTAATATGCAAAGGCAGAAGTTATTAATACAGATAA
TGCTGGCGATCGTGCTCGGTATTCTGATTGGCTGGGCATGCCACAACTATCTGGACGGCG
CCCGTGCCAAAGAGGTGGCGTCTTACTTTAATATGGTTACCGACATCTTCCTGCGTCTGA
TCAAGATGATCATCGCGCCGCTGGTGTTCGCCACTCTGGTCTCCGGTCTGGCCAGCATGG
GTAACTCTTCTGCCGTGGGCCGCGTCGGCCTGAAAGCTATGACCTGGTTCGTTACCGCGT
CTTTCCTGTCGCTGCTGATCGGCATGATGCTGGCGAACTTCTTCCAGCCGGGCACCGGCA
TGAATCTGGTCGCCCCGGTTAACCATGTCACCACCGGTCTAAATACCGATGGTTTCACAC
TGAAAAACTTCATCAGCCATATCTTCCCGAAAAGCATCGTGGAAGCGATGGCTAACAACG
AGATCCTGCAGATTCTGGTGTTCTCACTGTTCTTCGGTTCTGCGCTGGCTTACGTTAAAC
ACCATAACAAACAGGCCAACTTCATTCTGTCCACCATCGAAGAACTGGCCAAAGTGATGT
TCCGCGTGACCGACTACGTGATGGCGCTGGCGCCGATCGCCGTATTCGCCGCCATTGGTT
CCGCCATCACCACTCAGGGTCTGGGCCTGATCTACGACTTCGGCAAGCTGATCGGCGAGT
TCTATCTCGGCCTGGCACTGCTGTGGGCGGTGCTGTTCCTGGTAGGTTACGCGTTCCTCG
GCCGTTCCATCGCGGTGCTGGCCCGTCTGATTCGCGAACCCACCATGCTGGCATTCGCTA
CCGCCAGCAGCGAGTCAGCTTACCCGAAAACCATGGATGCCCTGACGCGTTTCGGCGTGC
CGAAGAAGATCACCAGCTTTGTATTGCCGCTGGGTTACTCCTTCAATCTGGACGGCTCCA
TGATGTATCAGTCGTTCGCAATCCTGTTCATCGCTCAGGCGTACAACATTGACCTGAGCC
TGACCCAGCAGATCCTGATCCTGCTGACGCTGATGATCACCAGTAAAGGCATGGCCGGCG
TCGCGCGCGCCTCCGTGGTGGTTGTGGCCGCCACGCTGCCGATGTTCAGCCTGCCGGAAG
CCGGTATCCTGCTGATTCTGGGTATCGACCAGTTCCTGGATATGGGCCGCACCGCGACCA
ACGTTATCGGCAACAGTATCTCGACCGCCGTGGTGGCCAGTCTGGAAAAAGGCATCACCG
ACGACGAGGAAGAGACCGGGGTGGAAGTGGTGCTTCAACAGGTCAGACAGGACGCCTGAT
TACGCCCGACAACACGTCAGACAGTGAGTGAGTCAGACAGCGGCCATCCGGCCGCTGTTT
TTTTATTGCGTCGAACGCGGCGCCGTCATCGCCCGCCAGAATGACTCCGACGCTACGTTG
AGTCGCGCATCCAACCGGTACAGATACACCTGCATCTTCATCACCGCCTGATCCAGCTTC
AGTACGGTCAGTTCCTTATGCGCCAGTTCATCGCGGATGGAGTAGTCCGGCAGCCAGGCG
ATGCCGTGGCCCTGCTTCACCATCCGCTTGAGCAAATCGCTCATTGAGGAGACAAAGCTC
ACGGTAAAACGCTCGGGCGCCAGAGTGGCAAGATAGCGGTTGACCTGACGCCCCATGTAG
CTGGTGTCGGTGTAGTTGAGCAGCGGCAGCCCGACGGCGCGGATATCAAACAACGGTTTG
CCGGCCGCATCGCAGGCGCACACCGGGTACAGGGTAGAATCCATGATGCGGGTATGGCGA
AACGGTTCCGACATCAGTTCCTCGTTGTAAAACGAGAAAATGAAATCGCTGCGCCCTTCT
TTAAGATTACGTACCGCATCATCCACATCGATGGATTCGACATAGAAAATTTTCTCCTGC
CGGTCTGGCACGGTTTTGAGCAACTCGGGCATCACAAACACCGACAGCGAGTGCGCCGCC
GCAATCGTGATCTTGTTCTTGTAATGGCTGCCGCCGTGCAGTTTGTGAATCTGGTATTCC
AGATCGTCAAGGGTGTTGCGGATATGGGCGTGAAAAATCTTGCCCTGTTCGGTCAGTTGC
AACGGCTGAGCGCTGCGGTCGAAAATATCGAACCCTACCGCCTCTTCCAGCGCCCGGATC
CGTCGGCTGAATGACGACTGGGAAATATTGCGCGTCTCGGCCGCCAGCGTAAAACTGCGG
TGCTCCTCCAGGGCGATAAAATCGTATAACCATTTGGTTTCAATGTTATTCAGCATCGAC
GGCCACCTTTTAGAAAAACGCATTATGCGCATAACACCAGTGAAGTTATGCAAAACATAC
ATAGAGGATGGGAATTTCGCAATTCACATTTCCAGGCGCTGTGCGATGATTTTTCCACTT
CAACATCACCATCAATGAGGCGGAAAACGTGAATCCTGTAGTCGGCATTCTTGGCGGCAT
GGGACCCGGTGCGACCGTGGATGCCATGCAAAAACTCATCCGGCAGACTCCGGCCAGAAA
GGATCAGGAACATATTCCGATGATCGCGGTTTCTATCCCGGATATTCCCGATCGCACCCA
GTGTATTCTCAATCACAGCGCCTCACCGCTGAAGAAAATGGTGGAGTACCTGAAAATTCT
GGAGAAAGCCGGCGCCACCTGCATCATCATTCCCTGCAACACCGCGCATTACTGGTTTGA
GGATTTGAAGCGGCATACCGAGTTGGAGATGATCAGCATTATTGACGCCACCTGTCAGCA
AGTGGCTGAACAGCGCGTTCGTCACGTTGCCATTCTGGCCACCACCGCCACCGTACGCGG
CGAAATTTATCAGCACGCCCTGGCCGGTCAGCAGGTGCGCTGTACATTACCGACCGACGA
GCAGCAGGATGCGGTAATGAGCAGCATCTATGCCTACAAAGCGGGCGACGTCGCGCAAGC
TCGCGCGCTGTTGTTGCCGGTGGTCGCCTCGCTGCGGCAACGGGGCGTGGAGAAAATCAT
TCTGGGCTGCACCGAACTGCCGCTGATTCTGGAACCGGAAGCCGTCGCCGAGCCAGACGC
CTATCTGGATGCCACCGATGCGCTGATCAAAAAAACCATCGCCTGGTATTACCAACAAAT
CACGCATCCACCGGTCGCGGCGTAATTTTTCTCTGTCGGTCGCAGTCTGCTGTCACCAAC
CTTTGTTATGATAACGCCAGGTGACAATACAGGGGCTGATTAACAGAGAATCATGAAAGC
GAAACCAGTAACGCTCAATGACGTGGCGGCTTACGCCGGTGTGTCGTACCAGACCGTCTC
CCGAGTGCTGAATCAGGCGCCTCATGTCTCAGACCGCACCCGGGAAAAAGTGGAGCAGGC
GATGACCGCACTTCACTACATCCCCAACCGGGTAGCCCAGCAACTGGCGCGCCGCAGCGC
CACCACCATCGGTCTGGCGACCATCGACCTGTCGCTGCATGCCCCCTCCCAAATTGCCGC
CGCCATTAAAACCACCGCCAGCGAACTGGGATTTAACGTGGTGATCTCCATGTTACGCGC
CGCCGACGGCAATGACGTTCAGCGCGCCGTCAATGAACTGCTGGCGCAACGGGTGGACGG
CGTGATAATCAACGTGCCGCTGGAACAGGCGGCGGCGGAGCAAATCCACCAGTTGTGCGC
CACCACGCCGGCGCTGTTTCTCGACACCGCCCCCACCGCCAACCTGCCGAGCGTGATATT
CGACCCGCATCAGGGCACCAGGCTGGCTATCGATCATCTGGTGGCGCTGGGCCATCGCCG
GATCGCATTGCTTGCCGGCCCGCAAAGCTCAGTGTCCGCCCGGCTGCGTTACGAAGGCTG
GCAACAGGCGCTGGCCGCCCACCTGCTGACGCCCTGCGCGACTGCGGAAGGAGACTGGAG
CGCCAGCGCCGGTTATCAGCAGGCGCATCTGCTGCTGGCGAACTCGGTTCGTCCGACCGC
CATTGCCGTCGCCAACGACCAAATGGCGCTGGGCGTGCTACGAGCCATCCACGAATATGG
CCTGCGCGTACCGGAGCAGATCTCGGTGATCGGTTTTGACGACACCCGCGACAGCGCCTA
TTTCCAGCCGCCGTTGACCACCATCCGCCAGGACTTCCGGCAACTGGGCCGGGAAAGCGT
CAACCGGCTGCTGGAGTGCCTGCAACACCCGCACACCCTCGCCCCGCTGCGGCTGAAAAC
TACGCTGATCCCCCGTCAGACCACCGCTGCCTGGCAGCCCTACACCTTATCGCCGCAGGA
TGTCGCACAACAGCTGATTACGCTGGCGCGGCAATTACAACGCTAACCCATTTCCCCGAC
GCTGGTTTTGTGATCGACACCACTTTCCGGCGCCCTTGCGCTTTACTCACACCCGGCAAG
CCGCGATCCTGCCAATAGAATTGTGAGCGGATAACAAAATCTGTTCATCTGCCTGTCAGG
CGTTTTCAGCCAATCACCTTCAGCCAATAAAGGAAAGCCTGCTTTATGTCCACTGCTTCC
GCTTACGTTCCGCTGTCCGGCATCTCGCTGGCGGATATTCTGGCCAGACGCGACTGGGAA
AATCCGGCTTGCCCTCACGTTCGCCGGCTGGACGCCCATCCGCCGTTTTCCAGTTGGCGC
CGTCTCGACGCTGCGCGTGATGACCAGTCTTCCGATCGGCGTCAGCAGTTGAACGGCGCA
TGGACCTTCAGCTATTTCCCGCGCCCGGAAGCGGTGCCGGAACAATGGCTGACGCAAGAC
CTGACCAACGCTGACGCCATCGCCGTGCCATCCAACTGGCAGTTGGCGGGCTACGATGCG
CCGATTTACACCAACATCAAATACCCGATACCGGTCAACCCGCCATTCGTCCCGCAAGAC
AACCCTACAGGTTGTTATTCGCTCACATTTTCAGTTAACGCCGACTGGCTGACACAGGGC
CAGACCCGCATCGTGTTCGACGGCGTCAACTCCGCCTTCCACCTGTGGTGCAACGGCAAA
TGGGTCGGCTACTCCCAGGACAGCCGGCTGCCGGCGGAGTTCGACCTGACGCCCTGCCTG
CAACCGGGAGAAAACCGGCTGGCGGTGATGGTGCTGCGCTGGTCTGACGGCACCTATCTG
GAAGATCAGGACATGTGGCGCATGAGCGGCATTTACCGCGATGTCTACCTGCTGCACAAA
CCGGCGGTACATCTGCGCGATGTGCAACTCACCACCCCGCTGCGCCACAGCTACACCCAG
GGCTCGCTGTGCGTGACAGCGCAGGCCAACCTGCCGGAAGATCAGGCGCAGGCGTGGCGA
CTGAATGTACAACTGTGGCGCGGCAGGCAACTGGTGGGTGAACGCTGTGCGCCGTTCGGC
ACGCCGGCGATCGACGAACGCGGCACCTATCACGACCGGGTGAGCCTGCAAATAGAGGTG
GAGCGGCCTGCGCTGTGGAGCGTGGAAGAGCCCAATCTGTATCGGGCGGTGGTGGCGCTG
GAGCACGCCGACGGCACGCTGGCGGAAGCGGAAGCCTATGACGTCGGCTTTCGCGAGGTC
GCTATCCGTAACGGCCTGCTGCTGCTTAATGGTCAGCCACTGCTGATTCGCGGCGTCAAC
CGCCATGAACATCACCCGCAACGCGGTCAGGCCATCGACGAAGCGACCATGCGGCAGGAT
ATTCTGCTCATGAAGCAGCACAACTTCAACGCGGTGCGCTGCTCCCATTACCCCAATCAT
CCGTTGTGGTATCGGCTGTGCGACCGCTACGGCCTGTACGTGGTGGACGAAGCCAATATC
GAGACCCACGGCATGCAGCCGATGAGCCGCCTGTCCGATGATCCGCGCTGGCTGCCGGCT
TACGCCGAGCGGGTCACCCGCATGGTCCAGCGCGACCGCAACCATCCCTGCATCATTATC
TGGTCGCTGGGCAACGAGTCCGGCTACGGCCCGACCCACAGCGCGCTCTATCAGTGGGTG
AAACAACAGGACCCGAGCCGGCCGGTGCAATACGAAGGCGGCGGCGCCAACACACCCGCC
ACCGATATTCTGTGCCCGATGTATGCCCGGGTGGATCAGGACCAGCCGTTCCCGGCGGTG
CCGAAATGGTCGATAAAAAAATGGATCGGTCTGCCAGGAGAAAACCGGCCGCTGATTCTG
TGCGAATACGCGCACGCTATGGGCAACAGCGTTGGTGGGTTCGACCGTTACTGGCAGGCG
TTCCGCCAGCATCCGCGCCTGCAAGGTGGCTTCGTCTGGGACTGGGTGGATCAGGCGCTG
GTGCGTGAGCAGGATGGTAAACCGCACTGGGCCTACGGCGGCGATTTCGGCGATAAACCC
AATGATCGTCAGTTCTGCCTCAACGGTCTGGTGTTCCCCGACCGCACGCCGCACCCGGCG
CTGTATGAAGCCCAGCGCGCTCAACAGTTTTTCCAGTTCACCCACACTGAGAACGCCCCG
CTGACGCTGACCGTCACCAGCGAATACCTGTTCCGCCATAGCGATAACGAAGAACTGCGC
TGGCGCATCATGCAGGATGACGTCCAACTGTCGTCGGGCGTTGTGCCGCTCAATATCGCA
CCGCAGGGCTGCCAGACCGTCACGTTGCTCGATCGGTTGCCTGCGCCGCAGCACCACGCC
GACATGTGGCTGACAGTGGAGGTGGTTCAGCCGAATGCGACCGACTGGTCGCCCGCCGGG
CACCGTTGCGCCTGGGATCAATGGCCATTGCCGATGCCGCTGGCGCACTCAGCGCCATAC
CGCGACGACGGCGAATGTCCAACCCTGACTCGGGATGATGACCGTTTCGATATCATCCAC
GGCCAGCAACGCTGGAGCTTCGATCGACACAGCGGTCTGCTGACACAGTGGTGGCGCGAC
GGGCAGCCACAGTTGCTAAGCCCGTTGCAGGACAACCTGACGCGCGCGCCGCTGGATAAC
GATATCGGCATCAGCGAAGTGGACCGTATCGACCCGAACGCCTGGGTGGAACGCTGGAAG
CTGGCCGGGCTGTACCAATACGAAACCGACTGCCGGCAGATCCGCGCCGACACGCTCAGC
GACAGCGTGCTGATCACCACCGAACACGTCGGCCAGTATCAGCAACAGGCGCTGTTCATC
AGCCGTAAGCAGTGGCGTATTGACGCGCAAGGCGTGTTGACGGTGAGTGTAGAGGTAGAT
GTTGCCCGTCACCTGCCGCCGCTGGCGCGCATCGGCCTCTGTGGTCAACTGGCGGTGGTC
AACCCACAGGTGAGCTGGCTGGGCCTTGGCCCGCACGAAAACTATCCCGATCGCCGCCTC
GCCGCGCTGCACGGCCGCTGGCAGCAACCGCTGGAGGCGATGCACACGCCGTACATTTTC
CCATCGGAAAACGGCCTGCGCTGCCACACCCGCGAACTGCGCTACGGCGACTGGCTTATC
GAGGGCGATTTCCATTTCGGCATCGGCCGCTACAGCCTGCAACAGTTGATGGATTGCACC
CACCAGCACCTGTTGCAGCCGGAGCCAGGCACCTGGCTCAATCTCGACGGCTTCCACATG
GGAATCGGCGGCGACGACTCCTGGAGCCCAAGTGTCGCACCGGATTTCCTACTGACCACC
CCCCGCTACCGTTACCAGCTGCAATTGCGGCTGCAATAACCCCGCCGGGCCGGCAGCACT
CGCTACTGCCGGCCCGCTGTTTTACCACCACGACACAACGTAAAACGCAGTCCAATCAAG
ACGATCGTGTGAAAAAGTCAGCATATTGCGCATTCCCTCGCCAAACGCGTCAAAAATGTG
GTTTACACCTTTGACATGCACGGCAGACCTCGTTATCATGCGCCCCGTTCCAACGATTCC
TCTGTAGTTCAGTCGGTAGAACGGCGGACTGTTAATCCGTATGTCACTGGTTCGAGTCCA
GTCAGAGGAGCCAGATTTAGAAAATACCGCTTAAGGAAACTTAAGCGGTATTTTTGCTTT
TAGTCATTTAATCAATACGTTCACGTAAAAAAGCTTCCCGATGCTTTTTCAGTTTTCCCT
CTGCATTGGGTGAATTTGGTGGTCAGATTTGGGGTCAGGTTGGTTCGATGACGGAGTGAC
CCCCACATGTCTCTTAACGACTCAAAAATCCGCAACTTAAAACCATCTGCAAAACCCTAC
AAAGTTTCCGATTCTCACGGTCTGTGCCTTTTAGTTAATCCAGGCGGTTCACGTCTCTGG
TATCTCAAATATCGTATCAATAGAAAAGAATCCCGCCTCGGTTTAGGTACCTACCCCGAT
GTATCGCTGGCCGATGCGCGTCAACAGCGTGACGGCATCCGTAAACTGCTGGCGCAGAAT
ATCAACCCCGCGCACCAACGGGCGGCAGAAAAAGCGCCCCGCTCACCAGAAAAATCATTC
AGGGACGTAGCGCTGGACTGGCACAAGAGCAACCGGACATGGTCAGAGAACCACGCCGCC
CGTCTGCTTGCCAGCATGAACAACCATATTTTCCCGGTTATCGGGCACCTGCCCGTCACG
GAACTAAAACCCCGTCATTTCATCGACCTGCTGAAAGGGATTGAGAAAAAAGGTTTACTG
GAAGTGGCAGCCCGTACCCGGCAGCACCTGTGCAACATCATGCGTTACGCATTACAGAAG
GGACGGGTGAAAAACAGCGCTGCATTGAACTTGGTAGGTGTCGTGACCGGTAAGCGGATG
TATCCTTCGTTAATACCCAGAGTAGAGAAAATAGCCATCATGTTGCCTGAGTCTTCAGTA
GATTGATTAATAGATAACCTTGAAGTAGTCCCCGTCAGTACAAGTGCTATTCTTTTAGTT
AGCAATGCTATACGCCATGGCTGAAGCAAAGTGAACACCGAACAGCCGTGAAGCTGACTT
GAAACCAGATACAGTAATTATGCCAATTAACGGTTTTCCCCTGATAATGAATCAAACATT
ATTGCGAACTAAAAATTCATTATAATTTTATTAAGCACACATTAATATTCAGTTAAAGCT
CGAACATTTCTGTATAACTCTTGCGAACACATTGAAAAAACTGTAGTTTATCAGAGACAT
TAGTACATCCAGAATGTTCGCTACATAAATCAATCTGCTCGATAGTTTATCGTTAACAAT
AAATAACTTTCATCAAAATAAATTATTACCATAAGTAAATTTATTTACTTGCTCTGAAGA
ACAAATTTCCAAATCTGATATATGTTACTGTCCGTGCAAGAAATAATCGCTTAATGTCCC
TCCATTAGATTTTTAATCTTTCACTTAATTACCATAATTTCACATCCTCAATAGGGGTAA
AAACATGAAACAAAATATGAATAATAAAAATGCATATTGTTTGCACATAAAGAAAAAACA
TTAGAGATCATAGAAAAAGAAACTATACATAAGAACAAAAAAACTCAAATCACTGGAAAA
TAAAAAATCAAATTACCATCAGATTATTTATCAGAGACAGATCACATTTTAATCTATTAT
TCCCATTTTATACTTTCTCTGTGTACACAAAAGTTGTATCTCGCGAAGACATTGTTTATC
CACTTACGTAGTAATTGACAAAATCCGAGGTAACAAATGGAACGTATTATCGAAGTAGCA
CCGAGTAAGATCTCCGATATTCGCGGTTATATGGCTAATAGTGGTGTTGACTGCGCCAGT
GGTACCTGCGACTGCGGAGGTAGTGGTATTAATATCTCCTCTGAAGAAGTACTAATCAAA
GAGCTTCAGGAAATTACTGAAGAATTCTTTAATTGATAAAAAAGGGCGGCCATCGGCTGC
CCTTTTTTAGGAAGCAAGGATAAGATGTATGCGCTACATACTGTCAGAACCATATCGTGC
TTACCTCTATTTCCCATATATAAGAAATTTTAATAAAAAGATGCAACAGATGCTGACTGA
TTATGGTCTGCATCACCTCGATTTTACAGATGTGTCATTGAGTATCTCTGAATCACTTGA
TCAAATCCACCTTCCTGATTTTGTTGTTAAATTCGATGAATGGCTGAAAACACAACCCGA
TTCACATTCAGATAGATATACTTCCTATTTCAAGAATGATGATAATTCCTGGCTGCCAGG
GCTAAGAAACCACAATCAATATATTAGTCAACTGGCAGAACATATCTGTGATACCACTAT
CGCAAACATAAATAATTTTCTTATCCGCTTAATAGAGGAACATAAGTTACTTATTGATAT
TTATAATTGCCCACCACTTTCTTCAACTCCGGGAAAGCTGTCTTTAGCTGCTGGTGACCG
GCATGACAATGGACAACAACCAGTAATACTAGCCCTCGGAAGCTTCAAGCTTATTTACAA
ACCCAGAGATTCTGGCATTGAAAATGTACTTAATGAGATCTGCAACATTATCGGGTTAGC
TAATGTCTGCCCTGTGACACTTAGTCTTAAAACACATTTGTGGCAGGAATTTGTCGAAAA
CAGGGGCTTGGATTTGAGCGTGGATGCAGCCAAAGTTTACAGAAGATACGGTAACATTCT
AGCTCTAGCCGATCTTCTGAATATCAATGACTGTCATTTTGATAACTTCATTGTAGATGC
TGACACTGTATGGCTGATAGATCCCGAAACCAGCTTCCAGTATTTTTTTGATGACGCCCC
GGAATTTGAACGTTCTATATATCAAAGCGGATTGCTTCAGAGCCCGGATGTTGTCAAGAA
TGGACTAGGGCATACATCAGCACTTACCGCTGTCACCAATATATTTCAGTCTTTTACCTA
TCCTCATGCCATCCATGATGCGACTGAAAATATTCAGGTTCGATATGAACGAGGATTTGC
CAAACGGACACAAAACTTCCCACACTACCACGGTCTTCCGGTGAAGTCTAAGAAGTATAT
TTCTGATGTAACAGAGGGATATACCGACACGTTTCTCAAATTAAAAAGAAACCATGCGAG
AATAATTTCCCTCCTGAAAAACCACTCAGAAATTAAACCACGTTACCTCGTTCGCACAAC
AGCTTATTATCTACTTATCATTAATAAAATAATTCATCCAGAGACAAGCATAAATATCAA
AAAAAAGCTACCAGCGTTAATTGATGAATTTTTACTCTACCCCGGATCACACCCCAAGTT
TCAGAGTCTTATATTATATGAAGTATCCTGCCTTGCAAACTATGACATTCCTCTGTTTCA
TCTTTTTATTAATTCACGCAGTTTATTTGATGGAGAGAAAAACGAATTCCCTGACTTTTT
CCCTACCACCCCTCTTGAACAGATTGACAGCTATTTTTCTCGTGATGAACGGTATTTATT
AAGACAACATCACCTTATAGCGCGGAGTATGAATGTTGTATACAAAGCAGGCTAAAAAGC
ATATTTATTTTATTGGTCAGAACAGCCATGGTTCAGACGAGTCATGGGCGTTTCGGAATG
CCTTTATACATAAGCTACGAAGGGAGTTACGTAGCATAGTTCTTGTCGAATGTCCGACTA
TAGACCTGATTGTGTTTACACTCAGACGCTTTAGAAAAGTAAATACCGGGGACATGTCGT
ACCTTACATCGTCAGCGTACTGGTGGATGCGTTCTGAGGAGTTTGCAACTTTCCTCCATG
CTTTACCTGCAACATGTGTTATTGCGGGGATTGATTTACCTTTATCCACAACACTTCATG
AAAATTATATTAAAAGTATTCGCTTAGTTCCTCTTGCTGAGCAGCGTCTGTTGATCAGTT
TGCTGGAGTTTGATCGACAAAGTACATTAAGTATGACTGGAGCAACGCCGGAACAGCGTG
AGACCGCTATGGCGGAGAAGATCGGGTTAGCTATCCAGCTTGGTTATGAATTAATTTTTG
TCATCTGCCACAACTTTCATGCAACGCACACTTCATGGCTCCATTACCCTTCGCTCTGTC
AGACACTCGAAAACAAATTTCATGGAAGCATCGATATCACATCATACGGCGTATTTTCTG
AAAACATGACATTTCTGGCAACACCAGATGGACATTCACTGTCAATAAACTCTGTACGGC
ATGCGTGCAAAAAAATGGGTAACCAGACATACCGTGTAAAAATGATATCCTCCCTCTACA
GAACGGAAACCAGGGATGCGATGGAGCTAATTCTGAATACTCCTCGACATTTTGATGAAT
TTGTCATTTTCCCGAACGGGAAATGCCTGACAATGGAGCTTTTCTGATGCAGAAGGTAAA
AGAAAAACTGAATCTGGTGACCTATTCACTTTCATTGCTATTCAGGAAATCACCATGGCT
ATCCACGCTGTTTATCATCCTCATTGCCCTGCAGGGGTTATTGCCTACCACGAGTGTGAT
GGCAAGCATCCGGCTCGGAAATATCATCAGTAGCCCGGATCATTCAGGTCTGATGACCGT
GGCAGTATTCTGGGCATTGACATTTGTCTTCCCCGGTGTGCTGGCTCCCATTATCAGTAC
TCTACAAAGTATACTGAATCAGCATGCCACCTATCTGACACAACGAACTATTATGGAGGC
AGCCTGCCGCATTGAAGACCTGAAAATTATCGAGAAACCGGACATACACGATAATCTTGA
GGTTCTTTCAAGAGAAGCAGCTCACCGTCCCCTGAACCTTCTGGTTAATCTTGTTGATAT
ATTTCGCGGCATACTAACGCTGTTGTCTTTGTCTCTGGTACTGGCTTCAGTTGTCTGGTG
GTTTCCTCTGGCATTTCTTCTGCCGCTTATCCCGATCACTTTTACTGTTGCACTTTCACA
AATCGATATTTTTCGAGCTCTGCTGGGAAAAGGTACCGCCGCTCGCCTGATAAGGTATTA
TCTGGGTGTTCTACTTGATGTGAAGCTAGCTAAAGAGGTCAGAATTTTCCGTTCAGCATC
ATTTTTTTTCACCAAACACACGCAGGCTTTCGAAGAGCTGGAAAATGAATTAAATCAGGT
CAGACGCAAACAATTACTCAGACCCCAGCCATGGAATCTTTTATACCTGGCATCCATCCT
AGGTGTTATGTACTGGTTTGTTGAATATCTTCAGGCAGGCAGAATTTCTGTCGGAGGGTT
ACTGGGCACCATACAATCAATTTCTTTCTTTGGTTTATCTTGCCAGTGGATGGTGTATTC
CTTTGCTAATATCGGCGTCTGTTTTAGTTTCTTTGCTCGACTGAGAGAACTTGAAAGCGT
TGCGCAGGAGAACAGCTATTCCCTCTCTGAGATACCTCCTCTAGATGAAATCAAGTTTGA
AAATGTTTCCTTTTCTTATGAGAACGGCCACAACGTTCTCAGCAATATTAATCTAACGAT
CCATGCTGGTGACCAGCTTTCTATTGTTGGTGAAAATGGCGCAGGTAAATCAACACTGAT
TAAGCTGCTCTGCCGTTTGTACCACCCCACATCCGGCCGTATTACCTGGAACGGGATTGA
TGTTGCCAGCATTGATATAAGGACATGGCATCGTTGCCTTAGTGCTATTTTTCAAGATTT
TGGCCATTACAATATGACGGTGCAGGAGAATGTCACGTTCAGGAACAACATGAGTACGGT
CGAGCAACAACGCTTTTTACAGACTTGTGAACAGGCTCAGTTCCCGCTGGAAATCCCCCA
TGATGCAACCAGTTTCCTCGGGAAAGAATATTCCGGTACAGAACTTTCTGGTGGTCAGTG
GCAGCGCCTTGCACTGGCCCGTGCTCTGTTTTCTGACGGGGAATTAATCATACTTGATGA
ACCAACCAGCGCAATGGATCCGCGAGTGGAAACCGAGTTATTTGCTCGCTTTTCTGAACT
TGTCAGGGGAAGAACATCCGTAATGGTCACACACCGTCTGAGTGCCGTAAAAAACTCCAC
GCGGATAATTGTATTAAAACAAGGCGAAATTGTTGAAAGTGGAACACCGGCTGAACTGGA
GATAAAGCGGGGTGAATATTATGCCCTGCTGAATTTGCAGCGAAGTCAGTACAACTCCGG
CTCCGGAGATGCACAGGTTGCCATCTAAAAGAAAAGAGACTAGAGATAAAATTAATAATG
TTAATTTTATCTCTAAATAACTTCGCCAAATAGTAGATCACTTGAAGGGAACTCAGTCCG
AATTGTGCGATCTGATCAATCGCCAAAAAGAACAAACCACCAGCCGGACTAAGCGATGCC
GATCATAGCAGCAATTCCTGATGAAGAACGACAACTGATGCGTAAAGAAGCCCAACAGAC
CGCGATAAAAATCATGCCAGACGCCTCATTGCTATACTGATGCTGCATCGGGGAAGGACG
GTCACTGAGGTCGCCAGAATACTTTGTGCCGCTCGTTCATCTGTTGGAAGATGGATAAAT
TGGTTTACTTGACATGATGTTGAAGGACTAAAAAGTCTCAGGGCTGGACGTGTTCCACGC
TGGCCCGTCACGGATATCCTGCATGTCCTACCGCTTCTGGTACAACGTTCTCCGCAGGAT
TTTGGCTGGCTGCGCTCTCGTTGGAGCACGGAGTTACCGACCCGTATCGTCAACCAACTT
TTCGACCTGAGGCTTCACCGCTACCTTGCACCGATATCTGAAACAGGTAGGTATGGTCTG
GCGCAGAGCCGCGCCCACGTTGAAAATCAAAGATCAACACTATGAGGAAAAACGGCTCGC
CATTGAGCAGGCGCTGTCTCCGGAGTCAACGAATCATCCCGTGTTTTATCAGGATGAAGT
TGATATCGACCTGAACCCGAAAATTGGCGCGGACTGGATGCCAAAAGGGCATCAGAAACG
CATTGCCACGCCGGGACAGAACCAAAAACATTATCTGGCGGGCGCGTTACATTCGGGTAC
GGGGCGAATCCACTACGTTAGTGGCAGCAGCAAGTGTTCTGATTTATTTATCAATTTGTT
AGAAACGTTGCGGCGCACATACCGGCGGGCGAAAACTATCACACTGGTAGCGGATAACTA
CATCATCCATAAAAGCCGAAAAGTGGAGCGCTGGCTGGAGAAAAACACGAAATTCCGATT
GCTGTTCCTACCAACGTATTCGCCGTGGCTGAATCCGATAGAACGGCTGTGGCTGTCGTT
ACATGAAACCATAACGAGAAACCACCAGAATCGATATATGTGGCAATTACTGGAACGGGT
AAAACAATTTATGAACGTGGCTTCACCGTTCGCCGGCAATCAACATGGGCTGGCTAAAGT
GGAGCGATAATATGAGAAGCTATTTAGACAAAAAATGCGCTGCAGGAAAACCTCCTGCAG
TATATCTTTTTTATATATTATCAGTGCGTCAATTCATGGCTGTCCGCGAGCAGTTCATGT
ATTTCCTTAGGCGATAAACGCCCGGAAAGAAGCACGCTGACCCAGTGCTCTTTGTTCATA
TGATAAGCGGGTAAAATGCCGTCTTTTTGGCGTAATGAGCCGATATACTCAGGCCTGACT
TTAACTTCGAGTACCTCCAGCTCATCATCCGTCTTCAGACCCAGCTTTGTGCCGGGTACG
TTCATCACGATAGCGAACCATTTTTTCCCGTCGTGATGGCGAAGCACAGCATAGCCCGGC
AGCTTACTCCAGAGATATTCCGGCTCAGATTTAAAATGTTCCCGAGCGTACCTGAATAAT
GCCTCTCTTTTCATAATAACTCCCGCTTAATACTCATGAATATTCTGGTTGGGACTCTGT
CAGATAACTACGTCTATAACGTTGCAATCGCCGCCAGTATCGACACTGGGTCAACTCTGG
CGAGCAATAAACCCGTCTACCGTCTACGCCTTAGTTGGCGTATCTATCGCCATCCGTATG
GCGCGCACGTCGCGGACAGGCGGCGCGCCAAATTGCCGGAGATATTCACGGCTAAACTGT
GATGCGCTTTCATAGCCGACGACAAACGCCACGTCAGATGCGCGATGTTCACCGGTAAGC
AAAAGCTGGCGAGCTTCCTGCAATCTAAGCTGTTTCTGATACTGAACAGGACTGAGACCT
GTCATTGACAGAAAATGGCGATGCAGGCTTGCCCTGCTCATACCGCTTACCTCGCACAAC
GCTTCGATGCGAAGACGGGTACTGTAATTGTCCCTGATCCAGCCAACAGCGCGCCGGATG
CTATTGAGTGCGCCATCGGGTTGGGCAATCTGACGCAGCAGTCGTCCCTGAGGGCCCTGC
AGGAGACGATAAAGCAATTCCCGTTCGAGCATAGGGCCAAGAATAGGGATATCGTCAGGC
GTATCGAGCAACAACATTAGGCGGAGTAACGTATCGCGGAGCGAAGCGGTCATGGGATTT
ATCATGATGCCAATCCCCTTCTGTTCGCTCTCGCGGACAGAAGGCATGTTCGCCGCTAAT
TCCGCCAGTATGGCCGGATCCAGCACCAGCGATACTGCTACGTAAGGCTGCCCATCTTCA
GCATCAAGAATTTGTCCGATCAAAGGCAGCTCAAGCGCGCTGATAAGATACTGTTCGCTG
TTGTAACTCAAAACCGTGTCGTTAATCGCAACGCGCTTTGAGCCTTGCAGGATGAAGCAG
ATCATCGAACGATACAGGCAGGGAGCCTTGTCCGTAGAGCCTTGCCCCACGCAGAGATCC
ACACGTGGGATGCGTGTGACAGTCAATCCCGGCGACGCGTGGCGCAGGGCGATTTCAAGA
TGCGGTGCAAGAGAGTCATTCATGAGGCTGATTCTATCACCGACGTAATACCACGCAAGA
TGATTGATACAATCAGGCAAGAAAATGAGCTTATCAGGCGTAGGCTACACGCCGGTCATT
ACCTATTATGAGCAGGTCAAGAAAGCACCGGAAGGTGCCCTAATAACCTGAAAGAGACAG
CTCATGACTCACCCTATCGCACTCATCACCGGCGCCAGCCGTGGCCTCGGCCGCAACATG
GCACTCCACCTCGCCAGGCGCGGCGTCCACATCATCGGTACCTATCGCAGCGGCGCGGCA
GAAGCAGAGACGCTGAAACAGGAGATCGAAGCACAAGGCGGCAAGGCCGTCATGTTGCCG
CTCGACATCACCGATACCGCCAGTTATCAGGCTTTTTCAAGCGCCGTGACTGAAACGCTG
AAAAACGACTTTGGCCGTGAGCGTTTCAACTTCCTCGTCAACAATGCGGGCAACGGCCTC
TTTGCGAACTTTGTTGACGCGACCGAAGAGCAGTTTACTTCACTGGTGACCACGCATCTT
CAGGGCCCGATTTTTCTGACTCAGAAGCTGTTACCGCTTGTTGAAGACGGCGGACGTATC
CTGAACGTTTCGTCCGGATTTGTACGCTTTACTTTGCCGGGGTACAGCATTTATGCGGCT
GTGAAGGCCGCCGTTGAAGTGCTTACCCGTTACATGGCCGTAGAGCTTGGTGCACGCCAG
ATTAGGGTCAATGCTATTGCCCCAGGAGCCATCGCAACAGATTTTGGAGGAGGCGCGGTG
CGAGATAATGAGGATGTGAATGCTTATGTTGCTCAGGGGATCGCACTGGGCCGTGTGGGT
CTTCCGGACGATGTAGGTGGAGCAGTAGCGGCCATCCTGTCCGATGACATGGCCTGGGCT
AACGGGACGACTTTTGACATTTCGGGCGGCCAACTGCTGTAACCACGGCCACCTTAATTC
CATTCTGTCATTGACCTTTAAGGGAGAGCATATGCCGAACGCAAAACTTGCGCTCATCAG
TCATCCGTTGTGCCCGTTTGTTCAGCGAGCGGCGATTGTGCTATTGGAAAAGAATGTGCC
CTTTGAGAGGATCGACGTCAACCTTGAGGCGAAGCCAGACTGGTTTCTGGCGCTTTCGCC
GACGGGCAAGGTGCCATTGCTCAAGGTGGAACTCGCGGATAATTCTGACGCGATCCTGTT
CGAGAGCGCGGCCATTTGCGAATATCTCAACGAAACGCAGGCAGGAACCAGCCTCTATTC
CAGCGACGCACTTTCCCGCGCACAGCAGCGTGCCTGGGTAGAGTTTGGCGTGGCGACACT
CTCCGATGCCTGGCAGTTCCTGAACGCTAAAGAACCCGCGGTTGCTAACGATAAGAAAGC
TACCTTTCGTGATAAGTTGCAGCGCCTTGAGAGCACTCTTGAGCAAGGACCCTATTTTTC
AGGATCCGCGTTCAGTATGGTCGATGCGATGTTTGCCCCGGTCTTTCGCTACTTCGACTT
GCTAAGCCCCGACGTTTCGCAGCCGATTTTCGACAATCTTCCCGGTGTATCGGCGTGGCG
GGCTTCACTGGCAAACCGACCAAGCGTCATTGCTGCCGTGCGGAACGATTACGCCGAGAG
ATTTAAGCAGCACCTTGTTAAGCAACGGGCAATACTCGCGGATTCAGTTTGCCAGGCAAC
CTGAGTTTACAGAGTACCGGTATTTTAATTTTGCTGACCTTTAGAGGACACTGATATGCC
AACGCCGATTGAGACCGTAAATGCATTTTTCAACGCTTATCCTGAGGGAAAAGGTAAAAT
TGCCATACAGCGGTGGTTCACAACCCACACTGTCTGGGTCAATGAAGGCGTCGCCACCAC
TACCGGCATCGATGAAGCATTCGCGCTGATTGATAAACTCGAAGATGCATTTGGCATCAC
GACAGTACGTATTGAAATGCTTTCGATCGCCGCTGACGGTAATAAGGTGCTCACTGAACG
CTTTGACAGGTTCGAACGTGCTGATGGCAGCGAGATTGGAGCAGCAAAAGTGATGGGCAT
ACTTGAGCTTGACGGCGATAAAATCATCGCCTGGAGAGATTATTTTGATACCAGCTTCAT
GCAGAAAACGGCTGAATAGCTGATTAATATCGCTGAAGGACATCACAGTTCAGGCTTAAT
AAGGGGCCGTTTAAGGCCCTGAGCCGACTAGCTGTTACTCACGACAGAAGTTATTCCCAC
TCGGGAACATGTCCTTCTGCGTATCGCGCACCAAAGGCGTCATCCGGGAGCATCAAGTGA
ATGTGGCCAGTTCGCCCGCATCAGCGAATGGGTGTGATTTTTCTTTCATAGTTTGTCTGC
TACCCCCTCTGTCAGGATAGTTGTCATCCCCATCGAAAATACTAATGACAAGATGGGAAG
AGATAGTGAAGCGAATTTCACCAGAACGTGAACACGTGAGTAAAGATCGTTATCCGTTAT
CAAGCTATGTCGCTCTCTTTTTTTGACCGGCCACCAGGTTCCAGGCTCGACCCGATGCTC
AGGACCTGGTTAGAATGCATAGTGTCGCCAGCGGGACAGGCAGTTGTTGCCGCACTGACA
CATCGCGCAGAAGGATATGTCCCTCTGGAAGAAACCATGCTGGTGGAGCAGAAAAGGGTT
CTTGCTCTGTTATCGCTCAGCCCAGGCAATGCAGACGACTATTTGTGAAAACGACTCCCC
TGACCAAAATAAAACGTAAACAGCTCGATATCTTTACCGAGCGATTTCGCGCCCAGAAGG
ATCAGCTGTCAGCCAGACTGTTTGTCGTTGCGCAGTATATTGATCAAAACCGGGCAGCCG
TGTTGAACCAGACAGCAATGGCGATCGCCACAGAAACCGGTACGTCTGATGCAACGGTCA
TCAGGGCCATACAAGCGCTGGGGTTCTCGGGTTTAAGAGACCTGAAAAATGTCCTGCGGG
CCGTGGTCGGCGAGACGCTCAGTTCATCAGCACGTATGGCTACCACCGTCAGTGAGTTAT
CACCAGATATTAACGCCAGCATTGATTTTGTCGTCGATAGTTACCGTCTGACCTGTGATT
TGCTGCTAAGCCAGCGTAATCGTGACGCCATCGCGCTGGCCAGCAGTCTGCTGGCGCCCG
CTGAACGTATCGCCATATTCGGTATTGGCGCTTCCGCTTTGCTGGCGGAATATACGTCAC
GCTTGTTCAACCGTTACGGCAGATCAGCGTATGTGCTGAACAGAACGGGGGCAGCACTGA
GTGAACAGATTATCGAATTACGCACCGGCGATGTGTTGATTATGCTGGCGCAGAAAAGTG
CGCATCGTGAAGGCATGACCACGCTGGAAGAGGCCAGAAAATTAAAAATGAAGGTCGTTT
TACTCACTGGCGCAGATGATTCTGTCTTCATGAAACATGCCGACAGCACGATATTCATTC
CACGCAGCTCATCTAAAGAGAAAATCCCCATCCACGGCACCCCCATTATGTGCCTTGAGG
TACTGGTATTGGCGCTTGCGACGCTCTCTCCAGGCACACCGTTGAAGACCATTAATCGGC
TCTACGAGCTGAATAATGCTCTGACAAGACCGAAAAAAACATAACGGGTGATTGCCTGTT
AAAAATTAAGCTTGTCACGTTCCGTTATCTGATACAAAGCCCCCCATTCTCACCCAAGCC
ATCGCGTGCATGAGACGACTACGGCTCATCGCGTGATCTGCAGAACGCCGGTGACTGTAC
TGTAAACACCGCTGCGCAGATGACTTGGGTATATTGCCCCACGGGCTCGTGCAACCCGAA
GAACAAGCCTAAACCGGGTCTGAAAGGGTTTATTGCAATTTACTGCCTTTATTTTCACCA
ACCAACCGAGCATACATAGCTTAAGGCTACCTTAATAATCCTTCTTTTATTCCATCATCC
ATATCTTCCCCCCACGACTGAACGCAATAAATGATGTAGCAATTAAACAAAAATAAGAAA
AAAAACACGAGCAGCTACTACAAAACAATCGCAAACTAATGATTTTATTTGATTTACCCT
ACTACATTCATTTTTTGACCATATTGTTATTTATAAAAATACATACTGAATGGGATAGCG
TTTTATTTATCACCGGTAAACGTGAGGCTAAACGTTTAAATCTCATCATTGAAAATAAAA
ATCAATCTCATTACTATTCTGCATGTAAATTTATTTTCCTTTGCTGCGGACTCGAACCGA
TGAAGTCTCTTTCCCATTTTGCACCCGTATTAAATAATAAAGCGTCTGGCTCAGGGGTAC
TGTTACTCTCAACCCTTCTTGCCTGCCAGCATATTTCAGCGGCAGAAGCATCCACGGAAG
AAACATTAACCGTGACCGCCACCCAGGCGTCTTCCGCCGGCAGCTATAACCAGGATGACG
CGGCGGCGACTTTACGGACCAGGGTTCCCCGCAATGAAACGCCACAGTCTGTCAGCGTGG
TCACGCCGCAGGTGATGGACGATTACCAGGTGACCAGCCTGAATGACGCCGTTAAATTTG
TCAGTGGCGTCACACAAGGCAACACCCTGGGTGGCACCGAGGATGGCTTTGTCAAACGCG
GGTTTGGATCGAATACCGACGGCTCAATATTTATCGATGGCATCCGCAGCAATCAGGGGC
TGACCATGGATGCCAGCATCGATCATGTTGAAGTACTCAGGGGCTCCTCCTCCCTGCTGT
ACGGTATTCTGAACCCTGGCGGGGTGATCAATCTCGTCAGCAAAAAACCCCAGTATGAAT
GGAACACACACCTTAGTGGAGAATCCAGCAGTTACGGTGGTGGTACCGGAACACTGGATA
TCACCGGTCCGCTGGGAAATGGTTTTGCCTTTCGTCTGGTCGCAGAACGCCAGCGTGAGG
ATTACTGGCGTAACTTTGGCGTAAATGAACACACCCTGCTCGCGCCTTCTCTGAGCTGGT
ATGGCGATCGTGCCTCATTCAATATCAGCTACGTCGAGTACAAATACGACGTTCCTTATG
ACAGAGGAACCGCGTTTATCGATGGCAAGCCGGTCAATATTCCTTACAACGAACGCCTTG
ATGATAGTGCGAACCACGCCTGGGGCAAGAACAAGCGGTTAAATGCCAGCTATGGCTACG
CCCTGAATGATATCTGGGACACACACCTGAATTATGGCTGGATGCAGCGCCGCTACGACA
GTAATGAAGTCCGCGCCACCGCAATTAACACCACCACAGGCATTGTCTCCCGACGCGCCG
ATGCTAACCGCGGGTTCAATCATCAGACACAGTATGTTTCCTGGGATATCGGCGGTTCAC
CTGAAATCGCGGGAATGCGGCATGATTTATTGCTGGGTGTCGATTATGAGCAAAATGAGA
CCTATAAAGCCTATTCGTATCGGGGTAATGTATCGAAAACCTTCAATATGTATAACCCGG
TCTATGGCGAAGAGCCCGTCGTGAGTGGCAGTACTTATCGTGACTCGTTAAGTAATCTAC
GCACGAATCTTTACAGCCGTTCCATTTTTGCCAAGGACAGCATTCATCTCACGGATAAAT
GGATAGCCGTGCTGGGTGGCCGATTCCAGAAATATACCCAGACATCCAGCAATGGGTTTA
TCACTCCTGAATCGACGCTGAATGATCGCGGTGATGCTTTCTTGCCTCAGGTTGGCGTGG
TTTACAAAGTCATGCCGGATTTGTCTCTTTACGCCAGTTACAGCAAATCATTCACGCCAT
CGACCAACACGGATGATAACGGCAATGTCGCCTCGGCGGAAAAAGGGACATCGTATGAAG
TCGGCAGTAAGTGGCAGATTTCTCACGCTATTGCCGCGACCCTGGCGCTTTATCGCATCG
ACGAAAAAGATATGTCGATCTTTATCAACGGCGTAACGCGTAATATTCCCGCCGCTCGCT
CAAGTGGCGCGGAAATCGAGATCAATGGTGAAATCACTAAAGACTGGAATCTTATTGCGA
ACTACAGCTACGACAAAACAGAAATTGTCGAGGACAAAATCAACCCCGCGAACATTGGCA
ACCGGCTGGTCAATGCCCCGACCAATATGGGCAGCCTGTATCTGAGCCATACGTTACGTT
TTTCCTGGTTACCTGGTGAGCTACGCATCGGTGGTGGTGGCCGCTATGTTGGTACCCGTG
CTGGCGATCCAGAAAACAGCTTTATCATGCCAGCTTACACGGTGGCGGATGCTTTTATTG
CATGGGACAGCCAACTGGTGGGCAAACATACCCAGTTGAAACTCAACATGAAAAACCTGT
TTGATCGCGAGTATTACGAATCCAGTGCCGGCAATCTTCGCGTGATAGAAGGTGAGCCGC
GTGTGATGTATCTGCAAGCTTCTGTCGATTTTTAATCCCTCCCCTGCTCCGCCTGCCACT
GGCGGAGCTAAATAAGGTTTTATTATGAGAACGTTATCGCTACTGCTAACGGGCATGATT
CTGTCACTCTCGGCGCAGGCAAAGATCCTTACGGATAGTTTGCAACGCCAGGTTGACGTG
CCTGACAATCCGCAGCGCATCGTGATTGGTGAAAGCCGCATGATTTATACCCTCGCCCTG
GTTGAAGAGGGGAACCCGGCGAAGCGGATCGTTGGCTGGCCCGACGATCTCAGGCAGCTC
GATCAGCAAACATGGCAACGCTATACCGACGCGTTTCCGGCCATCAAACAGATTCCCCTA
ATTGGTAAATCCAATTTTTCACAACTAAACGTTGAAAAAATCATTGCCCTGCGACCTGAA
CTTGTCATTTTACCGGTATACGCGAAAACGCCGCCAAATAGCGAAGAACTGATGCGCCAG
CTTGCGGCGGCGCATATCCCGGTTCTTTTTCTTGATTTTCGCGTGAATCAGCTAAGCGCC
ACCGTGCCATCGCTACGCACACTTGGGCTCGCGTTGAACGATGAGGCAAAGAGTGAGAAA
TTTATCGCGTTCTACCAATCACATATGGATTTCATCAGGCAGCGGCTGCAGGAAGCTAAT
CCGCCCAAACCTAAGGTGATGCTGCAACTTCACCTCGGACGTAAAGCGGGGTGTTGTACC
ACCGTTGCACATGGAAACCTTGCCGAGCTGATTGTCTTTGCTGGAGGCAACAACATCGCC
GCCAATCGTTTTTCGAGTGTTTTCGGCCAGCTTAATCCTGAGGCGGTTATTGCGGCAAAC
CCGGATATCTACATTGCGACCGGTATGGCTGGCCCGGACGAAAAAGGTTTTCTGCAACTG
GGGCCCGCGGTCAGTCACGCCAGAGCAAAAGAAACATTTCTCGATGCGCTAAACGGTGAA
CCGACCGTCGCCGCGTTGGGGGCGGTCCAGAATCACAAGGCTTATGCTTTCTGGCAGAAT
TTTTACATGAGCCCATGGCACCTGCTGGTTGTCGAATTCTTTGCCAAAACATTTCATCCC
GAACTCTTCCACGAACTTGACCCGGCCAACACAATGGAAGAGATAAATCAGCAGTTTTTA
ACGCTGAAAGAAACCGGGAGTTACTGGACAAATAACAGGTAGCTGAATCGCCACGGGTAC
AGCAAGCATCTCAGAGTTAGTTAAGATGACTTAAAAAAGAGCTTCCCATGAACGGTAAAC
GTTATCCCGAAGATTTTAAAATTGAAGCGCTCGGGACGGTATCCATTATTTTTAGGTAAG
GCCACAAACCCGATACGCTCCTCAACAATAATAGTTAACTGGTCGTTTTCGTTACTCGTG
TGGTCAGCGCTATTACCGCGCTGACCACGGTAAATAAGGCGATGATCCAGGCCATCGTCC
ACGGCGTACCATCGCCCAGCAGGGCAAGCAGCAAGGAAGAAATAATGCCGCTACCGTACT
GTAGCGAGCCGATCAATGCCGATGCGGACCCAGCAATGTTTGGCACGGCATCAAGCGCGG
CGGCTGTTGATGTAGCAGCGATGATGCCGTTCATCGAAAAGAAAATAAACACCGAGACCA
CAATCAGAATAATTCCGCCGATGTTGAGTTTTGTGCCTACCGCAAGAACCAGTGAGGCGG
CGGCGGCGATCAGCACGGCAAATTTAAGCAACCTCTCAAGCGGGTAGCGTTGAACCAGAC
GACGGTTCACGATGCTCATGCCCACTACGCCGACGATATTCAGCGCAAATAACCAGCCGT
AATGTTGAGGGTCGACACCGAAATAAGTGATGTAGACAAAAGCCGATCCGGTAATAAACG
CGTAAGCCGCGACATAATAGGACGTCAGGCATAAGGTGAAGCGCATGAAAGCCGTATTCG
TCAGCAGTGCATAATAGTTGTGAAAGGCGCTGGATAAAGAAGCCTTGATTCGTTTGTCCT
CCGGTAACGTTTCAGGCAACCAATATAATGAAATGAACATGAGCAGGCCAATCACCGCCA
GCAACCAGAAAATCGAGTGCCATGATGTCACTTTGATCAATTGTCCGCCGAGTAGCGGAC
CGGCAATCGGCGCAATCGCCATAATGATTATTAGCGTAGAGAGCATTTGTGCGGCGCGGA
TACGGCTAAATAGATCGCGGATCATCGCACGAGCTAGCATCGGCCCAGTGCACGCGCCCA
GCGCCTGAAAAATACGCCAGAAAACAATTTGCGAAATAGTAGTAGACAGTGCGCAGCCCA
CGGAGCCGACGATGAACAGTGCCATACCAATAAACAGCGGCGTCCGGCGCCCCCAGTGGT
CGCTTAACGGGCCCCAAATCAGCTGTGCAATGCAAAAGCCGATTAAAAAACCGGTGATGG
TCAATTCCACATCACCCTGTAAATCGTTCCCCATGATTGGCATGGCAGGCAGGTAAATGT
CTGTCGATAAGGAAGTAAACGCCATCAGGGCGCTGAGAATGGCAATAAAAAATAGCTCTG
GGATTTTTTTCGATCGCATCTGAGGTTGAGTCATATCTGTCATTTAAGCTTCGATTATTC
GCACTATATTACCGGGATTGAACCCGATGATAATCATGCGCTACAGAATAGACTTATGAA
TAAGACTCATGAATCAGGCATTACTGAGCAGTCATCAGACATCCAGGAGAATGGGCGATG
ACGCCAGACAGGAGAGCAAAACCGCAGGCCACTACACCAATAATACTTACCACGGAGATT
GACTGAAAAATACCCCTTATATTCACTCCCACATCGAATGGAAATATAAGGAGTATTTAT
TACATCAACACGTCACGCTACCAGCCACAAACATTAGTTTCTTCGTCCGACTCGTAGCCC
CTGACAATATTGACCAGTTCCTTGACGGCATCAGCAGCAATAGCCGGGTCCTTCAGTTCA
GAAAGGGTGGCGAAATCTTTATCCACTGATACGCCATTGTTTTGATTGGTTACGGTCAGC
AAAAAGTCTTTACCTTGCTTGCTGGTTTCCGACAGTTCGTCAATCAGCGCCGCAACCGCC
TGATTCGCTACGTCCGGCACATATAACGACATGGGTTTAAGAAACACCCTTTCTTTTTTT
TCACTATTACCACGATGAGATAATGCTAAGGAATACCCTTTATTTTCGCTTTCCATTATT
ACTACCTCAGCCTTCGATCAAAATTTTTGGGTCGACATAAAAATCAACGTTAAATAACGT
ATCATCCGATAGTGCTTCTATTCGGTGCCACTTTTCCGGCGGAAATACGCCAAATTGCCC
GGCTTCTATCGTCAGGGTGTCGACAGGATCGGGGCTGTTCTCATCTGCATAGCCGTAATA
ACGGATAGCCCCCTGCATCACACATAAACGTGGGTAAACACCTTGCCGGGTACCCGCATC
CAGGTGTCGCTGCCAAATAGACGCAGGCGCCGTATCCTTGGTCCAAAAAGGCGTTGTACG
TGTATGAACATAATTAGCTGGTATTACGATTCGTTGCATGTTTAACCTCATTTATCCCAG
TTTAAAAAATGACGGGAGGATAAAACAATATGATGTATATCATATACCTCTTTTCGGGTT
TGTGGATTATTTTTTCTATATATCTTTCACAGTCGCGCAACAGCATGACAAGCCGATGAT
GAGGCAGATAAGCACGTTTCACCTCAGTTATCCGTATCCCCAGCAAGCCGACAGGGATAA
TCACATGAAGAAAATGCCACATTAAGTAAACAAAAATCCCTCATGAAGATAACAAACCGA
TTTATTAACACGCGGCATACATACCCCGTGAATACTCAATTGGGGTTATTGTTAAAGGCC
ATCGAAAAGAGTAGAAATGGGCATCACATATACCTTCAAATAATGGGTTCTACGCTGAAA
TGAAGAAAAGTGTGAAATTAAATTCATTTTATTACGGCTTCCCGGTTTTTCTTGTCACAA
CGACAGACAGCCGTAACGGGAATACCAATATCGCCCCAGTATCTTCCTCGATTTCGCTGG
GCGATAAAATTATTATCGGGGTCAGCAAAGGCAGCAAAACCTACAGCAATTTACTATCAG
GCTCCGATGCGGTTATAAATATCCCTGATTACAATCTTTGGGAGACGGTGGAAGAAATCG
GTAAACTGACGGGCGGAGATACGCTATCCGAAAGCCAAATAAAATGGGGCGTTCAGGTAT
GCCACGATAAATTCGCCAAAACCGGGCTTCACACTGAAAAATCGACAGAGATTGTACCGC
CGCGCGTGGTTGAATGTCCGATTCAGGCGGAATGCCGAACCGTAAGTACGACGGATAAAG
GGCGTTTTATTCTCGTTGAGTTTGATATTTTGAATGTCTGGGTAGAAAGCCATCTATTAG
GTCAAAACGATGCCATCGACTCGTCAAAGTGGAAACCGTTGATATATAACTTCCGCGAAT
ACGATACAACAGGCGATGCGTTAGGCTTTAATTTTAAATACGGACACTGATCATAGCCAG
AGCACCAGCCCGGCATTAAACCGCGTCGGCTACACCCACCCGGCATCTTTATCTTCTGGG
GTTTATGGAATTTCACACTTCCGTTACCACGACCAGACGCTATCAATGCCGCGTGCTGGT
CGGGAATTATCAGTCAGGAAATAAATTTCAACCCTTGCTTTAATACGATATCGCACGCTT
TGGTTTTGACTTTTTCCGCCAGCGGCGTATTACCCAACGTACTCAGGTTTAGCTGTTTCC
CCTCTCCCGTATTCAACAGACCGGTCAACCCTTGTACATAATCGGTCTGTTTCTGCTGTT
CCTGTTGAGAGGTCAGGCCCAGTTTATTCAGCAACTGGTTTTTGACATTTTCGGTGTTTG
TCGCCGCAACCAGCTTCTGTTTCATGCAGTATTCCAGGATACCCGCCGCATTGTTCATGC
TGCCGGCGCTCAGCGACTGGGTTCCGCCATTCAGCAAGCCGGTCAGCCCACTCAGGTTGC
CAGATGACGCACCGTTCTGGCTTAACTGGTTGGCCGCGTTGGAAAGGGACTCCTGCCAGC
TGGCCGCCTGAACGTAACTTGCTGCCGCCATCAGAGCGGCCACACCCACGGTGTTCACTG
CACGTTTGATTAATGTCATAACACGCTTACTCTTTTGTGATCGAAAACTGTGACGCAGTA
TACCCTCGCGGCCATCAGGCACCATCCGATAAAACCGAAACAGCGCGCTGAAAAAGTAGC
CATGTTTGAGCTTGAGCGCGCAATCAATACGTGACGGCTGTTGACGGCCATTTCAGGCGT
TGCCTGATTTAGCCGTCAACAGCCGTCATGGGCGCAGCCGGTTTGGGCACGGGAGTCGCT
GAGGATTTCGGGCTTTGCCTAGGTTAAAAATGGCAAGTGAAGTAGCCCTGAACGGAGAGA
CTCTTATTGTCGATCAAACGGGATATAATACTCGACTTCAAAATAATCGGTATCGATCCT
GCCTTGCGCGTTTTTTTTACAGCGGATGACTTCCAGCTCACCGCTATTCATTCGGGTATA
CGCCTGGCCGGGTAAAATATGATGATAAATCGTTTTCAAAAACGATGTATATTCCGTCAC
ATCCCCGGAAAACATAAAGCGTAAATAGCGTTCCGTCGCAGCTGGCGTCTGCCCGGAAAC
ATTATCAGCACCGACGTCACTATGCGGGTCGACGGCGCTAATATGGTACGCCACCCGCAC
ATGACGGTTAACCCGGTTCGCGTCAGGAATAAAATTTGAAAAAGAATAAATAACCACATC
CGGGCCACTATATTGGCGGCTGGTCTGCTCCCATAACGTTATTCTTTGCGGGATATCAAC
CGCCGAAATAAAATCATCAATACTATGGGTATGTTCAAAAAAGTAGGTATTCGCCGGTAT
GGCGGGTAAATCAACCACTTCGGGAATCGGAAGCCAGTCCACACTGGAGCCTAACGAGGG
TTGCAGGCCGGAGAAATCCCAACTTGACGCTTTGCGATAATGTCCGGGCGACATCCCGAA
ACGCTTTTTAAAGGTTCGGGTAAATGACTGCTGGGAATCAAAACAATAACGTAACGCCAC
ATCCTGGATGGTTTGGCTGGTCAGCTTTAATTCGACCGCCGCTTTGCTCAGCCGCCGGCT
GCGAATATACGAGCCCAGCGACACGCCGGTTTCCTTCTTGAAGATGCGTTGCAAATGCCA
TTTGCTGTAGCCCGATTTCGCGGTGACGTCATTGATCATCATCGGGCTTTCAAGATGGTT
CTCTATCCAGCCAATCAAGTCGGCGGTAAACCTCATCATAGACGGCATCGTTGATAACAT
CATGGCAAAACCCCCTTGCTGAACCCTCAGAAACACCTAAACACCCACCGATGACGAACC
TGCATCGGCATCAATTCACACATCGGCCACACTGCGGACTAATGCCCGGCAGCGGCCGGC
CCTGTTTTGGTAAACGGTGGTCTGGCGAACCAGATGATCACCACCAGCCCCATAAATCCC
CAACCCAGCAAATGGAAATAGTCGATGGTGGATGCCATCCACGCCTGCTGCTGCACGGTT
TTATCAAGCTGCGCCAGCGTGGTCTGGCTGACTCCCCCCATCCGATTGAGGTAATCCACC
GCCGCCGGGTTGTAGACGGAGACGCTTTCGCTCAACACCGCGTGGTGATAGATCTCGCGA
TGCGACCAGATCCAGGTGGTCAGCGACGATGCGAAACTGCCGCCCAGCACGCGCAGGAAG
GTCGACAGTCCGGCCCCTTCCGCCACATCCTTGCCGTGCAGGCTCGACAGCAAAATGGAG
GTCAGCGGCACAAAGAAAAACGCCACGCCAATCCCCATAAACAGCTGTACGCCGGCCACC
GTAATAAAATCGACGTCGATGGTGAACTGAGCGCGCATCAGGCACGACAGCCCCATGATC
ACAAACGACAGCGAGGCGAGCAGGCGCAAGTCCACCCGGTTACCATAACGGCCGATAATC
GGCGTGAGCAGCATCGGTAACATCCCCATCGGCGCGGCCGCCAGCCCTGCCCAGGTCGAG
GTGTATCCCATCCAGGTTTGCAACCACTGGGGCAAAATCACGTTGATGGCGAAAAACGCG
GCGTAACCGAGCATCAGCGACAGCGTGCCGATAGTGAAATTTCGGTCGGCAAACAGTCTC
AGGTTGACCAGCGGATCGCGCTCTCCCAGCTCCCAGATCACAAAGGACACCAGCGCAATG
GCGGAAATCACCGACATCGTCACAATATCCGAGGACGCAAACCAATCCAGGTCGTTGCCT
TTATCCAGCACCACCTGCAACAGGCCGACACCGAGAACCAACAGACCGATGCCGACATAA
TCGACGCGGGCGCGCTCCGTCGTGTCCTGCCAGTCGCGCAGTTGCGCCATCACCACCCCG
GCGGCGAACAGGCCGATCGGCACGTTGATGTAAAAAATCCACGGCCAGGCGTAGTTATCG
GTGATCCACCCGCCGGTAATCGGACCGACAATCGGCCCCACCACCGTCACCATCGCCAAT
AACGCCAACGCCATGTTGCGGCGCGATGGCGGGAAAATCATCAGCAACAGCGTCTGACAC
ATCGGGTACATCGGCCCGGCGAAAAAGCCCTGCAAGGCCCGAAAAACAATCAGCTCCGTC
ATGCTGCGCGAGAAACCGCACAGAAAAGAGGCCAGACTGAACAGCAGTACCGAAACGACA
AATAACCGCCGTTGACCGACGATGCGCGCCAGCCAGCCGGTCAATGGCAGGGAAATGGCG
TTGCATACGGCAAACGAGGTAATCACCCAGGTGCTCTGATCCGAACTGACGCCGAGATTG
CCGGCTATCGTCGGCAGCGACACGTTGGCGATCGTGGTATCCAGCACCTGCATGAAGGTC
GCCAGCGATATCGCCAGCGTCGCCAGTCCCGGATTCGGCGGCGTAAAGGCGGCTTTATCG
TTCATCACCGGTGCCTCAGCCACGTGAGCTCGTCCGCGGTTGACTGTTGTCGCTCAGAAT
TTTCGCCACCAGTTTATCGGCCTGCAGGAGCGGATCGTCGTACACATCGGTGAGATAGCG
CGGTGCGCTGACCGGTGCGGCGGGCAGCAGTTCACCCTGCGTATTGTGCAGATCCACGCT
AGCCAGCATCGACAGGCCGATACGCAGCGGGCGTTGTTTCAATCCTTCCGGGTCCAGCGC
GATGCGCACCGGCAGACGCTGCACGATTTTAATCCAGTTACCGCTGGCGTTCTGCGCCGG
CAGCAGAGAGAACGCGCTGCCGGTGCCGATCCCCAGGCTCTGTATGGTGCCGTGGTAGAC
CGTTTTGTCGCCATAGATATCCGCCGTCAGGGTTACCGGCTGCCCCAGCCGCATTTGCAC
CATCTGGCTCTCTTTGAAATTGGCGTCCACCCATACCTGATCGAGCGGCACGATCGTCAT
CAGGGTCGCGCCGGAACTGACGCGCATCCCAACCTGAACCGCGCGTTTGGCGACATAGCC
GCTGACCGGCGCGACGATGGCGCTGCGCGCCCAGTCCAGATATTTACTGCGCAGATCCGC
CACCGCGTTTTTAATCTCGGGATGGTCGTCCAGCACGGTATTATCGACCATCGCCTGATT
GGTGCGCAGCGCCTGTTCGGCCGCATCGAGCGCACTGCGGGCGCTGTTGACCGCATCCTG
ATAATGCGCCAGGTCCTCGGCGGAAATGGCGCCCTTCGCCATCAGCCCTTTACGGCGGTT
ATAGTCACCGATGGCCTGTTGCAGCGCCACCTGTCTGGACGCGACCTGTGCCTGATAGTT
ATCAACGGTGCTGTACAGGCCGCGCACCTGACGCACGGCGCTGGCCAGTTGCGCTTCCGA
TTGCTGCAACGCGATCAGGGTATCGCTTGGGCTGAGCTGCACCAGCAACTGCCCTTTTTC
CACATAGTCGCCATCGTCCACGCTGACCTGGGTTACGGTGCCGCCGACCTGCGGCGTCAG
CGTGATCAGATTACCGCCCACGTAGGCATTGTCGGTGGTTTCATAAAAACGCAGGTAGAT
CTGGTAATAAGCCACACCGCCTGCCGCGCCCAGCAACAACACCAGCAACAGAATGGCGAA
ATGACGTTTACGGTGGCTGGCGCGCGGAGCGGATGGCGTGGATGTCGTATCCATGGAAAC
GATGACCTTTATCGTGGGTAGGTTAAGTGAGGGGAATGACGCGCTATCACGTCATCCGGC
AACATTTTGATGAGCAACTGCATCAGCTGTTCCACTTCCTGATAAGTCAGGCGCGCGGTA
GTTTGCGACAGGACAATCCGCATTCCTTCCCGTTCAAACTGCTGGAGGATCGCCAGCCCT
TTTTCCGTCAGCGCCAGAATCACCTGCCGCTTGTCACTGGGGTGAGGCTGACGCACAAGC
AGTTCCCGCTTCACCATCCGCTCTATCATGCGGCTAAGCGCACCGCCGTCCATCATCACG
TTTTTGCTCACCTCGACCGGGCTGGTGAAGCCTTTATAGATACTCATCAAGACCTTGAAC
TGAGGCGCGGTGATGTCGCTGTCGGCAAAATAGTCATTCAGCAGGTTATCCTTGAACTGG
TTTACCAGGTGGATAAGCAAGCCAAGCGGGTAGAGCATTTCATCGGATTTTTCATTCATC
TCACAAAAACCTGCCTAGGCATTAATTGAAAAAGAAATTAATGCCTAGGCATCAAAATGT
CAATCTCGATTCGTTCTCACGGTACATTTTCTGTATCAAGACCCGTCACGCCGCAAGGGC
AACCCCCGGACTTTCCCGGTGCGATGGGTCGGGGAAACCCAACAGGCGATGTCGATTTGA
GTCCGTCAGGGAGAAGCCATCATGGCTTAGCGAAATGGCTCAGCGGAATGTCATCACCGC
TTGCAGCAACGTTTTTGAGTAGGGATGGGAAACCGCGGATAAATCGCTAACGGCGCATGC
TTCAATGATTTCGCCCTCACGGAAGAACATCACGTTATTGCACAGATACGCCGCGGCCTG
AATATCATGCGTAATAAACAGGCAGGAAAGGTTAAAGCGTTTTTTCAGGTCGATAAGCAG
ATCCAGAATCTGCACCTGTGAGGACACATCCAGCGCGCTGATGGCCTCATCCAGAATAAG
CAGTTGTGGGTTTGTCGCCACCGCCCGGCAAATACAGACACGCTGAATCTGGCCTCCCGA
CAATTCATGGACATAACGCCCGCGTAATTCCGGCGCTAAACCGGCCAGCGCTAATAATTC
GGTGATTCGGCGATCCCGTTCGGCCCGGCTGATGATGTCCTGCAACATCAACGGTTCGGA
TAACGCCTGATAAACCGTCATCAGCGGATTAATCGAAGAGGCATAATCCTGAAATACAGT
GCTGATTCGACGTCTTCTATTTTTGGGGGAAAAGACCGGCTCGCCCGCTAATAATATTGT
CCCCCGGTCGGGCCGCTCCAGCCCGCTAATCAGGCGGGCCAGGGTACTTTTTCCGCCGCC
GCTTTCGCCGATAATACCGAGGCAATCGCCGTGCCCAAGCGAGAACGAGACATTTTTTAT
CACCGCGCGTTTTCTTTTCGAGAAAAAATGCCCGCGGTTTTCCCAATAGCTTTTTTCAAC
CTGCCGGACATCAAGCAACATGCGTTATTTCCCCATGACCTGATTGAAGGCCAGACTTAA
TCGTCTGCGGGTCTCAATCAGACCGCGTGTATAATCCTGTTCGGGGTGGGTAAATACCCG
TTCGGTCTCCCCCTGCTCAACGATTCGGCCGTCTTTCATCACCACCACATACTGCGCCAG
CGCCCTGACCAGCGCCAGGTCATGAGAGACAAACAGCATGGCGCTATCGCCATTTTTTTG
CAGCTGAATAAACTGCTGCACGATTGCATACTGCGTAATGCAGTCAAGCGAGGTGGTCGG
TTCATCCGCAATGATCAACGCCGGTTCTGATGCTAACGCGATGGCAATCATCACCCGTTG
CAGCATCCCGCCGGACAGCTGATGGGGGTATGCCGCCAGTAATGTGGCCGTATCCCGCAG
CCCGACGTTTTCCAGCAGCGCGGTAGCGCGGTCACGACGCTGCGCATGAGTCAACGGCGT
ATGCCGCTTCAGCGTTTCATCAAGATGGTTACCCACCGTATACAGCGGATCAAACGCGCT
GACGGCATCTTGCATGATCAGCGCCATCTGTTTGCCGCGCATAGTCAGCCACGCTTTCGA
CGAGAGTCGTTGCAAATCGCGGCCTCGAAAAACCGTCTCGCCGCTGACGCGCAGCCAGGG
CGGCAGCAAACCGAACAGGCTTTTGCACAGCAGGCTTTTTCCGCTCCCGCTCTCCCCTAC
AATCGCCGTACAGCAGCGTTCATGCAGCGTCAGATTAATATCGTTGAGCAAGACGCGGCC
GTTGCGTGCATCGGAAACAGCGAGCCGGTTAATCTCCAGCAACACAGGCGCCGTCATCGC
GGTCTACCCGGCGTTGTTGACATCGCTGGCGGGGTCCAGCGCGTCGCGTAAAAAATCGCC
GACCACATGACAGGCGGCGACCACCACGGCAATGGCGATACCGGCGGGCAACATTTGTGT
CGGGTGCGTCAGCATGACGTTTTTCGCCTCGCTGAGCATATTTCCCCATTCCGGCAACGG
CGGCTGGGCACCCAGGCCCAGAAAAGAGAGCGCGGAGATCATCAGTATCACGCTGCCAAT
ATCCGCAGACGCCAGAATAACCAGGTCGGCGGCAGCGGCCGGCAATAGATGCCGGCGCAT
GACATAGGTGGAAGGCGCGGCAATAATACGCACGTAATTGACATAATTTTTACTGCCGTG
TCGCAACGCCATCCCTCTGACCATGCGCGCATACCAGGCCCATTTCGCCAGCACCACCGC
CAACAGGATATTTTGCATTCCCGGCCCGATAATCCCCACGATGGCAAAAATCATCACCTC
GCCGGGAAAAGAGAGCATGGCGTCGCAGACGCGCATTAAAAATCCGTCGATGTTGCCTTT
GAAATAGCCGGCGATCAGGCCAACGATTCCACCGGCCAGCACGGTCAGCATCATGGCCGC
GACGCTATAAAACACCGTGGTTCTCACGCCAAACACCAAGCGCGAAAAAACGCACCGCCC
CAGATTATCCGTACCGAGCGGATAGAGCAGACTGGCGCTCTGATACTTATGCCTGACCGA
CGTCAACGCAGGATCATGCGGTGCGATATACGGCGCGAAAATACCGACAATCAACACGAT
CAAGAGCAGCAGGCAACACAGCAAGGCCAGCCGATCCTGGGTTATTTTTTTCCCGATAGC
CCACGCCATGTTTAGCCTTCCCCTCTGATTCGCGGGTCAAGTTTGGCCTGCAACAGGTCG
GTCAAAAGATTACACCCCAGAAACAGCAGCGCCATCAGCAACATGTAGGCCTGAATCATC
GGATAGTCACGATTGAAAATAGCGGAAAGGCACAGCCGGCCCACGCCGGGCCAGGCAAAG
ATATTTTCGATCACCACCGTGCCGGCAATTAATTTTGGGATGCTCATGCCAATCGCCACC
AAAGACGCGTGCAGGGAATTCACCAGCACATGTTTACCGATAATCAGCGGTGTCGGCAGC
CCTCTCGCTCTGGCGTACAACACGTAATTTTGCCGTAAATTGCCGATCATGCTTCCCCTG
ATCAGCCGGATATAGGTACCGATGTATCCCAGCATCAAGGTGCATGAGGGCAAAATGACG
GATCGTTCGTCCTGCATGCCGCCGACAGGAAACAGGTCCATGTTGACCGCCAGTCCCCAC
AGCAACAGCAAGCCAATCCAGTAATTTGGAATGGCGACCGTCAGGAAAACCAGGCTACGA
ACCACGTTGTCGAAAAGGGTATTTTCGGTTACCGCGCAGGCGATGCCCAACGTTAGCGAC
AGCGTGACGATCATCACCAGCGACACCGCAGCCAGATACAGCGTGGCGGGCAACGCCTGC
ATAAATTCATGCCATACCGGCTGTCGGGTGATAAACGAGGTGCCGAAATCAAATTGCAGT
ACCTTCCAGAGCCAGAGTAAATAACGTTGGAGGAAAGGCCGATCCAGCCCTAACTCATGG
CGCATCAGTTGCACCGCCGCATCGGTCGGCACGATGTCATTCACGCGCAAGGCCACTTCA
GCCGGGTCGGAAGGCACCAAATTCAACAGCGAAAAAGCCACCAACGACACCACCACGGCC
AGCGGCAGCGTCATGAATAATCGTTTGATGAAATATGCACGCATCGGCTCTGTTTTCCTG
TGCATTTCCCCGACGCAGCATCGGCAACACGCCCAGCGGGGATATCGTCCGGCGATCAGA
AATACATTGTCTCAAAGGGAATCTCATACTGTGATGAGTTAAACGACACCCCTTTCAGCG
TGGGCGAATAGATGGCTTTGGTCTTCGAATAGGTCAGCGGAATATACACCGCCTCATCGG
CCAACAGCGTAAATAACCGCACATACAGCTCCTGACGCTGTTTTTCATTCGGCGTCAGCA
ATATTTCGCCAATCAGGTTATCGATATCAGGCTTACTGTGTAATCCCTTCTGTGCCTGAT
AGTCCGCATGAGCAGGAATACGGAACGACGAAATATACGAAGCCGGGTCGTAAGGCGTTC
CCCATGACAACGAATATTGCAGGTCAAAGTCGCCCGACTTTTGGCGGTCCAGAAAAGCCT
GCTTTTCTTCCCCCAAAATAATCAGCTGCACGCCGATCTTTTTCAGGTCATCCTGAATCA
GCTCGGCAATCTCCCTTTCCGCCGCGTTATTGCGGTTATAAGACAGCATCAGCGTCAGCG
TCTTGCCTTCTTTTTCCCGCACCGTCTTTCCCGCCGCCAGATGCCAGCCGGCCGCCTCCA
GCAATGTTCCGGCCTGCTGCGGATTAAACCGGTAAACCGGCACATCGATATCGCAATAGG
GCACACGGCGGGACATCAGGGTATCGGCAACGCTTTCGGTATTATCCATAATCCCGCTGG
CGATCGCCGCTTTATCAATCGCGTACTGCAACGCCTGACGAACCGCTTTATCCCCGGTGA
TGGGACGACCGCTATTCAGCACCAGCGCACGGGACGCAACCGGCGGGCTCATCAACGTCC
GGTATTTTCCCGATGCCTGAAGCGCGGCAAAGCTGTCCATATCCAGCATATCGCCGTCCG
CACCAAAGATGAGCTGGACCTGTTCTTTTTGCAGCGCCATCAGCATGGACTGGCGGTCAG
GCATCACGCGCCACACAACGCCGTCAAGGCGCGGCCGGGCGCCCCAGTAATTAGGATTGA
CGACAAACCGCGCATACTGATTGGTTTTATGCTCCGCCAGCACCCAGGGGCCGGTCCCTA
CATCACCCGTTATGCCGTTTTTGGTTTTACCGTCGATAAACGCCTTGGGCGACACAAAAC
GGAACGGTCTGGTCAACCCCAGTTCGATTAACGTCGGGTAATAGGGGTTTTTGAGTGTGA
TTTCGACACGATAGCGGTCCAGCGCCGTCACTTTATCGATCTGTTGCACCAGCTCAAGCC
AGGCGTGGCGCTGATAATTATCCAGCACCGCCTCTATGTTCTGTTTGACGGCATCGGCCG
TTAGCGGCTCGCCATCGGTAAACCGAACATCGTGGCGTAAGGTGAAAATATACTGTTTGC
CATCGGGAGATATCGTCCAGCTTTCCGCCAGCCAGGGTTTCACCCCCTCGGGCGTGTTCA
TAACCAGCGACTCAAACACCATATTCTGGGCGGCCATTTCACCAGAATAGAGATGAGGAT
TAATATCACGAATATCTTTGGTGCTGGCGTACACCAGTTGATTATCTGCCGCGCCGGCGT
ACACCGAAAATACGCCGGAGAACAGGCAAAATATTAACGCCGCCAGTGTTATTCGCCGTA
TCCCAACCATCACCCTTCCCCTGAAGAAATAAACAAGAAACGCCAACTCATCAGCAACTT
GAAGTACAACGGGTATATACCCTAAATGATTCGAGTTGCAGGAAGGCGGCAAGTGAGTGA
ATCCCGATGAGCTTACTCTGGTAAGTGATTCGGGTGAACGAGCGCAGCCAACACACCTGC
AACTTGAAGTATGACGGGTATAGCGGTCTATTTTTCCGCAACTACCATAAACATCGGCGT
CGACGCGTAGTTAATTTTCTCTTCGTCATCCCAGAGGTTTTCAGCAATATTTTCATCGAT
AAAAACCTGATTAAAACCACACGCCAGCAGGGAACGACGATCCCACTCCGGGCGTATTTC
CCGGCTTAACGGCAGCGCTCTGGCAATATTCTCCATGGCTACCGTGTCCGTGTTGGCATA
ATGGTCATTAATCTTCAGACGGCGGGCATTCTGACGATCGCGCAGATAGCCTTCACACGC
CTCGTCATCAAAAAGATGGGCGTACCAATTGGCATCGAAATTAATCAGACGACCGCCGGG
GGCTAATACCCGCCGCCACTCCTGATAGGCCGCCTGCGGTTGTTTCAAATTCCAGGTCAC
ATTGCGCGTCACCAGCAGATCGAAATGGTTATCCGGGAACGGCAACGTATGCACATCCGA
CGCCACAAAATTGATATCAACGCCATAAACATCAGCATTATTTTTGGCTTGCGCCAGCAT
AGCGGGCGTTGCATCCACCGCGGTAACACCATGCCCCGCCATCGCCAGCGTGACGGCGAA
AAAACCCGGCCCGGCGCCGACATCCAATATATTTAATCGCTGCTTTTTCGGGGCGTGACG
TAAAATGATGGTCTGCCATAACAGGCGCTTGTCGCCTGCTAATTCAGCGACGTTAACATC
GTTATATCCTTCCGCTCTCTTGTTCCAGTAATGCTTTACCTCATTCAGTAAACCATCACT
CGCTATATCATCCATGACCCTGTCATTCATTATTAATTGCGCCACAACGGGTAACCCTAT
TATTACGACAAATTAACCTCAACAAGAAAAATCATGCGGGCATATACATCGCGAGGAAAT
GGTACATCGAGAAGAAATAGTACACCGCGAGGAAATAGTACACCGCGAAAGAAATGCATA
CCCGCCCGACGTATGAACTTTTATAAAAATATCACACTTCATTGAGGTAGATCATGAAAG
CCACTGCGCGCCAACGCCGGCCAATCCACCTGCCGGCGCCGCTGACAACAAGGGCTTATT
GGGTGAGCGCATCCGGCGGAATATCCATGTGACGCAGCACATCCCCCATGATGTGGCCGA
AGACCGGGCCGGCGACCGAGCCGCCGAAGTGTTTGCCGGCGTCGGGGTGATTGATCATCA
CCACCAGCGCCACCCGCGGTTGGCTGGCCGGCGCCACCCCGGCGGTGTAGTTGACGTAAC
CGCCGTCGTATTTGCCGTCGCTCCCCATTTTCTCAGCCGTACCGGTTTTAATCGCCAGAC
GGTAGCCGGGGACGGCGGCCGTTACCCCGCTACCGCCGGGCAAGGCATCGCTCTCCATCA
TATGTACCACCGTCCTCGCCACATCCTCGTCGATCACCCGGGTGCCGATGACCGGCGGCG
TCACTTTGGTGATGGATACCGGGCGATAAACACCGAATGAGCCGATGGTGGCGTACTCGC
GCGCAATCTGCAGCGGCGTGACGCGTAACCCATACCCGAACGCAAAGGTCGCGCGCTCAA
TGTCGGACCACCGCTCGCGGTGCAGCGGGAAATAACCGCTGGTTTCACCCTCGATCCCCA
ACCCGCTGGCAACGCCAAGCCCAACGCGATGATAGAGGTCGACCAGCACATTTGCCGGCA
TCGCCAGCGCGATGTGGGATACCCCGATATCGCTGGATTTTTGCAAAATGCCGGTGATGG
TCAGCCGGCTCCAGTGCCCAACGTCTTTAATCAGGTGCCCGTTCACCGGATATGGCGTGG
TGTCGATGACTGAATCGGGCCGGATCAGATGACGTTGCAACCCCGCCATCACCACCAGCG
GTTTAACGGTCGACCCCGGCTCGAAACTGTCCGACATCGCCACATTCCGCATGTTCTTCT
GCGGCTCGCCTTCGTAATGATTGGGGTTGTAGGACGGGTAACTGGCCATGCCGAGGATCT
CGCCGGTGTTGACGTCAATCAGTACCGCGGCCCCGGAATCAGCCTTGTTCAGTTGTACGC
CGTCACGCAGGTGCGAATAGAGAACGAATTGCAGATAACTGTCGATGCTCAGCGTCAGCG
TCGGCGCCTGCTGCGCCGGATCGTCGGCCATCAGGCTGACCACGTTGCCGTACCGATCTT
TGCGGTAAACCCGTAACCCCGGCTTGCCCAACAGCAGCTTGTTGAAACTCCGCTCAATAC
CATCCAGCCCCTGCCCATCCAACCCGACGATGCCGATGAGGTTGGATACCGCGTCGCTCA
TCGGGTAATAGCGGCTGGCATCGGTCGGGGTCGAGATGCCGCCAATGTGCAATTGATGCA
CGTAGTCGGCTATCCCGGCCTCAACCTGACGCGAGATATAGAGAAAATGACGGTGGGCAT
TCTCCTGAATCTTGTCTTTAATGGCGCTGAGCGGCAGCGATAATGCGGTAGATAGCGCGC
TCCACTGCGCACCGGCGAGTGTCGGGTCGCTCTCCAGCACATGCACCGGATCGGCCACCA
CGTCATTGGAAGCCACGCTGACTGCCAGCGGGTGACCGTTACGATCGGTGATGCTGCCAC
GCAACGGCTGCATCACCAGTTCGCGCAGCGAACGCTGATTGGCCTCTTTCTCAAGCTGCA
GGCTTGCCACCACCTGCAAATACCCGACGCGAGCCATCAACAGCACCATGCAGACACTGA
TACCGACACACAATAAAACAAAGCGACCCTGAAAATAGGTCACCCCCACACCTGCAGAAT
GTTTTTTAAGCATAAACCGCGCCAACTGAAATGAGGCTGCGTCCGCGGTGAAATCACCGC
CAACGGTTGTCACGCCGCCTTCGCGGACGCAGCCCAGGGTAAAGATATTGATTCATCGTG
TGGCCGCACTATAAAGGACATCCGCAGGCGGTACAGAAGCAGGAAACATTCCTACGTAAT
TCATTAATCATTGAAATGAAAGATACAGTTGAAAACAACCGCTGCCGGAAAAGCGTACGC
CGCATCAGCGCCGTAAGTACCGTGTTATGACGACACCTCTTGTTCTCTGTGGCCCGGCCT
ACCGGTCGGTTTGCCATCGTGCGCTCCTGCATACCTGGCGGTAACAATTGCTTTACTTAT
TAATCCTCACGGTTAAATAGCCACCATCTATCACAATATTCATGTAATTCGATTTCATCT
CTGACCAGACGCTGACTAAGATAAATAGTGAATTTCAACCGAAGGGCACCAGGCCACGGA
GTGGCGAACAAGAACGATGCTATGAAATTTAACTTATTGCGTTAGAAACTGGCGCAGCAC
CCAACGCGAGCATTACGAGCAATTTCCTGTCCACAGCTCACTACCCGGCGGTTTTTTCGG
CCGGGTCGATGGGGACACATGAGCATGAGGTAGAGAACGCATGACAACTGAAAGCAAATG
CCCATTTCATCACCAGAGTACGCCGGTTACCGCCAGCGGTAGCGGCACCGACAACCGTGA
CTGGTGGCCGAATCAACTGAATCTGAACATTCTGCACCAGCACTCTTCCCTGTCCGACCC
GCTGGATAAGGGCTTCAACTACGCCGAGGCGTTTAACAGCCTCGACCTCGATGCCATCAA
AAAAGACCTTCATGCCCTGATGACCGACTCGCAGGACTGGTGGCCGGCGGACTTTGGTCA
CTACGGTCCGTTGTTTATCCGCATGGCCTGGCACAGCGCCGGTACCTACCGCACCGGCGA
CGGCCGTGGCGGCGCTGGTGCCGGCCAGCAACGGTTCGCGCCGCTCAACAGCTGGCCCGA
TAACGTTAACCTCGACAAAGCGCGCCGCCTGCTGTGGCCGATTAAACAGAAATACGGCCA
GAAAATTTCATGGGCCGACCTGATGATCCTCACCGGCAACGTGGCGCTGGAATCGATGGG
GTTCAAAACCTTCGGTTTTGCCGGCGGGCGTCCGGACGTGTGGGAACCGGAAGACGATGT
GTACTGGGGCGCGGAGACCACCTGGCTGGGCGGCGACAAACGCTACTCCGGCGAGCGCGA
TCTGGAAAACCCGCTGGCTGCGGTGCAGATGGGGCTGATTTACGTCAACCCGGAAGGCCC
GAACGGCAACCCGGACCCGATCGCCGCCGCCAAAGACATCCGCGAAACCTTCAGCCGCAT
GGCGATGAACGATGAAGAAACCGTGGCGCTGATCGCCGGCGGTCATACCTTCGGCAAGAC
CCACGGCGCGGGTGACGCCGCGCTGGTCGGCCCGGAGCCGGAAGCCGCCGGCATCGAAGA
ACAGGGCTTGGGCTGGAAGAGCAAATTTGGCCGCGGCAACGGCGGCGACACCATCTCCAG
CGGCCTGGAAGTGACCTGGACGCAAACGCCGACCCAATGGAGCAACTACTTCTTCCAGAA
CCTGTTCGGCTACGAGTGGGAACTGACCAAAAGCCCGGCCGGCGCCCATCAGTGGCAACC
GAAAGGCGGCGCTGGCGCCGGTGAAGTGCCGGACGCGCATGACCCGTCCAAAAGCCACGT
GCCTACCATGCTGACTACCGACCTGTCGCTGCGTTTCGACCCGGCGTACGAAAAGATTTC
CCGTCGTTTCTACGAGAACCCGGATCAGTTTGCCGACGCGTTCGCCCGCGCCTGGTTCAA
ACTGACGCACCGCGACATGGGGCCGCGCGCCCGCTACCTCGGCCCGGACGTTCCGGCCGA
AGAGCTGATCTGGCAGGACCCGATCCCAGCGGTCAACCATACCCTGATCAGCGAACAGGA
TATCGCCACCCTTAAAGCCAACGTGCTGGCTTCCGGTCTGAGCGTGTCCCAGTTGGTGTC
GACCGCCTGGGCATCGGCGTCCACCTTCCGCGGCTCCGACAAACGCGGCGGCGCCAACGG
TGCGCGCATTCGCCTCGCGCCGCAGAAAGATTGGGCGGTCAACCAACCGGACCCATTGGC
GAAGGTTCTGAGTACGCTGGAAAGCATCCAAAGCGAGTTCAATCGCGCCCAGTCCGACAA
CAAGCACGTGTCGCTGGCCGACCTGATCGTGCTGGCCGGCGCCGTCGGGGTGGAACAAGC
GGCGAAAGCCGCCGGTCACGCGGTAACCGTGCCCTTCACACCAGGGCGGATGGATGCGTC
GCAGGAACAAACCGACGTCGAGTCTTTCGCCGTGCTGGAACCGATCGCCGACGGCTTCCG
CAACTACCTGAAAGGCCATTACAGCGTGGCGGCCGAAGCCCTGCTGGTGGATAAGGCGCA
GTTGCTGACGCTGAACGCGCCGGAAATGACGGTGCTGGTGGGCGGGCTGCGCGTACTGGG
CGCCAATGTCGGCCAGGCGTCGCATGGCGTGTTCACCACTCAGCCGGGCACGCTGACCAA
TGACTTCTTCGTGAACCTGCTGGACATGGGCACGACGTGGAAAGCGGCAGCAGGTGAAGA
AGGCGTGTTTGAAGGGCGCGATCGCGTTAGCGGCGACCTGAAGTGGACCGGCACCCGTGT
CGACCTGATCTTCGGTTCCCACTCGCAACTGCGCGCGCTGGCCGAGGTCTACGGCAGTAC
GGACGCGCAGGCGAAGTTTGTCCACGACTTCGTCGCCGCCTGGACCAAAGTGATGAACCT
CGACCGTTTCGATCTGGCGTAATCATCGCTCTGCCCCGGCATTTCCTACGCCGGGGCGCA
TCAGACAACATCGCTTAACGGGCTGGCAGCCATGTCGCCAGCCCTCTTTCTACACCGCCC
ATGTTCTACACCGCCCATGAGGTAAAACCGACGGCGGGCCACGCCGTTCTGCGGCATGGA
TAATTCCGGCAGTACCGGCGTCATCGCCACCGGCAAGTTCAAAGCAACAGTTCAAAGCGA
CAATAGCCCGATTCTTATTCCCCCTGAAATTAAAATATCGTCACACATTCCTTCCCGACG
CGTTTATTTCCCACGGATTCATGAAAAATTCATGAGAAGTAAAAACAAATACCATTAAAT
ACCAACCCACCGACTGATGAGTGATAAACATCAGCCACACCGCGACTCAACAAACATTAC
AATCACAGATTAATAACTTGATAATTAACAAAAAAAATATATCAACGATCATTTCAATCA
TGTCGTTATCTCACCGGAATATACTTTGGTATAGATGGCCTATACTTTTTAATCGTGGAC
GCGCCTTAGCGCTTATTATATTTTTCGCCCTCATTCATCAGAGAATAAAACCGACCGACG
GTCTTATTGCGGCAGCGTATTTTTACGGCAACGTGTTTTTACGGCAATCAATAGCGACGA
CCGTGGATTATTGCGGGAACATGACACGATGCCTGCCGCCAGACATTTTTCCGGCTAATG
CCTGACATTACCGCGAGGAAAATCATGCATCATCCACTTCAGAGCATTATGACTAACAAG
GCCGCGCGCCCTATCCGGCGGCACGCCGCGCCGTCCTACCGGGCGGACATGCTATTTTTC
ACCCTGCTGGCGCTGGTGGCCGCGCTGGTGGTGTACGGCATGGAACAAATGAGCCTGCCG
CTCTCCATTCTGGATGCCAGCCCGGTCAGGCTGGATATCGCCCTGCTGCCCGAATACGCG
CTACGCACCACTCTGCGCATGTTCGTGGCGTTGGGGGTATCGTTGCTGTTCACGCTGGTC
ATCGCTACGCTGGCCGCCAAGAGTCGCAAGGCCGAAATGGTGATTATCCCGGCGTTGGAC
ATCCTGCAATCGGTGCCGGTGCTGGGGTTTCTGACCTTCACCGTTACCTTTTTCATGGGG
CTGTTCCCCGGCCGTCAGTTAGGGGTGGAATGCGCGGCCATCTTCGCCATTTTCACCAGT
CAGGCCTGGAATATGGCGTTCAGTTTTTTCCAGTCGCTGCGCACCCTTCCCGGCGATCTG
AGCGAGGTCAGCCAGCAATTCGGTTTCTCGCCCTGGCGGCGGTTTATCCGGCTGGAGTTG
CCGTTCGCCATCCCCGGCCTGGTGTGGAACATGATGATGTCGATGTCCGGCGGTTGGTTC
TTCGTGGTGGCGTCGGAAGCGATCACCGTCGGCAACACCACCGTCAGCCTGCCGGGGATC
GGTTCCTGGCTGGCGCTGGCGATCGCGCAGGAAAACCTGACCGCCATCGCCTGGGCGGTC
GTTGCCATGACCGTGGTGATTGTGCTGTACGATCAACTGCTGTTCCGGCCGGTGGTGGCC
TGGGCGGATAAGTTCCGCTTCGAGCAGACCGCGTCGCAGAAACGACCGCGCTCCTGGGTT
TACGACCTGATCCGCCGCACCCACATCTCGACGGCGATCGCCAGCGTGCTTGGCTGGCCG
TTGCACGCGCTGGCGGCGTTGCGCTGGCCGCGGCTGCCGCCGTTTTTGCGCCACACGCCC
GGCCCCCGTTACAGCAAGGTCACCGACCGGCTGTGGCTGGCGCTGGTGATTATCGGCGTA
CTGGCGGGCGTGGTGCAGTTGGTGCAATACATCGGCGCGTCGCTCGGCATGGCGGATGTC
ATCGCGGTGTTCGGCATGGGGCTGGCGACGCTGGCGCGGGTGGTGGTGCTGATCGCGCTG
GCCAGCGTCATCTGGCTGCCGATCGGCGTGTGGATCGGCCTGCAACCCAGCGTCGCCGAA
CGCCTGCAACCGCTGGCCCAATTTCTGGCCGCCTTTCCGGCCAACGTGCTGTTTCCATTC
GCGGTGATCCTCATCGCCGGCTTCAACCTCAATCCGGATATCTGGCTGTCGCCGCTGATG
GTGCTGGGTACCCAGTGGTACATCCTGTTCAACGTGATCGCCGGCGCCGCCGCCCTGCCG
ACCGACCTGCTGGAGGCCGCGCGCATTTACGGTATCCGGCGCTGGCAGTGGTGGCGTCAG
GTAGCGCTGCCCGGCGTTTTTCCTTACTACGTGACCGGCGCGCTCACCGCTTCCGGCGGC
TCCTGGAACGCCAGCATCGTGTCCGAATCCATTTCCTGGGGGAAACAGCATCTGGAAGCG
ACCGGTCTTGGCGCCTACATCGCCAATGCGACCACCGCGGCCGACTTTCCGCGGGTCGCG
CTGGGTATCGCGGTGATGTCGGTATTTGTGATCGCCTTTAATCGCCTGCTGTGGCGCCCC
CTGTACCAATTTGCCGAACGCCGCCTGCGTCTCGGTTAAGGAGAACATCATGACTATTGA
TCAACCGAGCGGTCTGGCCCATCAACAACACTGCCTGGTGAACGTGCAGCACGTCCGGCA
TCTGTATGGCAAACCCGGCAGCGCCGAACGGCTGGTGCTGGACGACGTCAATCTGACGTT
AGACAACAACGAGATCGTCGGGTTGCTTGGTCGCTCCGGTTCCGGCAAGTCGACCCTGCT
GCGCTCGATCGCCGGGCTGCTCACGCCGAGCGCCGGCCAGGTGGATTTTCCACCGGGGCC
TGACGGCAGGCCGACAACCGTCAGCATGGTGTTCCAGAGTTTCGCCCTGTTTCCCTGGCT
GACGGTACAGCAAAACGTCGAAGTCGGGCTGGAAGCGCAAAACGTACCGGTGGAGCAACG
CCGTAAACGGGCGCTGGCGGCCATCGACCTGATCGGCCTCGACGGCTTTGAGAACGCCTA
TCCCAAGGAGTTGTCCGGCGGGATGCGTCAACGCGTCGGGCTGGCGCGCGCGCTGGTGGT
GGACCCGGACATCCTGCTGATGGACGAGCCGTTTTCCGCGCTGGACGTGCTGACCGCCGA
AACCCTGCGCACCGACCTGCTGGACCTGTGGGGCGAAGGCAGAATGCCGATCAAGTCCAT
CCTGATGGTGACGCACAATATCGAAGAAGCGGTGCTGATGTGCGATCGCATCATCCTGTT
CTCCATCAATCCCGGCCGGGTGGCCTGCGAAATCCGCGTCGACCTGCCGCAGCCGCGCAA
CCGTCAGGATCCGGCGTTTCGCGCGCTGGTTGAAGACATTTACGTTAAAATGACCTCAGA
TAACAGCGCGGGCGCCGCGCGGCAGGGGATTTTCCCCGGCTCCGGGCTGGGCATGGTACT
GCCGCTGGTGTCCACCAACTCGCTGGCCGGCCTGATCGAGGCGGTACACGCCGCGCCGTA
TGACGGCAAAGCCGACCTGCCGGAGCTGGCCAACGCGTTGCAGTACACCGCCGATGAACT
GTTCCCAGTGGCGGAGATCCTGCAATTGCTGCGGTTCGCCGAATTGCAGGGCGGCGACAT
CCGGCTGCTGCCCGCCGCCGGTCGCTACGCCAACGCCAGCGTGGACGAACGTAAACAGTT
GTTTGCCCAGCATTTGTTAAATTACGTGCCTCTGGTCGCGCACATCCGGCGGGTGCTGGA
CGAGCGTTCGTCACGCACCGCCCCAGCCCGCCGCTTTCGTGACGAACTGGAGGATTTCAT
GTCGGAAATCGACGCGGCGCAGACCCTGAATTCGGTCACGCAATGGGGACGTTACGCGGA
ACTGTTCGCCTACGACGAAACCCACGACCAGTTCAGCCTGGAAAACCCGTCGTAACCACG
CGCCGCCGGCAGCGGGAGCGACACAGAAAAGGGTTCTTGACGATGAGTGAGAAAACACGC
GTCGGCCACGCTGCCGCGACGTTGCGGGTAATTCCGCTGGTGCTGATGGCGGTGGGTATC
GCGGTGATCGATACCCTCACCGATCTGGAAATCGCGGTGGGCGTGTTCCAGATTGCCATC
GTGCTGCTGGCGGTGCGCTTTCTGACCCCGCGCGGCGTGAGCGCCATCGCGGCGCTGTGC
ATCGTGCTGACGCTGCTCAGCTATAAGCTCAGCAAGCCCGACGGCAGCGAATCCAGCCTG
ATCAACTGCGGCATCAGCCTGCTGGCGATCACGCTGTCGACCTATCTGGCGTTAAAAATG
TCGGCCGCCATCAACGCGTTTCATGAAGCGCGCGCCCAGTTGGCGCAAATCTCCCGCGTA
AACCTGATGGGTGAACTGACCGCGTCGATCGCCCATGAGGTCAACCAGCCGCTGGCCTCT
ATCGTCACCAGCGGCAACGCCTGCCTGCGCTGGCTCAACGCCACGCCGGCCAATCAGGCG
CGCGCGGAACTGGCGGTACAGCGCATCATCAGCGACGCCAACCGCGCCAGCGAAATCATC
GCCCGCATCCGTGGGTTCGCCAGCCGCACGCCCCCGCACAAGGCATGGCTGAACATCACC
GATACCATCGACGAAATGCTGCTGTTGATTCGCACCGAACTGATGCAACAGCGTATTCTG
TTTAGCCTCAACGTGACGGAAGGGCTCCCGCCGATTCTGGCGGACAAAATCCAGATTCAG
CAGGTACTGATGAACCTGATCCTGAATGCAGTGGATGCCATCGACGCCGCCAATACCGAA
CAACGTGCGCTATCGGTCACCGTGGATCGCGATAAAAACGGTGATATCCGCTTTGCGGTC
TGCGATCAGGGCGTCGGGTTCAAACCGGAAGAAAGCGAACGACTGTTCGATACCTTTTTC
ACCACCAAATCGACCGGCATGGGCATGGGCCTGACCATCAGCCGCTCGATTATCGAAACC
CACGGCGGCCGGATCTGGGCCTGCGCCAATACCGACGACGGCGCCACGTTTTACTTCACC
CTGCCGGGGACGGAAAAAAAAGCACCATGACCGACACCCTTCTGAATGAACACCCGCCGC
TGAATGAACCGGCGCCGATAATTTATATCGTCGATGATGACGCCTCGGTGCGGGCCGCGC
TGGAAGACCTGCTGGCGTCGGTCGGGCTGGAGAGCCAGGCCTTCGAGTCGCCGCAGCAGT
TTATCGGCGCGCCCCGCCCTGACCGGCCGGGCTGCCTGATTCTGGACGTGCGCATGCCGG
GCATGAGCGGGCTGGATTTTCAGGATGACATGCACCGCCACGGCATCACGCTGCCGGTGA
TTTTTATTACCGCCCACGGCGACATTCCGATGTCGGTACGCGCCATGAAAGCGGGCGCGC
TGGAATTTCTGACCAAACCGTTTCGTGAGCAGGACCTGCTCGACGCCATCCGGAAAGGGC
TGGAACGGGATGGCGAACAACGCCGTCAGGCCGATATTCAGACCAGACTACAGGCGTGCC
ACGACAGCCTGACCGCCGGCGAACAGCAGGTGCTGGAACAGGTGGTGACCGGGCAACTGA
ACAAGCAGATCGCCGCACAGCTCGGCGTCAGCGAGGTAACGGTAAAAGTGCGGCGCGCGG
CGGTGATGCGCAAGATGAACGCCGACTCGCTGGCCGAACTGGTGCGACTGTACGACGCGT
TGAAGAAAAACACGCAGGGGTGATTTGGCTTTATTGCTCACCTGTCTTTATTTCGACAAA
CATCGTCCTGATTTGATAATACCAGCCACAGCGGAAGGGGAGATAATCAACGCCGTTATC
CATTCACCTCCATCCGCTGGCAGACGCTTTCATGAATACCGTTATGACCCGCTTCTGGCA
TCAGGCCAGAGCGTTTTTACTGATTTACGCCTGTTTGTATCTCGGCATCGGCCTATCCGC
CGTGCTGCCCATCACTCTGCCGGGCAGCATCATCGGTATGCTGATCCTGTTTCTGTTGTT
GTCGTTGCAGATTATCCCGGCGCAGTGGGTCAAACCGGGGTGCCATGTGCTGATCCGCTA
TATGGCGCTGCTGTTCGTGCCGATTGGCGTCGGCGTGATGCAGTACTTCGACCTGCTGCG
CGCCCAGTTCGCGCCGGTAATCATTTCCTGCGCCGCCAGCACGCTGGTGGTGCTGATCAC
CGTGAGCGGCTGTTCGCATCTGATCCACGGCCGTAAGTCGGCCCGTCATCAGGCCGACGC
GGAAAAAGGAGCCGACCATGTGGCATGATATCGTCTGGTCGCTGCCATTAACGCTGCTGG
TGTTCTTTTTGGCGCGTCGGCTGGCCCAGCGTCTGAATTCGCCATTGCTAAACCCGTTGC
TGGTTTCCATGGTGGTGCTGATCGCGTTTCTGCTGATCAGCCATATTCCCTACGAACACT
ATTTCCGCGGCAGTTCGGTGCTCAACAGCCTGCTGCAACCGGCGGTAGTGGCGCTGGCGT
TTCCGCTGTATGAACAGCTGCACCAGATTCGCATGCGCTGGAAGTCGATCATCAGCGTCT
GCTTTCTCGGCAGCATGGTGGCGATGGTCACCGGCACCTGGATTGCGCTGCGGCTGGGGG
CAACGCCGGCGATTGCCGCCTCGATCCTGCCGAAATCGGTCACCACGCCGATCGCTATGG
CGGTGGGCGGCAGCATCGGCGGCATCCCGGCCGTCAGCGCGGTGTGCGTGATCTTTGTCG
GCATCCTCGGCGCGGTGTTCGGGCATACACTGCTCAATGCGATGCGGATTCACACTAAAG
CGTCGCGCGGGCTGGCGATGGGCACCGCCTCGCACGCGCTCGGCACCGCCCGCTGCGCCG
AACTGGATTATGAAGAAGGCGCGTTCAGTTCGCTGGCGCTGGTGATCTGCGGCATCATCA
CCTCGCTCATGGCGCCACTGCTGTTTCCGCTGTTGGTCGCCCTCGCGCGCTAATCCGTAC
CGCAGGTGAGGCTGTTGACAAACAGCCATGTTGTCTTACGAACGGTGAATGTTGTCCGGT
AAGTGAATAGTTTCGTGCGGGATAAACGATGTAGTTTCTCTGCCATTCCATCGCTCGCAC
GACAAGGAGAGGTTCAGACGCCACCTCTCCTTGACCACTGGCTGAGGGCTAAACTGTGCC
GCTTCGCGGTCCCTTCGGCGTTCGCCTTCGCCGTTCGGGCCGCCCGTGACGCGTTCCCGA
CGCGACACGAGCTTTCGCGGCATCCATGCCGCTCACCCGGCGAAGTCGCACACCTCAGCA
CAGTTTTAACACCGGAAAATCCCTTTATTTTAAACTCATAGGGTTTGTCAGCGGTCTGAC
CGCAGGCCGAAAAAGCGGGAATTAATAGCGCGTCGGCGGCACCCCGAACATCTGGCGGAA
TGCGAAGGTAAACGAGGCGGTGCTGGCATACCCCAATTCCAGCGCCACCTGCGTCACGCT
GCGGTTGTTTTTTAGCATCACCACCGACTCCAGCAGCCGCTGGCGTTTCTTCCACTCGCT
GAACGCCACCCCGGTCTCCTTTTTGAAACGGCGCGAAAAGGTACGCACCGACATCCCGGT
GCGGGCGGCCCACTCCTCGATGCCGTGAGGCGCATCCGGCGTCTGCTGAATATCACGGCA
TACCCGCATCAGTGTGGACGAATACGGCCACGACAGCGAAAACCCGGCATCCGGCAGCTG
TCGCAACAATGTGGTCAGCACCTGCACCAGCCTGGCGTCATCGCCCTCGTGGTCGTACTG
TTCCGGCACATGACCGGTGGCGTAGTGGATAAACTCGCGGATGAAATCGCTGACCAGCAC
CACCTTGCAACCGCTGTGGTCGATAGCCACGTAATCCGGCTCGATGTACAGACTTTCCAG
CAGCACGTCGCTGGTCGCCAGAATGCGGTGCGGCACGTGCGCCGGAATCCAGACGCCGTA
CAGCACCGGCACGATCAGCGTCTTACCTTCAATCTCCACCCGCATCCCCCCTTCCCGCGC
ATACAGAAATTCGACAAACGGGTGCTGGTGCTCCGCCACTTCCGTCTCTTTCGCCAGCGG
ATAGCTGCGAAAGTAGACCGGCCGCGGCAGCGTGAGCAATACCGGCGCGGGTTGTCCAGC
CACCGGCAAACGGGGGGAAGAAACAAACGAACGCGACATGACAGACTGGCCTCTACTCGA
TGAAGTTTGTCTCAATAGGGTAACGCAGGCCAGTCTGATTTGCCCGATAATCAACACCTA
TTCAGCAGGTGCCAGCTCATGACCTGATGAACGAATTCGCTGTGATTGTACGATTTTTCA
AACCAGCAAATGGATTGAGGAAGAATTCATGGAAGCGACATTTTTTTTATGTCACGGCCG
CTCGCCGTTTTTAGTAATAGCTTGTCCGTCTTTTGATGAAATACGTCATTTTGCCGACGG
CAACACGATGTCATCCGAAACAACAGTGCCCCAGTAGTGATCAGCATTAGCGATAAACAA
TTGAATTAACTGTTAGTTACAGGAGACATCATGAGTAATGTGTGCATCGTTGAGGATATC
AGCGAGAAAAATGAATGGCGGCGTATGGTGCAGGAATTATTACATCAGGCCGGCATTACC
ATTAATGGCGGCGAAGCCTGGGATATTCAGGTTAACGATTCACGCTTTTTCAAACGGGTA
TTACAACAGGGTTCTCTTGGCCTGGGTGAAAGTTACATGGAAGGCTGGTGGGACTGCCCG
CGGCTCGATATGTTCTTTCACCGGTTACTCACCGCCCGGCTGGATGAACAACGTCCGTCA
CGCTGGCGCGATCTGATGCGCATCGCCCTGGCACGGTTGGTCAACTTTCAGTCCCGCAAA
CGTGCCTGGCAGGTCGGCAAAGTGCACTACGACCTCGGCAATGACCTGTTCAGCCACATG
CTCGATCCCTACATGCAATATTCGTGCGGCTACTGGAAACAGGCCGACACGCTTGACGAC
GCCCAACAGGACAAGCTGGCGCTGATCTGCGAAAAACTCCGGCTCGAACCCGGCATGACG
CTGCTGGATATCGGCTGCGGCTGGGGCGGGCTGGCGGTGTTCGCCGCCCAGCATTACGGC
GTCACCGTGCATGGCGTCACCATTTCCGCTGAGCAGAAAGCCTTTGTGGAAGCGCGCTGC
TGCGGGCTGGATGTCCATATTCTGTTGCAGGATTACCGCGATCTGCGCCAGCAGTACGAC
CGTATTGTCTCCGTCGGCATGTTTGAACATGTCGGGCCGAAAAATTACGCCACCTATTTT
GAGGTGGTGGATCGCTGCCTGAAGCCGGACGGCCTGTTCCTGCTGCATACCATCGGGTCG
AATAAAACCGCTCATAACGTTGACCCGTGGATTAATAAATACATTTTTCCCAACGGATGC
CTGCCATCCATTAAACAGATCGCCAACACCAGCGAACCCTATTTTGTGATGGAAGACTGG
CACAACTTCGGTGCCGATTACGATAAAACCCTGATGGCCTGGCTGACCCGTTTTACCGAA
ACCTGGCCGCAACTGGCTGCCGGTTATTCGCCCGCCTTCCGACGTATGTTTAGTTATTAC
CTAACCACCTGCGCCGGTGCTTTTCGGGCCAGAAACATTCAGTTATGGCAAGTCCTGTTC
AGCCGGGGCGTCACACACGGGCTGTGCGTGCCGCGCTGAGTGTTCATCCAAGCGTTCAGG
CCACGGGCGCAGGCCAGCGAACGCATAACGATAAGCGCCATCGTTATTTTTAAACCGACA
CCTTTTTAAACCGATACGCCGTTAACCCCTACAAACTGGAAGCTAACACAACATGAACGT
TAATTTTTTTGTCACCTGTATCGGCGATGCGCTCAAATCGCGCATGGCGCGTGACAGCGT
GCTGCTGCTGGAGCAGCTCGGCTGCCACGTTCACTTTCCCGAGCGGCAAGGCTGCTGCGG
TCAGCCCGCCATCAATAGCGGGTATATCCGCGACGCGCTGCCGGGCATGAAAACGCTGAT
CGCCACGCTGGAAGAGAACGATGACCCGATTATTTCGCCCGCCGGCTCCTGCACCAACGC
CATCCGCCATTATGCCGACTGGCTGGCCGATGAACCGGCATGGGCGAGTCGCGCCGCACA
GGTCGCCGGCCGGATGGTTGACCTCACCTCGTTTATCGTCAACCGGCTCGGGGTCACCGA
TGTCGGTGCCCGCCTGCCGGGCAAGGCGGTCTATCACCCCTCCTGCAGCCTGTTTCGCAA
AATGGGCGTACGCGACGAACCGCTGGCGCTGCTGCATCAGGTGCGCGGCCTGGAACTGCT
GCCGTTTCATGCGCCGGAAACCTGCTGCGGTTTCGGCGGCACTTTTTCCGTCAAAATGGC
GGAGATCTCCGGCGAAATGGTGAAAGAAAAGGTGGCGCACGTTATGGAAGCCAAACCGGA
CTACCTGATAGGCGCCGATGTCAGTTGCCTTATCAACATCGGCGGACGGCTGCGGCGTGA
AGGGCACGCCGTTCAGGTGTTGCATATCGCCGAAGTGCTGATGAGCCGTTAAGGAGACGC
CATGTACCTCAAAACCAGCAACCTGCCGTTTCGCGAACGTATCCGTCAGCAGATCGACAA
CCCTATCATGCGTCAGGCGGTCGCCAACGCGCAGGAACGCATCGGCGCCAACCGCCAGAA
AATGGTCGATGAACTGGGCCAATGGGATGTCTGGCGTACGCGGGCGGCGCAGATTCGCGC
CCACGTACTCGATAATCTCGACGCCTACCTGTACCAGCTGTCGGAGCAAGTGACCGCCAA
CGGCGGTAAGGTGTTTTTTGCCGAAACCCGCGAAGACGCCACCCGGTATATTTTGCAGGT
GACGCAGGCCAAACAGGCCCGCAAGGTGGTGAAATCCAAATCCATGGTGACCGAAGAGAT
CGGCATGAACGCCGTGCTACAGGCCGCCGGGATCGAGGTGGTGGAAACCGATCTGGGCGA
ATACATCCTGCAACTGGACCAGGACGCGCCCTCCCACGTGGTGGTACCCGCCATCCACAA
AGATCGCCATCAAATCCAGCGCGTACTGCAACAGCGGCTGGGCTACGACGGCCCGGAAAC
GCCGGAAGCGATGACGCGCTTTATTCGCCAGAAAATCCGCGAAGATTTTCTCAGCGCCGA
AGTGGGGATCACCGGCTGTAACTTCGCCGTGGCGGAAACCGGCACCGTCAGTCTGGTGAG
CAACGAAGGCAACGCCCGGTTGTGCACCACCCTGCCCCGCACCCACATCGCCGTCATGGG
TATGGAGCGCATCGTCCCCACCTTTGACGAGCTGGACGTGATCCTCACCATGCTGGCGCG
CAGCGCGGTCGGCGCCCGGTTAACCGGCTACAACACCTGGCTGACCGGCCCGAAAGGCAG
CGGCGACGTCGACGGCCCAGAGGAGTTTCATCTGGTGATCGTCGACAACGGCCGTTCGCA
GGTGCTGGGGTCGCCGTTTCACGACATTCTGCGCTGCATCCGCTGCGGCGCCTGCATCAA
CACCTGCCCCGCCTACCGTCATATCGGCGGCCACGGCTACGGCTCCATCTATCCAGGCCC
GGTCGGCGCGGTATTGTCGCCGCTGCTGGGCGGGTATGAAGACTTCAAACATCTGCCTTA
CGCCTGCTCGCTGTGCACCGCCTGCGACGACGTCTGCCCGGTGCGCATTCCGCTGTCCTC
GCTGATCCTGCAACACCGGCGCACGCTGGCGGAAAACGGCATGACGCCCGCCGCCGAACG
GCGCACCGTTCAACTGTTCAACTACGCCAACCGCCATCCGGGGGTGTGGAAAGTCGGCAT
GGTGGCGGGGGCGCACGCCGCGCGCTGGCTGATTCGCGACGGCAAGATGCCGTTTAACCT
CGGCGCTATCAGCGAATGGACCGCCGCCCGCGACCTGCCGGACGCCGACGGCGAAAGCTT
CCGCAGTTGGTTCAAACAGCATCAACGCCAGACCAGGGAGAAACGTTAATGGAAAACCGT
GATGCCTTTCTGTCCACGCTGGCCCGCCGGCTCGGCCGTGAGCCACGCCAGACGCCACCG
CCGTTGCCGCCGCTGGACAACGACCCGGCCCGCACCCGCCTGACCGATCTGACGCCGCAG
CAACGCTGCGACGCCTTCATCGACTACGCCAGCAACGTGATGCAGGCGCACTGTGAACTC
ACCCCGCAGGCTGAGGTGGCGCAGGCCGCCGCGCGCCTGTGCCAGCGTTATGGCGGCGCG
CCGGTGCTGATCAGCGGCGACCCACGACTGGTGGAACTGGGCGTCACCGACCACCTGCGG
CAGGCGTATCAGGCGCAGTGTTGGGAGCCGACAGTCGGCGAGGAAAATCTACGGTTGGCG
ACACAGGCCCGCATCGGCGTAGTGTACGCCGAGTACGGCCTGACCGAATCCGGTGGCGTG
GTGTTGTTCTCGACGCCGCAACAAGGGCGCGCCATCAGCCTGCTGCCGGAATCAACGCTG
TTTATTGTGCGCAAAAGTCGCCTGCTGCCGCGCGTGGCGCAACTGGCCCAGCATCTGCGC
CAACTAGCGCGACAGGGCGAACCGCTGCCGTCGTGCATCAACCTGATCGCCGGACCCAGT
TCTACCGCCGATATCGAGCTGATCAAAGTGGTGGGGGTTCACGGACCGCTGAACGCGGCG
TACCTGATTATTGACGATTGTTGATCGCCACGCAGTCTGTCCCTCGACAAGCGACCGTAT
GGTTTTCCGGGCGCCGGATGCGGGATAAGCCGCATGATTTCTTTGCAATATCGCCCGACA
AGGCGAGGCGCAAACGCCGCCTTGCCTTGTCGCCGCACGTGTGGCTACGCGACGATGCCC
TGCCCCCTCATCCGTTCAGCACGGCAATCCTTATTCAGCAACCACCATGACCCTGCGGTA
GGAAGTCAGCGCGGGCGTGCCTGAATCCGTCACGGCCAGAATAATGTGCGCCGTACCCGG
ATGGTTGATCTTCACCTCTGCCGTTATCCGATCGGCGTTGCTCAGCGATAGCACCGCCGG
GTAAGTCAGATAATCCTCGCCTCGCGTTCCTCTGACGTCCCCGATATTCACCGGCGTCGA
AACGGCGGACGACGCTTCAGGGTAAAAGATCCATTGGTAGCTGAGTGTGTCGCCGTCGGG
ATCGCGCGACCCCGCCGCACTCAGTTTAATCGTCTCGCCCACTTTGGCTTTCACTGAAAT
TGGCTGCTTACCCTGCGACCCGTTTACCACCACCACCGGATTGTGGTTAGCCTGAGCGTA
GTCTTTAATGCTCCAGTCCATGCGCGCGGCGAAGTCATGCTGAAAAGCGGTGCGCCACCG
CCAGATGGTGGCCTGATTCGAAGTGTATTGCCTGCCGTCCATGCCGATGACGGTATCGGC
CGCATTCGGGCTGCCAGGGAAAAAATCACCGCCGCTGCTCCAGATCGGCCGCGTCTCATT
CTGGGGCACGCGAAGAATATAACGACCTCCCCATCCCCCCCATCCAGGGTTCATCTCACT
GGCAAGGCCGTTACGGATCAACCCGAGGAAGGCCGGCGTATCCCCCTCCATAATAAAGTC
ATACCGCAGGTACCCTTTACCCAAGGGACCTTTCTTGCGGATATTGTCATCCAGCCAGGA
CTGCGAGACGGTAGAGAAATCAGCGCCGGGGGCATTACGGTAATATTTGTCGCCACTGAT
CCCCGTCCAGGTGGCGCGCGCATAGTCCTCGCCGTTCTGACTTGAGGGATCAACAATATA
GGTTATCTCGGGATAGTGCTGGCGTACCCAGTACCCGGCATCATCCTGATCGGAAATGGC
GTAAACAATGAGGTTACGGGTCAGAGCGTTCACCTTGTCAGCCGGATATTTCCGCGATAA
ATCGGTCAGCGCCTGAGCAAGCGTGTTGGCCCCGCCCCAGAGGTTGATGTAAAGCGGCCG
GTTGCCGTCGGTTGACCGCTCAATCGCATTAAGCAGAAGAACGGCCCCTGTTGATGCTTT
ACCCGGACCGACATCGCCCATCCCGTAAGCTGATTGCCCGGAAGCGATAAGGGCTTTAAG
CGAAGCAGCGGCGGGATAACGCGCATCGTGTTTCAGCAGGTTTGGCTGGACTTCCGCGTA
GTGACTGAGTACTCGCGCCATCATGTCCGGACGCACGGTTTTCTTCTGCCAGGTCGAGGT
CGTCGCCACCATGCCCTCAATGTTCAGCTCGTTGCTATACAGCAAAAAACGGGTGAGCGA
CATTTGATCATCGGGCTCATTGCCGATATCTGACAAAACGAAAACGCGCGGCCGGTCCTG
CCAGGGGACGGTTTTCCCTGCCATGCTCTGCAAGGTGGCATCCGCAAGAGCGGTTGCCGG
GTTGAGTCCTCCCAGCAGGAGGGGAACCGCCAGAAGGAAACGCCCCACTGCATCATGCTT
GTTGTTATTGCCCATTTTTCCCTTATCCCTGTTTGACTCACGACTGAGTGTCCGAAAGGA
CACCCCCTGCCGACCACATTAGTTAACCAAGGAAACAAAGTAAAAGTGGGATGTTTCGTT
CTGATGCGCTAATCACAAAACATGGACTACCGAAGACGGTTTACGCAATTAATGCGGTAA
TGGCATCAGAGCTCAGCCGGATAAGACCGGTCATACTCTGCTTGCAAGGCAGTTTGAGGA
ACGTAATCCGAATGGTATTGATATGTTCGCTGTCATGGTGTGAAAGCAGCTGTTCTGTCC
GGGGAATCACCCAGTCGGGCGCTTCATCAAAAAACTCGCCAGCCAGCAACACCTGTTTAA
TATTATGGAGCGGAGCCGTGCATCGGATAGCGAAAAAAAGGGCGTCCACGGCTCTGGCCG
CTGACTCCTCAGGAAATAGCGGATCAATAACGAAGGCATTTTCCAGCCCGCCGCTATAAG
GGAGATGCACAATTTCAGGATAAAACCCGTTATCACCCAATACCGGATTCCCGTTAATAA
AATAACCGAATCCCAGGCTGCCGAACCCCGGCAAAAAAGCCAACCAGGACTCTTTTAGCA
TCAGTGCCTTATTAAGCATATAGCACGAGCACCAAGCAATATTGACGACCGAAACGCCGG
TATTGCAGGCCGAAAGCAAGCGGTCTTTCAATCGAACGTGTTGTTCGTTCAGTGCCGGGC
ACCACCTTACCACCCCGGTGAACTGCTCTATGCCGCCCTGTAACGCCACGCCGGTGTGAA
TGACTTTTTGGCGCGCCACGCCAGCATGCTGACACAGCAGGTTAATCAGCTCGTTTACTT
TTGCGGCGAAAGCGTCGGGACTGACCGGGCCATTAAACGTGAACATGGCGGTGGCGCTGG
TTTTTTCCGTCGTATTATAGTCATTGAGCATCGCTTCCAGCGTATATTGTCTGACCATGA
CGTTCACGCTGAAAAACATGCTTTTTTTTACCGCCAGAATGGTTCTTGGGCGGCCAACCG
GCGAATCTTTTTGCTCCGTTTCCTCAATCACCCCTTTATTCAGCAAAGCAGCGGTGAGCT
TGGTGATATAAGGCCGGGTTACCTGGAGTTTCTGCGCCAGTGAGATTCGTGATTCTGGTG
TACTGTGAATGACATTAAGGATCTCATGAGTGAAATTCATTTTCTCTCCCGGGAGAAAAA
CCATAAGGGTATATACCCAAAATAATTCGAGTTGCAGGGCAACACGCTCGTGTGTTGAAC
AACGCAACGCGTTGGTCCGACAGGGCAAGGCCCATGGATGGGCCGAGTAATAAAACCAAC
ACGCCTGCAACTTGAAGTATGACGGGTATAAGCATCAGGAAAGAATAACCGCGCCAGATA
CTATTTAATAATCTGAGCATGATCGTTCAAACTCTGTAATACGGCGCATTACATTATGTT
AATCCCAGACGGTCAGTCCTGACCGTCTGGGGACCCCATGATATTCATGGGGTTTGATTT
ACTCCAGCCCCAGCAGGGCGTTGAGGCGGGCGATCTGTTCCCGCCACTGCGCCTGCAACG
CCGGTTTCTGGTGCTTCTCTTTACGCGCCAGATCCTCGGCCAGCCGGTGTTCCAACTCAA
CCAGTTGCGCCAGCAGCACGTCGGCTTCATCGACATGATCCGATGCCGCCGCTAACGGCG
GCGCCGCGTGCGCCGTCGGTTCGCCGGCTGGTTCGCTCAGCCGTTGATAGACCTGATCCA
GATCGTGCCACTCGCTCAACACCCCGTGCTCAACCAGCCAGAAGCGGTTGCAACTGTGGC
TGATCAGCGCCCGGTCGTGCGTCACCAGCAGCACGCCGCCGCCAAAGGTTTGCAGCGTAT
CGGCCAGCGCTTCTTTGCCCTCCATGTCCAGATGGTTGGTTGGCTCGTCCAGCATCAACA
ATCCGTAGCGCGCCAGCGACAGCCCGACAAACAGCAGCCGGGCGCGTTCGCCGCCGCTCA
GGGTAGCGACCGTCTGCTGATGACGCGACCACGGAAATCCGGCGCTGATCAGCGCCATCT
TGCGGTCCTGCGCCGGCGGCGCGAACGGCGCCAGTGCATCAAACAGCGTATCGTCGTCAC
GCAGTTGATGCAGCGTCTGGTCGTAATACCCCAACCGAACGCGCGGGTGCAGGCGAATCG
ACGGGTCCGTCGCCGGATGTTGATACTGCCGCCACAACAGGCGCAGCAACGATGACTTAC
CACAGCCGTTGCGGCCGATAATCGCCACCCGGTCGCCGCTTTTCACCCGCTGTAACGGCA
GGGTAAACAGCGGCGGACACGCCGGCGCCGGGCTCACCGCCAGCGCCGTCATTTCCAGCA
GCCGATCGGCGGCCAGCGCGTCGCCATGCAGCGCCAGCCGCCACTGGCTGCCGGCGGTCA
GCTCGGTTTGGTCGTCCTTCAGCCGTTCGATGTGCTTTTCCATCTGCTTGGCCTTGCGCG
CCAGATCTTCGTTATCGTAGACCTTGCCCCAGATGGCCAGCCGTTTGGCGCTGGCGGTAA
CGCGGTCGATTTCCTTTTGTTCCGCTTTACGGCGCAACGCATCGCTGCGATCGCGCTCCG
CCAGCGCCGTACGGGCGGCGCTACAGGGCAGCGCAAAGTAATGCAGTTGCTGGTCGCGCA
GGATATAGCTGCCGTTGGTGACGTTATCCAGCAACTGGCTGTCGTGGGACACCAGCACAA
AGCTGCCGCTCCAGCGTTGCAGGAACTGCTCCAGCCACAGCAGCGTCGGCAAGTCCAGAT
GGTTGCTCGGCTCGTCCAGCAATAGCAGATCCGGCGAGGTGACAAGCGCCCGCGCCAGCA
GCAGCCGGGTGTGCTGGCCGCCGCTCAGGGTGCCGGCACAAAGCAGCCAGTCTCGTTCGC
CGAATCCCATCTCCGCCAGCAGGGCTTCCGCCCGCCAGCGCTCGCCGGCGCGTTCAGCCT
CGGGCAGACGGGCCAGCACCGCCTCCAGCATCGTCAGCGGATGCAGATCCGCCGGCAGAT
GCTGTTCGACGCGCGCCAGCAGGCAGTGATGGGCCTGGGTCACGCTGCCGCGAGCCGGCG
TCAGCGTGCCGTCCAGCAGCTTCAGCAGCGTGCTCTTGCCGCAGCCGTTATGGCCGATAA
GACCGAGGCGGTCGCCTTTATTCAGGGTAAAAGAAATGTCGTTCAGCAGAGGGCCGAAAG
GGGTATCCACACTCAGGGAGTGTACAGTCAGTAAAGTGCTCATTGCTTACTCAAGAGTTA
CAGGCACAACTGTGCCTCGTCAACACACCGCTGACGATAACCCGGTAAGCCCGAGAGAAG
GAGAAATGAGGTTTGCTTCGCTCAAGCCACCGTTATCGCAGCACGATATCGATAACGCTT
GAGCAGCGGCGATCGCCAAGAGTATGTGAAGTGTTAAACATTTCACAGTGCAGCATGATG
GTCCTCCTTATTATTATCCGTAGGTTGATCGATGACCGGATTGTAACGGCAACGGGTGGA
CCGCGCCACCCGTCAAGCCGCGGTTACGACAGGTTATTTCGCCACCAGCATCACCACCGC
CACGCCCACCAACACCAGACAGAACGCCAGCCGCAACGCGACCACCGGCAGTTTGTGCGC
CAGCGCCACGCCCCACGACACGCTCAGAATACCGCCGATCGCCAGCGGGATGCCGGTCGA
CCAATCCACATTGCCGGCCTGGGTGTAAGACACCAGCGCCGCCAGCGCGCCGGGCACCAC
CAGCGCCAGCGCGATGCCCTGCGCCTGAGTCTGGGTGAAACCGAACAGCGTCACCAGCGC
CGGCACCACCACCAGCCCGCCGCCGACGGTAAAAATGCCGGACATAAAGCCACTCGCCAC
GCCGAGCGCCGGCAGATAACGTTTTGATAAGACCGAGGTCGGCGTGCGGCTGCGCCGGCT
GTTGATCCACTGCCAGATGTAGTAGGTCGCCAGCACCAGCAGGAAAATAGCAAACGCCTG
CTGCAAGTTATCGACCTGAATGGCCGAGGCGATATGCGCGGCGAAATAGGCCGACACCGT
GGCGAAAGCGCACAACATCAGCGTCATACGGGTGTCGATCTTGTTGCGCTGCCGGTAACG
CAGAAAGCCGATCAGCACGTTCGGAGTAATCATAATCAACGCCGTGCCCTGTGCCAGGTG
CTGATTCATGCCAAACAGCATCCCCAGCACTGGAATGGCGATCAGCCCGCCGCCGATTCC
CAGCATCCCGCCGCATACCCCAAGTCCCATCCCCAGAATCAAACACAACACCACATTGGT
CATCAGCAAACTGGTCATAAACAGCCACTACATCCTGTTATATCGTTTTTATACCCGTCA
TACTTCAAGTTGCAGGGGCGTTGGCTGCCCTCACTCACCCCGGTCACTTACTTGAGTAAG
CTCCCAGGGATTCGCTCGGTTGCCGCGTTACAAGGCTCTTAACGAGCCTTGCCCTGTCGG
GCCAACGCACTGCGTTGTTCAACACGCGAGCGTGTTGTCCTGCAACTCGAATTATTTAGG
GTATAGAAATAATGAGTTGAATGAAAAACGCCTTCAATGATCACACCACGTCATCACGAA
GATATTCCGCAATTTCGATCAGGTTCAGGTCGGGGTCGCGCAGGTAAACCGAACGGATTT
TCCCGGTCGCGCCGGTGCGCTCGACCGGCCCCTCGATAATCGGCCAGCCGCAGCGCTGCA
AATGCGCCATCACCTGCGTTAGCGGTTCGCCGGCGATAAAACAGAGATCCAGCGCGCCGG
GCGCCGGCAGATGGGCATGCGGCGCAAACTCCGCGCCCCTGACGTGGACATTGATTTTCT
GCTGCCCGAAGCAAAACGCGATACGGCCGTTGCCGAAGGTTTCCTGCCGCAGTTGCAGCA
CCTGGGTGTAAAAACGCTGCGTCACCGCCAGATCCACGCAGGTCAGCACAATGTGGTCAA
TATGACTAATCAACGCGGCCTTTCCTGTAATTGAGACAATAGGACGACATCCTAGGCGCA
GGCGAGGCTTTTGATAATTCCTCAATCGTCAATCACCCTTTCCTGCCAGGAAAGGGTCGC
CACTGTGTTAGGCTGTGACGCTCACGCTTTCGAGGATCGCCGCCTTCCCATGATCAATCC
CGCGCATTTTGACCTGCAATCGCTACGCCTGTTTTTGCAGGTCGCCAGAATCGGTAGCCT
GACCAAGACCGCCGAAGCCTTCCATATGACGCTGTCGGCCCTGAGCAAACGCATGGCGGA
ACTGGAGCGCACCGTCGATTGCACGCTGTTCATCCGTATGCCGCGCGGTCTGGCGCTGAC
GGCGGCGGGGAAAGAGCTGGTGCAACTCGCCCGTCAGGTCGTGGGCAGCGTGGAACGCAT
GGCCGGCGAGATGCAGGATTACGCCGCCGGCGTGCGCGGGCATGTACACATCTGGGCCAA
CACCTCGGCCATCATCGAATTTCTGCCGCAGGATTTGGCGCACTTTCTGCAACGCCATCC
GCTGGTGCGGATCAATCTGGAAGAGAAACTGAGTGAAACCGTGGTGACGGCGCTGCTCAC
CGGGCAAGCCGATCTCGGCATCTTCGCCGACAATGTGCCCTCCCCCGGCGTGGAAAAGAT
CCCGTACCGGGAAGACCAGTTGGTGGTGCTGGTGTCGCCTCAGCACCCGCTGGCCGAACA
CCGGGAAATCGCCTTTGCCGACGCCTTGCCGTACGATTTCGTCGGCCTCAACAACGGCAG
CTCGCTGCTGAAGCTGTTGCAGGACACCGCCGAAGAGCACGGAAAAATGCTGCGTCTGCG
CATTCAGGTCAGCAGCTTTGACGGCGTGTGCCGCATGATCGAAGCCGGGCTCGGCATCAG
CATCCTGCCTGAAGGCGCCATTCGCCCGGAAATCCTCGGCGTGGGGCTGCACGCAATCCG
CCTGACCGATAGCTGGGCCACCCGCAAGCTGTGGCTAGGCATCAGGTCAGGCGCGACCTT
GCAGCCCGAAGCCGCCAATTTGCTGGCGCACCTGCGTCAGCCGGTCTGAATAACGCCGGC
GGTCAGTCTGCCGCCGCGTCGGCATAGAAATCCGCGATCGCCCGCCACATCGCCACCGGG
TTGGCGTACATCGGAAAATGGCCGCACTGGGGGATTTCCGCCAGCCGCACGCCGTAGCGC
GCGATGTGCTCCAGATAAGACAGCGACGCGTTCTGCTCGCCGTACATGAACATTGTCGGG
CACGGTAAACCAAGGAATCTCGTCATCAGATCGCCGCTATCGGACAGTTCAACCATCGAC
TGAAAGATGCCGCGCACCGCCCCGGCCCTCACCTTATGCCGCAGGCTGGCAGCATACAAC
GCGCCGGACCACGCCGGCGACGCGTGGGTGCGCCGGATGAACTCATCAAAAAAGCGCCCG
GCATCGTCATCGGCATACGTCACGATCTGGCGGCTGAGAAAGCAGTCTTCCGGCGCGATA
TTGCCTTCGATATCGACAAAACTCAGCACCCGCTCCGGGCAGCGCTGCGCCAGCATCAAC
GCGGTCAACCCGCCCATCGAATGCCCTATCAGATGAAAACGATCGAACCCGAATCTATCC
AGCATCGCCAGCGCGGTGTCCACCAGAAAGGGAATGGAGATCGCCGTCAGATCGTCACAG
ACCGTTTCCCCGCAGCCGGGGGCGTCGTAGGCCAGAAACGGGCGCCCGTCGAACGCCGGG
TGGCGGACGATATCGGCGTAATCCTCTTTAGTGGAGCCAAACCCGTGCAAAAAGACCATC
GGCGCCCGCTGGCCGTCGCGATACAGGGCGGCCACGTCAAGGTGGGTCTCCCGCACCGTC
AGTTCGGTACGTTGGCAGCAGAATGCCGCGCTCACGCGGCTGCTCGCTGCCTGTTGTTGT
TCCGTCATGTCCGTCGCTCCCGGTCACGTCAATCATTCACAAAACACCCGTATGGCGCGG
CAAGCGCTGAGCAGCGCATCGTCATCCAGCGCATACGTAATAGGGGGCAAGCCCGAAAGC
ACTGCCTGGCGCCACCGCTACGCCGGCCTCATCCAGCAACGCCGTCGCTACCTCTTCATC
GCTATTCAGTACGGTTCCGGCTGCGGTGGTTTTGCCAAGCAACGCCTCACAGGAGACAAA
GGCATAAAACGCGCCGGCTGGACGCTCACAGTGTAACCCCGGTATCTGTTGATGGCGGCG
CTCAAACCGTTTTCATGCTGGAACTTAGCGGCCACCGCCGCCCGCAGCGACCGTAACCCA
GCCACCTGGGTATAGCGGGTATAGCCGGCGCGAATAGCGGCAATGCCCGCCTCACACACG
TGCTCCGGGGTATCGACATCAGGTTCACCCGCACACAGGGAAATCACCTGAACACCTGCC
GCACGGCGCGCAGCGACGCGATCCATCACCCGATACGTCGCCGACGGCTGCGCCAGCGCC
AGAAAACGGTTGAGATAAGGAGGAGTAAAATGGCTCATTGCGTTGACTCCGGTGAGGTTG
GCCGGGTCTGAATGGCGTCAAACTCCTTGTCATGCATCACTTCGGCCACCGCACGCCCGG
CACGCACCGCCGCCACCATGCCATCCTGACGGCGGGCAATGCGCTCGCCAAGCTCAAGCA
CCTCATCAATACGCGCCGCCGGGATAAATACCGTGCCGCACCGATCAGCAATCACATAAT
CGTCCTGCTGCACGGTGACGCCCGCCATTTGCACCGGATTACCCGCCTCTCGCTGCACCA
CGCGGTGACGAGCGCTGATCATGGTGATCCCCCGGCCGTACACCGGGTAACCAATGGCTT
CGCTGCCGTCAATGTCACGACTCATGCCATCGATCACCGACCCGCGTATGTGGCGAGCCT
TCGCGGCATTGGCCAGAATATCGCCCCAGCAGGAAATCCCCTCGACCCCGCCGGCAATCA
CCAGTACGCGGTCATCCGCGCTAATCCCGTCGATCACCGGTGAAATCAGATGCACCGTGG
GGTGATTATCCCGTTTAGGGCCAAGCTGAATAGTGCTGGCACGCCCGACGATCTGCGGGC
ATTCCCATAAAGGGCGCAGGCCGTAAGTGGCGCCGGGAAGGCCAAGAAAATCCAGCGCGT
CGGAAACAGTATTGGTATCCAGCGCGGCAAGGCGCTCAAGGCGTTTGGCTGAGGTCATGG
TTTCATCTCCTGAACGAAGGTCGCGCCATCATCAGGTCACCCCACTGATATGTAAATTTT
TAATAAAGTATCGCTGTGATACGCTATCCAGAACAGAAAGACAGGGAGAAAGCCCAATGG
GAACCATTGATTTCCGGCTGCTTAAACAGCTGTGGATGTTTCTCGCGGTGGCGGAAGAAG
AGCACTTCGGGCGCGCGGCGCAGCGTCTGGGCATGTCCCAGCCGCCGCTGACCGAGCAGA
TCAAGGTACTGGAGCAGTCGCTCAGATTGCAGTTGTTCGAACGTTCGCGCCGGGGCACCC
GCCTTAGCCCGGCCGGTGCCGCTCTGCTGCCCGCGGTGCGGCGCTTCGCCGGCCAAATGG
AACAGTTGGAGAAGGTGGTCAAAGAAATCGCCGGCGGCCAGTCCGGCGTGCTGAATATCG
GGGCGATCACCTCCGCTATGCTGGAAATCACCCCCAGACTGCTGGACGCGCTACGCCGGC
AACACCCCGGCCTGACGATCTTCGTGCGTGAAATCGACAGCGTGGAAGCCGTCCCCCTGC
TGGAAGCCGGCGAGCTGGATCTGGCGTTTGTGCGTCTGGAGGGAGACATCGCCAGCGGTA
TCGACACCCTGCCGCTGGCGGAAGACCGGCTGGCGGTGGCGATGCCGCGGGAACACCCGC
TCGCCGCCTTGCCGTGTATCCAGTTGAAATCGCTCGAAGACCAGCCGCTGGTAATGCCGG
CACGCCAGGTCAGCCCGGTCTATTTTGATTTGCTGACCGCCGCCTGCCGCGCCCACGGCT
TTGCGCCGCGTGTGCTGCATGAAGTGCGTTCGGTGACATCCCAGATCGCCTACGTGAGCT
GCGATCAGGGCGTGGCGCTGGTGCCGTCCGCGATGCAACGCCTGATCCCCGCCAATGTAG
TGATGCGCCCGTTGCAGGAAAACGTCACCGTGGTCACCGCCGCCGCAGCCTGGAACACCC
GGCGTTACCATCCGCTGGTCGACAGCGCCGTGGCCTGGCTGAAAGCCGATGCGTTGCTGC
CGTCAGACCGTCCCTGATTGTCCGCTGACTGACGGTCCGTTGCTTGATTGCCCGTTGATC
GATTGTCCACTGATCGATTGCCCATTGATCGATTGTCCGCTGACCGACAGCCCGCTGATC
CGGCCGGCCGCCGGCCAGCGCAGTTCGAACCGCGCGCCGCCGGACGGCGACGGGCAGCAG
CTCGCCTGACCGCCGTGCGCCTGAGCAATCGCCTGCACCACCGCCAGCCCCAGCCCGCTG
CCTTTGCTGTTGCCCGAACGCGACTGTTCACCGCGCTGGAAGGCTTCAAAAATCTGATCG
GCGAGCTGCGGGTCGATGCCGGGGCCGCCGTCTTCGACGCTCAGGAACGCCCGCCCGCCA
TCCACGCCCGCCCGGATACATAACCGGCCGGGGTCGGCGTGTTTCTGCGCATTCTCCAGC
AACGCCAGCAGCGCCTGACGAATCCGCACCGGGTCGCACTGCACCACCTGATCCCCCAGC
GCCAGCGCCAGAGTAAATCCGTCATGTTGCAGCGTGGGTTCGAACGCGCTCACCACCGCC
ATCACCTCGTCAGACAGGCGGGTTTGCGTCCAGCGCAGTTCCAGATGACCGCTTTCCGCC
AACCCCACCACCCGCAAATCCTCAATCAGTCGCCCCAGCCCTTCCACCTGCGTCAGCAGA
TTGCGAAACAACCCGATATCCGGTTCGAACACGCCTTCGGTCAACCCCTGCAACCGACCG
CGCAAAATAGTAACCGGCGTACGCAGTTCGTGCGCGATGGCGGCGTTCCAGAACGCCCGC
TCCTGCGCCATACGCTCCAGCCGCTCCGCCATGGTGTTAAAGTCGCGCACCAGCAACGCC
GCTTCGCCCAGCGAGTAATCGTCGGTTTCAGCACGCGCGTTCAGTTCGCCTTCGGCGATT
TGGCGCAGGCTGTGCGCCACCGAATTCAACGGCACCAGAATGCGGCGCGCCAGCCGGATA
GCCAGCACCACCGCGATCACCAACGCCAGCAGGGTGGTGGCCGCCATCCAGAACCATTCC
ATCGTCGTCGGCATCAACTGATCGCTCGACGACAGGCTTTCCGGCGAAATAGTCAACATC
AGCGAATAGAAGATGTAGGAACCGACTACCATCATCAGGGTGACGGACAGCGCCAGCAGC
GTCATGGAACGCACGATTTGGCGGCTCAGGCTACCCAGCGGTTTCATGACGCGTCCCCCA
GCCGGTAGCCGACGCCGCGCACGCTGGACGGCACGCCGCTCAGCCCCAACCGCTCCAGTT
TCTTGCGCAGTTTGCTGATGTGGCTGTCCACCGTGCGCTCCAGCGAATCCCCCTCCGGCA
GGCAGGAAACCAGCAGTTCCTCACGGCTGAAAACCCGGCGCGGCGCGCGCGCCATATGGG
CGATCAGCCGGAATTCGGTCAACGTCAGCTCCATCGGCTGGCCGACGCCGTTAAGCTCCA
CGACCACCTCGTGGTTTTCCAGATCGATCTGAAAGATGCCGGTACGCAGGAAGCGCTGCG
GCTGACGCTCGGCGCGCAGACCGGCGCGGCGCAACACCGCCTGCACCCGCGCCACCACTT
CGGCGGGGTTAAACGGCTTGACCACGTAATCATCGGCGCCAATCCGCAAGCCCATCAGCT
TGTCGATATCCTGATCCAGCGCGGTCAGCATAATCACCGGGGTATCGCCGCGGTGGCGAA
TCCCCGCCAGCACTTGCCAGCCATCGACCTGCGGCATCTGCACATCCAGCAGCACCAGAT
CCGGCTTCATGGAAAGGTGGAGTTCCAGCGCCTTGTGTCCATCCGCGGCGTGGAGGGTGC
GTAAGCCGCTGCGTGTCAGGTAAGCCCGGAGAATATCGGCGATTTCTGGCTCATCTTCAG
CGATAAGCACCAATCCATGAGTCTCGTCAGCCATCGGCATGGATTGTGTATGAACGGTCA
TTGGTCAGCTCATGATAAAAAAATGCAGGTTCTCCATCATATCTCCATATTTCCCCAACG
GAAACCGCACACAGCAGGCGCAGACTTCCGCAGTCTGGCCTCCCTATGGCCGGTAAACAG
GGATTACCACGTGATATGAACACCAAGAAACCGTATCAATACCCGGCCGCCTGTATTCTG
TCGGCCCTGCTGCTGGCGACGCCCGGTCAGGCGGAGCCGAACGGCGCAACCGCCCGTCTA
CCCGTGTCACTTAAACAACTGTGCCGTCACGGCGTGATGCTGGCGCTGGTCGGCATGCTG
CTGACCGGCTGCAACCAAACCGACACACCGGTCGAACCGCCGCCGGCGCAGGTCACCGTA
CTGACCGCTACGCCCGCGCCCATCACCCTGACCGACGATCTGCCCGGCAGAGTCGCCGCG
GTGCGAACGGCGGAGATCCGCCCACAGGTCGGCGGCATCATCCAGCGCCGGCTGTTCGAA
CAGGGCGCCGAGATCCGTGCCGGACAACCGTTGTTCCAGATAAACCCGGCGCCGTTCAAG
GCCGACGTCGATACCGCCGGCGCCGCGCTGCAACGCGCCCAGTCGGTGCTGAACCGGGCG
CAAATTCAGGTCACCCGTCTCAAGCCGCTGCTCAGCACCGGCGCTATCAGCCAACAAACC
TATGACGACGCGATAGCCCAGCGCGACCAGGCCGCCGCCGATGTGGCGCAGACACGCGCC
ACGCTGGCGCGCCGCCAACTTGACCTGACCTTCGCCACCGTCGAGTCTCCCATTGCCGGT
CGTATCGATCAGGCGTTGATCACCGAAGGCGCGCTGGTCAGCACCAACGACAGCAATCCG
CTGGCGCGGGTTCAACAGATCGATAAGGTCTATGTCGATGTGCGGCAACCGGCCTCCTCG
CTGGAACAACTGCGGGATATGCTGAGTCAGCGCGCCAACGGCAGCGACGGCGTACCGGCG
GTGATCCTGCGCGGCGACGGCCAGTCCTACCCAATGCCGGCGCGCATTCTGTTTTCCGGC
GTCAATGTGGACGCCGGCACCGGCGACGTGCTGCTGCGCATTCTGGTGGACAACCCGCAG
CGGCAACTGCTGCCGGGCATGTTCGTCCGCGCCCGCATCCCGCTCGGTCACCACGACGAC
GCCCTGCTGGTGCCGCAACAGGCGGTGACGCGCAGCGCCGGCGAAGCCAAAATCTGGGTG
GTTGACGCCCGTAACACGGCACATGCCGTTACGGTCGAGCTGGGCGAGCTGGTCAACCGG
CAGTATCGCATCCGCGCCGGGCTCAGCGCCGGTCAACAGGTGGTGATCGAAGGCGGCGAA
AGACTGAGAGACGGCGCCTGGGTGACGACACAGAACTGGAAAAAGGTGCCGTCCGCCACT
GACGTGGTGTCACGCTAACAGCAAAGGAGCCACGCGCCATGCCGCAATTTTTTATCCATC
GCCCGGTGTTTGCCTGGGTGATCGCCCTGTTCATCGTGCTGCTGGGAACCATCGCCATTC
CCCAACTGCCGATCGCCCGTTACCCGTCGGTGGCGCCGCCGACGGTGAGCATCACCGCTT
CTTACCCCGGCGCGACGCCGCAGACCATGAATGATGCGGTGGTCGGGCTGATCGAACGCG
AGCTGTCCAGCGTCAAAAACCTGCTCTATTTCGAGTCGTCGGTGGACACCTCCGGCTCGG
CGCAGATCAGCATCACCTTCAAACCGGGCACCGACCCGGAGCTGGCGCAGGTGGACGTGC
AAAACCGCATCAAATCGGTCGAACCCCGGCTGCCGCAAACGGTCAGGCAAAACGGCCTGC
AGGTGGAGTCCGCCTCATCGGGCTTTCTGCTGCTGGTCAGCCTGACCTCCGATAGCGGGC
GTTTCGACCAGGTGGCGCTGAGCGACTACCTGGCGCGTAACGTGATCGAGGAGCTGCGCC
GGATCGACGGCGTCGGCCGCGTTCAGCTCTTTGGCGCCGAACAGGCGATGCGCGTCTGGG
TCGATCCGAACAAGCTGCTGTCCTACGGCCTGACCATGAACGACCTGTCGACCGCCATCA
CCCAGCAGAACGCGCAAATCGCCCCCGGCCGGGTCGGCGACGCGCCCACCCTACCGGGAC
AGCGGGTAACCATTCCGCTGACGGTACAAGGGCAGTTGGAAACCCCGGAGCAATTCGCCG
CCATCTTACTACGCGCCCGGGAAGACGGCTCGCGGGTGGTGCTGGCCGACGTGGCGCGCG
TCGAACTGGGCGCGCAGTCCTACGGTTTTTCCGTGCGTGAAAACGGCAAGGACGCCACCG
CCGCCGCCGTTCAACTGGCGCCGGGCGCGAATGCGGTGCGCACCGCCGCCGCGATCGCGC
AGCGTATGGCCGAGCTGAAATCGTCCATGCCCGCCGGGATGGGCTATTCGTTGCCGTTCA
ACACCGCGCCGTTCGTCAAAATCTCCATCGAGCAGGTGGTCAGGACGCTGGCCGAAGCGA
TGGTGCTGGTGTTTCTGGTGATGTACCTGTTTCTGCAAAATGTGCGTTATACCCTGATCC
CGGCGATTGTCGCCCCCATCGCCCTGCTCGGCACCTTCACGGTGATGCTGGCGGCCGGTT
TCTCCATCAACGTGCTGACGATGTTCGGCATGGTGCTGGCGATCGGCATCATCGTGGATG
ACGCCATCGTGGTGGTGGAAAACGTTGAGCGGTTGATGGCGCAGGAACGGCTGTCGCCCA
AAGCGGCGACCACCCGAGCGATGAAGGAGATCACCGGCGCGATTATCGGCATCACGCTGG
TGCTGTCGGCCGTGTTTATCCCGATGGCGTTCGCCAGCGGTTCAGTGGGGGTCATCTACC
GGCAATTTACCCTGTCGATGGCGGTATCAATCCTGTTCTCGGCGTTTCTGGCGCTGACGC
TGACCCCTGCGCTGTGTGCCACGCTGCTGACGCCGGTTGCCGACGGTCATCATGAGAAAC
GCGGCTTTTTCGGCGGCTTTAACCGCCGTTTCGAACAGTTGACGCAGCATTACGCCGCCG
GCACCCGCGCGCTGCTGCGCCGTTCCGGCAGCATGTTGCTGCTGTTTGCCGCGCTGACCG
GCTCGCTGGCGTGGATCTTCAGTGAATTGCCGTCCGACTTCCTGCCGCAAGAGGATCAGG
GGTACTTCATGACGTCGATCCAACTGCCGTCTGACGCCACCGAAGCGCGCACGCTAGACG
TGGTCAAAACCTACGAACAACACGTCGCCTCGCGCCCCGGCATCGCGTCCAATATGTCGA
TTCTCGGCTTCGGTTTCTCCGGCTCCGGTCCCAACGCGGCGATGGCGTTCACCACGCTGA
AAGACTGGTCGGCCCGCGACGGCGCTACCGCGCAGGGCGAAGTAACGCAGGCTCAGCAGG
CGATGTCGTCGATCCGCGAAGGCACCGCCATGACGCTGATGCCGCCCGCGATCGATGAGC
TGGGCACCTCGTCCGGCTTTACCCTGCGCCTGCAAGACCGCGCCGGCCAGGGTTACACCG
CGCTCAAGGCGGCGGAAACCAAACTGCTGACACTGGCGGCGCAGAGCCACATCGTCGCCG
GCGTCTACCCGGACGGCCTGCCGCCCGGCAGCACGGTGCGGCTGAATATCGATCGCCAAA
AGGCGGAAGCGCTCGGCGTATCGTTCAGCACCCTCAGCGAGACGCTGTCCGCCGCCATCG
GCTCGCTGTACGTGAACGATTTCCCGAACGCCGGCCGCATGCAGCAGGTAATCATTCAGG
CCGACGCGCCGGCGCGTATGCAGTTGGACGATGTGCTCCGGCTGTATGTGCGCAACACCG
CGGGCGGCATGGTTTCGCTGAAAGAAGTGGTGACGCCGGTCTGGAGCGACACCCCGCTGC
AACTGACGCGCTATCAGGGTTTCCTGGCGGCCAGAATCTCCGGCAGCGCCGTGCCCGGCG
TCTCCAGCGGCGCGGCGATGGCGGAGATGGAACGGCTGGCGGCGCAGTTGCCGCCCGGCT
TCACCGTGGCATGGACCGGGCAATCGCTGCAGGAACGGCAATCCGCCGCGCAGGCGCCGA
TGTTGCTGCTGCTGTCGATGGTGGTGGTGTTTCTGGTGCTGGCGGCGCTGTATGAAAGCT
GGTCGATTCCGCTATCGGTTATGCTGGTGGTGCCGCTGGGGCTGCTCGGCGCGGTGCTGG
CGGTGATCCTGCGCGATATGCCGAACGATGTGTTCTTCAAGGTGGGGCTGATTACCGTGA
TCGGGCTGTCGGCCAAGAACGCCATCCTGATCGTCGAGTTCGCCAGACAGCTGCGCGAAC
AAGGGCATGAACTGGTGGATGCCGCGGTAACGGCGGCGCGCCTGCGCCTGCGCCCAATCC
TGATGACCTCGCTGGCGTTTGCGCTGGGGGTGGTGCCGCTGATGGTGGCGTCAGGCGCCA
GCGCCGAAACCCAGCACGCCATCGGCACCGGCGTGTTCGGCGGGATGGTCAGCGCCACCG
TACTGGCGGTGTTCTTCGTGCCGGTGTTCTTCGTGGCGGTTATGAGCGTGCAGGAGCGCT
ACGACCGCTGGCGTGACGCCCGCCGGGCAATGAAAACGCCGACGGCGCCGGACGAACGCT
AACCCACGGCTGCAACGGTGGTCTGTCGGCACAGTCGGCAGGCCACCGCGTTGACAATAA
CACGAAAAACGGGGCACGATTTTTATCCCCGACAGTATGTCCGTGCCGCGCTAAAAATAT
GGCGAAAAGAAATATCAGGTAACGCCTTCGTCATTAAAACGTCCTTTAATCTGTCGGTGT
TATTCCTGTTACAAAGGAGCGAAACATGCCACACAATATAAGTTCCCCGCTGCGTCGAAA
TCATTTACGCTGTTATTCCTCTGCCCTGACGCTGAACTGAAAAAATCATGGATACGTTTT
TTCGTCTGCCACGCTGGATGCCGATTACCTGTGCCATCGCACTGACCTTGCTCAGTTTCC
TGCTCTATCAGAACTATTACAAAATACGGGAAGAGAAAGTCATTATTCCCACCCCGGCGC
AGCCGCTGGAGGCTATTCTGGCGATGCCGGCCAACATGGCTCCCGGCCAGAAACCGGGGG
TGGTGATTTTCATCCACGGCGACGGGCCGATTGAAGCCACCCACGGCGGTTTCTATCGCC
CGATGTGGGAAGCGATCGCCAAAGCCGGCTACGCCAGCCTATCGTGGAACAAACCCGGCA
TTGGCGGCGCACCCGGCAACTGGCTGCTGCAAACGATGGACGACCGCGCCAACGAGGTGA
TGGCCGCCATTCGCTGGGTACAAGCCAACCCGCAGCTGGACGGCGCGCGCATCGGCCTGT
GGGGCGCCAGCCAGGGCGGCTGGGTACTGCCCAAAGTCGCGCGTCTCGACCCGGCGGTCT
GCTTCATGATTGCCGTTTCCCCCGCCATCAACTGGCTGCAACAGGGGCAATACAACACCC
TCGCCAGCATGCAGGACAAGCAGGCCTCCGCGCAGACGATTGAACAGGCGGTCTCGCGCA
ATGCGGTGATTCTGCGTTATTTACAGCAGGGAAAAACGCTGGCGCAATATCAGCAGGATA
TAGCGGGAAATATCGATTTAACGCCGGATCGCTGGACATTTATTCAGAAAAACTTTCAGG
CCGACGCTACCGACGATCTGAAAAATATACATACCAAGGCATTATTAATGCTGGGTGGCA
AAGATATTAACGTGGACGTCAATAATACCCGCGATGTCTATCAGTCGTTATTAACACGAC
CGGGACAGCTGACGGTAAAATATTACCCGCAGTCAACGCATAATATGGTCGATAAATCGG
TAGAAACGTCGCTGATAAAATCCTGGACGCTGGGGCTGTTTTTCCCGCGCCAGATTTTTA
CCGCCGGTTACCTCGCCGACCAAACCCGTTTTATTGCCGACACCCGCTGCCCGCAATAAA
GACGGAGGCGCAAAGCGCCTCCCTTTGACCACTGGCTGATGGCTAAATGATGAGCCCTGA
CGGATTCACCCTTGCAGGCCAGCGTAAACGCTGTTCAAAAACGCTCGCGGCGTTTTTGTC
CGACGCGACACGGGCTTTCGCCGCCTCCATGCGGCTCATCCGACGACGTCGCCCACCTCA
GCACAGTTTTTCACGCCAGAAAAAACCGGCACCTTGCGTCAATACCAGCGGAAAATACGC
TTGCCGACCAGGAAACTAACCAGCCCAATCGCCGACAGCGCGGCGGCGGCCGGCAGCACG
GCGACCACGTCCGCGCCTTCGATAAACACCCGGCGCATCATGTTCGCCAGCATGGTCAGC
GGCAGCAGGTCGATAAAGGCGGCGCCGGGAAAATTCTTGTAGCTGAAGAAAATACCGGAC
ACCAGCACCTGCACCAGAATGATCACCTCCAGCAAGCCGTTGGCCGTCTGCGCTTTTTTG
GCGCGCGACGCCGCCAGCACCGCAATGCCCGAGAAACAGAGATTACCGGCCAGATTCAGC
AGCAGGAACGCGCCAAACTGCCCCTGAATGCTGACATCGAAATAGATTTTGGCGAACCAG
TAGATAATCAGGATCTCGATAAAATTGATAATGAAGCAGGATAGGATGTGCGCCAGCAGG
AACAGGGACGGGTTCATCGGCGTAATGCACATCTGCCGCGTCACCCGCGTGATGCGTTTT
TCCACCAGCGCCCAGCCGACGGCGATCAGGCAAGTCTCCATGATGGCCATCGCCAGTAAT
CCCGGCACCAGAAAATCGATATAACGCAGGCCGGGGGTGTCGAGCACCGACAGATTCTGC
GCCACCGCCTGACCGAGCGCCTGTTCCGATTCATTCAGCAGGTAGTAGGTCAGCATCGCT
TCACTATTCTGCGGATCAAGATAGTACAGACGGCGTTGCGTCTGATCCTGGTCCGTCAGC
GTTTCCACGATAATCTGAATATCGCCGCGCTTGAGCGCCAGAATGATGTCGTTGTAATCC
TGATAGTAATTGACGGTGTACTTGATTTTGACCGTGTTCTCGCGCTTCACCTCCGAACGA
TTGGCGATCGAGGCGATTTCATGCGGTTTTTCCGTCAGCGTCTGCCCCCAGGCACGGATC
TGCGCCTGCTGGCCGGCATCCTGCGGCAACAGAATGCCGATATGCCGTTCCGGGATATCC
TGCATCGAGAACGACACCCCCAGCAGCCACACCAGCAGCAGGGGAAAACCGAACGACCAG
AACAGGATCTGGGGTTCGCGGAAATATTGACGGAACTGCGTCAGCATCAACGAAAACAAT
GCGTTATTCATGGAACCCCCGGCCTGCCAGCGTCATAAAAAGGTCATCCAGCGTTTTTTT
GCGCACCACCAGTTCGATGATGTCGGTACGCGCTTCGTTCGCTATCGTCAGTAAGTCGCC
AAGAAACTGGGTGGCGTTAAAAGTCAGCAAAGTGATGCGCTGCGTGGTGGCGTCATAGTG
GTAACGCAGCACCTTGGGGTGCTGATGCAGCGCCTGCAGCCGCTCCGGATGCGAGGCCCG
GCATTCAATCACCTCGCCCACGCAGTGTTTCCTGAGCAGTTCATCCATAGTGCCGTGGGT
GAGGATTTCCCCCTGATTCATGATGCAAATGCGATCGCACAGGTATTCCGCTTCCTCCAT
GTAATGCGTGGTCAGAATCATGGTGGCGTTATTCTCTTTGTTCAGCTTGCGCAAAATATC
CCAGGTATCGTGGCGAATACGCGGGTCCAGGCCGGTGGTCGGTTCGTCCAGAATCATGAT
TTCCGGTTCGTTGAGGATGGCCACCCCCAGCGCCAGCCGCTGGCGTTCGCCGCCGGACAA
CCCTTCGACATAGGTTTTACGCTTTGCCGTCAGCTCCACCATCTCCATCACGTCTTTCAT
GCGTTGACGGGAGCAGCGGTAAAAGCTGGCAAACAGCGACAGGGTTTCCTCCACCTTCAG
CTTGTTGATGAACAGGGTTTCCTGCAGCACCCCGCTCAGGCGGTGGCGTAGCCAGTCCTT
GTCCCTGCTCCAGCTCTTGCCCAGTATCCTGACCTTGCCGCTGTCCGGCTGTTTCAATCC
CTCAAGAATTTCCACCAGCGTGGTTTTGCCCGCGCCATTCGGCCCCAGCAGGCCGAGGAA
CTCGCCGCGGTAGACATCCAGCGACACCCCCTTTAATGCCTGATGGTCCTTGTAGGTTTT
CACCACCTGATCAAACTCGATCACTTTCTCTTTCTGTTTCATATCCATTGAATGTCCGGC
TCATTTAACCAAGGGAAGAGAGCTGTTGACGGAGCAACTGTAAAAAACGATCCATACCGT
CCTGATTAAAACAGCAGCACGTGATGTGCAGTTTTAACTGCCGGTCGGCCCCGCGGGTAA
TGTAGATATTGATGGTGTCGCTTTCCCAGCGGGTCGCGATGTCGGCGTCGATAAAATAGT
CCGATTCCCGGCAGTGGCTGATAGCCAGAGTCGCCGACTGCGCCTGCGGCGCGTCGGTCT
TGAAGGCATCTTGCAACACGTTGATGTTGATCAGCGGATCGGCCACGCCTTTGGCCCGCC
ACGCCGGGTCCCGCGCCCACCACCAGCGGGGCGGCTTGGGTTCCATGAACAGGAAATCCG
CCAGAAAACGTGGATAAAGCCGGGCCTTGCGGGCGATGCCGCAATAAAGGCGGCTCAGCC
ATTCGATGCCTGTCACCAACAGCCGGGGGCTGTGCGACCAGCGCCGGCGGGCCAGAATGC
CAATCGGCAGGCTCCACGAGTGCATATGCTCATAGGCTTGCAGCACATTCTGCCGCACCT
GCTCCAGCAACGAGGCGAGATCCGGCTGCTGGCTGAAATCCATCGGCACCGGCATGGCGC
GCAGCTGCGGCGCCATCAGCGTTTCGGACCCCGGCTGATTGCGCCCTTCCAACACCGAAT
TGAGCGCAAAGCGCGACTCGCCGCTCAACTGATGCACCACCTGCCCGATCACCGCCAGCA
ACACCATCTGCACACTCATACGGTGCTGGCGCGCCAGTTGCTTTAGCCGCTCCATATCGC
TGTCTGCCAGCGGGATATCGCACTGGTGGTCGATCAACTCCTGCTGGTTGATCAGCGACA
GCGGAAAGTGGGCATAGCGATAGCCCGCCAGATGCTGGCGCCAGAACGCCAGCTCGGCCT
GCAACGCCTCGTCGCTTTGCAAACGCTCCTGCGCCGCCCAGTGTTCAATCGGCGTCGCGT
CCTGATCGTCACGCGGGGTGCGGCCAGCGTTCAGCGCCGAGTAAACCTGCCACAATTGCT
GCTCGAACAGGTGAAAGGCGCCGCCATCGGCAATGATGTGCGGCATACACAACAGCAGCA
GGTAGCGTTGCGATTGCAGCTGGAACAATTGCGCCCGCAGATGGGGCGGCTTGTCCAGCA
CGAACGGCTGCGCCATAAACCTTGCCGAAATGTCTGAAATACGCCGGCGGCGCGCCTCTT
CGCCGCACCCATCCAGCTTAAGCACCGAGAGGTCAAAACCGTGGAACGCCCGGCATTGCT
GCACCGGCGTCCACTGGCTGAAGGCCATGCGCAAACTGCTGTGCCGGTGGATCAGGCAGT
TCAACGCTTTTTCCAGCAGTTCCGGCTGCAAATCGCCTTCAATCAACAGAGCGGACTGAT
TGTTGGCGGTATCCCCCAGCGTCATCGCCACAAACCAGAAACAGTGCTGGGCATACACCA
GCGGCACCGCCTCCCCTGCGGCCGCCGCCTTCACGACATGCTCCGATGATGCCGAAAGCG
AATTCAGGCTGCTCATACGCTCGCCTCCAGCGCCGGTTGGGCAGCTTCCTGACGCAGTCG
CGCCTGCCCGGCCAGTTTAGCGATGGTGGGATTGTCATAAATAAAGCCCACCGGGAACGC
CACCTTCAGCTGTTGCTTGATCTGGGCGATGATTTGCACCGCCATCAGCGAATGACCGTT
CAGTTCGAAGAAGTCATCGTCAACGCCGATCGGCCCCAGCCCCATTTTTTCCTGCCAGAT
GCGGGCGATGGTCTGCTCAATGTGGTCACGGGGCGCCAGATAGGCGTTGCTGAGCGGCGG
GCGCGGGTACAGGCTGGTCTCCTGCCCGGCCTCCTCCGCCTGCGCGTCATCCTCGGCCGG
GGTATCGGCGTCCGGCAGCGGCAGTCCGCGCGTCGATATCACATACTGCGGCGCCTGACG
CACCAGCAGCCGGGCCAGCAGTTCGCAGCCTTCTTGCGGCCGGATGCCGTGACGGATCAC
CGCTTCGGTGTCGCCGCTGTTCCATTTTTTCAGGCTGTCCACCGCCATCCCCACTTCCTG
CCAGGAATCCCAGCCGATAGACAGGTAACGGGTGTGCGTCCTGCGACGGCTGCGGGCGGT
GGCCCAGGCATCCTGATAGGCGTTGGCGGAACAGTAGGCCACCTGGCCCATCGGACCGAC
CGCCGCCGCCAGCGATGAACACTGCACGAAGAAATCGAGCGGGCGGCGCTGGAAGTAACG
CTCCAGCACCAGCGTGCCCCACACCTTGGCCTTGAACACCGCCAGCGAATCCGCCGGGGT
GCGCTGCTGAATCAACCGACCATCCGCCACCCCGGCGCAGTGGAACACGCCATGAATGGC
ACCGTGGGCGTGTGTAACGGCTTTCAGCGCCTGATTGACCTGACGGGCGTTGCTCAGGTC
GGCGGCGATCACCGTCACCGTGCCGCCCAACTGTTGAATTTTTTGTAGCTGTCTGATTTT
CAGCGACTTCTCGTTACTGTCGTCGTGTTCATCCAGCCATTGCTGCCAGTGAGATTCCGG
CGGTACGTCACCGCGCCCCAGCAGGATGACGTGCGCCCGGTAGTGCTGCGCCAGCCACTG
CGCCACCGTCATGCCGATGCCGCCGAAACCGCCGGTCAGCAGATAACGGCCGTGGGTCAG
CACCGGCAACTGTTCCTCGTCCGCCGGTTCGGCCACCAGTTGCTCCAGACTCGGGATGTA
GCGAACGCCGCCGCGCAACGCCACAAACGGCTCGTCACCCGGCGCGGCCAGCTCCGCCAG
CAACGGGGCCAGATTCCGGTCAAAAGCCGGCGCAAACAGCACGCGCGACGGCGCATCGAT
GTCGATGCTGCGACAGACCAGCTGTTCGAACTCTTTTTCCAGGACCCGACAAGGCCCCAC
CAGCAGCGAACGCGCCGGGTCGCAACGATCCGTCGGCGTCACCGCATGCAGCCCATTGGA
CACCACATGCAGCACCAGCGGCGTCTGGCGCTCGGTGCCGGCGAACTGACGGGCAATGTT
CAGCAGGGTTTCGTAGTGACCGATGGCGGTAGGCACCGGCAACGCCCGCCGCGACACCGG
CCAGCACAGGATCAGGTGATCCAGCGGAAACGTCTGCTTCTCCAGCGAGGACGCCAGCGC
CGCCAGATCCTGCGGTGCGTTGGGGTCGATCACCCAATTCAGCGGATTTTTACGGGTAAA
GCGTTTTCCCGCCGTAACCCGGCACACCCGCGCGCCCAGTTGTTCCAGTTGCCCGGCCAA
CCGTTCCGCCATCCCGGTTTTATCCATAAACAGTACGATGCCGCGACCGCGCCACGTCAC
GCGCTGAGCGGCGTTGAGCGGTTTCTGGCGCCAGCAAGGCTGGCTGGCCCACTGCTCCAG
CGGTAGGCGCTGACCGGCCGGAACAGCGCGCGGCGACGCCGTGGTTGCCGGCGCTGCCAG
GCTGGTCAGATCGTACACCTGACGCTGGAAGGCGTAGCCCGGCAGCGGAATGCGGCAACG
GGACTGGTGGCGGTGGAATGCGCGCCAGTCCGGCTTGATGTCCCACTGCCAGAGCTGCCC
CAGCGCGCTCAGCAACTGGCGATAATCGTTCTCGCGGTGGCGAAAGTCGGGTTGGGTGCC
CAGCACGCGGCTATCCGCCCGCTCGCCGTCCAGTTGCAGCGTCGCCAGCCCGGTCAGCGC
CTTGCCGGGGCCGACTTCCAGCAACAGCGACGGGCCGTAACTCAGCAGGCTGGCAATCCC
CTCGCTGAAGGCGACCGGTTCGCGCAGCTGACGCACCCAGTAATCCGGGTCGGTCGCCTG
CTCATCGCTTATCCAATCGCCCGTCAGGCAGGAGATAAACGGCAGCTGCGGCGCCTGTAG
GGTCACGTTGTCGAATGCGCGTCGGAACGCCTCCAGACAGCCGTCCATCATCGGGCTGTG
GAACGCGTGGGACGTGTGCAGCCGTTTGGTTTCAACCCCGCGTTCCTCCATGCGCTGCGC
CATGCGGTCGATGGCCTCGGCCGGGCCTGACACCACGCAAAACTCAGGCGCATTGCTGGC
CGCCAGCGTCACGCCGTCGATCAGCGCTTCACGCGCCTGCGCCGCCGGAATCGACAGCGC
CAGCATCGTGCCGGGCGGCATGGCGTTCATCAGTTCGCCGCGACGGCTCACCAGCGTCAG
CGCCTCTTCCAGGCTGAACACCCCGGCCAGACAGGCCGCCACGTATTCGCCGATACTGTG
CCCGATGCAGGCGGTCGGCACGATCCCCCAGTCCATCAGTTGGCGGCTCAGGGCGTATTC
GACGACGAACAGCGCCGGTTGGGTAAAACGGGTCTGGTACAGCAGTGAATGCGGGTCCTG
CCCGTCGGTTTCGAACAGCAACGGGCGAATATCCCTGCCCAGCAACGGATGCAGCAATGC
GGCGCAGTGGTCCACCGTTTCACGGAACAGCGCCGCCTGCTGATAAACCCCGGCCATCAT
GCCGGGGTACTGCGAACCTTGCCCGCTGAACATGAACACCAACGCGCTTTTCTCTTTCGC
GACCCTGGCCGTTGCCGGTCGGGCCTGCACCAGCAGCGACAGCGCCTGCTCACGGCCTTC
CACCGCCAGACTGTAGCGATAAGGCAGGTCGCTACGTCCCTGCTGTAGCGTATAAGCGGC
ATCGGCCAGCGATGCCTGCGGCGTGGAGGCGAACCAATAATGAAAACGGGCGATGTTGTC
TTGCAATGCGGCCGGCGTATGGCCGGAAAAGCACAGCAATTGCGTCTGCGGCGCGGCGCC
GGACGAACGTGTAAAGCGTGACTCCTCCAGAATGACGTGGGCGTTGGTGCCGCCGATACC
GAACGCGCTCACCCCGGCGCGGCGCACCGCATCGCTGACCCAGGCTTTGCCTTCGGTCGG
GATATAGAATTGGGTGCCGTCCAGCACGATTTCCGGGTTAAGGCGGGTAAAACTGATGGC
GGGCGGGATATAACCATAATGCAGCATCTGCGCCGCCTTGATGACCCCGGTTACGCCCGC
CGCCGAATCCAGATGGCCGATGTTGGCTTTGACCGACGCCACCGCGCAGCTTTCCGGCAC
CGGATTATCAATCTGGTACGCCTCTTTGAGCGCCTTGATTTCGATCGGGTCGCCCAGGTG
GGTACCGGTGCCGTGCGCCTCGATATACCCCACGCTGCCGGCCGGCACGTCCGCCGTCAG
CAACGCCCGTTGCAGGGCATCCGCCTGCCCGGCCACCGAGGGTGCGCTGAAGCCCAGCTT
GCGAGAGCCGTCGTTGCTGATGGCCGAGCCTTTGATGATCGCCGTGATGGTGTCGCCGCT
GTCCAGCGCATCCTGCAAGCGTTTGACAACCACCGCCGCCGCGCCATCCCCGCCAATCAT
GCCGCTGGCGTCGGCATCAAAGGAACGGCAATGGCCATCGTGCGACAGAATCCCGCTGTC
GCCGAACCGGTAGCCGCCCTTATCCGGCATGCCGATATGCACGCCGCCCGCCAGCGCCAT
ATCGCATTCGCCCATCAGCAACGCCTGACACGCGAAGTGCAGCGACACCAGCGAGCTGGC
GCAGGCCGCGCCGATGGTCATCGTCGGCCCGTGCAGGTTCAGCTTGTAGGCCACGCGGGT
GGAGACAAAATCGCGGTTGTTGCCGTTTTGCAGATCCGACAGCGACACGCGCTGCAACAC
GTCAGGCCGGTCCATCAGACAGTGGATCAGGTAACTGCTCTCCGCGCTGCTGGCATAGAC
GCCGATTTGCCCATCGAACTTGTCCGGCGCGTAGCCGGCGTTTTCCAGCGCGTGCCAGCA
TACCTCCAGAAATACCCGCTGTTGCGGGTCAATCGCTTCCGCTTCCCGCGGCGAATAGCC
AAAAAACGCCGCGTCAAACGCGCAGGGCTGCGTCAGGTCCGCCGCCCGCGCCTGATAATC
TTCCTGCTGACGCAGCGAAGCAGGGACGGCGGCGGCGTCCAGCTCTTCATCGCTCAGGGT
GCGGATCGACTCCACCCCCGCCACCAGATTCCGCCAGAATTGCGCCACATCGTCAGCGCC
GGGGAACACCCCGGCCATACCGATAATCGCCAGTTCATACCCGTGGGTTGATTGCACCTT
CTCCATTACCCCATACTCCTTTTGGCTTGCAACGCGGACAAACGGCGCCGTCCTTCCTGA
ATACTGCTTTCTACCTGCTGGCGATCCTGCGTCTGCGCCAGCGCCTTGTTGCCGCGGATG
TGCTGCACCAGTTGCTCGATGGTGGTGAAATTCAGCAGATCCAGCACGCTCAGCTGCGGG
AAGCCGCTAGCCACCAGCTTGAGGTGCACCCGCGCCAGCAGCAGCGAGTCGCCGCCCAGA
TCAAAGAAGTTCTCTTGCTGATCCGGCAATGGGATGGACAGCACCTCCGCCCACACCGCC
TGAATGGTCCCGACCAGCGGGTCGCTCTGCGGTTTTAGGGTGACGGGCGCCTGCAAACTC
TGTTTCAGACTCGCCACGTCCAGCTTGCCGTTCATGGTCAACGGCAGCGAATCGACAAAG
TTAAAGCGGCCCGGCACCATGTAACGCGGCAGACGCTCCAGCAGGAAGGTGCGCAGCGCG
TGGCTGTCGAGCTGGCTGTCCGCCAGTCGCACCACGCAGGCGATGATTTGCTTCTTGGGT
CCGTCGCTCACCACCACGGCGGCGGCGCGTTCGATGTCGGGGTGCTGGCACAGCACCGAC
TCGATTTCCCCCAGTTCGATGCGATAACCGCGGATCTTGTTCTGGTTATCCAGACGGCCG
AGGTATTCGATGTTGCCGTCTTCAAGCCAGCGACCGAGATCGCCGGTTTTGTACAGGCGG
CGGTCAGGCTGCTGCGGATGCGCCACAAACAACCGGTCGTACAGTTCGCGCTGATTCAGG
TAGTCGAGCGCCAGACCGTCGCCGCCGATATACAGTTCGCCCGGCGTGCCGACCGGCACC
GGCTGCATGAAGCGATCCAGAATCAGCACCTCGTTGCCGGGGTTGGGACGGCCGATAGGA
ATACCCTGCGCGTCGTTCACCGCGTTGGCCCGGTAGCGATAGCAGGTGGTGAAGGTGGTG
TTTTCCGTCGGGCCGTAGCCGTTCACCAGCTCCAGTTGCGGGTACAGCGCCTGTATGCGC
GCCGCGTGGCTGGCGGACATCGCCTCGCCGCCGCTGAGCAACTGCCTGACGCCCTGCAAC
GCCTGCGGTTGTTCATCCACCAACAGGTTGAACAGCGACGTCGTCAGGAACAGGCACTCC
ACTTCATGTCGCTGAATCAACTGTGAGAGCCGGGGAATATCCACGCCGTCATGCGGGTAG
ATGACAATCGCGCCGCCGTTGAGCAATGGCCCCCACATCTCCAGCGTCGAGGCGTCGAAA
CTCACCGCCGCCAGCATCAGGAAACGCTGGTACGGCTCCAGCTCGACATAATCCACTTCC
CTGACCAGCCGCAGAATGCCGCGCTGACCAATCAGCACCCCTTTCGCCTTGCCGGTGGAG
CCGGAGGTGTACATCACGTAGGCGGGCAACGCGTTATCCGCCGAAACCGGCAGCGCGGTG
TGCGGCATCGACAACCAGGGCCCTTGTTCCCCCAGATACAGCACCGGCACCGGCGTCTGC
TGCACCTGCGCCTCGTCGCCCTGACGGGCCAGCATCAGTACGCAGTTGGCGTCCAGCAGT
TGTTCATGACGCCGGACGACCGGATCTTCCTTGTTAAGCGGCACGTACACCGCCTCCAGC
TTGGTCAGCGCCAGAATCGCCGCCACCAGCTCGATGCTGCGCCCCAGCCACAGCCCGACG
CGGTCGCCTTTTTTCACCCCGTGGCGCGCCAGCCAGTGCGCCAGTTGCGTGGTGTGGCCG
TCCAGTTGTCGGTAGCTCAGCCGTCTGTCGTCGAGAATCACCGCGGTGGCATCCGGCTGA
CGCGCCGTCTGTTCGGCGAACAGCGACGCCAGCGTATCCGTTCCCTGATAGCCGGGTTTG
CCGTGGCTGAACGCCGCCACCTGCGCCCGTTGCGCATCGGTCAGGAACGACTGGCGCGTA
TGAATGGCCTGCTCATCGCTCACCATCGCCCGGAACACCGCCCGGTAGCAATCCGCCATA
TGCCGCACCTGTTCATGGCTGAGCAGGTTCTCGTTGTAGTCCAGTTGGATCGAAACCTGA
TTGCTGACCAGCGACGACGTCAGCGTGTAGTGCTGGAAATGCACATTCAGCGCAAAGTGG
GTGCCTTCGTGTACCTCATCGCTATTGAGGTTGCTGGCGACCTCAAACCCCAGCTCCGGC
AACAGACGTTCGTAGACATGGAAATCCATGTAGTTGAACAGCACTTCGTCCAGCAGCGGC
TGCGGGCCGAATTGCCGCTGGATGTCCGCCAGCGGGAAACTGCGGTACGGCATCATGCCG
CTCTCGTTGGCGAAGGTCTGGCGGATAAACGCCCCCCAGCTGTTGTCGGTTAAGTGCTGC
CGGAACGGCAGAATGTTGAGGAACAGGCCGCAGAGCTGATCGCCGCCTTTGGCCTCCGGA
CGGCCGTTGGTGGGGATACCGGTCAATACGTCGTTTTCGCCGCTGAACAGGCTCATCACC
TTGAGGTGAGCGCTCAGCAGCACGCTTTTCATCGGTACTGCGAGGGTCGCCATCAACCGG
CGGATGCCTTTATAGACCTCCGCGTCCAGCGTCAGCGATATCGAACGCAGGCGCGGCGGC
ACGTCAGCGTACCCCTGAGCGCCCGCCTTACGCGGCAGTTTCAGCAAGGTGCAGTCCGCC
AGCTTCTCTTGCCACCACTGTTGTTGGGCCGGGTCGTTGATCAGCCGCTGTTCCTGCGCG
ATAAAGTCGCGGTATTCGATGCCGGTTTTCGCGTCCGGCTGCCAGTCTTTAACCCCAATC
AGCGCCGCATAGCGGTTAAAGATCTCGACGATCAGCGAATGGTAGCTCCAGCCGTCGTAC
ACCGGGTGACACTCGGTGAGCGTGAACTGGAAACTGGTGTCGTCGCGCAGAGAGATGAAG
AAACGCAGCAGCGTCGGTTTGAGCAGGTCGAACGGCGTGACCCGCTCCGCTTCCAGCAGC
GCCTTGATGCGGGCTTCCTGTTCGTCGGCGCTGAGGTGGCGCACATCTTCAAACACGATC
GGCAATTCGGCATGCCGCAGCACCAGTTGCAGCGGCTGGCTGTAATTTTCCAGATCGAAC
GCGGTGCGCAGCACGTCATGGCGCGCCACCGCCTCCTGCACCGACTGGCGGAACGCCTGC
TGGTCGAACGGCTGCGACAGCCGCAGATGCGAGGTGCCGGTGCAATGGTAGACGTTGGCG
TCCGGCGTCAGCTGCATGTGGTAGAACATCCCCGCCTGCATACGGCTCAGCGGATAGGCG
TCCACCACCTCCTCCGGCAGACGCGCCCGGTCCTGTTCCGAGATCAGGCTGAACGGTTCG
GTGCGCGCGACGCCGCCGCGCTGCCCGGACAGCGTCTGCTCAATCAGCGTCGCCAGTTCG
GCGATGGTTTGATGCTGGAACAGATCCACCAGCGACAGGTTCCAGTCCAGGTCGTTGGCG
CGCCCCACCAGTTGCACCCCGCGCAGCGAATCGCCCCCCAGCGCGAAGAAATTGTCATGC
ACGCCGATGGCGTCGAGTTGCAGCGCCTGACGCCACAGGCCGACCAGTTGACGTTCCACA
TCGGTACGCGCCGCCACGAATTCACTGGCGAGCTGCGGCCGGTCTTGTTGCAGCGCCAGC
AGCGCCGCCCGGTCGATTTTACCGTTGGTGGTCAGCGGCAACGTCTCCAGGAAGTAAAAC
ACCGACGGCAGCATGTAGTCCGGCAGCGTTTCTTTCAATCCGGCGCGCAGTATTTCGGTG
GTGCACGACTCGTCGCAAACCACGTACGCCACCAGCCGCGCCTGCTGCTGTTGGTCGCGC
TGCGCCAGCACGATCGCCTGTTCCACGTGCGGCAGCCGTTTGAGGGTGGTTTCGATTTCC
CCCAGTTCGATGCGAAAACCACGAATTTTCACCTGATGGTCGCTACGACCGAGGTATTCC
AGCGAACCGTCGGCATGAAAACGCGCCAGATCGCCGCTGCGGTAGACCCGTTCGCCGCGT
TGGTCAGGCGGTAAAGCGTCTTGCGGGAAAATAGCCTGTAGCGGGATAAAACGCTCCGCG
GTCAGCGCCGGCCGGTGCAGATAGCCTCTGGCCACCCCAGCGCCGCCTACGTACATTTCG
CCAGTCGCCCCGAGCGGCACCAGGTTCTGCTGGGCGTCCAGCAGATAGATGCGCAGGTCA
TCCAGCGCCACGCCGATCGGGCTTTTGCCGCCCTGTTGCGCATCGGCCTGGGTGATTTTA
CGCCAGGTGACGTGCACCGTAGTTTCGGTAATGCCGTACATGTTGATGATGTCCGGCTGG
TCGTCGCCGTATTTGGCGAACCACGCCCGCAGCGACGCCGGCTCCAGCGCCTCGCCCCCC
AGCACGATGTAGCGCAGGCTATCGCATCGCCCCGGCGTCTGGCCGTCGGCGGCAATCAGT
TGATACAGCGCGGACGGCGTCTGGTTGAGCACCGTGACGCGCTCATCGTCCAGCCACTGG
CGAAAACGCGCCGGCGTGCGGGTCACCCAATAGGGCACCACGCTCAGCCGGGCGCCATAC
AGCAGCGCGCCCCAGATTTCCCACACCGAAAAGTCGAACGCGCAGGAGTGAAATAACGTC
CACACATCCGCTTCACTGAACGTGAAGTGGCGTTCACTGGCGCTGAACAGCCTCAGCACG
TTCGCATGCGGGATCTCCACCCCTTTCGGATTGCCGGTGGAGCCGGAGGTGTAAATGATA
TACGCCAGGCAGTCCGGCCTGACGGCGACTTCCGGGTTGGTTTCCGGCATGGTGGCAATC
AGCCCGGCTTCGTTGTCGAGGCTGATGAAATCGGCGTCGCAACCGGCGAACAGATGACGG
AACGGCTCCCCGCCAATCACCCAGTTCAGCCCGGCGTCCTGCACGTAGTAATGAATACGC
GCCTGAGCATGGCTGCTGTCGATCGGCACGTAGGTCATGCCCGCCTTGAGGATAGCCAGA
ATCGCCACCAGCGTGTTGTCGTCGCGCTCCAGACAGATGCCGACCCGCGACGGGTGCTCC
CCCGGCTGGGCTTTCATCTTCAGCAGATAGTGGGCCAGTTGGTTGGCGCGCTGGTTAAGT
TGCCGGTAACTGACGCGCAAGCCGTTTTCGCCACTGAGCGCCACCGCCTGCGGGCGTCGC
GCCGCCTGCTGTTCGAACTGCTGGTGCAACGTGGTGGTGACCGGGTGGCTGGCGCGCTCG
CGTTGCCAGTCATTCAACAGCAGCGCCTTTTCCTCCGGCGTCACGCACTGGTAGGCGCGC
AGCGTCGCTTCTGGCTGCGCGACGATCTCCGACAGCAGGAAGGTGAAATTACGGCTGAGG
CGCGCGATGGTGTCGTCGTCAAACAGGTCGGTGCTGTACTCGAAGGCACCCAGCAATTCA
TCACCCTGTTTTTCCATTGATAACGTCAGGTCGTATTTGGCATGGTCGCCCAGTGTTATC
CGCGGCTGGCTGTCGATGCCGTCAAACCGCCACTGGCTTTGCTCGTATTCGTCGAACGAG
AACATGATCTGAAACAGCGGCGAATAGCTGAGGTCACGCGGCGGGTTGATCGCCTCCACC
AGCCGGTCGAAGCTCACCTGCTGGTGCTCCAGCCCGGCCAGCACCGTCTCGAATACCTGC
TGTTGCAATTGGTCGAAACGCTGCGCCGGATCAAGGTCAATGCGGTAGACCAGCGTATTG
ACGAAAAAACCCACCACGTTTTCCAGCGCCATCTGGCTGCGACCGGCGACCGGCGTGCCG
ATGACCAGATCGGTCTGGCCGCTGTAGCGGTGCAGCAACAGATAAAACGCACTGAGCAGG
GTGGAATAGAGCGTGTTGTTGCGCTGGCGCGCCAGCTGCGCCAGTTTTCGGCTCAGTTCA
CCGGGCAGACGAAAGCCATAGGTTTTGCCGTGGGTACTGATGCGCGCCGGGCGTGCATGG
TCGGTGGGAAAGGCAACCGGCTCAATACCGCGCAGCCGTTCCGTCCACCAACGCAGCGAC
TGCCGATAGCTCTCCTGTTCCATCTCCTCCTGTTGCCAGGCGGTGTAATCGATGTACTGG
ATATCCAGCTCCGGGCGGGTCAGGACCTCGCCGCGGCGGGCGGCGTTGTAGCCCTCCGCC
AGCTCCCGGCTGATGATGCCCGCCGACCAGCCGTCGGAGATGATATGGTGCAGCACCATC
AGCAACAGATAGCGCTGTTCGCCGCAATAAAACAGCGTAATGCGCGCCAGCGGCCCCTGA
TGCAGGTCGATATTGTTGTCCCGCTCGGCGGCCACCCGCTGTTGTTGCTGCGCCTCATCG
CAATCCGACACGTCCACCCAGTTGACCGGCAGCGTGTAGTGCTGATGGCAACGCTGCCAC
AAGACGTCCTGTTCAAAGGCGAAATCGGTACGGAATGACTCATGGCGCGCCACCAGCCAA
TCAACCGATTGTTGCAGCGCCGCCCTGTCCACCGGCCCGGTCAATTCCAGTAAGGTCGGA
ATATGGTAGTTGGCCGATTGCGGTTCCAGTTGTTGAAGTAACCATAATCTCTTCTGCGCC
AAAGATGCAGGGTGTTGAAAAAAGGTCTCTTGCATGTTTGCCTCCGTGCTTCTTTGTTTA
CACCGCGGTGGATGAGGAATCTGAGCGCCGCACGCGGGCGACGCGTTTAATGGCCGAGGT
CACCGTTCCCGGTGCGGTATCGGCCGCGTTAATTTTTTCAGCCAGTTGCTGAATCGTCTG
GTACTGGAGCAGGTCGGTCAGCGACACCCGCAGCGCCAGTTGCTGCTCAATACGCGCCGC
AATCCGCAACGCATGCAGCGAATGGCCGCCCAGCGCAAAGAAGTTCTGATCGCAACCGAT
CCGGTCGTGTTTCAGTACGTCGCGCCAGATATCGCGCAGCGAGTGCTCCAGCGGATTTTG
CGGCGCGGCGCCTTCGGTCTGCGTATCCCACTGCGGCGCCGGCAGCGCGCGATAGTCCAC
CTTCCCGTTGGCGGTTTGCGGCATCGTCGCCAGCACCTGGATCGAACCGGGCACCATGTG
GGTCGGCAAACGGCTCGCCAGGAACCGGCGCAATGCCGACTCGTCGACCGCCGCGCCCTC
GCGCAGCGCCACCCAGGCCGCCAGCGCTTCCTGCTGCGGCAGGTACTGCACCGCGCTGAG
CATCACCTGCGGGTGCAGCAACAGCTGCGCCTCGATTTCGCCCGGCTCGATGCGGTAGCC
TCGCAGCTTGATCTGCCGGTCGCAGCGGCCCAGATAGTGCAGCGTGCCGGTGGTGTCGGC
GCAGACGCGGTCGCCGGTACGGTAAAAACGGGCCTGCCCGTTTGGCGTGGTCAGCGCCAG
GAAGCGCTCATCGGTCAGCGACGCGCGGTTCCAGTAGCCGCGCGCCACCCCGGCTCCGCC
GATATACAGCTCCCCGGCCGCGCCCTGCGGCACCGGTTGCTGCTGCTCGTCCAGGATCAG
CAGATGGGTGTTGCCGATGGGCAGACCAATCGCCACGCTGCCGCCGTGTTGCAGTTCCCG
CGCGGTGACGCGGTGCACGCAGCAGCCCACCACGGTTTCCGTCGGGCCGTACTCGTTGAA
AATAGCGCTGTCGGGCGCATCATCCAGCCAGCGCCGCACCGCCGCGCTGTTAAGCGCCTC
GCCGCCGACCACCAGCGCCGACACGCGACGCTTGTCGTCCGCCGTCAGTTGGTTTTCCAG
CAGGTTGAGATGCACCGGGGTGATTTTGAGCAGCACCCGTTCGCCGCTGGCGCGGATCGC
CTGCTGCAACGCGGCGATGTCGCCATCCTCGCGGATGATGTAAATACAGCCGCCGGCCAG
TAACGGCAGGTACAGACTGGTGAGGGTGGCGTCAAAACTGATGGAGGAATGGAACAGACT
GTCGGTGTCCGCATCAATCCGGTAGCGCGCCATCGCATCCTGCAGATAATTGCCCAGGCT
GGCATGGTCGATCATCACCCCCTTCGGCGTACCGGTAGAGCCGGAGGTGTAGATGATGTA
GGCCAGCGTGTCGGCGGACGGTTCGCCGGGCAGCGTCACCGCCATTTCATCGGCGCACGG
GCACTGAGTCACGTCCAGCACCGTCACCGAGGCCGGCGGCGTCAGGCGCGCGCGCAGCGT
GGCGTCGGTGATCAGCGCCCGGCCATCGCAGTCCTGCAACAGCCAGCCGACGCGCTCGTC
CGGCCACTGGCTATCCACCGGGATGTAGCACGCGCCCAGCCGGTTTACCGCCAGAATGGC
GCTCAGGTAATCGACGCTGCGCGGCAGCCAGACCACCACGCGATCGCCGGCACGCACCCC
GGCGTGATGCAACCGCATCGCCAGCTGTTCGGCGCGTTGGCGCAACTGGCGGTAATTCAG
CTGCGTTTCGCCATCCACCACCGCGATGGCATACGGCGCGTACTGCACCCGTTCGACAAA
CCGCGTATAGATATTCGTCGCGCCGACCGGCTGGGCTGGGCCTTGCCACTGGGTCAGCAA
CCCGGCGCGCTGCGCGTCGGTCAACGCCGACACCTCGGCAAGCGTGGCGGCAGCGTCGAG
CTGCGTCAGGATCCGCACCAACCCCTCCGCCAGTTGCCGGACGGTGGCGTCGTCGTACAG
ACCGTCGTCATACACCAGTTGGCCGTGCAGGCATTCATGCAGCGACGCCACCAGCGTCAG
CGCATAGTTGGTGCTTTCATGGGCCTCGGCAAACCGGAACAACCGCGCTTCCTGCTCGCC
CGCGCCGGGGTAGTTTTCAAACACCAGCAACGTATCGAACAGGGCATCGTTGCTGTTCAG
ACCGGCGGCGGACTTGATATCCGTCAGCGCCACATCGCCATGACGCTCGTTCTGGCGCTG
TTGCTGCTGCACGTCGCGCAGCCAGGCGCTGATCGACCGGTCGGCAGGCACGTCAATCAC
CGTCGGCACGGTATTGATCAGCAACCCGGCCATCTGATCCATGCCGGCCAGCGCGGCGTG
ACGTCCGGAGATGGTCATGCCGAACAATACCGTTTCACCGCCGGCGCAGGCCTGCAACAG
CCGCGCCCAGGCGCCCTGCACCAACGTGCTGACGGTCAACTGTTCGCGCCGGGCGAAATC
CGACAGCCGCCGCGTGGCGGCGGCGTCCAGCGTGAACGGCAGCACCTGCTTGCGTTCGCT
GGCCTGCCGCAGCGGCAGACCGAGCGGCAACGGCGTGCGGCTCATCCGCCGGGCCTGCGC
GCCCCAGTACGCGTCCCGTTGCGGATTGCGCTGACGGACCTGCCGCACATAGCGGCGGAA
TGAGGGCGGCGGCGGCAATACCGTGTCTGGGTTGTCCCAGCAGCGGGCCACCGCGTCCAT
CACCACCCGCACTGACCAACCATCCAGAATGGCGTGATGATGACTGACCAACAGTTGCTG
ACGCGCCGGCCCGATGTCGATCAGCGTCAGGCGCAGCAGCGGCCCCTGTTGCAGGTCGAA
ACGGTGCGCGCGGTCGGTATCCAGCACCTGCTGGCGGGCATCCGCCTGGTTGAGCATCAC
CGTGTTCCACGCCATCGGCAGATGACGGCGCACCACCTGCAACGGCTCGCTGCCGCTGTG
CAGTTCAAAGGTGGTACGCAGCGCCGGGTAGTGCTGTATCACGCGTTGCCAGGCCTGCCG
CAGCGCGGCGATATTCGCGCCGGCCGGCAGATCGAAACAGATCTGCTCATGGTAGACGTC
GCCGGTCAGCGAGTGGAACAGCATCCCTTCCTGCATCGGCGTCAGCGGGTAGATATCCTC
AATGTCGCCGATGCGCTGCTGTAATGTATCGAGCGCGGCGACGCTCAGCTCCGCCAGCGG
AAAATCCGACGGCGTCCAGTGGGTTGTGGTTTGCTGCTGGCAGTGCTGCGACAGTTGCCG
CACCCAGGTCAGCATCCGCTCGGCCAGTTGCCGGATGGTTGCGTCCCGGTAGCACTGGCT
GTTCCACGTCCACTCCAGATGCAGCTTGCCGTCCAGCACGTAGCTGTCGACCTCCAGCGG
CCAGACCCGCGGGCTTTGCGGCGCATAGCGATTCGCCAGATCGAGCCGCGCTTCCCCCTG
AAACGGCGGGGCGTCGAACCCCTGGGTAAACTGACCGAGGTAGTTAAAGCAGATATCCGC
CGCGTCATGCACCTGCGACGCCGCCGCCAGCCGAATGCCATAGCCGGCGCCGCGCTGCGG
CACCTGACGCACCGCTTCTTTCACCTGACGAATCGTCCAGCCGGTATCATCCGGCCGATC
CAGCTCGATATACAGCGGGTAGATAGCGGTAAACCAGCCCACGGTGCGGCTGACATCCAG
CGCCTCGTGCAACTGTTCGCGCCCGTGCCCTTCCGTATCGATGCGCAGGCGAGACTGACC
GCTCCACTCCTGCAACGTCAGCGCCAGCGCCGTCAGCAGCAGGTCGCCGGGATTGGTGCG
GTACGCGGCATGGGTATGCTGGACCAGCGCCGAAGTGGTGCTCTCCGGCAGGCTCAACGC
CAGCTTGCGGGCATCTTCCCCACGGCCGGGCGTCGCCTGCGGCGCGGTATCGCACGGCAA
CCGTACCTCGCTCAGTGCCGGATACCGCTGCCAGAAGGCGTCTTCCTGCTGTGCCGCGTC
GCTGCGCGCGTACTGATGCAGGTGCTGCGACCAACGCGGCAACGACGCGGTTTTCGCCGC
CGCCGGCACCGTTTGCCCCTGCGCCAGCCGCGGATAAACCTGGCTCAGGTCGTCGGTGAT
GATGCGCCAGGAAACCCCGTCCACCAGCAAATGGTGCGCGACGAATAACAGCCAGACGCC
CTGCGGCGCGCGGTACAGCAGGGTTTTGAACAACGGCCCCTGGGCGATATCCAGCCCTTC
CTGCGCAGCGGCGGCGGCGGCATCCAGTTGCCCGGCGTCATCCAGCGTCACCAGCGTCAG
TTCCACCTGTTCGACCGGCTCCCCCATCACCGCCTGCGCGCCGTCAAAGCGCGCGCGCAG
CCCATCGTGCTGATTCACCAGCCAGGTGAGCGCCGTTTGCAGATGCGCCGGCGCTACGTC
ATCACGCAACCGCCACAACATCGACTGGTTGTAGTGATGCGGACGTTCGGCGTGATGGGC
AAAGAACCAGCGCTGCACCGGCAGCAGATCGTAAGCACCGGTCACCGGCGCGGTATCGGC
GACCATCGTCTGCCGGGGCATAAGAATCTCCGCCAGCGCGGCGATGCTCGGCGCGTCAAA
CAGCATATCCACCGACAGCGCCAGCCCGGCTTCCCGCGCCCGGAACACGATTTGCAGGCT
GAGGATCGAGTCGCCGCCCAGGGCAAAGAAGTCATCATGGGTGGAGATATCGTCACGCCC
CAGCACCTGTTGCCAGATAGCCAGCAACTGCTGTTCCAGCGCCGACGTCGGCGCCTGATA
CTGCTCACGCGCCGCCTGCTGCCACGGCAGACGTTGCAGTTGCTGCCGATGCACCTTGCC
GTTGCTGGTCAGCGGCAAGGACGCCAGCCATTGCCATTGGGTCGGCCGCATGAAACGCGG
TAAACGCCGGGCGACCTCGCCACGGATAGCCGCCTGCTGCGTGGAGTCGCCCACCAGCCA
GGCCACCAGATGCAGCCGCCCTTCCACCTCGCGGATGGCGACGGCCGCCTGAGCGACCCC
GGCGCAGGCGCTCAGTTGCGCTTCCACCTCTTCCAGCTCAATGCGGTAGCCGTTCAGTTT
GACCTGATTATCGTTGCGCCCCAGAAAGCAGAGGTTACCGTCCGGCAGGTAACAGGCGCG
ATCGCCGGTGCGGTAGAGCCGCGCCGCCGGGTCGTCGCTGAACGGGTCGGCGATAAAGCG
TTGTTCGGTCAGGTCGGGACGCTGGTAGTAGCCCAACGCCACCCCGTCGCCGCCGATGTA
CAATTCGCCGGGCGCGCCGAACGCCACCAGTTGGCGCTGGGCATCCAGCAGATACAGCCG
GGTGTTGGCGATAGGCCGGCCGATCGGCACCGCGCCGTCGGCGCCGGTTGCGCCGGCGGC
GAAGGTGTGGATACAGCAACCCACCGTGGCCTCCGTCGGGCCGTACTCGTTGACGATCAG
CACCTGCGGCGCGTGTTGCTGCCAAAAGCGCAGCGCGCTGGCGGACAGGCTTTCGCCCCC
AACCACCAGCATCGCGGCATGGCCTGCCGCGTCGGCGGGCAGTTGCTGGCTGAGCAGTTC
CAGATGGGCCGGGGTAATCTTGACCATCGTCAGCCCCGGCGTACGCCGCCACAGATCGAC
CAGCGCGCCGATATCCTCCTCGTCCGGCAGGATATGCAGCGTCTGACCGCACAGCAGCGG
CAGGAACAGGCTGGTCAACGTCGCGTCAAAAGAAATGGAGGCGTGCAGCGTGCTGCCCTG
ACCGCCGTGACGGCTGTAATCGCGGCAGGCATGGCCCAGATAGTGCCGCAGCCCGCGATG
CGGGATCATCACCCCTTTCGGCACGCCGGTGGAGCCGGAGGTAAACAGGATATAGCACAG
CTGTTCGCCGTCGATCTCCAGCAGCGGATTCGTCGCGTCATCGTCGGGCGGCAAGGCGGC
GGCCACATCCAGCACCGCCGCTTCCGCCGGCAATGTCAGGGCGGCGATGTCCACGTCATG
CTGCGTCAGCACCGCCTGAACCTCCGCGGTCTGCATCATCAGGCTGGCCCGATCCGCCGG
ATAGCGCACGTCCACCGGCACCCAGGCGGCGCCGCTTTTCATCACCCCGAGAATAGCCGC
CGCCAGCGCCGGTGAGCGCGGCAGGTAGACCGCCACCCGGCTGCCGGCGCCGAATCCCTG
CCGCAACAGCGCGTGGGCGATGCGGTTGGCCTGCTGGTTGAGTTGCTGGTAACGGATGGC
GTGCTCGCCGACGCGCAGCGCCACCGCCGTCGGCTGCAACGCCGCCTGCCGTTCGAACTG
CTGATGCACCCAGGGCGCGTCAACGGCCTGGGCAGTGTCATTGAGGGTATCGCGCAGCAG
CGTCTGCTCTGAAGGAGGCAGCATCGGCAAGCGGCCGATAGTGTGCGACGGCGTGTCGAG
CAGCTGTTGCAACACGGTGAGGTAATGGTCGGCCAGCGAGCGAATACGGTCGGCGTTAAA
ACAGGCGACGCGATACTCCAGCACCAGTTGGCATTGCTGTTCGTCGTCCCGCACAAAGCA
GGTCAGGTCGAATTTGGCCTGCGGCGTGTCGATCGGCTGGTTGTCTATCGCCAGCCCGGC
CGGTTTCTCCTGCGCGGCATTATAGACAAACATCACCTGGAACAGCGGCGAGGATGGGCG
CTCGCCCGCCGGTAATACGGCATCCACTACCCGGTCGAACGGCACATCTTTATTGGCCAG
CGCCAGCGCGCAGACCTGTGCGCTGGCATCCATGAACTGCTCCAGCGTCTGTTCGCCATC
AACCGTCTGGCGAATCGCCACCGTGTTGAGCAACAGACCGATGGTGGACTGGAGCGACGG
CCAGTCGCGCAACGTCACCGGGGTACCGACCACCACATCCTGCTCGCCGCTGTGGCGATG
CAACACAATCTGAAACGCCGCCAGCAGCAGATTGAACAGCGTGGTGTCGCGTTGTTTCGC
CAGATGGCGCAGCGCGCCGGTGAGCGCCGACGGCATCGCGACGGTCACGTACCCCGCGGT
ACGTTGGTTATCGCCCGCCAGCGCGGCCGGCGCCAGATTGAGCGCGGGCGGCAGCGTGGC
GAACTGTTGTTGCCAGTAATCCAGTTGCGACTGCCAGTGCCGCTGCACGTCTTCCCGCTG
CTCCCAGGCGGTGTATTGCAGGTAATTCACCGCCGCCGGCGCGGTCGGCTGCTGCTGATA
CAGCGCCAGCAGGCGCTCATCCAGCAGGCTCATCGATTGTTCATCCGCCAGAATATGGTG
CAGCACCAGCACCAGCGCGACGTCGCCCTGCGCGGACTCCACCAGCGTCAGCCGGTAGAG
CGGGCCGTCCAGCATATCGAACGGCTGGGCCAGGAACCGTTCGGCGTACTGCTGCAACGC
GTCGCGCCACGCCGACTGGTCGACGGACGGCGACCAGTGCTCGTGGGCGCACACCAGCGG
TTCGTCCGACAGATACTGCTCCGCCACCCCCTGTTGCAGCCGTAACCGGGTATTGAGCAC
CGGCGCCTGCGCCCACAGTTGTTGCAGGCTATGCAGCAGCCGTGACGCCTCGACCGGCTG
GCTGAAGGTTTTAATCTGCCCGATCAGGTAGCTGTTATCCCCCGTCACCTGCTGAGACAG
GAACCACATACGCTGTTGGGCGCTGCTCAGCGGCAGCGACGTCGGCGCCGGTTCGGCCAG
CAGCAGACTCTCGCGCTCCTGTCGCGACGCGTTGGCGGCCAACCGCATCGGAGTACGCCA
GATAAAGATATCGCTGACCCGCAGGCTGATATGGTGTCGTTCGGCGAGCCATGCCACCGC
TTTCGCCGCCAGCAGCGAGTGACCGCCGGCAGCGAAGAACGAGGTATCGCGCCCGACGGC
GTCATGCCCCAGCAGTTCGCGCCAGACATCGATAATCGCCTGCTCGTCATCGCTGGCGGC
GGGCGTCACCGCCGGGCCGTCACGCTGTTCCGGCAACGGGAAGCGGTTGCGGTCGATCTT
GCCGTTGGGCAGATGCGGGAACGCGGTCATCAACACGTAGCAGGATGGACACATGAACGA
CGGCAACCGCGCCGACAGCGAATCCGCCAGCGCCGACAGGTCCGGCTCCCGGCCGTCGTC
GTGCAGGACATAGGCGATGAGGGCGCTGGCCGCCAGATAATCCGGCCGTACCATCACCAC
CGCCTCCTTCACCGCCGGGTGCTGACGCAGGGCGGACTCAATTTCGCCCAGCTCGACCCT
GAAACCACGAATCTTGACCTGATGGTCGATGCGCCCCAAATAATCGAGGGTGCCGTCCTC
GCGATAGCAGGCCAGATCGCCGGTACGGTACAGTCTGGCGCCCGCCTTGTCGCTCAGCGG
ATGGACAATAAACCGGCTGGCGGTCTGCTCCGGCTGGTTGACGTACCCGGCCGATACCCC
GATACCGCCGATGCACAGCTCGCCCGCCACGCCGATCGGCATCGGCTGCTGGAGTTCGTC
CAGAATCCACACCTCGGTGTTCGACATTGGGCTACCGATGTGGATACGCCCTTCATCCGG
GTACAGTTCGGCGTTGGTGACGCAGACGGTGGCCTCGGTCGGGCCGTAGGAGTTGAGGAA
GCGGCGGCCGCGACCCCATTTGCGCAGCAGATCGACGCCGCATGCCTCGCCGGCGACGAT
CAACACTTTCAGCGCCGGCAACGGCGCATAGGGCAAGGCCGCCAGCGCCGATGCGGGTAA
GGTGACATAAGAGATATTCAGGCGGGTCAGCTGTTCCAGCAGATCCGGGCCGGGCATCAA
CGTTAGACGCGGCGCCATCACCAGCGTCGCGCCGTGACACAGTGCCATGCTGATCTCCCA
CACCGACGAGTCAAAGCTGGTGGAGGCAAACTGCAGCACCCGCTCGCCCGCGCCGATGTC
CATCAGCGCCGGGAACTCCAGCGCCAGATTGCACACGCCGTGATGGCGGATCGGCACGCC
TTTGGGCTGTCCGGTCGACCCTGAGGTATAGATGATGTAGGCGGTATTGTAGGCGTCGCA
ACGGTTGACCGGGTTATCGGCCGACAACTGCGGCAACACCGGTTCCAGATCGTCCAGCAA
CAGGCGCTGGCAGGGCACATCCTGATAATGCTCAACGAATTTCCGCTGGGTCAGCAGCAG
ATGCAGCCCGGCGTCGTCGATCACATAACGGCTGCGATTCAGCGGATAATCCGGGTCAAG
CGGTACATAGGCGCCCCCCGCTTTCATCACCGCCAGTATCGCCACCATCAGCCACGGCGA
ACGTTCCAGGCTGATGCCGACCGTGACTTCCGCCCCCACGCCTTGCGCCGCCAGCAGGTG
AGCCAGCTGATTGGCGCGCTGATTGAGTTCCTGATAGGTCAGCGTCTGCGAGCCGAATTC
CAGCGCGATAAGCGCCGGCGTCCGTTGCGCCTGTTGTTCGATCAACTGGTGCCAGCAGAG
CCGATCGTCAAACGGTCTGGCGGTCTGATTCCAGCGCAGCAGTTGCTGATGGTCGGCGTC
GGTCAGCAACGGCAGCGCCCCCAGCGCGCTTTCCGGCTGCTCCAGAAATGACTCGATAAA
CCGGCAGAAACTGGCGGCCAGCCGCGCGACCGTCGCCGGCGCCAGACGGTCGCTGGCGTA
CTCGAAACTGCCGTGAATGCGCTGTCCGTCCGGCCACATTTCCAGCGTCAGCTCATATTT
AGCGGTCGGCATCGGATACGGATGCAGCGCGCTAACGCTGGCCGCGCCGATGCGTTGGTC
CGCCAGCGCCGCCTCGCGCCAGACAAAAAACGCCTGAAACAGCGGCGAGATACCCGGCGT
GCGCGCTTCCTCGCGCAGCGCGGGCAGCAGGTTGAACGGCAACGGGTGCTGTAACGCCTC
GACAAAGCGGCTTCTGACCTGCTCCAGCAATACCGCGAACGGGTGGCGTTTATCCACCTG
ATGGCGCATCGCCATCACGGAAAACAGCAAACCGAACGGATTGTCCTGCGCAATCTGATG
ATGGCGCGACACCGGGGTGCCCAGCAGAATGTCGCTCTGGCGGCAGTAACGCGACAGAAA
CGCGCTGAACAGCGTCATCAGGCACAGATAAGGGGTGACGCGATACTGGCGGGAGACGTT
CAGCAACGCCGTACTCTGCAATGACGACAGACTGAACGGCACGTGACCGCCGTGGTACTG
CTGCACCGACTGAGCCGGATAATCATAAGGCAGTTGCAGCAGCGGCAACGGGCCGGTCAA
TTGCTGTTGCCAGTAGTCGCGCGCCTGTTTCCCGGCGTCGCTGTGCAGCCAGCGATGTTG
CTGACGGGCATAGCCATACTGTCCGCCCTGCGCCGGCGCGGCCGCGTCCGCCTGGCCGCC
GGCCATCAACCGGCGATAGCTGTGCAGCACCCACTGCCATAAACGCTGTACCGAGTCCTC
ATCGGCAATAATGTGATGCATCACCACGCCGATGTGATAGTGCTGTTCGCGCAGTTGCAG
GCAACTGACCCGCAGCAGCGGCGCCTGAAACACGGTAAACGGCCGTACGGCCGCTTCCGC
CAGCCAGCGTTCGGCGGCGTCGCCGCCCTGCGCCGACAGGTCGACGAATTCCAGACGCAG
CGCGGCAGACGGTTCCACCTGCGCCCGCGGTTCGCCGTCCTGCGCGAAAAAGGTGGTGCG
CAGCGTGTCAAAGCGTTGCAGCGCCAGTTGCCACACCTGTTCCAGCACCGTCAGGTTGAG
CGGCCCCTGCCACGGCGCGTGGTAGGCCATATTGTAGACCGCGCTATCCGGCTGGCTCTG
CTGGATCAGCCATAACCCCTGTTGTTCGACGCTGAGCGTGGCGGAGGCGTCGTGGTCAGC
CTGCAGGTCTGGAGCCGGTTCACGCAGCGCGGCGGCGCACTGCGCCAGCGTAGCGCCCTG
ATACAGGTCTTTGAACGCCAGTTCCAGCTCCATTTCCTCGCGTACCCGAGCGATCATGCG
GATCGCCTGCAGCGAGCTGCCGTTGAGCTGAAAGAAATCCTCATCCCGGCTGATGGCGTC
CAGTTGCAGCACCGATTGCCAAATCGCCGCCAGCGCGCGCTCCCGATCGTCCTGCGGCGC
GGCGCCGGTCAGGGGGCGGGCCGCCGCCAGCGGATACAGCGCCTGCAACGCTTTGCGGTC
AACTTTGCCGTTCGGCAGACGCGGAAACAGGTCGAGAATATGCAGATGGGTTGGGACCCA
GGTGGCCGGCAGATAATGCGATAACCAGTCTCGCAGCGTCTCCTGACGCAGGTCGCTTTG
CGGATGTGCCACCACGAACGCCTGTAGCCGCGCGCCCTGCGGGGTTGCCGCCACCATCAC
CAGCGCCTGACGCACCTGTTCATGACGCTCCAGAATGCCTTCGATTTCACCGGTTTCCAC
CCGCTGGCCGTCAATCTTGATTTGCGTGTCGTTGCGGCCAGCCAGAATCAGGTTGCCGTC
GACGTCGATCATACCGAGGTCGCCGGTGCGGTAAGCGCTCTCCCCATTGTTAAGGGTGAT
AAAGGTGCGGTTATCGCCCTCCAGATAACCGGCGCTGAGCCAGGGGGTGACAATCAGCAC
TTCCCCCACTACGCCCTGACTGAGCGGCTGCAACTGCTTGTTGACGATCAGCAGCCGGGT
ATCGTCGATAGGCTGGCCGACCGGCAGCACGGCGCGATCCACATCCGCGGGCGCGACCGG
ATAACACACCTTCGCCAGCGTGGATTCGGTCGGGCCGTAGAAATTGAACAACCGGGTATC
CGGCAGGCGGCAGTCGGCGAAGCGCCGCACCAGCGCCCCCTTGAGCATCTCCCCGGCCAG
CGCGACGCAACGCACCTGCGCCAGCGCCTGCGACGCCGTCGGGCTTTCCAGCAGCACCTG
AAACAGCGACGGAATCAGGTGCATGACGCTGATTCGTTGCTCGCGGATCCAGTTCAGCAG
CCGCGGCGCGTCATAAATCAGCTCGGACGACGGCGGCAGACACAGGGTGGCGCCGTTGAG
CAACGGCAGGAACAGGTCGCGCAGGAACGGGTCGAACATCTGGGGCGTCAGTTGGCTGAC
GCGATCCTGCGATGTCACCGCCAGCGCCCGGCTTTCCCAGTGAATAAAGTGCAACAGGCT
CTCGTCCCGCCCCAGCACCGCCTTCGGGGTGCCGGTCGAACCGGAGGTAAAATAGACATA
GGCGTGAGGCTGCTCAATCGGCTGTCTCAGGTAACCCTGCGGCAACTGCTCCGGTACGCC
GTCCTCATCCACCAGCACCACCCGGTGTGCTTGTCCCAGCGCCGCCACCTTGGACAGGTG
TCGGCGACTGGTGATCAACGTGGCGTCGGGAAAGCGCCCGGCCAGCATCGCCAGCCGTTT
TTCCGGCAGTTGCGGCGACAGCGGCACAAAGGTGCGCCCGGCATGACGGACCGCAAGCAC
CGCGGTCACCAGATTCACGTCCTGCCCCAGCAGGGTCAGGACAAACGGGTTGTCCGCGCC
CTGCTCCAGAATGCCCTGACCCAGGGTAGCGACATGTTCCATCAGTTGCTGATAGGTCAA
CTGACGTTCCCCCTGTACCACCGCCAGATGTTGTGGAAAGCGGGTAACGATATTTTCAAA
CTCGACAGAAATAGCCATGAGCAGCCCCTGCAACACTCACCAGATAGAAGACGTTATTGT
CTGAACTCGAATTGATCCGCATCCTTCAGGAAGGGAAACCGCTCTCTGACGCCGTTCAGG
TGCTCGTGCGACAGAGTGACGGTGAACACCGCTTCCTGCGGCTCCCCGTTCAGTAGGGTT
TCCCCCAGCGGGTCCACCAGCATGGTGTTGCCGCTGTAGTTCAGTTGGTTTCCGTCCTGA
CCGACGCGATTGACGCCAATCACGTAGCTCTGGTTTTCGATGGCGCGGGCCGGCAACAGG
GTTTGCCAGTGGTGGGAACGACCGGCCGGCCAGTTGGCGATGTAAATGGCGGCGTCGTAT
TTGCCGTTCAGGTTGCGCGACCAGGCGGGGAAACGCAGGTCATAGCAAATGAACAGCGCA
ATGCGCCAGCCGTGGTGATCCACGATGCTTTGCACTTCGCCGGCGGTGTACTCCTGATGC
TCGCCGGCATAGGTAAACAGATGCCGCTTGTCGTAGTACTGCACGCACTCTTCGGTGACC
CACAGCAGCCGGTTGTAGTAATGGCCGTCGTTCTCGATGATCACGCTGCCGACTATCGCC
GCCTGATATTCGGCGGCCAGTTTCTGCATCCATTCCCGGGTCTTCCCTTCCATGCGCTCG
GCAATGCTTTTGGGCTTCATGCTAAATCCGGTGGTGAACATTTCCGGCAGCACGATCACG
TCGCTGCCCTGGCACTGCTTTAGCAATTTTTCCACCCGGCGGCGATTGGCCGCCGCCTGC
TCCCACACGATGTCCATCTGGACCAGCGACAGTGTCAAATCCTTCATCTTTGTCTTTCCT
CCATAAAATGACTGGGCGCGCGACTAACGCAGGTCGGCATCGAACAGTTGTTCAAGGAAA
CTGCTCTGGCGGGTGTGCTCGACAATCGTCGCCCGCTCGCGCTGCTGTTCCGGCGGCACG
ATAAAGCCTGCCTCAATCAGGTAATTGAAATAGCGGAACAGCAATGGGTGGTCGCAGGCG
GCGCAGGCAATGCCGCTGCCTGCCAGCCACTGCCGGGTCAACCCGGTGGCGTATTTGGCT
TTTTCGGTGATGTCGCCGCTGCTGTAAAACAACGCCATCAGGTCGGTGAACGAGGAGCGA
TAGGGTTTGCCTTCGCGCAGCATGCGGTTTTGCGTCAGCGCCTCGAAATAGTCTTCGTTG
ATGACCACGTCCAGTTGGTAACCGAATTCCCGCAGCGCGATCACGATATCGTCGTAGGTG
ATCGGTTGCGGGTTGGTCAGGTTGAGGGTTTTGCCGTGAAAGTCATCGCTGTGCAGGCTG
GCGTACAGCGCCGCCTTCACCACATAGTCTACCGGCGTGATGTCGAAATCTTCCGAGGAG
CGAAAGGTCAGGCCGGTTTCCACCAGCGACTTGATCATCTCGTAATAGATGCCTTTGACC
CGGGTTTCGGCGAGCGGGTAGCGGCCGTTGGTGCTGTCGCCCCAGATATTACCGGGACGC
ACGATAGTCCAGCGCAGCCCGCGTTCCCCGCCCTGATGCACCGCCTTTTCCGCTTCGTAT
TTCGACCGTTCGTAGTCCATGTCGCGGTAGTTCTGCCCGAAATCGAGGTCGGTTTCCTGC
AGTTCGAAGCCGTCCTGATACAGCTTGTCGCCCACCACGCTGAAGCTGGAGGCGTACAGC
AGCGGAATGTCGCCGCCGAGGCAAAAATCGATCACCTGTTGGGTGCCTTTGACATTGACC
GGCTGCAACTTACCGTAGGACGCCACCAGGCTGACGTTGGCCGCGCAGTGCAGCACTCGA
TCCACCGTGGCCTGTAACCGCTGATAATCCTGCGCGTTCAGCCCCAGTTGCGCCTGAGCG
ACGTCACCCAACACCGGGATCACGCGCCCCAGTTGCCCGGCGCTGGTGCGCTCGACGTCA
TAGGAAAACAGCACGCTTTCCAGGCGCGCTCTGGCCTGTTCCACCGAGTCCGCGCGCACC
AGACAAAACACGTTGGCTGAGGTGGCGGTCAGGATTTCGAGCAATAACCGCCCGCCCAAC
ACCCCGGTCGCCCCGGTGAGAAACAGGTTTTTTACCGCCGGCGCGCGTGCTGTTGACGCG
CTCCCGGTTGATACGCTCCCTGCTGACATACATGACCTCCCGTTATTCCCATCAAAAAAA
GTCCGTCAAAAAAACGCTTACTGCACACGCATAACCGTGATTTCTGGGTATATGACGCCG
GCCTAGAGCGTCCCGACCCGCATCCCGCCGTCCAGCGGGATCACCGTGGAGTTGAGGTAG
TTGGTCTTGCAACTGGCCAGAAACCCCACCACTTCGGCGACGTCGTCCGGCGTGCCCCAG
CGCCCGACCGGCACAATGCTGCGGATCATCTTGTCTTCCTCCGGCGAGCCAATCATGTGC
GGGTCGACAAACTTCGCCAGCATCTCGGTGCGGCAGATACCGGGAGCCACGGCGGTGACG
CTGATATTCATCGGCCCCAGTTCACGCGCCCAGGACTCGGTGGCGGAGATCAGCCCGGCT
TTGGAGGCGGCGTAGGCCGACCCGCCCGCCGCGCCCCAGATGCCGGCGACCGAGGCGATG
TTGATGATGCGCCCGTACTTCAGGCGCGCCATGTAACGGGCAAACACTTCGGTGCAGTTG
AACGCGCCGGTCAGGTTCACCGCCATCACCGTTTCGGTATCGCGCAGGCCGCGGGCCGAC
AGGCAGTAACTGCGCTCGATCACCCCGGCGTTGTTAACCAGCGCCGTGATGGTGGACCCC
AGTTGCCCGGCGATGGTTTGCGCCGCGGCGCTGACCGAATCAAACTGCGTGACATCCATC
GTGAACCGGTGCAGCCCGTCGGGCTGCCCCAGTTGTTGATGAAGTTGCTCCAGCCGTGAT
GCGCTGATATCCGTCGCCGCTACCTGATAACCGATATCCAGCAAGGTGCGGGTAATGGCC
GCGCCAAAGCCGCCGGCCGCGCCGGTGACAACCGCGACCTGCTGGCTCATGCTTCCACCC
CTTCTTTGAAGGTGATGTCGATGACCTTGCGGGCGTTTTCCATCGCGTCAAAAATACGTT
CTTCGAAGAAGCGCACATCGTCCTGCGACATCAGCAGGTTGGAGTACATGCGCGACAGCG
GGGAGAACTGGATGCCATAGCGTTTGGAGATTTCGCGGATGATGATGTCGCAGAATTTCA
CCTTGTCGCTGTAGCCTTCGGAGCGGTCCACCGGCGTGGACTGCGAGTGGTAGACCAACG
CGGTCGGCATGCCCTGAATCACCAGCGGCAGGTCCACGGCTTCGGCGGCTTTGACGAACG
CGCCGGAGATCTGGCGCATGACGTCGGCCATGCGGTCGTAACAGCCTGGGTCCTGTTCGA
CCAGATCGTAGGTGGCTTTCACCGCCGCCAGACCCAACGGGTAACCGTTGAAGGTGCCGG
CGTGGATCACCTTGCCGCGGGTGTAGAGGTTCATGATGTCGCGGCGGCCCATAATCGCCG
ACACCGGCATCGAACCACCGGCCAGCGCCTTGCCGAAGGTAGCCAGATGCGGCGTGACGC
CGAGCAGCTGCTGCGCGCCGCCGAGACCGACGCGCACCCCGGTGATCACCTCGTCGAAAA
TCAGCACGATGTTGTACTTCTCGCACAGCGCCTTGGTTTTCTCCAGGTAGCCTTCGCGCG
GGAAAATCCCGCCGCCGTTGATGCACAACGGTTCCATCAGCACCGCGGCGATTTCGCCGT
GATAGCGCTCAATGGTGGCGGTCAGCACATCGATGTCGTTCCACGGCAGCATGAACGATT
GGTCTTCAATCGCGCCGGGCGCGCGTCCCCAGGTATCCAGCAGGTCGCCCTTGAACTGTT
CCGGCACCGGCCAGCTCAGGTCCTGCTTCTTGCGCCAGCCCATGATGTTGTCGGCGTTGC
CGTGGTAGTGACCGTGGAAACGGATGAAGCGGGTCTTGCCGGTAAAGCCGCGCGCCAGAC
GCAGCGCGTTCTGCACCGCTTCGGTCCCGCTCAGACAAAAACGCACCATGTCGGCACAGG
GGATGTGCTTGATCAGCGTTTCACACACTTCCACTTCCAGGTCGCAGGTATCGACCGACG
TGACCTTGTGCATGTAATTGATCAGCGCGTCGTTGTAAGCCTCGTTATGGTGACCGGTAA
TCAGGGCGCCAAACTTACAGAACAGGTCCAGATGCTCGTTGCCGTCGAGATCCCACACCC
GCGAATTGCGGCCGCGATTGAAGGGGATCACCAGCGGGCGTTCCGGATCGCCAAAGTTGT
AGTGGGTCCCGCCCGGGATCAGCTCCCAACATTTCTTATAGAATTCTTTGGATTGGTCTA
ACGTCAGTTTGGTTTCCGCATCCATTATCTTGGTACTCCCTGTTTGTGGTTGAAATGACA
GATTCGATTGAGGTGGCGCGATGGCGCTGACGCCACAGCGTTGAAGATCGTCGGGGGTGC
ACCGTGGCAGCGCGTCGGGCAGCGCGATGTCCAGCGCCGACAGCCCGGTCACCCGGTTGA
GGTAAGCGGCGCCCTGCATCAGCAGTACCGCCATGTCGCCGGCGCGGCGCTGCGCCACGT
CTTCCAGCGCCGAACCGCGCAGCCATTCGTTGAGCGCGCCCATCGCCGACCCGCACCAGA
CCTGATAGTCCAGTTGGCGCGACGGCTCGCTGTTGATAGCCCAGCGGGATGACTGGCCGA
GATACCACTGGAAAATCAGCGCCATTTTTTTCTTCGGTTGCTGCTCAGCTTTGACGATCG
CCTGCGGCTGGTGATTGCGTTCGAAGTAGGTCACCGTCTGCTGCCAGACCTCCGCCAGCG
ACTGGTGAAAGATCTGTTTTTCAATCTGGGCGACATCCGCGGCGGGGATGTCTTCCAGCC
GGTCATACTGCTTGTACAGCGCGTACAGCTTCTGGGCGCGCACCGCGTACATGCTGCCCT
GCTTCATCACCTGCACTTTAGCGCCCAGTTCGAACATGTCGGCGGACGGCGCGGTGGCGA
CATCGCCAATCTGCACCTTGCCCAGCATCTGTTTTACCGCCTCCGAGGTGCCGGCTTCGA
CGCAGGCCTGATTGATCGACCCGGTCACCACGTAAGCCGCGCCCAGCGCGAACGCCGCCA
GCACCGCATGTGGGGTGCCGAGGCCGCCGGCCGCGCCGATGCGCACCCGCCGACCGCTGG
CGGACTGCGCCTGAAGCTCATCGCGCAACGCCACCACCGAGCGGAAAATGCACGCCAGCA
GCCCCTGATCGGTATGTCCGCCGGAATCCCCTTCCACGGTGATGTCGTCCGCCATCGGCA
CCTGACGCGCCAGCTCCGCCTGCTGCGCGGTAATCAGCCCGTCATCCAGCAGTTTTTTCA
GCAGGTTTTCCGGCGCCGGGCGCAGGAAGTGCTGCGCCACCTCACGACGGGATACTTTGG
CGATAATGCGGTTCTGCGGCTGGATACGGCCGTCGGCCCCGCGCGTCAGACCGGCGGCGC
GGTAGTACACCAGCGCGGCGCTCAGGTTGATGTAGGCCGAAGCTTCGATCACCCGCACCT
GACGTTCGATCAGCAGCGTGACGCAGCCCAGCTCCCACGCCGGATTGCCGGGGTTATGCA
ACAGGTTGACGCCAAATGGTCCGTTGGGCAGTTGGCGCTGAATCTGTTCCAGCTCAGCGG
CGATGCGCTCCAGGCTTAACCCGCCGGCGCCGAAAATCCCCAGAATCTGCTGCTGCCCCA
GCGCCACCACCATGTCGCTGGAGTGGATGCCGTTAGCCATCGCCCCGGCGTAGTAGGAAA
AACGCACGCCATAGTCGCGCTGGAACTGCCGGTCGCCCAGACGTTCGGCGCCCATCGGCG
GCAGCAGGCCAATCAGCTGCCCGTGTTGCGGCGCGGCATGACCGGCTTCAATCCGCACCT
CGCGGTCGTACTCCACCACCGCCAGCGGCGTTTCCAGCGCGTAAAGCGCTTCGCCGCCCA
GCAAGGGTTTGCCCGCGACCGCCGCCGCGTTGGCGGTGTTGTGTTGTTTACTCATCGTCA
GCTTCCCTGGCTTATCGGTTCGGCCGTTTCAACCTGAAACGGCGGGGTGTGATGGCGGGC
GGCATCGCTTACCGTGTCGCGGCTGAAACCGGCGCCGAGGTTGTCGCACAGCCCGATGAC
ATTGCCGCGATACAGCATTTCCACGATGAACGTCAGCGCGATGTCCTCCAGCGCGTGCCC
GTCCGCCGCGTAGCGGGCGTTGATCGACTTGCAGGTCAGCCGGTAGCGCAGTACGTCGCG
CTCGCACTTCACCTCGCCGCGGAATCGGGCGCTGTAGTGGTGGTCGCACAGCGTGCGCGG
CGTGAGATGCGGTTGCGAGTTAAGCCCCAGATAGTGCAGGAACACTTTGACCATCTGTTC
GCACCCTTCCACCAGGAAGGTGCCGGGCATCACCGGGTCATTCTTGAAGTGGGCTTTGAA
CACAAAGTGATCGGGGTCGATATCCACTTCGCCCAGCATCTCGCCCAGCCCGAACGCGCC
GCCGTCGCGCGACATCGACACAATGCGGTTCAGCATGCGGGTGTGCGGGTTACAGATGTG
GCCGATCCCCGGCCGGGCATAGGCCGCGCCGAAACAGGCGGCGACGTCGCCCTGCAGCAG
CGCCGATACGTCGCTGTCCGACAGCGCGGTCTTGTCACAGCGCAGCGGCGGCGTGAACCG
CGTGGACGGTATCGTCTCGCGGAAGTAGGCGGCGGTATCCAGCGGTTTGGCGCGCGCCAT
GTCGCGAGCGCTGAAGAAACCGGAGTTGGCCACCAGCTTGAACACCAGCCGGTCATCGAC
GTAGCAGAAATACTCGTAGCCGATCAGCACCACCCCGCCCGCCTTCACCACCGAGGTGAT
GTTGACGCGGCCGCGCAGGGTGTCGCCCGCGACCGGCATCTCGCTGTAGACCGTGGTCTG
GCTGTCCACCGCGCGGTAGCACAGTTGCCCCTTGAACAGCATGTCGCAGCCGATGACGGT
GAACGCCACGATCATGGCGTGAGACGACTCCAGCGACATAAACGCCGGGGCCTTGCCGTC
CACCACGTACCAGGCGTCGGGAGGAATATCGTATTCCCACTCGATAAAGCCCGGCTCCAG
TTGGTCTTTCTGCGCCGACAGCGCGGTAATGCGCGACACGAACAGATAAGGCGGCGACGG
CATACGGGTGCGGATCGGGTAGCTGTCCGCTTCCTGATACGCCTCGCCCAGCACGCGGGC
GATGCTACCGTCGGTCAGTTCCAGCAGTTGTTGGTAGTCGAATACCGGGCGCGGGCGTAC
CACCGGCGCGGCCGTTTCCAGCTCGACGCCCAGTTGACGGGCGATCAGCCGGTGGAAGGT
GTTTTCCAGCGTCAGATAACGCAGTTGGGTGTAGGCGTGACGCCACTGGTGCGCGGTGTC
GTGCGGCACTCGCGAGGTGATAGTCAGCGCGGCGGGCGGCAACCGGGTGACCGGTGCGCT
GTCCGCCAGCGCGGCGAAGCGGGCGATCGCCGCGTCGCTCAGGACGATCTCTTCCACCGT
TTTATCGCGGCCGGTAAAGACGCTCACATTCAGCGACACGTTGGCCGGTGACGCAATATC
GCCGGCGCTGGCCCGCCGCCCCTGCGTCGGCTCCCGCAGAATCAGATGGCTGTAAGCGCG
ATCGACGCCGATATGGCTGACGGCCGCCCGACGCGGTCCCTGCGTCGACGCGGCCCACTC
CGCTCCCTGCAACGGCACCTGCAATCCTTGCCCGGCGGCGGCGCGCAGCGGTTGTGCCAG
GGTGAAATCCGGCACCCCCGGCAGGTATGCCTGCGACAGCTGCAACGCGGTTTTGATGAT
CCCCAGCAACCCGCCGGCGGCGGACAAATGGCCGTAATGCGCTTTCAGCGTACCCAGCGT
CAGCGGGGTTGCCCGCGCGTCGGTGCGGTAAGCCTGACGCAACGCCGCGCACTCCGCCTC
CAGCTCGCCGGGGCGAGCGCCGGCGTACGCCTCAACATACGCCACCTGATGCGCATCGCA
CCCGGCCGCCGCCAGCGCGGCGGCCATGTTTTCCGCCAGCGCTTGTGTCTCCGGCACGAA
CGACAACGAACGGTTCGGCGCATGGGCGATCGCCAGCCCCTCCACCAGCGCGTAAATCGC
GGTGTCGTCACGCAGCGCATCCTGCTCGCGTTTGAGGACAATCACGCCGCCGCCGTCGCC
CACGTTCTGATTGGCCTGCAACGACTGATGGTCCCACAGGACATTTTCCACGCCGCCGGC
AAAGCTACAGCTGGCGATCAGCACCGCGTCCACCTGCTGGCGGTCCAACATAAACTGCGC
CAGTTCGATGGCTTTGAACGGCGCGCTCTCCTCGCTGTATAGCGAGAAGGTCGGTCCGTT
GAGCCGCAGGTGGGCGGCCAGCCGCGATGCCACGATATTACCGATGCCGCCGGTAATCCC
TTCCGGGTACGGCGCCGGAAACAGCCCGTCGCGCACGATGCCTTCCAGCGCGGTCTGATC
GTCGGTGGACAGCGCGATGCCGCAACGTTGCAGACTCTGCGCCAGTTGCCAGCCGATTTC
ATTGCGCGCCTGATAGCGCAGACAGCCATAGTCCACGCCGCCGGCGACGATCACCGCGAT
ATTGCGGCGGCTGCCGTCCAGCGTATAACCGGCGTCCAGAAACGCGCGCTCGGCCACCGG
CAACAGAAACAGGTGCGACAGCAGATGCGGCCCCACCACATTCGGCGGCAGTTTGAAGTG
CTTGCAGTCAAAGTCGAAACGTTCGATATACGCGCCCTGCGGCGGCTGCGACACCCCACG
CTGCGCCAGCACGTCCGGCCGTTGCTCCATGCCGATCCAGCGGGTGCGCGGCAGGTCGGT
AAAGAACTGCTCGCCCTGCTTCAGCGCCTGCGCCAGTTGACTGCTCTGCTGGGTATGCGC
CAGATGTACGCCGATGCCGACCAACGCCAGTGGCTGATGCACCTGCGCCGCCGGGGATGA
CGCGGTATGGCGGGCGCGCAACCCGGCATGGTCTTCACTCACCACCAGATGGGCATTGAC
CCCGCCGAAACCAAAGGCATTGATGCCGGCACGCTTCGGCCTGCCGGTGACGGGCCACGG
ACAGGTGCTGCGCACCACATGGTCCAGCGTCAGTTTGCCTTCCGGGGTGTTGACCAGCTC
GGTTACGCCAGGCGTCGCCGGGATCTGACCGTGGTTAAGCGACAGCACCACCTTCAGCAG
GCTGCCCATGCCGGAAGCGGTCAGCATGTGGCCATTGTTGGCTTTGTTGGCGCCGATCAG
CGGAACCGCGCCGTGGGCGGCGAAGAACCCTTCCACCGACGCCAGTTCCACCTGATCGCC
GACCGGGGTGCCGGTGGCATGGCATTCCAGGTAGTCAATACGGGTATCGCCGTCCGGATA
GGCGCGCGCCAGCGCGGTGCGCTGCCCCTGAATATCCGGCACCAGCATGTGCTTGGCGCC
GGCGTCATTGGACAGCCCGACCGACTCGATCACCGCGTAAACGGTGTCGTTGTCGCGCAC
CGCATCACGGTAACGCTTCAGGGCGACGATGCCGGCACCCTCGCCGGCCTTCAGCCCTTC
CGAGGCGCGGTCGAACGGAATCGAGATCCCCTGTTTGGGGAACGCCTGCAACACGTTGAA
ACCGTGATTGATGTATATGTGATCGGCGTGGCACACCGCTCCCGCCAGCATCAGGTCGGC
CTTGCCGCTTTCCAGATAGTCCGACGCCAGTTTGATGGCGTACAGCGCCGACGAACAGGC
GGCGTCAAGGGCGAAGCTCGGCCCGGCCAACCCCAGCGCCAACGCCGCCACCGTGGCATT
ATGACCGCCGGTGATCAGGTTGGCGTCGGCATAGGCGGCCGGTGGCCAGATAGCATCAAA
CCGGAAATCCGGGCGGTGAATCAGCGTCTGAATATAGGGTTGCAACAGTTGATGATAAAA
AGGCGTCATCAACCGTTTTACCGCATGTGTCGGCATGCCGATATTACCGATAATTAACCC
GGTCTTTTTCAGAAGTGCTTGATTATGGCGATATCCGCTATGACTGAGCGCCTGCTCGGC
GGCATACAGGGTCCATTTAAATAATGCATCCAGCGAATTCAATTCGTCGGGCGATAAATA
ATACCCCTGAGAATCAAATATAAAATCCCTGACATACCCGTTGCGATTGTAATTAATCTT
ATCGGCAGTGCCTGGCACCGGATGATAATAATTATCCGGCGACGTTCCCAACTCCTGTTC
GGACACAGGCGAGGCGCTATCCTTCTGCTGGCACAGGTTTTCCCAGTAGGCCATAGGGTT
ATCCGCGCCAGGAAACAGGCATCCCAGCCCAACGATGGCTATCGGTTCCATGAAAACATC
ACTCCTGAATATCAGCCGGTGGTGTCCTGAATATGCTCGTGTCTCCCCGTCATCTTTCAA
GTTGCAGCTGCATTGACTGCAACTCGACATCTGTTGGGTCTATATTCAGGAACCGGTTGG
CTCGTTTTAATTAAACGGTCATTTATTTGCGATGACGCTCTCGGCCTGCGAATAGCAGAA
TAATTTCCTTAATGCTGATGACGCGGTAAATTCCACCTGACTTAACCGGCTGTAAATATG
ACCCTGTTGGTCATGCAGGACGATATCGGTAATAAACGACGACAGCGTTTGTTTAACGAT
ATGCATCGAGGCAAAGAACGGCACACCGGCCGGTATCGGCGCAAGATGCTCAATGCGGCC
AATGCCCGACGGCAGGCCCGCCTTGTCGGAACGCAGCATCAGCCACATCAACGGCAGTTG
CAGCCCGACGTCATGGACGAAGAAGTCGAACGCCGTGGTGGCGAATTGCCCGGCGGTCGT
CGCCTCCGGCAGTTGGCAGAGCAGCGTCAGGCTTTCATCGTCAATACGCACCAGCTCGCG
GATGCCGCGGAACGCGTCGCCGTGAAACAGTAGGCTGCCCTGACGCATGTCGCCGTACAC
CGGCTGGTCCAGCCCGGTTCGCGAGGTCAGGTCCGCCGCTACCTGCAACTGTTGCGCGGC
GGGCGCCTTGACGCCGAGCGTCAATTTCGCCTGATAGTGCTTCTCGCCGCGATCGTTGAG
AATCACCATCTCCAGCGCCAGCGTCTCATCGCCCGGCTGATACCCGGCGGCGGGCTGCCA
CTGCACCTGCCAGTCTTCACGCTGACTGCCGTCGAACACGATGCCTTTCAGTACCGAAAA
GGCGTCCACGGCGGTCACCCGATAGCCGGGGAAACGTTCCACGGCGGTGTGCGCCATCCA
GGCAATCGCCGCCGTGGCGGGCAACACCGGTTTATCGTTGATGACGTGGTGCAACAGGAA
CGGGTTATGCTGCGCCAGCAGATACCGGTGTACCGTTTCCCCCTGACCCAGCGCTTTGAC
CGCCTGCACCGCCCGGTAACTGGCGCCGCCAATCGTGACCTGCCGGGTCACGCCATCGCG
GAACTCATCCAGAAAGCGGCGATACCCTTCCGCCGCCGGAATGATGGTCATGTTTTGCGC
ATCGTAAGCCCGCTTCAGGGTGTCGTTGACCATTCCCCCGTCCCACGGTCCCCAGTTAAT
GGCGCGCAACACCGGACGCTGTTTCCCGGCAAGCGGCAGCCAGCTGAACTTGTTGAGGAT
CTCGTTTGCCAGCGCATAATCGGTCTGCCCGGCGTTGCCGAAGAAACCCGACACCGACGA
GAACAGTATCACCTGGCGCAGTTGGCTGGGCTCCAGCGCCTGCAACAGGTTTTCCAGCCC
ACGCACCTTGACGTCGAACACCGAGCGCAAGTCGTCCAGCGTCTTCTTCTCGATGCGTTT
GTCAGCCAGATTGCCCGCACCGTGAATGATGCCGGTCACGGCGCCGTACTGCGCCGCGAC
GTCGGCGAGGATGGCAGCCAGCTGTTCCCGATTGGTGATATCGCACTGGCGGTAAACGGC
TTTCGCCCCGCGCTGTTCAATCGCCTGCAGTGTCTGGCGCACCTCGGCGTTGTGCTCCAG
CCCGCTGAGCATGGCGCTGATTTTCACCGGCGTCGGCTGCACCTGTTGCTGTTGCAAGCT
GGCGATGGCCGCGGCCTTCCTGGCCTCCGGCGTCTGCGCGCCCACCGCCCATTCCGGCAG
CGGCGCGTCAATATCGGTCCGGCCCAGCAGAATAAACGTGGCGGGCGTACCCTGCGCCAG
CGCCTGCACGCAGCCGGCGGTAATGCCTCTGGCGCCGCCGGTGACGACGAACACATCCTG
TGCCGTCACCGTGCTTTCGCCCGCCGTCAGCGCAGCGGCGGCCGGGCGCAACGCCAGCGT
CATGCGTTCGCCGCCCGCGGGACGACCGACTTCGCCGATCGTCTGGTTGCTATCCTGCAA
CTCTTCGCAAACGATACGCGCCACCGCTTCGTCGCCCAGCGACGCGGCGATATCCACCGT
GCGGCAAAATACCGATTTCCATTCGATATTCAGCGCCTTGGTCAGGCCGGTAACGCCGCC
GGTCACCACCGGCAGCATCTGGCGCTGTGCGGTGCCCAGTTCACCGTCCCCGCGCGCCAC
CACCAGAAAATAACCGTTGTCGGCCTGAGTCAGCGACGGCTGCAGGCGACGGGCCAGCAG
GAACAGCGTCTCGACGGCGCTGTAGTCTTGCGGCCTGAACACCTCCCGCAGTTGTTTCAC
CGCCGGGCGCGCCGCCTGCAGGTAAATCACACCGCCGATGGCGCCATGCTGCGCTTCCAG
CGTAGCGATGGCGTCGTCAAGCGCGGCGGCGTCCGGCTGGACCAACGTCAGCGCGGCGCT
GCTTTTCCGGCGTTTTTTCCCTTTCGGCGCGGCCGGCAGCACGGTCATCCACACCGTGCG
CTGACCGTGCTGCGCCAGTTGTTGCAATAACGCCGTCGGCGTTTGTCCCTCTTCGTCGAT
CACCAGCCAGGTCCGTGCCGCCGCAAACGCCTGCGGCAGGCGATCCGGCAACGGTAACGG
CTGTTGAACGACGTCATAACGCCCGACGCCATGCGTGTCGGCAACCGGCGTTTCGACGAT
CGCGGCGTCAACGGTAGACGCGGCGAATTGAGCTGTGGTCGGCTGAATCACACCAGTAGC
GCGTGATTCAGCTAGCGGCTTTTTTACTGTGTTGTCCACCGTGGTCGTGGTGACAAAGCC
CAGCGACCGCAACGTCGCTTCAGAACCAGTGTCACGGCCGCCTTTGGCTTCCGATTCACG
CAGGTTCTCTTCCACGAAGAACTCGCGCGCCGACTCCGTTTCGCTCTCTTGCGTTCCACC
GCCGCGAATATCGGCGATAATTTCCGCGATCATGCCCATGAAGAAATCGGACATTTTGTT
GATGTTGCTGAGGGCTTCGATATCCAGCGTTTCCAGGTCTTTGTTCTTGGACGCGTCGTG
GTAGACACCCGCATCAGCGGAGAAGGCATCGAACATGGCGCCGAAGATTTCCAGACGCTT
GATGGAGTCGATGCCCAGATCGGCTTCCAGATCCATCTCACCGTCAATCATGTCCTGCGG
ATAACCGGTGCGGTCGCTGACGATGGCGATCAGTTTGGCGGTGATTTCTTCCACCTGGAT
CGCTTCAAAACGAGCGACTTGTTCTTCCTCTTCCGCCGTCAGCACTTTAGCGGCTGGCGC
AGTGGCGGCGGCTGGCGCAGCGGCAGCAGCCGCCGCGGTTTCCTGAACCGCAACCGGCGC
CACTACCGGCGCAGCGACCGACACGGCGACCGGTGCCGGGCTGGCCGCTATCACCGGGTC
GGGGATGGCAGGCAGCGACGGCGCGCTGGCCGCAACCGGTACAATCGGCGCAACAGCCGC
CACCACCGGCGTCACCGGTGCGGCAACCGCGGGCGCTGTGACCGGAACCGCGGTGACGGA
CAGGACGGTGTTCCCTGATACTGGCGCGGCAATGACCGCACGACGAGGTTGCGAAATCGC
ATTGTGGTTATCGTTGACGTCAAACAGATCCTGCTGCGTGGCGAAATAACGCTCGTGGTT
GGCGTGGTACAACTCCAGGTTTTTGTTCAGCAGTTGAACGCTCTGGCCCAGACTGGTCAG
CATATGCGGCAGGTTCTGGTGATCGGGGTATTTGTCCAGCAATGTGAACTGCTTGTTCAG
CAACGACTCCAGCAACGAGATGTACTCCTTCTGGTTGGACTGGAATTGCTGATGCAGTTG
ACTCATCACCTGCTGAGCGGTTAGCAAGCCGTGCAACGTGCCGTTATCGTGACTGTGCGT
CAAGGGAGCCTTGTTTTCCATTACAGTATCTCTCTCTGAGGTAGGTAAAGATGGTTTTCC
TATGTCCTGCGTCCTTGAAGCAGGCGCCGGGAAGGCGGGTTCGGAGGCGGCCGACGGGCC
GATACCGGTCTTCAACGTCTCTGTCTGCCGAACCGCGGCGTTGGGGGCCGTTGTTTTTAA
CACTTCGGTTTTTAAAACGTCAGTCTTTAAAACGTCAGTCTTTAAAACGTCGGATCTGGG
GCTGACAGTGGCGTTGGGACGGGTATCCGCTTGCGGCGGGGTAGCAACGACGGCGCGCTC
GGCGATGAACTGATCCACCACGCGGGTATCGCCGTCGCGCAGCGCGTTGAGGCGACGGGC
GCGGTTTTTCGCCGACAGGAAAAAGCCGCCGTTCAACCGCACACTGACGCTGCTGCGCTT
ACGCGACGGCAGCGGCGCCGGACGGGCGTAGCGATCGAAGGCGGTCAGCGGCAGCCCTTC
GGCCACCAGACGCGCAATCGCCCGGGACAGCTGCACGCGCTCTTCACCTTTGTCGCTGGT
GTTGAGCGACACCACGCTGTGCGGCCGATCTTTGAGAATATCCGCCACCAGTTTGCCAAG
AACGCCTTTCGGGCCGATCTCGATAAACAGCCGCCCGCCTTGCTGGTAGAGGGCTTCGAT
GGTCTGGCGGAACAGCACCGGTTGAATCAGTTGGTTAGCCAGCACCTCGGTGATGGCCGC
CGGCGTGTCGGGATAAGCCTGCGCCAGCGCGGTGGAATACAGCGCGCCGTGCGGAGCCTG
AACATTCACCGCCGCCAGCTTCTGGCGGAACGGCGCTGCCGCCGCGGCGATGTAGCGGGT
ATGAAACGCGGCCGATACCTGCAACAGACGGCAATGGACTTTTTTCGCGTCCAACTGCTG
GTGCAATTGGTGGATCTGCTCGCTGGCGCCGCCAAATACCACCTGAGAAGACGAATTGTC
GTTGGCGATGACGATGTCCGGGTACGCGGCCAAAATGGCTTCACGTTCGGCGGTGCTGAG
CGACGCGGCCAGCATCGCCCCGGCATCCTGATTATCACCCGGCTTACTGGCTAACGCCGC
CGCTTGCCCACGAGCCAGCGACACCCGATAAAAATCATCGTCCGACAACGCGCCGGCGGC
CCACAGCGCGGTCACCTCGCCGTAGCTATGACCGCAGAAGAAGTCCGCTTTAAAGCCGAT
GTTCTTCAGCAAATTGTAGTAACCGGCGCTAATGGCGCCGATAGCCGGCTGGGCGTTGGC
GGTCTCCGTCAGGCGCTGCTGCTGTTTCTGCCGTTCAATATCATTAAACGCCGGAATCGG
GTAAACGACCGGAGAGAGCGCGGGCAGGTTGTCGTCCTGCGCCAGGGTATCGAGCGTTTC
CAGCGTCTGGCGCAGTTCAGGAAAATCGACCGCCACGCCGCGCCCCATGTTGACATACTG
GGAGCCCTGCCCCGGAAACATCGCGACGACCGTGCCCGCCGTCGCCTTCGCGCACGGCTG
ATAGTAAATACCAGCCGGATGTTCCCACCCTTGTTCGCGCTGGCGGGAGAGCTGTTTGAC
AGCCATATCGAGGAACGACGCCACCTGCCCGGCATCCTCCACCACAAACAACAGTCTGGC
GTGTTCTGTCGGCAACGCTTGCGGATCCTGCTGTCTGAGATGCTCGCGCAGCATGATGTC
CGGCGACGACTCGGTAGCCCGCGTCGCCGCCGCCTGACAGACGGTCAGCAACGCATCGGG
CGTCTCGGCCTGGAACAGCAGCGTGGCGGGCAGATCATTGAGACGGTAGCGCCCCTGCGG
CTCGCGCTCATACTCTTCCAGCACCGCATGGAAGTTGGTGCCGCCAAAGCCAAACGCGCT
CAATGCGGCGCGACGCGGCGCATTATTCGCCGGACGCATCCAGGGGCGCGCATCGGTATT
GGCATAGAAAGCCGCTTGCTTATCGGCCACCGCGTCACACGGCTGCTCGACGTTGATGGT
CGGCGGCAGCACCTTGTGGGATAACGCCATCGCCACCTTGATCATCGCCGCCGCGCCCGC
GGCACAGCGGGTATGACCGATTTGCGATTTCACGCTGCCAAGCGCGATCGATTTGGGCGC
CAGCGCCATCTCGCCGAACACCGCGCCGAGGCTTTTCAGTTCGGTGTTATCGCCAGACGC
CGTGCCGGTACCGTGCGCTTCCACCAGTTGGATATCCGACGGCGCGATCCCGGCGCGCTG
ATAAGCGCGATGAATCGCTTTCACCTGCCCTTCGTAACGCGGCGCGAAGATGCTTTTCGC
CCGGCCGTCGCTGGACGCTTCCACCGCTTTCAGCACCGCATAGATACGATCGCCGTTCAG
TTCGGCATCTTCCAGGCGTTTTAGCACCAGCATCCCGACGCCATCCCCCAACATAATGCC
ATCCGACTGTTGATCAAACGGGCGCGACAGGTTGCTTTTGGAGAGCGCGGGGGTTTTGCT
AAAGCACAGGAACGAGAAGGCCGAGTTCTCCAGATTGACGCCGCCGGTCAGTACCGCGTC
GCAACTGCCGGATTGCAGTTCGCCCACCGCCGACTTGATCGCGGCCAGGCTGCTGGCGCA
GGCCGCATCGACCATGTAGGAAGTGCCGCCAAGATCAAAGTAGCTGGCGATACGGCCGCA
GGCCACATTGCCCAGAAAACCGGGGAAGCTGTCTTCATTCCATTCCAGATACAGGTCGTG
AACGCGGTTAATCACGTCATCGGCAACCGCTTCCGACAGCCCGGACTTGACCATGATGCG
GCGCAGATAAGGCGCTTGCTGGCGGGCCGCCAACGAGAATGAGGTATTGCCGTTGCCGCT
CCCGCCCAGAATCACGCCGATGCGATCGCGGTCAACCAGGCTGCCGTCCCCCACCAGCCC
GGCATCTTCCATCGCCTGTTTGGCAACGTACAACGCAAACAACTGCGCGGTGCTGATAGA
GTCGACAATCGCGGGCGGAATCTTGAATTCCACCGGGTCAAAATCAATCGGCTGAATAAA
ACCGGCCTTGTGGCCGTAGGTTTTATCCGCCTGCGTAGCGTCGGGGTGATAAAAGTCATC
TTTATACCAATAATCGTCTCCCGGCAGGGTATCGATATCGGTAATGGAGTCCTTTTTCCC
ATTTATATTACGCCAAAAATCATGCAGGCTGGCGGTATCGGGAAAATGACTGGCCATCCC
GACAATCGCAATATCACTCGACCCATTATTCAGGTTCAATATATCTTTCCCTAACATATA
TTCCCTCTTACACGAAGGCGTGGTCAGCCCCGGGCGACATGAAATCATGCGCCTTATTGT
GACCGGCTCCATTGTTAATCAAAGTTGAAGGTTATTCTTAGTTGCCACAGCCATAAAAGA
ACAGGAAATAAAAACGATCTCCATTCATTTCTTTGACAAGACCTCTGTTCTACCTCGCAG
CATCCCTATGATAACGCCGATAATAGCGGCAATGGCTGCGACAACGGTTTCAATCGCTAT
CACCGAAAATATATTGGTTATGTTAAAAGGAGAATACTTCACGATGATGAATATACTCGC
CACCACCGCGGCGCTGAATGCATGTAGAATGAAGTACATTGACCACTCATCCAGCTCATC
ATCATCGTCGAAATGCAATACCCCTATCTTGGTATCAATCACCGCCTGTTTTTTCGCAAT
ATGCGTAATCCATATTGATATTATCCATGCGGTTCCTCCACAACCGAAGGCAAAGGTTTC
CACATCCAGATTGGTTTGCTGGTGGTAATATATCCATGAAATAAAACCCACCGTTAACAT
TGCAATAACAACCCAGGGAATAAAATAATTCACCACCAGGTGTTCATCGCTAAATGCCTT
ATTTTCATTATTTCCATTGCGCTTCCAGGCGAATAACTGTTGCTGATACCACTGCGTCAC
CTTTGGCATAAAGGTTTTATAGATCAGTAGTATTGATAAGAATACCCCCCAGAAGAGACC
ACCAAGCGCCAGCAACGGGATCTCCTTATATCGCATAGCTGCGGCATGATAAATCACGGA
GGTAATTATCATCACGGGAATAGATATCATCACCGAGGCAATAGCCAGCCTTGCCCATAG
CCTGGCCGGGCGATTATTTACAGGCAGGGAGGTTTGTGCCAGCGGCAATGATGAATTTAT
ACCGGTAAGACGGCCAATCTCCTCTAACATCAACTCAACGGTAACGGAGAAGACGGCAAT
CATCGGGAAGAAAACACAAAACAGGATAAAGTGCACTCTTTTATCCGGATCATCACTGGT
GGATAGAAAGAATATAATGAAGAATATCGCCAGTTCGATAGCCACACGGATAAAGACAGC
AATAGATAACCTAAAATTAATAATTCCTTGTCGCATAACGCTATCCATAAACATCTCCGA
AAACACCGCCATCTCAGAATGGTATCAATTAACTGAGAAAAGCATAAAAACATGGAATAT
TTAAAACGTTGTTTTATTTGTTGGGTTTGGGATTAATTTAATTTTGATGACTTACTGTAT
ACAGCAGCAATAGCACGTTTTCAAACCAGCCTGAAAGTAGAATCAAAAATTATCAAAATT
ATAATAATCATCCATTTAGACGATAATCCCGCCTCAATTAGACATAAAAATTTAAAAACA
GACAAAAAATAGAATAAAACTCTACATAAAAGATAAAAAACAGCTCATGTTACCGATAAT
TGTGCATCAGACCATTCTTGATACAATCTTGACGAAAGGTTCATAAATAATTGATAGAGT
ATTCAAAGAAACAACCACGCAATGGATGCTTACAATATCTTTACATTCACTTATATTTGA
GTTGATTGATAACAAATCGATGTGGTATATAAATCCGATAAGGTTTAAATAACTAGCAAA
CGTGCTATTAAATAATTTATTTCAACGAAAATTAAGTTGTCTGAAATAATGAATTCTGAC
ATATCTATATAAAGGGCATTCGGATCGATTTGCTCTGACGGGTTCTCTGACAGAGATTCC
CTGACAGAGATTCCCTGACAGAGATTCTCTGAAAAATTGTAAGCTGAACTGTAAGCCGCG
CGCATCTCTGCGTTTATTCTTGTATTTAGACAGAAAGGATTCTGTGATGGTTTCTCTTGC
ACGGTCGATTCTCATCCATGAATGGCGGCGTTTTCTGCCCGCAATACTGGCGGTTGCCTT
CTCGGGCTTGCTGGTGGTGGTGCAGTTGGGGCTGTTGCTCGGTATGTTCGGCGCAGTCAG
TGTCTATATTGACCGTTCTTCCGCCGATCTCTGGGTCGGCTTCCCTGATACACAAAGCAT
TGACCTGCCAAGACCGATTTCAGAAAAAGTTGAAAACACCTTATTGATGAATCCGGAGAT
CACCGCGGTCGAGCGGCTGTCGTGGACGTTGGGCGACTGGCGGCGACCTGCCGGCGGCAG
GATTTCCGCGGTCATTATCGGTATAAACCTGCAGCCGAACGCCATGACGTTCGCCAGCCT
GCTGACGCCGGAAAAGAAACAGCTGCTGCAGGTGCCGGGCAATCTGCTGGTGGATATCAG
CGATCTCGACAAACTGGGCGTGAAGGTGGGCGACTCTACCGAACTGAACGGCAAGCGGGT
GCGCGTCGCGGGGACGGTCAGCGGCATGCGGTCAATGGGCGGCGTCAACATCATCACCTC
GCTGTACACCGCCCGCACGCTGGATCCGGCGTTGCTGAAAAACAATCTGGACTATTTTCT
GGTCAAGATCAGAAACCCCGCGGACGCCGAGCGCGTGCGCGACCAACTGCAACCGACCGG
TGAAAATCGCCGCTTCCAGGTCTGGACCGCGCAGGAGTTTTCCGAACAATCGATCGGCTA
TTGGATCTTCGAGTCAGGGTCAGGCAGCGGCTTTCTGTTTTCCTCAACACTGGGGTTCGT
CGTCGGCATCGTCATCACCAGCCAGACCCTGATGGCGGCCATTGTCTCCGCGCTACGCGA
ATACGCCACCTTACGCGCTATGGGGGTCCCCACGCGTGCGCTGCGCAAGGTGGTGCTGGA
ACAATCATTCTGGATTGGCGTGACCGGGCTGTTGCTGACCACGCTGATCACGCTGGCGCT
ATCGGCCGGCGCACAAGCGCTGTATGTCTCCTTCACGCTGCCGTTGCCCGCGCTGATCGT
CCTGTACGGTCTGGTGATGACCACCACGCTCTTATCCGGGCTGATGGCCTTGCGGGCGTT
GAACCGCGCTGAACCTTTCACCCTGTTACGTTGAGACAAGCGGATGAGCACAACCATCAC
CATAAACGCCAGACACGTCAGCCACAGCTTCACGACCGGCAAGGTAGTTCAGCCGGTCGT
GAAAGAGGTGGATTTGCAGATTGCCGCGGGTGAGCTGACCCTGATTATCGGCCCTTCCGG
TTCGGGCAAAAGTACGCTGCTGGCGATCTTGTCCGGGCTGCTGCGCCCGCAATCAGGGCA
GGTGTTTATCAACGGGCAGGACATTACCCAATATCACGATCGCGATCTGGAAAAATTCAG
GTTGCATCATTGCGGCTTCGTCTTTCAGGGGTTCAATTTGTTCGGCGCGCTGAATGCATT
GCAGAATGTGATGCTGCCGCTGACCTACGGCGAACAGATTTCGCAGCAGGAGGCGAAAGA
GCGGGCGTCCGCCACGCTGGATGCCGTGGGACTCAACAATCGCAAAACGCTCTACCCCGC
CGAGCTGTCAGGCGGGGAAAAGCAGCGGGTGGCGATTGCCCGTGCGTTGGTCAAGCACGG
CCAGTTCCTGTTCGCCGATGAGCCCACCAGCGCGCTCGACAAGCATAACGGTCAAATTGT
TATCGACACATTGCGTCACATTGCCCACCAGCAGGGCTCCACCGTGGTGGCGGTGTCTCA
CGATAACCGTCTGATTGAACACGCCGACCGGGTTATTACCATCGAAGATGGCCGTATCAC
CCATGATTCCGGTTCTTCACTTCACGGAGTTTCACTGACATGAAAGTTATCCACCTGGCC
AGTAGTCTCGTCATAGCCCTGGCGCTCAGCGCCTGCGACGCCGAAAAACCGTCGCCACCG
GCAGCGCAGTCCGCCCCCTGGGTTGCCATCGCCAAGGGCTACATCAGTATCGAAGGCGGT
ATGATCAGCATTGATGCGCCGCGCGCCGGCATCATCAAACAGATCCTGGCGGAAGAAGGC
GATGAAGTAAAAAAAGGGCAGTTGCTGGCGCAGATCGATGATAACGAGGCCGAGCTGTCG
TTACGGCAGTCGCTGACCTCGCAGGATGAAGCCACGCAGGATGTCGCCACCAGCAAAACC
AAGCTGGAGATTGCCGAACGGGAATACCGCCGGGTACTGCCGCTCGGCACCCAGATCATT
TCCGATCAGTCGAAACAAAACCTGAAGGACCAGATGTCGCTGGCGCGCGAGGATCTGGCC
GCCAAAAAAGCCGCGCTGGAAACGGCCAAAGCCAAGGTGGCGTCCGCCCAGTTGGAAGTG
GACAAATTCCGGGTTCTCGCCCCTGAAAACGGCAAGATCGTACGGCGATACGCCAAGCCG
GGGGAAGGTTCCTCAACGCTGAATGTGACCCGCCTGTTCACGCTGGCGCCGGACGCGCCG
CGCATTGTACGCGCGGAAATCGAGGATATTTTTGTCGATAACGTGCGCCCCGGCCAGTTG
GCCGAGGTAGCGCTGGAAAACAACGAGAAAAAGGTCTATCAGGCCAAAGTGCTGCGGCTT
AGCGAAGTCTTCGGCCCCAGCGTGCAAAATACTGACGATCCGACGGCCAAACAAGACACC
CGGGTGATTGAATGCGTGCTGTCGCTGGATGCGCCGAAGATCAAACTCGGCCAGCGGGTA
ATGGTTAAAATCTACCCGTCGGGCACGGTGCCGCCCGCCGGCGCTCCCACCGCGGCCGCG
GCGCCATGACTGTGTTGTTTGCGGCGTTGCCGCCCGCGTTGCGGCGCCATCTTTACTTCG
CCAGCCAGACGATCGAGGTCAGCGATGCCGCGCAGACCCAACTGCTCAACAGCGGGTTAA
CGCTGCCCGCGTCGCTTAACCGCGCCGTGCTGAAACGCCGGGTGGAATTCCTGTCGGGGC
GCGCCTGCGCACGCGAGGCGCTGCGGCTGGCGGGAGTGGCGATCACCGACTCGCTGCCGA
TTTCGCCCCATCGTCACGCGGTGTGGCCGGCCAACATGGTCGGCTCCATCAGTCACTGCA
ACCAACTGGCGTTTGCCGTCGTCGCCCATCGCCAGGCGTTGCACAGCGTGGGGATGGATA
TCGAAGAGTGTATGACGGAAAGCGTGTTGGATAGCGTGCGCACACTGATCGCCAAACCAC
AAGAACTGCGCCTCGCGGCGCAGACAGGGCTCGCCGAGACGTTGGCCAGCACCCTGCTGT
TCTCCGCCAAGGAGAGCCTGTTCAAAGCCTTGTTCGCCGACGTACAGCGGATTTTCGACT
TTTCCTGCGCGCAGTTAACCGACTGGCAGCCGTCACGACAGTACCTTCAGCTCACCCTGA
CCCAGTCCCTTAGCCCCACTAACCCACAGGGGAAACCACTCTGCTGTCACTACCACTGTT
TTGACCATCACGTCCTGACGCTGTGTCTGGAGCCCCAGCCCAACATAGACCCGGCTTAGG
GCGTGCTTCACTGTCCCACGCCAGCGGCCTCATCTCCCGGGGTAGCCCCGTCATGCCGCC
TGTATAGCTGAGCACGCCCGACAAGAAAAACCGGGGTAGAGAAAAACAGCGGTAGAAAGA
AAAGCGTTACCGGGCCAGCACCCGCCGGGTCGACGCCGGGTTATTGACCAGTTTCTCCGC
GGGCCGAATGGGCCGGCGGACCAGTTCACCGCCGCAGTTAGGACAGCGACCGCTCAGTTT
ATCCTCCGCGCAATCCGCGCAGAAGGTACACTCAAACGAACAAATCCGCGCCAGCAATGA
ATCCGGCGGCAGATCGACGTCGCAACATTCGCAGTTGGGCCGTAATTCCAGCATGATGAC
GCTCCTGTTTTCAGGTATTAACCCAGTTGGTAAACCTGCCCGGCTTACGCCGTCAGCAAC
CCGCTCGCCAGCCAGTCGTCGGCACGTTTCACCCCCGGCAGCACGAAGAAGTACCCCCCG
CCGATCGGCTTGATGTACTCCTCCAGCGGTTCGCCGTCGAGCCGTTTTTGCACCGTCAGG
AAGCCTTTTTCCAGGTCGGCCTGATAGCAGACGAACAGCAGCCCCATATCCAGCTGACCG
GAGTTGGATACCCCCAGCGAGTAACTGTAGCCGCGGCGCAGCATCAGGTTGGCGCGGGTT
TCCGACGTGCGTGGATTAGCGAGACGGATATGCGCGTCCAGCGGAATCACTTTGCCTTCC
GGGTCCTGACTGTAATCCGGTTCGTCATGCTCATGGGTCATGCCCAGCGGCGCGCCGCTG
CGTTTGTCCCGGCCGAAAATGGTCTGCTGCTCCCTGAGCGGCGTGCGGTCCCAGAATTCA
ACATGAAAACGGATGATGCGCGCCGCCTGATAGCTGCCGCCCTCCGTCCAGGCCGGCTCG
CCGGATGGAGCGCCGACCCACAGAATCTGGTCCATCAGCGCGCTATCGCCGGTATTGGGG
TTAGCGGTGCCGTCCTTGAAACCCAGCAGATTGACAGGGGTTTCCTGGCCTTTGCTGCGC
GCCGCGTGCGCGGAAATAAACCCTTCCCGCTTCCAGCGAACGCTGAGCAGGTCCGGCGTC
TGCTTGATGATGTCGCGCAGCGCGTGCAGCACCGTTTCGTTGGTGTTGGCGCAGATCTGC
AGCAGCAGGTCGCCATGACACAGGCTGGCGTCCAGCGAGTCGTTGGGAAAACGGGTCATG
CGTTGCAGTTTCAGCGGCTTGAGCGCCTGCAAATCAAACCGTTCATCAAACAGCGACGCG
CCGACCGATACGGTGATAGTGAGATTATCCGGATAGATGTCCGGCCCCATGATGCCGGAA
TCCAGCGGCGGCAAACGCGGATCGGCGTCCGGCACCTTGCCGCCCTGCGTCAGAAACGCG
ATACGCTGAGTCAGCAACTGGAACAGCCGGGTCAGATCCGGCTTGCTGGTCGCCAGCACA
TCGAACGCCACCAGCATCATCGCCGCCTGTTGCGGCGTGACGATACCGGCCTGATGCGGA
CCGTAGAACGGCTGTTTTTCCCAGCGTTCATCCTGCGGCGCCTGCGGCTTGTCCTCCGCC
TGCGCCAGCCGGTCGGCGCCGAGCGCCAGCGCGCCGCCCATCATGCCCAGCCCCTGCAAC
AGCCGGCGGCGAGAAGGAGAAGCGATGTCCGGCTGTGCCGGACACGCAGCAGGTTGAGAG
GAATGCGGCCCGTCCTGCGGGCCCGTGGTGTGGCTCATGATCGCTCGCCTCAATCCAGAC
CGAGCACGCCGCGCAACTGCGCCAGGTCTTCCGCCAGCGTGGTGATCGGCCCTTTCAGCG
CGGTGCGATCGGCATCGCTCAGCTTCTCGTAAGATTCAAAACCGTTTTTGGTTTTGTACT
TCGCCAACACGCCATCGACCGTTTTGAAGTTGGCGTCGATCTTGGTCAGCAATGGTTTAT
TGGCTTTCTCCAGCAACGGACGCAGCAGGTTGACAATCTTCTGCGCGCCGTCAACGTTGG
CCTGGAAATCCCACAGGTCGGTGCGGCTGTAGCGATCTTCCTCGCCGCTGATCTTGGTCG
CCGCGACTTCTTCAATCAGCCCGGCCGCGCCGCCCACCACTTTACTCGGCGGGAAGGTCA
GGCTGGCGATGCGTTTTTGCAGCTCCTGGGTATCGGCGTACAGCTGATCCGCATAGTGCT
CCAGGCCCTTGGTGGCGTGATCGGCAAACAGCGCTTTTTCCAGCCGGTGGAAGCCGGTGA
ATTTCGGGTCGTCGGCTTTCTTCTCGTAGTCATCTTCACGGGCATCGATGCTGCCGTCCA
GATCGGAGAACAGCTCGGCAATCGGTTCGATACGCTCGTAGTGCTGGCGGGTCGGCGCGT
AGAGCTTGCGCGCCTCATCCAGCTTGCCGGCTTTGACGGCATCGGTGAACAGTTTGGTCT
GCTGTACCAGCCCTTCCACTTCTTTGGTCACGTAAACCTTGTACTCGGCGATCGGCCCCA
CCAGATCCAGCACGTTGGTTTTCGCGGCGGCGGCACCACCGCTGGCGGTCACCACCAGTT
TACCCTTGGGGTTGCTGAGCAGGCCGCAGGTCATATCGTATTCGCCCGGTTCCAGGTTGG
CGGTCATTTTCTGGGTAAAGCCCGGCGCGATATTCTCACGCTCTTCCACCACCATCACCC
CTTTGAGGATTTCCCACTCCAGGTTTTTCTGGCTGGCGTTGGTGACCACAAACTGCGTTT
TGCCCGCCGCCACGGTGACTTGCATCGGTTCACACTGTTTATCATTTACTGTGATCTTAA
TCTGCGGAATGTCTGCGGCCAGCGCGTTGAACGCCGGTAACGTCAACAGAGCGGCGCACA
GCGCCGTACGGCGGAAGAATGGTGTAGACATAGACCTATCCCTTTTTACATTAATCGTTA
ATGGTGATGATGGTTAATGATGATGCTTACGCGACGCCGAAGCCGTGGCCGGCTCCATAC
GCTGCGGCAGGAAAAAGAACACCAGCGCCGGGATCAGATACAGGAAATAGACCACCACTT
CGCTAACCGTCGGGGTTTCCTGATAGCCGAACATGCCCTCCAGCAGCGTGCCGAATAGCG
TATGGGTCGACAATGTGGCGCTGAAATCGAACGCGATTTGCTGAAATTGATTCCACAGTC
CCGCTTCGTGAAACGCGCGGATAGCCCCGGCAGCCAGACCGGCGGCGACAAACAGAATGA
ACAGGCTGCTCCATTTGAAGAACCGCGCCAGATGCAGTTTCACTCCGCCCCAGTAGATCA
TCACCCCGACCACCACGGCGCACAGCAGCCCCAGCACGGCGCCGATCGGCGCGTAGATAC
CGACATCCTGCTGGAAGGCGGCCAACAGAAAGAACACCGACTCCAGCCCTTCGCGCGCCA
CGGCGAAGAACACCATCGCCACCAGCGCCCACCCCTGACGCGAGCTGGCGCTCAGCGCCT
GATCGATAGCGCCTTCCAGATGCACCCGTACCGAGCGCGACACCTTGCGCATCCAGAACA
CCATGTAAGTCAGAATCACCACGGCGATCACCGCGACAATCCCTTCGAACAGCTCCTGCT
GTTTCTGCGGAAATTCGCCGGTGGTGGCGTTGATGAACACCCCCAGCGCCAGACAGAGCG
CCAGCGCCAACACGACGCCTGCCCAGACCGCGCCCAGCCACTGTTCGCGTTGGGTACGTT
TCAGATAGCTGGCGATCAGGCTGACGATAAGCGCCGCCTCCAGCCCTTCACGGAACATGA
TGAGTAACGGAACGAACATGGGTGGAAACTCCTCAGACAGACCAGGCGGCGCACACGCAT
AACCCGATGCACCGCCGCAGGGATACAAATCAGATAAAGAATGATAATAGTTCTTATTAA
TAGAGAAATGTAAGAATGGGTAAAGCGATTTTTTCTAATCAAATATTTCAGCGCTGCCAC
CGGGCGGTCAGCCGCGGCAGCGCGCCATAACCGGGCGGACGATAACCGGGCGGGCTATAA
ACGAATAGACTACAGCCGCACGCAGCGGTCGCGGCCTTTTTTCTTCGCCAGATACAGCGC
CTGATCGGCGCCCTCTTTCAGACGCTGAATATCGCAGGGGTTGTCGCTGGAGTGCGAATA
TACGCCCACGCTCACCGTCACCACCTGACTGGGCAACAGCGAGGCCTGATGCTGCACCGC
GCATCTGCGTACATCTTCCACCACTTTCTCGCCGTACACCGCCGCCTGTTCGCCGTTGAT
TCCCGGCAAAATAATGGTGAACTCCTCACCGCCATAACGGGCGGTCAATGCGCCGTTAGG
CAAAGGCAACCCGTTCAACACGCCGCCAAGCTGAGTCAGACAGCGGTCGCCCAGCACATG
TCCGTAGGTATCGTTGTAACGTTTGAAAAAATCCACATCCAGCATAATCAGCGACAGGGG
CCAGCCCTCTTCGCGGGCTCGGGCCAGCGACTGCTCCAGATAAAGATCAAAACGCCGGCG
GTTGGCCAGTTTGGTGAGCGGATCAACCAGCGCCAGTTTTTGCAGCATTTTGTTCTTATC
GCTTTCCTCCTGATGCAGGCGGCTGATCGCATCTTTATTCTGCACCGTCAGCCGGATCTG
TTTCAGAACGAAGCCGCCCAGAAAAAACATGGCGAACAACACCATGATATTGAGCAGCAT
GGCCAAAATGTTTTCCGCCAGCCAGCGCGTCTGCAGCGCGCCTCTGTCCAGACTGGCCGC
CACCACCAGCGGATAGCGTTTCAGTTTAACGTAGCCGACAATACGCACCCGGTTATCCAG
CGTGGTGCGCCAGATACCGTTACCGCTGCCCTGCTCCAGCCGGGACTTCTCAAACAGGCC
GCCATCAGCGAAATTGCTATTAATATATTGTTCGCGATTGGGGTAGAGATAAATCGCATG
ACCGTCTGCATTCATCAATGACAGCACACCGTCATAATCCAGGCTGAAATAACTGTAGAA
ATTACCGAAATAATTGTGGTCGATAGTAGCAAGAAAAACGCCCTTGAATTCGCCATTCGG
TCCATTGATTCGTTTAGCCACCGGAATAATACGCCGGCGGGTTATCGTACTGACGTTAAC
CTTACCGATAAACAACGACGTGGTATTATTATCCCTGAGCCAGGAGAAATATTCACGCCG
GCTGGCATTATAGATATAAAGCGGCCCGTTGCCGGTGGAGGAAATCAGGTTTCCCTTTGC
GTCAAACAGATAGAACCCCACCAATTGCGGCAACACCGCGCGATGGGTATCGAGAACGCT
TTTCACTCGCGTGGAATCCAACATGCCGGTTTGTGACAATTCCCGCAGCATGTCATCGAT
CGCCACTTCAATCGGTACAAAAGTATCTTCCGCCTGGCGTGACATCGCCACGGACAGGTT
AACCACGTTTTTCTCCGCACCCACCAACATTCGCTGATAGGAATCCAAGAAATTCCAAAT
ACTTGTGGCGACAAAAATCAGGCTACAGGCAGCCAGAAAGGCCATCATGGTAATACCGGG
AGAGGAATGAAAAGGCAAAGAGCGAAGGAAACGCAGAACACTGGACGGAAGATTATTATT
ATTTGACATACGCGTTCTCGGTAAGGCAACAACTCTATATAGACATGCTACCTGATATTT
CAGACGGTGTCCTACTATGCCATATTGCTGTCTCCCGTTTTCCCAAAAGGTGCAACGGAG
TATCCCGCCAGACATAATGGAACCTATCGACATGCATCGCACACACGTAACCGGTTACCA
CATTGGAGACAGGCTATAATAAATCTGTGACAAAACGCGCAGTTCTGTAAAAAAGCCCGT
TACCGTACCGTCGTGCATGCTCTCCAGCCACTGGCTTTGCATCAGCGCCTCATATAAACA
CCCGCCCCGTTTTAGTGCAGACCATTCGTCCGCCATGAAGTAAATAGCCTCGCTTGCGCG
TTATCCGTGCTTTTTATTAACGTGATGATTAATGTTGTTTCGGGTTAATTTAACATTTAG
CAGAAAAAGCGACACAGTGCGCCCAACAATGGGCGTCAGCACCAAAATAACGCAATCAAC
GCACTGAAATACCCGGAATTATTTTTTACTTATCACCATTTTTATAAAAATCGGTCGATT
ATTCATTTTCAAAAAAAATACAGATTTTTATATTTAAAACAGACCAACACTACGCGACCA
GAAAAGAAAAACGCCGCAATAAGTAGAATATAAATCTTATTTTTTCACGTTATTGACAAT
ATAACACTACTTGATACTATCGAAAAACCGAGCTCACCAGCCTTATTAACCGGACACCCA
TTACAGGTTCAGGCGCTGGCTGACGCACTCGTTATCTTTTGATTTTAACTCTCTCTATTT
CCTTACCTATTGGTGAGACGGCGGCCCTTTGTCCTGCGTTTTTTATTTCAATAATGGAGT
CGGTGATGAATATAAAAAAACCTTATTTGCTGTTTCTTGGCGATGCTCACGATCAGTTGG
CCGCCAAAGTGGCGATTGGCATCAAACAGTGGCATCCGGAATACTGCGTCGGCCAGTACC
GCATGGCGGGATGCCGGGCGGACTGCGGACTGCCGGATATGGACATCCCCGCCGCCCGCG
CGGCGGGCGCGCAGACGCTGGTGATCGGCGTGGCGAACCGCGGCGGCATCATTTCCGATG
CCTGGGTAGCGGTGCTGCGTCAGGCGCTGGAGTGCGGCATGGATCTGGCCGCCGGTCTGC
ACAACAAACTGGCGGATGTACCGGAAATCAGTGAACTGGCGGCCCGGCTGGGGCGCTCGC
TGTTCGACGTGCGTCACCCGACCCAGAGCTTCCCGGTGGCCAGCGGGCGTAAACGCAGCG
GCAAACGTCTGCTGCCGGTCGGCACCGACTGCTCCTGCGGCAAGATGTACACCGCACTGG
CGATTGAAAAAGCGCTGCTGGAACGCGGCGGCAAAGCCACCTTTCGCGCCACCGGCCAGA
CCGGCATTCTGATTTCCGGCGCGGGCGTCAGCATTGACGCGGTGGTGTCCGACTTTATCG
CCGGCGCGGTGGAAACCCTCGCCCCCGATAACGACGCCGACCACTGGGATGTGATCGAAG
GTCAGGGGTCGCTGTTCCACCCTTCTTTCGCCGGCGTCACCACCGGTATCATCCACGGCG
CCCAGCCGGACGCGCTGGTGCTGTGTCACGAACCCACCCGTACCCGCATGCGCGGCGTGG
ACTACCCACTGCCGGATCTGCAAGCCTGTATCAGTCTCAATCTGGCGATGGCGCAGCTGA
CCAACCCGCACGCCCGCTTCGTTGGGGTCTCCATCAACAGTGCGCACCTGAACGAAGCGG
ACGCGCTGGCCTACATGACGACGCTGGAACAGCAACTGGGCCTGCCGGTGGTCGATCCGT
TCCGTCAGGGTGTAGGCCGTATCGTCGACCAACTGTGAGGAACGCATCATGGCGGAACTG
ATCGTCACCCATGAACGCTGGGCGTTAAAAGAAACCTTCACCGTTTCACGCGGCAGTAAA
ACCCACGCCGATGTCATCAAGGTGACGGTGCGCGACGGCCGCTACGAAGGGCACGGCGAA
AGCGTGCCTTATGCCCGGTATGACGAAAGCATTAGCGGCGTGGAAGCCCAGTTGCTGACG
CTGCGGGACGTGGTGCGACGTGGCCTCGACCGGTCGACATTGCAAACCCTATTGCCGCCC
GGCGCCGCGCGTAATGCGTTGGACTGCGCGCTGTGGGACCTCGACAGCCAGCGGCAGGCC
AAACCGGTGTGGCAACTGGCCGGGCTGCCGCGTCCGGAACCGGTGATCAGCGCATTCACG
CTGTCGCTGGATACCCCGGAACGGATGGCGCAGGCCGCGCAACGCAACGCGCAACGCCCG
TTGCTGAAGCTGAAACTGGCGGACGAACGTGATATCGAGCGAGTGGCGGCGGTGCGACAA
TGGGCGCCGCAAGCGCGACTGATCGTCGACGCTAACGAAGGCTGGAACGCCGACCTGTAT
CTGAAACTGGTGCCGGCGTTGCAGCGTCTTGGCGTCAGCCTGATTGAACAGCCACTGCCC
GCCCGCGACGACGAGGCGCTGGCCACGCTGCCGCGCCCGATTCCACTGTGCGCCGACGAA
TCCTGTCATGACCGCCGGTCGTTGCCGGGGCTGGCGGCGCGCTATGACATGGTCAACATC
AAGCTGGATAAAACCGGCGGGCTGACCGAAGCGCTGTTATTACGTCAGGCGGCGCAGGCG
CAGGGCCTGAAGATCATGGTGGGTTGCATGGTCAGCACCTCGCTGTCGATGGCGCCGGCC
ACGCTGATAGCGCAGGGCGCGGCGATCGTCGACCTCGACGGGCCGTTGCTGCTGGCGGAC
GACCGGGTCGGCGGGCTGGAATGGCGCGGTAGCCAGCTGTATTTATCTGAAGAGGGATTG
TGGGGACACCCCCGCCCTTGTTTAACGGGAGTTGCATGATGTCACGTATCCTTTACGTTA
ACGGGCGCTATCTGCCCGAGGAACAAGCGACGATTTCGGTGTTCGATCGCGGATTTCTGT
TTGCCGACGCGGTGTATGAAGTCACCGCGGTGGTCAACGGCCGGCTGGCGGAATACGACG
GCCACATGGCGCGACTGGCTCGCTCCTGTCGCGAGTTGAACCTGCGTCTGCCGGTCAGCC
AGGAGGCGTTGCGGGAAATTCATCTGGCGCTGATCGCGCAAAACCGGCTGGAAGAAGGCG
GCATTTACCTGCAACTCAGCCGGGGCAGCACCGGCGACCGTGATTTCGCGTTCCCCGGCG
ACGCCGAGCCGACGCTGGTGCTGTTTACCCAGTCCCGCCCGGTGATCCACCACCCCAGCG
CGGAAAAAGGCATTCGCGTCATCACTTGTCCGGATTTGCGCTGGCACCGTCGCGACATCA
AGACCGTCAGCCTACTGATGGCCTGCATGGCGAAGGAGTGGGCGCACGCCAAAGGCGCCG
ATGACGCCTGGCTGGTGGAAAACGGCCTGATTACCGAGGGCAGTTCCAGCAACTGTTTTA
TCGTCGATGCCGACAACCGCTTGATCACCCGCCCGCTCAGCAACGACATCCTGCACGGCA
TCACCCGCAAGGCGCTGCTGCAACTCGCCGCCGACCATCATCTGACGGTGGAAGAACGGG
CGTTTACCCCGCAGGAAGCGCTCGCCGCCAAAGAAGCCTTTATCAGCTCCGCCACCACCT
TTATCTGGCCGGTGGTAGAGATTGACGGCGTTACGATTGGGGATGGGCGACCCGGCCCGC
TGGCACGCCAGTTGCGGGACATCTACATCGGGATGATTCGCGCCCAGACAGCGGGGTGAG
CATCTGGCGCGGCAGGTAATACGGCCCTGTCGCATCAGGACAGGGCCTGTTTTCACCGCA
TGTCTACCGTACGGCGGCGTCTGCTATGCCGCTCATCCCTTGCGGCACAGCGGGCGACCG
TTAACCTTGCCGGAGCCGCACAGCCAGCGGGTTTTGCCGTCGCTGATGGTATAGCCGGTG
GCGTCCGGCACCACCCGGACGTCGCGCAGGCTCAGTCCGGCCAGTTGCACCGGTTCTACC
CCCAGAAACCAGACACGCTCGCCGTCGGTCGCCAGTTTTTCATTATTCGGCAGCATACGA
ATATCCGCCGCTTTCACCCCGGCCGGGATGTCCTGATACGGCCGCCCGAAGACATAGAAG
CCGTTTTTGTCCAGCGCGGCGCTGAACGTCAGGCAGCGGAAACTGGCGGCATCGCCATCG
GCGCGCTGCTCGCCACGGTAGTAAAGATTGCCGTCAATGGTGGCCCAGCCAAAACAGATC
CCCGCGCTCGGCGCCTGTTTTTGATAGGGCACAACGCTGGTTTCATTCTCCACGAAATAG
TAGTTCTGCTTGTCGAACGCCTGATTTCTGGCCAGCGCTTTAAAACTGGCGATATCCACG
CCATTCAACTCTTCGCCGTCAGGCAGCCAGACATGATTGCGATCGCGGAAGAACGGAAAA
TCCAGCGCCTGAAAACTGTCGGCGTCGATATCCTGCTTCATACGTTCGCAGCCGACGTAC
GACCCGACATTGGTAATCAGAAACGTGTCGTAACGCAGTCTGGCGCTTTCTGGCTTGAAA
CCATCCGGCAGGGGCTGCTGGTTGCAGTAGTAACGATGGTCGGACACCGCCAGCGCCACC
CGTTTTTCCCGCAACAGCACCCGGAAGTCTTGCGGTTTAGCCCCCGCCAACACCTTCGGA
TCCGCATTCGTCGATACCCGATACACCACCTGACCTTGCTCAACCTGATAGGGTGGTTTC
ACTTCCGCCTGCGACGACAGCGCCACCATGCCCAGCAACAGGGCGAGATATCCGTTCCGT
TTCATACGCGTTCCTTTAGTTTTCGAATCACTGTGTATCCGTCTCCTTGCCTGTCGACCA
ATGCATGGCCAGTTTCTGCCCGGCCTTGATTTCATCCGGCTGCATGGTGGCTTCCAGATC
GTTGCGGGCCGCAATGGCCTCCGCCATGCCTTCGGTCGCCGCCAGCGAGTACCAGGCGTA
GGCGTGAATACGGTTACGGGACGCGCCCAGCCCATCCTGACGCATCATCCCCATACGATA
CTGCGCCATACGGTTGCCGTCATGCGCCGCGAAGCGATACTGCTTCATCGCTTCCACATA
GTCCGCCTTACCGCCCTGCCCCAGTCGCAGCATCTCGCCATACGCCAGCCGGGATGCGGT
ATCGCCGGTCGCCGCCGCCTTGGCAAACACCTCGCGGGCCCGTTCCAGCTCGCCGCGCTT
AAGCAGCCAGTCGCCCAGCTCACGCTGCGCCGGCACATAGCCGGCCGACGACGCCAGCAC
CAGATAGTGCTCCCGTTTGGCGTTGTCCGCCTGCATCTGGCTCAGCTTGTAATCGGCTTC
GCCATTGCCTTTACCGGAGGCGCGCTCCAGCCAGTAACGCGCCTGCTTGTCGTCCTTCGC
CAGCCCTTTGTTGCCGTCGCGATAAGCCTGCGCCAGCCACAACTGCGCCCCGGCTTCGCC
GCTGGTCGCCGCCTTCTGATACCAGTCGAGCGCGTCTTTACCGTCGGCGTGCCGCGCCAT
CCATAACTGGGCCTGCGGCTGCCCCCTTTGCGCCGCCCGGAAATACCAGCGCTCGGCCAG
GTCGGTCCGCTTCGCCACGCCTTTCCCTTGCTCATAACGCTGGGCAAGCTGGTACTGCGC
ATCCCGGTTACCCAGATCCGCCGCCTTCTCTACCCACCCGGTTGCCTCCTCTTCGGCGCC
GGGGTGGGCGGCGTACCACTGGGCCACCACCAACTGCGCCGGTGCGTACTGATTGTCCGC
CGCGCGCTCGAACGCGTCCAGACAGGCCGCCACCAGTTTGCCCTGATGCTGCGCCTGACA
GTCGGTTCCCAGCCGATAGCCGGCCTCGCCGCTACCCAGCCGCGAGGCTTTCTGCCACCA
CTGGCGCGCCAGCGGCGTATTTTTCGGTTCGCCCAGCCCGGCCTGATACCAGTCGCCCAC
CTGCAACGCCGCCAACGCACGGTTTTCCCGCGGTCCGGACAGGTCTGACAAATCCGCCGC
CTTTTGCATCCACTGCATGGCCTCGCCGTAGTGCGAATGGGAAGCCAGCTGCTTCGCCAG
CCGGTACTGCGCTTCGCCGTTACCGCTCTCCGCCGATTTGCGCAAATCCGCATCGGACAG
TGACGACACCGGCGCCTGACAGGCAGCCAGCCAACACACGGACAGTGCCGTCAATACTCG
TATTTTTCTCATCATGTTACCGTCGTTACCCCTGGTGACATCCGGCGACGCCGCCGGGCG
GCGCATCGCACCCGGCCAGCGGCCTTAACTGCCGCTATCGCCTTGCTGCAACCGGTACAA
CCGGATAGTGAAAGCACGCAGTTCATCTTCCATGGCGCGCAGCTCCGCCGGGGTCAGCGA
CTGGCGGGCAGCCTTGCGCGATTCCAGCGTCCGCAAACGGAGGCCAAACGGCACATCGGA
AGCCAAATCTTTCTGAATATCGTAGAGTTGGGACTTCAGGTACGAAATGGTCACCGTGCG
ACGCTGTTTTTCCAGATCCAGCAGTTGCTGCAGGGTGTCGCCCACCCCGGCGCGCGCCTG
CTCGTAACCGCTGACGCGGGGCGGCTTGTCGCCCTGCTGGCGGTCGAGGGCGATCTGCCA
CTGACGGTCCATCTCTTTGACCGCCAGCGAGTCCGGATACAGTTGCTGCATCACGCCTTT
CAGCCCTTCGCCATACTGGTACAGATAGAACGGCGAGGCGTTCTTCACCTGCTCCAGTTG
CGCCTGATAACGGTTGATCAGCTCGCCTTCCATGCCTTGCAGCTTCTGCTCGCCCAGCAC
GATGCGCACCCGGCGGATATCATTGTGATCCGGCGCGGCCGGCAGCGCGTAGGCCGGCTG
CTGCAACAGCGCCAGCGCCTCGGTTTTCTGATCCTGCCAGTACTGCCAACCGCTCACCGC
CGCCACCGGCAACGCACAAGTCAGCACGCCGCAGACAAACCAGAACCAGGCCGGTTTCTG
CTTACGGTGCGCCTCAATCTTCAATACCGTCGGTTTCATCTGCCCTTTCTCCCGCCCGAC
CAGAATACTGCCCGACGGCAGCGCCGGCTGGGCTGCCGCCGCCACAGACGCCATCCCGCC
TGGTTCCATGTCGGACTGGAAGAACACCATCGGCGGAATCTGCATATCCTGCTGTTTTTT
CAGCGTCTGATCGTCGGAGACAATCACAATCTCGGTTTCGTCAAACAGATGGGTGTAACC
CTCGATAAAGTGCAGCAGGTTTTCCACCCGGGGGATGCGGCTCAGACCGGAATTGTGCAG
CTTCTCGCTCATCAGTTGCAGCGCGCGCTCGCAGCGGTAGACCAGCCGTTTGTGCTCATG
GCTGATGGCGTACTGGCGAATCACCTCGCTAATGCGGGCGATAAACCAGTCCAGAATTTC
GATACGTGCCCGTTCCTGATGTACCGGCGGCCAGAAGTTTTCCCACTGGGTCACGATCAG
GTTGGCGAGAAATTCACAGCCCTCGGTAAAGCCGTTCAGCCCGGCCAGACGCGAGCGCGC
CAGGGTAAAATAGATGGCGGTTTGCAGATCGACGCCCTGCTTCTCGAAGATAGCGGTCGC
CATATCGTGCACCCGCATCCAGTCCACATCCGGGCGGGAAGCATGGCTCAGCTTGTTGAT
TTCAGCGCGTAACGCCTCGTACTCGGGCAGCATCCGTGGATCGCGGCCCACTTTCAGGGC
CTGTTGTGCATCTTGCATATCACATCATCCGGCTACGGGCGCATTCGCATCGCGAATGCG
CCTTCAGGGTTAATAGAGAGAATCAGGCAGTTTGAACTGGCTGAACAGACCACCGGCAAA
CGGATTGTGGCTGGCGTCGGTATAGACGCGATAGGTCATGCCGCCTTGTTCCAGCGAGAA
ACGCACGTCGAAGGTATTGTCGTTCACCTGCGTCAGCTGGCCGTTGGTCAGCAGGCGGAA
CATCGCCCACGGGCCGGTGAAGCTCAGGCTGCGCGGCGAGCGTTCGCGGTCATCCGGCAC
CAGCGTCAGCTTGCTTTCGGCGCCGTCGCGCATACTGTTCGGCCACACCAGCGGCGTTTT
GGTCCGGCGTCCGTGGCTGTACTCCAGCAACTGTCCGTCAAGATTCAGCACGCTGCGACG
CTTGTTGGCGGTCAGCTCCACCGGTTCCACCACAAAGTGTATTTCCAGGCTGCCCTGCGC
ATTGAACAGCGTCTGGCGGATACGGGTGGCGCGATCCAGCTGTTTCACCAGCTCCGTCTG
CAACGGCGACGCGCCTTCCCCCTCCAGCATACCGCTGTCCATAATCGACTTGAGGTTGGT
CTGGTAGAAGCTGTCCAGCGTACCGCCCACGGCAAAGAAGCGTTCCATTTCGGACAGCGG
CACATCCTTGTCGGAAGACGGGTTGAACGGGTAACGGTCCGCCAGTTTCTCGTTAAACGG
CGTCACCACCTTGTCCATCCACTCCTGATTGAGCGACGACATCGCCAGCCCGGTCACCAG
ACTGGCGCTTTCTCCCGCCAGTTGGCCGACCCAACGGTCCAGCGGCGCCGGCAGGCTACG
GGCATACTGCTGCAACGCAAACACCGGATCGGCGAACTTGTTGCCCTGACGCGCCTGCAC
CGCTTTCAGCGCCGCCTGCCCCGGATCGGTGGCGTTCACGATCTGATCCAGATAGTGGTA
GAGATCGGTCAACTTCTGATTGACCTCCTGCACCAGCGGCCCCTGCTCGCCCCGCCCGCT
CAGCGCGGCGTTGATGGTCATGAACGGGCGACCGATGCGGGTATTGATGCCCTGCGCGGT
GTCGTTCTCGTCATCCGCCAGCTTGCGGATGCGGGTGTTGTCGCTCACCGTGGTCAGCAC
GCGCTGGAACGGCTGGTCGTTACCGGTAATATCGGTCAGTATGTTCAACGCCTGTTCCGG
GCTTTCCAGCGGTTGTACATCAATATTCGCCAGCGCCTTTTGCCACTGGTTGATGTAATC
GGTGATATAGCGGTCGTTCACCTGACGCAGGATCTCTTTGCGGTCGGCCTCGCTCAGGTG
GGCGCGCTCACGCTGACCCAGCACCCAGGCATCCAGCGCGGTCAGGTCCAGCAGCGTTTT
ATCCTGCTTGAGGTAGAAATCGCTGAAACCGGGATAGGTCAACAGCCGCGGCACCGTGCC
CGCCTTGTCGTTGCGCAGGGTGAAGACCGAATCGAACGTCGGCCCCACTTCGTCGCGAAT
CGCCAGATCCGGCGGCAGCACCTGCGTCGCCTTCATCACCAGACTCTGGTAGACGCGCTG
GTACATCGGCAACTTGCTCAGCTCGCGCTGGGCGCTGGCGATCGGGTCCACGAACGGCGC
GAAGGTGGAGATCGCCACCGTATCCTTCTGCTCGCGGGACTGGTGCCAGTCGGTATGATC
CAGCGCGTAATCCAGATGCTGCATCAGTTGTTCCTGCACCTTACCCTGCCCCGGAAACGC
CTTCTGCCAACGCAGCGCCATGAACTGCTCCACCAGCGTCTTGTTACGCCCGGAGGCGTC
GTCCAGCATCCGCATCACCCGCAGAATGGTGAGTTTCTGCTCGCTGCCGGCCGGCGCCTG
ATTCAGGTCCTCCAGCAGCCCCTGCATCACCGCCGGCAGGAAACGCTGGTTGAGCATTTG
CAGGTAAGAGCCTTCCACGTAAGGGCCGATCTTATCGCCCTGATACAGCCCGAGGTCGGC
CAGCATCGGCGTGCGTTCGTGGTAGTTGCCGAACGACAGGGTGGCGTCGCGGATCAGGTT
CAGACGCGGCAGTTGCTGATAGCCGTACCCCGCCTGTCCTTCCAGTTCGTTGGTGCCGAT
GAACGCCTGTGCCTTGGTCAGCACGTTACGGCCGGCCTCTTCGTTCACCCGATAGAAATG
GTGCCAGCTGCCGATCATCGCCAGCCCGAACAACACCATGCAGGTAATCCCGATACTCAT
GCGGCGACGGCGATAGAGGCTGTGCAGCCGGTTTTCCCCCGCCAGACTGGCTTCCGGGAA
AATCACCTCCGGGAACAGCTTCTGCACGAAGAACGTATTCGACTCGCCGCGCATGGCGGC
GTTGATCGGCTCCGGCAACTGATAACGCCGGGAAGCGGACTGGGCGAAGGCGTCGAACGG
CACGCCCTGCTGGTACACCGAGCTGACATACACGCCGCGGACCAGGAACGCGCGGTCGTC
GCCGGTCGCCAACGTTTCGTTCAGCACTTCCGTCACGTAATCCTTCAACCCGGCTAGCTG
GCGCACGAAGGTGAACAGCGTATTGCGCACGCCGCGATCCGACTGCGTGAGCAGCATTTC
CGGCAGGTTATTGTTGAGGTTGGCGATCCAGTCGTCCCAAAAGCGCTCCAGCTCTTCCAG
CCAGCCTTTGCCGTGGCTGGCCTGCGGCGTGAACGTCACCCCCAGCACTGCCTGACGCGC
TTCCCGGTTCAGCGAGCGGTACACCACGTCAAAACCGCGCAGCATGTCCAGACGGGTCAA
CGCCACATACAGCGGCAGGCGGGTATTGATATTGACGGCAATTTCCTGCAAGCGGGCGCG
CATCACCTGCGCATACGCTTTACGCTCCGATACGCTGGCCTGCGCCAACCAGGACAGATC
GATAGTCAGCACCAGTCCGTTCAGCGGCTGGCGGCGACGGTTGAGGCTCAGCCACTGCAA
CAGGTGTTGCCACAGGCGGGCATGGCGTCCGGCCGACGGCTCCGCGCCGATTTCCGGCTG
GGCCAGCAGTTGACCGCTTGGGTCCCAGATCACCGCCGACTCGCCGACCCAGCTGTTAAC
CTGTTGGCCGCCCGCCACGTCGCGCAATTCCGCATCCAGTTTCGGGTTGAGTTTGTTGGC
CGTGTTGGCGCGATGAATCAGGCTGCTTTTGCCGCTGCCGGACAGGCCGATCGCCAGATA
CCAGGGCATGGCGTACAACGCCTTTTTGCCCAGTTGGGTCTGAAACGCCTGCAACCAGCG
GTCCAGAAAGGTTTGCTGGCTGTCGACGTATACCTGCAGCGGGTCCTGCTCGATAATCTG
CTGTTCACGCCGTTCCGCGCGTAATTGCTGCACCCGGCGCCAGACGTGCCAGGCGCTGTA
GGCAAAGCCCAGCCACAGCCAGACCAGCGTGAACACCACGCGGCCCCACACGCTTTGCAG
CGGGCGCATGTCGCCGAGGGTCAGACGCGGTCCCAGCCACCAGGCCAGCACCAGCGCCAC
CACCCATACCACCACCCCCAGCAACAGCCAGGAAGGTTTCAGTTTCGGCAGCTGTTGCCG
CAAAAAGGTAATGATTATTTTCAACATAAGTGACCATTCAACTCCGAATGTCTTATTTCC
TGCGGGACGCGCCCAGCCGTTCCAGTCGGCTGACCATTCCCGGTTCCCACTGCATCAGGC
CCAGTCGCTCGCTTTCCTGCCACAGGTGCTGATAATGTTGTGCCGCCAGCGCTTTCATGC
CTTCTTCCGCCAGCAAATCCGCCAGCACCAGTTCGGCGCAAAAACGCTCACGCGGTTCTT
TCAACCGCCGAATACGCTCATCCAGCAGCGCCAGCGCCGCGCCTAACCCTTGCTCGGCGC
AGCAGGCCGCCGCCTCGGCCGCCAGGCTGTCCTGCCGCTGACCACCGCCGCCGCGCGCCG
GCTGGGCGGATTGCAGCCACTGGGCGCATTTGGCGGACAGAAACGGCGAACCGTCGCTGA
ACGCCAGCTCGCGCAGCTCCGGCAACCGGGCGAGAAACGCCGACAGTTCATCGGCGATGG
CGCTGGCAACGGCGCTCTGCCCCAGCCGGGTCGCCACCGTCGCCGACAGCATGTGGCCAT
CAAACCAGTACGGCGCCAGCGTCAGGCTCTGTTCAATCTTGTTCCACAATGCCAGGTCCG
CCTGTGCAAGCGCGCTCTGGTATTCATCCACCCGGTCGGGCGACACCGGCGCCAGCTGGG
TTTTATTGCCGCGAGCCGTCGTCGGCGGCGTGGCGATCCCGGCCCAGACCGCGTTGCGGC
GCAGGCGATAGCCCACCGGCGCTTCCGGCTGGCGTTCCACCAGCAACGCCGCCACAGTAA
GCTGGGTCTGCTTCCAGTTGCGGTCATCCGAACTGTTGACTTCCACCGTCGCGACCGCGC
TGGTCGTTCCGGTGGCGCTGCCAGAACCGCCGCTGGCAGCAGCGGCGCTCCCGCTCGTTC
CACCCTGCCCGCCAGACGCCGGCTCCGCCGTCTGATTGGCTTTCTCCTGCGCCTGATGGC
GTTGCCGGGCGCGGTGAAGCGCCGCCACCAGTTCGTCGGTCAGGTCAGCCTTGTCGGCGG
CCAGACCGCTCCAGCGTGCCGCCAGTTGTTCCGCCAACGGATGCAGTTGGCTCAGCTCCG
CTCCGGAGGCATTTTCCGCCATGCGGGGCAGTACGCCCTCAAAACGGCGGATAATCTGCA
CCATCAGCTTCTGTTTTTGTACCGGACTGGCGGGGAACGCCAGCGTCCAGTAAGCCTCCA
GCCAGCTGTCGAGCAGCATGATGGCGGTGGCGAACGGGGTGGCCTTGGCCGGGTGCTGCA
AACAGCGCAGCAGTTGCACCAGCACACGCATGTCTTTGGTACGGCTCTCCAGCAGCGTCA
GGCACTGACCGGCGACCGCGTTGAGATCCACCTGGCTGTGCGCCAGCGACCCCAGCTTGA
CTAACTCGGTTTCTACCTGTTCCCACACCGGATCATCCGCCGCCACCGCCGCCCGCAGGG
CCTCGTCGGGCAGGGTCGTCAGCAGTCGCTTACACCAGGGGTGTGCATGCATACTCATCG
CTCCTACCAGCGGCACTGCTGACGCAACGGCGCCAGCGCCTCGCCCAGCCCGGTGAGATC
GATACGCAGCACATGATCCTGCTCCCCATTCAGCACCAGCTCCCGGTGGCCAACCCAGCG
CTTGAGCGCGTCGATCGCCGGCAAGCCGCGGCCAAATTCCAGCAACGTGCCGCGGTTGCG
CACAAACCAGTTATCCGGCGCGCTGGCGCCGTCAAGCTGGGAGGTGACGTTGTCGCCCGG
CCACGGCTGGCTGAGCGTCAGCCGCAAATGGGTAATGCTGCTGGCGCAGCCGATCACCAG
CGTATTGCCGTCCGCCAGCGTCCGCGTCAGCGTCAGGTCGCCATTGACCGCCTCGCGGTT
GAGATGAAACGCGTTCTCCCCCGCGGCGCCAGTATTCGGGGCGGACGGCAAAGCGCCCGC
GCGTTCCGTCTCGCGTCCGAGCGCGTCGTAACAGGCCAGACGCACCTGCGGCGATGCTTC
ATTGCGGCACTGTTCCCACAATGATTGCCAGGCAGGATCGGGCGAGCCGACTGCCGCCAT
CAGCAGCGGCACCATCGTCAGCATCATCAGTTCACCTCCAGTTTCTGGCACTTATGATCC
AGGGTTCGTTTGGGAATATTCAGGCTCTCCGCCACCAGCAGCCGGTTGCCCTGAAACTGG
CGCAGACGCGCCGCAATCACCGCGGCTTCATACTGCTGGGTGGCGATGCGCAAGTCCTGA
ATATGATGGAAAGCATCGCTATCGGCAGCGGTTTCGCCGCATACCCGTTCCCGCAACTCC
GGCGGCAGCGATGCCAGACGAATAGGTTGCCCTTCCGACGTATGGGCGCAGGCTACCTCC
AGCAGGTTCTTCAGCTCACGCACATTGCCGGGGAAGTCATACCCCACCAGTTGCTTGAGA
AACGCACGATGCAACGGCCCCAGCTGCTTCTGCTGCTGGCGGGAAAACTGCCCGATGAAG
TGTTCGCACAGCAGGCTGATGTCGTCCGGGCGATCGCGCAGCGGCGCCACCTGCACCAGA
CACTGGCACAGGCGATGGTAGAGATCCTGACGGAACTGGCCTTCGGCCACCCGCTGTTCC
AGCGGTTGATGCGTGGCGGCGATCAGCCGGAAATCGGAATGCCGCTCCTGCCCGGCGCCC
AGCGGCCGGAAGCTGTGCGTTTCCAATACTCGCAACAGCTTGGCCTGCATCAGCGGCGGC
ATATCGCCCACTTCATCCAGAAACAGCGTGCCGCCGTTGGCTTGCGCCACCAGCCCGACC
TTGTTGCTTTGCGCGCCGGAAAACGCGCCTTTCTCGTAGCCGAACAGCTCGCTTTCAATC
AGGTTTTCCGGAATAGCGGCGCAGTTGATGGCGATGAACGGGCGCTCGGCACGCTCGGAA
CACTGGTGCAACAGCCGGGCCACCACGTCTTTGCCGGCGCCGGTTTCGCCGTGAACCAGC
ACCGATAACCGGTGGCTGGCCGCCTGACAAATCTGCTGGTGCAATTGCCGCACCGCGCCG
GATTGACCAACCAGCCCGGCGGCCACCCGTTTTTCCCGTTCGCGCCGCAGCGCGCCTTCA
TCTTTAATCTGGCGCAGCGAATCACGCAGCGCGGTCTGTTCGCGTCGGCTATGGCCCAGA
TCGCGGATCAACGCCAGCTGGCTGCAGAACACCTGCCCCAGTTGCGCGCAATCGCCATGC
TGCCCCAGCGCCTGCAGCCGCTCCGGCGTATCCAGCAGCGCCAGCACCGCCAGCGGTTTG
CCACTTTCCGCCTGCAACGGCATGGCGTACAGCCCGCAGGCGGTACCCGCGTCGGCCAGC
AACTGGCGAAAACCGCCATGCTCGATGCGCGCGCCGCCGTACAACGACGTCCAGCTGCGC
GTTTGATTCTTGAGCAATACATAAGCCAGCGGATGACTGAAATCGTCCACGCCGAGCGAC
AGCGACAGCGGTGTGCGATGCACCCAGCCGCTGCATATCAACTGGCGCCCGCTGACATCC
ACCATCCCCAGCAGCGCACCCTGCGGCTGCCATGCGGCCCGCAGCGTGCTCATCAGCCAG
TCGCACAGGCCGGCTTCATCCCGGTGACGGGTCAGCGAGAGCGCCAGATCGAGGGCTGAT
TGCATGCTCAGCCCTCCACCTCGGACCGGAACTGGCCGTCTTCCACCTGGAAATGAATGC
GGCTAACCGGCTGACCGGCCGACATGCGTTGCAGCAATTGCAACGACACCGGCGGCAACA
GTGCGCCGTCGATCACCGACTCCAGCATGCGCGCGCCGTTCTCGCTGCGGTTCGCCAGAC
GCAAAATCTCTTCCGGCACCGACTCGTCGATGACCACCTCGGCGCCAAAGCGCTGTTGCA
GCAACGTCACCAGACGGGACAGTTTGCCCTGCACGATCGCCACCAGCGTGTCGTTCCCCA
GCGGCAGGTAGGGAATCACTTCCATGCGCGCCAGCAACGCCGGTTTGAAGAACGCCGCCA
GTTCCGGATAGAGCGCATCCAGCAGTTCGTTCTGCCGATCCGCAAAATTGACAATCGTCT
GGAACCCCAGATTGGAGGTCAGGAAGAACACTACATTGCGGCAGTCGATCACCCGCCCTT
CGCCGTCCGCCAGTTCGCCCTTGTCGAACGCCTGATAGAACAGGTTGAGCACGTCCGGAT
GGGCTTTTTCCACTTCATCCAGCAGCACCACCGAATAGGGTTTCTGACGAATGGCCTCGG
TCAGCACCCCACCCTCGCCAAAGCCGACATACCCCGGCGGCGAACCGATTAAGCGGGAAA
CCGTGTGTTTCTCCTGGTACTCGGACATGTTGATGGTGGTGAGATAATGACGGCCGCCGA
ACATCAGATCGGCAATCTGCACCACGGTTTCGGTCTTGCCCACGCCGCTCGGCCCCACCA
GCAAAAATGCGCCCAGTGGGCGGCCGGGACGGCGCAGGTCGGCGCGGGCGGTCAGCAGGT
GTTTGTGCAACTGGGCGATCGCCAACTGTTGCCCTTTGATACTGTCGCCGAGGTAATCCG
GCAGGCGGGTGACCACGTCCAGCTCGCCCTGGGAAATCCGGTTCAACGGCACCCCGGTCC
ACTCGGCGATCACCGACGCAATCTGGATTTTATCCACATGCGGGGACACCAGCACCGACG
GTTGTTGCAGTTCGGCCAGCGATCGCTCGCTATCGGCCAGCTCTGCGGCCGCGGCGGCGG
CATCGAAATCTTCCGCCGGTTCATCGGCCAGCAGCGCCGTGCGCAGGGCGACAATCTGCT
GCACCAGCGTTTTTTGACGCTGCCAGTCGGCTTCCAGTTGCGCCAGCGTCGCGGCGTCCG
TTTCGCTGGCGTCACGCAGCGTCGCCAGCCGCTCCGCCGTGTCGCCAAGACCGATGCGGC
CCTGACGCTCCAGTTGGGCGATTTCCAGCGCCTGCTGATGCAAACGGGTCTGCAACTGGC
TGACCGCGCGCGGCGGCGTAGTCAGGTTGATGGCGACGCGTGCGCAGGCGGTATCCAGTA
CGTCGATCGCTTTGTCCGGCAACTGACGCCCGGAGATATAACGGGCGGACAGATTGGCCG
CCGCCTGCAGGGCTTCTTCGTCGATCAACACACCGTGCGATTGTTCATAAATACTGCGCA
GCCCGCGCAGAATCACCGTGGCTTCGTCAACGTTCGGCTCGCCCACTTTCACCAGTTGGA
AACGACGCGACAGCGCGGCGTCTTTTTCCACGTATTTCTTGTATTCGCTCCAGGTAGTGG
CGGCGATAGTGCGCAGTTCGCCGCGCGCCAGCGCCGGTTTAAGCAGGTTGGACACATCCA
GCCCACCGGCCTGATTGCCGGCGCCGATTAAGGTGTGGGCCTCGTCGATGAACAGGACAA
CCGGTTTCGGCGACTCTTTGACTTCCTGCATCACCCCTTTGAAACGCTTCTCGAATTCGC
CTTTCACTGAGGCGCCGGCCTGCATCGCGCCCAAATCCAGCGTCAACAGTTCCACGTCAC
GCAGCCGCTCCGGCACCAGCCCGGCGACGATGCGCAGCGCCAGTCCTTCAATCAGCGCGC
TCTTACCCACCCCGGCCTCGCCAACCACGATCGGGTTGTTTTTACGGCGACGGGACAGAA
TGTCGATCATCAGGTCGATTTCATGATCGCGGCACAGCACCGGGTCCAGCTTGCCCTGAC
GGGCGGACTCGGTGACATTCTGGGTATAACGAGACAGCTGGGTGGTGGCTGCAGCCGCCT
GCTCCGGCGTCGCGCCGGCGGCGGAAATCACCTCGGTTTCCGCCGAGTCTTTCACCCATT
CGTCAAACTGCTGACGCAGCAGTTCGCGGTTAATCTGAGCCAGTTGGCGGGTTACCGTGG
CCGACAGATAGCGCGTCGGCGTCATCAACAGCACCAGCAGCAGCACGCCGCTGCGCAGCC
GGGCGTGCTGGAGTTCGGCCGAGGCCAGCAGCCAGCTGTCCTGCAACCACTCAACCAGCA
GCGGCGAAAACGAGGGATAGCCTGACTCAAACCCTTTATCCGCGGCATTGGGTTGCAGCA
ATGCCGACAGTTCGTCGGCATCCATCCCGGCGCGTTTGATGATCTGGCGCACGTCGCACA
ACGGCGTCTCCAGCATTTTCAGCAGCAGGTGCTCAATGCGGATCTCCGCGCCCTGATGCT
GAATGCACAGCGCCGCCGCCTCTTCCATCATGTGGCGGCACAGCGGGTTGAGTCGCTCAA
CCAGGATCGGCAGTTCGATTCGAATCACGAGAATACGCTCCTGTTATTGTAATAATTCTC
CCAGCTGACGCAGTACGTCCTGGGTCTGGTTGGTTAGCTGGTGGTGATAGAGGCCAAACG
CCGCGACCATCACCACGCACAGGCCGATAAACAGGGTGCGCAACGAAATCTGTTTACGCA
GTTGGTAACGGGAAGACTGCTGCCCCAGATTGAGGTGGAACACCGTCGGCGGGTTTTCCG
GCTCCGGACGCAGGGTGTCGTGCAAGCGGCGCACTACCCGATCCAGCTCTTCGCGTCCCT
GCGTCATCACCCGGTAGCGGCCTTCGAAACCGAGGCACAGACACAGGTAGATGAACTCCA
GAATGTCGCGGTAGCGCACCGGGTCATCCAACAGCTTTTCCAGCAGCACGAATACCTTCT
CGCCGCCCCAGGTTTCATTGTGAAAACGGGTAAGCAGCGAATGGGCGGACCACACGCTCT
GCCCGCCCCACTCCCGCCCCATCACCGCTTCGTCAATGAAGGTGCACAGAATGTAGCGAA
ACGACAGAATCACGCCGTTCTCGTAACCGTGGGAATGCAGTTCCTGCTCGATAGCCTGAA
TTTCGGACTGCACGCGCTGGTATAGCTCCGCCACGCCGTCGTATTCGGACATCTGACGCA
CGCGCTCCACCATGCCCAGCAACGGGGTAACGGCGTCGATCATCGGGTTGATGCTCTGCC
CGCGCAGGCGAAACCAGTAATCGGAATCCATGTCCAGTTGCCGGGCGTTGTCATACAACA
GGTCGCCCAACTGATCGCTTTTGATGATGTCGGTACTCACGGGATCCTCCTGTTAACTAC
TGGCCGCGGATGGCCCACAGTTGCATGTCCAGTTCCGGGAATTCGCCAGCGATGTGGAAC
GCCAGCGTGTTGCTGGTGACCAGCGATTTCCAGGCCGGGCTTTGTCTGTCCAGCTGGAAG
TAGCTGTAGCCGGCGTGATACGGCAGCTGACGCGGCGCCACCGGCAACGGCAGCAGCGGC
ACGCCGGGCAGTTGCAGGCTGATGAGTTCGCGGATTTTGTCGCTGGAAGCGATCTTGGTT
TGCTGCAACAGCTGTTTGCGCAAATGCTCCTGCGGCATACGAGCGCGCACCGCCAGCACA
AATTCGGCGCCGGCCATCAGTTCGGCGTCGCCCACCAGCGCCACCCGCACGCCGTAAGGC
TGCGCTTTCATCTGAATCGACACCGCGCGCGGCGACAGCACGGTGCTCAGCGCCTGACGC
AGCGCCATCATCAGCGGCTCGAAGCTGGATTGCTGATGTTCGTGGCGGTAAGCGGGAAAC
TCCGGCGGCAGACGCGACTCGTCGGTAAAGGTCATCAGTTCGCCGCACAGTTGCACCAGC
GCTTCGTGCAGCCGCTCCGGGTGCAACGTACCGAGGCGCGCCAGATGCGACAGCTGCGGC
TGAGCGCGGTTAAGCAGTTGCAGCATGATGAATTCCGCCACGTCCGCCACCCCTTGCTGA
CCGGGTGCGGCGATACGCTGGGCCAGACTACGGGCGCGTTCCGCCACCAGACCGGCGGAC
TCGCCCAAAAAGCGTTTCAGGCTCGGAATGGCGGTGACGCTGATGCTGCACGGCATAAAA
TTGGGGTCCAGCACCAGACCGCCGTCCGGCCGCTTGTCGAGGATGTTGGCTATCGCCAGC
GAGGCGTAGGCGCTGCGATCATCGCGTTCCAGCATCAGCCGCAGGCTGACCTTGCCCACC
TCCACCGACACCACGTCGCCGCCCTCGCTGTGCAAATCGCGCACATCGTGACGATGCGAC
TGCAAGCGGGTGGCGATGCCGGCGCCCGTCTGCCCCACTTCGCTGACGCCGTTCACCGCC
AGCGGCAGCGCCAGATACACTTTCTGGTTAGCCAGCGCGACATCGGTGATCTCCAGCGGT
TGCGGCAGCGCGTCATCCCCCGGAATGTTGAATACCGTGCCGTCCGGCATCACGCCGGTG
GCGTTCACCAGCGCAATGCGCCCGAAGTTGAGGTATTCCTCGTTGATCGCCAGTGACTGC
AGGCCGTAAAAATAATCGCTGAGCGCGCTGAGGCGTGCATGCAACGCGTAGTCCGTGTGT
CTTTGCTGTTGCTGGAAATGCTGTGGCTTGATGAACAGCCCTTCCCGCCAAATAATCCGA
TTTCGGCTCGACATAGTTATTCTTCTTCTTGATCTTTCTTGATTTCGACTTCTTCGCGGC
GCAGATGCACCAGAAGCTGATAAGTGTGGCCGGTGTTTTTCAGTTTGATCACCTTGCGCC
ACTCGGCGCTGTCCGGATCGGCGTACTTGGCGATCACCCCGATGTAATGCACTTTGTCAT
CCAGCTTGACCGGCGGCAGGTATTTGAACTGCCCCGGCAGCAGCGTGTAGTCCTGATGGC
TGATGTAATTCTTGGCCAGCGCCTTTTCGATATCGGTGGTTACCTGGTCGTAATCGGTGG
CCAGCAGACGAGAGTCTTCCGCCAGCATCACCAGTTGGAACTCAACTGGCGCGGCTTCGC
CGCTCTCGCTGGGGTTGACGTCCGGCTCCGCCACCAGACTGAAACCGACGGTGGACGGCT
GGTTATCGTTGCTGCCTATCTGAATATCCGGATTGGCCGCCACCTTCGCCATCTTGCCGA
GCGTGGAGCAGCCGGGAAGCAGCAGGATCAAGGCGCATAACCATAAGGCTCGCAGCATTA
TTTCTGCTCCTGTTGCTGGCGAACCGCGCGGTCATACGCCTGCGCATACACCTGATGGAA
CAGTTTCTGGAACCCTTGCTGACGCGGCGAGGTCAGTTCGCGGTAATAGTGCTGGTACAT
CTGCCACGCCCAACCGTCGTCCAGCGCCTGGCGTTCGCCGCTGCGGCGATAATGTTCGAA
ACGGCCCAGCAGCGCCGTCGGTGAAAACGCCTGTAGAATGCTTTCCAGCGCCACGGCGAT
CGCCTGCTGGTTGGCCCGATGATGCGCCTGCATATTGCTGAGCACTTCGCTGACCGCCGC
AGGCGCGGACAGATGCACCGGGCTTTTATCGTCGGCGAACAGCAGCGACAGGGTGTCGGT
GTAATCCAGCCCCAGCCGCAGCGGGTTATCTTCGATCGGCCGCAGATGGGTATCCGCCAA
TGCCGCCTGATCGGCCTGTAGAGTCAGCAGACCTTCCACCGTCGCCTTCAGGCTTCGGCC
CATCTCTTCCAGCATGTCGCGCAGTTGCTGTTCATCACCGGTATTCAGCGATACGCCCAG
CCCGCGCAGCAGCGGCGCCAGCGTCACCGCGTCAGCCTGCCCGCCCAGACCCGCCCCAGC
GTGCGGCTTGTCAATGTGCGGATTGTCAATGGTCGGTAATTCCACAAATTTCTGATCCAT
GGTGTCCTCAACGGCAGAAAAAGAAGAAAGCGAGGCCGGCAGTTCGTCGCCGCGCTCACC
CTCCGTTGCCAGCAGCGAGCGGCTCTGTTCCTGCTGCAACGCCCACAACGGGTCATTAAA
TTGGCTCGCCGTCGTCTCTTCGACGGTCGGGCTATGTCGCTCTTCGCCAAGCCACCCTTC
CAGCACGTCGCCGGGGCGCTGACCCAGTACCTGATCGATATCCTGTTCGCGAGCAGGATC
TTCAAGGTAGACCCCCAGCCGGAACGGACCGATCACCAGTTCGTCGCCGTGCTCCAGACT
CACCCGGCGGTCACGGCCGATGGGCGATAACGCGCCGTTGATGAAGGTCTGGCCGCTCAG
GTCGCACACGCAGAAATGGCCGTCCTGCAGTTCGATGCGCGCATGTTCAGGCAATACCGC
CCCAAGCCGGTCGCGTAGTTGCCATTGATCCTTTTCCGACGCGCCCAGCGTGCCGCCGCG
GTGATCAAACCGGTGCTGCACCTGCGAATTGATATCCAGCTGTTCGCTGTTGAGCACCAC
CAGCGTGAGTGGGTTGTTTTCGTTCACAATTACTCCTGCACACAAATCGTCACATACGGG
TCGGCGGGTGGCTGCCCGAGAAAGCTGCTCCATCCCAGACGGCTGCTCTGGTCATCGCCC
AGCCGCAACCCTCTGGCCTCTCCTTCGGCGAAACCGAGGCGCAGGTCCCAGGCCAGTTGA
TCGCGCAGAATGAAGGAAACAAAACGCACCAGCGGCTGAAAATGCTCACCGTTGGGCAGG
AAACTGAGAAAACGGCCGAAGCTGAGGTTATCCACTTTGAGCAGGAATTTGCCGGCACAG
TCATTCACCTTGTCGCCAATGACAAAATCCCCACCCAGCACGCTGTTGGCGCGCCCCAGC
CGGTTTTGCTGGTCTTCGAAAATCGGTACTTTGCGGTGCTGCCAGGCGATGACCTCCACG
AATTCAAGGTCAAAGCAGTGAATAACCAGACCGGCCACCACTTCCGGCGAACGGCTGGGA
CTGGCCAGCAGGCCGGCGTAAGACAGCATCTTGGCCCGGTTGACCGGCAAGCTATCGCGC
ACCGCGTCGTTGCCGAGCCCCACCAGTGCAAACATCAGCCGGGAGAAACCGTCTTCGCCG
TCATTCTGGAAACGGACGTGGTAGCGGTATTTACGCCAGGCGCGGTGCAGCAGCGTCAGC
AGCCGATGATGGAAAAAATCGAGAAACACACCCAGTTTCTGCTCGCCCTGGGCGTACTCC
CACGCCAGTTCTTCGAGGTAATACCCCGGCATCGGCGACTGGCTGCCGTGCAGACCGAGA
AAAGCGACCTCCAGCTCCTGCCGACCGTCGACATCCTCCCCCACCCGCAGGACATCGCTG
GGGTGAAAGCCAATCGACGCGGAAGAACGAAAGCGAATGCGCTCCAGCTCCGGCCGGAAG
TCGAGCGCCTGCTCCAGGTCGACGCCCTCCATCTGGTTAAGCAATTCCACCAGTTGGAAA
AAATTGAAGTGGCGCGCATCCTGGCGAAACATCGCCTGACCGGGCATTACATCATCGAGT
GCTGACCTATCTGCACCGGCCATCGGTAGCGCTCCTTGTTATCGATGTTGACCACTTCCA
GCAAATGGAAGGCGTTGACGCTGGCGTACAACGAAAAGAAATGCGCCAGCACGGTGCTGA
ACAGATAGAGCTCGCCTTCACTGGAGAACGCCGACTGCCGTACCGACAAGATCGACTTGA
GCCCGCGCACCGGCATCCCCTGCACCAGCCTGTCCACCGGGGTGGTTTCAATCGTCTCGA
TCCCCGCCAGCCGCTTGCGTGACGCCTGCTCCGCCTGCTTGTCATGCAACGCCGGGAAGT
CGTAGGTACGCAGAATCTGCACCAGCGCATCGCGGCGCAGCAGCGACACATAGTTCAGCG
ACAGGTTGGAGATCAGCGTCCAGTGCAGGCTGCCGTCGAGCGCCGGCCGCAGCGGGCGGC
TCGGTCGAATCAGGTTGCGGAAAGTGGCGAAAGACGGCGAACTGCCGGTCGGTACGCAGA
TGGCGCCCACCGGCAACTGCGCCGCACGCGAACGGTTGGTGCAGGTCAGGCTGACCGAAA
TGGATTCATCAAGATCGATCACCTCTTTTTCGTCGCCGCGTACAAACGACAGCAGGTGAT
CGAAACCGTCGCCGCTGACCGCTTCACGCACCCGGATGCGGTAATACAGCGCCAGCCGCC
CTTTGGCCCGCTCGATTTGATGCTGGAAACTTTCGAAAGGCTGATAGAGCCGCGGAATGC
CGCGCGAGCGCCCGCTGTTGCCTTCCACCCAGCCTTCCACCTTGTCGATGGAGAAAATTT
CGAAACTGTCGGCGTGGCGATAGCTGGCTTTGAGCGGGTAATCGGTCTGGCGGCCGTCCA
GGTTGATAGGTTCGCTGTCATGGCGGAACAGGTTGATGGCCGGCACGCAGTTGAGCATGA
ACGAATCCGGGCGGATTTTCAGTTCCGCCGGCAACGGCCGGTCAAAGCAGAAGTGCAGTT
TGAAATCCGTCACCATCAGCGGCTGGTTAGGCCAACTGGCGCCGGACAACTGGAAGAACA
GAAAACTTTCCGGAAAACAGAAATACTCCTGCAGGATGCGGTAGCCGGAGTAGACGTTGC
CGGGATACGGCAGCATCGCGTCTTCGCGCTCGAAGCCGACGGTTTTCAGCACATTCGCTT
CCTGACGGAAGCGTTTACCGTCAATTTCCAGCTCAATGTGCGATAACTGACTGGCGATCC
AGAAATAGAGCTCATAGGCGGTATAGCGGTCGCCGCCGAGGAAGAAACGCAGTTTATCGA
GCTGCAGATCCCCCAGCGATAATGGCCCGTGCAGGCCGATATCCAGCGTGATGGCGGACA
TGTCGTTGCCGCTTTGCGCGTTGATCTGGCGGATATCCGCCGGGTAGATCCAGGCATCGT
GGCAGGTCTGAAAATGGCACACCACATCGTCGATCGGCAGGCTGTCCAGCTCGCAACCGC
GCGACACGAATGCCGGTTGCGCGATGGCGCCGGGCAGTACCGAAAACTGCATGATGGTCA
TGCTGGGCACCGGGCGCAAATAGTTCGGCCACAGCATGCCCAGCAGGCCGTGCGTCAGCT
CCGGAAACTCATCCTCGATCTTCGCCCGCAGGCTGCCGGTCAGAAAGGCAAAACCCTCCA
GCAACCGCTCGACATCCGGATCCGTGGTCTGTTCTGACAAAAATCGGGTAAGTTCAGGGT
GTGCCTTGGCGAATTCGCGTCCCTGCAGACGCAAATAGGCGAGCTCATCCCTGAAGAAAT
GTTCCAGCGACATAATCACATCATTCTGTAATGGCGGTGGCTGTCCATATGAATATTGAA
GGAGGTGACCTGCTCCAGATCTTCCAGCCGCACATGCGCGGTGACCTGAAACGACATCTC
CAGCGGATTGGACAGATAGTCCGACGCACTGACGTCCACATGGACAATTCGCGGTTCAAA
GCGACAGATGCACTGTCGGATCGCTTCACGGATCTTGCCCCGAATGTCCGCGCCGCCCTG
CGTGGCGTCATTGAAATCAATCACGCCAAGCTCGGGTGCGCTGCGACAACTGCCGGGGCG
CGTATTCAGCACCTGATCGAGCTGGCGTTTCACCGACTCGATCAAGTCTTCCAACTCCGT
TTCGGGAGAGGAACGGCGCTCCTCTCCCCGGATACGATCAAACAGGCTGGCCGCAGATCC
CCGCTCCCAGGCAGAGAGTGACGGCATCAGTCGTTATTCCTTATCCAGACGCCCAACCAG
GGACAGTTCAAAGTTCGCCCCCATGTATTTGAAGTGCGGGCGCACGGCCATGGTCACCTG
GTACCAACCCGGTTCGCCTTCTACGTCCAGCACCTTGATCTGGGCGGCGCGCAGCGGGCG
ACGGCTGCGTACATCTGCCGGCGGGTTTTCCTGATCGGCGACGTACTGCTTGATCCAGTT
ATTCAGCTCGCGCTCCAGATCCTGACGCTCTTTCCAGGAACCGATCTGCTCGCGCTGCAA
TACTTTGATGTAGTGCGCCAGACGGTTGATGATGAACATGTACGGCAGCTGAGTACCCAG
TTTGTAGTTGGTTTCCGCCTCTTTACCTTCTTTGGTGTTGGCGAATACCTTGGGTTTCTG
CACCGAGTTCGCGGAGAAGAACGCGGCGTTGTCGCTGTCTTTGCGCATGGTCAGGGTGAT
GAAGCCCTCTTCGGCCATTTCGTATTCGCGGCGGTCGGTGATCAACACCTCGGTCGGAAT
CTTGGCCTGCAACTGGCCCATCGCTTCATAGACGTGTACCGGCAAATCGGTGATGGCGCC
GCCGCTCTGCGGGCCGATAATGTTCGGGCACCAGCGGTATTTGGCGAAGCTGTCGGTGAT
GGCGGTACCCATAAGGTAAGCGGTGTTGCCCCACAGATAGTGTTCGTGATTGGCGCGGAT
GTCTTCCTTGTAATTAAACCCTTTGATCGGGTTTTCTACCGGGTCATAAGGCAGACGAGC
CAGGAAACGCGGCGCCGTCAGGCCCAGATAACGGGCATCTTCCGACTCGCGCATCGAACG
CCATTTGGTGTAGGCCGGGCCTTCAAACACCGATTTCAGGTCTTTGATGGACGGCAGATC
GGTAAAGCTGTCCACGCCGAAGAAGGTCGGCGCGACGGAGGAGATGAACGGCGCGTGCGC
CATGGCGCCCACTGCGCTGACATACTGCATCAGCTTGATGTCCGGCGAACTCTGAGTCAG
CGCGTAATCGCCGATCACCCCGCCGATCGGCTGGCCGCCGAACTGGCCGTAGCCATTGGA
GTACACGTGTTTGTAGAAACCGGACTGGGTAATTTCCGGCGCGAACTCAAAGTCTTCCAG
CAGCTCATCCTTAGTGGCGTGCAGCAGCAAGAGCTTAATGTTTTCACGGAAATCGGTGCG
ATCGACCAGCAGTTTCAGCGAACGCCAGGAGGATTCCAGCTCCTGCAGTTCCTGCGCATG
CAGAATCACGTCGATCTGCTTGCTGAGTTTCTTGTCCAGTTCAACGATCATACTGTCGAC
CAGCGCCTTGTTCACCGGCTCGGCCGTGTTACCGCTGTCCAGAATGTTGGCCACCAGTGC
GGCGATCCCCTGCTTGGCGACGTTATAACCTTCATCCACCGGGGTGATGCGCGCCTGCGC
CATGATTTCTTCAAGCAGCGACGACGAACCGCCGACCGCGCCTGTCTGGGCCTGTTCTTC
AACCATTGACATGTTTGTTTCCCTTCTCGTCAGTAACAATCAATTATTCGGCGGGTTTCA
CCAGATCCAACTCTTTGAGCAGCTGCGCTCTGGCTTCTTCGCTGGACAACAGATCCTGCA
GGCGATTACGGAAAGCGGGAATATTACCCAGCGGCCCTTTCAGCGCGACCAGGGCTTCAC
GCAGTTCCAGCAATTTGTGCAATTCCGGCACTTGCTGGGCGATGCGGTCGGGGGAGAAAT
CATTCAGCGAAGCAATGCTGAGTTTGACGGGAAGGTCATCCTGGCTGTCTTCTTCCAGAC
GGTTAGGCACGCTGAAATTCAGCTCCAGGTTGGCCTCTTTCATCACCGAAGTGAAGTTGT
TCTTGTCGATAGACACCGTCTGACGTTCTTCAATCGGCGTCTCTTCTGTGCGTCCTTTCA
TATTTCCCACCACCATCAGCGTAAGCGGCAGTTCAATTTCCGCCTGCTGACCACCAGTGG
CCGGGACATATTTGATATTAATACGTTCCTTTGGTGCGACAGATGCACCGTCAGTTCCTT
TTGCCATATGTCAATACCAACGTGAGGGCACCCTGGCCCGAAAAAATAAGGTCGAATCCT
ACTGAATGACCCGCCAGAATCCATGACAGATCGGGCTGTTCAGCGAACAAATAGGCTATA
TCCTTCATACTTCAAGTTGCAGGTGTGTTGGCTGCTCTCATTCACCCCGGTCACTGACTT
ATGTAAGCTCCCGGAGATTCATTCAGTTGCCGCCTTCCTGCAACTCGAATTATTTTGGAT
ATGTTTGTTTTTCGACCGACGATATGCACGAAATAGAACCCGCCGCCTCGGCGCATTCAA
TCAACGCATTCTTAAACCGTATGGAATCAGTAAGCCAATAAAAAACGACAGAACTGTATT
CAAAATGTGTAGATATATTTCTGCTTCGTTCGCCAATCATACACATAACGCTGACACATG
GTCAACGCTAATGTATTTTTGATATCCATAAGCTCCAAAAAATAAAAAAATACAATAAAA
ATCAATAATATAATTAGATATGGCAACTAAAAAATATACGTTATTACCGGCGAAACAGTG
ATATAACCCTGCATTGCAATTTTCCAAAAAACGGGTATTTTTGGCCTCTCTAATTTCGTT
AGATTTTAAAATAATTAACCAACTAATTACTTTAAGGAATAAACTGATTTTTTATATGGA
ATATTCACATGGCGCAAAAATGATTGTTTTCATGCCAGGGCATAACGTAAATGAAACATT
TCACCACTATTTTCGTCATGAAAAGCAAATAAAGCGCCGAATCATCATTCAATTAAAAGC
CACATCACATGGCGTATCCGCTATGAATCACCAAAAAAAGCGGTTGCCACCACTCTGGCA
ACAGAATTTATAGGAAACAGTTTCTATTTTATTATTCCAATTGCAATTTGAATCAAGAAA
AAATAAAAATCATACTTTATGGAAAAATAGTTTCCATTGGCGTCAATTATTCCAGCCACC
CCATCCAGACCAGAGACATTTACCCCATCGGCAACCGGTTTTCCACCAACGCCACCCACA
TAGCGACACCATGTGGAATCAACGCGTCATTGAAGTCATAACAGGCATTATGCAGCGGAC
GAGAGGGCGTATCGCCATCGGCCCCTAACCAGAAATAGGCACCAGGACAGTGTTCCAACA
TGCAGGCGAAATCCTCGGACGCCATGGAAGGCGCGATTTCCCAATGCACCTGACTCGCGC
CAAACGTCGTTTCCGCCACCTCGCGCACCGCCTGCGCCGCCCGTGCGTCATTTTGGGTAA
CCGGGTAGCCGGGGTAATAAGCAATGGAGCCAGTGACGCCGAAAACTTCGGGAATTTGCG
CCACAAACTGCGCAATCAACGCCTTCACCTGCTCGCGCACTGAGGCTTGCAGGCAACGCA
GCGTGCCACGCAGCACCACTTTTTCTGGAATAACGTTGATGGCCTCGCCGCCGGCAATCT
GCGTGATACTGATCACCGCAGACGACTGAGGCGACAAGCGTCGAGAAGGGATAGTCTGTA
ACGATAGCACCAGTTGAGAGGCGGCCATAATCGGGTCGGCGCCGTTTTCCGGCATGGCGG
CATGACAGCTTTGGCCTGTCAGCACGATTTCAAACGAGTCCAGTGAGGCCATCATCGCCC
CGCTGCTCAGCCCGACATGCCCAACAGGCAGTCCCGGCCAGTTATGCAACGCATAGATGT
CATCCATTGGAAAACGGGTAAACAATCCCTCTTCCACCATGCGCCGCGCGCCGCCCAGAT
TCTCTTCCGCCGGCTGAAACACCACGCGCACCGTACCACTGAAACGGCGGGTTTCACTAA
GATGGCAGGCAGCAGCCAGCAGCATGGCGGTATGCCCGTCATGACCGCAGGCATGCATGA
CGCCGGGACGCTGGGATTTATAAGCCAGATCGCCCAGTTCGGTAACCGGCAGCGCATCCA
TGTCGGCCCGCAGCCCAATGACAGGACCAGGCCCGTTCTCCAGCGTTCCCACTACGCCAG
TATCCGCCAACCCGGTATGCACCTGAAAACCGAAGGTGACAAGCAACGTCGCCACCATCC
CGGACGTCTGACGCTCGTGATAGCCCAGTTCCGGATTGGCATGCAGTTTGCGCCGCCATT
CAACGGCCTGCGCAATCAGCGCCGGAGAAATCCCCATACGCATCCTCCCGTTGATTCACA
TCAGGGCCCGCTGCCTGATATGCCACTCCCTCTGTTCAGGAATCGCCACAGGGAACCACC
TACTCTACTCCAGCAGCCCGCATGAACAAAGGCATGCCCGACAAGAATGCGCATGGGATA
GCGTTAATGCGCGCCATGTCATCCTTCCATCACCGTTATCGGCATTATCGCCGACACTTT
ACACCGGTTTTGAATGGCTACTTGTCGAGGATGTCGGCCGAAGCTTGGGAAATAACAGAA
GAAATAAGAAACGGTGGGATAAATCGCATCAACGCGGCCTACGCCCGCTAACAAGGGCGG
GGCGGTGAAACTGTGTGGGGCGACGGCAAGCCCAACCCTCCCTTTACTGATCAAGCTTAA
AACTGCTGGCTGAGATGGGCTTGATTATCGGGAGCTGGTTACCGTGACTGGTAAAGGAGA
TGACTGAAACGCTGATTAATCTCGAACCTGTGCGCGATTCCGTGTAATCGCCATTTTCAG
GGTTTTGAGATTTGTTGCTAACTTGATGGTAAGAGTCTGTAATCGTTTTTTTTCATCAGT
AAACGCACCTGTTCCTGATGTTGCAGTAACCATATCAAAAATAGACGATTACACAATTTT
AATTACCCCTCTCTGGGCCCTCCGTTTTCCCGCCTTATCAAGCGTAATTGTTCGGCATTA
CGTTAAGAGATCATTTAAATAGCCAAATACATAATGGTCAATCTACATAGTGGATTTCCA
TTGTTAACCACCTTGTTTACGATAGCCAAATTGCCTATACGTTTTTAGCCATAGGAATCT
GTATGAGCAGCCATGAACATCCCGTTTTTGAAATCATACCACCGCGCGTTAAGGCAGTAC
CTGTCATCGCCAGCATCCCGCATAGTGGTTTGTATGTTCCTTCAACCATCGCGGCGCAAT
TTACTCCTGAGCATCTGGCGTGGCTAAGAAACACCGACTGGTTTATTCCTGAGGTTTTTA
GCTTCTTACCTGACCTTGGTGTAACTACCATAACAGCGACCCACAGCCGTTATGTTGTAG
ACCTTAACAGAGATGCCAGCGGGGAACTTTACGGGCCGTTTGGTCGTACACCTGTAGCAC
AGACACTTCTTTCAGGCCAGCGGACCCACACTACCCATCCTGGGAATGACGAACTTACCA
AGCGTATACGGCTTTATCATGAGCCCTTTCATCAGGCTTTGGGGAAACTGTTGACGGAGA
CAGTAGCCCGCTTCGGTTCATGTCTGTTGATTGATTTACATGCTTTTATGGGACCGTCGG
ATAACGATATTTGTTTAGGCAACCTGCATGGTGTTTCAAGCCATGCCGCTACGATAAATA
ATCTGCAAAACATTCTTGTCAGCGAAGGATTTACGACCTCTGTCAATGATCCCTTTGCCG
GCGTTTATATTCTGCGTCGTCATTATGGCCAACAGGTAGAGGCCATGCAGTTTGAACTCC
GCTATACGAACTACATGGATTGTAAGCACATTGATGAACCGGGGCGGCCAGTACTGGATA
AAGGTATGTTAACCGCGCTACAACCACGCCTTATTCGGGCGTTTAACCAATTTCTTCAGC
CATGGATGAAAGAACCTGCATGACCATACCCAAGGTGACCCGAAACTGTTGGGCCAGCAC
GGACATGTAGGATACAGAGCGTCGGGAAAGCATTATCGGTGAGGCCAACGCGAGCGAGTT
CTGTGTCGCCGATGTGTAACGGGAAAAAGCATCCGAGGCCGGGATGATGGAGCAGAACCA
CTCAGAATGAACGCAAGTCTTCAGGCCGATGAGATTGTTATCGCTTAAAAAATCGATCAC
ATCAGCCATCTACCTCTGCCTGAAACTGAGGAATATATCACCTCAATTCCAAAAGACGTT
CATCTGGCTATTCCCGGTATTACTGAAGGCACGGACCAGGTTGGTGATAACGGGGAACTG
ACGCTGGCAGGCGACTGGCTTACCCAGTGCGGATTACTCACCCCGCCGTTCAGCATTGAA
GCACTGCCCGGCCGGATCATCCTCCGGACTGAGCCGGGCGCTATGCTGGCGTAATAGCGC
TGACAGCTAAATAGAAAAAAGCCGGAAGGATCGTTGGATCACTTCCGGCTTTTTTATGAA
AATCAATCCCAACGGTCATCAATATAAGGTTTGATATCATTAACTGTTAAAAATTTTGAT
TTGCAGTAAAAATAAAGCTTGGGGTTATTTATTTCAAGAATCGAAAATTCTTTATCTGTT
TTAATTATTGGTGTTGAAGTAAACATAACATTAGCACCTTTACTTTCAAAATAAACAACA
TCAGAAAGAGTAATACTTAACAGCAATGAATTAAAACCATCACCATCCCATTTTTTAGGA
TATTTTTCAGGAATATTTCGACAGGAAAAGCTCAAATACAAACTAGAAACATTAAAAGAA
AATGAAATTAACTCTAAATCTAACAGAGAAAACTCATTACCAAACATAAATTGAATTTTC
TCTTTCCCTAAAGCATGTTCAAACCACATAATTAGTATCCTCTAAGGAAGTTGTAATGTC
CGTGTACTCCCGGTGGAGTCTTCGTGTCTAACGCAACGCCAGTTATGGGATCCGATGGCC
TTACATTAAAATGTGGATCTGCGCCATGCAAAGGCGTCGCTTTTGTATGACCCAAACTAT
GTTCCTGTATAAATATTTTTTCGCCTTTATTATTAAGGAATTCATATTGTCTAGTTTTAA
TTGGCAACCCATTCTTATCCAGCATTACATTACCGTTACCATCAAGAAGGTCTGGCCTCG
TTACACTACGGGGTTGTTGACTCATTGGTATTCCAGCATCCCGTTTAGCTTGCCTAAATG
CATCACGACGGCTTTCACCTTCATATGTAGTTTTTTTGTTTTTCTCACCGGGACATCCAA
CCAACCCCAGCGGATCCACCCACTCCATCGGGTTATGCACATATCCCTGCGGCCGGATAC
CCCCCTGTAAACCTATCGGGTCTGCCGAGATATACTGCCCCAACTCCGGGTCGTAGTAGC
GGTGCCGGTTGTAGTACAGCCCTGTTTCCGCGTCGTATACCTGGCCCTGATAACGCAGCT
CGCAGTACACCTCCTCGTTCGCCGCATCACCCAGATAACGCCGCAGCGGAATGGGTATCC
GCTCTTCCCGGTGCGCTCCCCACAGTCCCTGTTCGCCGCGCCAGTGCACTTCTCCCGTTT
CGCTGCACAGCTCCCGCGCCGTGCCCGTCAGATCCGTCACGATATAGTGCAGCCGGGTCT
AGCCCGCCTGCTCCTCCACCTGCGCCAGCGGCCGGAAACTCCCCGGCTCGTACACCCACT
GCACCGCGCGTGCCACGCTGCCGTCAACACGGTACTGCGTCTGGCCCGACAGCTGGTCGC
CATCCCACCGGTACGCCACCCGCGCTACCGCCTGCGCCGTTCAGACGGAAAGCCTGCTCG
TGATGCCCGTCAGACGGTCCAGCACGTCGTACTGGTAGCGACGCTCCAGTACCCCGGTTA
TCCAGTCCGGCTATCGCAACGAGCTGATGCTGAACCAGTTGGACGAAGACACCGATATTG
CCGCGCTGATAGCCGAACTGGACGGCATCGACACGAAGGCGCGGACTGGGTGAGCGACAA
CGGCGAATTGACGCTGGCAGGCGACTGGCTTACCCAGAGCGGTTTACTCAACCCACCGTT
CAGCATTGAAGCCCTGCCCGGTCGGATCATCTTCCGCGCTGCACCGGGTGAGATGCTGGC
GTAATCACGCTGACGGCTAAATAAAAAAGCCGGAAGGATCGTTGAAATCGCTTCCGGCTT
TTTAGGTTAATCACTCATAATAATTAATCCCATCGCTCATCAATATATGGCGTAATACTT
TCTATGGTTAAAAACCTCGACCTGCAATAAAAATCAAGATCACTATTTTTTATCGTTATC
TCAGAATAATCACTTGAAGAATTTATTAGCGGAGAACAAAAAAAACCGACCCTCGAACCA
ACAATATTTAATTGAGTCACATCACCAAAAACAATTACCAGACTAAGAGCATTAAACCCC
TCACCTCTCCATTTCACAGGAAATTTTCTGGGGATTTCATTACAAAAAAAGTGAAATTTC
AAGTCTGAAAACCGTTCCAGTGAAAAACTATTAACTTCAATGCGTTGAATACTTAGTTCA
TTATCGAACATGAATTTTATTTTTTCTTTCCCTATAGCATGTTCAAACCACATAATTAGT
ATCCTCTAAGAAAATTGTAATGCCCATGTGTTCCAGGAACACTACCTGTATTCAAGTTAT
CAGAAGGTCTAACATTGAAATGTGGATCTGCCCCATGTAAAGGCGTAGCTTTTGTATGAC
CCAAACTATGTTCCTGTATAAATATTTTTTCGCCTTTATTATTAATAAATTCATATTGTC
TAGTTTTAATTGGTTGTCCACTACCATCTAATATTTTCTTACCTTCACCATCAAGAAGGT
CTGGTCTAGTTACACTACGAGGCTGCTGGCTATTAGGTATTCCAGCATCCCGTTTAGCTT
GCCTAAATGCATCACGACGGCTTTCACCTTCATATGTGGTTTTTTTGTTTTTCTCGCCAG
GACACCCCACCAATCCCAGTGGATCCACCCATTCCAGCGGATTATGCACATACCCCTGCG
GCCTCAGCCCTCCTGCCAGCCCTATCGGGTCCGCCGAGATATACTGCCCCAACTCCGGGT
CGTAGTAGCGGTGCCGGTTGTAGTACAGTCCCGTTTCCGCGTCGTATACCTGGCCCTGAT
AACGCAGCTCGCAGTACACCTCTTCGTTCGTCGCATCACCCAGATAACGCCGTAGCGGAA
TGGGTATCCGCTCCTCCCGGTGCGGTCCCCACAGTCCCTGTTCGCCGCGCCAGTGTACTT
CTCCCGTTTCGCTGCACAGCTCCCGCGCCGTGCCCGTCAGGTCCGTCACGATATAGTGCA
GCCGGGTCTGGCCCGCCTGCTCCTCCACCTGCGCCAGCGGCCGGAAACTCCCCGGCTCGT
ACACCCACTGCACCGCCCGCGCCACGCTGCCGTCAACACGGTACTGCGTCTGGCCCGACA
GCTGGTCGCCATCCCACCGGTACGCCACCCGCGCTACCGCCTGCGCCGATGGCACCTGGC
CCTCGCGCACCTTGCTTACCCGCCGTCCGAATGCGTCGTAACAATACCGCCACCGCGCCC
CGTCCGGCAAACTCACCCGCACCAGCCGGTCCTGCGCGTCCCACTCAAACCGCGTTTCCT
GCGGTCGGAAGCCGGGACGGCTTTCCCGTCGGCTCACCAGACGGCCGCAGGCGTCGTACT
GATACTGACGGCCGCCGCGCTGCGTCACCCGGCCCGCCTCATCGTAACCCGCCGACGACT
GCACCGCCGCGTTTTTTGCCGACAGCCGCCCTGCGCCGTCCGGCGCTATCGCCGACACCT
CGCACAGGTTCTGTTCGCTGTCGTAGCCAAACAGCCGCGCCTGCCGCTGCCGACCCTGCT
CGCGACGCTCCGCCGTCACCTGCCCGGCGCCGTTCAGCCGGAACGCCTGCTCACCCCAGT
GACTGTCCGTGATGCCCGTCAGACGGTCCAGCACGTCGTACTGGTAGCGACGCTCCAGCA
CCCCGTTTACCCCGTCCAGCGCCTGGCCCGCCAGCAGCCCGGTGGCGCTCCACTCGTGGC
GCAGCGCAAAACCTTCGCCATTGCTGCGCCGCTGTTCATACCCCGACGCCGTGTGGCTGA
ACGTCAGCGGTTGATGCGAACCGATGCTCAGCGTGGTCAGCCGCCCGCCCTGCCAGCCCA
GACTCAGCGACGACAGCAGCCCTTCCACCACCGACCGCTGCCCGCCGTCGTCGTAACCGG
TGCGCACCTCCTCGCCGTTTACCCGCTCCGACACCACCTGTCCGGCACAGTTATACGCGT
ACTCCACCACCGCGTCCGGGCTCGCCGCCTTCAGCAGCCGGCCCGACAGGTCATAGCCGA
ACGTGGTGACACCTTCACTGGCCCCGTCCGCACGGCAGGCCTGAATCTCGCTCAGGCGGC
CGCCCACGTCATACCCGTACGCAAGCTGGCTGCCGTCCGGTGCGCTGCGCCCTGTCAGCC
GGCCTGCCACATCGTAATCGTAACGGTACACCCGGCCGTCGTAATGCCGCTCTTCGCTCA
GCCGGCCACAGGCGTCAAACTGGTATTGCCACGCCTGCCCCTGGCTGTTGGTCACCCCGG
CGAATTCCGCTTCCGCATTGTAATGATAGCGGACGGTCGCACCCAGCGGGTCGGTCGCTT
CCAGCAGGTTATCAAACGCGCCATAGCGGAACAGGTACCGCTGCCCCAGCGCATCCGTCA
CCGAGGTCAGGTTGCCTTCCGTATCGTAGCCAAAACGGGTTTCGCTGCCGTCTTCGTACA
CCACTTTCGACGGCGTGTCGCGTCCGCCTTCATAATCCCAGCGCCGCACCTGCACGCCTT
GCTCATGCGCGATATGTCGCGCCGTCAGCCGGTCCTGCGCATCGTAGAAAAAGGTCACCG
TCGGCGCCTCGCCCGGTTCCAGCCGTTCCAGCAACCCGCGCCGGTTGTAATGATAACGCT
GCTCGCGGCCATCCGGCCCGGTTACCGCCGACAACAGCCCCTGCGCCGTGTACGCATGAT
GCCAAGTCCGCCCCTCCGGATCGCTGGCCGTTTCCACCAACCCCTGAGCGTTGCGGGAAT
AGTTCCAGGCGTTGCCCAACGGGTCGGTATAGGCCAGCAGCTGACCGTCATCGTCGTAAT
CGTAACGGTGTACGCTCCCGTCCGGCAGCGTCACCACCGTCACCTGCCCCCAGTCGTTAC
GCTGATACACGGTGCGCTGGCCCAGCGGGTCAATCTGCGCCGCCAGCTGGTTGTTGTCCC
ACTCGAATTGGACCTCGCCGCCGTCCGGCTCGCGGCGGCACAGAATATTATTGCGCCCAT
CGCGCACATAGGTGGTCACCCCGCCGAACCCGCTGTGATAGTGGTTGGTGAGGCTATCGG
CGTCGTAACTGAACGAACCGGGCCAGAAACCTTCCGCCGTTCTGTCGCGCAACGCGCGCC
CCTGCGCGTCGTAGTCATGTTCGACCCAGGTGTGAGCCAGATCGGACCAGCGCAACAGCC
AGCCTTCCGGCGAGTAGCGGTAATCGAAATTACGCCCTTCGCCGGCGCGCACGCTGAGCA
GATGACCTTGCGCATCGTAGCGGTAGCTGACCAACGTTTTTAGCGTCTGACGATGCTCAT
CGCACAGCGTCAGTTTCACAATCCGCCGCCGCTGTGTCTCCACATGTACCAGACGGCCAT
CCGGCAGCGCTATCCAGCACAGATCGGCGCGATCCCACAGCAGGGCGATCCGGTTGCCCG
CCCGGTCTTCCATCGCGCTGAGGCAAAGTTGCAGCCCCAGCGCATGTTCAAAGCGATAAC
GCAAGCCGTCCACATGTTGCAGCACGAGCTGCCCCTGTTGACGCGTCAACCGCCACTGCG
GGCTGGACGGCGCGCGGCTGAACGCTCCCTCGTCAGGCAGCACGAATACCGTCTGGTTGA
ACTCGCCGTCAGTCAGGGTAGCGATGCCGTTTTTCAGCTCCAGGCTCATATCCCAGTTGG
TGCGCCACAGCGCCCCTAACAGCCCCGGTTTCCGCTCCCCGCCTGAGCGGTAATAGCGCT
TCATGGATAACGGCAGCAACCCCGTCAGCTCAACGTCGGTGCGCCAGTCCACCACGTAAC
CGGTCGCCATATCCACCGGCTCGCCTTCACTCTGGCACTTATCGCTGCCAGCTTTGCACG
CGTTGTCCTCTTCCCCGGCTTTTTTCTGCTGCGGGGCGTGATCCGGCTGTTCGCCCTTAT
TACTCCCGGCGCTAATGTCCTCGGTTTCTTTCGACGATGTGCGCCGTTTCTTTTCACTCA
CCGCATTTTTCGGCTTTCCGTCATCGGCCTTGGTTATTGAATTGTCGGATTTTGGGGTAG
CCGGTTTGGCCGCCTGGCTTTCAGCATGCGCCGGCGCTTTTGGCGCTTCGGCTGCCTTAG
CGATGCTCCCCTTCGGCCTGGCGCTGCCGCTCACGCGGGTGATGACCTTGCCGATAAACT
CATTGAATTTGGACTCAATATAGGCCAGCGCGCTGTCATATTTGGCGATCAGCTTTTCCA
GCGCGGTGATCATGGCGCTGAAGCTGTCTTTCATCAGCGACACAATCCAGTTGTTTTTCA
GCTTCGACTCGGCCAGCACCTGTTTGAGCACCGCATGAATCTTCAGCAATAGGGCTTTGG
CCTGCGCGCCATAATTTTGCAGCTCAGCGCGCAGTTTGGTCAGCCCTTTCACCAGATTGC
CGTCCGACAGGCTGCGGATAGTCCTGATGGCGAACTGCAACTCTTTCGGCGTCCCGACCT
TGAGCGCCCGGATAATCGCCCGCCCGCTGACCTTCAGCGCGTCGCCCAATCCTGGAATTA
CCCCTATCGCACAGAGTGCGCCTTCGGCGATATGCAACGGGTCTTCCAGCTTGGCCGGTT
CCTGGTAAGACTGCCAGCTCCACTCGCCGATCGAATAGACATCCATCGCCTGCCCGACCA
CCGGAATAAAGCCCAGCGCGATTTCACAAAACAGCATCAGCGCCGCGTTGTCATCCCCGC
CTTTGTCCGCCACTTCCGCCGCCAGGCTGTGATGGATTTTGTTAATCGCCTTCTTTAGCT
GACGACTGCCGTGGTTAATACGTTTATCCAGTTCCCAGAAGCGGTCATAGGATTTGCGGT
ACTCCTTGGGAATGGAGGTAAAAATCCCCGCGCCGTCGACATCCACATGCCGATCGCTGC
TGTCATCCGCGTCGTAGGTCACCAATCCCTGCTTGCGCAGCAACAAAAACAGCGTGAAAT
ACTCTCCCGCCAGCGTCGCATAAGCCGGATTTGACTGTAATACCGGGTTGTTTTCCACGG
TTTCACGGGGTTTGAAATCGTCGGAGCCTTCATCCAGCATCAGCTCAAACGTGCCGCATC
CCATGTCGTAAATTTTGCATAACCCTTTGGCGTCGGTTTTGCCGTGGATTTCCGTCTTAT
TGCTATCAATCAGGATGAACGGCGCGTTAGGCACCGGTTTCCCGGAGTCATAGTGGTAGT
GAATCAACACTTCGCAGCCGCATTTGGCGCAACCGCCTGAAATTTGGTTATCCGTGGCAA
AATTCTGATTGGCTGCGTCTTCACTCGACAGCAGCGTCGCCTTTTTATCCTGACTCATGA
CAAGTCATCCTTTTTCGTTATGCGTCGTCCAGTTGGTCAATCGCCGTCTTATACAGGCGG
TCCATACGGTTTTGCGCGCCGATATACTCCGGCTGTGCCAGAATCGTCTGCGCCCACGGC
TGGTGGATAAAGGCTGGTTCCAGCTCGGTGGCCAGCGCCAGATAGCGCACGATATCGCGG
TCGTTATTAAATCCCTGAATACGGGCCTGTTCGGTCTGCTGACAGGTGAAATTCAGCAAG
CTGTCGTCATCACTGTTCTGCCAGCGCTGGTGATGCGTGCGGAGATGCGCCATGTAGCTG
TCCAGCGCCTGACGCGTCGCCGGCGCCAGTAGCGCCAGCCACTGCGCCTCGCTGAGCGAG
CGCGGCAAGGTATCGGGCGGGTTGTGTGCGGTTCGTTCGGTCAGCGTCAGGCTCTGTACG
GTGCCGTCGGGCGCCATATCGCAAAAGGTGGCGATCGGGCCGTAGAGCGCGGTGGCTTCT
TGCGGCGAACTCGCCGCCAGTAGCGGGGAGATCACTTCCCAATCGCTGATGCGCAGAATA
GCGCTGTCGCCTTCCTGGGTGGCGATCAGACTCCACTGTCGCAAGTGTTTTACCAGCTCC
AGCAGTTGGTCGAGCGGCGAGTAAGCCTGCATAAACCCGTCGAGTTGTACTCCCAGTCCC
CAGCCTGGCTGCGTCAACAGATGTTCACGCACCTGTGGCCAGTTGGCCGGATGGACGGGA
ATGCAATAAGGCGAGACGGACGCATGAACCTGTCCGGTTTCGCCCCAGTACAGACGGGTT
TGTTCCAGACTGCCGCCCCAGCGCTCCGCCAGCCAGGGGACCGCATCGTTCAGTGCCGCT
TCGGCGACCACAAAGCACCCGCCTGCGGCCAGTCGCGCCTGCCAGGCCGCTTCCGTTTCC
GGTTGCAGACTCAGAAAAGATTGAGACAGCGTCACGGCATAACCTCCGTCGTATCCGGTA
ATTCGCCCCGCATCCAGCCGGGCCGGTGATAATGAAGGCGAACGTCTTCCACCTGGGCGG
ATTCGGATTTAAAAATCCGTATGCTGTCGCCCAGCGAATAACGCTCGGTCAAATGAATAA
AAACAGGATGATGATAAAACTCGCTGCCGATTACCCAACGGTGGGCCGACCAGGCTTCAC
ACTCCGTTTCCAAGGCAAGCGGATAGCGGATGCGGGCCAGCGTAATGCCGCTGAGAAAGT
GGCTTTTCACCACCTCGATATCCAACTGCATCCAATGCAATGTGCCGGCATACAGAAACA
ACTCATTCGCCAGCCGGTGCAGACGGTTGTCGTTGGATAACCGATAAAACTGGTCGCGGT
TTAGGGTAATCAGATAGTCGTCGTGGGTGGCTTGCGGCACTGGCCGCTCCTCATGTTGGC
CCACCAGCGCTTGATAGCGGCAAGGAACGCTGAAGTCGTCTTCCGCCAGCGGCAGATACA
AACCGTCCAGCAGCCCGATAAACGCCGTCTGTTCCTCGACGTTCAGCGTTTGCCACCACA
GCCGCAACACATCCGGTACGTGACTGCGCAACTGCGCCAGCGTGCCGTCCGGATAACGGC
AGCGCAGACGTTGCTGCCAGAAATCAGCCACTCGCGTCAGTGACTGCTCGCTATGCATCA
ACATCACGCCCTGATGGCGCGCGGACTGTGTATCCGCCAGCCAGTGCAGCAACGTTTCCC
CCGGTCCGCCCTCTTCCACCTGCACCACCATCGGCGCCCAGCGCTGCCAGTCGTCGCCGG
CACCCTCAAAGCGCAAGCGTTGCCATATCTGCGCTGACCGTGGTTGAAACGCACGCCAGA
AATCCGGCAATGCCGGATAACGCATCGGATCGACAATGGCATACAGCGGCAGCGAGCAAC
GCTGACTGAGTTCAAACAGGGTATAGCCCGTTATCGTCATGATTTTTTCACTGGGATAAT
TAATCGGTATGTAAATAAGGAAAAACCGGAATGAGAACAGCGACAAACCTCGGCAGAGGA
AATAAACCCCACCACGATGACGAACAAAAAAATAATATATTGCTATTGAAATACGGACAG
AATTACCGCGATGTCTTTTTTAAAGTAATTCACCTTTGGCTCGTCGCTCCCTGACTTCTG
CCGGAGATAAGGGGGGAAATTTTACCCCACGCTGTTGCAGCAACTGCTTCACTTTCAGCG
CCCAGGGATAATGTGGCGAGCGATGATCCATCAGCGACAAACTATCTTCTACTGTCCAGG
CCAAACTCGCACCCGTTGCAGAATACGTATTAATATTGGAGCCGTGCTCTATTAGCCAGT
ACGCAATCTCGTATTGATTAATATAAGCTGCATAATGTGCGCTAGTTGTATGCTGAGCAT
CAGTCAAATTCACATCTGCGCCACGCTCTACCAACAGCTTAATATCCGCCCAGCGTTCTT
CAGCTATCGCATTAAATAACGCAGGCACTTTATTGTGATCACGGGAATTAGGATCGCCAC
CGGCATCCAGCATCATTTTCAACCATTCAGGCGATTTCGCACCAGCCACCATATTAACGG
CTGACGAACCCGTACCCGTTCGGAAATTAGGATCAGCACCCAGCTTTAACGCCAACCTGG
CTCCAGCCTGATCCTGCTGCATCACCAACCACAACAGCGGGGTAATACCTTCTTCGCCTA
ACACATTCAGGTTTAGCCCCTGTGCCAGTTGTTGCCTGGCCGCGGCTTCATCCCCTTTCT
GAATGCTGGATAACACCTTAACCATCGGTGGTTTGAAAAATTCACTGGCCTGCATGCTGC
TTCCCCCCGCCTGACAGGCGGTTAACATTCCAATAATCAGTATTCCCAGCCATTTGAGCC
ATTGCATCATGCCCCCTTGAGTGTCTTAGTAATACTGCCAATATCATCCTTTTTTTGACT
TTCGATACCTGCAATAACTTGGTCCATACCATGGCGTGCCAACGGCGATCCCCCTGACGC
AGGAAGTGGCATCATATTCCCGGCTGCTTTGGGCAACGCACCACTCAATAATGTTGCCAC
CCCAGTAATCCCCCCAATAGCAGCACCGACACCACCACCAACCAATGCTCCTGCCCCAGA
TAACAACCCAGGTAATGCCGCTTTGCCATAGGTCTGCACCATGGTCAGGATTTCTCCATC
TACCGCCTGAGTCTTTATTAATGGATTGATTTTTTCCATCGCCAATCCACCAAATCGACT
AACCGTATTCTCATGAAGTCCAGCAGCATTGAAGGTATATCCTTTCAGACCACTAGCACC
TACACCAGCAGAACCAAGCCCACCGCCCAAAGAATGTCCAACAATAACCGCATCAGCAGG
AAGAATATCTTTAACTTGCTTTGCAAGGTACATTGCCTGCTTATACTGTGCTGTATCTTT
TCCCATTCCTTGTGAAAGATTCGTCATCCAGTCCTTGGCCCTGTTACTGCATTATTTGTT
CCTCTGAAGGTAAGCATCGTCTCACCATTAATATCAGATTTGAACAATGCGGCCCCAAAA
CCGGAATCCGGATCCGTAAATTTGGCACCAGCCAGTTCTGGAATTTCCTTAGCAGTTAAA
TGGACCAACCCAACCGGTGCTTTTGGCAATACCGTTCTGACCTTACGCGCCACCTCATCC
ACCGGATAAACATACTGCGCCGCTTCCGCGCGCAAGATGCTGTCGTTGTTAAACGCCAGT
CGGGTGGCGGCGTCTTTCAGGCCCGGCATGGTCGCCGCCTGTTGCGCCAGCTTAGCGCGC
GCCAGATAGCGATCTTTACGCTGTAATACCGTCAGTGCCTCATCCAGCACCGGCAGCTCG
GCGGTCGCGGCCCATTCCATCATGGCGGGCAGCAGCATCGGCGTTAGCGCCAGCAGCGGA
GCGCGGCTTTTCGCCGACTGTTCCGCACAGGATTTAACCGGCGACTGGTAAGGCGTATCG
CCAATAATCACATCCCCGCTGCCGGCCGCCACCGAGCCGCCACAGCCGATGGCATCGCCG
ATACGGGCGGCCAGCTTGCCGTTGATGATCACCGTACCGGAACCGGCGGAAATCGCCCGG
TTGTGAACCCCGTGCGGCATATTCGGGCATGGACAGGCGTGCAGCAACACCGCATCGCCT
TTACGCGCCGCCGGTTTGCCATTGATAATCACATCGCCACTGCCCGCGATCACCGGGGTG
GCAGGAAAGCAGCCGTGACCGGCACAGCTGTCCCCTAAACGCGCAGCTCCTGGCATGGTG
GCTCCTTAACGCCGGTCCGGCGCGTCTGGCAGCGTCGGTCTGGTGGGGGCCTCCGGCTCG
ATCGACACCGGCGCCGTGCCCGCTCCTGCGGAACCGCCGTCGTTGATTTTCACCACCGTG
CCGGAAATGGTGACGCCGGCACCGTCGATTTTGATAAACCCGCCCGGTGCCTTGATAGTC
AGCGACTGCCCGGCTTCCAGCACGATATCCGCCGCTTTGAGGTAGCTGTCGGTATTGACC
AGCACGCGCTGATGCGCGCCAATCAGCGTCTCTTCCGAACCAGACAGCGTAGTCTGGCGG
CTGCCTTCAATACGGGTGATCTCTCCGCCGCCGATAAAGCGCTTGAATGATTGGGTGATG
CTCTGTACGAGATGGCGACCAATCGATTGATGATGGTCCTGCCCAATCTGTTCAAAATCA
TCCTGCCCGATGGTGCGATGGCTATGGCGATCCACCCGCTGGAACTGGTCGTTCGCCACA
CTCAGATGCTGATCCAACCCGACGCTCTGGCGATGAATGTTGTTGATCACCGCGTCCATG
TCTTTTTGTGCGTGCAGGTAAATCTGCTCCCGGGTAGCCTCATCTTCGAAACGAAGTTCG
TTGAAACCGCTGCCTTTGTGGGTATCGGTACGCAACGTGGTTCGAGTTTTGTGTTCCGGC
AGTACATACGGCGTGGGGTTGGTGGCATGGAAAGTCCGACCGGTGATGAGCGGCTGGTCC
GGGTCACCCTCCAGAAAGCTCACCACCACCTCATGGCCGATACGTGGAATGGCGATTAAC
CCGTACTGACCGCCGGCCCAACCCTGACTGACCCGCACCCAGCAAGAACTCTGGTCGTCG
CTGGCGCCGTAGCGATCCCACGGAAATTGCAGCTTCACCCGCCCGTACTGATCGCAGTAA
ATTTCTTCGCCCGCTGGGCCCACCACCGTCGCAATTTGCGGGCCGTCCACCATCGGCTTG
TACGGCAGCGCCGCCCGCCAGGTGGTGGTGCCTTTCACCACCTCGAAACTGTTGCTGAGC
GTGGTCGGCTCGCCGCCGCTTTCCTCTTCCAGCGCCTGCGGCTGCTGCCCGCTGTGGGTC
ACCGCCACCACCTGCCAGGCCAGGTTAAACGCCGGGTTCGGATGCTCGGTGAGGGTAAAG
GTGCTGCCCGGCATCAGTTCGGCGGCGTTGGATTCGCCACTGCCGGTCATCGCCCCGGCA
CGCAGCGCGTCCAGCCGGTAGCCGGTAAAGGCCTTGCCGCTCGGGTCCTGCTTGAAGCGG
CCGGGGTAGTCGAAGTGCTGGTAGGACTCGCGCTGGTGGTCCAGCTCGCTGCTCATCTTG
TTGTGCAGCAGCCCGTAGGCCGGGGTTTTGAAGCTGTAATCCTTCAGCGCCACCTCGGCG
GTGCTCACCGCCTCGGCGTAACGGAAACGGCGCACATAAGCGCCTTCCGACAAGCCTTGC
GTGGCGAGATTGAAGAACAGTTCCGGGCCTTTGCTGAGCGCGCCGGCGTCGTCGGCAAAC
ACCACCCGATGCTTGCCGGCTTCGAATTCGTGGAAGTAGAACAGCCCTTCTTCCGCCGCC
AGCCGGTTGATGAACGCCAGGTCGCTTTCGCGGTACTGCACGCAGTATTCGCGCACCGCG
TGTTCATGGCGCAGGGCGAAGGCGTAATCGGTAATCCCGGCTTCTTCCAGCAGGGTGCCG
ATAATCGCGTCCGGTTTCTGGGTCTGGAAGAGTCGGGCGTTGGTGCGCAGCCCCAGTCGC
CACAGCGCCGGGCGCACTTCCGCCTGATAGCGGGTGCGGCGAAAACCGGTGTCGCCCTGG
GCAAAGCGGCTGACGATGCCGCTGACCCGGCGCTGTAGCTCGCCTTCGTACCACACCGTC
AGCTCGCACGGCTGGTCCAGCACCGCGCCAAAATCAATATCCGCCTGGCTGCTGGCAAGG
CTCAACGACAGCGCGAACGGCTGGTTCAACGCCTCTCCGAGTTCAAAATCCACCACCGCG
AAGGTGGTCTCCGCCAATGCGCCGATTTTCACGGTAAACTGCAATCCTGTACTGTTGGCC
ACCTTGCTTCCTCCTTTCCCCGGCTCCATAGCTACCGCACACCCGGCGGATGCCGTGCGT
CAGCGCAAAATCATGATGAATACGACTGCACTCAGCGATGGGCACCCCATCGCTCAGCAC
AGACAAAAACGGAAAAACCCGGACCAAAGTCCGGGTTAATAGGCGATTACGCTTCGACCG
GCGCGCGCCAGTCGTCGGAACCGGAGGTGCCGGCAACGGTGTGCTCCCAGTCAACCTTGC
GGTACGCCAGCGACACTTCAATAAGCTGGGTGTAATCCTGCTTGGACGGGTCCTGGCAGT
GCGGCATCTGGTTGTTGATGTCGACGATGGTGGCATCGGTCAGGGTGGTGGTGAAGAAAT
GCTCCTGCTTGCCTTCGACAGAGGTGCGGTACCACTTCAGGGTTACGGTCGGCAGCATTT
CGCCGGACGCCAGCGCGTTATACAGCAGCGGCACGGCTTTGTTCAGCGCCACGGTGAATT
TGAACGGCTTGTGCACGCGCTGACCGGACGGCTGGCCGGACTGCGGGTCGGTCGGCACGG
TCACGATGTGGTTGAATTCCTGAACCAGCATCTCATCTTCGTGGCCCTGCACGTAGATGT
TGCCGACGGAGTCGGAAGTAAAGGCACCGGCGGTGATATTGCCCTGAGTTTTACCTTCGA
TGCTGATATAGCATGGAGTTGGCATAGTCTTGCTCCTTGTTGTTGAACGGTTAGGTATGA
CTTCGCCCGTTCATAAAGCAATGACTATGCCAGTTTTTATTTCATTGTTTTTAAAGGTAA
AAATGACATCGTCATCTTCCCTAAGCCAAATTTGAGCAAAAAATTGCGCAGACTTCCCGA
ATCGTTTGCAAACATTGCGCAAACAGGGATTTATGCTGATAACTGAGCAAAAAATTGCGC
AGGTTTTGTCTTTATCCTTTCGGTGGTTTTTTTATAGACTAATGACATCCATTTTTTGTG
ATAACCATCACAAAATTATATCGGTACGATCGCCGCATTCCATGAGCCTGACTTTTCAAA
TTCACTTTTATCCCATCGTGCCGTGATGTGCGCTGTGCCACAATGGACGCACTGTATGGC
GTCGGCCATCGCATCGGAAAAAAGGAGTGAAGATGAGTTATGCACCTGGCGCAGGCCTGT
CCGCCAGCGAGGCGCTGGACCAGTTGGAAGCGCACTATGATGCCGCGGTCAAGGCGTTGC
GCACCGCGATCGTCGATTTTATTACCCACGGCACACCGCCGGATGCCGCCGCGCGCGCCA
ACGGACTGTTTGTCTACCCGGAGCTGCGCATCAGCTGGGACGGGCTGTCCCAGAAGCACA
GCAAAACCCGCGCGTACGGCCGCCTTACCCACGGCGGCAGCTACCGCACCACCGTCACCC
GGCCGCAGTTGTTCCGGCACTATCTGGCGGAACAACTGGCGATTCTGGAAAACGACTATT
CAGCCACCATCGAAGTCGGGCCTTCGGACAAGGAGATCCCTTATCCTTACGTGATCGACG
GCGCCAATCTGGGGCTGGAGCGTTCGATGAGCGCCGCGCTGGCGCAGCACTTCCCCACGC
CGTCGCTGGCGCTGATCGGCGATGAAACCGCCGACGGCCTGTTGCAGACGCTTGACCATT
TCCCGCTGTCGCACTTCGACGCGCTACGCACCGATTTCTCGCTGGCGCGCCTGCGCCACT
ACACCGGCACCCGTGCCGAACACTTCCAGCCGTTTGTGTTGTTCACCAACTACACCCGTT
ACGTCGATGAGTTTGTACGCTGGGCCTGCGACCAAATTGCCGATCCATCCAGCCCGTATC
AGGCGTTGGCGTGCGCCGGCGGCGCGCTGATCACCGCCGACACCGACAATCCGCAGCAGG
CGGTATCGGACCTGGCGTGGAAAAATCATCAGATGCCGGCCTACCATCTGATCTCGCGCG
AAGGGCGCGGCATTACGCTGGTGAACATCGGCGTCGGGCCGTCCAACGCCAAAACCATCT
GCGACCATCTGGCGGTACTGCGGCCGCACGCCTGGTTGATGATCGGCCACTGCGGCGGCC
TGCGGGAAAGTCAAACCATCGGCGATTACGTGTTAGCGCATGCCTACCTGCGCGACGACC
ACGTGCTGGATTCGGTGTTGCCGCCGGACATCCCGATTCCCAGTATCGCCGAAGTACAGC
GCGCCCTGTACGACGCCACCAAGCAGGTGAGCGGCATGCCGGGCGAAGAAGTGAAACAGC
GCCTGCGCACCGGCACCGTGGTCACTACCGACGACCGCAACTGGGAACTGCGTTATTCTG
CTTCGGCGCTCCGCTTCAACCTCAGCCGGGCGGTGGCGGTAGACATGGAAAGCGCCACCA
TCGCGGCGCAGGGGTATCGCTTCCGAGTGCCTTACGGCACCCTGTTGTGCGTGTCGGACA
AACCGCTGCACGGTGAGATTAAACTGCCCGGTCAGGCCAACCGCTTCTATGAAGGCGCGA
TTTCCGAGCATTTGCAGATCGGCATCCGCGCGGTGGACCTGCTGCGCGCCGAAGCGGAAC
ACCTGCACTCGCGCAAGCTACGCACCTTCAACGAACCACCGTTCCGGTAAATAAAACCGC
TCCCGGTCAACGGGAGCGGTTAACCTTACCCCTTCACCGTATCTTCGAGGAAGAAACGCC
CCAGCGGGTTCTGGTAGAAACCGCTGATGTTCTTGCGCGTCACATTACGGTACGGGCTGT
AGTAGAGATCGATCCAGTTGGCGTCGTCTTTGGCCATCTTCTGCAAGTCGATATACATCT
GCTCACGCTTTTTCGGATCCAGTTCCACCCGCGCGGCGGCAACCAGTGCCTTGACCTTGT
CGTTCTGGTAGCGGGTCATGTAGTTCATATTGCTGTCGTGACCGAGCACAAAGGTGGTTT
TCTGATCCGGGTCCAGAATGTCATTGGTCCAGTAATTCACCGACACGTCAAAATCGCCCG
CCACCAGCATGCTCCAGCTCTGGCTGGGGTCGACCTTTTGCAGATTAACGGTAACCCCGG
CTTTCGCCAGTTGCTGTTGCAGCAGCACGGCGATTTGCTCGTCCACTTCATCCCCGGCGT
TGACCACATAATTCAGTTTCAGATCGGATGCGCCCGCCGCCTTCAGCATCTGTTTGGCTT
TTTCCGGGTCATACGGGCGTTGCAGGTTGTCGGCGTAGTAATAGAGCGCGCCTTTGGGAA
TGTAAGAATTGGCGACCGTGCCATAGTTAAACGTCACGGTCTTGACGATGGCGCTTTTAT
CGATCGCATAATCCAGCGCCTGGCGCACTTCTACCTTGCCGAGCACCCCATGAGAATGGT
TAATCAGCAAGCTGTCTTCACGGGTGGACGGGTCCAGCGCCACCTTGAGGTTGGGGTCTT
TCTGCAGCGACACGAGACGTGAGAACGGCACCGACAGCGCCGCATCCAGCTCGCCGGCCT
GCACTTTCAGCATACGGGTATTGTCGTCTGGGATCGTCTGCCACTCCACCCCGTCCAGGC
TGACGTGGTCCGCCTGCCAGTAATAGGGGTTTTTCGCCAGCACAATCTTGTCGCCGCGCG
CCCAGGACGTAATGACAAACGCCCCGGAGCCGATCGGCTTCTCGGCAAAGGTTTCTTCAC
CCAGACTGCTGACGACTTTCTCCGGCAACACGGAGGCATTCGGCAACGCCAGCTGCGACA
GAAACGGCGCGGAAGGCGATTTCAGCGTCACCACCAGCGTATGCGCATCCCGCGTCTCCA
GCTTGTCGATGATGCTGTAAGAATCACGCCACAAGGACTCCTTGCTGTCGCGGATACGGG
TCAAGCTGAACACGGCGTCCTGCGCCGTCACCGGCGAGCCGTCGGAAAAACGCGCCTCGC
GCAGCGTGAAGGTGTACACCTTACCGTCCGGCGACACCGTCCAGCTCTGCGCCAGCCCCG
GCTCCAGTTTCGTGCCGGTTTTATCCACCCGGATCAGCACGTCGAACACGTTCGAAAACA
CCCAGTTATCGGCGTTCTGCGCCGACTTAATCGGGTCGAAGGTGGTGCTGTCCTCACGCC
GTCCGATGGTGAGAATCCCGGCCGCCTGCGCCAGCTCGCTGACCAGGCTGAGCGCCAGCA
GCACGCCAGCGGTCGCCACATTGCGTTTATCTATTTTCATGGCACGACTCCCCTGTTGAT
AAAGTGGGTATGGTTATGGGTGGTGAAACAGTCCCTGGTGCGGCAATAACATCGGATGCG
GACACCGACGCGCCAGCCTGCTGCCACTCTCCGGCGCGCAGGCAGGCGACTCGCTGGTGT
TCCTGCTGTTGTAATGACGGTGACTGTTGCCGACACGCGGCAACGGCGTGGCTACAGCGT
GGATGAAACGCGCAGCCGGGCGGCAGCGCCAGCGGGCTGGGCGGCTCGCCTATCAGGCCG
TTCGCCGGCAGCGGACGGTTAGGATCAATATCGGGAATGGCGCTAATCAGCGCGGCGGTG
TAGGGATGCTGCGGCTGGTTGAACACCGCTTCGGTCGGGCCTTCCTCCACGATGCGCCCG
AGGTACATGACCGCCACCCGATCGCACAGCCGCCGCACCACCGCCAGATCGTGGGCGATG
AAGATCATCGCCAGCCCCATCTGTGCGCGCAGCGACATCAGCAGGTTGATAATCTGCCCC
TGAATCGACACATCCAGCGCCGACACGCACTCGTCCGCCACCACCAGTTGCGGTTCCAGC
GCCAGCGCGCGGGCAATCCCGGCGCGCTGGCACTGCCCGCCGCTCAGGTCATGCGGGTAG
AGCCGGCCGTGCTCCGGCCGCAACCCCACCATCGCCAGCAACTGGTTGACGCGCTCGACG
GTAGCCGCAGGCGATAGCCGTTTATGGACCTTTAGCACCTCGGCGATGCTTTGGAACAGC
GTCTGGCGCGGATTGAGCGAGGAGAACGGGTCCTGAAAAATCATCGCCGTTTCCTGCCGC
AGCCGGGCCACGTCGCTATGCAAGCCATCGCTGACCGGGATGCCGTTGAAACGCACCCGG
CCGTGTTTTAACGTCTCCAGTTGCAGCAAGGCGCGGCCCAGCGTGCTTTTACCGCTGCCG
GACTCGCCCACCAGCCCGAGGGTTTCGCCGGGAGCAATCTGCAAACTGACGCCGTTGACC
GCCCGCACTTCGCGTTTCTGCCAGGGAAAGCGGCCCGATACCGGGAACGTGACATCAACC
TCTTCCGCTTCCAACAGCGGGTATCTTATCCCGTTCATCCGGCTTCTCCTTCCTGCTCCG
CCAGCGGGTAATGGCACGCCAGTTGTCGCGCCGCGTCGTCAGGGGCCCCGGTTAGCGGCG
GCGCCTGACGCTGGCAGCGTTCGCCCGCCCGCGCGCAACGCGGCTCAAACCGGCACCCGT
CGCCGAACTGCTCCGGTAGCGGCGGCTGGCCGGGCAAGGTGCGCAACGGTCCGCTGCCGC
CGGCCTGCATCGGCTGGCACGCAATCAGCGCGCGGGTATAAGGGTGGCGCGGCGAAGACA
GCAGCGCCCGCTTATCGCCCAGTTCGCACAAACGGCCGCCGTACATGACCGCCATGCGGT
CGCAGGTCTGCGCCACTACCCCCAAATCGTGGGTGATCATGATGATGGCGATGCCCAGTT
GTTCACGCAGTTGCGCCAGCAGCCGCAGGATTTGCATCTGCACCGTAACGTCCAGCGCGG
TGGTCGGTTCGTCGGCGATCAGAATCTGCGGCTCGCAAGCCAGCGCCACGGCGATCATCG
CCCGCTGACGCATACCGCCGGAAAACTCGTGCGGATAATTGCCGGCCCGTCGTACCGGGT
CGGGGATGCCGACCTGTTGCAACAGCGCGACCGCTTCATCGCGTGCCGCGCGACGGCTAC
GGCCGAAATGCAGGCGGCGGCTTTCAGCGATCTGCTCGCCAATGGTCATCACCGGATTGA
GGTGACTGGCGGGGTTCTGAAAAATCATCCCCAGTTGCCGTCCGCGTACGTTGGTCATCT
GCGCGTCGTTCAATTGCATCACATCCTGACCGTTGAGCCACACCTCGCCAGCGGCGATGC
GCAGTCCTTCCCCCGGCAACAGCCGCATCAGCGCCCGGCAGGTCAGGGTCTTGCCGGAGC
CGGACTCCCCCACCAGCCCCAGCATTTCGCCTTTCTGCAAAGAAAAGGAAACCGCGTCCA
CCAGCCGGACCCCCTGACGATTCTCCAGCGTCAGTCCGTTTACCTTCAGCAATCCGTTTA
CATTCAGTCGAGTCATGGTCGCGCTCCCAGTCGTTCGCCCAGCCCATCCGCCAGCAGGCT
GAAGCCCATCGCCAGCAGTACGATCGCCAGTCCGGGAAAGGTGGTCATCCACCATGCCGT
GGTAATAAAGCTCTGCCCTTCCGCCACCATCACGCCCCACTCCGCCAGCGGCGGCTGCAC
CCCCAAACCGAGATAGCTGATGGCTGCGCCGCTGAGCAACACCAGCACGCAGTCGGACAT
CGCAAACACCAGCGAACTGGTCAGCGCATTCGGCAACAGGTGGATGAACAACACCCGCCA
GTGGCTGTAGCCCAGGCTACGGGCCGCCAGAATGTAGTCACGCTGCCTGAGCGTCAGCAC
CTGCGCGCGCACCAGCCGGGCGTAGGACACCCAGCCCACCATCGCCATAGCAATATAGAA
ACTGAGCAGCCCCGGCCCCAGCACCGCGATGATGGCCAGCATCAACACCAGAAACGGGAA
CGCCAATACCACGTCGATCACCCGCATCACCAGGGTGTCGGTCAGGCCGCCGAGGTAACC
CGACAGCGCACCCAGCAGCGTGCCGATGCAAAAGGGGAACACCACCCCCAACAGGCTGAT
TTGCAGGTCGATGCGGCTGGCCCATATCACGCGGGAGAAGATGTCGCGGCCGTAGTTGTC
CGTGCCGAACGGATGGGTGCCGCCCGGCGGTTGCAGGCTGACCGACGGGTCTTGCGCTAT
CGGGTCGAACGGCGCTACCCACGGCGCCAGCAGCGCCACCAGAACCCAGCACAGCAGAAT
CACCATGCCTGCCAACAGCGCCGGCTGGCGAGGCCGCCAGAGCGCCGGGGTGAAGCGCGT
GAAGACGGCGGAAACAGTCCGGTTCATAAGCGAATCCTCGGATCAAGCGCCACCGTCAGC
AGGTCGGCCAGCAGATTGACCGTCACGGTGGCGACGGCAAACAGCATCACTACCCCCTGC
ACCACCATGTAATCACGACTGAAAATCGCCCGAACCAGCAGTTGTCCCATGCCGGGTAAC
GCAAACACGCTTTCGATCACCACCGTGCCGCCAATCAGCCAGCCGATATTCACCGCCAGC
AGGTTGAGCGTCGGCACCAGCGAATTCGGCACCACGTGTCGCCAGAAAATCCGCCGCTCC
GGCTGACCACGAGCGCAAGCCGCCACCACGTAATCGCTTTTTAGCTCCGCCAGCAGGCTG
ACGCGCAAGTTGCGGGTCAGCACCGCCGATAACGCCAGCGCCACCGTCAGGCACGGCAGG
AACAGGTGGTGCAGCCGCTCGGCCCAGTTGCTGCCATAACCCGACACCGGAAACCAGCCC
AGCCGCAGGCTGAACAGCAGGATCAGCATGATCCCCAGCCAGAACGCGGGAAACCCCAGC
CCGGCGGTGGACACCAGCCGAATAATCTGATCCGTCAGCCCGCCGTGATAACGGACTGCC
AGCGTCGCCAGCACCACGGCCAGCAGCAGGGCAATCAGCACACTGCCCAGCACCAGCAGC
AGCGTCGGCTCCACCCGTGACGCCACCAGCGGCAGGGTGTCGATCTTGTAGACGATAGAG
CGCCCCATTTCGCCGCGCAGCAGATTGCGCAGAAAGTAGAAATACTGCAGCCAGATCGGC
TCATCCAGACCGTACTGGGCGCGAATGCGGGCGATGGCGTCCGGCGTGCTGCGAATGCCC
AGCAGAAGACGCGCCGGATCGCCGGGAATGGCTCGCACCAGCAGAAAAGTGATCAGGCTG
ATGCCGAACAGCACCGGCAGCATCTGCAACGGACGCAGCAATAAAAAACGGTAACGGTGC
ATGTTATTTCCCCCGCCGTGCTGCACACAAACAGTGCACTCTGCCCGGTGCCGGCGTTAT
CGGGGCCGGGACGGCGCAATAACACCGGCGGGGAACAACAGCGCGATCGTCGTGACACTG
GCGCATAAAAACCTCTATTAACACCGCCTTAATCCGGCACTGGTATTTACGCTAACGGTC
GCTCACCGCGCTGGGTAGTTAGTAGAAATGCTAGTTTTTGCGCGCCGCCAACTGGCACCC
AAATTGCATTAATTCAGGCAATAAACGTCGGGGGTTGTCGTTATCAGCACCGTGACCGGG
AGGACAGCCGTGAGCGAAAATATAGCCATGAGCGAAAAAATAGCCGTAGGTGGGAGAATA
GCCGTGAGCGGAAAAACATCTGCAAGCAGGAACGTCGCCATTTGCGGAGAAACCGCCGCC
CGGCTTGCCGTCCATGACAGTGGCCATCGCGGCGCGGCGGCGTTTGAACCCGCCTTCGGG
CAATTGTACGACGATGTGCGGCAACTGGGATTTGACGCGCTGATTTACGACTACACGCCG
GTCCCGCGCTCGCTGGAAGGCGAGTTGATCACCCCTTCGCTACTGCGCACCCACAATGTG
CCGGATGACATGGTGTCGCTATGGTGCCAGAGCGGTTACTATCAGGTCGACCCGGTACAG
ATCCACGCCCTCGACAGCTGCGCGCCGTTCACCTGGTCCTACTGTCGGCCGGAGAACACC
TCGCTGCGCCGGGTGCTGAACGAACAGCATCGCCCGGTATCTCACTATATGCAGAACCAC
AATATGCGGTGTGGCGTCACGGTGCCGCTGCATCTGCCCAAAGGCGGCTTCGTCACCGTC
ACCGCCATCCACACCGGGCTTGATACCGACAACGAGATTGAGACGGTGCTGGCGCGTATT
GGGCTACTGGCGCACACCTTCCAGGAGCACGTGTTCCCGTTGTTCGACGAAGCCTGGTAT
CACTGTCGCCATGTGCATCTCAGCCCGCGCGAGCAGGAGTGTCTGGCCTGGTCGGCGGAA
GGGCTGACCGCCAAAGAGATCGCCCGGAAACTGCATCGCTCGCTGGCGACCGTCAACCTG
CATCTCAACAACGCCGCCCGTAAGCTCGGCGCCAGCAATCGCGTACAGGCGGTGGTGCGG
GCGATGCATTACCGCCTGCTGTAACGCACGTCTCTGCACCGTCACATACACCCGGCGCAG
CTGGTGCAGCGCCAGTCGTGCGGATTGACGGCCTGATAAAAAAAGCGGAAATAATCCTCT
TCAATCGGCACCTGGTGCAATTCGAAACAGTCCGCCAGCCAGTCGACGTTTTCCAGAATC
CAGTCATCTTCATCCAGCCCATCCCGATAGAGCTCGTCATCCGGATCAATCACCGAATAA
ATACCCAGCGTTGCCAGATGCTGTTCACGGTATTTCTCCGGTAATTCAAACTCACGCTCC
AGATAATGAATGATCCAGTGACCGTGACACAAAAGATTACCGTTCCGGCTCCATGACGCC
GTAAAAGGATTTGGCATGATTTTCTAAAATCCCATTAATATCATTTTAATAAATATAAAA
ACCGATAATGTGCGGATAAATAAACCGGTATGAATAATACAATCTATCAGAATGGAAAAA
TATATGGATATAAACCTATAATACTCAATGGGTAAATAATAAAATCATTGATGAAAAACA
ATGTAGTTCCGATTAACAGAGAAATACGGATAATGTCCTCTCGACAAATCCTCGTTATTT
AGACGCATCCTGCCGTCATGGTACAACCTCGTATTTTTGCTAGCTATTCACCGCCATGCG
TCGGCGGTAGCGTGTGCCAGTCCATCATGAAAAAGGTATGCGTTATGTATAACGTCTGTG
AGGGGTATGCCCCTTTTCGCGAGTACCAGACCTGGTATCGGGTCTGCGGCGATCTCGCCT
CGCCGCTGACGCCGCTGGTGGTGGCGCACGGCGGTCCTGGTTGCACCCACGACTACGTGG
ACGCCTTTCGCGATCTCGCCCAAACCGGCCGGGCGGTGATCCATTACGATCAGATCGGCA
ACGGCCGCTCTACCCATTTGCGCGACAAGCCGGCCGGATTCTGGCAGGTCGCGCTGTTTC
TGGATGAGCTCGACAACCTGCTGCGCCATCTTGGCATCGCACAGCGCTATGCCTTACTGG
GGCAATCGTGGGGCGGCATGCTGGCGGCGGAACACGCCGTGCGGCAACCGGCTGGGCTAC
AGGGGCTGGTGATTGCCAACTCGCCCGCCTCTATGGCGCTGTGGCTGTCCGCCGCCGCCC
GGCTGCGCGCCGCGCTGCCGCCAGAGGTACAGGCTACGCTGCTGGCTCACGAACAGGCAG
GCACACTGGACAGCGACGCCTACCGCGCCGCCAGTCAGGTATTCTACCAGCGCCATGTTT
GTCGGCTTGATCCCTGGCCGGACGAGGTGAAGCGCACCTTCGCGGCCATGGACGACGATC
CGACCGTCTACCACGCCATGAACGGGCCGACCGAGTTCCACGTCATCGGCTCCATGAAAG
ACTGGTGCATCATCGAGCACCTCCACGCCATCGATGTGCCGACCTTGCTGATATCCGGCG
AATACGATGAAGCGGCCCCCGAAGTGGTGCAACCCTTCGCCGATCGCATCCGAAACAGCG
AATGGGTGATCTTTAAGCACTCCAGCCACATGCCGCATGTGGAAGAGCGCGCCGCCTGCA
TGGCGGTGGTCGGCGAGTTTATGGACCACCTGCCCTGACCCCGCCGCGCACCATCCGGTA
GCCACACGCCGGAGTCCGGAGGTGCGCGGCTTCAAAAAATTGATACGCCGCAAACGTTTA
TTCACAGAATCGTTTTATAAAGGGTGAACCAGTCCACCCGGTGGAGTTGGGACAGTGGTT
TCTGGTCCATGTTTCTGGTCTATGATGAAAAGGCCGTCACGTTGCCCGGCAAACGAGCAC
ATGCCGGACTGATGTTCATGGCGAACCAACACGCGATTGACAGAAAGGAGAGCGTTATAT
GTCAGGCAGTAAAAAGAAAAAGAGCCCGATCGGCCTGGATGTGCAGCAGTCTGAAAAGAT
TGCCGCCAAACTGAACACATTGCTGGCCAACTACCAGATTCTTTACATGAATGTGCGCGG
TTATCACTGGAACATTTCCGGTGTGGCCTTTTTCGAACTTCACGCCAAGTTTGAGGAAAT
CTACAACGAACTACTGTTGAAAATCGACGAACTGGCGGAACGTATTCTGGCGCTGGGCGG
ACAACCGCTGCATGCCTACAGCGACTACCTGAACGTGGCGGACATCAAAGAAGACGTCAA
CGCCACCGACGGCAAAAAAACGCTGGAAGGGTTGCTGGCCGGTTACGCCGTGCTGCTGCA
ACAACAGCGGGAAATCCTGACGCTGGTGGCAGACGCCAGCGATGAAGGCACCGCGTCGCT
GATGACCGATTACATCAAAGAACAGGAAAAACAGATCTGGATGTTCAACGCCTACCTGAA
ATAACCCCGGCCTGACGTCTCATCACAGCCCCGCCCGTTCAGGGCGGGGCTCATGCCTCA
GCGTTTTTGCCGCTCACCGGCGCGGCCCTGTCTTGCTTACGGCAGCGTGACGATTTCAAT
CCAGTTGGCGCCTTTTCCCGTCGGGAAACGGCCGGTCAGCGTCAGTTCGCCGCTGGTTTG
ATTAATGCGATACACCGACAACTGATCGGATTTTTCGCCGCTGGCGATCAGGTAACGACC
GCTGGGATCGATCTGAATACCGCGCGGCTGGGTTTCGGTGGGATAGCGCGTCACATAACG
CAGTTGACCGCTCTTGGGCGTAACCCGCAGCAGGCTGAGGGTGCTGCTGGTGCGTTCGGA
AACATACAGGAAACGGCCGTTCGGCGTCAGCCGCAAATCCGCGCTCCAGATTTTGGGGCG
ATTATCGATGCCCGGCGCTTTAGGGTCGACCGTGCCGGGCTGCATTCCCGCATCCGCCGG
GAGGGAATCGGTGTAATCCCTCAGCGTCAGCCGGCCGGTGGTCTTGTTCAGCGACAGACG
CGCGACTTTGCCGGACAACTCATTACTGACGTACAGGGTGCGGTTATCCGGCGACAGCAC
CAGATGACGTGGTCCGTTGCCCGGCGGCAGCGCCAGTTCGGCCGGAGAATTAGGGATCAG
TTGGCCGTGTTTGGCATCAAAACGGAATTGCAGCAGCTGGTCGCTGCCCAGATTGCTGAC
CAGCGCAAACCGGTTCTGGCGGTCGGTGATAATGCTGTGCGCATTCTTCCCGGTAGGCAG
CACCTGTACCGCCTCGGCGCTCACGCGACCGTCGGCCGCAATCGGGCTGACCGCCACCTT
GTTACCGCCGTAGGAGGCGCTGAGCAGCCAGCGCCCGGTACGATCGGTCGCGACATACGC
CATGCTGTCCGGCAGCGGCGCCGTTCCGGCCGGGCTCAGCGCACCGGTCTTCCGGTCGAT
GGCGTAACCGGCCAGCGTGTATGGCTTGCCGCGCACCGCGGCGTACAGATGGCGCTTGTC
CGGGCTGAGCGCCATCGGCATCACCTGCGGACCGGCGGTCACCGAGCCGGTAGCGGTCAA
CTGGCCGTTTTGGGTATTCAAGGTATAGGCGCGGATTTCCCCGTCCCCCGCCGCCGATAC
GTACACCGCGATCACAGCCGACGACGCCAGCGGCCACAGGCTGGTTGCCAGCAGCGCCGC
CGCCCCGCCCCATGTGGTGAGTCTTGTGTGTTTTGTCATATTTTTCTCCCTGATGAGCGT
GCGGTTATCCGCTTATACCCGTCATACTTCAAGTTGCAGGTGCGTTGGCTTTATTACTCG
GCCCATCCATAGGCCTCGCCCCTTCGGGGCCGCAGCGAGCTGCGTTCAAATCTGCTCCTG
GCAGATTTGTCGCTCACCCCAGTCACTTACCTGAGTAAGCTCCTGGGGATTCGCTGTGTC
GCCGCGTTACAAGACTCATTATGAGTCTTGCCCTGAAGGGCCAACGCGTTGCGTTGTTCA
AAACGCAACGCGTTTTGTCCTGCAACTCGAATTATTTTGGGTATATACGTCAATTCGTCA
CGTAAATTAAAACAGCATTTTAATCTTGAAGAAATAGCCAACGTCACAGAAGAAACAGGA
AGGATAGGCCGTGCGGAAAAACGGTCTTCTGCCAAACCGGCAGAAGACCGTTGGAAAAGC
TCAGTGACGATCAGAAATCGACATTGACGCCCAACTGGAAGGTGCGTCCCGGCATCACCG
CCAGTTCGCGGTTGTAACCATCCTGAGCGGTACTCAGCGTCAACTGACGGCTGCTCAGGT
AGTCCCAGTATTTACGGTCGGTCAGGTTATAGACGCCGCCGCTCAGCCGCACATTCGGCA
GCACCCGCCAGTAGGCGGTCAAGTCCACCAGTCCGTACCCCGGCACACGCATGTATTCGG
TCGTCGAGTCGGTCAGCGCCGCGCCGGTATTGTTATACCCCTGGCGGTTGGTGGCGGTGG
CGCGCTTGCCTTTCTGGAAAGTCGAAGTGATGGCCGCGCCGTAGCGGTTATTCGCTTCGT
CCCAGGCCAGACCGACCACCGCTTTCACTGGCGCTACGCTGTCGAGGTCGACGTACTTGT
CGCCCAGATAGCGGGATTTAGATTTTCCTTCGTTATAGCCGACCGCCAGCGTGGTGCTGA
ACCCGCCGAGCGCATCAAACCAGGTGCCCCACTGCACGCGGCTGCTGAATTCCGCGCCGT
AGATATAAGCCTTGTCGCGGTTCTCCATCTGATAAGCGGTGTAGATATTCGACGGTACGT
TGGTGAATTTCTCTGGGTTGGCCGCCCGGGTATAACGGGTGTTGGCGATAAAGTTCTTGT
AGTCGTTATAGAACACCGCGGTGCGGAAAGTCACCCCGTCGGTCACGTCGCCTTTCAGCC
CCCACTCATAGTTGTTGCTGGTTTCGGTTTCCAGATTACCGTTACCGATCAACGCATACT
GCGCACGGCCGGCATAGCTGGAACCCAGACTCCAGGAGCCGTACAGCTGACTGGCGTCCG
GGAACTGGGCGCCGCGGCGATACTGCAGGTAGGTGCTCAGACGCGGCGTCAGCTCATACT
GCAGGCTGAGCGACGGCAGCACTTCGGTGTCGCGGGTGGTCTTGCCGTACAGCGACTGTA
CATCAGCCGCGGTGATCACGCTGCTGCCCGTGCTCAGGCTGGACAGGTTGCGCGACTTGG
TGCTCTGATGCGCCACCCGTACCCCAGGGGTGATCGCCAGCGTCTTGCCGGCCAGCTCGA
CTTCCATCTTATCCTGCACAAAGCCGCCCAGACTGTAACTGCGGCTGTCTGCTTCCGGTT
GCATGACGACATTAGCCCCCGTCTGCGCCGGCGACTGATGGAACGGACGTTCGGTATCGG
ACTGTTGGGCGTTGAAGCCCCAGGTGAACTGGTGCATGCCGACGGATTTCAGCAGGCTGG
TTTCGACGCCGTAGGTTCTGACGTTGTAGTCGGAGTTGACCTTCTGCATGCTGCCGTCGT
CCAGCGGCATGTCAGTGTCATCTTTCGCGGTGGAACGCTGGGCGTAAAGGCGGGAATCCA
CCGCATCCACCCAGCCGGCATTGGTGGCGGAGGTCCAGTTGTGGCGCAGGCTGCCGCTCC
AGCGCTCGCTGTCGCTGTCCTGCTGCGAGGTGCCGACGATGCTGGTGCCGACGTTATTCC
AGCCGTCGTAATGGGTGTGCGACGTCTTGCTGTAGTAGTCGAGCGTCCCGGTGAAACGGT
GCTGATCGTTAGGCTGCCAGATAGCCGAGGTCATCACCGCCGTCGAGTGCCAGTTGAGCG
GATAGGCGGACAGACGGTCGCTGTTGGTACGGGTCTCCTGACCATCACGGCGGCTGACCA
CCGCAATGCCGCGCAGGGTCTGATCGCCGCCGGCGACCGTGACGCCGTTGTGCCAGCTGC
GGCTGGCGGAATCGTAGTCGCTCTGATACCCGACATAGTGGTCTTTCTGCGCCGATAAAT
ACTGATCGGGCGATTTGGGGCGGAACGACACCGCGCCGCCGATGGCGTTATTGGCGCGCT
CGATCGGCGTCGCGCCGGCGTCGATGCTCACCAGTCCGTACATGTATGGATCAATGTAAT
CACGGCCGATGCCGAAGGTATTCAACCCCGGACGCCCGGCATAACTGCGGCCGGTGGCGT
TGGGCAGCGGGATGCCATCTACGTCGATCGCCACCCGGTTGCTCTCCAGACCACGGATGT
TGTAGCCAGTGTACCCGCCGCGATCGAACCCGCTTTTACCCGCGCCGGAACCGCCGCTGA
CGCCGGTGGCGCTCACCAGCGGCTGATAGCGCATGATAGAACCGAAGTCGTTGCCTCCGT
GCTTTTGTATATCGCTGTCGGTCATGGTGATGGTGGTGCCCGGTTTGGTGACGCGCGGCG
ACATCACCGTCATCTGATCGCCGGACGACGCAGCGGCGGTGTTGTCCGCCGGCGCGGCTT
TTTTCGTCCCTCTATCCGTCGTGGTCGGTGATGATGTCGTCGTGGTCGGTGATGTCGTCG
CGGTCGGTAATGGCGTCGTAGTCGATGATGCCGCTGTGTTTGTGTCCGCCGCCAGCGTCG
GGCAGGCGAGACCGGTCAATATGCCGGTCAACATGAGCCGGTTTAACCCGATGCGATGCT
TTTCTTTGTTGTGCAAGAACATACTGCAACCTCAATAGTGGATGTCGTTATCTTCTTGCT
CAGGGATTGCCAAACAGTATTAATTCAATCAGTTACGGTTGCATACCCGTCATACTTCGC
GTTACCGGCGCGTCAACCGCTTTCCTGCAACCCGAAATCCATCGGGTACGATCGTTGTTA
TTATGATTGTCGAACTTTTTACGTCTTTCTTCATCGACGCGCTTCACCGGCGCGCCACAC
TCGTCTTTAACGGCGCAGCGCCACCTGCGGCATACCGGTGTCGCCGTGCGGGCTGACCAA
TACCTCCGCCTGATACCAGCGCTGAATCGCTGCTTCGGTCAGCACCTGTGTCGGCGTCCC
TTCCGCCACCTTGCGGCCGCCCTGCATCACCACTACCCGGTCAGCCCATAACGACGCCAG
ATTGAGATCGTGCAATACGCAGCACACCGCCAGTTTCCCTGCGTCGGTCAGCGACTTCAG
CAATCGCAACAGCCGTTGCTGATAGAACAAATCCAGCGCCGAGGTGGGTTCGTCCAGAAA
CAGCCAGCCTTGCGGGCCGTCGTCCCGCCAGAGCTGGGCCAGCGCCTGCGCCAGCCGGAC
ACGTTGCTGCTCGCCGCCGGACAATTGCGGGTACAACCGCTGGCGCAGGTGCTCACAGCC
GGTCAGCGCCAGTACCGCGGACACCACGTCCGGCTCCGGCGTATCACGCCAGGGGGTTCG
CCCCATCGCCACCACCTCTTCCACGCGGAACGGCGCAGTCAGCGTATTATCCTGACGCAT
CACCGCCCGCAGGCGCGACAGCGCGCCCGGCGACCAGCGTGTCAACGCCCGGCCATCAAG
CCGGCATTCGCCCCGCTGCGGGGTCAGGTAACCGGTCAACAACCGCAGCAGGGTAGATTT
ACCCGCGCCGTTAGGCCCAATCAACGCCACCAGTTCGCCTTGAGCCAGCGTCAGCGACAC
ATCGTCAATCAGGGTCCGACCGGCGGCCACCCGGTAATTCAACTGGTGCGCCTCCAGTGG
CGCAAAACGCGGTTCAGCCATGTTGCCGCCTCAGAATCAACCACAAAAACCAGGGTCCGC
CCACCAGGCTGGTGAGTAACCCTACCGGCATCTCCGCCGGCACCACCAGCGTGCGGGCCA
GCGTATCCGCCAGCAACAGCAACAGCGCCCCGCCCAGCGTCGTACCCGGCAACAGCCAGC
GGTGATCCGCGCCCAGTAGCAGCCGCATCAGGTGCGGCGTGATCAGGCCGACAAAAACGA
TGATCCCGCTGACCGACACCGCTGCCGCCACCAGCACCGCGCACAGAATGACGATCCGAC
GCCGGGTGCGGTGCACATCCACCCCAAGGTAGTGCGCTTCCTCATCGCCCAGTTGCAGCA
AATTGAGCGGCGAAGCCAGCCGTTGCAGCCACCATACGCACGGCACCACCAGCGACGCCA
CCGCCGCCACCGTCACCCATTGCGCCTGTGCCATACTGCCCATGCCCCACAGCGACAGCT
GACGCAGTTGCTGATCGTTGCTGATCCACGCCAGCAGGCCGGTGGCGGCGCTGCCGATAG
CGTTGATGGCAATACCGACCAGCAGCAGGCGCGACAGGGAACGTTCTCCCGACAGGCTGA
GGGAGAACAGCAGCAGCATGATCAGCAGGCTGCCGACAAAGGCGGCCAGCAGCGGCAGGT
ACAGCGCCAGCAGGGTCGGCAACGCCAGCGGAAACAGTATCGCCAGCGCCACACCGACGG
CCGCCCCGCTGCTGACCCCCAGCAATACCGGGTCCGCCAGCGGATTGCGAAACAGCCCCT
GCATCCCGGCGCCGGACAGCGCCAGCGCCATTCCCACCAGCAACGCCAGCACCACCCGCG
GCAGCCGAATATACAGCCACACCTGCCACGCCATACTGTCGAGCGGGAGGCTGACCAACT
GCGTCAATGACACCGGCATCGCGCCGCTGCTGGCGGCGATTACCGCCAGCAGCGCCAGTG
CGCCCGCCATCGACAGCAGCATCAGCCGGGGATGCTGGCTCACTTCGCCGCATCCACCGC
CTGACGCAGGCGCAACAGCGCCGCAGGCGTATCCAGACCGAAGCCCAGCAGCGCCATGTC
GTCCACCACCAGCAACCGTTTGTGCTTTCCTGCCGGCGTCAGCGCCAGCCCCGGCAGTTG
CCAGACTGCCGCGTCGCCGCCCAAAGATTTAGCGCCATCGGTGGTGATCACCACCCAGTC
CGGCTGGCTTGCCACCACGCCTTCCTGCGACAACGGCTGATAACGGTTGAATCCTTGCAT
CGCGTTCTGTAACCCGGCGGCGCGAAACGCCGCGTCCGCCGCAGTATCCTGCCCGGCCGC
CATCGCGCTCATGCCGCCATGACTGAGGATGAATAACATGCGAGCCGTCGACGGCTGGGG
CGGCACCGCCGCCAGTTGCTGTTTCACCTGTTGCACCAGCGCCTCGCCGCGCGGCGTCAC
ACCCAACGCGCCGGCGATCGCCTGAATCTTCGTGCTAATGCCCTCGACCGTTTGCGGCTC
CGGCACCGTCACCACGCGCACGCCCCGGCTGGCCACCTGTCCCAGCACCGTGGACGGCTG
CGCCAGCGCGCTCGCCAGCACCAGCGTCGGCTGCATCGACAGAATCCCCTCCGCGTTAAG
CTGACGCATGTAACCAACATTCGGCAACGCGGTTACCGCCTCGGGATGCAAACTGGTGCT
GTCACGCGCCACCACCCGATCGCCCGCCTGCAATGCAAATACAATCTGTGTAACATCGCC
GCCAATGGTGACTATTCGATCATTGGTCACTATCCGATCAGTAGTCACTATCCGATCAAC
AGTCACCACGCGATCGGCGGCCAGCAGCGACAACGGCAGCCACAGCAACATCAGACACAG
CGCTCTCATGCCGCTACCTCCGGCGTCACCAGCGTCATCACCTGCTCGCGCCAGCGCGTT
TGCTCCGGTTCCCCTTCCGAGCGCTGGCCGAACAACTGGGCGATCGGCGTACCGTCGGCG
GCGAACAGTTCCAGGCTGGTGACTATGCCGTCGTTGGTCGGTTTACGGGTGACCCAGCTT
TCAGCAATGGCGTCTTCCACCAGGTGCAGCGTGAAGTCACGATTGAACACGTTCAGCCAG
TTCTCCATCGGCGTCACCTTTTCGATCACGCCGGTGAAAATCTGTACGCAACCGCGGTTG
CCGACAAAAATCATGATCTCGTTGCCTGCCTGCTGGGCGGCTCGCAGCAACGTCCCCAGC
GCCTGGTTGTCCACCTGACAGGCCAGATCGTCGCTCACCGCGCGAAATGCCTGCGGGCGA
GTGATCTGGTGCCGTTTAAGCAGCGGGAAGAACTGATGTACATCGGTCATCGCCCGCCAC
TCCTGTTCAAGCAGAGCGGCGTCCAGCGTTGCCACCGGCGTGTCGACCGGCGCAGGCTGC
AGCGCCAGCGGTGGGTTATCCGCCAGCGTGAAGCGCGCGATCAGCGCCTGCCAAGCGGTC
AGCTCCGTGTTGTCGGTGGCGTAGACCTTGAGTACCGCGTCGCCGTGGCGATCAAAAAAC
TGAATGCTGTGACGCTCGCCGCGTGCGGTCTGTTCGGTCAGCGCAAACGCACTGCCCCAC
TGTTCGGGAAACAGGCGCAGGTCCAGCCCACGCGGGTTGAGCACCAGACCGACGTGTTCG
CCGATGCGCTGGTTACGGTAAACCCCGACCTGCTCATGCACCGCGTATTCATTGCGGGTG
ATGGATTTGGTTTCGCCAACGGATTCCAGCCCGGCCAGCAGCGCACGTGTGTCGCCGGAC
AGTCGGCGGGCGTCGTGCCCGACGCGCAGCGATGTCAGCTCCGCTTCGCTCAGCCCCATC
ATGCGGGCCACATCCCGAGCGTACTTACGCGGGTGCTCAACTTTCAGTTGCAGATAGTGT
GTGTAGTGATGATGCATATGCCAAAGCTCCCTCGACAGCGCCGTCCGCTGGCTACGGTAT
TGATGTGTGGATTAGCCAAAAGTTAATAATAATTATTATCATTACGTAAAAGTGAAAACA
AGACACATTCGTAACAACAGCATTACTAAACCATTACACTCCACGGGGACAAACCTGTGT
TGCTGACCTGCCGACAGAAAAATCGAATCGATGCGTAAAAAAAATCGGCTACGGTTTTCA
AATTCAGTTTTTATTATGATGGAACAATACTGTCAGCGGTTGAACTTGCCATTTAGCTTA
TTAATGAAAATCAATCGATTGAATTTTCATCTCATGACGCATAAGTATTATTTCACGTCA
TCATTAACAGCATTGAAATTAAAATGGCATCAATTGACAAAAATACCCTCACCTGGCGTC
TATGATAAATAGACTCAACAGAGAAACAGTCATCACTCTTTTTCCACGGCACTTAATTCT
GTTGAAATAAATATAAACACCTTAACTATACCCAAAATAATTCGAGTTGCAGGAAGGCGG
CAACCGAGTGAATCCCCAGGAGCTTACATAAGTAAGTGACTGGGGTGAGTGAGGGCAGCC
AACGCACCTGCGACTTGAAGTACGACGGGTATAAAGATGGAGTTAGCATAATGAACATGA
TAATCAAAAGCATCGCGGCGTGTGCTATTGCACTGGCGTCTTTCAGCACGCTGGCCGCGC
AGGAAATAAATCGTGAGCAAGCGGATAGTTATCAGAAAGTTGGGATGATTACGTCAAATA
ATACGGACTCGCCAATGGATGCGGCCCACGAATTATCACAAGCCGCAGATGAACTGGGCG
GAAAATATTTTGTCATTATTTCTATGGATAACGACGATCTGGTGCGCTCCAGCGCGATTG
TTTATAAATAAACGTTAGCTGGAAAAAATAATCAGATTAAGTAATGACCAGGCCGGCGGG
CGCACCTGCCGGCCTGTTTGCTATCGCCGTAGTCCAGCGGTTGCCACGACGAAAAATCTT
CCTGTGGCAACCGTCCTGAGGCGCTTAGGCATTTCTGCTGTACGATCTCTTATTATACTC
TCCTCCCGGCCATTAAGTTTAAATCAACCCCAAACAGACCTGCGATAACCCGGTATTTAT
TATTTTCACTAAATCAATGCTCAACAACGCGGGGGTTATGATTTTTATTTCCCTTTCCCT
CTTTATACTCCACGGTAACAGAAGGCGTGAGGTCAGAGATAAAAACACCTTGTCTTTCTG
CGTGGCAGGGTTTCCGAGCATGCGTTTACGGGAATGCATCAGTACCGGCATTCGCTCCCC
TGTGATTATTTTTACAGCACTATTTCACGGGGAATTAAAATGAAAAAAATATCTGCATTG
TCGCTTTTCTTTCAACTGCTAAAGGGTAATTTTTTCTCTGAGAAGATCTGGCGAAAGACA
GATATAAAAGCCAAATTTTTGTTGCGCTCATTATTAATGCCGTCAATTACCTTACGCTAT
[truncated: 4,704,760 more chars]
