# Supplementary material for: Genome-Wide Identification of Dickeya solani Transcriptional Units Up-Regulated in Response to Plant Tissues From a Crop-Host Solanum tuberosum and a Weed-Host Solanum dulcamara
Source: Front Plant Sci. 2020 Sep 2;11:580330. doi: 10.3389/fpls.2020.580330 (PMC7492773; doi:10.3389/fpls.2020.580330)
Supplement: Supplementary file 6 [file DataSheet_6.fasta]

>NODE_1_length_33814_cov_3.481729
GGGCGGGCGGTGGATGACGGCAGTCTGCACATTCGTCAGGGAGAGATCTACGGGATTGTT
GGGGCCAGCGGGGCAGGAAAAAGTACGCTACTGCGCACCATTAATTTGTTGCAACGCCCG
GTGTCGGGCCAGGTGCGGGTCAATGGCGTGCGGGTCAGCGACCTGAGTGGTCAGGCGCTG
CGTGTTGAGCGCCAGAAAATTGGCATGATTTTTCAACATTTCAATTTGATGCAGACGCGC
ACCGTGGCACAGAACGTGGCATTCAGCCTGCGCGCCGCCGGTAAATCGACGCCGGTGATT
AATCAGCGGGTCCCGGAAATTTTGGCGCTGGTGGGGCTGGCGGATAAAGCCGATGCTTAT
CCGTCACAGTTGAGCGGCGGTCAGAAACAGCGTGTGGGCATCGCCCGCGCCATCGCCAAT
CACCCGGAGGTGTTGCTGTGTGATGAGCCGACATCGGCGCTGGATCTGGAAACGTCGGCG
GCGATTCTGGATTTGCTGAAAGAGATTAATCAGAAGCTGGGCATCACCATTGTGCTGATC
TCCCACGAAATGAGCGTGATCAAGGCGATTTGCGATCGTATGGCGGTGATGACTGGCGGT
CGCGTGGTGGAAGAGGGCGATGTGTTCGATATTTTCGCCACGCCGCAACATGCCTTTACC
CGGCAACTGGTGTCGCACACCCTTAATCTGGAACTGCCGGCGCGCCTGAAGGAGGAGCTG
CGCGGCACGTTGCTAAAAATCCTGTTCATCGGCGAGTCGGCCGAGCAACCGGTGCTGTCG
GATGTGGCGACCCGCTATGGCGTGTCGGTCAATATTCTGCACGGCAAAATCGAGTATATC
GGCCATCGGGCGTTAGGCATTCTGGTCGCGCTGCTGATTCACCCCAGCGACAATCGGGTC
GTGGCGGATGCGGTGAAACACATTCAACAACGCACGGCTCAGGTGGAGGTGCTGCATGGC
TGAGTTGCTGACCGATCTGTTCAATGCTTTCAACGAAACCTTCCAGATGGTAGGTATTTC
GACGTTGTTTGCCGTGTTGGGCGGGTTGCCGTTTGGGTTCCTGATCTATGTGACCGACCG
TCATCTGTTCTGGGAAAACCGTTTCCTCTATCTGTTCGGTACGGTGCTGGTGAATATCAT
CCGCTCGATTCCGTTCGTCATTTTGCTGGTATTGCTGTTGCCGTTGACCCAGTTCTTGCT
GGGGAACACCATCGGCCCGGTAGCGGCGGCGGTGCCGATGTCGGTGGCCGCGATAGCGTT
CTATGCTCGGCTGGTCGACAGCGCCCTGCGTGACGTGGATCCGGGGGTTGTGGAAGCGGC
GGAAGCGTTTGGCGCCAGTCCACTGCGCATCATCTGCACGGTACTGCTGCCGGAGGCGCG
CGCCGGGCTGCTGCGAGGGTTGACTATCACGCTGGTCAGCCTGATTGGCTACTCCGCGAT
GGCCGGGATTGTTGGCGGCGGTGGCGTGGGCGATCTGGCGATTCGTTTCGGCTATTACCG
CTATGAAACCCAGGTGATGGTGGTTACCGTGGTTGCGCTGGTTATTCTGGTACAGATTGT
ACAAACGCTCGGTGACTGGCTGGCAAAACGCGCAGACAAGCGCGAACGTCGCCGATAATT
AAACATTATTTGACTATCTACGTGATGACCAGGCCGCTGATATTTATTCAGCGGCCTGGA
GAATAAGCATTTCGTTATGCGAAAAACGTTATTATTCTTTCCGCTACCTGCTTTGCAGCT
TTCCTGTTTTCGAGGTCAAGGAAGTGACCTGCTTCAGGAATCGTGCTGAATTCGCAGATT
CTGATATATTTTTCCATTTTTTTGATATCGTCGGCGGTAGTGTACTCGTCATTTTCGCCA
TTCAAAAAAAGTATCTCGGCATTAATATCTTTGAACATCTCGATATACTGCTCTTCCTTA
AGAGTGAGAACCTGGTCTATATGGAAATTGACCTGCTGAAATGCAAATTCGCTCATGGAG
GAGATGTGCTTAAGGTTAATATGCTTCAATAACGGCGGCAGAAATTTACCTACTTCATTA
TTGAGCAGCTCTGCCGCATTTTCGAATTCCTTCGAATGGATATAATGCCTGGCGCGTTGG
ATATAATCCCGCATTTTATCGTTAAGATGCGCTGAAAATGACGCGATCACGGCTTTCTTG
ATCTGTTTGGGCTTGTTTGACAAGGCCAGCATTGACGACAGACCGCCCCACGAAATCGAC
AGGATATGGTCCGGTTCAAACGTATCGATGAGATGAAGCAGGATGTTGACTTCATCGCTT
TTGGTTATGACTCTATCCAGCGTGTTGTGAGGCAGTGATTCACCAATAAACGGCAAATCA
AAAAGGATGATATTAAACCTGCTGGACAGATTTTTGACGGTGTTTTTGAATGCCGCCGTT
GTCGATAGTGCTCCGTTAACCATAATGATGGTTTCATGTGCAGGATCGGAAATATGCCTT
TCAACATATATTTTCCATGAGTCATATGTGACAATGCATTTTTCTATGGACATGATAAAT
TCCCTTTTGTTTGCCCGGCCAAGGCATGGCGCTATCGTTAGAGCATTTTTAGTAGTGAGA
TTTAACCGAATTAATAATCCTCCCTCTGAAAAAACTGAAGGAATACTGTTTCTATCTTTG
TTGTTAATATATTGACATCGTTAATTTATCACATTATTTGGGATGAGATAAATGCCACTT
AATTTATTCGCACTATTACGCTTTCTAAAAAGAAATAACAGATTAAAAATGTTGAACTAA
GTGGTATACAAAGATTATTCAATAAGGAATTTTAATGATTTCGACAGATGTGTGGGCGCG
GCCGCGCAGAGGTGGCGTAAACAAGGGCAATATCGCCTGTTGGTAGTGAATCTGACTGCG
TCCCCAGGCAGATTCCGCTGATTTTTTATTTTCTTTGACGAACTTTACCGAGTGAACGAT
TTTATTCTCAGGTATGCCGGGCTACCTTAGTAGAGATCGGACTGGGTAAACCGATTGATC
CTCTTCACTTTTAACAATTTATGGACAGCGCGCATGAAGATAGTGACACCTTTCATTTCT
TGGGGACGCGTAGTCGTGGTGGCCGCCACGGCGCTGATGACGGTTTCGCCGGTGCTTCGG
GCTGAGCAGGCGCCGCCCCCGCCGCAAATTGAGGCTAAAGCCTTTATTCTGATTGATTAC
GCTAGCGGGCGGGTGCTGGCGGAGTCGAATGCCGATGTCAGGCTGGATCCCGCCAGCCTG
ACTAAAATCATGTCCAGCTATGTGATTGGTCAGGCCATCAAGGTGGGCAAGATCACGCCG
GAAGATAAGGTCACCGTTGGAAAAGACGCCTGGGCTACCGGTAATCCGGCGCTGCGTGGG
TCGTCGCTGATGTTCCTCAAGCCGGGTGACCAGATTCCGGTGTCCGATCTTAATAAAGGC
ATGGTGATTCAGTCCGGTAATGACGCCAGTATCGCACTGGCGGACTATGTCGCCGGCAGC
CAGGATGCGTTCGTCAGCCTGATGAACCAGTACGCCGCTACTCTCGGACTGACAAATACC
CATTTTCTCACTGTGCATGGCCTGGACACGCCAGGGCAGTACAGCACGGCCCGCGACATG
GCGCGTCTGACTCAGGCGTTGATCCGCGATGTGCCGAGCGAATACGCGTTGCACAGCGAA
AAAGAATTCACGTTCAATAATATCCGCCAGCCCAATCGCAACCGCCTGCTGTGGAGCGGC
AATCTGCACGTAGATGGCGTGAAAACCGGTTATACCGGCGGCGCGGGCCACAGTCTGGTG
GCGTCCGCCGTCGATAGCGACATGCGGCTGATTTCGGTCGTGCTGGGCGCGCCGTCCGAC
GCGGTGCGCTTCCGGGAAAGTGAAAAACTGCTGACCTGGGGATTCCGTTTCTTTGAAACG
GTGACGCCGGTACGCAGCGATACGCCGTTTACGACTCAGCGGGTGTGGTTCGGCACTGAA
AAACAGGCCAGACTGAGCGTCGCGCAGGACGCCGCGCTGACCGCGCCGAAAGGGCAGATG
AAAAACCTGAAGGCCAGCTTCACGCTGACTCAACCACAGTTGAAGGCGCCGCTGAAGAAA
GGGCAGGTGGTCGGAACCATTGATTTTCAGTTGGATGGCAACAGTATCGGCCAGCGGCCG
TTGGTGGTGATGGAGGATATACCGGAAGCCGGCTTTTTCAGCCGCCTGTGGGATACGGTG
TTGATGACGCTGTCCGGCTGGTTTGGCGGATTATTCGGCTAACCGGTCTGACGCGGTGAG
TAGATGGCCCGGCCGGGCCATCTGCCGTGATGATCAGGGCGTCAGCAGGCGAATGTTGTT
GGATTTGAGATAGTGCATGCAGTCAGCGCCCGGCGTGTGGTTGGTGATGACCGTATCAAA
TAAAGTCAGCGCGCCGATGCGTGCGGGTTTGCGTTTGCCGAATTTGCTGCCGTCCGCCAC
TAAAATTACGCGCTGGGATAACGCCATCGCGCGGTGTTTCATCGCCAGCTCGGCGAAATT
AAAACAGGTGGCGCCTGCCTCCGGGTCGATTCCTCCCGCCGAGATGAACGCTTTGGTCGG
GCAGATTTGATCCAGTTCATGCTGACGCCCCAGCGGAGTAAAAATGGCGTTGTCAGGATG
GAACTCCCCACCGCACAGAATCACCCGGCCGTTCGGTTTACCCTGTAGCGCCAGAAAAGT
ATTGAGCGAATAGCAAATGCCGGTAAACGGCAGGTCATCCGGAATGGCGGCGATGATGAA
AGGGATGGTGGTGCCGCAGTCAAAGAACAAGGTATCGTTCGGTTCGATGCAACTGGCGGC
CAGTTCGCCTACGATGCTTTTTTCCACCACGTGCTTTGCCTGCTGGTCGGAGACAAAATA
ACTGGTGGCGCCGTTGGTTTTCAGATCACAAACCACGTAGCCGCCCAGCAGCACCACCGA
CGCCTCTGGTTGAGCGTTCAGATCGCGTCGGACTGTCATCTCAGAGACGCCAAGCAGTTG
CGCCGCATCCTTCAGGTGCAGTTTATCGGCCTTTTTTAAAGCCTGAGCCAATTTGTTGAG
CCGTGCTGCGCGACGCGTTTCCATGTTTTTCCTCGATAATGCCGGTCAGACATGCTCCGA
TGCAGGATATTCACCATGCACTACGCCATCCTTCATGGCAAATGCCTGAATCGGGATACG
TGATAGGGATGAAAGTGAAATGCACCGGGGATGGTTAACCGCAGGCAATGTGTGCTGACT
GCTCAGCAGATGGGGCATTAATATAACCTTCATGAAAGGCGGGGCGCAAATCCATCATGA
AAATGTTATAACGCACCGGGCCTTATTAGACCGGCTAATTAACGTCAACAAACCAATGAG
TAACCCGCGTAACGTCGGCAGAAAAACAAGAAATGAACCATAAAAAGAAAATGCCCGTCG
TTCTTGAACCTAACCGGCGTGAACGACGGGCTCCTCAATTTAGGGATATCAAAGAAAAGC
AGTGGCATTTATTCAGACTTTACCTCTGGAAAAAAGTTCTGTGCTTTTCGAAAAAAAATT
GACGTTGATTTACAAAATGGCTCAACCAGGTAGTTGTGGCCAGATAATCACAATCAGCGA
CCCGGCCAGCGTCAGCAGCACGTTAGCGATGGCATAGGTCCCAGCGTAACCCAGCGCCGG
GATATTGCTGCGGGCGGTATCGCTGATGATCTCCATCGCCGGGGCGCAGGTGCGTGCTCC
CATAATGGCGCCGAACAGCAGCGCCCGGTTCATGCGCAGTACATAGGCACCGAACAGAAA
ACAGACAACCACCGGCAACAGGCTGACGATCAGTCCGGACAACACCATCTGGATGCCTAC
GTCGCCAAAGCTGTGGTTGATGGTGCTGCCGGCGCTGAGTCCGACGCCGGCCATGAAGAC
CATCAAGCCGAACTCTTTCACCATATTCAGCGCGCCCTGCGGGATGTAACCGAACGTCGG
GTGGTTGGCGCGCAGAAAACCAAGCATGATGCCGGAAAACAGCAAGCCTGCCGCGTTGCC
GACGCCGAAGGAAAAATTGCGGAACTGGAAGGTGATCAGCCCCACCATGATGCCGATGAT
GAAAAAGGCGCAGAAGGCCAGCAGGTCGGTGACCTGGCTATGAATGGAAATAAAACCGAT
GCGGTCAGCGATGCTTTTCACCCGGCGGGCGTCGCCGCTGACCTGCAAAACGTCCCCTTT
ATTCAGCACCACGCCGTCATCGATCGGCATTTCAATCTGGCTGCGGACGATGCGGTTGAG
GAAACAGCCGTGGTCGGTCAGTTTCAACTGGCTCAGGCGTTTGCCCACGGCGTTGTGGTT
TTTCACCACGATTTCCTCGGTCACGATCCGCATATCCAGCAGGTCGCGTTCAAACACTTC
CTTGCCATCGCGAAAATTGGGGTTGAGGCGGGCGTGAGCGTCCGGATACCCCACCAGCGC
GATTTCATCTCCCAATTGCAACACCGCGTCGCCATCCGGCGTCGCCAGAATGCCATTGCG
ACGGATGCGCTCAATGTAGCAGCCGGTCTGACGATAAATACCCAGCTCACGCAGGTTTTT
GCCATCGGCCCAGGCCACCAGTTCCGGGCCGACCCGATAGGCGCGAATGATCGGCAGGTA
GATCTTGCGCTGACTGTCGGCGTCCAGGCCGCGTTCGCGGGCAATCTGTTGGGCGCTGGT
CGGCAGATCCTGATGTTGCAGTTTTGGCAGGTAGCGGGCACCGAAAATCAGGCTGACCAG
ACCGATCAGGTAGGTCAACGCGTAGCCCAGACTCAGTTGCTCCTGCGTCATCGACAACTG
TGGTCCAAGGCTGATGGTGTTGCGCAGCGTATCCCCGGCACCTACCAGCACCGGCGTTGA
GGTCATGGCGCCCGCTAGCATGCCGGCGGTCAGGCCGATCCCCCAGCCGAATACCTTGCC
CAGCACCAGAGCGATCAGCAATGCGCTGCTGACCATGACCAGTGCCAGCATTAGATAATT
CTTGCCGTCACGAAAAAAAATCGAGAAGAAGTTGGGGCCGGCTTCCACGCCGACGCAGAA
AATAAACAGCATGAAACCGAGATTGAGCGCGTCGGTATTGATGGCGAAATGCTGCTGCCC
GAGCAACAGCGATACCACCAGAACGCCAATGGAATTGCCGAGTTGAACCGAACCGAGCCG
CAATTTTCCCAGACAAAGACCCAAGCAGAGAACCACGAACAACAGCAGAATGTAATTCCC
GTTTAACAAATCAGCGACGTTTATATTCATGGAATGTAACTTGTTGTTTACTGGTAAATT
ATTGATATAAAAAATAATTTAGACTAAATTTACCCCATTACAGGGGTTCCGGCCATGTCT
GAACGACAACATGATGATAATAAAGGATCGGCCCCATTACTCATTATCCGGCAATGCCCC
GAAACAGCGGCGGCATCGTCTGGTATGGCAACGCCATTTTAGTGATTTCTCCAGCGGACA
ACCAGCTGATGATGCTGATAAATCATCTCATCGCTGGCTTTTCGTCCCATTAGGGATACC
TGCCGCGTCATGATCGATGTGGGCGACGATCGTTGCTCGTCATGCGTGGCTTAAGTCTAT
TTCGGGGAGGCTCACATGACAGGCAACAACAGAGGTTGGTTGGGCGTGGTCAGTTGTTTT
GTCTTGTTTACGCTGGTGTTTCTCAGTCAGAAGATGCGTATCGCCGGCACGTCGCTGGAA
GACGGTTTTCGGGGCGATCCCGGTATGCTGCTGTTTTTGCTGCCGGGAATGGTGTCGAGC
TACCTGTCGCGCAACCGACGATTGCATTATCCCCTGATAGGGGCGTTGGTGGCGATGCCG
ATCTGCCTGCTAGTGCTGCAGCTGTGGCAGTTTTCCAGCCTGTCGTTCTGGCAGGAACTG
GCTTATGTCAGCAGCGCGGTATTCTGGTGCCTGATGGGCGGGCTGGTTTTTCTGTTCTTG
CGAGCGGTTAGCCGGCACTATTTCCACTAAAGCTTCACTAAAGAAAATGTTTCCGTTAGC
GGTGTTTTCGTCGGAAATGTGTTGCCCAGCGGCCTATAACCGTGTGTCGACGCGCTAGCT
GCTATTTTTATGGTTATGGCAGAAAAAAATTATGGCAGGAAAACGAACTATGACCGAAAA
ACAAGTTATGACCGAAAAACAAAAAGGCGCCGCTGGCGCCTTTTTTGCCGGTAAACGGGA
TTACTGGAACAGGTTTTCTCTGGCGTAGGCTTCGAAGTCGGTGCAGCCGCCAATGTGGTT
TTCATCCAGGAAAATCTGAGGGACGGTTTCTACCGGTTTACCTACCGTTTTGGACAAATC
GGCTTTGGTGATGCCTTCCGCGTGAATATCGATATAACGGTAATTGAAATCGTCACGCTC
TTCGGTCAGTTTGTCAGCCAGCTCTTTGGCGCGGACACAATAAGGACAGCCGGGGCGACC
GAAAATAACTGCGTACATGTGGACTCCTTACTTTCTAATATTGTCTGGGTTGCCCTGTAA
TCAGGGAAATACCCACGTTGTAAACGGTTTTTAGCCAACCGCGTTACTATGCCTGCAATC
AGGGTTGATCTGAAGCAGTCATTACCTGTCATAACGATTAGCGTCATCTATTGCAACCGT
GTTCGACGCCAGACATGGCCTAAAATCGCTGGCGGCATTGGTCTGTCTGACGGTCTGACA
TATACTTGCCACTTATGCCGAATGGTCGTTTTATCAACAGAACGGCGACGCCGGATGCCG
CCGCCGGTACTGTGCTTGTCTGCTCGAGCTTCGCGCCGGAAAGTGCAGCCGGTGTTGTGT
CATCTCAACATTGTGTTTCAGGGATATTCAACGTGACGCCAACCATTTCACTGCTACGCC
AACACCGCTCCATCCGATCGTTTATCGACCAGCCGCTCAGCGACGAGCAGCGTAATGCCA
TTATCGCCGCCGCACAGAGCGCGTCCACTTCCAGTTTCCTGCAATGCAGTTCGATTATCC
GCATTACCGAGCCCGCATTGCGCTCGCAACTGGTGCACCTGACCGGCGAACAGCCTTGGG
TCGGGCAGGCGGCGGAGTTCTGGGTGTTCTGCGCCGATTTTCATCGTCACCAGCAGATTT
ATCCGCAAGCGGAACTGGGGCTGGCGGAGCAGTTGCTGCTCGGCTGCGTTGATACCGCGC
TGATGGGGCAGAATGCGCTGGTGGCGGCGGAATCGCTCGGATTGGGCGGCGTCTTCATCG
GCGGCATTCGTAATCAGATCGCCGAAGTCACCCGGTTGCTGGCGTTGCCGCAGCAGGTAT
TGCCGCTGTTCGGGCTGTGTTTGGGGTATCCGGCCGCGCAACCCGATCTTAAACCGCGTC
TGCCGGCGGCACTGGTGGTGCATGAGAACCGCTATCAGCCGCTGGATCACGCTTTGCTGG
CGGAATATGACCAGCATATCGTCGAGTATTACCGTCACCGCGACAGCAATCAGCGTATGG
AAAGCTGGAGCGACCAAATCCGACGCACCCTGAGCAAGGAACGTCGCCCGTTCATGCTGG
ACTACCTGCTACAGCAGGGCTGGGCCACCCGATAGCACCGGAGCGCTATGAAAATCGCCA
TTCTGTCACAGGACGGTTCTCTCTATTCTTGCAAGCGGCTATGCGAAGCGGCGGAGGAGC
GACAGCACAGCATCGAGGTGATCAACCCGTTGTCGTGCTATATGAACATTAACTCGGCCG
CGCCGTCTGTTCATTATCGAGGGCGCCAGCTGGACCAGTATGACGCAGTTATTCCGCGGA
TCGGGGCGGCGATTACCTTTTATGGCACGGCCGTGCTGCGCCAGTTTGAAATGTTGGGCA
GCGTCGTGCTGAATAACGCCATGTCGGTGATCCGCGCCCGGGACAAACTGCATTCGCTGC
AATTGCTGGCCCGTCAGGGTATTGATTTGCCGATTACCGGTTTTGCGCACTCGCCGGACG
ATACCGCCGACCTGATCAAGATGGTCGGCGGCGCGCCGCTGGTGGTGAAACTGGTGGAGG
GCACGCAGGGAATCGGGGTGGTATTGGCGGAAACCCATCAGGCGGCGGAAAGCGTCATTG
ATGCCTTTCGCGGTCTCAATGCCCACATTCTGGTGCAAGAATATGTCAGTGAGGCGCAGG
GCAAGGATATTCGCTGTCTGGTGGTCGGCGAACGGGTGGTCGCGGCGATCGAACGACAGG
CTAAACCGGGCGATTTTCGCTCCAACCTGCATCGGGGCGGGTCGGCCAGCCGGGTGCGGA
TCACGCCGCAGGGGCGCGCAATTGCGGTCAAGGCCGCAAAAACATTAGGACTCAATGTAG
CGGGTGTTGATATACTGCGGTCGGCGCGCGGGCCTCTGGTCATGGAGGTCAACGCCTCGC
CCGGGCTGGAAGGCATTGAAACCACCACCGGGCTGGATATCGCCGGGATGATGATCGACT
ACATTGAGCACCATCTCCGTGCGGTATCCCGTTCAGTCAGGGCAGGTTGAATGCCCGGAG
TGAGCCCCGTCTTTTAGGCGCGCAGGCGCGCCGTCGTGGTCAATCAGCGATGAGGATTGG
CCTGCTATTCCTGGGTTAGGCATTGCGTAGGTCAGGTTTTTTTATCATCCATGAAATATG
AGGCGATCAAGATGGATTCAATCATCGTCCCTGATTTGAATTTGCTTCGGCGGTGGCTGG
ATCAACTGGGCATCATTTACTTCGAGTGCGACTCTTGTCAGGCTTTGCATCTGCCGCACA
TGCAGAATTTTGACGGCGTGTTCGACGCCAAGATCGACATGGCCGACAGCGTTATCCTGT
TCTCCGCGCTGGCGGAAGTGAAACCGACCGCATTGATTCCGTTGGCGGGCAATCTGAGCC
AGATCAACGCCAGTTCGCTGACCGCCAAGGCGTTTCTCGATATTCAGGACGACAACCTGC
CTAAATTGATCGTTTGCCAGACATTTAGCGCCGGCGCCGGTATCACACTAGAGCAGTTCC
GCCATTTCATGCAGCAAGCCGAACAGCAGATCTCTATGGTTATCATGGAAGCCAGCGCCA
ATAATCTGCTGTTTTTGGGCGATGAGGAAGAGAGCCCTGCTGAGCATTCTAACACCTCAA
GCCTGCACTGATTGCGTTATGAATCAATAGCTGACCATCAGCTTTTCTTATTTTTAGCAA
ACCGCATTTAATGCGGTTTTTTATTGTCTAAGCCAGATGTTTTTCTATGTTTATCGTTTC
AGGACGCAGCACATAGATAGATTGTGAATAAATAATCGATAAAACCTGTTTTTTGTGTTC
CGGTATGGTGCGGGCGTAACAGTGCGGTTATGCTTTATTTCTGTATGGTTCAGAGAATAA
CGTCGCGGTTGGTTGTGCTTTAACGATGAAAAAAGCGGGTGCATAGCCATTCATCGCGCC
GTGATTCTGAGGCCGGAGAAACAAAGAGCGGTGTTGTTTCCAGGCACCGTACATTCACCC
CCCTATATTTACCCCCTGGTATGGAGGAAGGAACGGATGTTCACCCAACGTAAAAAATGG
CTTTCGGGTGCTTTAACCGGCTTGATGATGGCCGCGTCCGTCACCGCATCTGCGGAAGAG
AAAACGCTGCACGTCTATAACTGGTCTGATTATATCGCGCCGGACACACTGGAGAATTTC
CAGAAAGAGAGCGGTATTAAAGTCGTGTATGACGTGTTTGACTCCAACGAAGTGCTGGAA
GGCAAACTGATGGCCGGCAGCACGGGGTTCGATCTGGTGGTGCCTTCCGCCAGCTTCCTG
GGGCGCCAGATCAGTGCCGGTGTCTTTCAGCCGCTGGATAAGAGCAAACTGCCGAACTAT
AAAAACCTCGATCCCGAACTGATGAAACTGATCGAGGAACACGATCCGGGCCATAAATAT
GCGGTGCCGTATCTGTGGGCCACCACCGGTATTGGCTACAACGTGGATAAGGTAAAAGCG
GTACTGGGTAAAGACGCGCCGGTCAACAGCTGGGATCTGGTGTTGAAACCGGAAAACCTG
GAAAAGCTGAAGAGCTGCGGCGTCTCCTTCCTGGACGCACCGGCTGAGATTTACGCCACG
GTGCTCAACTACCAGGGCAAAAATCCGAACAGCACCAATGAAGCCGATTACACCAAAGAC
GCGACCGACCTGCTGTTGAAGCTGCGTCCGAGCGTGCGTTATTTCCACTCGTCCCAGTAC
ATCAACGATCTGGCGAATGGCGATATTTGCGTGGCTATCGGCTGGGCCGGCGACGTCATG
CAGGCTGCCAACCGTGCCAAAGACGCGAAAAACGGCGTGAACATCAGCTACAGCATTCCG
AAGGAAGGGGCGCTGGCGTTCTTTGACGTGTTCGCGATTCCGAAAGACGCCAAAAACCTG
GATTCAGCCTATCAGTTCCTCAACTATCTGCTGAAACCGGACGTGATTGCCAACGTCAGT
AACCATGTGTATTACGCTAACCCTAACAAGGAAGCGACGGCGCTGGTGAAAGAAGAGGTG
CGTAACAACCCGAACATTTATCCGCCTGCGGATATTCGTGCCAAGTTGTTTACGCTCAAG
GTGCAGTCACCGAAAATCGATCGCGTGATTACACGCTCGTGGACCAAGGTAAAAAGCGGG
AAATAACCGCCACCTTTGATTCCACTTCATGCAACAGGCGGCTCAACCCCGCCTGTTTGT
GCTATTTGTGTCGCAGTCATGTGGCTGCGACTTTGTTCTGCTTCTGCCGGAGAGCAATAT
TAAGTGAACGAAGCGATTCCCCGCCCCCAGCCCAAGCCTCAGAAAGCGGCCACGCCGTTG
CTGGAAGTGCGTAACCTGACCAAATCTTATGACGGCCAGTTCGCGGTTGATGATGTCAGC
CTGACCATCTATAAAGGCGAGATTTTTGCCCTGTTGGGCGCCTCGGGGTGTGGCAAATCC
ACGCTGCTGCGTATGCTGGCGGGTTTTGAGCAGCCTACTCAGGGGCAGATTGTGCTGGAC
GGGCAGGACCTGTCTCTGGTGCCGCCTTATCAGCGGCCGATCAACATGATGTTTCAGTCT
TACGCGCTGTTCCCGCATATGACGGTGGAGAAGAATATCGCCTTTGGCCTGAAACAGGAC
AAGCTGTCGCGTGGCGAAATCAAAGACCGCGTGGAAGAGATGCTGACGCTGGTGCATATG
CAGGAATTTGCCGGGCGCAAACCGCATCAGCTTTCCGGCGGGCAGCGCCAACGCGTGGCG
CTGGCGCGCAGCCTGGCTAAACGCCCTAAGCTGCTGTTGCTGGACGAGCCAATGGGTGCG
CTGGATAAAAAACTGCGCGACCGTATGCAACTGGAAGTGGTCGACATCCTGGAGCGGGTA
GGGGTGACCTGTGTGATGGTCACGCACGATCAGGAAGAAGCCATGACCATGGCGGGCCGT
ATCGCCATCATGAACCGTGGTAAATTCGTGCAGATTGGCGAGCCGGAAGAGATCTATGAA
AACCCGAACAGCCGTTTCAGCGCCGAGTTCATCGGCTCGGTTAATATGTTCGACGGGCTG
TTGACTGAGCGTCAGGACGATGCGCTGATTGTGCAGAGTCCGGGGCTGGTGCATCCGCTG
AAGGTCAACTCCGATGTCTCGGTGGTGGACGGTGTACCGGTCTATATCGCGCTGCGTCCG
GAAAAGATCATGCTGTGCGACGAGGTGCCGGCGGACGGCTGCAACTTTGCCGTGGGCGAA
GTGGTGCACATCGCTTATCTGGGCGATCTCTCTATTTACCATGTCCGGCTGAACAGCGGT
CAGATCATCAGCGCCCAGTTGCAAAACGCCGACCGGTTCCGCAAAGGTTCGCCCACCTGG
GGGGATGAAGTCCGCCTGTGCTGGGATGCGGACAGCTGTGTGGTGTTGACGGTGTAACGG
GGGAAGACGCAATGGCGATGTTATCTGAACAACATGAACCGCCGGGCCAGCCGATGAGCC
CGCTACGGGCTACGCTGGCGCGGCTGCGTCTGGCGCATGGCCGCAAGCTGGTGATCGCGC
TGCCGTATCTGTGGTTATTGTGCCTGTTTATGCTGCCGTTCCTGATCGTCTTCAAGATCA
GTTTCGCAGAAATGGCGCGCACCGTGCCGCCTTATACCGATCTGCTGGAGTGGGCGGAGA
ACCGGCTGCAAATCAGCCTGAATATCGGCAACTATCTGCAACTGCTGTCCGACCCGCTGT
ACATCGACGCTTACCTGCAATCGCTGAAGGTCGCGGCGATTTCGACCCTGTGCTGTCTGG
CGGTGGGATATCCGATGGCCTGGGCGGTGGCGCACAGCAAGTCGTCCACCCGCAATATTC
TGTTGCTGCTGGTGATCCTGCCGTCATGGACCTCGTTCCTGATCCGCGTGTACGCCTGGA
TGGGAATTCTGAAAGACAACGGCATCCTGAATAATTTCCTGCTCTGGCTGGGGGTTATCG
ATCAGCCGCTGGTGATCCTGCATACCAATCTGGCGGTATACATCGGCGTGGTCTATTCCT
ATCTGCCGTTCATGGTGCTGCCGATTTACACCGCGCTGACCCGCCTTGATTATTCGCTGG
TGGAGGCGTCGCTGGATTTGGGCGCGCGCCCGGTAAGGACCTTCTTCAGCGTGATTGTGC
CGCTGACTAAAGGCGGCATCATCGCCGGGTCGATGCTGGTGTTTATTCCAACCGTCGGCG
AGTACGTGATTCCCGAGCTGCTGGGCGGGCCGGACAGCATCATGATCGGTCGTATCCTGT
GGCAGGAGTTCTTCAATAACCGCGACTGGCCGGTAGCGTCGGCGGTGGCGATGGTGATGC
TGTTCCTGTTGATTATTCCGATCATCTGGTTCCATAAACATCAGAATAAAGCTGCGGAGG
ATCAGGCATGAACAATTTACCGGTCGTGCGTTCGCCGTGGCGGACACTGATTCTGGTGCT
GGGATTCGGTTTCCTGTATGCGCCGATGCTGATGCTGGTGATTTACTCCTTCAACAGTTC
CCGTCTGGTGACGGTGTGGGCCGGTTGGTCCACCCAGTGGTATAGCGCGTTGTTCGAGGA
TTCGGCGATGATCAGCGCGGTGGTGCTCAGCCTGACTATCGCGGCGGCGTCGGCCACCAT
GGCGGTGGTGCTGGGAACGTTGGCGGCGGTGGTGATGGTGCGTTTCGGTAATTTCCGCGG
CTCCAACGGCTTTGCCTTCATGCTGACCGCGCCGTTGGTTATGCCGGACGTGATCACCGG
GTTATCGCTGTTGCTGCTGTTTGTGTCGCTGGCACAGGCCATCGGCTGGCCGGCGGAACG
CGGTATGCTGACCATCTGGCTGGCGCACGTCACCTTCTGTTCGGCTTATGTCACCGTGGT
CATCAGCGCCCGTCTGCGTGAGATGGATCATTCGATTGAAGAAGCGGCGATGGATCTGGG
TGCGACGCCGCTGAAAGTGTTCTTCATCATTACCGTGCCGATGATTGCGCCGGCGCTGGT
TTCCGGCTGGCTGCTGGCCTTTACTCTGTCGCTGGATGATCTGGTGATTGCCAGCTTCGT
TTCCGGTCCCGGCGCCACCACCTTGCCGATGCTGGTCTTTTCCAGCGTAAGAATGGGCGT
TAACCCGCAGATTAACGCGCTGGCATCCCTGATATTGTTGGTGGTAGGCGTTATCGGTTT
GATTGCCTGGTGGTTTATGGCCCGGGCGGAAAAGCAGCGTCAGCGCGATTTGCAAAAAGC
AAGACGCGGCTGACGGCGGCGCTTCCGCCCTGTATTTGCCAATTCTCGCCACGCCGCCAT
ACTTTCTGGGGGCGTGGTGATTTCAGGGGGAGCGCAATCATACTGTACGGTAAGCGGGAG
CTGCTGCAGCGGGGCATGTTCGCCCCGGTTGCCATCATGGTGGCGGGATCGGCGATTATC
GCCACCCGCTGTCTGGGTATCGTCCTGACCATTAGCGAACTGGGGCTAAGCGGCTTTGGC
GGCTGGCTCAGCAGCAGCGCCAAACAGTGGGACAGCACGTTGGTGCTGCTGGCCGCGCTG
TTGGTGGTATGCTTTGAAATCCGCTGTGGATTCGCGGTGCTCAGCGGGCTGAACTGGGGG
CGCTGGTGTTTCCTGTTGACCCAGTGTCTGGTGACGGTCTACATGCTGACGGCGTCGCTG
GTGGAGTTTCTACCGCCGATCTTTCATGTCAGCGGCGACGGCGTCGGTGAAATCCTGCAC
CATTTGCTGATGCAGCGGCTGCCGGACTTTCTGCTGATTTTGTTACTGTTCCTGCCCCGG
CGCAGCCAGCGTTTTTTTACGCGCCATCCCTAACGTTTACTCGCTGTCGCTAACTTTTAC
GCGCTATCGCTAACTTTTATGCGCTATCGCTAACTTTCCCGCGCGGGGGTGATACAATCA
GCCCCCTTTTGATATTGACGACAGATTTCAGATTTTCCATGCAATGTGCCCGCTATAACG
ACGGCTTGTGCCGTTCCTGTCAATGGCTGGAAACCGCCTATCCGCAGCAGGTAACCGATA
AGCAGCAGCATCTGCTCGGGTTGCTGGCCGCGCATTCGGTTCAACGTTGGCTGACGCCGG
TAACCTCGGCGGACGTCGCTTTTCGCAATAAAGCCAAGATGGTGGTCAGCGGCAGCGTTG
AACGCCCGCTGCTGGGGATGCTGCATCGTGACGGTTCGACGGTGGACCTCTGTGACTGCC
CGCTGTATCCCGACAGTTTTGCTCCGGTTTTTAGTGTATTGAAAGCGTTTATCGCCCGCG
CCGGGTTGACCCCCTATAACGTCGCCCGACGTCGGGGCGAACTGAAATACCTGCTGTTGA
CACAAAGCACCCTGAGCGGCCACTTCATGCTGCGCTTTGTGCTGCGCTCCGAAACCAAGC
TGACGCAACTGCGCGCCGCGCTGCCCTGGCTACAGCAGCAGTTGCCACAGTTGGCGGTGA
TATCGGCCAATATTCAACCTGTCCATCAGGCGATACTGGAAGGGGAACAGGAGATTCCGC
TGACGGAAGCACAGGCGCTGGAAGAGCGCTTTAATCAGGTGCCGTTGTATATCCGGCCGC
AAAGTTTCTTCCAGACCAATCCACAGGTGGCGGCCGCGTTGTATGACACCGCCCGGCAGT
GGGCGTCGACGTTGCCGGTGCGCAGCCTGTGGGATCTGTTCTGTGGGGTGGGCGGATTCG
GCCTGCATTGCGCCAGCTCGGATACGCCGCTCACCGGCATTGAGATCAGCGCGGAAGCCA
TCGCCTGTGCCCGACGTTCGGCGGCGCAACTGGGGCTGACAAACGTCAGTTTCGCTGCGC
TGGATTCTACCCGTTTTGCCGTTGGCGAAACCCAGACGCCGGATCTGGTGATCGTCAATC
CGCCCCGGCGTGGCATCGGCGCCGAATTGTGCGATTACCTGAGCCGCATGGCGCCGCCGT
ATCTGTTGTACTCCAGCTGCAATGCCGAGAGTATGGCGAGAGACATGGCTCGCCTGCCGG
CGTACCAGATACAGCAGGCGCAGCTATTCGATATGTTCCCGCATACCGCGCACTATGAGG
TGCTGGCGCTGCTGCAACGGCGCGTTTAACACGATGACCGTTTAACGTGATAACCGTTTA
ACGTGATAACAGGGAGCGCGGCATCAGCGCCATACCGGCCAGCGTGATCAGGCAGATTAG
CGCACCAGCGTAAAAGGTGGAGGCCGCGCCCCATACGTCCCACAGAATTCCGGCGCCCAG
GCTGGCCAGCAGCAACGCCACGCCGCTTATCAGGTTGAAGACACCGTAGGCGGTTCCGCG
TAGATCCGCTGGCGCAGTGTTAGCCACCATGGCGGCCAGCAGCCCCTGCGTCATTCCCAT
GTGTACGCCCCATAACGCGACGCCGACAATGACGCTGAGCCAGTGCTGGCTGACGGCGAG
CACCACATCGGCGGCAATCAGCACCAGCAGGCCCATTTTCAGTAGGCTAGGATGATCCAT
CCGATCGGAAAGCTTACCGAATGGATAGGCGGAGCAGGCATAAACCAGATTCATCGCCAC
CATTACCAGCGGAATCAACGCTATGGGAATCTCGACCTGCTGCGCGCGCAGCACCAAAAA
GGCTTCACTAAAGCGCGCCAGCGTAAATACTGCACCCAGGCCGACCACCCACCAGTACTG
GGCGGACAAACGTTTCAGGTTAGCACGCCGGATCGGGTTGGTGCGTTTGGCCGCACCGGC
GTGTTCGGGCTCGCGCAGACCGAAAAACAGCAGGGCAATCGCCATCGCGCCGGGGATGAA
TGCCACCCAAAAGATGGCGCGAAAATCGTTCTGCCCCAGCCACATCAGCACGCCCGCCAG
CAGCGGACCGGCGAAGGCGCCGAGGGTATCCAACGACTGACGCAGGCCAAACGCCGCACC
CCGAATATCGGGCGGCGTGACGTCTGCGACTAGCGCATCGCGCGGCGCGCCGCGAATGCC
TTTGCCCACCCGGTCGAGCAAGCGAGCGCCCAGCACCAGACCGGATGAGGTCGCAAGCGC
AAACAAGGGTTTGCTGACGGCGCCCAGACCATATCCGAGCAGCGCCAGCCCTTTGCGTTT
GCCGAGGTAATCGCTGAGCGCACCGGAGAACACTTTGATGATCAGCGCGGTCGCTTCCGC
CAACCCCTCAATCAATCCGATGAAGACCACGCTGGTGCCGAGAACCGTGGTCATGAATAA
CGGCAGCAGGCTGTGGATCATTTCCGACGAAATGTCCATCAACAGGCTGACGCCGCCCAA
TACCCATACCCCTGTCGGGATGCGTTTCAATGTTGAAAAATCCAGCGACATCGTTTTCCT
GCCTGAAGGCGAAGAGCCGGTAAGAAGAAAACGCTATTAAATCAATCCGCAGTGGATTTG
ATAAGGACAAAATGCAAGACGGGCGAAAATCGGGGAGCGGCGTGGCACGCTGCCGGCGGC
AACCGGCAGCGTGAAAATAACGGCATAAAAACAAGGGCCGGTTTACTGCTGCGGGAACCA
CTTGTCGTTGATGGCTTTGTAAGCCCCGTTGGCTTTGATGGCGTTCAGCGCGCCGTTCAA
TTTCTCCAGCAACGCCTGGTTGTCCGGGCGCACGGCAATACCCAGCCCGATGCCGAAATA
GGCGGGATCGGTGACTTTCTCGCCCACGGTAGCCAGATCCGGGTTGGTTTTCAGCCACTC
GTTCACCACGGCGGTATCGCCGAACACGCCGTCCAGACGACCGTTTTTCAGGTCGATCAG
CGCATTCTGGTAACTGTCGTACGGAACGGTTTTCACTTCAGGATGTTTGTCTTGCAGGAA
TGTCTGGTGGGTCGTCCCGTTTTCCATGCCGATGCGTTTGCCTTTCAGGTCCGCCAGCGA
GTGAAACTTACCTTTCTGAGCGATGACGATTGCTGAATTGGCATAGTACGGTTGGGTAAA
TGCTACCTGCTTGCTGCGTTCCGGCGTGATGTCCATTCCGGAAATAACGGCGTCATAACG
GCGGAATTTCAGCGCCGGGATCAGGCTGTCAAACGCCTGATTGGTGAACGTACAGGTGGC
CTGCAATTGTTTGCACAGCGCGTTGGCGAGATCGATATCAAACCCGACGATCTGGTTGCC
GGCATCCAGCGATTCGAACGGCGGATACGTCGCCGACGCGGCGAAGCGGATAGTGTCAGC
CGCCATCGCGTTAAAGGTCATCGTGCTAAAGGTAGCGCTGGCCAGCAGCGCGGCAAGGAC
GAGTTTCTTCATGGGGTACTCCAGCGTAACTTATGTTTACCAACGTTATGGCCGTTGAAA
AAGATGACGACACCATGCCACCAAATGTATTTATATGCAAATATAATGATTATAAATTCA
ATTAAGTTTGTGGGTGGATAGCGTGAATAAGGCGAGATTAGGATAATTTTATAAAAATAA
AGCAGATTTAAATTGGTGACTCGTCCGAATGAAATGAATCCCATGCATAAAAAACGCCGG
CACGAAAGCCGGCGTAATCAGTGATTAGGTCATGCTCACTGATGGTTCAGGTGTTGCGCT
GTTCGAAACGCAACGCGCGCCGCTCGACCAGGCGCATCAGTAGCGTCAGCAGGCCATTGA
CGCACAGGTAGACGACGCCTGCCGCGCCAAACACCAGCACATCATAGGTGCGGCCGTACA
GTAACTGGCCGTAGCCCATCACTTCCATCAGCGTAATGGTGTAAGCCAGCGAGGTGCCTT
TGAACACCAGCACCACCTCGTTGGAGTACGAAGAGAGCGCGCGCTTGAACGCAAACGGCA
ACAGAATGCGCAGCGTCTGGCGCTGATTCATACCCAGCGCGGCGCAGGATTGCCACTGTC
CGTCTGGAATCGCGCGTACCGCACCGTGGAACAATTGCGTGGTATAGGCCGCGCTGTTAA
GCGCCAGCGCGCTGACCGCGCACAGCCACGGCTGAGACAGCAGATTCCACAGCCAGTCAA
TCTGGCGGATCGCGGCGAACTGACCGGGACCGTAGTAAATCAGGAAGATCTGCACCAGCA
GCGGGGTACCGGTAAACAGGGTGATGTAGACTTTGGCTATCTGCGACGCTACCGGGGTTT
TCAGCGTCAGGATCACCGTCAGCAATAACGACAACAGCAACGCCAGCAGCAGCGCGGCCA
GCGTCAGCATCAGGCTGGTGTGCAACCCTTTCAGCAGTTCAGGAATGTAGCCCAGCATCA
GGACGGCCTCCGTTCAAAGCGCGTGGCGCGTGCTTCAATCCTGTTCAGGATCGCCTGACT
CAACAGGGTAATCACCAGATAGATAGCCGCCGCAATCATGTACCAGGTAAAGGGTTCCTG
AGTGCGGGTGGCGATGCTTTTGGTTTGCAGCATCAGGTCGTTGACGCTGATCAGCGAGAC
CAACGCGGTGTCTTTCAGCAGCACCAGCCACTGGTTGCCCAGCCCCGGCAGCGCATGACG
CCACATCTGCGGCATGATCAGCCGACGGAAAATCACGCTTTTGCTCATGCCCAGCGCCTG
CCCGGACTCCCATTGGCCGCGCGGCACCGCTTTCAGTGCGCCACGCAGCGTCTGCGAGGC
ATAGGCGGCATACAACAGCGACAGCGCAATGACGCCGCACAGAAACGGGCTGACTTCAAA
GTCATCGATAGTCAGTTTGACCGGCACCTGCGCCAGGCCGAGATTAAGCGTGAAACCATC
AGACAGCATCAACAGCAACTGCGACGAACCAAAATAGATAAACAGCACCACCAGAATTTC
CGGCAGGCCGCGCAACAGGGTAACGACAGCGGTGCCGCAGGCGCTGATGGCTTTCCAGCG
CGCCGTTTCCCACAGGGCAAACAGCATCGCCAGCAGCAGCCCCAGCACCAGGGCGCAAAC
GGCAAGGCCGACGGTCATCCCGGCGGCGCTTGCAAGAGGTTGGAATTCAGTCATTGAGTC
TTAGTCGGCTTACTGCTGGAACCATTTCTTGTAGATGGTCTGGTAGGTGCCATCCTGCTT
GATCTTGTTCAGCGCATCGTTGAATTTTTTCACCAGCTCGTCGTTGTTCTGACGAACGGC
AATGCCCAGACCGATGCCAAAGTAGTCTTTATCGGTCACCTTGTCGCCCACTGACGCCAG
ATTCGTGTTCTGTTTCAACCACTCGTTCACGACGGCGGTGTCGCCGAAGACGGCGTCCAG
ACGACCGTTTTTCAGGTCCAGCACCGCGTTCTGATAGCTGTCGTACGGCACGACGGTGAT
GTCTTTATGCTTATCCAGCAGGAATTTCTGGTGGGTGGTGCCGTTCTGTACCCCGACACG
CTTGCCATTCAGCGCGGCGATATCGGCCAGTTTGCCTTTCTGGGCGATGAACAGCGCCGA
GTTTTCATAGTACGGCTGGGTGAACGTCACCTGTTGCTGGCGTTCCGGCGTGATGTCCAT
GCCGGCAATCACCGCATCGTAACGACGGAATTTCAGGCCGGGGATCAGACTATCGAATGC
CTGATTGCTGAAAGTACAGGTGGCCTGGATCTGTTTGCACAGCGCGTTGGCCAGGTCGAC
ATCGAACCCGACGATCTGATTACTGGCGTCTACCGATTCAAACGGAGGGTAGGACGCTTC
AGTGGCAAAACGGATAGTTTCGGCTGCACCAGCGGAAAGGCTTAATCCGCCGAGCAGGGC
GGCAACGAACAATTTTTTCATATTATTATCCTTATCTATCAGTGAGATAAATAGCCAGCA
AATTCCGGTGTCTGTGGTTGGGTAAAATGCGAGGCGTCGCCTTGTTCCACGATGCGGCCG
TTTTCCATGTACACCACGCGGCTGGCGGTTTTACGTGCGAAATCGACTTCGTGGGTGACG
ATCACCTGGGTGATGCCGGTTTCGCTCAGTTCCTGAATAATGCTGACTACCTGAGCGGTG
ATTTCCGGATCGAGAGCGGCGGTCGGCTCGTCAAACAACAGTACCTGCGGTTCCATCATC
AGTGCGCGGGCAATGGCGACGCGCTGCTGCTGGCCGCCGGAGAGATGTAACGGGTAGCGA
TCGGCGAAGTCGCTCAGCCGCAGACGGCTCAACAGTTTATCCGCCCGTTCACGGGCTTCC
TGACTGCCCAGTCCCAGTACGCGGCAGGGCGCTTCGACCAGGTTCTGTTGCACGGTGAGA
TGCGGCCACAAATTGTATTGCTGGAACACCATGCCGACATTGCGGCGCAGTTCACGAATG
GCGTTTTCGCCGGGCGTCTGACTGAAGTCGAAGGTATTACCGCCGATGTTCAGGGTGCCG
GAACGGGGTGTTTCCAGCAGGTTCAGTACCCGCAATAACGAACTTTTACCGGCCCCGCTG
GGACCCAGCAACACCAACGTTTCTCCGGATGGACAATCAAGGGTGACATCGAACAGCGCC
TGATGTGCGCCATAGAAACAGTTAATGCTGTTTAGTTGAATACTCATGCGAAAGAATTGA
ATAGACATTGATGCCGCGAATGGTAGCTTCGGCAGAATAGTTATGCAATCGTCGTGGGTT
AAAATTTGCGAATACACGACTTATTGTTGATATTTTAGCACAAAATCGCGCTTTGCCGCG
GCGGCAGGCGGATTTGTCAGGGTGACAGCCGCCCTGTGGCGGACAATCTTCAGTCATAGC
AAACCTCGACTGTAGCGGGGGGGTGTTGCTGAAAAGTATGATTGATGACGTTTGTGTTTT
GAAAAAGTTTTTTAGTGGCAGGCATTGCTATAAAAGCGTAATAAGGCTGTGAGCATGTAG
TAACCGATCTGTCTGTCGAACATCTGATGCGAGGAGGCATGATGCAATTATCCACCACCC
CAACCCTGGAAGGACACGTCATTGAAACCTACTGCGGCGTGGTGACGGGCGAAGCCATCC
TTGGCGCCAATATCTTTCGGGATTTCTTTGCCGGCATACGCGATATCGTCGGCGGCCGTT
CCGGCGCCTATGAAAAAGAGTTACGCAACGCCCGACAGATCGCGTTTCGTGAAATGCAAC
AGCAGGCGCAGGAACTGGGAGCGAATGCCGTGGTCAGCATCGACATTGATTATGAAACCG
TGGGTAAAGACGCCAGCATGCTGATGGTGTCCGTCAGTGGCACCGCGGTTGTGGTGCGCC
GATCATGACCCGCGGCATCGGGCTGGTATGGCGTAGTGTGGCGCTGATGGCGATGACGTT
GTTGGCAGGCTGCCAGACCCACGAACGCTATGTCGATGAGGGCGATTACCAACTGGATCA
GTCGTCTCCGGCTGTCAGCCGGAGTGATCGGGTCCGCTTTCTGGTGTTTCACTATACGGC
TGAGGATCTGGACAATTCGCTGGAAAAACTCACCGCCGAACATGTCAGCGCGCATTACCT
GGTGCCGGCTTATCCGCCGCAGGTTAATGGCAAGCCCGTGGCGTGGAAACTGGTTCCGGA
GTCGCAGGCGGCCTGGCATGCAGGCACCAGTTACTGGCGCGGTTACAGTCAGTTGAACGC
CACATCGATCGGCATCGAGCAGGTCAACCCCGGCTGGCGGCAAACGGCGTCCGGCACCCG
TTGGTGGCAGCCTTACACCCCGCAACAGATTACGCTGGTGACCCATCTCGCCCGGGACAT
CATCGCCCGTCATCATATTGTGCCGCAGGATGTGGTAGGGCACAGCGATATTGCTCCCCA
GCGCAAGGTCGATCCGGGGCCGCTGTTTCCCTGGCATCAACTGGCGATGGCAGGTATTGG
CGCCTGGCCGGAGCCGCAACGGGTCCGTTTCTATCTGGGGGGGCGGCAGGAATATGCGCC
GGCAGACAAACAGGCGCTGCTGGAGAAATTGGCGCGTTATGGTTATGAGGTCAACCCAGG
CATGACCGCGCGCCAGCAGCAACAGGTGGTGGCGGCATTCCAGATGCACTTCCGGCAGCA
GCGCTATGACGGTGAGGCGGATGCGGAAACTGAAGCGATTGCCGATGCATTGCTGGAGAA
ATACGGCGCAGCGCCCCGCAGTGGCGCAGGGGCAGGTCGATAACCTGCGCCCGTCGGCCG
TGGAAAGAAGACGGATGGCTTAATCGCTGTAAGGGAGGCGAACGATGTCCCGTTGTTCGG
CCTCTAGCGCCAGTGCGGCGATACGGCGCGCCATGCCGCGAAACACAAACAGATGCGCGG
GCATCATCAGGAACCAGTAACCCAGCCCGTTGCAGCCGGCAGGATGCCACCAGGCACGCA
CATCCAGCACCCGATACGCCCCACGATCGTCAATCGAGAAGGCCAGACGCCCCAGTCCGG
GCGCTTTCATGCCAAACAGCAACACCAACTGCTGGTGGGGTCTGACCCGGATGACCTTCC
AGCCGTTGACGAAGTCGCCCTCCATCAACTCGGCCCGCTCCGGACGGCGGTAAGTCACCT
GATTGCCGCATAAATCATCTATTCGGGCGCGGATAGTCCACAGTAGGTTGGCATAAAAAT
ACCCCTCCCGGCCGCCGACCTGCTGGATGATTTGCCACAATGCCTGACTGCTGGCGCCGG
TTTTGTGGCTGTAGCCCGCCTGCTTGGGGTAGAACGCGTAATTGGCTTGCCAGCGCGCCT
GAACATCAGGGTCATATCCCCAGTCAGGGTGTTGCGCCGCGGCTTTTTCATCGGCCAGCG
TGGCTCGCACCGCTTCATCAAACCCAATTAGCCGCTGGGGAATCAGACGACGCAGCGCGC
CGTCGTCCATTGGCAGATCGTGTCGCAACCCATGCACTAGCGCCCGGGCGGTGGAGCCGG
AAACCGAGGTCACCATGTTAAGAAACCAGGCCGATACCAGCCCGGTCGGCATCGGAATCG
GTAGCAACAGGCGACGTTTGCCGGTAATGCGAATGAAGCGCTCGAACAGCGACTGATAGC
TGAGGTATTCCGGTCCGGCGGCATCAAAAACCCGATGGCGCTCCGCGGGGTAATGTCTCA
GCTCCGTCAGGTAAGTAAGCAGGTTTTCCAGCGCAATCGGCGCGGATTTCGACCGCACCC
AGCGTGGCGGCGTCAGCACCGGCAAATTGTTCACCATATCGCGCATGATTTCGAATGCGG
CGGAACCGGGGCCGACGATAATGCCGGCGCGCAATTCGGTAACCGGAATGCCGCTGCTGC
GCAGAATGTCACCGGTCAGTTTGCGCGCCTGCATATGGGTGGAGGGATGGCGCTCAGCCT
GTGCCGAACCGAGATAGATTATCTGCCGGACCCGGCTGGTACGTAGCACCTGACGCAGGT
TTTGCGCCGACTGGTATTCCCGCTCCAGAAAGTCAGCGCCGTCGCCCATGCTGTGCGCCA
GATAATAGAGGGTGTCTGCCTGCCATAATCCTTCCGGTAGCGTGTATGGCTTCATCAGAT
CAACGTATTCACAGCGTATGCCGGGAAGATTCAGGGCCGCCAGCGAGTCGATGTGACGCG
AAGCGGCAATGACTGTTTGACCTTGCTGGCTTAGACGCATTAGGAGGTGACGGCCAATGT
AGCCACTGGCGCCAAGGATCAGAATAGAGGCGGGTCTGATGGTCATGATGGTGTTTGCTC
CTGCCACAACAGCGCGATTGAAACTGCAGCGGTGTCCCTGTCGATGTTCACACCCGCAAT
ACGATATCAATACAGCTTAATATAGCCGGAAGCAAAAGGGGGAAAAACCCCGCCTTAACG
ATTTCGTAACGAAAATGCGGGGTGGAGCCTGAGCGTGATGTATGCCGTATGGCAAGGCAG
AGTGGAAAAATCAGACCAATTCGACATCGCCTTGTAACTGGCAACTGCAGGCCAGCACAT
AGCCGTTTTCAATGTCGTCGGGCGTCAGCGTCATGGTGCTGGTAGTGGTGTAGCTGCCGC
TGAGAATACGGGTTTTGCAACTGCCGCAAACGCCGGCACGGCAGGCGGCGTTTACCGGCA
ACTGGTGGCTTTCCAGCGCAGCCAGCAGGCTGATACCAACCGGAACTTTCAACTGTTGTA
ACGAATGGCGGATGGTCATGGTGAGCTGGTCGCCATCATCGTCCAGGACGGTTTCCGGCG
CGCCGAACTGTTCCTTGAAGATAAGCTCGCGTGGAACGCCGGCCTGCAGGCAAAACGTTT
CCACCTGCTGCATATAGGGTTGCGGGCCGCAGGTCATTACGGTGCGATTGGCGATATCCG
GCACCTGTTGCGACAGCACTGACTCACTAAGGCGGCCGCTGAGAAAACCGGCTTCAGCCT
GTTGTTCCGCCATCAGGGTTAACTGTAGTTGCTGCGGGTAACGCTGGCGGAGTGTTTGCC
ATTCATCGGCAAAAATCACGTGTTGCGGATCGCGGACATTGAAGATGACCTGAATATCCG
CGTGTGGGCGATTGACCAGCAGCCAGCGCGTCATTGACATGATCGGCGTAACGCCACAGC
CCGCCGCCAGCATCAGGTAACGGTCGCTGACGGCGCGGGTGCAGGTGAATTCACCCTGCG
CATCGGAGATCCACAGATAATCGCCGGGCTTCACCTGTTCGGTCAGCCAGCGCGAGCCGG
TGCCGTTTTCCAGTCGACGCACCGTGAAGGTGATGAACGGGCTCAATCCGGGCGAGGAGG
ACAGGGTATAAGCGCGCAGCGTTTCACTGCTGTTGGCGATGCTGACCAGCGCGTACTGGC
CGGGCTGCCAGGGATAAAAGTCATGGTTGATCAGGGAAAGCGTCCACACATCCGGCGTTT
CCTGATGAAGAGAGTGCACCTGCATGCGGTTGGGGCACTGCGGGGTGGGCATGGTCATGG
GAGGTCTCCATAACAGCCTTCCGCCATGCGACGGCGGAAGGCGAAAGTCAACAAAAAATC
AGGCGGTGAGGATATCGTTGAGGTCCTGTTCCACGGTAGTGATGGCGCGCATGCCGAACT
TCTCGTTCAGAATCGCCAGCAGCGACGGGGTCAGGAAGCCGGGCGCGGTCGGACCGGTAT
AAATATTTTTCACGCCCAGCGCCAGCAACGTCAGCAGGATGACAATCGCTTTCTGTTCAA
ACCAGGACAGCACCAGACTCAGCGGCAGGTCGTTGACGCCACAGCCCAGTTTTTCCGCCA
GATTGACCGCCAGCATGATAGCGGCGTAAGCGTCGTTGCACTGGCCGACATCCAGCAGAC
GCGGCAAGCCTTCCAGCGTACCGAAGTCCAGCTTATTGAAGCGGTATTTACCGCATGCCA
GCGTCATGATCAGGCAATCTTGCGGTACGTTGAGAGCGAAATCGGTGTAATAGCTGCGTT
CGGTGCGGCTGCCGTCGCAACCGCCGACCAGAAAGACGTGGCGCAGTTTCTTGCTGGCGA
CCAGATCAATCACGGTATCGGCGGCGCTCAATAGGGTCTGGCGGCCAAAACCGACGGTAA
TCAGGTGTTCGATTTCACTGTATGGGAACCCTGGCAGTTGCTGCGCCTGCGCGATCACGG
TGCTGAAATCATCGCCTTCGAGGTGTTGCGCGCCCGGCCAGCCGACGATGCTGCGGGTCC
AGATCCGGTCGGTATACTGGCCGACATTCGGATCGATGATGCAGTTGGAGGTCATTACGA
TCGGGCCGGGGAATTTGGCGAATTCGCTTTGCTGATTCTGCCAGCCGCTGCCGTAGTTGC
CGACCAGATGGGAAAATTTCTTCAATTCCGGATAGCCGTGCGCCGGCAGCATTTCGCCGT
GGGTATAGATATTGATGCCGGTGCCTTCGGTTTGTTCCAGCAGCATACGCAGGTCTTTCA
GGTCATGGCCGGAAATCAGAATCGCCTTGCCCGCCACCGGGCGTACGTTAACCTGAGTCG
GCTGCGGATGACCGTAGGCGGAGGTTTCCCCCTGATCCAGTATCGCCATTACGCCGAAAT
TCATTTTGCCGATGGCCAGCGCGTTGCCGAGCAGGGTGTCGACATCGGTGGGCGCGGTGC
CGAGCCAGGCCATAAACGCATGGTAGTCGGCGTATAATGCGTCATCGTGCTGTCCCAGCA
CATGCGCGTGTTCCATATAAGCAGCGGCGCCTTTCAGCCCATACAGGCACAGCATACGCA
GCCCGTGGATATCTTCGCCAATAGCGGCTTTATCCTTATTCAACGCAAATTCGGCAGCCT
GTTGCTGCAGCGTCGGGATATCATCGCCCGCCAGCTGTAGTTCCGCCATCGGGTGATCGA
CCGTGATAGCGGCGTCCAGCAGCCGGCAACGGGTTGCCAGCCCCTGACGCAGACGAATCG
CCTCGCGGGCGTAGCCGATGATACGCGGTGAATCAAAGTTCACGTTGGTCAGGGTAGAGA
AGAAGGCGCGGGGAGCAAAACTGTCGATCTCGTGGTCGATGATGCCCAGTGCGCGTGCCT
GCAACGCCCAGGCAGACAGCCCCTGGAGAACGGCGACCAGCAGGTCCTGCAGGTCAGAAG
TTTCGGCGGTCTTGCCGCACATGCCTTGCGCGTAGGCGCAACCGTTACTGGCCGGGGTTC
GGATGGTCTGTTCACATTGCACACAATACATAATGGCTTCCTTTTTTAAAGTTGCATTTA
TAATGCTTGTTTAAAAGCATAGAACGGTTGCCGATGTCTAAAAAGATCTTTTATAGGCAA
TTTAAGGCGAAGTTGATTTAGCGCAATTTTACTTGTGGATGACAATCACTCGCATTCACA
GGGCATTTTTATGCGTCGCGAGGCAGATCCGAGGCGTAGGGCTTGACCCTGCCGCGTTTT
TATCGTCATTCTCGTGAGAAGACCCCAGAACAGGAGGCGCGGATGTATCTGGAAAGAGTC
GAGATTCTTGGATTCCGTGGTATTAATCGGCTGTCGCTAACGCTGGACGACAATACCGTG
CTGATCGGCGAAAACGCCTGGGGCAAGTCCAGCCTGCTGGATGCGCTCTCGCTGCTGCTG
ACACCATCGCCACCGCTTTATCACTTTGATCTGCAAGATTTTCATTTTACGCCGGGTGAC
GAAGCCAGCCGCGAGCGTCACCTGCAGGTGATTTTCACGTTTTGCGAATCTGCGCCCGGT
CACCATCTGGCTCCTCGTTATCGCTCGTTATCACCGGTATGGATCAAGGGTGAAGGGCGG
TTGCACCGTATTTTCTATCGGCTGGAAGGGGAAATGGATGAAAGCCAGGCGATCTTTACC
TGGCGCAGCTTTCTGGATGCCGATGGTCAGGCGCTGCCGCTGGACAATATCGACTGGCTG
GCCAGCGAAGTGATTCGCCTGCATCCGGTGCTGCGGCTGCGTGACGCCCGCTTTATTCGC
CGTTTTCGCACCGGCACGCTGATGCCGCAAATCGATGATAACGATCGGCTATCGCGCCAG
TTTGAGACGCTGGTGCGCGAACTGGCGCAAAATCCCAACCGGCTGACTAATCAGGAGCTG
CGGCAGGGGCTGGTGGCGATGCGCCAACTGGTCGAGCACTATTTTTCCGAACAGGGCGCG
GATCCGAACGATCGGCGCCACCATCGCCATGCGCGCGCAGGCAATGGCCGGGCATGGCGC
TCGCTGGATAACATCAACCGCATGATTTCCGGCCCCAACAGCCGCAGCCGCCGTATTATC
CTGCTGGAGCTGTTTTCTACCCTGCTGCAGGCCAAGGGTTCCACGGCGCTAGATCCGCAC
GCCCGGCCGCTGCTGCTGATTGAAGACCCGGAAACCCGGCTGCACCCTATCATGCTGTCG
GTGGCGTGGGGGCTGCTGACACAGTTGCCGCTGCAAAAAATCACCACCACCAATTCCGGC
GAATTGCTGTCGCTGGTGCCGGTAGAACAGGTTTGCCGTCTGGTACGCGAATCGGCGAAG
GTCGCTACCTACCGTATCGGCCGTCAGGGCATGACGCAGGAAGATAGTCGCCGCATTACC
TTTCATATTCGGTTTAATCGTCCGGCGTCGCTATTCGCGCGCTGCTGGCTACTGGTGGAA
GGCGAAACCGAAGTCTGGATGCTCAGTGAACTGGCGCGCCAGTGCGGTCACCACTTCGAA
GCGGAAGGGGTGAGGGTGATCGAGTTTGCTCAGGTGGGGTTAAAACCGCTACTGAAGTTC
GCCTCTCGCATGGGCATCGAATGGCATGTGCTGGTGGATGGCGATGACGCCGGGAAAAAG
TACGCCGCCACCGCTCGCAGCCTGCTGCAATCGCAGAGTGAATCCGAACGCGACCATTTG
ACCGTGCTGCCGGCGCTGGATATGGAGCATTTCATGTATCGCAACGGCTTTAGTCAGGTC
TATCACCGGGTGGCGCAGTTGCCGGAACCGGTGCCGCTGTCGGCGGCCAAGGTTATCACC
AAGGCGATTCACCGAACCTCCAAGCCGGATCTGGCGATTGAAGTGGCGCTGGAAGCGGCA
TCTCAGGGGGAGTCGGCCATCCCGCCGCTGATTCGCAGCATGTTTTCACGGGTGTTGTGG
CTGGCGCGTGGGCGGGCGGATTAGGTGTTGTTTCACGCCTGAACCTGTCTGTCGCGGGGA
GAGAATATGCGGGGAGAGAGTATAAAGAATGCCGGCCGCCCGGCGACCGGCATTGGACTC
GTTTGACCTGGTCACAGGAATTAAAGGAGAAAGATCGGAAAGCGTGGGGTGAACATTCAG
GCGACCGTTTCGCCGACTACCGGCACGATCAGACTGGCGTGATTTCCTTTGGGTCCCTGG
TGCACGGTGAATTGCACTACCTGACCTGCTTTCAGGGTCCTGTAGCCGTCCATCTGAATG
GTTGAGTAATGGGCGAATATATCTTCACCGCCGCTTTCGGGACAAATAAAGCCAAAGCCT
TTGGCGTTATTGAACCATTTAACAGTACCTGTCTCCATGCATCTTCATCCTTCGGCTAGA
GTGTTCTCTAAGGTGAGGTTATTGGGTTAAGGCAAAACCGAATTGATTAAAACAACATCA
ATTCAACTCTACACTCTAGTGAAATCGCCCTTGCCGTCAAGCACCCGAATCCGACACTTT
GCCGCAGGTTTGTGAAAATTTGATACAGATAACGCTATTGTCGGGTTTTATTGCCGTTAA
TATCAGAGAGGGTGCGTTTTTGGGGGCTGAGCGATTTCTACCGGGCGGTGATACAATAAA
AATCAGGCATGCTGCTGTGAAGACAGCCAGCGGATAAGTATCAGAACTGATTTGGATAGA
AGATGGGAAATCATAGCACTGGGGCGCAGACTGACGACCTGACCAAAGAACATTATGCTG
AAGCCTTACAGCCGCCATCGATGTATAAAGTGATACTTAACAACGATGATTACACGCCGA
TGGAATTTGTTATTGACGTTCTGCAAAAGTTCTTTTCTTATGATATTGAACGTGCAACGC
AACTGATGCTTACGGTTCATCATCAGGGCAAGGCCATCTGCGGCGTCTACAGCGCCGAGG
TGGCTGAAACCAAGGTGGCTCAGGTGAACCGTTATGCCCGGGAGAACGAGCATCCATTGC
TTTGTACGCTGGAAAAAGCCTGAATAGGGCAATTTATTGGGGGAGGTGCCTATGCTCAAT
CAAGAACTGGAACTCAGTCTCAACATGGCTTTCGCCAGAGCGCGCGAGCACCGGCATGAG
TTTATGACCGTGGAACATCTGTTGCTGGCGCTGCTCAGCAACCCCTCCGCACGAGAGGCA
TTGGAAGCCTGTACGGTCGATCTGGCGGTTCTGCGTCAGGAACTGGAAACCTTTATCGAA
CAGACCACGCCCACGCTGCCGCAAAATGATGAAGAACGGGATACCCAGCCGACGCTGAGT
TTCCAGCGGGTGCTGCAGCGCGCTGTGTTCCACGTGCAGTCGTCCGGGCGCAGCGAGGTG
TCCGGCGCCAACGTGCTGGTCGCTATCTTCAGCGAGCAGGAATCCCAGGCGGCCTACCTG
CTACGCAAACACGACGTCAGCCGGTTGGATGTGGTGAATTTCATTTCTCACGGTACGCGC
AAAGAAGAGTCCGGTCCGGCGGCAAACCCGGAAAATCCGGTTAACGAAGAACAGGCTGGC
GGGGAGGAGCGTATGGAAAACTTCACCACAAATCTCAACCAGCTTGCCCGGGTGGGGGGC
ATCGACCCGCTGATTGGCCGCGACAGCGAACTGGAGCGCACCATTCAGGTATTGTGCCGT
CGCCGTAAAAACAACCCGCTGCTGGTGGGCGAATCCGGCGTAGGGAAAACGGCTATCGCC
GAAGGGTTGGCCTGGCGCATCGTGCAGGGCGACGTGCCGGAGGTGATGGCCGACTGCACG
CTCTACTCGCTGGATATCGGCTCGTTGCTGGCGGGCACCAAATACCGCGGCGACTTTGAA
AAACGCTTTAAAGCGCTGCTCAAGCAACTGGAGCAGGATAAGAGCAGCATTCTGTTTATT
GATGAAATTCACACCATTATCGGCGCTGGCGCGGCTTCCGGCGGCCAGGTGGACGCGGCT
AACCTGATCAAGCCGCTGCTGTCCAGCGGCAAGATTCGCGTGATTGGCTCTACCACGTAT
CAGGAATTCAGCAATATCTTCGAAAAAGATCGCGCGCTGGCACGTCGCTTCCAGAAAATC
GACATTACCGAGCCGAGCGTGGAAGAGACGGTGCAGATCATCAACGGTCTGAAGCCGAAA
TACGAAGCGCATCACGATGTGCGTTATACCGCCAAGGCGATTCGTGCGGCGGTGGAACTG
GCGGTGAAATACATTAATGACCGTCATCTGCCGGACAAAGCGATCGACGTGATCGATGAG
GCCGGCGCCCGTTGCCGCCTGTTGCCGGTGAGTAAACGCAAGAAAACCGTCAATGTGGCG
GATATTGAATCGGTCGTCGCCCGCATCGCCCGCATTCCGGAGAAAACCGTTTCCGCCAGC
GACCGTGATGTGCTGCGCAATCTGGGCGATCGTCTGAAGATGCTGGTGTTCGGGCAGGAT
AAAGCCATTGAGGCGCTGACTGAAGCCATCAAGATGAGCCGTGCCGGTCTGGGGCATGAA
CGCAAACCGGTCGGGTCGTTCCTGTTTGCCGGTCCGACCGGGGTCGGGAAAACGGAAGTC
ACGGTACAACTGGCGAAAGCGCTGGATATTGAGTTGTTGCGCTTCGATATGTCTGAATAC
ATGGAACGCCATACGGTCAGCCGACTGATCGGCGCGCCTCCGGGCTACGTGGGCTACGAT
CAGGGCGGCCTGCTCACCGATGCGGTGATCAAGCATCCGCATTCGGTGCTGCTGCTTGAT
GAGATCGAGAAAGCGCATCCGGATGTGTTCAACCTGCTGTTGCAGGTCATGGACAACGGC
ACACTGACCGATAACAACGGCCGCAAGGCGGACTTCCGTAATGTGATCGTGGTAATGACC
ACCAATGCCGGGGTGCGGGAAACCCAGCGTAAGTCCATTGGTCTTATCCAGCAGGATAAC
AGCAGCGATGCGATGGAAGAGATCAAGAAGGTCTTTACGCCGGAATTCCGCAACCGTCTG
GATGGCATTATCTGGTTCAACCACCTGTCTGCGGAAGTGATTCAGCAAGTGGTGGACAAG
TTTATTGTCGAGCTGCAGGCACAACTGGATGCCAAAGGCGTGTCGCTGGAAGTCAGCGAA
GAAGCGCGCAACTGGCTGGCGGAAAAAGGTTACGACAAAGCGATGGGCGCGCGGCCGATG
GCGCGCGTCATTCAGGCAAACCTCAAGCACCCCC
>NODE_2_length_32055_cov_3.715861
ACGCGGCCGGGGGTCGCGGGGATGATTTGTCCACGCGTGACGGGGGGCAGGGTCAGCGGG
TGGGGCAGCCAGTCGAGAGTGGTTTCGATGCCGTACAGCGACGTGGCGTTCAGCGCTTGC
GCCATAGCGTCGAGCGCGGCGTCTCGGCTGTCACCGTGAACGAGGACTTTCGCCAGCATC
GGGTCATAAAACGGCGACACCTCGCAGCCGTTGTCCAGCCAGTGGTCGATACGCAGGGTA
AGGCCGGGCAGCGCCTCCGGAAAACTGACGTTGCTCAGCAGTCCGGCGCAGGGCTGGAAC
TGTTTGGCCGGATCTTCGGCGTACAGCCGCACCTGCATGGCGTGGCCGCGCGGTGTGGCG
GCAAGTGTGTGGAGCGGCGGCAGGCAACCGGCGCCCAGCGTCACCATCCACTGCACGATG
TCGACGCCGTACACCATCTCGGTCACGCCGTGTTCCACCTGCAGGCGGGTGTTGACCTCC
AGAAACCAGAACTGCTTGCTGCTTTCGTCGTACACATACTCGACCGTGCCTGCGCTGCGG
TAGTTCACCGCCTGACACAGCCGGATGGCGGTGGCCTGCAGTTCGGCGCGCACGCTGTCG
CCAAGGTTGGGGGCCGGGGTTTCCTCAATCACTTTCTGGTTGCGGCGCTGGGCGGAACAG
TCGCGCTCGCCAAGGGCAATGACGTTGCCCCGGCCGTCGCCGAACACCTGCACTTCGATG
TGGCGGGCGCGGGCGATGAATTTTTCCAGAAACACGCCGTCGTCGGCGAAGTTGTTGCCC
GCCAGCCGTTTCACGCGGGTAAAGGCATCGGCCAACTGGTCTTCGTCATTGCAGCGCTGC
ATGCCGATGCCGCCGCCGCCCGCGGTGCTCTTTAACATCACCGGATAACCAATGCGCCGC
GCCTGCTCGCAGGCACTGTCCAGCGAGGTAAGCAGGCTGCTACCGGGCAGCAGCGGCACG
TCATTCTGCTGCGCCAGCGCGCGCGCCTGATGCTTGAGGCCGAAAGCGGTCATCTGCGCC
ACGGTCGGGCCGAGGAATACCAGGCCCGCCTGCTCACAGCGGGTGACAAAGCCGGCGTTT
TCGCTCAGAAAACCGTAGCCGGGGTGAATGGCCTGTGCGCCGCTTTGCGCGGCGATGTGC
AGTAATTTGTCCTGATTCAGGTAGGTGTCGCGCACCGGGCCGTCGCCCAGCGGCCAGGCT
TCGTCCGCCTGACGCACGTGCAGCGAATGACGATCCGCTTCGGCATAAACGACGATGGCC
TTCACGCCCATTTTTTTCAGGGTGCGGATGATACGCACCGCAATAGCGCCACGGTTGGCA
ATCAGTACTCGCTCAAACATGACAGAGTCTCTTACGGGCAGGCCGTCCTGCGAAGTTCTG
GACGCGTGTTGCGGGTCGTCCCGCGCGTCGCTGTTCCCGATGTGTGCCGTTGCGGCCGGT
TTACCAGACGGCGATGTCGATCGGGGTGGGGTTGTAGCCGTTACAGGGATTGTTCAACTG
CGGACAATTGGAAATCAGCACCAGTACGTTCATTTTCGCCACCATTTCCACGTATTTCCC
CGGTGCGGAGATGCCGTCGGCGAAGGTCAACCCGCCTTCCCGCGTCACCGGCACGTTCAT
GAAAAAGTTGATGTTGTGGGTGATGTCGCGTTTGGTCAGGTGGTATTCCGGGTGTTGCGC
CACCGCCAGCATCCAACTGTCGCGGCAGGCGTGCATGTGGCGTTTTTCCAGGTCGTAGCG
CACCGTGTTGCTCTCGGTGGCGCAGGCGCCGCCGAGGGTGTCGTGACGCCCGCAGGTGTC
CGCCACGATTTCCAGCATCGGGCGGTCTTCATTGGAGCGTAGTACGCTGCCGGTAGTGAG
AAATACGTTACGCTGCTCGCGCAGGGTATCGGTCACGCTGTAGCGCTCGGCGGTATCGTC
GGCGTTGTAGAACAGGGTGTCGGCGGCCTGATTACCTTCGAGATCGGTAATTCGCAGCGT
CTGACCGGCTTCGATGCGGTGCAGCCAGTAGTCGCCGGCGGGAAGGGTGGCGCGGTAAAC
CGCCGTGGCGGGGTCGCGCTGACTGGTCTGGATCATAATCAGACTCCTTGTGGTTGCTCA
GCCAGATAGTAAAGCGTGTTGTTGCGCAGCCCGCGCCGGTTCTCCGGTCGTGCCAGACAG
ATGTCCGGCAGCGGCGCGCGCTGATAGTCCAGCGTCAGCAGGGCCGGATGGTGCGGATAG
TCGGCGGCGGTGTTGAGCGGATGCGGGCAGGTATGCAGGATAACCAGCGTATCCATAGCG
AAACGCAGCGTGACGCCGGCACCGGCCTGCCCCTGCCGTTCCAGCGTCAGGTTGCCGTCG
TCGTCGCTGCTCACGCGGGCGAAAAAGTTGACGCAGGCGGCCATGTCGCGTTTGCCGAGG
CCGTATTTCGCCAGTTCCACCAGAAAGCTGTCGTAGCCGTTTTGGTGACGGCTGTTACGC
GCCTGCTGGTAGTTCAGTTCGCCGAACTGACGCGGCACCTGCTGCGCGTTGCTGGTGCCG
CACACGGTTTCATGCCAGCCGAAACTGTCGGTTTCGATGCCGCAGAAAATACGGCCCATA
TCCGAGTACAGGCAGTGCCCGGCGGTCAGACGAAACGTGTGCTGGCATTTGAGCGTGTCC
GGCGCGTTGTAACGCTCCAGCGGATTTTCCGGGTTATAGAACAGCATGCCCACGTTGGCG
CCGCCTTCGATGTCGGTCAGGCGCAGCGCGGTACCGCGGCGCATAACCAGCGACCAGTGC
GATCCGGCGGGCAGTTCGGTCTGATAATGATCGTTCATTGTGTGATTCCTCCCATCAGGC
GACGTGTCGCCGCCCGTCAGTCAGTTCTCCCACCGGGGTACGCACGCCGGCAGGCGCGCG
CTCCAGCGGAAGGTCGTAGGTGATGCTGGCGCCAAAAGCGTCTGGCGCTTGCGGGTCCTG
GCGGATCTTGTCGAACACCCACAGGCGCGACCCGAGTGAAAAACCTTCTTTAAGGTCGTG
GGTGATCATGAAAATGGTCAGGCGGTGCTCCTGCCATAACTGGCTGATTAACTGGTGCAT
TTCAGCGCGGATGCCGGGGTCCAGCGCGCCGAACGGCTCATCCAGCAGCAGAATGCGCGG
CCGTTTGATCAACGCCTGCGCCAGCGCCAGTCGCTGCTGCATGCCGCCGGACAGCTGATG
CGGGTACTTATGGGCGGATTGCTCCAGCCCTACCTGGCGCAGCATCGCCATCGCCCCGGC
GTGGAGCGCGCGGCGTCGTTTGCCCCACACCCGGCCCAGCCAGCGAGCTTCGGCGAATTC
CGCGCCGAGCATGACGTTTTCCGCCACGCTGAGGTGAGGGAAAACCGAGTAGCGCTGGAA
CACCACGCCGCGGTGTTCGTCCGGCTCTTGGGGCATGGGCGCGTCGTCGAGCAACAACTG
ACCGCTGCTGGGGCTTTCGGTACCGAGCAGCATCTTGAGAAAGGTGGTTTTGCCGCAGCC
GGATGCGCCGACGATGGAGACGAATTCGCCTTCCTCGACCGAGACATTGAGCCGTTCCAG
CACCACCTGACCGTCGTACTCTTTCCTGATGTTTTTAAGTTTTAACAACGACATAGGTTC
TCCTGCATTCCGCAACGGCTCATTTCGAGTAATACCAGGGCCAGCCGCGACGGCTGATGA
CCCGCAGCAGCACATCGAGCAGGAACGCCAGCGCCGTGATCCAGGCGACGTAAGGCAGAA
TGCCGTCCATCGCCAGATAGCGGCGCAGCAGGAAGATGCGGTAGCCCAGCCCGTTGGTGG
CGGCGATGGCTTCGGCGGCGATCAGGAACAGCCAGGCGGAACTGAGCGAGAGGCGTACTG
CATCCAGCAGGCGCGGCATCAGCTGCGGCAGGATCACCCGCCACAGGATCTGGCCGCTGT
GGCCGCCGAGGGTTTGCGCCTTGACCAGTTGCTCCTGCGGCAGGCTCTGGATGTAGAGTT
GCAGGTCGCGGATGATGAACGGCGTGATACCCACCATGATCAGCACCACTTTCGACAACT
CGCCCAGCCCGAAACAGATGAACAGGACTGGCAGCACCGCCAGCGGCGGGATTAGCGCAA
ACAGGGTGATCAGCGGCGACAGGGTGGCCCGTACCGACGGCAGCGCGCCGCACAGCAGGC
CGAACACCAGCGCCAGCAGCGCGCTTAAGCCCACGCCGGTTAACAGCCGCAGCAAGCTGG
CGACGCTGTCGGTCCACAACAGGTATTCGCCGGTGCGTTCGTTGGGCTCAAACGCCATGC
GATGCATGGCGTCCGCCATCGCGCCCATCCCCGGCAGCAGCTTGTCGGCGGCGTTTACCG
CCAGCCGGGCGTCGGACGCCATCAGGTAGACCAGCAGCAGCGCCAGCAGCGGCAGAAACC
CCATCATCCCGCGCGTCAGCGGCAGCGGCTGGTAGTTAATCAGTTTGCGCATCCGGCGTT
CTCCCGTATTACAGCTTGTTGTCGGCCGCCAGCTTCAGGAACTCATCGCTGAAGCGCAGT
TTGACGTTGCCGGTGTTGCCCCACAGACCAGCCGGAGTGGATACCCCCACCACGTCTGCG
CCCGGTGCGCCGTCGCCCAGCAGGCCGTGACGGAAGGAGAACTCCGCCACTGACTGCATG
GTGGCTTTCAACTGAGCGTTCTGGACGAACTCCAGCGCCTGTTTCGGGGTGGCGAACAGG
TGGGTGGCGGCCAGTTGCTCATCAAATCCGGCCAGGTCGGTACCGGCGGCCTGCCCCATG
AAGGTGCGGGCCTGGCGGGCGGCACTGCTGTCGCCGGACATAACTTGCAGGGTTTCATAC
CAGGCGCCGGTCAGGGCTTTGCCCAGTTCGGGGTGTTGCTTCAACGTGGCGGTATTGACC
ACCAGCAGGTCGAGGATTTCGCCGGGGATTTGGGCGGAAGAAAACGCCAGCTGGCTGCCC
GGCTGCTTTTTGGCTTCCGCCAGCAACGGGTTCCAGGTAACGATGGCCTGCACGTCCGAC
GTGCCGAAGGCGGCGACCAGATCGGCATCGGCGGTGTTCACCACGTTGATGTCTTTCTCG
CTCATGCCGTTCTTTTCCAGCGCTCGCGCCAGCAGGTAATGAGATACTGACAACTGGACC
AGATTGATCGGCTTGCCTTTGAGCGTAGCCAGGCTGTTGGTGCCTTTGATCAGAATGCCG
TCGTTGCCGTTTGAGTAGTCGCCGACGATAAGCGCAGTGCTGTCCACGCCGCCGACCGCC
GGAATGGTCAGGGCGTCCATGTTGGTCATCGCGCAGCCGTCAAAACCGCCGGCGGTGTAC
TGGTTAACGGATTCGATGTAGTCGTTGACCTGGACAAACTGGATATCGATGCCGTATTTG
TCGGCCCATTTTTTGATGATGTCTTGTTGCTGGGCGTAGTCCCACGGCATCCAGCCGGCG
TAAATGGACCAGCAGAGTTTGAAAGCGGGTTTGTTGGCGGCCAGCGCACCAGCGCTGCAC
AGCGCCAATGCGCAAACAAGCAGTAATCGTTGAATCGTTTTCATCGCGAATGTCCTCTGA
CGTTGGGCGCAAAAGAAGCAGGAGGGCGGCGAGCATGCATCTCGCTGTATCCTCCCGGGC
TTTTATCCCGCCGTGTAACCGCCAGAGGGCGGTCGGTGACTCTCGGACCTGCGCAGTAAA
GCCGGAACCCTAGTCACCCATTTCCAAATTGTCTGGCGACACCGGTTGCCCGCTATCGCT
CCTGCTGTCCGTGATGCAAAGCAAAATACTTGCCAGCTTGCGTGGCGATACGACGAAGTT
GAGGGTGTTCTCTTAATTTTTTATTTATCTTTCAAGTTATTACACCTTATGCATCACTGC
GTTCGCCAGCCGGTCAATGCGCCGGGGAGGATCTTCCGCACCCGCTGTGCATTGCCGGGA
TGCACTACTTGTGTGCAAGATAATGTGTTGTGTGCAAGATAGTGCGTTGTGTGCAAGATG
ATGTGTTGTGTGCAAGATGATGATGTGCAACCTGCGCGAAGTCGTGTGCTCATCGCGGTA
ATAGAACAGACGATTCTGTGGGTGGCATGGCGTCGATCCGGCGTAGAATAGCGGTCCTTG
ATTGATAAAACCGGCCGTTGGGCGAAAAAAACAGGCGTGGCATGTCCCACGCGACGGCAG
CTTCGGTTACGCTTATGGCGACATGGCTCGCCGGGTGGCATGGCTTGTTGGTGATAGTAG
GACCGCCGGGTCACGGTGGTGAAAATAAACAGGAGTAGTAATGATGTTGGCGGATTACCG
TTCGCGCTGGCTGCTGCCAGTGATTATGTTGGTTGCGGCGTTGCAACTGTCGGCTTGTGG
CGACAAGGATAAGGACGCGCGTCAGGCGTTCATCACCTTCCTGCAGGGGATTTCACAGCA
GGAAGGGCGCCAGTTGCCGGCGTTGTCCGAACAGCAGAAACAGAGCTTCGGGCGTTTTAC
CCAGGATTACGCTGTGATGACCGCTTTCAATCAGCAGCTGGATCAAGCGCTGACGGGCAG
CCTGACGCCGATACTGGACGTGGTGTCCCGCATTCGCGTGCCGCAGGACTACGTTACCCA
GCGCGATAACCTGCGTCAGGCGCTTGGTGGCCTCAACATGCTGAGTCCGCAGGTGCAGAA
CGCTAAAACCCAGGCGGATAACGCTCACCGGGCGCTCAAACAGCCGGAAGAATTGCAGAC
GGTATACGACAAGGTCTATAACCGCGCTGTTTCCCTGCCGGCTAATGCCATGGTGACGGT
AGTGCCGGCCAGCACATCGTTTGCGCAGAGCGTGGTGCAGGTGGGTGATTATCTGCAGAC
GCAAGGCAATCAGGTGGTGTTTGGCAACAGCGGCGTACAATTCCACACCCAGCAGCAGGT
GGATCAGTACAACAGCATGATGACCGACATTGCCAATCAGCAGCAGAAATTGTTCACGAC
GCTCAAATCCCAGAATTTCCTGCCTCACTAAGCTGATCTCGGCACGGGCTGGTTTTCTTG
CGAAGACCGGTTCGTGCTGAAAATATATTGTGATTAAAATCACATATTTCTAATAAATCC
AATTCATATAATAGTGATCTTGATCACTTTTTTCTGTGCTGTCATTGATTATTTTCTGAC
CATTTATCTGGTTTTATTGTTTTTTTGTGAATCATGTCACTCATTTGTGGCGGATTTGTG
GGTGTTATTTGTGATTTTTATCACGTTTCTGCTGCGAGTTGCGGTCTGAAAACCACGTGC
TAGAGTCCGCCTTGATAACGGGTTTTTGGGGATCACGCCGGTGGCACTCGCTATTGGTAT
TTTTTGCCGTCACGCGATGCTGTGATCGCGATACGCCATGAGCGGCAATAGCGGTTGCAC
ACATTGCGGTACACGACCTCATGATTCCGACGGAAGTCATCATGCTGTCTAACAATCAAT
AATTACCGCGCGAACGCTTTCCGTCGCGCGTTTCAAAGGGGTGTATCTCTATGCTCTCAC
CAGATACCAAGGTCAAGGTGCAGAATTTTGGCCGCTTCCTGAGCAATATGGTGATGCCGA
ATATCGGCGCCTTTATTGCCTGGGGGATTATCACAGCACTGTTTATTCCTACCGGATGGT
TCCCCAACGCGACGCTGGTCAAGCTGGTCGGCCCGATGATCACCTATCTGCTGCCGTTGC
TGATCGGCTTTACCGGCGGGCGTTTGGTGGGGGGAGAGCGCGGTGGCGTGGTTGGCGCTA
TCACCACCATGGGCGTGGTGGTCGGTTCCGATATCCCGATGTTCCTCGGCGCCATGATTG
TCGGCCCGCTGGGCGGCTGGGCGATCAAACACTTTGACGCTGCGGTTGACGGCAAAATCA
AAAGCGGCTTTGAAATGCTGGTCAACAACTTCTCCGCCGGCATCATCGGCATGTTGTTGG
CTATTCTGTCCTCGCTGGCAATTGGTCCGCTGGTCGAAGTGCTGTCGCGCATTCTGGCCT
CAGGCGTGCACCTGATGGTGCAGAACAACCTGTTGCCGCTGGCGTCGATTTTCGTTGAAC
CGGCGAAGATCCTGTTCCTGAATAACGCCATCAACCACGGCATCTTCTCGCCGCTGGGTA
TCCAGCAGGCGACGGAAGCCGGGAAATCCATTTTCTTCCTGATTGAAGCCAACCCGGGTC
CGGGCATGGGCGTGCTGATGGCTTACATGCTGTTTGGCCGCGGCAACGCCAAACAGTCCG
CGCCGGGCGCGGCCATTATCCACTTCCTGGGCGGGATTCATGAAATCTACTTCCCGTATG
TGCTGATGAACCCGCGTCTGATTATCGCCGTTATTCTTGGCGGGATGACCGGCGTATTCA
CGCTGGGCCTGCTGAACGGCGGTCTGGTGTCTCCAGCCTCGCCGGGTTCCATTCTGGCGG
TGCTGGCGATGACGCCGAAAGGCGCCTACTTCGCCAATATCGCCGCGGTCGCCGCCGCTT
TTGCGGTCTCCTTTGTGGTGTCGGCCATCTTGCTGAAAAGCAGCAAAGTGAAAGACGATG
ACGAGCTGGAACTGGCGACCCGTCGCATGCAGGAAATGAAATCTGCGTCCAAAGGTCAGG
CCGTCAGCGGCGTGAGCGGCGATCTTGGCACCGTGCGTAAAATCATCGTCGCCTGCGACG
CTGGCATGGGTTCCAGCGCTATGGGGGCAGGGGTGCTGCGCAAGAAGGTGCAGGATGCCG
GCTTGCGGAATATTTCGGTGACCAACAGCGCCATCAACAACCTGCCGGAAGACGTGGATC
TGGTGATCACCCATCGTGATCTGACCGAGCGCGCCATGCGCCATGCGCCGCAGGCTCAGC
ACATTTCGCTGACCAATTTCCTCGACAGCACTCTGTACAACGATCTGGTTGCCCGTTTGC
AGTCTGCTCAGCCCGGCGACACCAAGCCCGCTACAGCCGCTCCGGTTGCTGAGCCGGCCA
CCGCGCCGCAGGCGTTGTTCCAGCTGACGGAGAAAAACGTCTTTCTGAACCTGCAGGCCG
CCGATAAGGAACAGGCCATCCGTTTTGCCGGTGAACAACTGGTAAAAGGCGGTTATGTAG
AACCAGCGTATGTCGAAGCGATGCTGGAGCGTGAGAAACTGACTTCCACCTACCTGGGCG
AGTCGATCGCCGTGCCGCACGGGACGATTGCAGCCAAGGACCGGGTGCTGAAAACCGGCG
TGGTGTTCTGCCAGTATCCGCAAGGGGTGCGCTTCGGCGACGATGAGGATGACGTGGCTC
GTCTGGTGATCGGTATCGCGGCCCGCAACAATGAACACGTGCAGGTCATCACTAACCTCA
CCAGCGCGCTGGATGACGACTCGATAATAGAACGGCTGGCTAATACGGAAAATGTGCAGG
ATGTCCTTGACCTGCTTTCCGGCAAGTCGCCTGCCTGACAGATAAAAAAGTGCCGCCTTC
GGGCGGCGCTTTCTTTCCCGGATTGTTAAATCTCAGTAGTAAGGTTACGCATGATGAAAG
CATTACATTTTGGGGCCGGTAATATCGGCCGTGGGTTTATCGGCAAGCTGCTGGCGGACG
CGGGCATTTCCCTGACGTTTGCCGATGTGAACCAGCCGTTGCTGGATGCCATCAATCAAC
GCGGTAGCTATCCGGTGCGGATCGTCGGTGAACAGCAGCAGGTGGAGACGGTCAGTCAGG
TCAGCGCCGTGCACAGCGGCAGCCCGCAGGCGGTTGAGTTGATTGCCGGGGTTGACCTGG
TGACAACGGCCGTAGGTCCGCAGATTCTGGCGAAGATCGCCGGCGCCATCGCACAGGGGT
TGGTGAAGCGTCATGCAAACGGCAACACTTCGCCGCTGAATATCATCGCCTGCGAAAACA
TGGTGCGCGGCACCAGTCAGCTTAAGCAGCATGTGCTGGCGCAACTGCCGGAAGATGTGC
AGGCGTGGGTCGCGCAGCATGTCGGTTTCGTGGACTCGGCGGTGGATCGTATTGTGCCGC
CGGCCGAAGCGGGCGAGTCCGATCCGCTGGCGGTGACGGTGGAAACCTTCAGCGAATGGA
TTGTGGATAAAACCCAGTTCAACGGCGAGCCGCCGGCGATCGCCGGTATGGAGCTGACCG
ATAACCTGATGGCGTTCGTTGAGCGCAAGCTGTTCACCCTTAACACCGGTCATGCCATCA
CCGCCTACCTCGGCCAGCGCGCCGGGCTCAGCACCATCCGCGATGCTATTCTGGACCCGG
CGATCCGCCTCGTAGTGCAAGGCGCGATGGAGGAGAGCGGCGCGGTGCTGATTCGTCGCT
ATGGTTTTGATGCCGACAAGCATCAGGCTTACATCCGCAAAATTCTTACCCGCTTTGAAA
ACCCGTGGCTGCACGATGAGGTAGAGCGCGTCGGCCGTCAGCCGCTGCGCAAACTCAGCG
CCGGCGATCGGCTGATCAAGCCGTTGCTGGGCACGCTGGAATACGGTCTGCCGCATGACA
ACCTGATCCAGGGCATTGCCGCGGCGATGCATTATCGCAGCGAGCAGGACCCGCAGGCGC
AGGAACTGGCGGCGTTGATCGCTTCGCAAGGGCCGAAGGTTGCGCTGGCGCAGATTTCCG
GTCTGGATGCCGACGGCGAGGTTGTCGGAAAAGCGGTGAGTGTGTATAACGCCATGCAGT
AATCGGCGCGTCTCGGCACAGGTCAGGCTGTGTCCCTGCTTTTCAATCGAGTGCGTTGGA
TAGGACGGGGGCGTTGAAGATGAAAAGCCATGCCCCCGTGGAGTCAGCTGTTCCACCGCG
CAGGGGCGGCGCTGTGCGCGGAATTAACGTACGAGAAGCGACGATGGATGATACGCAGGC
ATTTGAAAACCGGGTATTGGAATCCCTGAATGCATCGAAAACGGTCAGAAATTTTATGCT
GATGGCCGTCGAGTTATTGGCGGAAGCCGTCAGCCTGCTGATGCTGCAGGCGTTTCGCAA
AGACGATTATGCCGTGAAGTACGCCGTCGAACCGCTGTTATCCGGTAGTGGGCCGCTGGG
CGAGCTGTCGGTGCGGTTGAAGCTGATTTACGGTCTGGGCATGATCAGCCGTAAAGAATA
CGAAGATACCGAACTGCTGATGGCGCTGGGCGAGGAACTGACCCACGATGAGCACGAGTA
TCGGTTCACCGACGATGAAATCCTCGGGCCGATTAGCGAGCTGCATTGTGTGAGTAGCCT
GCCGCCGTCGCCGGTGCTGCCGCCGAGCGTCGATCCCGACGATGCGTTGCTGGCGGCCAT
GCAACAGCAGCGTTATCAGCAGATGGTGCGTTCCACGCTGGTGCTGTCGTTGACCGAACT
TATCGCCGGCATCAGCCTGAAAAAAGCGTTCTGACCGAGGGATATCAAATAACAAAGGGC
AACCCGTTTGGGTCGCCCTTTTTGCGTTTATAGCGTGCACAGCGGTGGTCAGCTGTTACC
GTTTATAAGACAGTTTACCGCTTATAAGACAGTTGCTGATGATGCCCGGCAAACGGTAAA
CCGTGGCTGGCGGGCATCAGTTCCTGTGTGGAAGAGAGACGGAAAGCCGACACGGTGTTG
GAGAGCATCACCGCCTGTTCTTCCAGCGAACTGGCGGCAGCGGAAGACTGCTGCACCAGT
GCGGCGTTCTGCTGGGTAGTGCTGTCCATCTCGACGATCGCCTGATTCACCTGGGCGATA
CCACGGCTTTGCTCATCGGACGCGACGGTGATTTCACCCATGATATCGTGCACATGCGTC
ACCGCGGTCACAATCTCCTGCATGGTTTTACCGGCGTTATGTACCAGATGGGCGCCTTTC
GATACCTGATCGACCGACGTGGAAATCAACCCTTCGATCTCTTTGGCCGCCTGCGAACTG
CGTTGCGCCAGATTGCGTACTTCATTGGCCACCACGGCGAAGCCACGGCCCTGTTCACCG
GCGCGGGCGGCTTCCACTGCGGCGTTAAGCGCCAGAATATTGGTCTGGAAAGCAATGCCG
TTGATCACCGAGGTGATCTCCGCAATCCGTTTGGAACTGCCTTCAATGTCGGACATGGTT
TGCACCACGTCTTCCACCAGTTTACCGCCTGCTTTCGCCGTCTCGGTGGCGTCCAACACC
AGTTTGTTGGCCTGATGCGCGTTAGCGGCATTCTGTTTCACGGTGGACGTCAACTGCTCC
ATGCTGGCGGCGGTTTCTTCTACCGAGGCGGCCTGGGATTCGGTACGGGCGGCCAGGTCA
TTGTTACCGGTGACGATTTCGCTGGCGGCGGTAGTGATCTGACTGACCCCCATACGGATG
TCGTCAATCATGTTGTGCAGATTGGCTTTCATTTTCGCCATCGCGCCGAACAGCATGCCC
AGTTCATCGCGGCGTGTGGTTTCAATCGATATAGTCAGGTCGCCGGTGGCGATACTTTCG
GCGATGGTTACGGTATTGTTCAGCGGGTGGGTAATCTGGCGGGAGATATACCAGGCAATC
AGCGCACCCAATATCAGGGTAATCAGCGCGGTGATGGCGATCTGCCATTCGGCGTTGGTG
ATATCGTTCTGGGTGGCTGCGGTTTCCTCGGTAACCATCTTGTCGACATTATCGAGCAAC
TGATTAGCGGTCTCGCCCAGCTGTTTGGCCTGATTCATCTCCGCCTGATAAGCTGGAAGA
TAGGCCAGTATCTGCGTTTTGTAGGTCGACAGCGTAGAGACCACCGGTGCCATGATGGCT
TGCTGTTCCGGCGTCAGCGCCTGAATAAACTGATTCAGCGCCGTCTGTGCGTCATCCAGC
GCGGTAACCAGCGGTTTTTCCGCATCGCTGTTCAGCGACAACAACAGGCCGCGTACCAAA
TAACGGACAGTCACTAGCTTCTGGTGCAACGTGCTTAACTGCAATTGTAATGGCAGGTTG
CCGACAACCTGTTGCTCGATCTGCTTGAGGGGTTTTTCCGAATCGGAAAGGTTCCAGCTT
TTTCTGACGTCATCTTTTTTAGCGATGGCGTCGGTATAGTTTTTTTGTCTTTCTTTATAT
TGGCTGATGAGCTTTGCGATATTCGCCAGTTTGTCGTCGTAATCGCCGCGCCAGGATTTA
TCCTGAATTGAAGAAATTAAATTAATAATGTTATCAATGTGTTTGGTGTTTTGCTGAATG
CTATCCGGATTATAACTTATGCTATACAACACCCGATAATAACGGGCTTCATTAACCTCA
TCGCTGATTTGATTGCTGAAGATTACTTTTTCAAAACGCCCTTTCAGTGTTTCGATGTAG
CGTACGCTGACTGCAGCAATAATGACGGTCAGCAGTAGGATTAAGGAAAACCCTAATCCT
AACTTCCTGCCAACTTTGATATTTTCGAATTTTATAGCCATTTTTTCTTCCATCATTAAT
AGGCTGAGTGATGAAGTAAGGTGATTAATAACTGTTTACGGTGAGTGTGAAATTGCCATA
CTGGCGGCTGTGTGCAGGTTATGACAAGAACATGCAGAATCTATCGGCGCACCATAGTAA
AACTTTATACTGCTTTTCGTAGTGATAATCCGGAAAATAAAATAAAAAAAACCCGGCATA
ACAAATGTTATTCCGGGTTGGGTTGCGTTAATTTCTGATTTATACCCGTCATACTTCAAG
TTGCAGGTGCGTTGGCTTTCCTCGCTCACCCCAGTTACTTACCTGAGTAAGCTCCTGGGG
ATTCGCTGTGTCGCCGCCTTCCTGCAACTCGAATTATTTAGGGTATAGAAATTAATTTTT
ACCTTTTATCTTATTTTTTGGCTTCGGTAAAACGTTTAGCCGCTTCGTCCCAGTTTACGA
CGAACCAGAACGCTTTAATGTAGTCCGGGCGACGGTTCTGGTATTGCAGGTAGTAAGCGT
GCTCCCACACGTCCAGTGCGATGATCGGGCAGCCGGATGCGCCGGAAATCGCTTCGCCCA
TCAGCGGGCTGTCCTGGTTGGCGGTGGAAACGACAGCCAGTTTGCCGTCATCTTTCAGCA
CCAGCCATGCCCAGCCGGAGCCGAAACGGGTTGCTGCTGCCTGCTCGAATTTTTCCTTGA
ATGCGTCAACGCTACCGAAATCGCGCTCAATGGCGGCTTTCAGTTCGCCTGCCAGCGTGG
TGCCTAGTTTCAGGCCTTTCCAGAACAGGCTGTGGTTGGCGTGACCGCCGGCGTTGTTAC
GCAGCGGGCCTTTTTTGTCGGCCGGCAGTTGATCCAGTTTGGTGATCAGCTCTTCGGCGG
ACAGACTGGCAAACTCAGGCAGGGACTCCAGCGCTGCGTTAGCGTTATTGACGTAAGCCT
GATGGTGTTTGGAGTGATGGATTTCCATCGTTTGCTTGTCGAAGTGCGGCTCCAGTGCGT
CATAAGCATAAGGCAGGGATGGCAGTGAATAACTCATGTTTAGCATCTCCATTGTTGTCG
TGCGCAATTAGTATTGAGCGGCACCGTTGCGTGTTAGCGCCGCGTAAGCATTAGGTTCAT
TATAGTTAATTAAATGATCTTGAAAATGATTATTCGTGGCATAGGCCGGTTTGTCGGCGC
GCTTTATTGCGCGATTACAAGCGTTTATGCCGTAATCGTCCCGGCTAACAATAAATCGGT
CTAAGCTATGCCTGGCCTGACCATCATGCCCGCAACCGCTGCGGGTGGGTATAGATGGTG
GCGCGACCGGGACGGCAGAAACCGACCAGCGTCAGATTGCAGCGCTCGGCCACTTCTACC
GCCAGCGAGGTGGCGGCTGAAACCGCAAACAGAATTTCTACCCCGCACATGGCGGATTTT
TGCACCATTTCATAGCTGGCTCGGCTGGATACCAGCGCCGCCCCCTGCTGCCAGGGCTGA
CGCGCCCGCGTTCCCAGCAGTTTGTCCAGCGCCACATGGCGACCAACGTCCTCGCAGCCG
CCCAACAGTTCCCCTTCTGGCGACAGCCAGGCCGCCGCGTGGGTTGAACCGGTCAGCGCG
CCTGCCTGTTGTACGCTGTTCAGCGCCTGCAACGCTTGCTCCAGACGGGACAGCGAGAAG
TGCTGGGTGAACGGCAGCGGCGATACCGGTTTGCCGATTTCTTCCAGTTGCTCCACCCCG
CAGACCCCGCAGCCGGTCCGTCCGTCCATCGCTCGCCGGCGTGCTTTCAACCCGGCAAAA
CGGCGGCTGGACAGCTCGATCTGCACTTCGATGCCGTTGCATACCGGCACGACGTCAATG
CCGTAGATGTCCTGAGGCGACTGGATGATGCCTTCCGACAGGGAAAAACCGAGCGCAAAC
GGCTCCAGATCTTTTGGCGACGCCATCATCACTACGTGCGAAATACCGTTATAGACCAGC
GCCACCGGCACCTCTTCCGCCAGCCAGTCCTGCCGCGGCGCATCCAGTTCACCCTGATGC
CAGACGGTGCGCTGGCAAGCGCCGGCTATCAATCTCTCTGCGAGGCCCTGAGAATCATCA
TTGTTCACTGTGTTGTGCCCGCTGTTGCGTGAATCCATTCTGACATTATTTCACCGCCGT
AGCGGGGATGCGAATTTTTATCCCGTCAGTTTCTATCCACACCCTACGTAAAAAAGATAT
GGCCTTGAGGTGGGAATAACAAACTGTGCGCTGCGTCGAAGAGTGGTGTTTTTCCCTGCG
GTAGACCTTTTACAATCTGGTAACACTGTATACGATTTAATCATTACTTTCTGTGAGGAC
TTATCAGCCAGACAGGGCTTTTCATTCCTGCCGGTTTTGCCCTGGCAGGTTCTGGCTGCC
GCGGCGCAGGGGGCACCGGCATGACGTCGGGTATCCGCCTGCGATGACACCCTGTAGCAC
CAAAGGAGACAGACATGGCTATCGATACTGCAGGAAACCGGGTGTTGCCCGGTGAATACG
GACCCGCCCTCACGCTGAAAAAGCGCTACGACAACTTTATCGGCGGCGCGTGGGTGCCGC
CATCCAGCGACGAATACTACGTTAACCTGACGCCGGTGACCGGCCAGCCGCTGTGCGAAG
TCGCCAGTTCGAACAACCGCGACGTCGAACATGCGCTGGATGCGGCTCACAAGGCCAGCG
CGGAATGGGGAGCGCTATCCACCCGCGAACGAGCGCAGATCCTCAACCAGATAGCCGATC
GCATGGAGGCCAATCTGGATCTGCTGGCCAGCGCGGAAACATGGGATAACGGGAAACCGA
TCCGGGAAACGCGCAATGCCGATGTGCCGCTGGGCATCGATCATTTCCGCTACTTTGCCG
CCTGTATTCGCGCGCAGGAAGGGTCGATCAGCGAAATCGACCACGATACTGTCGCCTACC
ATTTCCACGAACCGCTGGGCGTGGTCGGGCAGATTATTCCCTGGAACTTTCCGCTGTTGA
TGGCGTGCTGGAAACTGGCGCCGGCGTTGGCGGCGGGTAACTGCATCGTGCTGAAGCCCG
CCAAGCTGACGCCACTGTCGGTGCTGTTGCTGATGGAGCTGATTCAGGATGTGCTGCCGC
CGGGCGTGCTGAATGTGGTTAACGGCGCGGGCGGGCAGATCGGCGAGTATCTGGCGACGT
CGCCGCGTATCGCCAAGGTGGCCTTCACCGGCTCGACTGAAGTCGGCCAGCAGATCATGG
GTTATGCGGCGCAGAACGTCATTCCGGTCACGCTGGAGCTGGGCGGCAAATCGCCGAATA
TCTTCTTTGCCGACGTGATGGATCAGGAAGACAGCTTCTTTGACAAGGTGCTGGAAGGGT
TCGCGCTGTTTGCTTTTAATCAGGGCGAGGTGTGTACCTGCCCGAGCCGGGCGTTGATTC
AGGAGTCGATTTACGAACGGTTCATGGAGCGCGCCATCAAACGGGTGGAATCCATCCGGG
TGGGCAATCCGCTCGACAGTCAAACCATGATGGGCGCGCAGGTATCGGCGGGGCAACTGG
ATACCATCCTCAATTACATCGATATCGGTAAGAAAGAGGGGGCGCAGGTGCTGACCGGCG
GACATCGCAAAGTGCTACCGGGGGAACTGGCGCAAGGTTACTACCTGGAGCCGACCATTC
TGTTCGGCCAGAACAGCATGCGGGTGTTTCAGGAGGAGATCTTCGGGCCGGTGCTGGCGG
TAACCACCTTTAAAACGCCGGAGGAGGCGCTGGCGATTGCCAACGATACCCCTTACGGTC
TGGGTGCCGGGGTATGGAGCCGCAACGCCAACATCGCCTACCGCATGGGGCGCGGCATCC
AGGCTGGCCGCGTCTGGACCAACTGTTACCATGCCTACCCGGCGCATGCGGCGTTCGGCG
GCTATAAACAGTCCGGTATCGGGCGTGAAACCCACAAGATGATGCTGGAGCACTATCAGC
AGACCAAGTGCCTGCTGGTGAGTTACTCCGAGAAACCGATGGGGCTGTTCTGAGCCAGTC
GTTTGTCAGGAGAGGGCCGCTTTTGCGGCCCTTTCTTTTTTGCTAACGTTTTGTTTGCTC
ATACTTTGCCATCGGCAGGTGCCGGCATCAGGTCATCAGCGGGCTGAGTTGCTGGTAGAG
CTGGCGGAACACCGTGCGCTGTTGCGCGTACTGCGCGTGACGTGTCGGGTCTGGCTGGTG
GGTGTGTTCCAGCGGTAAAGCCGGCAGCAACTGTGCCAGCGGCGTCGCCGGATTCAGCGC
AATTTGCGCCAGCCGCGCCGCGCCCAGCGCCGGGCCGACATCGCCGCCGGTGCGGTATTC
CAGCGTCTTGCCGCTGATATCCGCCAGCATCTGCCGCCAGTAGGCGCTGCGGGCACCGCC
GCCGATCAGCGTTACCTGCCGGGGTTCCAGTCCGGTTGAGTGTAACGCGTCCATGCCGTC
TGCCAGCGCAAACCCCACCCCCTCCAGCACCGCGCGCGCCAACGCCGCACGACCGTGCGA
GTGGGTCAGCCCCCAGAAGGCGCCTTTGGCCTGCGGATTGTTGTGCGGCGTGCGCTCGCC
GGACAAGTAGGGTAGGAACCACACCGGCGTGGCGGTTTCTTCCGCGCTTGCCTGTGCGGC
TTCGGCGATCAGCGCCGCCACGCTGTCGGCGTGGGTTAACCGGGCGGTCCAGTCGAGACA
AGACGCCGCGCTCAGCATGACGGACATCAGATGCCAGCTGTTGGGCAACGCATGGCAAAA
GCTGTGAACGGCGCGCTGGGGGTTGCTGAGAAAACCGTCGCTGACCGCGAAGTATACGCC
GGACGTACCGAGCGATAGCATGGCCTGGCCGGCCTGATACAGCCCGACGCCGATGGCGCC
GGCAGCGTTGTCGCCGCCGCCGGCCACCACCGGCACCGGCGGCATACCCCAGCGGGCGGC
GATGTCGGCGTGCAGTTGTCCGGTAATCTGGTTGCCTTCGAATAGCGCGGGCATCTGGTC
GCGGCTCAGCCCGCAGGCATCAAGCAAATCATCATTCCAGTCTCGTCGGGCGACATCCAT
CCACAGCGTGCCCGCCGCGTCCGACATGTCGCTGGCAAAATCGCCGGTCAGGCGCCAGCG
CAGGTAATCCTTTGGCAACAGTACCTTGTCGATTTGCCGGAAAATATCCGGCTCATGCTG
CTGCACCCACTTTAGCTTCGGGGCGGTAAAGCCGGGCATCATCAGGTTGCCGGTAATGCG
GCGGGCGTCCGGCACCTGTTGCTCCAGTTGCTGGCATTGCGCGGCGCTGCGCCCGTCGTT
CCACAGAATGGCCGGCCGCAACACCCGTTGCTTCGCATCCAGCAGCGTCGCGCCGTGCAT
CTGGCCGGTTAGCCCGATGGCTCGCACGCCCTGCAACGCCTGTTGCGCGGCCAACCCGGT
CAGGGCGGCGTCGGTTGCCTGCCACCACTGTTCCGGGTCCTGTTCCGACCATAACGGGTG
TGGGCGTGAGACGCTCAGCGGCACGCTGTGGCTGGCCGCCACGTCGCCGTTTTCCCGTAA
TAAGATGGCTTTCACGCCCGATGTGCCAAGATCGATGCCGATGTACATAACGCCTCGCTG
TGACTTCTGTGCTGTTATCAGGATATCAGGCTGTGTTGCTTAATTACGTTGTGCCGCTGG
CGCAGACCCCAAAACCGTTTTCTGCGTGGGTGGCGTTGCGCCAGCCTACATCCATTCAAC
CGAACAGGTAGCGATTGACCAGATTTTCCAGCCGTTCCTGCTGCCCGCTGTGGTGTTGTG
GGTCAAGCTGTTGACGGGCGGCGTAACCTGCCAGCATCTCCAGCGACGCGTTGCCTTGCA
GGATCTGCTGCCCCAGTTCGCTGTTCCAGCCGGCGTAGCGGTTGGCGACGTGCTGGTTCA
GTTCGCCGTCTTCCAGCATGCGGACCGCCACCTTGAGCGACAGCGCCAGCGTGTCCATCG
CGCCGATATGGGCGTGGAACAAGTCGTAGCGATCGGTGCTCTGGCGGCGGACCTTGGCGT
CGAAATTGAGGCCGCCGGTGGTGAACCCGCCCGCTTTCAGGATTTCATAGAGCACCAGCG
CGTTTTCCTCCACGCTGTTGGGGAACTGGTCGGTATCCCAGCCAAGCTGCGGGTCGCCGC
GGTTGGCGTCTACCGAACCGAAGATGCCGAGCGCGATCGCGGTGGCGATCTCGTGATGGA
ACGTATGCCCCGCCAGCGTGGCGTGGTTGGCTTCGATATTGACCTTGATTTCCTTCTCCA
GCCCGAACTGTTTGAGGAAGCCGTAGACGGTGGCGACATCGTAGTCGTACTGGTGTTTGG
TCGGCTCCTGCGGTTTAGGTTCGATCAGCAGCGTGCCGTTGAAACCGATCTTATGTTTGT
GTTCCACCACCATCTGCATGAAGCGCCCAATCTGTTCGCGTTCCTGGCGCAGGTCGGTAT
TGAGCAGGGTTTCGTAACCTTCGCGACCGCCCCACAGCACATAGTTCTCACCGCCCAGCG
TTTTGGTGGCGTTCATGGCGGTGAACACTTGCGTGGCGGCCCAGGCGAATACCTCCGGGT
CGGGATTGGTGGCGGCGCCGGCGGCATAACGCGGATTCGTGAAACAGTTGGCGGTGCCCC
ACAGCAGCTTCACGCCGGTTTCCTGCTGTTTAGCCGCCAGAATCTCGGTCACGGCGGCGA
AGTTGTTCAGGTATTCTTGCAACGAACCCCCTTCCGGCGCGACGTCGACATCGTGGAAGC
AGTAATAGGGCGCGCCCAGTTTATTAAGGAATTCGAAGGCGATATCGGCTTTGCGTTTCG
CCAGCGCCAGCGCGTCGCCGGACTGCTGCCAGGGCCGGGCGAAGGCGCCGGCGCCGAACA
TGTCGGAACCGTTCCAGCAGAAGGTGTGCCAGTAACAGACGGCAAAACGCAAATGGTCGG
CCATGCGCTTGCCGAGGATTACCTCGTCAGGGTTGTAATGGCGGAAGGCAAACGGATTGC
GGCTGCCCTGACCTTCAAAGCGAACTTTTTCTATCTGATCAAAATAAGCGTGCATTGTTA
TCTCCTTGCAAACCACCGGAATGGCTGTTTTCAGCCTTGTTTCAATATTCCGTTTGCCTG
CCGGTTTCCTCAATTACGTTATTTCACACTGAAATTCAGATAATTATTAAATGTGCGCTC
GATCGCAAAAAATAACCGGAATAATCTGCAAAACCGCTCGCAACTGGCTGTGTTATGAAA
TGGGTTAACAAGGTGAAAATATGACCGCTATCAAAAAATAACAATTAAACCAAAAAACGT
AAGTCAGAGATAAAAATCAGCAATTGCTGACCCTGACTTTTCTTGTCAACAATTTCATGC
AACGTAGCCGTAAGTGAAGTGACGTTTTTATCCTGCCTTCCTATAACAAAGGTACTCTAC
GATGAAAATGAAACACGTATTACTGTCAGCCTGTGCCGCGCTTGCCATGCTGAGTCAGCC
GGGGTTTGCCAAAGAGGTTAAAATCGGCATGGCTATCGACGACCTGCGTCTCGAACGCTG
GCAGAAGGATCGGGATATTTTTGTGAAGAACGCCGAAGCAAAAGGGGCGAAGGTGTTTGT
GCAGTCCGCCAACGGCAATGAAGAAACGCAAATATCCCAGATAGAAAATATGATTAACCG
CGGCGTCGATGTGCTGGTGATTATCCCTTATAACGGTCAGGTTTTAAGTAACGTGATTGC
CGAAGCCAAACGTGAAGGAATAAAAGTACTGGCTTATGACCGTATGATTAATAATGCGGA
TATCGATTTTTACATTTCGTTTGATAATGAAAAAGTCGGAGAGCTTCAGGCACAATATCT
GATCAACAAGGTGCCGCAGGGCAGTTATTTTCTGATGGGTGGCTCACCGGTTGATAATAA
CGCCAAGCTGTTCCGTCAGGGCCAGATGAAAGTATTAAAACCGTTAATTGATAGCGGCAA
GATCAAGGTGGCGGGCGACCAGTGGGTGGATGCCTGGCTGCCGGAAAATGCGCTGAAAAT
CATGGAAAACGCGCTGACCGCCAACAACAACAAGATTGATGCGGTAGTGGCGTCGAACGA
CGCGACCGCGGGCGGTGCGATTCAGGCGCTCTCCGCCCAGGGGTTGGCCGGCAAGGTGGC
GATCTCCGGTCAGGACGCCGATCTGGCGGCCATCAAACGGATCGTGGCCGGCACCCAGAC
CATGACCGTGTACAAACCCATCAGCAAACTGGCGCAGGACGCGGCGAATATCGCGGTGTC
GCTGGGGCAGGGGGAAAAACCGGAGTCCAACGCCACGCTCAATAACGGCAAGAAAGACGT
ACCCGCCTTCCTGCTGACGCCGATCCCGGTCGACAAGACGAATATCGACAGCACCGTCGT
CGCCGATGGGTTCCATAAAAAAGCAGATATTTATTAACCAGTTCGCCCGCCGCCCGGCGC
GTCGGCGTGTGAGCGGCAGCGGTCAGGCGGAGGGGTTATGCCGTGTCTGTTGGAAATGAA
AAACATCACCAAGGCCTTCGGGGCGGTGAAAGCGGTGGACAATGTCAGCCTGCAACTTGA
GGCGGGGCAGGTGTTGTCGCTGTGCGGCGAGAACGGTTCAGGTAAGTCGACGCTGATGAA
GGTGCTGTGTGCGGTGTATCCGTACGGCAGCTATGAGGGCAGCATCCGCTTCGCTGGCGA
TGAGCTGCGGGCCGGGCATATTCGCGACACCGAGCAAAAAGGGATCGCCATCATTCATCA
GGAACTGGCGCTGGTCAAAGAAATGACGGTGCTGGAGAACATCTTTCTCGGCAATGAGCG
AACGCGCTTCGGCGTGATGGATTACGACGCCATGTACCTGCGCTGCCAGACCATGCTGGC
GCAGGTGCGGCTGGACATTGACCCGAATACCCGCGTTGGCGAACTGGGGCTGGGTCAACA
GCAATTGGTGGAGATCGCCAAAGCATTGAACAAGCAGGTTAGGTTGCTGATTCTCGATGA
ACCGACCGCGTCGCTGACCGAACGGGAAACCGGCGTTTTGCTGGATATCGTGCGCGACCT
GCGCCACCACGGTATCGCCTGCGTCTACATTTCCCACAAGCTCAACGAGGTCAAAGCGAT
TTCCGACGTGATCTGCGTGATCCGCGACGGCAGGCACATTGGCACCTGCCCGGCGGACTC
GCTCAGCGAGGATCAGATCATCGCCATGATGGTGGGGCGTGAGCTGACGGAGCTGTATCC
GAACGAACCGCATGATATCGGCGAAGAGGTGCTGCGGGTGGATCACCTGACCGCCTGGCA
CCCGGTGAACCGCCATATTCGCCGGGTCGACGATGTGTCGTTCAGCCTGCGCCGCGGCGA
AGTGCTGGGGATCGCCGGGTTGGTCGGCGCCGGGCGTACCGAGACGGTTCAGTGCCTGTT
CGGCGCGTATCCGGGGCGATGGCAGGGCGATATCCGGGTGGAAGGCAAACCGGTCGTTAT
CCGGCACTGCCGGCAGGCGATGGCGTTGGGTATCGCCATGGTGCCGGAAGATCGCAAGAA
GGACGGCATCATTCCGGTGATGAGCGTAGCGCAGAACATTACGCTGGCGGCGCTTGACCA
GTTCTCCGGCGCGCTGTCGGTCCTGCGGGATGCCGACGAGCAGCACAGCCTGCGTGAATC
GATCGCCCACCTGAAAGTGAAAACCGCGTCGCCGGAACTGGCGATTGCCCGTCTCAGCGG
CGGTAACCAGCAAAAGGCCATTCTGGCGAAATGCCTGATGTTGCGCCCGAAAATCCTGAT
TCTGGATGAACCGACCAGGGGGATCGACATCGGCGCAAAGTATGAAATCTACAAATTGAT
CAATCAGTTGGTGAAGCAACAGATCGCCGTCATCGTTATTTCCTCCGAATTGCCCGAGGT
GCTGGGCCTGAGCGACCGGGTGCTGGTGATGCATCAGGGGCGGCTCAAGGCGGATTTGCC
CAACCGCGGCCTGACGCAGGAGCAGGTGATGGAAGCCGCATTAAGGAGTGAGCATCATGC
TGAAAACCTGGCTGTCTGACCGTACGTCCGCACCCGCGGCGTCTCCCGGCGAAGCGCCTC
GCCGCCGTTCTTTCAATCTGCAGGTGCTGGTGATGATCGCGGCGATTGTCGCAATCATGC
TGTTTTTCACCGCCATGACCGATGGTGCGTACCTCAGTGCGCGCAACATTTCCAACCTGC
TGCGCCAGACCGCCATCACCGGCATTCTGGCGGTGGGCATGGTGTTTGTGATTATCTCCG
CCGAGATCGACCTGTCGGTCGGTTCCATGATGGGGCTGCTGGGCGGCGTGGCGGCGATTC
TGGATGTCTGGTTCGGCTGGCCGTTGCCCCTGACGGTGGCGGTGACCCTGCTATTGGGGC
TGTTGCTCGGCGCCTGGAACGGCTGGTGGGTGGCGTACCGGCGCGTGCCGTCGTTCATTG
TGACGCTGGCGGGCATGCTGGCGTTTCGCGGCGTGCTGATCGGTATCACCAACGGGACGA
CGGTATCGCCCACCAGCCCGGCCATGTCGCAGATTGGCCAGAGTTATCTGCCGGAAGGTG
TGGGATTTTTGTTCGGCGTTATTGGGCTGATGCTGTTTGTGGTGTGGCGCTGGCGTCAGC
GGTTGCGTCGCCAGCGTCTGGGATTGCCGGTGGCCGCCGCTTCCGGCGATGTCGCCCGTC
AGTCGCTGATGGCGGTGCTGGTGCTGGGCGCCATCTATCTGCTCAATGATTATCGCGGTG
TGCCAACGCCGGTGCTGCTGCTGACGCTCATTATGCTGGGCGGCATGTTCATGGCGGCGC
GCACTGCTTTCGGGCGGCGTATTTACGCTGTGGGCGGCAATATCGACGCGGCCCGTCTGT
CGGGGGTGAATGTCGAGCGCACCAAGCTGGCGGTGTTCGCCATCAACGGCCTGATGGTGG
CGGTCGCCGGTCTGGTGCTCAGCTCCCGGCTGGGCGCCGGGTCGCCGTCTGCCGGGAATA
TCGCGGAACTGGACGCCATCGCGGCTTGCGTCATCGGCGGCACCAGTCTGGCGGGCGGGG
TGGGTAGCGTGGCGGGCGCGGTGATGGGGGCGTTTATCATGACATCGCTGGATAACGGCA
TGAGCATGCTCGATGTGCCCACCTTCTGGCAGTACATCGTCAAGGGCGGCATTCTGCTGC
TGGCGGTGTGGATGGATACCGCCACCAAGCATAAGGCTTGATTTCGGGGGCTGATTACGG
TGGCCGCCATCTGTTCCCGGTTAAATCAGCGAGACAGTTCGCAAAGTAAGGAAATTATTT
TTGGGCTACCGGTCGGCCGTGCTATTTAGGCGGAAGGCTGGTTTCCGCGCCGGATTTCGC
CCGGAGAAGGGATGACGCCCCACCATCGTACTGTCCGAAGAGAACGTATCGCCATGTTTG
AGAAACGCTACCGTATTACGTTGCTGTTCAATGCCAACAAAGTATACGACCGGCAGGTGG
TTGAAGGCGTAGGTGAGTACCTACAGGCGTCTCAGTGCGACTGGGATATCTTCATCGAGG
AGGATTTCCGCTGCCGCATCGACAATATCCGCGACTGGCTGGGGGATGGCGTAATCGCGG
ATTTCGACGATCCGGCGATTATTGCGTTGCTGTCCGGGGTGCGAGTGCCGCTGGTGGGCG
TGGGCGGTTCTTACCACAACCTACCGGATTATCCGCCGGTGCATTATATCGCCACCGACA
ATCACGCGCTGGTAGAGAGCGCGTTTTTGCATCTGAAGAATAAAGGGTTGAACCGGTTCG
CGTTTTACGGCCTGCCGGCATCGGTGGGAAAAGGGTGGGCGCAGGAGCGGGAGCACGCCT
TTCGGCAACTGGTGGCGGCGGAGCAGTATCAGGGCGTGGTGTATCAGGGCATGGAGACAT
CGCCGGGCAATTGGCAGTATGCCCAGAACCGGCTGGCGGACTGGATCCAGACCCTGCCGC
CGCAAACCGGTATCATCGCGGTGACGGATGCCCGCGCCCGCCATCTTTTGCAGGTGTGTG
AGCACCTGAACATCGCGGTGCCGGAAAAGCTATGCGTGATCGGTATCGACAACGAAGAAC
TGACCCGTTACCTGTCGCGCGTCGCCCTATCTTCGGTGGCGCAGGGGTCGCGGCAGATGG
GGTATCGGGCTGCCAAGCTGTTGCACCAGCTGTTGCTGACGCCATATGCGCTGCCGTTGC
AGCGCATTCTGGTGCCGCCGTTGCGGGTGGTGGAGCGCAGTTCGACCGATTACCGTTCGG
TGCATGACCCGGCGGTGATTCAGGCGATGCATTTCATCCGTCATCATGCCTGTAAAGGCA
TCAAGGTGGAGCAGGTGCTGGATGCGGTCGGGCTGTCGCGTTCCAACCTTGAAAAGCGCT
TCAAGGATGAAACCGGGCAGACTATTCACGGCATGATCCACACCGAAAAACTAGAGCGGG
CGAGAAATCTGCTGGTGTCTACCTCGCTGTCGATCAACGAGATTTCATCCATGTGCGGTT
ATCCCTCATTGCCGTATTTCTATTCCGTGTTTCGAAAAGATTACGACCTGACGCCGCGTG
AATACCGCGAGCGCTATGGCGAAGGCGGCTACGGCGACAGTCGGTATGACCATGAATGAT
CAGGCTGGGCGCCGTCACAGGGCGCCCATTCAGGCTGGCACGCGCCAGTAGTCGTAATAG
ATATGCTCGACCTGGAAGTTCACATCATCGCGATCTTCGCTCAGGCGACTGGCAAGCGTG
AAGGCGAAATCAAACGTGACGCCAAGCCCTTTGCCGCTGATCAGGTTGCCGTCTTCCACC
ACTTTCTGGTCGACATACACGCCGTCGGTCACGTCTTTCCACAGATCGCCGGAGCAAACG
TAGCGGCGTCCTTTCAGCAACTGGTTGCCGCCCAGTACTCTGGCGGCCGCCGAGCACAGC
GGGCAAATCAGCTTGCCGGCGTCGTCATGGCGGCGAATAAACTCCGTCACCATCGGATTG
GCGGCCAGGTTCACCGTGCCCTGCGGCCCGCCCGGAATCACCACGGCATCAAACAGCCGG
TCCATATTTCTTTCCAACAGGGCATCCGCGAACATGCGGATATTGTGGTAACTGCGCAGC
TCCAGCCGGTCGAGACAGGAAAGCAAGGTGACGTCCAGTTTCGTGCGATGCAGCACATCG
ATCACCATAATCGCTTCCGCTTCTTCGAATCCGGGAGCCAAAAGAATGGCGACGTTCTTG
GCCATGGTATCTCCAGCAATCATCAAAGGGAGGAACATCTGTGCCGCCGAGGATAGCAAA
GAAACCTATTTCAAATGAAACATCGTTTCAATATTGAGTGGTAGGTCGCGTAATCGATGT
TTGCTCGTCCGCGCTGGCGATAGACAGCGTTATACTCCCTCCCTTCATGCACGCTACTTC
ATATAGGAGCGAATCACCGTCACGATCGCTTCCAGGTCGGTGGCGCGCTCCGTCGGGTCT
GCTTCTTCATTCATCAGATGGTCACGAATGTGCCCTTCCAGCACCTCTCCCATCAACCCG
TTCACTGCTCCCCGAATGGCGGCGATCTGTTGCAGGATTTCCAGGCATGAGCGTCCCCCG
CCGTCCAACGCTTTTTCCAGCGCTTCCGTCTGACCTTTGATGCGTCTGACGCGCGTCAGC
AGTTTCTTTTTTTCGTTAATGGTATGCGGCATGGCGACTCCCGTCTTGTCTGACTATATA
CTGGGGTATAGTATATTTTCATTGTTTCACTTCCAGGCCGCCCTCCGACTGCCTGATTCG
GACGCTAACTATGACGGATTTTTCCTTACTTTTGCAGCAGGGCGTGGCTAACGCCTGGTT
GTTTATTCCCAGTGCGGTGTTGTTGGGCGCGTTGCACGGTCTGGAGCCGGGGCATTCCAA
GACCATGATGGCGGCGTTTATCGTGGCGATTCGCGGAACAGTGAAGCAGGCGGTGATGCT
GGGAGTGGCCGCCACGTTGTCCCATACCGCCGTGGTCTGGCTGATTGCGCTGGGCGGCAT
GTACCTGAGCCAGCAATTTACCGCTGAATCCGTCGAACCCTGGTTGCAGTTGATTTCCGG
CATCATCATTCTGGCGACCGCCGTCTGGATGTTCTGGCGTACCTGGCGCGACGAGCGGGC
ATGGGAGCAGCATCAGCATAGCCATGACCACCATCATGATCACCACCATCATGATCATCA
CCACCACGAGCATCATCACGACGATCACCACGACGACCATGGTGAACATGCTCATCATCA
CCATGACCTTAACCACGCCCACCATCATGCCGACCATCCGCATGGCCGCACGCAAGTTCA
TGCTGAGTATCAGGACGCGCATGAGCGGGCGCACGCTAATGAGATACGCCTTCGCTTCGC
CAACCGGGAAGCCACCAACGGGCAGATTCTGCTGTTTGGTTTGACCGGCGGGCTGATTCC
CTGCCCGGCGGCCATCACGGTGCTGCTGTTGTGTATTCAGGTGAAGGCTTTTACGCTGGG
GGCGGCGCTGGTGGTGTGTTTCAGTATCGGGCTGGCGTTGACGCTGGTGGCTGTCGGGGT
CGGTGCGGCGCTCAGCGTGCAGCACGCCAGCCGCCGCTGGCCGGGATTCGCCACGCTGGT
GCGCCGTGCGCCCTATTTCTCCAGCCTGCTGATCGCGGTGGTAGGCGTGTATATGCTGCT
TCATGGCTGGGCGCGTTTGCCGCTATAGCCTCGTCGTTCCAGAATGCAGCCGTGCCGGCA
GTGTGAGAAACGGCGGTTTTTTGGCCTTGCCTTCGGGCCGGACGCTGCCGTAGCGAATTT
TTTTCCTGAAAATCCGCCTCTTCTCTTCCGGTCCGCCGGAAAAGATGTTTAAATTATCAA
TCATAAATTTTGCATAAATATGCATTGATGCGCGGTCGTTCATCACAGTCGATTCTGATG
GCGCCGTGTCGTGCGCGTCTCAATGCATGACCAGACATTGCGTAACCCGGCGGCAGGGCT
GCTAAGCTTAACGCCATCGAAATCAAGCAGGGATTAAAGTTATGACGACGATTTTGAAAC
ATCTTCCGGTGGGCCAGCGGATTGGGATTGCTTTCTCCGGTGGTCTGGATACCAGCGCCG
CCTTGTTGTGGATGCGTCAGAAAGGTGCGGTGCCTTATGCTTATACCGCGAACCTGGGTC
AACCGGATGAAGACGACTACGACGCCATTCCGCGTCGCGCCAAAGAGTACGGCGCTGAGA
ATGCCCGTCTGATCGATTGCCGTAAACAACTGGTGGCGGAAGGTATCGCCGCGATTCAGT
GCGGCGCGTTCCATAACACCACCGGCGGTATGACTTACTTCAACACCACGCCGCTGGGCC
GTGCAGTGACCGGCACCATGCTGGTGGCGGCGATGAAAGAAGACGGCGTTAATATATGGG
GCGACGGCAGCATCTACAAAGGCAACGACATCGAGCGTTTCTACCGTTACAGTCTGCTGA
CCAACGCCGTACTGAAAATCTACAAACCCTGGCTGGATACCGATTTCATCGACGAACTGG
GCGGCCGTCAGGAGATGTCCGAGTTCATGACGAAATCGGGCTTCGACTACAAAATGTCGG
CGGAAAAAGCCTACTCCACTGACTCCAACATGCTGGGCGCGACCCACGAAGCGAAGGATC
TGGAATTCCTGAACTCCAGCGTGAAAATTGTTAATCCGATCATGGGTGTTAAGTTCTGGG
ACGAAAACGTGCGCATTCCGGCGGAAGAAGTGACCGTGCGTTTCGAGCGCGGCCATCCGG
TGGCGCTGAACGGCCAAACGTTTTCCGATGACGTGGAACTGCTGCTGGAAGCCAATCGCA
TCGGCGGTCGCCACGGCCTTGGCATGAGCGACCAGATCGAAAACCGTATCATTGAAGCGA
AAAGCCGCGGTATCTATGAAGCACCCGGGATGGCGCTGCTGCACATCGCCTACGAACGCC
TGGTCACCGGCATTCATAACGAAGACACCATCGAGCAGTACCACGCCCACGGCCGTCAGT
TGGGCCGTCTGTTGTATCAGGGCCGTTGGTTCGACCCGCAGGCGCTGATGCTGCGTGATG
CGTTGCAACGTTGGGTTGCCAGCGAAATCACCGGCGAAGTGACACTTGAACTGCGTCGCG
GCAACGACTATTCGATCCTGAACACCGTGTCGGACAACCTGACCTACAAACCGGAACGTC
TGACGATGGAAAAAGGCGAATCCGTGTTCTCGCCGGATGATCGTATCGGTCAACTGACGA
TGCGTAATCTGGACATCACCGACACCCGTGAGAAGCTGTTCAACTATGTGGAAAGCGGCC
TGATTTATTCCGGCAACGCAGGTCTGCCGCAGGTTGCTAATCCGTCGCTGCAGGACAAGT
CCTCGAAATAATCGCGGCCTGAATGTAACGATTGATCTTATGTAACGACAAAAGGGCATT
CATCTGGATGCCCTTTTTTAGTGCCCGCCGTCTTTTGCCGGCAGACCGCGATGTCACCCG
ATCATTAGCGGTTGTTCACCAGGTGTTTTTCAACACGCCCCAGCAGGGCGCGCAACTGAG
TTTTTTCTTCTTCACTGAACGGCGAGAGAATATCGCGTTCATTCTCCACATGTTCTTCCA
CCACCCGATTGATCAGGGTAAACCCCTCGTCGGTCAGTTGGATGTTGACTGAACGGCGGT
CGCCTTCAATCGGCATCCGGCGCAGCCAGCCGGCCTGCTCCAGCCTGTCCAGCCGGCTGG
TTAGGGTGCTGTTGTTGATCATCAGCGCGTTGACGATCTGAGACGGGCTGATGGCATAAG
GTGCGCCTCGCCTGCGCAGGGTCGCCAGAATGTCGAACTCGCGGGCGCTCAGTTTGTATT
TGTTGAATACCTTGTCCAGGGCGCGGTCAATCAGCAGACTGACACGGGACAAGGTGCCAA
TCACCAGCATGGGTTCGACATCGAGGTCGGGGCGCTCATTACGCCATTGTTGAACAATAT
CTGATACTTCCAGGTAGCGTGCCATTAACTAGATATCCTTGATTAATATAAAAAACCATT
CCTTTTTATTAAAGCGTAGGTCAATACCATTACGCGATCAACCCTACTGTAATATTCCGG
AAAGAAATATTCAATGTCAGATGTTATTGACATACTAATTACGTGTGCGTATATTACGAA
ATCGTAATATACGGTGTTGTTCATCGGTGTCACAGGATGTGATACGTCAAGATACGGGAA
GATCAAAAGTAAGTCAGGAGAACTGCACATGGATGTGCGCCTTCTGTATGGCCAGGGAGG
CTGTACGTCTCAGGCTGAGTGGGGGTCGGCAAATTGACCTCTGCTTTTTGACAGGAACAG
TTTGAGGAAGGTTCATTCGTGAAATTAAAAGATTTCGCTTTTTACGCCCCCTGCGTCTGG
GGAACTACCTATTTTGTCACCACCCAGTTTCTTCCTGCCGACAAACCGCTGCTGGCGGCC
CTGATCCGGGCGTTGCCGGCTGGTATTATTCTCATTTTCGGTAAAACCCTGCCGCCGGTC
GGCTGGCTGTGGCGCTTGTTTGTATTGGGCGCGCTTAATATCGGCCTGTTCTTTGTGATG
CTGTTTTTTGCCGCCTATCGCTTACCTGGCGGCGTGGTGGCGCTGGTGGGGTCACTTCAG
CCGCTGATCGTAATCCTGCTGTCTTTCCTGTTGTTGACGCAGCCGGTACTGGAAAAGCAG
ATGGTGGCGGCTGTAGCCGGCGGCATCGGTATTGCGCTGCTGATTTCGCTGCCGAACGCG
CCGCTGAACCCCGCCGGGCTGGTGGCGTCGGCGCTGGCGACGGTAAGTATGGCGTCCGGC
CTGGTGCTGACCAAAAAGTGGGGCCGCCCGGCCGGCATGACGATGCTGACGTTTACCGGC
TGGCAGCTGTTTTGCGGCGGGCTGGTGATTCTGCCGGTGCAGATGCTGACAGAACCGTTA
CCGGATGTGGTGACCCTGACCAACCTTGCCGGCTATTTTTATCTGGCGATTCCCGGTTCT
TTGCTGGCCTATTTCATGTGGTTTTCCGGTCTCGAAGCTAATTCGCCGGTGATTATGTCG
ATGCTGGGTTTTCTCAGCCCGCTGGTCGCGCTGCTACTGGGATTTTTATTTCTCCAGCAA
GGACTTTCCGGCGCGCAATTGGTCGGAGTGGTATTCATTTTCTCGGCGATTATTATCGTG
CAGGATATTTCGTTGTTTCGCAGAAGAAAAAAAGTGAAGCAGTTGGAACAATCTGACTGT
GTTGTCAAATAAATAATATATTTTTTGTTTCATATCACAAAATAATCTTGAACATGAAAT
ATTAAAGTAATATACATATTGCCTAATAAATTTAGGTTATCAGATCGATAGTCAATATCT
TGCAGACAGGAAAAACGTTTTTTAATTTAATGAGGATGTTATGTGCCAGTCGATGAAAAT
AAATCACTGGCGCTTAATGTAAATCGATAATAATTCAGGATGTATTGTTATCGATGATAT
CGTGAAACCAATGATTACTATGTCATTGATACCAGACGTGAGTCATACCTGCGTCTGCGG
GAACGACATCGTCCGGATATAATCTGACATATTCGCCCAGGATGAGAGAATATTATGTCT
AAAACGGATTTTTTGCATGAGTTACTGCGGTTTAGTGATGAGGTAAAGGAGGCGCTGCTT
ACCGATAAGCCGGTGGTGGCGCTGGAATCGACCGTGATCGCCCACGGCCTGCCTTATCCT
GAGAATGTGGCTACGGCCAGAAAGATTGAGGCCGCGGTGCGGGCCGAAGGGGCGATTCCT
GCGACGATCGGCATTGAAAACGGCCGGTTTCTTATTGGCATGTCGGATGCTGATATTGAA
CGGTTTGGCTCGACCAAGGGCATTCCGAAAGCCAGCAGCCGCGATATTCCGGTGATTCTG
GCGCAAGGCGGCATGGGGGCGACCACCGTAGCGTCGTCGCTGGTGGCGGCGGATCTGGCC
GGTATTCCTTTCTTT
>NODE_3_length_30234_cov_4.061879
AATTGTTATCGAGCATTGGTCACTTTCTTATATATTTATGTTCTTGTGGTAGTATGTGGA
TAACGAGTATGCTTGTTGCTTGGTAATCTGGATTGTGGTTAAGAAATGAGGTTGTATTTT
TATTTTTTTTTCAAGCATAATACGGCATACGAGATAGCGTAGCGTCTCGTGGGCTCGGAG
ATGTGTATAGGATACGTGCGCAGTTCCGGGCTGTTTTTGACTGAATTCAGGTGGCTGACC
GGCGAGAAAATCCGCCCCAGCCGATCATCACTTTCCGCCAGCGGCTGACACAGGTTATCC
CAGGTGAACGGGCCCGGCTGCGCTACGACGCGTTCGACAGTCTGACGACAGTCGTCCAGT
GCGGCCTGCACGGCAGGAAGGATGTGTTCAATCTGGATCTGGGAGAACGGCGGCAGGGTA
AACGAGGAAAGTAATGGATTGGTCATGGCACAGTCCTGAAATGTAGTGATGATGATTTAA
CATGGGGGGGAATGAGGGGAAAATCAATGGCCGGGGGCACAATCGCACAACACCACAATC
ACACAACACCACAATCACACAGCACCCTAATCGCACAACATCCTAATCGCGCCGCGCCAG
CCGAAAAAAGCGTCGTTCATCGCAGCACAGGCGAAGGAGCTTAGGCTGCGTTACGCATCA
TTACGGGACACAACCTGGGATGACTGGTCATAACCGGCGTAAAACCATGCCACCAACGAC
GGGTTGCTGACATCGGTAAAGAACTCCGCCACGATATCGCGCATTAGCCCGTAACGGCGG
CACAACTGCCCGGCTTCAAACGCAGCCTGCTGCCTGCCCCGTTGTGAGGCCCGTTGATGC
GCGTAACCGCAGACGTAGCCGCGGCGGTAATCATCGCAGTAATGACGGATGTCGCTCATT
GATTGCGGCGTGGAGGCTTGCAACCCTGCCAGAATACCGTCGCCAAAGTGGTTTTTCATG
AAGGTCGTTTCCGGGTAGTCGATATATAAATGATTATATATCGAAAAAGTCCTGTTATTG
CAGTACCGGATGACGGATCGCCGAGATTGTCGGGTTATTTTGCGTCGCTAACCGTTTATA
CTGTGGTAATTAGCGGCAAACGCGCCCCATTGACCGGAAATCCACACTTTATGCTGAGTT
ACCGCCACAGTTTTCATGCCGGCAATCATGCCGACGTGCTGAAACACACCGTCCAGAGCC
TGATCATTACCGCGCTGAAAGAGAAGGACAAACCGTTCCTGTATCTGGATACGCATTCCG
GCGCGGGCCGTTATCAGCTGCAGAGCGAGCACGCCGAGCGCACCGGCGAATACCTCGACG
GCATTGGCCGCATCTGGCAGCGGGACGATATTCCGGCGGAACTGGAACCGTACATGCAAG
TCGTGCGTTCCTATAATTCCGGCGACAAGCTGCGCTATTACCCTGGTTCGCCGCTGATTG
CCCGCCAACTGCTGCGCGAGCAGGACAATATTCATCTCACCGAGCTGCACCCCTCCGATT
TTCCGCTGTTGCGCCAGGAGTTTCTGCGTGACGACCGGGCGCGGGTGGTGCGCGAGGACG
GCTACCAGCAGTTGAAAGCTCAGTTGCCGCCGCCGTCGCGTCGCGGGCTGATTCTGATCG
ACCCGTCGTATGAACTGAAAACCGATTATCAGGCGGTGGTGAACGGCATTCAGGAAGGCT
ATCGTCGCTTTGCCACCGGCGTGTTCGCGCTGTGGTATCCGGTGGTGCTGCGTCAGCATA
TCAAACGCCTGCTCAAAGACCTGGAAGGCACCGGTATCCGCCGTATCCTGCAAATCGAAC
TGGCGGTGCTGCCGGACAGCGATCGTCACGGCATGACCGCCTCCGGCATGATTGTCATCA
ACCCGCCGTGGAAGCTGGAATCCCAAATGAAAAGCGTGCTGCCGTGGCTGCATCAGGCGC
TGGTGCCTGCCGGCACCGGCCACACGCGCGTTGAGTGGGTCGTGCCGGAATAAACCCTTT
TCTATATTTTCTATATTGGCTCTAAGCACCTATTCATAGGCGCTTAGAGCTGCCCGACGC
TATACCCGGAAGGTGGCGAGATCGGTGGCGACCTCGGTAGCCGGGAACAGCGTCTGACAT
TCCTGACGCAGCCGTTCCAGGTCCTCCTGACCGTAGCGGGCGCTGAAATGGGTGATGATC
AACCGTTTGGCGCCGGCGTCCCGCGCGGCGGCGGCGGTTTGCAGGGTGGTGGAATGCCCG
CGTTCGTTGGCGCGCTCCGCCATCGCCCCTTCCAGCGTGGCTTCGTGCACCATCACATCG
ACACCGGCGGCCAGTTTGGGCGCTTCCGGCGTCGGGCGGGTATCACGGAAGATCGTCAGC
GACTGGCCCGGCAGGCCGGGGCCGACGTAATCCCAGCCGTTCAGCTCCCGCCCGTCGTCC
AGCGTCACCGTTTCCCCGCGTTTTAACTGCTGGAAATAGGCACCGGGTTTGATGCCCTCC
GCCGCCAGTTTATCCACATCCAGCGGACCCGGTTTGGGGCGCTCTTCAATGCGGTATCCC
ACGCAATACAGGGTGTGCGACAGTTCATGCGCCGTTACCCGCAACTGACGGTCCTCACAC
ACCGTACCGGGAACGACCTCCACCACCTCCAGCGGATAAGTGAGCCAGGAGCCGCTCAGC
GCAAGTGTGGTTTCGACGAAGGTTTTCAGCCCGGCCGGGCCGTAGAGCGTCAGCGGTGTT
TCGATGCCCGCCATGGATCGCGAGCAAAGTAGGCCGGGCAGCCCGAACAGATGATCGCCG
TGCAAATGGGTGATGAAAATCTTCTCCAGCTTGCCGGGTTTGACCGGGGTGCGCAGAATC
TGGTGCTGGGTGCCTTCACCGCAGTCAAACAGCCAGAACGCCGGGCGAATGCCGTGCAGA
TCGAGCGCGATGCTGGTGACGTTACGCTCTTTGGTGGGCACGCCGGCGTTGGTGCCGAGA
AAAATCAGTTCCATGCAACGCTCCGAAAATTAACCTGTTTTTTTCACACTGCGTCATTTT
ACCTATCGCACCGATTTTCAAAACCGTTGCGAACCGCTGCGCATTTCTTCATACAATCCC
GCTTTCTGTCTTTGCCGGATACCGATTGCTGGCGTTACACTTTTCGTTGGCGTTACATTT
TTCGCTGGCGTTATATCTCGTTGGCATTAGATTTTTTCGCCAGCGTTACACTGTGAATCG
TATTTCGCATCGGCGCCAGCATCGGTGAGGCGGCGGGATACGGTCTATTTACCTTTATTG
AACGTTTATCGAAAGCAAGCGTGGAGCCCTGATGACCAGACATTATGACTATCTCGCCAT
TGGTGGCGGCAGCGGCGGCATTGCCTCCATCAACCGTGCGGCCATGTACGGAAAAAAATG
CGCGCTGATTGAAGCCAAATACCTGGGCGGCACCTGCGTCAATGTCGGGTGCGTGCCGAA
AAAGGTGATGTGGCATGCGGCGCAAATCGCCGAAGCCATTCACCACTACGGGCCGGACTA
TGGTTTTGATGTCACCGTCAATCAGTTTAGCTGGGATACGTTGCTGAAAAACCGCAGCGC
CTACATTGACCGTATCCACCAGTCTTACCATAACGTGTTGGGGAAAAATCAGGTCGAGGT
GATTCAGGGCTTTGCCCGTTTCGTGGATGCGAAAACGGTGGAAGTGAACGGCGAGCGCAT
TACCGCCGACCATATCCTGATCGCTACCGGCGGCCGGCCGACGCGGCCGGTGATTCCCGG
TGCGGAGTACGGCATTGATTCCGATGGTTTCTTTGCACTGACCGCGCTGCCGCAACGGGT
TGCCGTGGTGGGTGCCGGTTATATCGCGGTGTGGATCGCCGGCGTGCTGAACGCGCTTGG
CTCCGAGGTTCACCTGTTTGTGCGCAAGCATGCGCCGCTACGCCAGTTTGACCCGCTGAT
TGTGGACACGCTGGTGGAAGTGATGAATACCGAAGGCCCGGCGCTGCACACCGAGTCTAT
CCCCAAAACGGTGGTGAAAAACGCCGACGGCAGCCTGACGCTGCAACTGGAAAGCGGATA
CGAGCAAACCGTGGATTGCCTGATTTGGGCGATCGGCCGCGAACCGGCGAACGATAAGAT
CAATCTGGATGCGGCGGGCGTGGCGCTCAACAGCAAAGGCTACATCGTGGTGGATAAGTT
CCAGAACACCACGGTGCCGGGCATTTACGCGGTGGGCGACAACACCGGCGCCGTTGAGCT
GACGCCGGTCGCCGTGGCGGCAGGGCGTCGTCTGTCCGAACGCTTGTTCAACAACAAGCC
GGACGAGCATCTGGATTACACCAATATCCCGACCGTGGTGTTCAGCCATCCGCCGATCGG
CACCGTCGGGCTGACCGAGCCGCAGGCGCGCGAGCAGTACGGCGACGATCAGGTTAAGGT
GTATAAGTCCGCGTTTACCGCCATGTACACCGCGGTGACGCAGCACCGTCAGCCGTGCCG
CATGAAGCTGGTGTGCGTGGGGCCGGAAGAGAAAATCGTCGGCGTGCACGGCATCGGCTT
CGGTATGGATGAAATCCTGCAGGGCTTTGCGGTGGCGGTGAAGATGGGCGCGACCAAAAA
AGACTTCGACGACACGGTGGCGATTCATCCAACGGCGTCGGAAGAGTTTGTGACCATGCG
ATAACCCCGAAGCCGTGATGTGCTCACAGCGCGGTGACAATCAGGGTGAGGTAATCCTCA
CCCTGATTTATTGTCAGCCCTAAACCACCTCCTCGGGAAGTGGTGATTGTTTAAGGTCAG
TAATACCCCAGCAGATTCCACCACACCAGCCCGACCGCAAAGGTCACGATGACATTGACC
GTCACCACGCATAAATTGATTTTGTAAAACCGCGGTCGTTCAAAATAACCCTGAGCAAAA
TAAATCGGCCCCGGCCCACCGCCGTATTCGGTATTTCCCCACATCAGGTTGCTGAAAATA
CCAAAGCATATCGCCACCATGACCGGGGGTGCGCCTGCGGCAATCGCGGTAGCGGCAAAA
GGCGCATACAGCGCGGCGACATGGCCGGTCGCGGTGGCGAAAAGGTAATGGACGTAAATA
TAGATCAACCCAAGTAAGACAAACGTGCCCATCGCGCCAAAGCCGTGAATGGCGCCGCCC
ATTTTAACCGTCATCCATTTGATGAAACCCAAATCGGACAGGCCGCCGGCCAGGCTGATG
ATCACGCTAAACCAAATGACGGTATCCCAGGCGGCCTGGTCTTTGAGCAGGGCTTTCCAG
TCAACCGCGCGTGAGGCAAACAGATAGGCGGCAAGACCCAGCCCAACGGCGGTGGCCGAG
AGCCCGGTAATCAGGCTGGTTCCCCAGCCAATCAGCGCCAGCAGAAATCCCAGCGCGACT
TTTTTCTCGGCGGGCGTCATCGTTCCCAGTTCGGCGAGCGCCTGTTTCCCCATCTGTTTG
GCTTCTGGGGTGCGCTTTAATTCGGGGTTGAGCAACTTGTAGACCAGCAGCGGCATCAGG
CAGAAACACACCATGGCCGGCACCACCGCGGCGATAAACCAACTTCCCCAGGTGATTTCG
ACATTCAGCGAGGATTTCGCCAGGCTGCCCACCAGCGGATTCGCCGCCATGCCCGTCAGA
AAAATGGCGCCGGTTATCGGGGTGAACTGGAAACAGACCATGATCAGGAAATCGCCGATT
TTTTTCCCTGACTCACCCGGAGTAGAACCCAATACTTCATTGATGGAACGCACGATGGGG
AAAATAATGCCCCCTGAGCGTGCGGTGACCGACGGCATGGCCGGCGCCATAATCAGGTCG
GAAACCCCTAATGAATAGGCGATGCCCAGACTGCTGCCGCCGAATAATGACAGCATTTTA
TAGGCGATTCTTTTGCCGAGACCGGAGGTGACGAATCCCAGAGACAGAATATACGCGCAG
AAGATTAACCAGACGGTTCCGCTGGAAAAGCCTGCCAGCGCTTTCGCTTCCGGCAGCGTC
TGCGTAAAAATAACGACGCATAGCGCAATAATCATGACCGCGCCGGAGGGCAGCGGCTGG
GTTAATATCGCGGCGATGGTGGCGAGAAAAATGGCAAACATATGCCATGCTTGCGGTGTT
AATCCTTCGGGTACAGGGGAAAACCAGATTATGGTTCCCAATAACAGGGGAACCATAAAA
GCGACGATTGATTTTCCCTTAGATGAATCAGATGACATCATCATCTCCTCAATCTTACGG
GTTATTGGCTGGGGGGTTATTGCCGTTTGGCGGATTTTTCCAGCACCTGATCAACCATTT
CCGGCGCAATGCCGAGGTAATTGACCGGGTCCGTCAATTGTTCGATTAATTCCGGTTTGA
GGCGGCTTGATACCTGAGGCATGTCGTTCAGCACGTCGGCCAGGCGCCCGCCTTGCGTAT
TGACGATGCGGCAGGCGTCGTAAACCACGTCGTGCGCATCCTGCCGGCCCATGTAAGGCG
CCAGCCCCATCATCACGGCTTCCGCCACGATCAGCCCTTTGGTCATATCGAGGTTTTTTG
CCATCGCCTGTTCGTCGACAATCAGGCCGCTGAGCATGAATTTGGCCTGATTGAGCGCGC
CGGCGGCCAGCACAAAGCTTTCCGGAATCGCGATCCATTCCGCGTGCCACGGGCCGGTGG
CGCGTTCCAGATCTTGCACCATCGCATCCAGCATTAAGCCGGCGTGCTGGCGTACGCCTT
TGGCGCAGGCGAGCATCAGTTCGCTGGAGATCGGATTACGTTTTTGCGGCATGGTGCTGC
TGGCGCCGCGGCCTTTGACAAAGGGTTCGTACAGTTCGCCGAACTCGTTGGAGGCCAGCA
GCATGACGTCATAGGCGATTTTCCCCAGCGATCCGGTGATGACGGCCAGCAAATTCACCG
CTTCGGCGAAACCGTCGCGCGCCACATGCCAGGTGGAGGTCGGCACGCCCAGTTTCAGTT
CTTCCATCATCGCTTTCTGCACCGCCAGACCTTTGTCGCCCAGCGACGCCAGCGTGCCGG
CGGCGCCGGCGAATTCGCCGACCAGAATGCGCGGGCGTGCCTGCTCAAGGCGTTCAGCGT
GGCGGTCAAACATATCCAGCCAGATAGCGGCCTTATAGCCGAAGGTGATGGGCAACGCCT
GTTGCAGATGGGTTCTGCCCGCCATCGGGGTATTGCGATAGCGCCGCGCCAGATCGGCGA
GGGTGTTACGCAGCGACCGGATATCCGCCTCGATCAGATCGAAGGCGTCGCGGATCTGCA
ACACCACCGCCGTATCCATGATGTCCTGCGTGGTCGCGCCCCAGTGCACGTAGCCGCCGG
ATGCCCCGGCCTGTTTCGAGATTTGATGGACCAGCGGTAAAATCGGGTAGCCGACGATTT
CGGTTTCATGCCGCAGGAGGTCGAAATCCAGCGTGTCGGCGTTACAGGTCTTGGCGATCT
CGTCGGCGGCTTGCTGTGGGATGACGCCGCAGCGGGCTTCGGCTTTCGCCAGCGCGATCT
CAACTTCAACGTATTTTCGAATCAATTCATGGTCGTCAAAAATGGCGCGCATTTCCGGCG
TGCCGAACGAGTCCCTGAACAGAATAGAATCAAGAACATTCGATGCCATAGTGAACCCTC
CCGGGTGTGATTTAGTGATAGACTGACCGGCAACAGCGGTCTCGGTACGGTATGTCCGCG
ACGACCGATAAGGGTGATGAAAATGTCCGGACATATTTAAAATGTACGGACATTTATAGC
GAGTGTACATAGCCAGCGGAAGTGTTTACTCACCGCTTTGTGATAGTGATCATTAATTTT
TCGAAGAACGTATCTCTATGAAAGAGTCCCTCTATAAGCGGATTGCCCGTGAGCTGGCGC
AGGACATCGTTTCCGGCAAGTACCCGGCAGGTTCGCTTTTCCCGACCGAAAAGGCGCTCT
GTGAGGTGTATCAGGCCAGCCGGCATACTGTGCGGGAAGCCCTGCGCGAGCTTACCGAGC
AAGGACTGATCTCAAGACGCAAAGGCGCCGGGACCCACGTCACCGATGCCAGGGACGGGA
ACACGAACCATCCGCTGGCAAACCTGGAAGATTTGCTGGCGCTGTCCAGGAATAATGTGC
GGGTGGTGAAAAAGATTGATGAGATCGTCGCCGATTATGAATTGTCGCAAATCATCGGTT
GTCCGCCGGGGTCGCGTTGGCTGCATATCGCGAGTATTCGGGAAGACAGTATCAAGCCGG
ACGCGCCGATTTGCTGGACGGACAGCTATGCCAGCGTTGCCTACGACAAGGTCAGGCGCC
TCGTTCGTAGCGACCCGTTTTCGCTGATCAGCGATTTGATCGAAAGTCACTATGGCGTGC
AAAGCAAGGAAGTACACCAGACCATTACGGCGGTTGGCGTGCCGGCTAAAATTGCGAAAC
AGCTGGGGGTGGAAACCGGGTCGCCGGCGTTGAAAATCATACGGCGCTATCTGGATCGCA
ACGGTGAAACCTTTGAAACGACCATCTCCATTCATCCCGCCGGGCGATATACCTGTTCGA
TCGTTCTGAAACACCACGATGGTAATGGCTAGCGTCGGCTGACGGCGCTTTTACCCACCC
TGATACCGCCCCGGCTTATGCCAGTTCATCAGCATGGCGTTCATCGCCAGCGCACTGAGC
GCTCATCATCATCGCAGAGTATTTCGTTATTTTTTGGGTGTAGTCATTTGTTGAGTGCGG
CAATTGCCGCCGCAGAAATTTGTAATGATTTACCGCAAGCCTGCAATGGTCTTTCATAAA
AAGGTACTCTGAGAAATAGACTTGTAATTGTTTTTCAGAGCTATCTGATGATGTACTCAT
CATCGTTTTATTTAATTTTTTCTTTTTTTCAGTAGAATTTTTTAGTCGATTAAGTTCCGA
TCGTATTAATTTTCTGTGATGGGTTTTCGGGGTGAGTCGGAAATCTTATCTCGTATTCCT
AATAGATTCTTTATGTTAAATATTGTTTTTTATTTCTGGGAGGTGAAACAACGGGTGAAG
ATATATTGCTAAATCGCATCTTTGATAAGTGCATGGTGGCGTTAATGAATTTTCTTTCTG
TCGAGTTTTCCTTTTGTTTTGTCGCCTTATTTTTGATTTATTGGATTTTTTCTCCCTGGA
TAAAAATACAGAATCTTATCCTGCTTGTGACGAGTTATGGCCTCATTTTTCTATCCAGCT
GGCAGTCTCTGACGGTATTGCTGTTGTTTAGTGCTTGTGTTTTTTTTCTTTTAAAGTTAG
CGGTTAATGTTGAATTAAGAAAACTTTCTGTTTATTTGTTGATGTTTTTTACTGTTTTTT
TCTTTGTTATGTTTAAGTATTACTCAGGTCTGCGCGATGGTGTGCAAACGACACTCAGTG
AGTATGATATTACTATCAGTCTTCCCGTGCTTAATGTGTTGCTTCCTATTGGCTTATCAT
TCTATATATTTAACGCCGTTAGTCTGGTTGTGTCCGTTGCAAAAGGAGAGATAAAGCAAA
GTAATATTTTTAATACTTTGCTTTATCTAAGCTTTTTCCCCACCTTTCTTTCCGGACCGA
TCAATCGGGCAACCAGACTATTACCCCAGATAGAGACAAAACATCCGCGCCAGCTAACAG
AATGGCCACGGGCTCTGTTTCTTATTGCATTAGCGATGGCCAAGCTATTCGGCTTAAACG
AATGGCTGGATGAAAACTATGTTTCATCTGTATTCACCGATCCCGAAAATTATACTGGCT
GGCAGTGTCTATTGGCGACTTACGCATGGGCCTGGCAGATTTATTTCAACTTTTCTGGTT
ACACTAATTTGGTAACAGGGATTGCTATTTTACTTGGGTTTCAGATAAACGCCAACTTTG
CACATCCTTATGTTGCTGAAAATATAAAAGATTTTTGGCGTCGATGGCATATAAGCCTGT
CTTCATTCATTCGTGATTATATCTATATTCCGTTAGGGGGAAGTCGACAGGGATGGTGGC
ATACGCAACTCAACATTTTCATTGCGATGGTATTGTCTGGTGTCTGGCATGGTACCAGTA
TTACCTTTTTAATGTGGGGAGGAATACATGGTATCGGGTTGATTGTCTATAACTTCTGGG
TTAAATATCGTCAGACGAAAAACACAATTCTGATACCAGGATGTATAGCGCGGTTACTCA
CCTTTCATTTTGTTTGTCTGGCCTGGATTTTCTTTAAGGCTGGCAGTGTGCATGATGCGT
TACACATGCTGGGGATTATCTCCAGAGCAGATGTGGCGCAGTTGACGGTAAACGAGATGT
GGGGAATTGCTGGTTTTATTGTTTTATCAATTGTCTATCCATCGTTAATAACACTGCGTG
AAAATATCGCTAATACGCTGAAACGCCTCGAATGGTATATGGTGCCTTTCGTAATCGTTT
CATTTTTAGCGTTGGTTTTCTTTTTTTCGCCTTCTGGCGTGCCGGGATTTATCTATGCGA
ACTTCTGAATACCGCACCACGTTGGCTCATGTTTTTAAGAGCCTGTTTGTGATATTGAGC
TGTATGGTTGGGTTGATATGGCTGGATCAGCAATCAATCAATAGTTATTGGGAGCTACAT
TTTCATACTAAAAGTCCGTGGGATGGCATCACCAGTCCATCATGGATATTCGGTAATCAT
CTGATGAAAGCCTCACTGGCAGCCAAAGATACATTTGTGGAGAGCCTGGCATCGGCTCCA
GAAGGCAATACATTGCAGTCGATGCCTGACGACGACACAGCACCTGTACCACTGCAGCAC
ACAGCAACCCCTTCTGGGAAAAAACCGTTACCCTCTGCCGCTGCCAAAGAGCCTGCCAAT
CACGTTGACGGCAATTCAACTAACCGTTCTGTGAACAGTACCGGCAATGCCAGTAGCGAG
GCAGGTACTGTGGTATTGAAAAATGGGCAGACCGTCCTGTTTATTGGTGATTCTATGATG
GAGGGCGTAGCGCCTCACGTCATTAAAATGTTACGCGACCGCTATAGTGTGGCCGGTATT
GATTTAAGTAAACGTAGCACTGGCCTGACGTATCCCCGTTTTTTCAACTGGCCGTTAATA
TTGAGCCGTGAGTTGGAAAAAAGGCAGAATATTGGGTTGTTGGTGGTGTTTTTAGGATCA
AACGATCCCTGGGATATGCCGTCTGGTAATGGTAAGAATTTCCTGAAGTTTGAGTCGCCT
GCGTGGGAGAGCGCGTATCGTGACCGTATTCGTTCTATACTGAATTTAGCTCGTGAAAAA
CAGATTCCTGTCATATGGGTTTCTCCCCCGAATGTAGAGAATAAGAAACTCAATCATGGG
ATTAATTATATTAATGGTTTGTTTGAGTCCGAAGTAAAAGCTGAAAATGAAATATCCATT
CGGGGGAATGAGGTGTTTGGCTATCAGAATAGTGTCTATTCCCCTGATATGGAACAGGAT
AAGACGAAAGTACGGATTCGCACTAATGATGGTGTTCATTTCTCGCTAACGGGACAAAAA
ATGATTGCCGAACGTATTTTTTCGAAAATAAACGTGAGGCCCTCATTGAACGAGGTAAGT
CATTAGCATGCCAGATAAAATGATGGGTAAAAACAGGTGTTTGATGATGACGCTCTGTCT
GATTCAGCTTACATCCTGTGGCCGGGGAAATAATAGTTTTCCTCAAGCCACTACGTTTCC
TGTGGCTGGGGGAAATGCGATTCAGTTAATCGATTATGGCGATCCAGGGTTGCAGCAACT
CAAATATAAATTAAGTCATAGCGATAGAGAAAAGATTCACATCCTGCAATTGGGTGATTC
GCATACCGCGTCGGACTTTTTTTCCGGGCAGCTGCGTCGTCATTTTAAACAGCAGTATGG
AGACGGCGGCGTCGGTTTTATTAGTCCTTTGGCAATATCTGGCAACCGCTTTGATAACGT
CTTGTTCCCAACCGCCAAAGGCTGGGACATGATAACCAGTCGAAAAACCAGTAATGCGGG
ATTTACATTAGGCGGTAATATCGCCACGCCACGTCAGGACAATAATGACGCTGAGTTGGT
TGTGCGTGACACTGAGCCGACCTTTTCAATGCAAGCGCTGTACCGTAATCAGACGAACGG
GAAGATACAGATCCAGCATCGGACGGTTGTTCTGCCATGCAGTCAGTCCCGCTGGACATT
GAGCCAGCCGGTGACTGTCCAGTCGCCTGTCAGGTATTCGCTGGCGCCTTCGGGAGGGAG
CCAACTGGCCGGATGGCTACTGTCGTCCAGTAACAGCGGTGGCGTCATGTTGAGTGCGCT
TGGTATCAACGGCGCCCGGGTTTCCATGCTGGATAAATGGCGCGATAACTGGTTATCCAC
GTTACAAATGCTGAAGCCGGATATGGTCATCATGGCGTACGGCACGAACGAAGCCTTTGA
CCAACAACTTGATATCCAACGTTATCAGCAAAATTATAGCGAATATGTACAGGCTATCAG
GCGTGTGTTGCCGGAAGCGGTCATTTTGCTGGTTGGCCCCGGTAGCAGCATCAGCAATAA
AAATGGCGCATCTTGTCAGCAGCTCCAGCCAGCTTTGCTAAAACCGGTTATTCAGGCCCA
GCGAGAGGTTGCCCAATCCTATCACACGCTGTTTTGGAACTGGTTTGATTACATGGGGGG
AGACTGCGCTATTGAACGCTGGCAACAACAGGGAATTGCACGTCCTGACTTGATTCATCT
GACCCAGCAAGGGTACGAGCGTAGTGCTGACGCGCTATGGCAGCAGTTTGCGGCATTACT
CAATGCAACTCAGTAATAGCGGAATAGCCGTTCGCCTGATGGCTACCATTACACCGCCAT
CTTACCCGCCTTGATACCGCCCCGGCTTATGCCAGTTCATCAGCATGGCGTTCATCGCCA
GCGCGCTGAGCGCCGACCACAGCAGCAGGTGAACGGGCATGGTGAATATGGACACGGCGA
ACACCAGCACATCCAGCAGCATCTGGCTTTTGCCGGCATTGATATTGAAGCGTTTGTAGA
GCCACAGGGTGACGACGCCGGTGCCGCCGACCGACGCATTGTGGCGCGCCAGCGAGAGAA
TGCCCATGCCGAGAAAGGTGCCGCCCACCAGCGCGGAAAACAGTGGGTGGATATAGTTGA
TGGTCAACAGGCCGGGCACCGCCTGGGTGGCGGCGCTCAGGGCGATATTGACGATCAGCG
TTTTCAGCGTAAAGGCGCGCCCCATGCTGAAGTAGCAGAAAATCATGAACGGGATATTGG
CGAGGATAAACAGCACGCCGATCGACAGCGGAATAAAGTAGGAGAGCAGTAAAGCGATGC
CGGCAATCCCGCCGGTGATCATGCCTGAGAGTTTGAGCAAATTCAGGCCGATCGCAATAA
ACATCACCCCCAGCATCAGGCCGTACACGTCGTCTTTCAGGGTGTGAGCCAGCCCCGGTT
TCCGGCCGGTTTCCGCTGCCTTGGCTAGCGCGACAGACTCTTTTAGCATGGGGGTGACCT
CATCAATTCGATTTCATTCGTTTAGCCATAAGAAATGCATATGTTTGCGGTTTTCATGAC
TAAACATTCACTGATGGCGCTCAAGTTAACATTGATCACGGAGTGAGTTTTAACTAAAAG
AAAAGCCGTTTATCGATTAAATTAGGGATTATCGCTCATTGAAGTTGAATAAATAGAGGT
TTTAACTCATGAAGATCGACCGTATCGACGCGCAGATTTTGAATGAGCTACAACAGGATG
CGCGGTTGAAAACCACCGAGCTGGCCGAACGGGTGTGCCTGTCGGCCACGCCCTGCACCC
GGCGGCTGAAACAGCTGGAAGACGCGGGCATGATCGACCGCTACGTGACGCTGCTGGATC
AGGAAAAGGCTGGATTTCCGGTGAACGCTTACATTTCACTGACGCTGGAGCCGAAGTCGG
AAGCCACCTTCCGCAGGTTTGAACAGCAGATCGCCACCTTTGACGAGGTGATGGAGTGCC
ACCTGATGTCCGGCAGTCACGATTTCATGCTGCGGGTGGTGGCCGCCAGCCTGTCGGATT
TCGAGAAGTTTTTGCAGAAGAAACTGATCAAAATCGAAGGACTGCGTGATGTGCAGTCCT
CGTTTTCACTGCGGCGGCTGATCCACAAAACCGCGCTGCCGGTTAAGGCGACGGCGTGAC
GTCAGGCGGCGAATTCGCCGCTGGCGACCAGAAAATCGATCAACGCGGTCAGCGTTTTCA
GGTCGTCAAAGGCAATGTTGTGAAACAGCGCGATGCGTAACTGATTGCGCCCCAGCGCCC
GGTAACCTTCGATGCCGTGCGCCAGCCCTTGTTCGTCCAGATAGCGGGTCAGTTTATCCA
CGGAAATCGTATCCGCCACGTCGATGGCGGCGACGGTGGTGGAGCGAAACGCCGGTTCGG
TCACATAGGCGGACAGGTAATCCCGGTCGGCGGCCCACTGGTACAGCAGCGCCGCTTTGG
CGGCGGCCTGACGTTCCACCTCGGCGAAGCCCAGCGCGTTCATGCGTTTGACCTGTTCGG
CGAACAGGAACAGCGTCACTACCGCCGGAGTATTGTAAGTCTGCTGCTGTTCGCTGTTGC
TCAGCGCCAGCCGCCAGTCGGCGAATGCCGGGATATAGCGGCTGGGATCGGCGGCGATCT
CGGCGATCCGCGCTTTGGCTTTCGGCGACAAAATCGCGACAAACAATCCGCCTTCGCTGG
CGAACACCTTTTGCGGCGAGAAGAAGAACACATCCACGCGGGACAGGTCGCAGGCGATTT
GCCCTGCGCCGCTGGTGGCGTCTACCGCCAGCAGGCAATCCTCGCCGACCTCGGGTAAAC
GGGTGTTCATCACCCCGGTGGAGGTTTCGTTCAGCGTGCAGGCCACCACGTCTGCGCCTT
CCGTCACAAAAGCCGTGTTGGCCTGACCGTATCCCACCGCGACGCTGTCCGCCTGAATCC
ACGGAATCCGGCGCGAGGCTTTGAACCACTTATCGGAGAACTCGCCGCAGGTGTGGTGGA
CGATGCGCTTTCTGACCAGCCCGAGGCCGACCATGTCGAACAGCGCGGTGGCGCCGCCGT
TGCCCAGCACGATGCTGTAGTCGTCCGGCACCGACAGGTAATCCCGCAGGCCTTGCTGAA
TTTCGCGGCACAGCGCGCGCACCGGCTCTTTGCGGTGGCTGGTGCCCAGCAGGTGCGGCC
CTTTATCTTTCAGTTGCGTCAGGTCATCAAGCTGAATCAGCGACGGGCCGCAGCCAAAAC
GGGGGTCGGCCGGAATCAGTGCTTCAGGAAGGGTTATCGCCACGCGTTTCTCCTCTGGTT
CTGTATTGTTTTCATGATCTTGTTTGCATAACTTTGTTTTCATGAGAATACGCAGGATGG
AAGAAAAGCGGTACGACTATTTCAACCTGGCGATGCGGCCAGCGCTGACGCCGAAAGTTG
GCGCGATAGGGAAATACGATATTAAAATGTTAATTATCTGTTTGCAAAAAACGCATTTTG
TTATAACAATAATAACAGTAGTGTTATTTGGATAAATGGCCGGGGCGATGGTGTGTGTCG
CCAGCCATGACATTTGTTTTTTTCTCAAAAGAATAGTTTTTCTCAAAAGAATAGTTTTTC
TTAAAATAATAATTTTTCTCAAAATAACAGTTTTCCCAAAAGAATAAATTATTTCAGATT
AAATTAATTGCGGATGGTTATTTATATCCCAGGTTAATGTGTGTCGCAGCAAGGCAGCCG
ACACGCCGGTAACTTGACGGATAAGGGGATATAGTAGTAATGCTTTTCTGTCTGATAATT
AAACAAGAAATATAAATCGCTTATTTCTCGATGCCGATGCCGTCAGGTATTATTGACTAT
TGGCAGGATGATCGCTGGGGAGCGGATATATCAATGTGAGGCATTGTCTGCCGATAACAT
TATTTCTGTCGTTGTGGGGTTTATTTTATCTATTCATGTTAGTCGATGCTTTATTATCGG
CTGATATGATGATCTATTGGAAAATAAACATTAATACGTCACAGGAATCCATAACAGGAA
ATAGTTATCGGTAGCCTGATATGCCTTTGCATCACTGAAAACACGGCGATCACGGAGGCA
ATATGGATATATCAGTAACCGAACTGGCGTTATTCCCGGCAGAAGAGCGTTCGCGCTGGA
CGGATTGGCGCTGGCAGCAGAAAAACGCGATTCGGGACGAACCGGCATTGCGGTCGGCCT
GCGGCGGCTGGAGCGAGGAAGTGGCGCAGCATATCGCCAATAATCTCAAAGACCGCAAAA
TGCAGATCACGCCGTATTATGCCAACCTGATACGACAGGCTGCGTACACGGATATCGTCG
ATAATCCGCTGTGGCGTCAGGTGGTACCGTTTTGGCACGATGACGGCGTGACCGGTTACG
ATGGCGAATCAGAAAACTGGGAATTGTCGCATGAAATGAAAACGCCGATTTGTCAGCACA
AATATGACAATCGGGTTATTTTACGCATGGTCAATACCTGTAATTCCTACTGTCAGTTCT
GCTTTGAAGCACTGCGAACGTTAAAGGTTGATTCGGAAAAAGAAAATGCCGGGAGAAAAG
CCTTTCAGGACTCGCTGGATTATATTCGTCAGACCCCCGCGGTGGAGGAAGTTATTCTCA
GCGGCGGCGATCCGATGATGCTGACGGACGCCAAACTGGATGAGTGTCTGGGCGCGATCC
GTAATATCCGCGACTCCCTGTTGATTCGTATTCATTCCCGTTCGCTGACCTTTAATCCCT
ACCGTATTACCGATACGCTGCTGGATATTCTCCGGCGGCACCGCGTCAACGCCTTCGGGG
TTCATGTTTGTCATCCGTTGGAATTGAGCGACACCTTCCGCGACGCGGTAAAACGTATTC
AGCAGGTGGTGCCGATTGTGTTTTCCAATATGCCGCTGCTGCGCGGCGTGAATGACAACG
AGGAAACGCTCAGACATCTGTTTATCGAATTATACCGCATGGGGGTCAAACCCTATTATT
TATACCATTTTATGCCGTTTTCGCCGGGCGCTTCGGAATACAAGGCATCGATTCGCGACG
CCATCGCCATCATGAATCGGCTGAAACGCCGGGTATCCAATATTGCGTTGCCGGAATACG
TGTTGCCCCACGCCAAAGGGAAATTCACCGTCCCGTTGCTCAGCGGCGTGGAAGAGATGC
CGCAGTTTGAAGACATCGACGGAAGGCGTTTTTACCGTTTCACCAACTGGCAGGGCGATG
TGTGCCGCTGGCAGGATAGCTAACGACGACACAGGGAGAAAAGGCATGAAACCCGAAGCC
ATTTTGTTTGTGGATGTCAATGATACCGCGGTGCCGGTTTATACCTACCGCGAGCCGCAC
TTTGCCGCGGCGCGCCGACGGGGGCTGACGTGCCTGACGGCGGCGTGGAGCGGCCACCGG
CAACGGCAGCGGCTGGAAGCGGACAGCGACGAGGTGTTCTGGTTGCCGGCGTTGTCGGTG
GCGTCGCTGGATGCACTGCTGCGGCAACTGGCCGAGCGTTATCAGGTGCGGGCGGTGTTG
TGTCACGCCGGTCACGCCTCGCCGCTGGGGCAGATGGGGTGTCTGGTGGCGGACCTTTGT
CAGCGTCACGGCCTGGTCTACAGCACGGCGCAGGCGGTGGACCGGTGTAATAACAAGTTC
CTGATGCGTCAGGCGCTGACGCGGGCTGGCGTCCGGTCCGTAGCGTATGCGCTGTGCCAT
GATGAAGCGGAATTACAGCGTGAGGCCGAACGGGTCGGTTACCCGCTTATCGCCAAACCG
CCCTACGGGGCGGCTTCCGCCTTTATTCGCAAATGCCTCGACTGGCCGCAGTTGCAGGCG
TACTACCGCACCTTTCTCGAACAGTATGACCGGGCGTCTGTCGCCAGTTTTTATGGCGAA
TCACACCATTTCACCGATCTTGACGGGCATTCGCACCACTATGTGCCCGGCCGCTCCGTG
CTGCTGGAGTCCTATATCGACGGCGTTGAAGGCAGTGTGGAGTGTGTGGCGACAGCACAG
GCGGTTTTTCCGGTGCTGATTAATGAAAAACTGCTGCTGACCACGCAGGGCACCACCGTG
CTGGAAAATCTACTGATTACACCGCCGGTTGCCTTCTCCAATGTGCAGCAGCAACAGATT
CGGGAATACGCCGTCGCTTGCCTGCAGGCGGTGGGGCTGACGTACGCCGTGGCGCATGTC
GAGTTCCGTATGACGGCGTCGGGGCCGGTAGTCATTGAGGTCAATCCCCGGCTGGGCGGG
CTGTATGTGAACGCGGCGTTTCAGGATATCGCCGGGCTGGACCCTTACGACCTGTATCTG
TCGTTGTTGCTGGCGCAGGACGGGGTTGAGGCGTCGTTGCGCGCGGCCTGCGAACGCGCC
GCCCGCAATCGGCAGCACTATTCGATGTTTGCGATTTATCCCCCCGCCAGCGGCTATTTC
CAGGGTTTTCAAGGTCTGCCGTGGGTCGAGCGTCACCCGGCGGTACTGGCGTTTGGCCAT
TATCCGGTGGGGCATTACGTGGATGCCGATATCGAAGAGCATTACCTGTTCAAAGGGTGG
GCCCGCGTTGCGTCGGCAGAAGACGCGCAGGCGCTGTACGACACGTTGCAGCACCACCTG
CGCCCGATGATCGACCCGCTGCCGTCCGCCGTCGCCGCATCGCCCGCCGCGATACGTTAA
ATCAGGAAACTCGCCATGAATGCAGACAGGACTAATGCCGACGGAATTGTTGAGCAACTG
GCGCGGCAGGATTATTGCCATTGCGCCGCCAGCCAGGAATGGATTGCCGTGGAACCGGAG
GAAGAAAAGAGCTTCAAAGCCTATTGGGATAATCTGGCCGAGGATGAAAACTTCAAAAAC
TACACCTGCCGCGAGCGGCGGATTCTGCGGTTTTTCCACCAGCCCGGCCGACCGCTGCAA
CTGAACGCCGACGCGGATTATCGCTCCACGGTGAAATACGACATCGACTACAAACCGGGG
CCGAATCATTTGCAGTATGCCGAAGAGGGGTTTATCCACCATCCGCTGTTACAGCGCATT
GTGGCGACGGATATCGCGATGATGCGCCCCTGGATGGCGGCCGATCGGCAGTATGCGATC
GATATTCATCAGTTTCGGGTCAAGGCGAAAAAAGGCAACAGCAGCCCAACCACCTCCGGC
ATTCATCAGGACGGCATGGCGTGGATTTGCATGCATTTTATTCAGAGCGTGGACACGCAG
CCGGTGGTATCTGAAATTTTCACCTCGGCGCAGGAAACGTCTCCACCGTTGCTGGCAACG
GCGATGAGCCGGTTTCTGGAGACGCTGATTGTGAATGACAAAAAGCTGTACCATCGCGCC
GGGTCGGTTCGCCCGGCGGCGACCGCGGAATCCGCCTATCGGGATTTGCTGCTGGTGACG
TTTCGGCCGGCGTAGGAACGTTAACAGGGAACACAACAGGGAACACAAAAAGGTAATCCG
TCATGGCTGAGCATCATGATATCGACATGGGACAATCCCGACGCAATGCCGGGCTGATCA
TCGCCGCGCGTTTTATTTCCGATTTCGGCGCGTTTCTGAATATGGTGGCGCTGTCCACCT
ACGTGTATTTGCTGAGCAACAGCGTGGTGAACGTCAGTATTTTTCTGGCCTGCCGGGTAG
CGGGCGGGCTGCTGGCGAGCCTGATCGGTACGCCGTTCTTCCGCCGCTTTCAGGGGCGTG
CGTCGCTGGTTGGCTTCGACCTGCTGCGGGCGGCGTTGCTTTCATTGCTGCTGGTGCTGC
CGCCAGCGTGGCAGTTGCCGCTGTTGCCGGCGATCGCGCTGGGGGTGGGGGTGGGGAACG
CCATGTTTGCCATTGGGCTTAATAGCCAACTGCCTTATTGGGTGGCGGGTTCAATGCGGC
TGACCACCAACGCCTGGCTGACTTCGGTGGCGGCCAGCGGCGCGGTGCTGGGCAGCCTGG
TGTCGGGGCTGCTGGTCGCCGGTTTCGGCTATCCGGTGGTGTTTGTGCTGAACGTGGCGA
CCTATCTGGCAGCCGCGCTGCTGATTCTGCCGTTGCGTATGGTCGAAAAACCGCAACCCC
GCACGGGCCGGCGCGATCGGCTCAGCGAGTGGCGTCAACTGAAAGCAGGGCTGCGCAGCG
CGCCGATGCTGGCGGGCATGCTGATCGTCAGCATGGCGGACACCCTCGGCAGCGCCGCGC
ATAACGTGGGCTTTCCGGTGTTGTCCGCATTGATTTCGCCCGACAGCGCCAGTAAGACCA
TGGGGTTGATGCTGGCGCTGTGGGCGGTGGGCAAATTCGCCGGCGCGCGGGTCAGCGGTT
TTCTGCTCAGACAAGGGCAGCGCCGGGCGATGGAGCGGGCTTTTTTTATCGGCGTGGCGC
TGATGTCTACCGGTTTTATTCTGACCTTCCAGCAAACCGGGCTGACGTGGCTGCTGGTGT
TTGTGGTGTGGGCGGGCATTGGCGATGGCGTGGCGGAGGTCAGCCTGATTTCCCGCGCGC
AGAGCGAACCGGAATCCCTGCGTCTGCCTATTTTCAGCCTGCTGACGTTGATGCAGATGA
CCGGGTTCGGCATCGGCATGCTGGTGGTGGCGCCGTTTTATGTGTGGTGGACGCCCGCGG
CGGTGATTGTGCTGTTTCACGGTTTGCCGCTGTCCATGCTGCTGGTGGTACAGGGGTGGG
CCTACCGTTATGGTCAGCGTACTCAGCTCGCCAAAGGTGATGTCGCGAAGCAGCGCGATG
CGTAGCGGGAGGCAGCGGTACAGGGTGAAAGGGTCGGTGAACGACGGGATGTCATGTCAC
CGACATGCTCCCGTCAGTATCAGTAAGAGGCATCACGCCATCAAATGACATTCCTGTTGC
GCAGGGCCGCTACCGCTTCGCTGTCATAACCCAGTTCGCGCAGCACCTCTTCGGTATGCT
CGCCGTACAAAGGGGAGCGGGTGATATCCACCGGGCTATCGGACATTTTTATCGGCATGC
CAACGGTGGTGTACCTGCCACGCGTTGGATGATCGACCTCGACGATAGTGCCGCTGGCGT
GCAGGGCATCATCTCTGGCGATCTCTTTCATTGAAAGAACCGGGCCGCAGGGGATGTCAT
AGTGGTTGAGAATTTCCATCACCTCGAACTTACTCTTGGTCATCGTCCACTGTTCGATAC
GCTGGAAGATCGCTTTTAATCTTGGCAGGCGGGCGGCGGGCGTGTTGAAACACGCGTCCT
CGATCCAGCCATTTTCGCCGATCAGGTTGCATATCGCCGGCCAAACCGCCGCCTGAGCGA
TGAGATAGAGGTAGGCGTTGTGGTCGGTTTCCCACCCCTTGCATTTGAGGATAGACCCCG
GTTGCCCCCCGCCAGAAGCATTGCCTGCACGAGGCACCGCCTCGCCAAAGCGACCATCCG
GGAATTGTGGATATTCTTCCAATACGCCGGTACGTTCCAGTCGTTGTTGGTCACGCAGTT
TGACCCGGCATAGATTGAGCACGGCATCTTGCATTGATACCGAGACTTTTTGTCCGCGTC
CGGAGGTGTGACGCTGGAAAAGTGCGGAAACAATGCCAAGCGCGAGGTGCAAACCTGAGC
CTGAATCGCCGATCTGTGCGCTAGTGACAACGGGTGGCCCATCGTTGAAGCCGGTGGTTG
ATGCTGCGCCGCCAGCGCATTGCGCCACGTTTTCATAGGATTTGCAGTCCTCGTAGCGAC
CGGGGCCAAAGCCTTTGACCGAGGCGAGGATCAGCCGTGGATTGACGGCATGGATGTGTT
CCCAGGTCAGGCCCATGCGCTCCAGCGCGCCGGGAGCAAAATTCTCCACCAGTACGTCAC
AGCGTTGGATCAGGCTATCTACGATCTGCAGGCCTTCGGGCGTTTTGGTGTTGAGTGTCA
CGGCGCGTTTGTTGTGATTCAGCATGGTAAAATACAAACTGTCCACGCCGGGAATGTCGC
GTAATTGCTTGCGTGTCGCGTCACCCTCGCCGACGCGCTCTATCTTGATAACGTCTGCGC
CCATCCAGGCGAGCAACTGGGTACAGCTTGGGCCAGATTGCACATGGGTAAAATCGATAA
TTCTGATCCCGTCTAGTGCTTTGCTCATGAAAATTCTCCTTAGTTCTATTCACCTCTGCT
CATTATTCCTTGGGTCTGTGCGCCCTGATTATCCGTCGTGACGGTCAGGGCGTGTCATCA
GCCGCTTGATGATGACGGCGGTGTTGCCCGCTGTTCTGCCTCAGCCAGGTGCTGGCGCAA
TGCGCGTTCTTCGTTGAAGCGTGCCGTGTCGTCGCGGATGATGGCGACGATGGAGACGGG
CCGCCCGGCTTGCGCTGGTAGCAGTGCTACGGTGAAGGCGATGGAAATCGTATTGCCGTC
ACGCGTCAGAGCCGGGACGCGAAGTAGCGAGGTACCGTATCGGGTTAGGCCGCTTTGCAT
GGTCTGGTGATAGCCGGACCAGTGCCGCTGGCGTTGCCGCTCAGGAATGATGATGTCGAG
CGAGGCACCCAACGCCTCGCTCTGGGTGAAGCCGAACAAGCGTTCGGCTGCGGGATTCCA
GGCAGTGATGAGACCGTCGGCATCACAAATAACCACGGCATCTCCTACTGCGGTAAGGAA
CTGCTGTAGTGTGGGCGTCATCGTGTTTACACCGCTTTGGCTGCATGAATGAGCGCAATC
TGCTCTGTTGAGTAGCCCAGTTCCGCCAGTACGCCGTCGGTGTGTTCGCCGAGCAGCGGT
GAGGCGGTAATCTCTGGTTTGAGAGTCGAGAACTTGATCGGACAGCCGACGGTCCAGTAA
CTGCCGCGTACTTTGTGTGGCACTTCGACGATGGAACCGCTCTTACGCAGCGATTCGTCG
TGCAGCAGTTCTTTCATCGACATCACCGGCGCACAGGGGATGCCGAACTTACCAAAGTAT
TCCACCGCATCGAATTTGTTTTTGCCGGTCCTCAGAATGAAACTTTCGATGGCGCCGAAA
ATATCCATGATGTGCGGCTGGCGCGCTTTCGGCGTGGTATAGGCCGGGTCTTCCCGCCAT
TCCGGGCGCTCTATCGCATCGCAAATCGGCGTCCATACCAGGTCCTGTACCGTGAAGTAG
ATGTAGGCATTAGGGTCGGTCTCCCAGCCTTTACACTTGAGGATCCAGCCGGGCTGACCG
CCACCGCCGGCATTACCGCCGCGCGGTACCACGTCGGAGAACGGCTCATGCGGATATTGC
GGGTACTCTTCCAGATAGCCGACGTTATCCAGACGCAGTTGATCGCGCATTTTGACGCGG
CAGAGGTTGAGCACGGCGTCCTGCATAGCGCAGGCGACTTTCTGCCCTTTACCGGTTTTC
TGACGACCGATGTACGCAGTCAGAATACCGATGGCCAAATGCATACCGGTATTGCTGTCA
CCTAATGCGGCGGCCGAAATGGTCGGTACGGCATTTTCACCCTTCCACCAGCCAGTGGTT
GACGCCGCCCCGCCTGCGCATTGCGCTACGTTTTCATAGGCTCGCAGGTGTTCGTAGTGG
TGGCCTTCACTGAAGCCTTTGACAGAAGCCAGGATCATGCGGGGGTTCAGTTCCTGGATG
TGCTCCCAGGTAAACCCCATGCGATCCAGCGCGCCGGGACCGAAGTTTTCCACCATCACG
TCGGATTCTTTGATAAGCCGGGTCAGTACTTCCTTGCCCTCGGGCTTTTTAGTATCCAGT
GTGAGCGAGCGCTTGTTGCTGTTGAGCATGGTGAAATACAGGGCGTCAGCATCCGGGATG
TCGCGTAATTGGTTACGGGTGATGTCGCCTGAACCCGGACGTTCGATTTTGATTACGTCC
GCACCGAACCACGCCAGCATTTGTGTACAGGCCGGGCCAGCCTGTACGTGTGTGAAATCG
ATGATCTTGACGCCGGCCAAAGGCAAATCTTTTTTGTTATTCATAGAACTATCTCCAGTT
TGTGTACGAATGACCAAAGCGATTATTTTTTGATTGCTTTGGCTGGGTTCAGGTTGGTGA
TGCGGCCACTTTCTGTACCGACCGTCTCGTCGATGACGGCGTTGATCAGGGTCGGCTGAC
CGGAGGCAATGGCCTCGTTCATGGCGCGATGCAGTTCATCCGTGGTGGTGACATGTACGC
CTACGCCGCCAAAAGCCTGCATCATCATTTCGTAGCGAGCGTCTTTGACGAACACGGTGG
GAGCCATGTCGGCGCCGCCGGAGGCGTTGGTGTCGGTCCCTTTGTAAATACCGTTGTTGT
TGAACACGACAATGCAGACGGGCAGGTGGTAACGGCAGATCGTTTCAACTTCCATGCCGC
TAAAGCCGAAGGCGGAATCGCCCTCAATGGCGATGATAGGGTTGCCAGTGACAACCGCCC
CGGCGACGGCAAAACCCATACCGATGCCCATAATCCCCCAGGTGCCGACATCCAGACGTT
TGCGCGGCAGGTACATGTCTACGATGCTGCGGCCAAAATCCAGCGTGTTGGCGCCTTCGC
TGACGACGATGGCTTCAGGATTGTCCTTCACGACGTCTTTCACTACGCTCAGTGCGCTAT
GGAAGTTCATCGGCGATGGGCGTGCGGCCAGCATGTCGGCCATCTTGTTGACGTTTTTGG
CTTTGCGTTCGGCGATAACGCCGGTCCAGTCACGCGAGGGTTTGGCCCAGTCGTTGCCGA
TGCCGTTCAACAATGCTTTTACGCAAGAGCCGATATCACCAATAAGCGGCGCATCAATGG
CGACATTGCTGTCGATTTCAGTCGGTGCGATATCGATTTGGATAAATTTCTTCGGCCCGT
TTTCTTGCCCCCAGGTCTTGCCTTTACCGTGTGAGAGCAACCAGTTCAGACGCGCACCGA
TCAGCAGAACCACATCGGCTTCTTTCAATACGTAGGAACGTGTGGCGGCGGCTGACAGTT
CATGCGTGTCAGGAAGCAAGCCCTTGGCCATGGACATCGGCAAGTAGGGGATACCGGTTT
TTTCGACTAAGGCGCGAATCTCGGCATCGGCGCGTGCGTAAGCCGCCCCTTTGCCCAGCA
GAATGAGGGGCCTTCTGGCGTTTTTGAGCAGATCAAGCGCACGGGCGACCGAATCCGGGG
CGGGTAGCTGGCGTGGCGCAGGGTCTACGACCTTGATTAATGATTTGCGGCCTGCATCCA
GCGACAGGGTTTGCGAGAACAGTTTGGCCGGCAGATCCAGATAGACCCCGCCGGGGCGCC
CGGATACGGCTGCGCGGATGGCACGGGCAATACCGACACCGATATCTTCGGCCCGTAACA
CGCGGAAGGCGGCCTTACACAGCGGTTTGGCGATGGCAAGTTGATCCATTTCTTCGTAAT
CGCCTTGTTGTAAATCGATGATTTCACGTTCGCTGGAACCACTAATCAGGATCATGGGGA
AACAGTTGGTCGTCGCGTTGGCAAGCGCAGTCAAACCATTCAGAAAGCCCGGTGCGGAAA
CCGTCATACAAATGCCGGGTTTGGCGGTGAGGAAACCGGCTGCCGCCGCCGCGTTACCGG
CGTGCTGCTCATGACGGAAGGAGATCACTCGCATGCCTTCCGCTTGGGCCATACGCAGAA
GATCGGTAATCGGGATGCCTGGCAGGCCGAAGAGGGTATCAATATCGTTCAGTTTGAGTG
CATCCAGAAAGAGATGAAATCCATCAATCAATGTTGTTTTTTCTGATGCCGCATCAATTG
CGGTATCAATTTCAGTAATAGAAGACATAAGACCTCGCTTTAATTTCCAATGTCATTAGT
TTCTGTAATAAAGTTAAGTTTTTAGTGCGTGGTTATTAGCATTTCATTCGTTTCCTTCCA
GATGGGAGGATGTTTCCAAAGTGGAATAAGAACGAGCCCGGAAAGTAACGCCATGACGGA
GGAGACAATGATGGTGAAGGGGGTGCCATAGGTGGAGAGTAAATAGGCAGAGAGCACGCC
ACCATAAATCCCGCCTAGCCCCTTGGCTGAGGCATACAGCATGCCGTAGTTGGAACCAGA
AGCGACTTCGCCGTAGTAATAACCAACGATTGAAGCAAACAGTGAATATAACGCCCCCCA
GAAGAAGATCGATATAATACAGCTGCTGATGAATCCTGTTGCGCTGCCTGCTTCGGCAAG
AAACAGCGCTACAAGGGAAAACAAACCGCTCAGGATATAAAAGATAGTCATGGTTTTATC
GATGCCGATTTTATCCGCAATCCAGCCGCCAACAACCCGGCTAAGGCCGCTTGTAATTGC
CATCCCGACGGTAACTACCGTGCCTGCCGTCAGACTAAAGTGAAACGCCGACGCAAACTT
GATGCTATTTGAAATAAAGGTTAAACCAGACGCGGATACCAAAACGAAAGAGGCAATTAA
CACCCAGAACTGCCAGGTATGCATTGCTTCTCCCATACTGTATTGCTTCTCGCAAGGACG
TTTTACTAGTTTATTCTTTGTTGCCGATGATGGTGTAAAATAGCGCCAGCCTTTCGGTGG
GTCTTTCATTAACAGGCCCGTGATAATAATGACTCCGGAGATGACCGCAGCCATAATAAA
AATCACATTAAAAAATATATTATCCGGGGCGTCTTCTGGAATACTGCGGATTGGGAAAAT
AAAAGGTAATGCTCCCCAGGAGAAAGCAGCAGAAATAAGACCTATGGTGATGTTCCTGTG
GTCAGGGAACCACTTGTTGCAGGTGGTAATCGCCGCGTTATAGACGAATCCGCAGAAAAA
ACAACCAATACACCAGACAGTGAGCACGACTTTATAGGACAGTACCTGCCCAAAGGCACA
AACCAGAAGGCCGATGCCCGAAAAAATACCGGCGACGACAGAAACTGCCTTCGGGCCAAA
CTTGTCACGAAAAATCCCTCCGGGCAAGGTGCCGAATGCCTGAAAAATGACGAACATGCT
AAACATCAGCGATATTTTGGTTGGGTCCCAGCCATAAGTTTTTGCAAAATGCGGTGCAAT
GACCGACCAGGCGTATTCATAAGGGCTAATAACGGACATTGCCAAAAAAGCCAATGCGAA
AAGCCACCATCGGTTGAAACCGAGTATGTCCTTATCCGTTCGCTTTTGCATAGTTATTAT
TTCACTCATAATACACTCTCCTGATTTAGAGAATTTGAAAATAAGAGTTGTAGCGAAACA
GGAAGGGAATAATGTGGCCATAATAATGGCCACTTATTCACAACATGTTTACTTGATTTG
TCTATTTATGATTTCTTTTATTTGCAGGTGTATTGACTGTCTTACTTGCCTCCATTTCTT
TACTTATTCCAACGATATGGCTTTACGCGATGGTTACATGTGTGTCGGATGAGTTATTGT
TCACCTGACTAATTGATTCGGTTTTTAATTATTTCTCTTCGCTACAGGCGAAGTCTGATG
AATTTTTAAATCACTGTATTTTTCTGGATACAGATGGTTACGATTTTAAAATCGAGAATG
ATTAAGAACATACTTATACAACTCATCAGAAATAGACCTCCTGCGTAATTCAATGTTATC
GACGATAAAGCAATGTGAAACATTGTCGTTACCAATTAATAACCATTCACCTTTTATTTG
TATTGGCTGCTTCCTCTTTAATAAATTATGGAGGTTTTTCTGGTCATTTTGATAACTGAT
TTGTTGTCGTCATAATAAAATTGCTCTTCGTTCTTTTTCTGGTATTTATTAATAACCACA
AGCTGCTGACTGTGGAAATGTTTTTTTTTAATCTATCGATGACTTTAAATCATGAATATT
TCAAATATATCGTTAAGACAGTTACGCATTTTTTTAGCCGTTGCAGAGCATCATGGCTTT
AGCCGTGCTGGCAACATGATTTCCCTGACTCAGTCTGCTATGAGTCACAGTATCGGTGAT
CTGGAAAGTGAGTTGGGGATCCGGTTATTTGAGCGCACGACCCGGGAGGTTTTGTTAACG
CAAGAGGGGGCTGAGTTGTCAGAAGCACTCCGTCGTGTGCTGGGTGAACTGGAAACGACA
CTCTGTACTGCTCAAAGCCGGGCGGAGCGACGACGTGGGTTGGTGCACGTAGCGACCAGT
CCGACGATTTCGGCAGGGATCATGCCTGACTGTATCATGCAGATTGCTGAAAATTACCCG
CAGGTCAATCTGATCATCCATGATTGTGTACAGCAGCAGGCTATGCAGATGGTTGTGGAT
GGCGAGGTAGATTTTGGTGTGGTTATCGAATCTTCAGTACCGTCTGACCTGTATACGGAA
ACGTTTATGGAGGAGCCTTTCTGTCTGGTATTGCCCGAGAGTCACCCGGTTGCACGGCTA
AACCGAGTGACATGGTGTGATTTGCAGAACCAGGAACTGGTATTGCTTGATTATGCTTCA
GGTAGCCGCCGCTTAATCGATAACGCATTGATTCGTCATGGCGTTACACCTCATGTCATT
CAGGAACTTGGGCATGTCACCACCATTTTTCGCATTTTACAGTCGGGTATCGGGGTGTCG
GTCATCCCGCAGCTGGCGTTATCTTCCCTTGAATGCTCTGGTCTGGCCGTACGTCAATTA
TGGCCAATAGAGAACCGACGATTGCAATTGGTACGCCGCCGCAATCGTTCGCTTTCCACC
GCCGCTACCGCAGTCTGGACGTTAGTTCAGAAACTTTGTCAGGCCTAGCGTGTTACCCGT
GTCAGTCAGCAGTACCGGTAATTTGTTGTATAGATAATGAAAAAAACAGATTGATGATGG
ATTTGATGAACGGACGGACAGCCTATCTTGTCATCGATCATTATCTGGTCGAGTTTCCAG
AAAAATGCACCGTGTACCGACCGCGCTGAGAACTATCAGAGAACGGTACAGACTGGTTAT
TTATGCTATTCATTTCATTGCGCCAATATCAGGGACGGTATCAGGTTTCAGGCAGGTCTA
CGTTATTCGGGGCTGCGGCGACCATTATGGTCAGCGTTGTGCAGCAAGGCTTTCTGGTGG
GATGATGAACCCTCATCACGATCAAAAGGAGTAACACCGTGTCAGCACAATGGGAGAAAA
AAGACTACCAGGTATCGACGGATCTGCAGCGGCTTGACCTGGACATCATTCATGGCTATC
TCACCACCTCCAGCTGGGCGGCGGGTATCGACCGGGAAACGGTCGCGCTGTCCGTCGCCA
ATAGCCTGTGTTTCGGGCTGTATCATCAGGCGCGCCAGATTGGTTTTGCCCGCATGGTGA
CCGATTTCGCCACCTTCGGGTATCTGTGCGATGTGTTTGTGTTGCCCGCGCATCAGGGCA
CCGGGCTGGGCCGTTTTCTGGTGGAATGTACGGTAAACCACCCGCGCTTGCAGCGCCTGC
GCCGTCAGTTGCTGCTCACCTCTACCGCGCCGTGGCTGTATCAGAAAGTGGGATACGAGC
CCGTCAACCGTCAGGATTATGCCTGGACGTTTGTTCGTAAGGACATCTACAACACCGATG
TCTACAACACCGATGTTTACAACACCGATGTCTACAACACAGACGTCTACAACACCGGGG
CGGTGTCCTGATGTGACCGGATGCCGGCGTTATTCCGGCGTCGTCAGGTTGGCCTTCATT
TTCTGCAATACCTGCACGAACTGGCGGCGTTCTTCCGGCGTCACGTCGGCAAAGGCGCGC
TGCAACAGGCCGGTGCGCGCATCGGCGAAACGGCGATGCGTGTCTTCGCCTTTTTCCGTC
AACGACACCACCTGCACCCGCCGGTCGGTCGGCGAGGGCTGGCGGGTGATCAGCCCCAGC
GTTTCCAGATCTTTCAGCAGACGGGCAATCTGCGCCTTGTCCCGCCCCATGTACTGCGCC
AGAAAATGCTGGCTTTGGCCGGGATGGTGGGCGATCAGCCCAAGCGTGCGCGCCTGAAAC
GGGGCGAGGCCCGTCTGCGTCAGCGCGTCGCTCTCCAGCAGACGCTGTTTAAAACCGTGG
ATCAATTCTCCCAGCAACTCGAAGGTCTGGGCATCAAGGGTGTCACGCATTAATTTGTTG
ACCTTATCAACTATTCTGATTATATGGTTGACGATATCAACCATGTAGCGACGCCCGGTC
GCCCACTCAATCGTGCCATTCAATCGCACCACTCAACCGCAAGGATAAAACCATGCCTTA
TCACTATCGTATCACGCTGGAAAATATCACCGATAATCGCGACGACGCGCCGCAAAATCG
TGCACTGACGTTTGACGTCATCAATCATGACGATATTCTGGAAATTATTGAGAAAGTTCG
GTCAAAGGGGATTTTGCCGGACTCGGAGGTCGCCGCGTTCTGCACCGGACTGAAGCTGTT
TAGCGAGGTCATGATGACTCATCGCAAAGAGGCGCTGTTCCAGGAACTGGCTCCCGCATT
TCGGGACTTTATGCTGCGGCTGAAACGGGGGGAGACGGCCTGATTTGATGTATCGCGTCT
CCCTGATGGCATGGACTGCCGGTGAATGTGAGTGAGATTCGGGCGTACTCGCCG
>NODE_4_length_23621_cov_3.760024
CTATTACGCTGCGCAAACCGTCATATGCGCAGAAAACGCACCAGTCGTGGATTGAGGCGG
GATTTTATCACCGCGTAACCGGTCAGGAGCTGGCTGAAAACAAGGACGAGGAACTGACCC
GATATTACAACAACGGGGACACCCCCCGCTTTATTGAAAAAGCTGTCGAGTACGGCAAAA
CGCTCTTTATTGTGGGGGAAACCGGCTCGGGTAAAACCACCTACATGAAGACGTTGCTGC
ACTATATTCCGTCGCATCTCAGGCTGACGACGATTGAAGACAACCCTGAAATCCGGTTTT
ACCACCACGCTAATTATGTGCATCTGTTTTACCCGGCAGAGGCCACCGACGAGGCAATTG
TCACCCCCGGCAGGCTGATACGGGCGAATTATCGAATGAACCCGGACCGAATTCTGCTGG
CGGAAATTCGCGGGCGGGAAGCCTGGGACGCACTGAAAATTATCGGCTCCGGCCATGAAG
GGCTTATTACCTCCCTGCACGCGGGCAGCCCGGAAGAGTGTATTGAGGGACTCATCGACC
GCTGCTATGAAAACCTGGACTGCCACAATATCCCGTTCGATGTGCTGTTACGCAAGGTGC
TAAAAAGCATTGATGTGATCGTCAGTATTGATATTCATGGCGACGTCCGCCGGATGAGCG
ATATTTATTTTAAACCGGTACACCTTCATCACATGAAGGAAATATTCAGATAGACGAACC
ATTGCCCCCTGCCACCCAATAAAGGTATTCGATATGAAACTCGTCATACTCACCGCCTTT
CTTCTCGGCATGAATGTATTATTTCCGGCCTCAGTGATAGCCGCTGATGCCTGTGAAGCT
GTTTTATGTCTGTACGGTAAAACCACCGGAAACAGCGGTGGACATACCTGTCAGTCAGCT
GAACGCGCCTTCTTTTCTATTGTGAAAAAGAACCGGCACGGTTTTCTCCCCGGCCAGACT
GCCGATGCCAGACAATCCTTTTTAAACGAATGTGATTCGGCTGACCCGGAAATTATCGAC
CAGATAATTAGCAAATTTGGCCGCGTTCGTGGCTAATACTGACGAACCGGGCGCAAAGGC
GTGACGGTTTTCAGGTTTTTACGGCCCGCCCATTTTTCGCGAGTTAAGGCACGAAAAATA
CCGGGCCGTAAAAATGAGGCAGCGGACAGAAATATTTTCGCGGATTACGACGCGAAAATA
TTTCAGGCACCGCGCCTCACCGGCAAACAGCCGCGCCCACGCGGCTTTTGTCGGCCGGGG
GGAGCCGCAAAAAATTTGCCGCCCCAGCGAGCAAATAGGCGCGCCCACGCGCCGGTTTTT
GTGGGGGGCGTGCCCCGCACACCGTCGCGGCTAAGTCTCCGGCCCAAAGCCGGTAGCGTG
GCGCGACCACCCACTTTGAAGGCGTTTTCCCATTTTTTCGCTTGGCCGGAACGGACAACA
GAAAAAATAGGCGAAAAACGGCGTCTCAACGGGGGTGGTCGCGCGTAGCGGGCGACGGTG
TGCCGCCTTTGACCCTGGGGGTTTTGGCGCGGCGTCCAGCCACGACATTACCCCCATGTG
ACATGCAGTGAGAGCGTCCAGCCCGCATGAACTGGCGCACGCTGTTTCGTGTCAGGAAGC
ATGCTTTCCGACACATGACCGCAGAGCGGTCACCTTCTTCGCCCCAGACGTTCGCCCCGC
CTTTTCGCCCAACACCGTGGGGCGAATTGATGGGGCGATGCGTTGGGGCGAGTCTCTGAC
GAAGGAGGCATCATGATTTAAAATAAGCTTGCCGTTTCACTGTCGCCGATAGTGAATGGT
GCTCTGGCCTTTATTGATGTTATGCAACAGCATCAATTGATGATGGCGCTATTATCGGGC
CTGACCCTGCCGTTTTTCGCTTCAATGAAAAGCGATGATCGGCAGAAAGCCCCATTATGG
AAAAAGCTGATTATCACTTTTTCCCTGCTGTGTTTCCTGTTTAGCACAGTGGGCCCCTTA
CTTATTAGCGTTTTTAGGTGGCTTTATAACGATCGGATACTTACCCGCATTCCCATTCTG
GACTGGTCAATATTAATTACATTTACCGTGGCAGGGCTTATTCTCCATATTAGTCTGCGC
CGAGTATTAACGCCTGAAGTGGATAAAATAAAAAAACAACTCATCAAAAAGACCAGTCTT
GAACGGGAATTACGCACCGATGTACGCACGGTAAAATCCCTACTGCCGGAAACGCTGCAT
TATAATCCGCTGGATTATATCAACCTAAATAAGGGTATTTTTATCGGGATGGACAGAGAG
CAACAGCCGATGTATCTCCCGTTAAAAGACTGGCAAAGACAACATGCGGATATTATCGGC
ACCACCGGGGCTGGAAAAGGGGTGGCCGCCGGGATATTGCTTTATCAAAGCATCCTGGCG
GGTGAAGGGGTATTTATTATGGACCCAAAGGATGATGAATGGGCGACACATCTTTATCGC
AAGGCCTGCGAGGATGCAGGCAAACCCTTTGCCTTAATTGACCTGCGAAAACCGCAATAC
CAACTAAATCTGATTGAAAATATTACGCCTGACGAACTAGAAGAATTGTTTGTTGCGGGA
TTCAGCTTGGCGGAAAAAGGTCAGGAATCCGATTTTTATCGTATCGACGACCGAAAAGCG
GCACGTATGGCGGCACAATTTGTCAGCAGTCATCCCTCTTCGACTATCCGCGATATTTAT
AACGGCGAATATGTTCAAGGTATCGCGGAGGATATCAAAGCCTTTTTCGGCAAGATTGAA
GAGCTGGCGTTGCTCAATGCCATCAACGCGCCGACAGGATTTTCACTCCAATCGGTTTTT
GATGAAGGTGGCTGCTGCTATGTCATCGGCTCAATGCGCAATAGCAAGATTATCACCGCC
CAGCGAATGCTGCTGGTACGACTTTACCAATTAGCAGAAAGGCGCGACCGGGTAAAAGAA
ACGCCCCGCCCCATAGCCATCTTTCTCGACGAACTGAAATACCACTTATCAAAACCAGCA
CTGGAGGGGTTAGGCGCAGCACGGGATAAAGGCGTACATATCATCATGGCCCATCAGTCC
ATTGCCGATTTAAAAGACTGCCCAGCGGATTTAAAAGGCGATGCAGTTGTCGGTGCAGTC
GTTGAAAACGCTAAATTCAAGCTGGCATACCGCGTTATGGACCCGGATACAGCGGAATGG
GTAGCGAGAATGTCTGGCACCATCTTAGTGGATGATGAAATCCGCAAAGCCAAAACTGAT
GCCGTACTGACGGAAACCATCGACGGTGAACGTACTATCAGACAGGCCGAGCGTTTCTTT
ATAGACAGCAATATGATCCTGAACCTGCCTGATTTCGTCAGTTTTATCTTCACCACGAAA
ACACTTCCCTCCGCCTCGCTGATTTCCCCCATCAAAGTGCAAAAACGTGAGCTGGAAACG
TTCACCGTTTCGCCTGATATCGCTGCATCAGCGGCACCGGTAAAACGAGCGCTGGATTTC
AGCGAAGAAGAAAATGTGCCTCAGATCGATTTTTAGGAGAAGACATGTTGATATCAACAT
ATCGTGAGCGCCACAGGCGTAATAACGAGAAAATAAAGATACTGCTGAATTTCCTGAAAG
AAGAAACCTACAGTGACTTTAAAACACTGATGCTGCTTTTTGATTTTAAAAATCACAAAC
CTCTTTATCTGTTGCTTGCCAAAGCCATCAAAATGGGATGGGTACAAAAACATGAATTTG
ATACCCGCACGGGGAAAATTTCTTTGTGGGGGATCACCAGTGACGGGTTAGCGCTGGTAG
TAAAACCCAATGACGATATTTTCCCGGCACGGTTTGAACCGTCCAGAATTACCGGCTGGA
CGTTAGAGCATCATCTCGATAATCAGGCAGCCCGGCTTATTCTGGAGAAAAAAGGCGCTA
CCGGCTGGATAAACGGTGATCGCTCAACCTTCCTCAGCCAATATCAGGTCAAACACCGCC
CGGATGGACTCATCACCCTCCCTGGCGGACAGGTCATTGCGGTAGAAACCGAGCGCCGCC
TGAAAACCAAAGCCCGCTACCAGTCGATTATCGCCAGCCACCTGTTGGCCCGTACTCACA
AACACTGGATGTACGTTTTCTATATCGTGCCGGACCCGCAGAAAAAACGTGCTCTTGAAC
TACTGTTCGCCAGCATCAAACACGTTATCGTTAACCATCAACCTATCCCGCTGGAAGTAC
GACATCGGAATGTTTTTCGTATTTATACGCTTGCCGAATTGCAACAACTGGAGCTGGGGC
AATATTCATAAGCTGGATCTGGCGTTGCCAAATCTCATGGTCGGTTAAGAGCGAGGAACG
GAAGTTCGTAATTGTTTTCTCAGGTGAAAAAAACCAGTGAATACCATGATTTATTAATCA
ATATGGAATCTGGTCAGATTAGCCAGCGACAGGATGGCTACCAAAATAATGGCGACTCAG
GTCCGGTTTATAGGGAGACTTACACCCGCGCTTACATCTTCCATTTTGTCGCTGTACCAG
CGTGCAAGATTACACGGAATTATGTGCAAACTACTAACGTGACAGACCCGCAATAACGTA
CATAAATGTCAACATGCTTTCCGTATCGTATACGTTACAAATCTGACGATTTCATGCTAA
AATAGCACGTATACGTTACAATTGGGGGTACCTATGAAAATAACCAAAACAATGACTGAT
TTTGCCATCAATAAAGAGTTGTTTAGACGGCTTGAAGTATATCGACAAGCCAGGGGCATT
TCACAGGAGGCACTGGTGGATAGTCTCGGCATAAGCAGGCCGACATATGCAAGGCTAGAA
AAAGGAACGTGTAGCTTCAGCACCTTTATAGCGGTGCTTCGACAGCTAAATTTGCTTGAG
GGGCTTGATGCCTTAGTGCCTGAGCCAACAATGCGACCGTCAGACATTATCGCGTACAAT
TCAAAAAGAAAGGTTCGACATAGCAGCGGAGTTGCCGGTAATGCACATTACCGAGTAACA
AATTCTTCAAATGCAAAAACATTTTCTCAGAATGGTGTTAGAGCCATGCTCGCGAACCGG
AAAAAATTTAAGGTTGAATGATGATAACTAGAGCTTGCAACGTTCTCTTTGATAGTATTC
CAGTTGGGTATTTGGCATATCTCGATGATAGCGGTTTTGCTACTTTCGAATATACGGAAG
AATGGCAGTCTGAAGGGTTTAGTCTTTCGCCAATCTATTTACCATTAAGTAATCAAACGT
TTACTTTCTCTGCTCTGGCTTTCGAGACGTATAAGGGATTGCCTGCAGTTTTTGCCGATT
CACTGCCTGACGATTTCGGTAACTCATTAATCAATGCTTGGTTAGCAAGGAGCGGTCAGG
ATAAATCACAATTTTTAGCGTTGGATCGTTTGCTCTATACTGGATCACGCGGAATGGGTG
CGCTTGAATATCAGCCGACTAACAACAACCAGGAAGTTGATAGCCAACCAATTTTAATCG
GTGAGCTTGTAACAATGGCTCAGAAAGTCTTAGATTCTCGAGATAAACTTCAGCTTAATG
ATTATGAAGAATCATCCATGGCTAAGTTGCTTCAGATAGGTACTTCTGCCGGCGGGGCAA
GGGCGAAAGCTGTTGTGGCCGTTAATGCTGACAGATCAGAGATACGTTCTGGGCAGGTTG
ACGCCCCTGATGGTTTTGAGCATTACCTTCTCAAGTTTGATGGAGTACAAGAGCATAAAT
CGGATAAGGAGACGTTCGGTGACCCTAAAGGGTATGGTGTAATGGAATACGTGTATTACC
TTATGGCTAGGGATGCGGGTATTGTAATGTCAGAGTGCGAATTATTACGCGAGAGGAACT
CCGATAGAGCTCATTTTATGACGAGGCGTTTTGACCGAGTTAATAACCAGAAATACCATG
TTCTAAGTTTGTGCGGTATAGCTCATGCTGATTTCAGGAAGCCTGGTGCCTTCAGCTATG
AGGAGCTACTCGCAGTGTGTCGGCAGTTAGGATTGTCCAATAAAGAGCAAGAACAAATAT
ATCGTCGCATGGTATTCAATGTCGTTGCGCGCAATCATGATGATCATACTAAGAACTGGT
CGTTCATGGTTAACGATGAATATAAGTGGACACTAGCCCCTGCGTTCGATGTAGCATGGA
GTTACAAGGCCGATTCTCCATGGGTTAATGCTCATCAACTTACGTTAGCTGGAAAACGAG
ATAATTTTCAGATCAATGACCTTCTTTCCGTCGCAACCCAGATAACCAGCCTTCGCCCAA
GTAAAGCGAAAAACATTATTAATGAAACCATAAAAATTGTGTCTGGCTGGCGAGAATATG
CTGAAGATGAGGGAGTACCAAAAACACTGATTGATAGTGTATGGGAATCACTCAGGATAA
ATTGGTGATGTATACACGGCATATAATTGTATCGTAAACGTTACATATTGGGCTTTTTTG
CGTATTTTTTGTAATGTATACGATGCAGGAATCGGTTCTGCCTTCCGATGTTTATCCTCG
GCTTCATCCCTGTCTTCGTTCACGGTGGATACACGACACACGGGGCGCCATATCTAACCT
CAGATGAAGTTAGCAATGTCCGCCTCTGGCACGGAGCGGGCAGAGAGTAAGATCTCCAAA
TACCTTGAACAGCGTCGTCTGATGCTGCAATGGTGGGCTAATTTTCTGGATGCTAACAGC
AACGGTCTGGTTAGGCTGTTTGACAGTATCAGAACGTGGGCAAGGAACGGTCTTCCGGTT
CCGTTTGACGCCCAAAACCGGGAGATGTTTCTGTTCCGCACGATAGACGAACTGGAACAG
GCTCCCGACAGCCACGGCTAAATGCCGTCGATGAGGAAATCTATTGCGGCCTTTACCTGA
GTACGATACTGAGACGCATCACAAAACACCGCCCCCAGTGCCTGCACAGGGATACTTGCC
AGCTCGTGCGTCATTACGGCGTACTCTTTGCCGTCCGTCAGCCTGACGACGGGGACAAGA
CGATCTGGTCGGCGGCCTGCCGGATACTTTTCAACAGGGAGCAACGGGATCACTATCCGG
CGATTCAACTGCCCAATAATATCGCTTGTGACATCGAGCAACAGCGGGTAAACAGCGCTT
TTCCCGGTATTACCGTATACGGTGAATTGCATGGTTAAAACGTCCTGTATTCATCACTGA
AACAGCCATTTTCATCATGAAAACGGTTTAATGCGTCGATGGCTTCCCTGTTCTCTTCCT
GCCATTTTTTTGCTTCATGGTGGCGAAGCTCTGCATCCAGGGCGGTTGTCAGGATGGCAC
TCAGGTTAATGCCCGCTTCACGCGCCCGGACCAGTAAGGCACGCTCCACCGTCATGGTCA
CGCTTTGCGTGTTGCGTTGTTTCGCGGTCATGATTGCTCTCCTGTATGAGATACGTGTGC
ATTACACGGCACAATACACTTATCATAACACCAAGAACAGGCCCGGCTACCGTTGCAGTC
CTGCAAACGTCACAGTCAGCCGCCATACCTGAGCCGTCGGTTACAGCAATCAGCGGTGTA
AAAACGCCGTTTGCGGGATGCGCGGGCTCTTTGCCGCCCGCACTCGCAGCCTGAGAATGT
TCCGGGCATTGAATGCCCGGAACATTCTCAGGGAAATTGAAAACGCCGTCACACTGTCTG
CTCCGATATCAGGTTAACGCCGCCTTCCTTTGCGGCGTCTTGTGCTTCAACTCAAACCTT
ATCCATTAGATAACGGTGCGCTTTCGATGCTGCACTGGCCGCTTTGAAAATATAGCGCTT
GTCGTTCTTCAATGCTTTCAGCCAGGAAGCGATATAGCTTTCATGCTGAACCTCGCCAAC
GATCCCCAGATCCGCCATCAAGAACGCGCTTCCCAACTCAGCGATCAACTCTTCAAAGGC
GTAACCTTCACTACCAAACTTCCCTTTCATTACACGGTTAAGACGTGTTTTTGCTCCGCT
CCAGTGAACCAGTTCATGCAGACCGGTAGCGTAGAAATTAGCGGCATCGGAAAAAAGATG
GCGCTCCGGCAACCAGATTTCATCAGTTGACGGTTTGAAGAAGGCATTTTGACCTTTCTC
TACGATGCGGGCACCACTGCGGCGCAACAGGTTTTCAGCCTGTGGTAACGGCTCGAACGT
CTCAGCGGGGCTGACAGCTTCGGTATTCAGGGGAAGGCCGTCAATTTGTTCAACATTGAA
CACGGTGAACGTTTTCAGCATCGGGATCTGGTCGACTTCGCCGTCTTCGTTTTCTTTTTC
CAGGGTTGTATAAAAAATGGCGGTCGTGCCGTGCTCGCCTTTGCGAACCTGCCCGCCTAC
TGCCTGCGCCTGTTTGTAGGTCATCCAGCGTGAATCACCGAAGCCCTGCTCTGATGCACT
GCACCACAACAGCATGATATTCATTCCGCTATACGCGATGCCGGTTGCGAAGTTGGAAGG
TAAACCGGACATGCCCGGCACACGCTGCCACGGACACGTCCAGGGCTTCACGCCGGCCTC
CAACGCGGTGATGATGCTGTCGGTGACAGTCTGGTAGATATCGGTTTTGGTTTTGGAAAA
TTTCGTTTTTGAGGAGCCTGACGGGTCCAGCGGGGATACGCTGGTCGCCGCTGCGGTGTT
AGGGGCGCTAGTCTGGGTATGCAGGGAAATCGTCATGGTTTTTTCTCCGTCAGTGGTGTG
ATTTTCGTCTTCGTATCGCCTGACGGTTCGCTTTCCCGGCATCGTTCCGGCGCGCAAGGG
CGCAGAATGCGTGCCATTTACCCTTGCGAGACGGGTTGTGTTGGGAAACGATTAACCGGA
AGAGATACGAGGAACGGAAAGCACGTGGGAGAAAAAACTGACCCTGCATAACGGGATGTA
GCGCCCCTTACTTTGCAGTGGTGAAATTGGGTTTCAATTACTTACTACGTAATAATGTGA
ACTCTGTTTTTGTAATGAGCTATGATAAAATATTCATATGTCATATATCTTATTATTACC
TTCAGATCGTAGAGATACAAAATAGCACATATTTTCACGAGTTTACGTCATCCTGTTGAA
AAGCTTATGGAAGCGGAATATTTCTTTAAGCGTTCAATAAACTTAGATGGTTTAGAATTC
CAGTTTGTACTAAATGCTTTTCTTTCTGCTAGCCGTAGTGTGACGTTTGTCCTCCAAAAG
GCTATGTCAGGGGTAGATGGGTTTTCAACGTGGTATGGACTTCAACAATCAGAAATGAAA
TCTGATCTGAGTATGCATTTTTTTGTGGAATTAAGAAATTTAACGCAAAAAGAGGGACCT
GTATCTTATTTTGGCGGGTTTCTGCCAAATGCTTTATGTACATATCGTTTTGTTGGTTAA
TCACAAAAAGTTCCCCCTGAACTGAAAGAAAGGGATATTCGTGAATGCTATTCAGAGCAA
TTAATGAAATTAGCAACTTTATTATTGAAATGCCAAGAAGCCTTCCCATTCGCGTCTTTC
CCAGCCCAAGCTTTTACAATCGAAGGAAAAACTTCCTTAGGATATAATTGGGATGATGTA
ACCAGAGCGCTTGGATTACCTGATGGATACATTGATGTTGTAGATATACCTGATGCAGAG
AAATTAAGGATTTTAAGTAAAGATATCGAAGCGGTCGATACGGCTACCATTAAGCGTATA
GCTGCTGGGAAATTTTTCCAAGATGGCGACATCTTTCCATTCAAACATCCGACTCATGAT
GGATTGATTGATCGTATGGCGGATTTAATGTCATCAGAATTAAATATGCAACCGCACACC
GCATTTATCAGTGCAATCATGGGAAAGATTGAAGATAAAGATTGACCTTATGTTTATCAG
GACTAAAAGTAAGTGGTCCTTTTTACGTTAAGATAACATGGCCAATATTTTAATTTTTTG
ATTTCTACTTAACTCTTCCAGTCACACTGGGAGAGAAAAGTCCACAAAGAGAAAATAAAT
TTCATAAACAATGATGTATATTCTATTAAATACTGTTTTTCATATAGTCATAGTCATAAT
AACAGCTATGGATTAAACCAGAATGTTTCTTAATCACCTTATGCCAGAAACATATTTTTC
GCCAAAAATAATAATATATGAAAATAATACTGACAGCTACCTTTTATTGCTTACCGGAAA
CTGTCAGACAATATCTAAAAAATTATACATTTATGTACTAAATATCTAGTTCAACCGTCT
AACCCATTCAGGTTCATCTAAACCTACACGAGATAGACTTGAGCTATATTCCTCAACTAT
GCGCTGAGCGTATAGTTCTTTCAGCTCAATAATAAACTCAAACCTCTCGGAATGTTCTTT
TCCCTTGGAGTAATAAGATGGTTCAAAATATTTTTTGCTATCAATTTCACATTTTGTTGC
AAGAGCGAAACCATTAGTTCCCGAGAACTTAACTGTTCGTAGAGAATATGTAGACTTATC
AATTTTAAGTTTAATACCATTAGGGGTTAAAAAGTTAAAACCACCATCATTAACCTCTTC
TAATGAAATAAAAAGAAAACGACGCATCTCTCCCTCTTGAATTCTGACGGAATCACATCT
TTGTTGAATGCAAATATAGTAACCCCCATTATCGAGAGTACTTTTAACAACCGTACCTAG
TGATAAAAATGGGAGGTGGTGAGGCGAAAAAATTGCACTTCGGTGGTAGCATAACTTTGC
AAAATTTTTATTAATTTCCTCTGTCTTATCAAATTCTGCAAACAAGGTTGTGGCATATTT
TTTTATTAGAATACCGATTTTTTTTGTTGATAGTTGTTGCCCATCACTGCTAATTAAAGA
ACTAGTAAATTTGTTATTAACATCAGAATCAGAACGTAATAATCTCAATAATATATCCGC
GTTTCTTTGGTAAAAAACATTGTCTTGAGTACCATCGTCCTTATAGAATGGTTTTACTCC
ATCTTCAATATTATGATCAAGCCATAATTTAACTTTGTCCTCATTTAAAAATTGATTTAG
ATTCTTGTATCTAATAATTGATGAAAAGGTATCGCTCAACAGCTGGACTAACAGTTCATT
TGCATCAAAAGTGTTAGGTAACAAAGTTTGATGTGCTAAATAAGCTGCATCTAACTCCTT
AGAAAAGAGAGTCAAAATATGATGAAAGTTCTTTCTAATTTCTGCAAGAGATTCCATTGC
GAAATTAGACAATAACCCACTTGTCATTTCCGTAAATTGTAATGATATGAAATCAGGTAA
TTCTTCATAACTTTTTGTTTTATTAGCCAATTGTGGTAAATGTTGGGCTCGGCCGACTCC
TCCATTCGCTTTTGATATGACCATGATTTTACAATTGTTAGACATAACAGTGCATGGATC
ATCTTGATTAATACTGAAACCAGAAATGTTCTTTTCAGTCAATGCCGAATTAATTTCTGA
TGCAATTTTAGGGAGATCGACCTCACCAGTATAAATGAGGATCAATTTTATACAGTGTTG
ATTATCAATATCACCAAGAAGAGATGTGATAATTTTCTTCGTGTACACACCTCTTACATC
ATCCTCCTCAGCATCTTCCTCATCATTTTGTGAACCACCTTCAGCTGGTTCCTCATCAAG
CACTATTTGCCAATCAAGTATTGTTACATCAGACTTGTTCGCAATTGAAGTTAAGTATTC
TAGATCACTAACTAACTGAGGCTTATAGACAGCACAAATTTTTCCCTTCTTAGAAAATAT
TTTTGTGACTTCTTGTGCATCAAATTCGTGCTGATCTTTTGGACCATTTTTATTATATGC
TTTATCATCAATGAAGATAACATTCTGAATAAAATGATCTGTAACTGCTGTTGAAAATTC
ATTGAATGTTTTCATTTTATTTTTCCACCATGGAAATTTTAAATGTAACAGTTGAACCCT
CTCTTGGTTCATCTAGCGTCAATTTATAACCTATAGATTCCAGAACTTCATTGCTGATAT
GCAACCCCATTCCTCGACCATTATATTTTCTTGAAAAGCCTAGGCTAAATATTCTGTCTT
TATCACGATGATCGACGATAGGTCCATTATTAGATATATAGACATTGCCGTTATCATCGG
CGTGTAATCTTATAGTTTTGTCGCTACTATTACTTTCATTGAGCCAATATATTGCATTAT
CGATTACGTTTACGAAAACTGGATAAAAGGATGAACGGAAACCATAAAGTTTCCCCTTTG
AATATCCATTTGTATGTTTGAATGATATATTATGCCTATCCATTCTATTTTTAAACAAAT
CGATTAAGAATGATTTGATTTCAAGAAGTTTAATTTCTTCTCTTTTCCTCTGTAATCTTC
TATTTAACGGGGTAAAGAGATTGAGATAACCGTCTAAATGTTCGAAGTTAATCTTAATGT
TTTTATAGACACCTTCAAGATCTTCATTGACATCGCTCCAGGCCTTCAAATCTTTAAGAC
TAGTTCTTATCGATCTAACAGTACTATTGAATTCATGATGAATGATACTTACAGCTAAAC
CAAGCTGACTCAACTCAACATCAGCATGAATTTTTTCTCTCAAAGCATCAACTTCTTCAC
CAAGCACTTCGGTTATTTGTTCACTGGTTATATAATTATTATCTTCATCTTTCTCCCAGT
AAACCCCCTCTAGTTGTCTGATTATAGTATCTAAAATGCTTGTATTCCTTTCGCTAACAT
TAGTAATTTCTGCTGCTAATTCATTTCGTTTAGCGACCAAGTCAATATCAGATTCACTTT
CTATAGATATGTGTTTAAATTTGTCTTTTACAATGCGAATTTGATTATCAAGATCAATCA
TTAAATCTGATGTTAACTCTTTAACTCTTTTGTTTATATCCAGAACAACTTGTTCCGTGC
TTTTTCTTTTTTCAGCGTTAACTTTTCTAGCTTCAATAGAAATAAAATCAACCGCCTGTT
CTAGACGCTTACGTTTGCTTATTTTTATTTGATAATCATTAATTGCTTTATCAACCAATT
GATCTATTTTGTCGATGGCTGGCTGAAAACATGTACTCTCTAACTCCTGCAAGGTCGTTA
GATATGTATTATAATCTTCTTTCAGCTCTCCTCTAATTAAAAATCCCCTAGGGGTGGGAA
CAATAATAGAGCGTTTATATGCATTAATCTCTTCTCTAGTCTGAGATTCAACATCAATTA
TTTTCTGACTAGCTATGTCAGGGTCCTTAATTGAGTATACGCTGTGAAATTTATGCTCAC
TTTCTGTCAGAATATTATTTATATCTTGTTCAATTAATCCATTTGAATGATGTTCAAAGA
AATAGCTAAGAGCAGATTCAAATTTAGCTTTTTTTAGCTTAGCTTGCTTTTCTCGTTTCT
CTAATGCTTTGTGAGAAGACACTAACTCATTTCTTTTTGTCGCCCAAATTTCTGCTTTTG
GGCCCGCTTTTATATCATCTCGGAAAAAATCAGCAGCCAGTTGGATAAAGAAGTTCTTAA
GAATATCTCTGAGATGTTTGTATGCTTGATCTTCAATAAACCCTTCACGCCCAGCTTTTT
CTTTTAATCTAAAATTTTCATTTTGCGAAAGACTTATAACTCCAAACATCCTCCTATACG
AAAAGAAAGCAGAACCAGCATGTTTAGATCGTCTTTTTTCAATTTCAAGATAATCATAAT
CAGAATCACCATAAGGTAAAATTCTAATATTATCTTTATAAATATATAAACCACCAAATT
TATCTGATTTGGATGTAACTCGGGCATAATCTTCATTAGCCATTATTGAATGTTTTCTAT
CACCCTGAACATAAGCAAGGTTTATTTCAAATGGACCACAACTGGTAAGATTTAGGTTAT
TCCCAGTCCAATTGACTATATGTTCAAAGTTTTTATCATGATAAATTCTTATGTTACCTT
TAAACTGCCCATATTCGTCAAAAAACCCATGAAAATGATGATCTGCTTGTTCAAAATCCT
CACTAGTGAAAAAGTGCTCTTTGTCAATAATATCAATATAAGTATCATCATTACTTCTAT
AATCTCTGAATACGATATCTAACAAAGGTTCAGGATGACATATCGTCATTGTATTATGAA
AACCCATCAACATTTTTTCTATTTTTGTAGCCTCTTTATCATTACCATCACCATCGATAT
CTGAATTCAGAATTTCATCAACGGGAGAAATGATAAAGATCGTACCTCCTGAATCATTAC
TATCAAAGGAGCTAAACCGAATTAATTTTTTGCTCAGCGTTTTTGGGCAAATAGAAAAGG
ATGTTATAGTTTCTTTTATTTCTAAGTATTTTTTTTCACTTAAAGAATCTTTACTGAATA
AAATATCGACTGAATCTAGCAACTCAGACTTCATAGAGTTTACTTGATCGACATCTGGAA
TTTGTTTAAATGTTTTGGTCGGAACAACGATATCATCTAAATTCAACCCAGGAAGTTCAA
ATATTTGCCAATTAATAAATGCAGCCGTTATCTCATTAGTGTTTTTAGCCTTGGTTATTA
TTAATACCTGTTTACCTATTGAGGCTATAGCGAGGCGACCTATACCTTTCTCCCCCATCT
GATGTCTAAATTTTTTAGATTCATCTACTGGGGGAAGAGATGCGTTTGTATGTTGAACTT
TCGACTCAGTACCTAATGTAAGCCATCTATTTTCAAAGTCAGTTCTTGACATACCTACGC
CATCATCTCTGATAATAAAAAGGCTTTTCCTACGGAAATAATCTATATCAACATGATCAG
CATAAGCATCATGAGCATTTTTTAATAGCTCATTTATGGCCGTAGGGATGCCCGCAATCT
GTTGTCGGCCTAATAAGTCTAAGGTTCTAGCTCTTGTCTTAAAATTTGCCATGATTATCT
CTCTTTGAAGCCTCATTATGCTCAATGAAGTGCAGACCAAATTGTCGAGCTAACTCACAA
GGGACAGCATTTCCAATTTGTTTCGCCATCGAATTAAAAGAACCTTTAAATATATATTTT
TTTGGAAATGTTTGTAGTCGAGAAGCTTCTCTAATACTTATAGCTCGATTTTGTGTTATA
TCTGGGTGACCAAAGCGTCCATTCGAATAACTATTGCACTTTGTTGTCAAAGTCGGAGCA
GGTTTATCCCATGACATTCTGCCATAGGTATCTGTATGGCCAGTATAATCTTTGTGACAA
GTGTTGATTAAATTGGTCGGCCAGTCCCTGCGATCCCCTCCTTCTGGGGTATTTTTTATT
CTCTCTAAATTCAACTCAGTTAGGATCGCCGAACGATGTAGTTCATCATTTTTATCGACT
TCTCCCGATGCAAGTTTTGGATATTCACCAATAAATTCTCTAACTGTTTTTACAGGTGAA
TTTTCTATATCATGAGTTGGCTCTGGTATTGATATTGGTCCTAGCAGACTGGCCAGAAGA
ACAAACCGTTTTCTTCTTTGCGGTACGCCATATTTTTCAGCATTTGCCACAAAATACACA
TAGTGATAGTTTAGCTTATCAAGCAAAGAAATAAATCTTGTGAAAGGACTTTCTTTACTG
CCATCAATTTTCTGTATACCTGGAACATTTTCTAATAAAATATATTCTGGTAAAAGTCTT
GAAACGAAGCGGTGAGTTTCGTCTAGTAGACAAATCCTTTCATCATCTTTGTTTTTATAT
TTGTTTTGCTGTGAGAAAGGCTGGCAAGGGGCGCAGGCACTTAAAAGCAAACCATCTGCA
CTTTTGAATGCTATAGAGTTCGCAACCCTTTCAACAGTTACATTTCTGATATCATCGAAG
ATGAAATCAGCATCAGGGAAGTTAGCTTTGTATGTTTCTGAGGCCTGCTGATCTACATCA
ATGCCAAGAACAATGTCAAAACCGGCCTGACGTAGCCCTTCGCTAGCTCCCCCACATCCA
CAAAAGAAATCTATTGCAATCAATTTAGTATCCATTCGTCACATACACAACCTAACTAAT
TGTTATTCAATGACATAAAGTTGACAAGAATAGTTCTTCTTATTCTACTCAAGAAAATCA
TTTAGACCAAACTTTATGATCGAACCTGAGGATGTCACATGGCGAGAAAATCATTTAAAA
AACATGCAATTAAAAACAATAGCTGTTCATCTGGCGGGTATCTTGTGTTACACAGAGAGC
CTCCGCTGTTTCTAAGCCCCAAACTATTTCAAATAGTTGCTATCAATAAAATGCTCGTTT
AGTGAAGTATTTACCTAAGATCTCTTTGTGAAATCAAAAAAAACCATTATTTATCAAGTT
TTTATTAAAACACCCTCTTTGTTTTTCGGAATTCCCAATCCATAAATCAAAGGGTTACCT
TGTTAAGATAATTAGATCTCATTCGACATTCAATCAAATGGTGGTCATTCTGGTGGTCTT
GACAGGAAGTGGATTCTGATTTAGCTTACTTATTAGCCAATTATTGGCAAAGGCGATCCC
AGTCAGAGGAGCCAGATTCAGAAAAGCAGATGTCGAAAGGCATCTGCTTTTTGCTTTTAT
ATCTAACATGATAGTGTGAAAACCCTTCCCGATGCATTTTCAGTTTCCCTCTGCATCGGG
AGAATTTGGTGGTCAGATTTGGAGTCAGGCTGGTTCGATGACGGAGTGACCCCCAAATGT
CTCTTAACGACTCAAAAATCCGCAACTTAAAACCATCTGCAAAGCCCTTCAAATTTTCAG
ATTCCCAAGGTCTGTACCTGTTGGTTAATCCGGGCAGTTGACGTCTATGATATCTTAAAT
ATCGTATCAACTGAAAAGCCCCTCTGTCAGGATAGTTGTTACCACCCATCAAAAATGCTA
ATGACCAATGGGGGCGTAACAATGAAGCGTACAGAAAGGTAAAAACAGAACGGCCAGCAC
GTTGGTCGGGAAAAATAAGAAACTGGCAACCGGAAGGCGCGGTAATGCTGGATCCAGAAC
GAGAAAAGTGAGCTGCCTAATCAACCGGGAGGTGCCAACTATCTTGACACTTACCTGGTG
CCCCAAGACATTAGGTACTAAATTGATATTTCATTAATTAAATATGCTAACGTTCGCACC
GGGAATGATAATTTTATTTTATCATTCCCTCTATTCTATTATATTAAATAAGGTACTCCA
GATTTTCATGGCGATAGTCAGAAGGTTGTGCTTGTAGGTTATTTGTCAATAAAGATAATA
TTTTGAAATAATGAATGTAATGATATCTGCCCGACTCTATGTTCAGATGCTTATCAGCAG
CACGGCAGTGATTCATCTTATACTCAGGTACCTGATAGTAAAATAATGTGAAAGAAAGAT
GACGATCCAAGAATCACTTGTCAGTGAAGAGAGATGAAAATTATTGAACTGTAGCTAGAC
TTAATAACTATCCGTCGATGACGTCGAAAACGTAAAAGGTAGGATATGAATAAAACAATG
GTTTTTATTTATTTAGTTACCTGCGGATTTTCCTCTATGACCTATGCTGCTCACGACGAT
ATCGTCAGCCAAAATAGAGGTGAAACAAAAGGCACTTTGTTGGTTTCTGTTAGTCAGGCC
GGAGGGGCTGGACTTCCGGGCGGTAAAAATGGGAAACCCGGCATGAACGGTTGCCCTGGA
GGAACAACGCCCTCTTCCGATGGAAAATATTATCTGCCAGGAACGAATCAAGAATGCAAT
CCTGCTCATCATCGCCATGCACACAGAGGATGACCCTCAGTGCTGTAATTCATAGGTATC
TTTTCAATTTTTTAGAGATGAGGCCACATTCATAAATTCCCCCTGAATGCATTTCTTTTC
GAGGGTAATAATTAGCAACAATCTCCACCGTTAAAAGTAATCACTCAGGCGAAAACCTAA
TTCAATTATAAAATGATATATCGGCAGGTACCAATTCTGGCGTAATAGATTTTATCTTTT
TCGATTATGACTTTATCGTTCAATAAATTCGTTTTTGTGTCGAGCGATCTGAACATGGAG
ATCATCAACAGACTTCAACGAAGCCGTATCTAAGCACCTGATGCATTTCGTTATGTTAGT
AACACTAGTCAGCCACAAAAGTCTTTTTTTTGAACACTTGTACACTACACATTCACCAAT
AAGGATTAGCACTGATGCAACAGATCTTCATGGCTTGTCTCAGAATAATATCGCTATCTT
TCATTTTTCTTGTTTTCACAGCGTCGACAAATGCCGCGCCGACAGCCGCTTCATCGGACA
GTCGGCAACAACTTGCCGGCCTGATAAGGGAACCCCTTTCACTGCAAGTGACGCTGGATA
ACGGTCAACCAGCAACGCTGGATGCATTCGTTACCCGTCCCGTCAGTACCGGTCGACTGC
CCGTAGTGCTGATAACAAATGGCAGCTCTTCCCCAGTATTTAACCGCATGATGGCAACGC
CAACCCAGTTCTCGTCTGCAGCTATTGCGTTTGCACGGCACGGCTACGCTGCTGTCACCG
TTCTTCGCCAAGGATACGGGCAATCAAGCGGAACGACGGAGGGTGAAGGGAGTTCCTGCA
ATGAGCCCCGGCACATGCGAGCAGGAACAATAGATAAAAATAATATCACGGCTGCGCTTG
CTGCGATCCGTCGCCAGCCCTGGGCATCACAAGACAAGGCAATCCTTACCGGAATGTCTG
CGGGAGGGTTTGCTGTCATAGCGACCAGCGCGGTGAATCCGGCAGGTGTACAGGCTATTA
TTAGTTTTGACGGGGGAAGAGGCGCGATTGATGGAAAATCATTTTGTGATAAAGCAGGGC
TATTAAAGGCGTTCGAATTGTACGGACGGGCGGCACGTATTCCTACGCTCTGGCTTTACA
CCCAGAATGACCATCTCTTTCCCCCTGACATGGCCAGAGAGATGTTGAATGCGTATCAAC
GTGGTGGAGGCAACGCAGAATTCATTCTGATGCCTGCTTTCGAAGAAAACGGGCACACGT
TTATAGAAAGTGCACCGGAAAGTTTCTGGTGGCAGCAAGTAGCCGGGTTTCTGGAGCAGC
AGCATCTTCCGTTCAAAGAAATTGTCGCGCTTCCCGAAACGCATCTGCCATATCCTGCCC
ACCTGAATGCCGCCGGACGTGAGAATTTCAGCTATTACGACGTCAGTCAGCGTTACGAGA
AAGCGTTTGCGACTGACTCGAAGGGTAACTGGGGCGCGGCATACGGTATGCGAACTATGC
GGGAAGCCGCTAAACAGGCACTTAAAAACTGCCAGCAGCGCCCAGGCGCCGCCGGGTGCG
CCGTGTATGCCATCGGTAATCAGGTTGTCGCCGGAATGCCCGCCGGGAAACCTGAGCATC
AACAGGCATCCACTGTCTCAGTCGCTCCATAGTGTTCGTTTAAGAAAATTTATGGAAACG
TGGCCTTTTGATGAAAAGAGTAATCTCCTGCGCTGGCTGGACTGCCATCCCGGCGCGTCT
CCTCTTGTTTACATTCATGGCCTCGGTTGTGCATCCAGTAGTGACTACCTGCCGGTAGTC
ACATCACCCCACTATTCCGGTACCCGCTCCTGGCTGGTTGATCTTCCTGGTTCAGGGTTC
AGTGATAAGCCTGTGACTGCGCGATATGATTCAGGCAGTCTGTCAACCATGTTGCAAACC
TGGATCACCAGTACAGGGGTATCCACTATCAGCCTGTTCGGCCACAGTGCCGGCGCATTT
ATCGCGTTAAAAATGGCCACAACCATGTCCCCGCAACCAGAGCGACTGATTTTATGTACC
CCCGGTGTGAATGATTATGGTATTGCGTTGCTTGAAAGCATCACGGCGATGAGCGAAAGC
GAATTTATCGCAACAGGATTTAATCAACTGGTGATGCAGCTTAAAAATGAAGGCGGAAAT
GATGTCTGGCTTGGTCCATTTCAGGTCAGCTCTCCTCTGGCTATTTATCAATGGGCTGAG
TCGACTCTGGATGATAATCAAAAGAATTGGCTGGAAATATTGTCCCGTCTGCCGATCGCC
AAAGGCGTTATTCTGCCCGATAGCGCTTCTCCGGATGACATTGAACGATACACACGAGCT
GGATGTCTGGTTGAGTTAGTGCCTAACTGTGGTCACATGCTGGCTTACGATAATCCGGAT
GGGCTGGCAGCCTCGATATCCCGGATGATGTATCACCTTTAAAAGGAATAAATTAGCGGG
GGAAATACTATCCTGACAACATTAAAAACCGCACCCTGCGGATATCTCCCGGCATGGCGG
ACTATCACCTGGGCATAATTTTTTCAGGGTTTTGCTAAATAGCTATTTAGTACACACCAT
AGTGCCGTGAATCACTTCGACGCCGCGCTGACGAGCTTCTGCCAGCACCTTGCGGGAGTT
TTCCACGGCAGTTGATAGTTGTTCACGATCTTGAAACGTCGGATTGATTCCGCCAGTGGG
GGAAAGCCAGTCATTTTAATATTCAATGAGTATTAAAGCATTCTTGGTACTATTTTCGGC
GGTTTGGTTGCTAATGATTAATCTCCAACTGAAAAATGCGTTTGGGCAACTTGCCGAATT
TATATGTACACAGCGGTTGCCCAGTTAATATCTTCAAGCAGCGAGAATTGCAGAATGCTG
ACGAAGATGATTTTGGAAAAGTTCTGCATAATCTGATGATACAGCGGCTTTTACGCTTTC
CCTTTCCGCAAGTGCAGCGTTCCATGCGGAAGCACGCGGAAATCCCTCAAAAATCGCCTC
AGATACTGATGCGTCGATGATGGAGAAGTAACGGAAAATAGGCGCGTAGGCCGCATCAAC
CATAGTGAATTCGGCACCAGAGAAATAAGGCCCTAAGCTCAATTCAGATTCAATACGTTC
AAGTTGTTCACGGAACACCGCGCGTTTGCTGTCTGCAATGGCCTGATCAGTCGCATTTAA
AAATTGCCATGCATTTCCAAGCATTGATGTAGAGAACTCGATCCATGCGCGCTGTCTGGC
TCTTACTAATGCATCGTCAGCATACATCGAATCACCGTCTTGCGTTTCATTAAGGTACTC
GCAGATCACCATGCTCTCGAAAATAATGGCATCTTCGCCGTTTGCCTGACGCACTTTAAG
TAGCGGCACCTTGCCAGTGGGTGACAGAGCAAGAAACCAATCAGGCTTCGCCGATAGGTC
TACATTTACGCGTTCAAATGGCACATTTTTTTCGAGAAGAACGATCGCTGAACGCTGCAC
AAAGGGACATAGTGGGTGGCTAATAAGTGTTAGGTCATGGATAGACATCTCAAACTCCAG
ATAAAATGATAGCCCGCCGCCATAAAAGGTGGCGGGCTTGATGAACAGTAAATCTTATTT
TGGTGGATTAGATTGAAACGCCGCCGTCGATGATGATTTCTGAACCCACGGTCCAGGCAG
ACTCATCAGATGCGAAGTAAAGTACCGCTTGCGCTACTTCTTGAGGCTTACCAAAACGAC
CTGCAGGGATGGTTGCAACGATATCTTTCATCACTTGATCATGATATTCCACTGGAATCC
CCGCCTTATCGTAAAGCGGTGTGTCAACTGGGCCTGGGCTCACTGCGTTGATACGAATTC
CACGAGAAAGTAACTCGTTAGAAAGTGTTTTTGACATGTTCAGCAATGCCGCTTTGGTTG
AGCCATAAACGGAAGAGTTCTCAGGTCCGGTGTGAGCATTTATAGATGTATTAAAGACCA
CTGATGCAGAGCTTGCGAACACTGGCAGCAGTGCCTGCATTAGGAAGTAAGGACCTTTAA
CGTTGATATCATAAATACGGTCGAACATCTCTTCTGTCCATACCTCGATTGGCATATACA
TTGATATACCAGCATTCAGGAAAGCGATATCCAGTTCACCAAAGTGTTCCTTAACCGTTT
GAGCCAGAGCTTTCTGTGCATTCACATCAGCGGAATCAGCGCTCACGACTAACACATCAT
TACCAAGTTCTACTTTCGCCTTTGCGATAGAATCAGGGTTAACACCAGTAACAATTACGC
GTGCACCTTCTGCAACAAACAGCTTCGCTGTTTCAAGACCAATACCACTTGTTCCACCCG
TAATCAGTGCGCGTTTACCTTGTAATCTAGACATGTAAAAATCTCCTGTTAGTTTTAACA
ACTAATCGGCGAATGACCGATTTGATAGTCACTATAATTTCATGCTCACATGGTGATAAG
ATTGTGTTTTTAAATATGTTCCATGCATTAAAAGCATGAATGGATTTTAGGATGGATAGA
TTACTTTTGATGACATGCTTTGTCCGTACCGCTGAAACAGGCAGCTTTTCAGCAGCCGGT
AGGGATTTAGGCTTAGGGCAACCGAACGTGAGTCGTCATGTTGCAACCCTCGAAGAGCAT
TTGCAGACCAGATTACTCCACAGATCAACCCGCAAGCTTTCCCTAACTCCTGAAGGAGAA
CGTTATTATTTGGAAGCAAGGCGTATTCTGGAAGCCGTCGAAGAGTCAGAGTCTTCTTTC
AGAGAAAATGTTACACCCACAGGGCTATTACGCGTTGCTTGCCCCACAGCATTGGCTCAC
ACATTCTTAGTCCCGTACATCCCAGATTTTTTAGAACGCTACCCTGAGTTAACACTCGAG
CTACAGATTAATGACCGCTATATCAATCTCGTTGATGAAGGGGCTGAGCTGGCAATCCGC
ATTGGACACCTGGAGGACAGTGCTATGCGTGCCCGCAGACTTGGCATGTATGAGCGAGTC
TGTGTTGCCAGTAACAAGTACTTAGCTAAACACGGAACCCCTAATACCCCAGAGGATTTA
AAAAAACATGATTGTTTGATCTATACCTTGCTAACAACAGGAGCTACCTGGAGATTTCAG
GATATCAATGTTCCTATTTCTGGTCGGCTCAGGGTCAATTCACCAGAAGCAGTACAGAAA
TTTGTCAATGCAGGGGTTGGGATCGCACAGGGCCCAGAATGGCTGTTCGAGGAGGGACTG
GAAAATGGCAACTTACAATTATTGCTGACTGATTACACTGCACCGCCCGTTCCCATTCAA
GCCGTTTATGTTGCTAATCGACTTTTACCAAAACGGGCGATTGTGTTCATGGATTTTGTT
GCTGAAATTTTTGAAAAAAATCCCGCATTCAAAGTTTACAACTCAATGAAATGAGCCTGA
GATAGCGAATATATCTGAATCATTAGTAAATTTTAGGGCTGATAATTAAACGGACTTTTC
TCACTCGAGAGCAAAGTCCGTTTTTTTATGGCTTTTGCCGAAACCCTACCGTACGCGAGA
GTACGAGAGTTACCCTACACGCTTCACTTCACCTACCAGTAAGATGTAAGACAACGCGCC
AACCAGCGCCACGCAAGCAATGTAGGTCAGAGCCGGGGCAAAACCGTAATCCTGCGCCAG
ATAGCCAATTATCAATGGCACCGTGATACCCCCCAGACCACCGACAAAGTTGAATACCCC
GCCCGTCAGACCAATCAGGCGAATCGGCGCCAGCGACGACACCAGTGACCAGGTGATGGA
GGCAAAGCCATTGCCAAAGAACGCCAGCGCCATCAACGCCATAATCCACACCGGATCGTT
GGTGTAGTTCGCCCCCATGATGCAGGTTGAAATCAACAGGCCACAGATAATCGGCGTTTT
ACGCGCCAGACCGATCGATTTTCCGCTGCGCACCAGACGGTCCGCCACAAACCCGGACAG
CAAGACGCCAACGAACGCCGCCAGGAAAGGCACCGTCGTCATAAAGCCTGCCGTCAGTGT
GCTAATATGCTTCTGTCTCCTATCCACCTCTTACGCTGCCGACGATATGCCATGTTGTGC
TCTCTGTGATCCCCTGCCCATTAACAATGACACCCTACGTA
>NODE_5_length_20378_cov_3.698632
TCAGGTCAGTGCAGGGGGTGCGGCTGGCTGCCTCGACAGTCGTGCCGCCTGCGCTAAGCT
CTCCCCGGCGTCTCGCCTGTTTGTTCATCGACAACGCGTCTCGAGCCTTCACAGACCTGT
CCGGATTATGGCCCTCCAGCTTCGAGCGGATCTGGATGCGGGGGTGCGGCGCCAGACGTT
GTAATTTAATCAGCGGCGTATTGCCGACGCAGTGTTCAAGCGTGGTCACATTCTCTCTCC
GGGAGACGTCAGGCGGCGCCAAAAAAACAGGCACCGCGGTGCAGTGCCTGACTGTAGCAA
AACCGGATTCTCTTATAGCGACAATAGACGATCAAGAGAAGGGGCAAAGAAGTAACTGCC
GCTGACCGCGCGGGTAAAGCGCAACATATCGTCGCGTTTGCCGTCGCGATCGCCGAACAT
GCTCAGCAATTGCTGTTCAATGTTGTAAAGCCGGGCGCAGTAAGCGGTGAAATACAGGCC
GTGCTTGCCGCTGGCGGTGCCATAAGGCAGGCTCTGACGCAGGATTTTCAGCCCCTTGCC
GTCTTCCTTGAGGTCGACACGGCTCAGGTGCGAAGTCACCGGCCGCGACTCGGACGACAA
CTCTTCGTTATCTTGTTTGGTGCGGCCGATCATCTGTTCCTGCTGTTCCACGCTCAGGCG
GTTCAACTGGCGCAGATTGTGTTCCCAGCGCTGGACAAACACATAGCTGCCGCCTTCGCC
CACCTGCCCGTCCGGCACGATGGCGACGTCACGCCGGGCGTCGCCCTGCGGATTTTCGGT
ACCGTCGACAAAACCGCTCAGATCGCGGTCTTCCACCCAGCGAAAACCGTGGGTTTCCTC
TTCGATGTTGATGGTGTTGCCAAACGCCGCCAGCAACGCCTGCGCCAGCGAAAAGTTGAC
GTCATGACGTAGCGACTGGATGTGGATCAGCATGTCGCGCTGAGTGGCGGGCGCCAGCCC
GTTGCCCAGCGGCGTGAAGGGCTTGAGTTCTTGCGCGCTGTTATCGCTATCCAGCTCGCG
CCAGACGTCGTAGCCAAAAGCGATGACCGCGCCAAGACCCGCGTCAGGGAAACGTTGCTG
CAACTCGGTCAGCGCCTGACAGAACTTCTTACACCCCTGGCGGATGGCATCAAATTCTCC
CTGTACCATAGCCTCCATGAAGATGGCAAAACGGCGATGCTCCAGCAAAATACCGCTTTG
AATTTGTGTCATCTGTTGCTTCCTCACATTACTCGGTGCAGTTTCTCTCGCGCCGGCAAG
CCATGCCGGGCTGCTATCTCAATGCTGCTATATCAATAAAGACGCGGGGCGTGACCACCA
CGCCCCAATTCTGATCACATGATATCAGACGATGTTGACGATAACAGGATAACCTTACCG
ATAAAGGTGGAAAGCGTAGGTGACTGTTTTCGCAAGGATGATCAACGTAGTGGTCACATT
ACCGACTCCGGATGGATTTCGCTGTCGGTAACGTTACCTTGATCAGCCAGTACAGCAGAC
TGGCCGCCAGCAGCGAATTCAACGCCGGGATACCCCATTCGGTGAACAACCCAACGGCGC
TCCCCATCAGACTGGCGATAATCGCCGACCAACCGACGTATGGCGTACTGCCTGCATCCG
GTAGTTCGCCGCGCTGACGGCTTTCGTCCAGCAACCGCCGGCTGGTACGCAGAATATAGT
AATCCACCAGCATGACCCCGATAACCGGCGGGAAGAACACCCCCAGCAATGTCAGGAAAT
CTACAAATCGATCCAGAATGCCGATAACCGACAGAAAAGTGCCGATAAAACCGATCAACA
ACGTGATGGCCTTGTAACTCAGCTTTCTGCCCGTGATGCCTTCCACCGCATTAGCAATGC
CCAGTGACGATGAATACAGATTGATGTCATTGATGCGCAGGGTAGAGAAAATGACCGTAA
TCAGCCCGATACCGCCCGCCGTCTGCGACATGATAGTCACGATGTCGGCGGTATTGAGCG
CGCGGGCAATCAGGATAGCCAGCCCATTGACGATAAATTCGCCGATAATGATCGACAACA
TCGTGATCCAGAAAACATGCCGCCCGCGACGAGAATAACGCGTCATATCAGGGGTGATCA
GACTTGCCACAATACAACCGCCGACCACCATAGTCGCACCGGCACTCACTGAAATAACCT
CGCCAGACACGCCTTTTTGCAGCAACTCGGTAATAGTGTGCCCGGTCAGCGTCATGGTCG
AAATATAGCCCACCACCATGATAAACAGCGGCACTGCAATTCTGGCGGTGTAGCGTAACG
CACTGAAACCGAAGGTGACCAGTAGCGTCAGCGCACAGCCGGAAAGCGCTGCCGACCAGC
CAAATCCCAGTCGGTCGCCTAACGCAAAATTAAGCGATTTGGCAAACACCGCGTTTTGCA
CGCCAAACCAGCCCAACAGGCTGACGGCAATAATCGCGCCGATAAACACCGCCCCCATCC
GGCCAAAACCGCACCAGCGCGCCAACAGACTGCCGGACAATCCCTCCTTCATGCCCGCGT
AACCCAGCCCCAGCGTGACGACACCGAAAATCGCGCTGCCGATGGCTATCGCCAGAAAAG
CCTCGCCGAGTGTCATCGAATGTCCCAGCACCGCGCCCAACATAAACTGATCCAGCGCGG
TGAGCATGCCGATATGAACCAAAGCCACATTGAAAAATGGCAGCCGGACCGACGCCGGAA
CCCGACTCACCGGATAATCATCAATGTTTTCCATTTCACCCATCCTTGCTTAAATAAATA
AAATGCCTTTGGTCAGCAATGAGTGAGGTATAAAGCCGTCCAGCCCCTGTTGATAGCAAA
ACGCTTCAAACTGATTGAACGAATGCACACCGGCTTTTTGGTACATGTTTTGTATTCTGT
TTTCGATCGTTCTGTTGGACAGGTTGAACCGCTTCGCTATTTCCTTGCTGGAAAAACGCC
GCAACACCAGAAAGAGCGTATCCAGTTCAGCGCGAGTAAAAAGATCGGTGGTTATTTCGG
CTTTCAGTACGGTTGGCTTACGCCGATCAATATGAATCAGTGGCGACAATGTGGTCATCG
GCCGGGCATTCCACAAAATGCCCACGCATTCTTTTGCCTGATTAAAAAGAGGAATTTTTT
CACTGATATACGGCGACAGTTCTGTTTTGCCAAACCAGTAATGGGTTTCAATAACAGTAA
CCCGTTCAGCACGGATCTCCGTTCGACGGTCGTGTTCAATAAAATCACCCGATAATTCCG
CCCAGGCGATCGGAAATTCTTCGTCGGATTTGCCCTCAATATCAAAACGTACCGGCGTAT
TGGTATAACTGTATGCTGGCGTGTTCATATACACATGGCGAGACGCCAGATCCTTGATTC
CCCATGGCTCGCTCAGACTATCCAGCAAGGGAATAAACGAGCGTAGATAATCGTGCTCAA
CGGTCATTACAAGCGACATCCTGTTTATTAAATTTCTTTCGCCAAATTTTAGGATGGTAT
TTGGTATTCAGCATCACCAATTATTAACCAGATAATTAGTTTTAAATTAAATATATTCCA
TTGAATTTATTTCATCCATCATACTTTCACAACCGCAGCATCCAACACGCTTCCATTCAT
TAAATATATCAAACACTTCCTTGCCTTATCCTTCATATAACCAAACAAATACCTGCTTTC
AGCAGATTAATGGCACATGATATCCCTAATTTTATTAAATTAAATTTAATTCAAGAGTAT
TTTTTACCTATAAAAGTGTGTAATAGTAAAAGTATGTCATAACCAAAATAACAACCAGCC
ACAAGTATCGAGGATAAATCATGCGCGCAAGGAGAATGGACTGGCATTCCGCCGATATCA
TTGCTGCACTAAGGAAGAAAGGGACATCACTCTCAGCGGTCTCACGAGAAGCAGGATTAA
GTTCAAGCACATTGGCAAACGCTTTATATCGCCCCTGGCCGAAAGGGGAATTGCTGATCG
CCGACGCATTAGGCGTTAAGCCGGAAGAAATATGGCCCAGCCGTTATTATGATCCTCAAA
CCCATACCTGGGTTGATCGTAAAAAACTGATGCGCAATACCGCCAATAAACCCCAGGCAT
CAGTCTAAATATTCGCCAGCGGGGATAACGCACCGCGTCACCCACCGGTGAAAAAAACCA
CCGTGCAAATGACAGTGGTTTATCCAGACAACGTGTTTTAGATATAAGCGGCGTAAAACG
CTTACCCGATTGCCGCCACCTCTTCCGCGATCGCCTCCAGCGCGTGATGACGCGCGCAAT
CCGCCTGAACCCAACGCGCTCGCTGGGTATAACCGGGTTGTTCGAGGATGCGCATCACCG
CGTCGGCAATCTGCGGCTCGCCCGGCGTGCTGGTGCCGAGATTCAGCCCGCAGCCGGCAA
ACACCACTCTCGCCGCGGTTTCCAGCTTGTCTTCTCCCGTACCGGCCACAATCAGCGGCA
CACCGTGAGACAAGGCCGCGTTGAGCGAACCGTATCCCCCGTTGGTGATCAGCAGCGCCG
CCTGCGGCAACCAGTGCTCCAGCGAGACAAAACGGCACACCCATGCGTTTTCCGGCGCCG
AGGCGGCCAGCTCTTCCACCGGTCGCCCGCCGGTGGTCGCCAGCACCCGGACGGGCAGGT
CGGCCAGCGCGCGTAACGTCGGGCCAATTAATTGCTGCAAATCCACATTCGCCAGCGTTC
CCTGCGACACAATCACCAGCGGCCGGGTGTCCTGTAACGGCCACAGCGCCTGTTCCGCAT
CCTCTTCGGTCACTTTCAACGGCAACGGCCCCACAAAGCGTATGCACGACGGCAAATCAT
CGCGGTGATATTCCAGTTCGGTCGTGGACAATTGCAGGAAACGGTCGCAGCCGCTGATCA
GCGCGTCGGCAAAGGGCTCGGTTAGCGGTTGTTGCCCCGACTGCACCATCACCCTATCGA
ACGCGTCCTTCACACCGGCGATCAGCTCGCGGGTGTCTTCGTCGATCAGTTGCTCGCGGG
TCAAATCCGGCGGCAGCAGCGCGGGCGGGATACGCGGCCCGTAGAAGATCGAATCGCGGG
AAGAGAAGGACAGCGGCGTCACGCCAATGCCAATCACCGGCGGGCGATCCTCGCTGGCCA
ACAGCGGCAGAATGCCGTAGAAACAGTTTTCCGCCATCACCATGTCCGCCTCGGTTTGCG
CCAGCACCGCGCGCAACTGGCGGTCGATCAACGGGATAGGCGCGGAGAAAAATTCGCGCA
GCGCCAGCGCCATCTGCGCGTTGCCGGGCGGCAGAGTGGCGCGTTTGGGAAAATGGCGCT
CCAGATAACGGTAGTCAAAATCGATCGCTTCATCGAACGCGATAAACCCGACGCCGGCGG
CCTGCGCCTGCTCACGAAACAGCGCGCCGCTGAACAGGGTTACCCGGTGCCCTTTGGTCA
GCAGATGACGGGCGATGGTCAGCATAGGATAAACATGCCCCGGCGTTGCCACCGCGGCCA
TCAGAATGTGGGACATCAAAACTCCTTATTGATCATTATCGGTGTGCGGCTCCAAACGCG
ATGCGAATCCGCACATCAGACTTCCTGTACAGGTGATATTGACAGCCAACAGAACGCTAT
CGGTTGCCAGTCGCACACAGCGCATTATGTCGGCAATCTGTATGCAGATTTATATGTTAG
CGTCAGGCGGGCACAGATACAGCACCAGATGCGATCCGGATCATATTCAGAAGAAATGAC
AAACCAGTAAGATAAGACGTGGATGAAGCGATGACAAAAAGGAATAAAAGCAGTGAGTCA
TCAGGGGATTATTCAGTAACTCAGCACAGAATAAGCGCCAAATTCTTTAACAAACTTCAA
CAATAAATCTGATAAAAATGGCATTACGGCGCACAACGCGGCGAAAACATGAGCCGGAAT
AGCGTTATCCCGGCCCATGAATACATAAACTATGCTGATGAATTATTCTCGACCCTGCGC
GTGCCAAACGATCTTGCTGACCTTCCAGCTCTTGAGAATATCGTCGGATGGCATCAGCCC
TTCCGGTCCGCTCCAGTCGCCGGAGAACAGGTAGCTAACGTGTTTACCCTGCGGCGCCAC
GCATTCAACGCTGTGGGAATCCGCGCCTTGTCCCGGCTGACAGAGGCCAAACGCTTTGCT
GTAAAGCGAACGGAATTCGTCGCCGATTTTCACGCCCCACTCGCTGGCGATCGCCTTGTC
CATTACAGCCACCTGTGTGACCTGGCCTTTCGGCGCGCCGCTGATTTCCAGCCTGACGCT
GTCATCCTTGAGCGCTTCATAGATCGATACCAGCTTGCCGTTACGGGTTTCCATACCGCC
GCGCAGACGATAATCGCCGTTCAGCGCGTCATTCAATACCGACTCCAGCATCGGCGTCCT
GGCAGTAATGTCCCCAACGCCGGCGTCCGATACCGTCAGACGATGGCCAAACCAGTTAAA
CGGCGACAAACTGGACCAGGAAAAACTGGATAGTGTGCTGCACCCCGCCAGCAACAGCGG
GAAAGCCAGAAACAACGGACGCACTTTTGTCACTCTCGACTCCTCAACATAAAACGGCGC
CGACCCACAGAGCCGGCCCTGCCATAGCGCTGGCTCTTTGAGTCCGCCGCCGGCAGAAAG
TGCCGTAAAATTCGCGCCGGTTGATCCACGGCGCGCACATGCCGCCAAGATTACCATTGT
TCAGGCAGGCCGGGAAAAACTTCACCTGGGAAAAACGTCTTCCCGGCCAAAGGGAAAAGG
GTTAGCGGAAAGCGGCCAGATCGATGTGATAATGAAACAGATCGGCCAGTTCCTGCTGGT
GAGTGACCGCAATCACGGTGCAATCCGGCAATGCCTGTCGGATCATCCCCAACAGGTGCC
GGGCTGCCTGCGGGTCAAGGTGGCTGGTGGCCTCGTCCAGATACAACTGATCCGGGCGAT
TGACCAGCGCCCGCGCCAGCGCCAGCCGCTGTCGCTCGCCGCCGGAGAATACCCGATCCC
AGTTCATCTGCTGCTGCAACCGGTCACCCCAATCGCCCAGCCCAACCTGCTCCAACACCT
GACGCAACACCGCGTCATCGTCCAGCCGCGCGCGCGGATAGCAGATCACCTCCGCCAGCG
CCCCCTGCCCTAAATAGCTTTGCTGCGGCAACAGCAGCGAATTGCCGCGCCCGGCCTGCC
AGGCGCCGTTGTAATAGGGCCACAACCCGGCCAGCGTGCGCAGCAAGGTCGATTTCCCCA
GCCCGCTGTGGCCGGAAAGCCGGTTCCAGCTGCCGGGCGCGCACTGGAAAGTCACGTTGC
GCAGCAGCGGTTGCCCCTGCGGCGTGGAGAAGCTGAGCCGCTCCACCTGCAGTTGTTCCC
CCTGTACGACGGGTATCGCCGTATCCTGATGTGCCTCGATTTCCCGCCGGAACTGATCCA
GACGCGTCATGCTGGCGGAGAGTTCCACCAGCGAGTAATACACCCGGATAAACCAGCTCA
GCGCGCTGTGTACCTGTCCGAACGCGCTGCGAATCTGCATCAGCCCGCCGAGCGTGACGG
TCTTGCTGAGAAACGCCGGCAGGGCGGCGAATACCGGCACGATCAGGCTGACGCGGGTAT
AGCCGACGGTAAACAGGCCAAGGTTGCGCTCGGCGTTCATCAGTGAGCGCCAGTTGCTGA
CGATCGACGAAAAATAGCCGCCCAGTTGGCGCTTCTCCTGCCGTTCACCGCCGTACAACG
CGATCTGCTCCGCGCTGTCGTGTTTACGCAGCAGCGAGGCGCGGAAATCCGCTTCCGCCT
GCTGCTTATGGTAGTTGATGCCGTGCAGCCGTTTGCCGACCCACTGGGTAATCAGGCTGC
CCAGCACGGTATAGAGCACCGCAACCCAGACCAGATAACCGCTGACGGTAACACTGTGCC
CCCACAGCGTGAACTGCTGTACGCCGGAAAGATCCCACAGAATCAGCAGGAACGAGAATA
ACTGGGCGAAGGTGATGATAAACGACACCGACAGCCGCACCGTCTGGGTGACGAACAGGT
CGACATCCTGCGCGATACGCTGGTCCGGGTTATCCACCCGGCCGCTCAGCGACAGGCGAT
AAAAGGCGCGTTTCGCCAGCCAGCTATCGATAAACGCCGCCGTCATCTGTTCGCGCCAGC
GGATAATCAGCAGTTTGGTCAGCCACTCCTGATACACGAAGACACCGATATAAATCAGGA
TATAGAAGCAATATTCTTTGATCAGGCGGTAAAGTAAGCCGCTGTCAAATGCCCCCAGCG
CATCATAAAAGGTTTTACTCCAGTCATTGATACGGACGTTGAGATACACAATGCTGCCGC
CCATCGCCACGATGGCAGCCAATAGCAACCAGCTTTGCCAGTAACGCGGGTTAAGCCAGA
ATGAGCGACACAACAGGGCAAAAGCCTGCAGGAACGGTTTCACGATTTCTTCTCCTGCGG
CAATGTAGTGTGTTGAGGCAAGGTGATATACAGCACCTGATTTTGCGGATGCCACAGTCG
GGACGCCGCCTCGCGTACCGCCTCAATGGTGATGGCCGGCGCCAGGCTATCCAGTTGGGT
CAGATAGCGGGGATCGTGGTAGTTGCGGTAACTCAGCATCAGCCGCGACATCAGGGTGCT
GTTGTCCTGCTGGCGGGCGCGCTCGCTACGGATAAACTGCTGGCGCTCCTGCTCCACGTC
CTGCGGCGTGATGCGCGTCGCCAGCGTTTCCAGTACCTGCTGCGCGTTGCGTCTCAACTC
CTGCGCCCGCTGCGGCGAGGTGGTGAAACGCAGCAACGTCTCAATACGCTGGCTGTTGTC
ATTCAGACGACTTTCCATCTTCAGGTTATAAATCCCCTGCGCGTCATCCCGCAGGCTGGC
CTTGAGATAACGGGCCGCCAGCCGGGAGGCGATATTGACCTGCACCGCCTGCTGCGGCGT
CCACGGCTGCGGCGAGAAACTCCACAGGTAGATATCCGCCTTCGGTTCCAGATTGATGGC
GGAGAGGCGCTCGCGTTTCCCCGGCAACGCCAGGTTCTGCGGGCTTTCAGCGCCGCTCTG
GCGCGGCAGTGAAGCCAGATAGCGCTCCACCAGCGGGCGTAACCGCTCCGCCGGCAGATC
GGCCAGCAGATAGTAGGTCACCGGCGCCGCGACGGTCTGCCGCCACTGCTCCGCCAGTTG
TTCAGTGGTGACGGTGTCCAGTTGCGCCGGCGTTGGGAAAGGCGTGGTCGTTTTGCCAAA
CTGCAACACGGCGATCTCCTGATCCCGCCGGGAGCCAACGCTCTGCTCACGGGTGACCTG
CTGGCGTTTCAGCACCGACAGGCTGTCGCGCATGTCGTTTTCATCAATAGCGGCCGACCG
GTTCATCGCATGATAGAGATGCAGCAGCGCGTCCAGCTTGTCCGGGCTGACGCTGCCGCT
CCAGCGCAGCGCATCCGGCTGGTAATCCAGACTGAGAGACAGCTGCTGCGCCTTTTTCCA
GTCGTTCAGATCGCGGCCTTTCCAGCCAACCGGCCCGCTTTGGCTGATCAGTTGACCGGC
CAGTTGGGACAGCCACGGCTCACGTCCCGGCGCCATAAAGCCGGCGGGCGACTGCACGGT
CAGCGATACCGCTTTGCCTGCCTGAGCGCTGCGCAGCCACACCAGCCGATCGCCATTGCC
CAGTTGCCACTCTTCCACCTTCTGCTCCGGGAACGAGCGCACGCGGGTGACCGCGCCCTG
ACCGTCGGCTGCCAGCAGCACGGGCGCGACCCGCACCACAGATGGTTGCAACGGCGACAG
CTCGCTGCGGGCTACCTGCTGGCGCTGTTGTTCAATGTCGGCCGCTGACGGCAAGGTAAA
AGGCAGGCTGCCGGGGACGCTGAACTGCACCAGTTGATCGGGCGAGGACAGCCAGCGTTG
CAGACAAGCGTTGATGTCGGCGGCGGTAATGTTTTTCAGCGCCGCCAGCGCCTGTTGCCC
CAGCTGTTGTTTGCCGGTATAAGGGCGCTCCTGCTGCCAGGACACCACCAGTTGCTGCAC
CCAGTCGGAGAACTCGCGCTGTTCCGGCGTCGCCGCCATGTTCTGCGCCGACTGACGAAT
CTCATCCTTGACGGCCGTGATGTCCGACTCGTAGAGCGGGTAGCGCTGCAACCGGGCAAT
CTCCTGCAGCAGCACGCTCAGCCCCTGCCGGTGGCCATCCGGAAGCACCGAAGCGAACAG
CCCCAGCGCCACCGTGTTACGCCCGATGTCGGACTTGCGCACCACCAGACTGCTGACCGC
CGTTGCCGGGGAGATCGGCTGACGCTGTACCTGCCGGCTCAGGGTGTCCAACGCGATCTG
GTTGATCAAACGATGACGCAGCCCCTGCTCGCCGGGTGCTCTGGCCGCCGCGTCATCAAA
ACGCAACACCAACGACACCTGGCTGACGCTGCTCTGGCTGTCCTGCAGGCCCACCACATG
CAGTTGCGGGCGCAACGCTGGTTCATACTGATCCCGCGGCGGGATCTTGCCGTCCGGCAA
CGTCCCCATCGCCTGCGTAATCGCCTGTTTCACCTGTTCAGGTTGCAGGTCGCCGATCAC
GATCAGGCGCATATTCCGGGGGTGATACCAGCGGGCGTAAAAATTGCGCAGCACCGTCAC
CGGCGTGGTCTGGATCGCGTTTTCGGAGCCGATAACCGGACGATCGGGATAGCGGGAGCC
ATGCCGGATGGCGGCCACCCGTTGTTGGTTCATGCGTTCCGCCACGCCAAGCTTGCCGCG
CCACTCTTCCAGAATCACCTGACGTTCACGCTGCCAGTCCTCCGGTTCGAAGCGCGCCTG
CCCGGCGATCTGCGCCAGCACGTTCAGCGCCAGCCCCAAAGACGGCTTGCCGGCAGGCGG
GCTCAGCATGTACACCGTGCGCTCGTAATTGGTCATGGCATTGTAATGCTGACCGCGAAC
CCAGCCCTGCTGACCCAGCGTCTGCGCCAGACCGGCCGGATACTCCCGCGTGGCGCGGAA
CACCATGTGTTCGACCATATGCGCCACGCCGGACTCGCCGTCTTGCTCATCCAGCGAACC
GGATTCAACGCTCAGCCGGATATCCAGCCGTTGTTGCTGCCCTGCCAGCGGCACGATGGT
GTAGCGCAGGCCGTTATCCAGTTGCCCCTCAGTGATCACCGGCAACGGGCTGGTGACGGT
TTGCGCTGAGGCCAGCGCACTGAACAGACAGAAAGCTATCGTGCCTATCCAGCGGGAAGT
CATTTTTCTCATTAATCGCTCAATCATGGGTACGTAAAACCGACGGGATATCTCAGAAAT
CACTGTCTCATCGCCGGGGCGGGACGTGCCCGTTCCCGGCGTCAGGTCATTACCAGTTGT
AAGCCACGCCCAGCCAGAACTGACGACCCAGCTTGTAGGTCACCGTATTGCCGGTGGATT
CCTGCGAAGTGGCGATCACGTTGTCTAATACGTTGATCACGTCCAGCGTCAGGTCCAGCG
ACTGGTTTTTATAGGTGGGCAAGGAGTAGTTGAATCGCCAGTCGTAAGAGACGTAATCCT
GATGCTGGCGCTCGGTATACAGCGTGGCGCTACCGGTGTAATCGCCGCAGGCGCTGACGC
TGCTGGCGCTGCCGGAGCAGGTGACGCTGGAGGTACGATAGCCTTTGTAACCGGAGGTAT
AGGCCAGGTTATGATCCCAGTTAAGACGAATAGCCGGGAAATAGGTGTTGATGTTCAGCG
CCACCGACCAGGGGGTGTTGTAGTCCAGCGCGTCCATATCACGACGATCGGTCAGGCGGC
CTTTGAAAATCACCTTGCGGTCATCCAGGTTGCTCTGGTCGTAGTAAATCTGCGAGCTGG
TCTTGTTATCCGCCATGCTGGCGCTGAGCCCCCAGCGAATATCGGCGTATTTCAGTTTAT
ACGGGCTGATCGGCTCCACCGTCAGCGAAACCGTATTGCCTTCGGTGCGGGCATTGTTGG
TCAGGTAGTAATAGCGTTGGCCGCTGTCATCGGTTCCGCTGCTGCGGCCAAACTGGTCGC
GCCCCTGACGATTAACCCATTTCAACGTCCAAACGGTGTCGTACACCCGTTGCGACAGCC
CCAGCGATAACTCGTCGCTGTACGGCGTTTTCAGGTCGGAAATATTGTAGTCATAACTGC
CATTGCTGCTATTGCCGCTGGTCCAGGCACTGCTGGCGCTGGTGCGGCTCTGCACTACCG
ACTCGTTGATCCCGGCGCGCAGTTTGTACGCCAGCATGTTCTGGGCGTAGTAACGGTTGG
CGCCGCCGAAAATGCGGGTGGCGCGATCGCCAAACACATCATAAGACGCCGCCAGACGCG
GGGCGATGTTCAGGTTTTTCAGATAATCGTCATACTGCAAACGCACGCCCGGCGTCACTT
CCAGATTCTTGTAACTGACGCTGTCCTGCAAATACATCGCATAATTGACGTAATTGCCTT
CCACCTGACGCGCCGGGAACAGATTGCGGCTACGGTAATACTGCTCGCCAGTAATACAGA
AAGCGTCGCCGGCCTGACACACGACGCTGGTGCTGATGGTAGGCGTATTTCGACTGGTAT
ACACATCGCTAAAACGGCGATATTGCGCACGGTAAGAATCCACCTGCCAACCCATATCCA
ACTGATGGTTGGTGCCCCACAGCGCAAGCGGGTTTAGTTCATAATCCTGTTTGAAGGTAA
CGGTCTGTTTTTCTGTGGCATATTTTCCATAACCGCCGATCCCTGATAACTGTGCGTTAT
TTCCCGCTACCCCCGTTCCCCAGTCCACAACCCTGGACACAAACCGGGACGACAGGTTAT
AGCGATACCAGGATTGATAGGTATCGCCCTCATGCTCGATGCGGTTTTCCTCAGACTGAT
AACCCGCCAGACTGCTCACTTTCCCCCAGTCCGCGTTGTGTTCCCATTCGATATTGCCGC
GATAGCCACCGCCGGTATTGGTATAGCCACCGTTTTTGATGTCTTTTTTGTAATAGCCGG
ACTCATGCGGCGCGTACATGCCGGTCAGGCGGAAAATATCGCCGTTATCCGCCAGATAGG
TGCCTTTAAGCAAATAGGTTTCCGCCTCACGCGTCTGCGTGACCCATTCGTCCATGACGC
TGTTGTAAAACGGGATGGACGATTGCTGGCGGTTATAGGCAAAAATAAATCCGGCCTTAT
CGCTTAATGGCTGATTAAAGGTGGCGGAATAAAAATTCTTGCGGAATTTCGGCTGATAAT
AGAGCTGACTTGCTGAATAAAAGTCGCCTTCAATATCGTCGTCAATATGATACCGGGTCC
AGCTGTCGCGAGTGGTTCGGTAAGAAACCCTACCGGAAGCGCGGTCCAGTTTCGGGTCTT
TTAATTTGGCATCGACCACGCCGCCGGTAAAGTCGCCGTATTTCGCGGAGACATTGCTGT
CGAATACCTGTAATTGCTCGATCAACTCCGAGTTAATCCAGAATGATTGCGCGCCGCCGG
CGGGCAGGTCAGTCGGGCTATATCCGTCCGGTGACGCGCTCAGTTCACCATTATTCGCAC
CGGGGTTAATCACATTATTATTGGATAACCCGTCGATCATATAGTTATTTTGATAAAACT
TCTCGCCATGAAACGACACGTTTTCCGGCGCCAGTTCGCCGGGCGTTAGGCTGCTATCAA
GATCGTTTGAGAAACGCACGTTTGGATTAGAACGCAGTAACTCAGTGACGCTGCCGTTAC
GCGTCGGCCGACGCTGAATCTGCTCGCTGTTGATAATCTGCGTACCCATACTCTGACTGG
TGGGAGTGGAACGCACCAGAATGGTATCTTCATCGGCATTTTTCTTTTCTGCCACCGCCG
GTTTATCGGTAGCGGTATTTTCTGTTTGAGCCGTCTGTTCGGCAGCCGTCGCCGTTGATG
ATACGCCAAGTATCATCATCAAATAGAGATGCTTATTCATGCAGTTATTCCTGTACCCCT
GATGATATTGAAAAGAAAACAATCAATTCTGAATTTCGATATGGCCATTCAGCCGAAAAA
TGACGGATACCGTCTGGTCGGCAACCGCTGAACCGGCCTGATAACGCCAGCGCGCCATGT
CTTTGATAACGTCGCTGCTAAACATCCCGTCAGGGTTCTCCGACAGCACCCGAATGTTGG
TGACCGTGCCGCTGGCCGTGACGTCAAACCGCAGCCGAACCAGCCCTTCCACGCCCATCG
AACGTGCCCGAACGGGGTAATTCACCCGGCGTTGCAACGCCTTCAGCGTGCCGGTTTGGC
TGGTGCCCGCGCCCTGACTGGCCTGCCCCAGCGTACTTTCCCCCGCCGGTGCGGCCTGGC
CGCCTGCCGATGCGCTGGCGGGCGCAGGCGCCGTTGTGCGATTTCCCGGCTCAGCCGGGC
TTGCTGCCCCCGTCACAGGCTCCGGCGCATCACGGGTTTCACTGCGTGGAGAAGCGAGTA
TTTTCCTGACGTCCGCATTTTCTTTTGCCCGCACCGGCGCGGGGTCTTGTGGCGGACGTG
GCGTTTCGCGGGTTTTCTCCGTCGGTTTTTGCGGGCGTGTTGTCGCGGCGGTGTCGGAAG
ACGCGGCCGTCACCAAGGCGCGATCGTTAACCGGTAGCGCCGGCATCACCGCCGGCACCG
CAGCACCAAGCATTGTGCTGGAAGCAGTACCCGGTTCGTCAGCAGACGATGCTGCGGTGT
TGGTGGAAAGCAGCCGAACAGCGTGGGCGGAGAACGACGTGACATGCATGCCCGCCATGC
TTTCTCCGGCGCGTCCGGCCTGCAGCATCTGCTGCTCGTGAGGGGCATACCCCCACAACA
AGGCCCAGACCACCGACAGATGTACCCCAACGGATAACAGGAGAGAATGCGTAACTTTCA
ACGTAATACCATGTTTTATTTATAGAAATAAGTATCAAATCGTGGACAGGACAACAGCGG
CGCCCCCTGATTTCCCATCCCAAAAACAAACAGAAACGTTCCTTTATAGATAATGAGAAT
TATTTTACAAATGATATCCATTATCAATAAGTTTTTACAGTACGTCAGCACAAACCTAAC
CTTTTGGACAGGTGGGAAATCACTCGCAGAAAAATTGCACGGACGCGCGAACAGAAACAG
AGACAGAAAAAGAAAGGAAAATGCAGCCGACAGGCTGGGGATATCGGTCGGCGTCAGACG
GAGATAAGGCGGCGTCTCCCCGTCAACAATCGACGGCGCGCAAACGCAGCCAGAGGGGAA
CGGTCAATACTCCTGATCTTCAATCAGGCGCTTGCCCAGCGTGATGCTATCGACCATGTC
GTAGTTCATCTTTTCATACATGCTGATAACAGCCGTGTTGCTCTGACGCACCATCAGGTG
GATCTTCGGGCAACCGCGCGCGATCAGTTTTTTTTCCAGACGGCTGATCAGCGCATTAGC
GATGCCGCGCCCGCGGTAATCCGGATGCACCCCCAGATAGTAGGCCGAACCTCGGTGACC
GTCATAGCCCCCCATCACCGAGCCGACCACCTCGCCGCCCACTTCCGCCACCAGAAACAG
GTCGGGATCATGGTTGAGCTTGCGCTCAATATCCATTTCCGGGTCATTCCAGGGACGCAG
CAAATCGCACCGTTCCCAAAGGGTGATCACTTCTTCAAAGTCATCTTGCCTGAATATGCG
GATTTCCATCGCTGCTCGCCATCTAGAGTCAATCGGTCATCACCGATTATCCCGTGATTC
ACCGCAGACGCAACATCTCCGTCATACACTTTTCAGCAATGGTGCCGATTCACGCCGACG
GCATTGACCGGCAATAGGCGACCAGCCGAATTTCGATATACTAGGACTGAATAAGCCCAG
GCTGGATAATCCCAACCGCCTTTCAACATCATAAGGGACATTATGAGCTCACCTGACATC
AACGCGATCAAGCACTTTCTGCTCACGTTACAGGACAACCTGTGCCGGCAGTTGGAACTG
ACCGATGGCTCCGCCACCTTTATCGAAGACGCCTGGCAGCATGCTTCCGGCGGCGGCGGA
CGCAGCCGCGTGCTGCGTCAGGGACGGGTATTTGAGCAGGCCGGAGTGAATTTCTCTCAC
GTTTCCGGCGCCTCGCTGCCGCCGTCGGCCAGCACCCACCGCCCGGAACTGGCCGGACGC
AGTTTTCAGGCGATGGGCATATCGCTGGTGATCCATCCGTTGAACCCGTATGTACCGACC
AGCCACGCCAACATCCGCTTCTTCATCGCCGAAAAACCGGGCGAACCGGCGGTATGGTGG
TTCGGCGGCGGTTTCGATCTCACCCCGTATTACGGTTTTGAGGAAGATGCCGTCCACTGG
CATCAGACCGCGTTCGATTTGTGTAAACCATTCGGCGACGACGTCTACCCGCGTTACAAG
CAATGGTGCGACGACTACTTCTTCCTCAAACACCGCAACGAAGCGCGCGGCGTTGGCGGC
CTGTTCTTCGACGACCTCAATACACCGAACTTCGATACCAGCTTTGCCTTCATGCGCGCG
GTGGGTGAAGGTTTCCGGCACGCTTATTTGCCGATCGTCAATCGCCGCAAAGACTTGCCG
TGGGGCGATCGGGAGCGCCAGTTCCAGCTTTATCGCCGCGGGCGCTATGTAGAATTCAAC
CTGGTGTGGGACCGGGGCACGCTGTTCGGCCTGCAAAGCGGTGGGCGCACTGAGTCGATC
CTGATGTCGTTGCCGCCGCTGGTGCGCTGGGAATACCAGTACCAACCGGAGCCGGACAGC
CCGGAAGCGGCGCTGTACCGCGACTTCCTGCCCGCCCGTGACTGGCTGGGTCTGAATACG
CCGTCGGGAGCACGCGGATGACCGCCATCTGGGTGGACGCCGACGCCTGTCCCAATGTGA
TTAAAGATGTGCTCTACCGTGCCGCCGATCGCACCGCGACCCGCCTGACGCTGGTCGCCA
ACCAGCCGCTCAGAACGCCGCCTTCGCCGCACATTCACAGTCTGCGCGTCGCCGCCGGAT
TCGATGTGGCGGATAACGAAATCGTGCGCCGCATTCAGCCGGGCGATCTGGTGATCACCG
CGGATATCCCGCTGGCGGCCGAAGTGCTGGAAAAACACGCGATCGCACTCAACCCACGCG
GCGAGCGTTACACCCCGGATACCATCCGCGAGCGGCTGACGATGCGGGATTTCATGGATA
CGCTGCGCGCCAGCGGGGTGCAAACCGGCGGCCCAGCCACACTAAGCCAGCGCGAACGCC
AGCAGTTCGCTAACGAACTGGAGAAGTGGCTGCGCCAGCAGGTGTAAAAAAACCGGCAGG
GTAACCTGCCGGTTTGGTCTTTTCGCTACTGACAATCGACTGGATTACAGCAGTTCGGTC
TGCGCTTCCACCACGGCCAGCGCGACCATGTTGACGATACGGCGCACAGAGGCGATCGGC
GTCAGGATGTGCACCGGCTTGGCAACGCCCATCAGTACCGGCCCGACGGTTACCCCCTCG
GAGGAGGACACGCGCAGCAGGTTGTAGCTGATGCGGGCGGCTTCCATATTCGGCATGATC
AGGATATTGGCGGCGCCTTTCAGCGGGCTGTCCGGCATCTGCTCACGACGGATGGCCTCC
ACCAACGCCGCGTCGCCGTGCATTTCACCGTCAATTTGCAGCTCCGGCGCCAGTTGGTTC
ACCAGTTCCAGCGTGGCGCGCATTTTCTTCGCCGTCGGCGAATCGGAGGTGCCGAAGCTG
GAATGCGACAGCAGCGCCACTTTCGGTTCGATACCGAAACGGCGCACGGTGCGAGCCGCC
ATCAGGGTGATTTCCGCCAGCTGTTCCGGCGTCGGGTCCGGGTTGACGTAGGTGTCGGCG
ATAAAGGTGTTGCCGCTCGGCAGCAGCAGCGCGTTCATCGCCCCCGCCACATGCACGCCG
TCACGGTAGCCGAACACCTTCTCCACTACGCTGAAGTGCTCTTCATAGTTACCGACCGTA
CCGCAGATCATCGCATCCGCTTCACCGCGGTGAACCATGATGGAGCCGATCAGCGTCGGG
TTGCCGCGCATGTCGCGTTGCGCCTGCTCCTGAGACACGCCGCGACGTTTCATCATCTCG
AAATATTCGGTCCAGTAGGCTTTAAAGCGCGGGTCGGATTCGTTGTTCACCACCTCAAAA
TCCTTGCCGATGGCGATCTGCAAGCCCAGCTTCTGGATGCGTTTTTCGATCACGCCCGGA
CGGCCGATCAGCACCGGGAACGCAAGCCCCAGCGACACCAGTTCCTGCGTGGCGTGCAGC
ACGCGCGGGTCTTCCCCTTCCGCCAACACCACACGTTTCGGCTGGGTGCGGGCCTGAGAG
AAGATGGGCTTCATGAACAGGTTGGTTTTGTAGACGAACTGCGTCAGTTTCTCGATGTAA
TCGTCAAAGTTTTCAATCGGGCGGGTCGCCACGCCGGACTCCATCGCCGCTTTCGCTACC
GCCGGCGCGATCTTGATGATCAAGCGCGGATCGAACGGTTTGGGGATCAGGTATTCCGGC
CCGAAGGAGAGATCCTGATCGCCATAGGCGGACGCCACCACTTCGCTCTGCTCCGCCAGC
GCCAGATCGGCAATGGCGTGCACGCAGGCCAGCTTCATCTCTTCATTGATGGTGGTCGCG
CCCACATCCAACGCACCGCGGAAGATGAACGGGAAACACAGTACGTTGTTGACCTGGTTC
GGATAGTCGGAACGACCGGTGCACACGATGGCGTCCGGACGCACTTCTTTCACCAGCGGC
GGCAGAATTTCCGGCTCTGGGTTAGCCAGCGCCATGATCAGCGGACGCGGCGCCATGGTT
TTCACCATATCCTGCGTCAGCACGCCCGGACCGGAACAGCCGAGGAAAATATCCGCATTC
GGGATGGCATCGGCCAGCGAACGGCTGCCGTTATCGTCGATAGCGTAAGCCGCTTTGGTT
TCCGCCATGTTGGCTTCACGGCCTTTGTAGATCACGCCGCGGGAGTCGCACACCACGATG
TGTTCACGTTTCAGGCCCAGCGCCACCAGCAGATTCAGGCAGGCGATAGATGCCGCGCCC
GCGCCGGACACCACCAGCCGAACGTCGGAAATCTGTTTTTCCACCACGCGCAGGCCGTTA
AGCACCGCCGCGGTACAGATGATGGCGGTGCCATGCTGATCATCATGGAATACCGGAATC
TTCATGCGCTCACGCAGCTTCTGCTCGATATAGAAGCACTCCGGCGCCTTGATATCTTCC
AGGTTGATGCCGCCGAAGGTGGGCTCCAGCGCTGCGATCACGTCGATCAGCTTGTCCGGA
TCCTGCTCGTCCACTTCGATATCGAACACATCGACGCCGGAGAACTTCTTGAACAACACC
CCTTTGCCTTCCATCACCGGCTTGCCGGCCAGCGCACCGATGTTGCCCAGCCCCAGCACC
GCGGTACCGTTGGAGATCACCGCCACCAGATTGCCGCGCGCGGTATATTTGTAAGCCGCC
AGCGGATCTTCAGCGATTTCCAGACAAGGCGCAGCAACGCCCGGGGAATAGGCCAGCGCC
AGGTCGCGTTGCGTGGCCAACGGTTTGGTCGGAGAGACCTGGATTTTTCCCGGCACCGGA
TATTGATGGAAGTCCAGTGCGCTTTGCTTCAGTTGTTCATCCATAGTTTATTACCTTGTC
TTATCGCTTTGTGGGTAGGGTGGCGAGTTACTCAGTGTATCGTGTCTGTGATTTTCTAAA
CCATGAAGCATTACAAAATCCACGTTGGAATACCGCTTAATATAGTTAATTAATGAGATT
GAAAATCACTCACCATAACGACTGTTTTCCCGACCAAACATGACCAAATACCGATGATAT
GGCTACCCAAGATCCCCCTTGTCATCAGCAAGCCCGACACGGATTGACTATGCTTAGCCT
GTGTTACGGCATAGGGGATCAACCTGTCATGACTGCAATCAGAAAAAACGCATGTTATTG
CGCCACAGAATCCTGCAGGGTGGTTCCGCCAATTTTCTCTTCTGGGAGCCAAGCCATGAA
CCAACTAGACGCATTGAAACAATTCACCGTGGTAGTGGCAGACAGCGGCGATATCGAATC
TATTCGCCACTTTTCACCGCAGGACGCCACCACCAATCCATCCTTGATTCTAAAAGCCGC
CAGCCTGCCGGTTTATCAGCCGCTGTTTGCCGATGCGCTGGCTTACGCCCGTCAGCAGGG
CGGGTCCAGAGAAACCCTGCTGATCAACGCCAGCGACCGTCTGGCGGTCAACATCGGCGC
CGAAGTGCTGAAAAGTATTCCCGGACGGATCTCCACCGAAGTGGATGCCCGTTTGTCGTT
CGATCGCGGCATGTGTGTGGCTAAAGCGCGCAAGCTGGTGGCGATGTACGAGGAAAAGGA
CGTACATCGTTCGCGTATTCTGATCAAGCTGGCGGCCACCTGGGAAGGGATCCTTTCTCT
TATCCAACTCTGACGCTACACACACTATGCAGTGGATAGAACTCCCTGGTCTCGCGATCA
TAAAACAAAAACCAATCTATATCACTTCTCCCAAACTG
>NODE_6_length_17745_cov_4.324327
GATTACGGCGATTGCCGACGCGGTTGACGCGCTGGAGGGGATGGTCATTCCGGTCATTGC
CGACGGCGGCATTCGTTTCTCCGGCGACATCGCCAAAGCGCTCGCCGCCGGCGCCGCCTG
CGTGATGGTTGGTTCCATGCTGGCAGGTACCGAAGAATCGCCGGGCGAGATCGAACTGTA
TCAGGGCCGTGCGTTCAAATCGTACCGCGGCATGGGGTCGCTGGGCGCGATGTCCAAAGG
CTCGTCCGACCGTTATTTCCAGTCCGACAATGCTGCCGACAAACTGGTGCCGGAAGGTAT
CGAAGGCCGGGTGGCTTATAAAGGCCGCCTGAAAGAGATCGTACACCAGCAGATGGGCGG
CCTGCGTTCCTGCATGGGCCTGACCGGTTGCCCGACCATTGATGCGCTGCGTACCAAAGC
CGAATTTGTGCGTATCAGCGGCGCCGGTATTCAGGAAAGCCACGTTCATGATGTGACCAT
CACCAAAGAGTCGCCGAACTATCGCATGGGCTAAGCGCGTTACCGGCTGATTTAATGTTA
CGAACCCGGTAAACTTGCCGGGTTCAATTTTTCTTTCGCTCCGTAGTGGAATACGCCTCT
CATGACAGAAAACATTCATCAACATCGCATTCTTGTTCTGGATTTCGGTTCGCAATACAC
GCAGCTGGTGGCACGTCGCGTGCGTGAGCTGGGCGTATACTGCGAACTGTGGGCATGGGA
TGTCACCGAAGCGCAGATTCGCGAGTTCAACCCGAATGGCATCATCCTTTCCGGCGGCCC
GGAAAGTACCACCGAGTTCAATAGCCCGCGCGCGCCGGAATATGTTTTCCAGGCAGGCGT
GCCGGTGCTGGGCGTATGCTACGGCATGCAGACCATGGCGATGCAACTGGGCGGTAAGGT
AGAAGGCTCCAGCGAGCGTGAGTTCGGTTATGCGCAGGTGGAAGTCAAGACCAACAGCGC
GCTGATCCGCGACATTCAGGATGCCGTCAGCGCCAGCGGTGCGTCGTTGCTGGATGTGTG
GATGAGTCACGGCGACAAAGTTACCGCCATCCCGGCTGACTTTGTGACCGTTGCCAGCAC
CGATACTTGCCCGTACGCCATCATGGCTAACGAGGAAAAACGCTTTTACGGCGTGCAGTT
CCACCCGGAAGTGACCCACACCCGTCAGGGCCAGCGTATGCTGGAGCGTTTTGTGCGCGA
TATCTGTCAGTGTGAAGCACTGTGGACCCCGGCAAAAATTATCGACGACGCGGTTGAACG
CATTCGCGTGCAGGTGGGCAAGGACAAGGTGATTCTCGGTCTGTCCGGTGGGGTCGATTC
CTCGGTGACCGCGCTGCTGCTGCACCGCGCCATTGGAGATCGTCTGACCTGCGTCTTTGT
GGACAATGGCCTGCTGCGCCTGAACGAAGCCGAGCAGGTGATGGAGATGTTTGGCGACCA
GTTCGGCCTGAGCATTGTCCATGTGCCGGCGGAAGAGCGTTTCCTGTCGGCGCTGGCGGG
CATTGGCGACCCGGAAGCCAAACGTAAAACCATCGGTCGCGTATTCGTGGAAGTCTTTGA
TGAAGAAGCGGGCAAGCTGACCGACGTGAAATGGCTGGCGCAAGGCACCATCTATCCGGA
CGTGATCGAATCCGCCGCTTCCGCCACCGGCAAAGCGCACGTCATCAAGTCGCACCACAA
CGTCGGCGGTTTGCCGGACGACATGGCGCTGGGGCTGGTTGAGCCGCTGAAAGAGTTGTT
TAAAGACGAGGTGCGCAAGATTGGTCTGGAACTGGGCCTGCCGTACAACATGCTGTACCG
TCATCCGTTCCCGGGGCCGGGTCTGGGCGTACGCGTGCTGGGCGAAGTGAAGAAAGAGTA
CTGTGACCTGTTGCGCCGCGCTGACGCTATCTTCATTGAAGAACTGCACAAAGCCGACCT
GTACGACAAGGTCAGTCAGGCGTTCACCGTGTTCCTGCCGGTGCGTTCCGTCGGCGTCAT
GGGCGATGGCCGCAAATACGACTGGGTCGTTTCACTGCGCGCTGTTGAAACCATCGACTT
CATGACCGCACATTGGGCGCACCTGCCGTATGAGTTCCTCGGCCGTGTCTCCAACCGCAT
CATTAATGAAGTGGACGGGATTTCAAGGGTCGTCTATGACGTGTCCGGCAAACCGCCGGC
GACGATCGAGTGGGAGTAGGGTTGATTAATAAATATTTGATTTTATTGTAAAAAATAAAA
ATATAGTCATGTTTACTACGTTATCAATGGCGTTTTTAATGGCGCACATCGTACGTATGT
GAGAGAGCTATATCGATACCATGTCCCGGATAAGGAATGCCGACATGGTATCGAGAACGC
TCAGCAGCGCAGATGTCAGCAGTAACTGTTTGCCAGTCTCCACTATGATGTTGGTATGGG
TAACTCATCACCATCTGTCTCTCCACTGTTACCTGCAAGCGCACATGGCGTTGTCGACGC
CCGATTGGGAACCCCCTTTTTGTACCATTGTGTGAAGTCCCCTGGCGGCGGTTGAAAAGG
GGGGGCAGCCCTAACTACCAGAAGGTTCAGACCCAACAACTGATTGCGCGTCAACAGCAT
CACATTCTCCATGTCCATGAACGCCCCGGACTGGGCTTGATTATCGGCGTCCGTCACACA
CCGTGGACTCAGCAATGCGACCGAGTTTGCACATGTCCAGATTATCTTTACGCTTGAAGC
CTGCGTCTTTCGTGCACCTGCGTCTTTCGTGCAATAGAAGCGGGCGTCTTCTTATCGTTG
GAAGAAAGATGAGGTGCCGCGTCTGTGCCTACTTGGCCGTGCGCGCCGGCCTAATATGAC
GAAGCGCCTGGATAACGCCCCATACCAGGCTGCCCGGAGCAATCAAATGCTTATCCGCCC
GCGTGGTCGTTGCCATCGTGCGCGGCGATGAACATGGCGGCGGCCGACCGGCAGTAGGAT
TCGATTTCGTTGTCGTCCTCTGCTCTCGCCTCATCGAAGCGAGCGATTGTCAGGAGGTCG
GATCCTTTGATAAGCGCGCCAAACAAGCGGGCGGACCGGAGAGGATCGGGCACGTTCAGA
ACCGCCTTCGCGTGCAACTGACGCAACAGGGCCTCGATCTGGGCGATGACATAGGCAGCG
CCGGCTTCGTAATGGAGCTTGCTTAATGACTTTTGATTCGTCTTGTCGGCAATGATCATG
GCTTCGACATTGCGGACGTCCGGGCTCAACAGCGTGCGAAGCAGGGATGATCCCACCGCG
ATGAGCTGATCTTCGGCCGAACCGCCGACGCCTTCAATAAGGGCCTGTGGTGCGAATTGA
TGGCAGTGAGCCGCGATGGCTGCGCTGAACAGCGCCTCCTTGTTCTCGAAGTGCCGATAG
ATGCTTAGCTTGGATATCTTCGCCCGCTGGGCGACCTTGTCCATTGTCGTCGCTTGAAAA
CCCAGTTCCACAAAGAGTTCGCTCGCGGCGTCGACTATCGTTTGGCTAAGCGCCTCGTTG
GCGGGCCGGCCGCGCCGCCCCTGCTTTTTTTCAGTCATGTTAATTCCAGTACTTGACAGT
ATCTTAATTGCTTAATTATGATACCGCATGGTATCTTAAATGTGCAAGCCAATGAGTAGG
TTTCAACCTGCTCTTCAATCACGTTTCCACGGGCTACCCGGCGATATTGAAGGCAGCGTT
GTTCTGTTGGTTAACGCAGTGATGGCAACTCGCCGATGCCAAAGCCCTGCTCGCGGCGTG
TATCGGATGACGATAACGCGCCGGCCTACGAAACAAGGAGATTTCCATGAAACGACGATC
CCTATTGAAGCTGGCCGCGTTTTCCATCACCGGCTTTGCCCACGCACAGTCCACCACTAA
GCCCAACACCTTCCATCAACAACACGGAACCCATTACCATGAATGACGTTATCATCATCG
GCGGCAGCTTTGCCGGCCTCGCCGCCGCCCTGCAACTCGGCCGTGCCCGCCGCAAGGTCA
CCGTTCTCGATACCGGCCTGCCGCGCAATCGCTTCGCGGATCGCTCGCATGGCGTGCTCG
GCCATGACCACAAGCTGCCGCAGGACATCCTGACCGAGGCTCGGCTGCAACTGACGCGCT
ATCCCACGATCAAACTGGTGAGTGACCGGGCCGAGAGCGTCTCCGGCGCCATCGACGATT
TCTCTGTCCTCACCAGTGATGGCGAAAGCCTCAGGGCGCGCCGCCTGATACTGAGCTATG
GCGTTGCCGACCAGATTCCCGCTGTTCCGGGCTTTGCCGAAGGCTGGGGTTCGAGCATCG
TGCCTTGTCCCTATTGCGACGGCTTTGAAGTCGCCGGCCAGCATTGGGGCCTCGTCTGGT
CCGGCCCAATGTCGCACAACTACGTCAGGCTGTACCACGACTGGACCGACACGCTGACGG
TCTTTGCCGATGGTCATGACATTCCAGCCGATATCCGGGTGGATCTGGCGCACCGCTGCA
TTCCCGTCATCGATGGACGGATCACCGAAATCGACTATGACGCGAGCCATAACGCCACCA
TCAGGCTCGATGTCGCCCCCCCTGTCGCGGTCGACATCCTGTTCGCGCATCCGCGCAACA
AGCCGTCTGCACGCCTGCACGAATCGCTGGGCCTCGCCACGGTCGATACGCCCCAGGGCA
TTGCCCTCAAGGTCGACGAGCACCGTGAAACCAGTATGCCCGGCATTTACGCCGCGGGCG
ACCTCGCCAACCCCTCCATGCATTCGGTCACCACGGCGGCATGGCAAGGCACCATGGCGG
GGATCTTCGCCCAGCAGTCGATGCTGGTTTGAGAGTACCGATTACCTTCTCCGGTTGCCG
CAGGCTTCTGAAGCCTGCTAGCCGCATCGATCATCCCAGTTTCGATTTCACAATAGACGG
GAGTACTACCATGGAAGTTTTAAAGAAATTTAAGCCGCTAGACGATGAATTCCCGCTTGA
GCGCCAACTTGGCATCTCGGCCGCACCAATCGTACTCATCAATATATTCACGGTCGGTTC
CGCCGACGAAGCGGGCTTTCTGGATGCCTTTACGGCGGCTGCCGGAATCCTGACGAAACA
GCCGGGCTACATCTCCACCCAAATGCACCGAGCGATCGGCGATAGCCCGATCTTCCTGAA
CTATGTGGAGTGGGAGTCCACCGAGACGCTCCGCGATGCCTTCGCCCGTCCCGAGTTCAT
GGCGAAGGTTTCGGCCTATCCGCCATCCGTTTCAGCCACGCCGCACCTGTTTCAGAAGGT
TGCCGTCCCCGGCTTTTGCACGGCCTGACTCCAGATACGCACCGTATATCCCTTCGTTGC
ATGAAACGGAACCTCTATTCCGGCTTCTTTCTAGCGATTTGGGAATCTCATCTGTAAAGA
GGCCTTGGAAAGGGCCTTGCTTGAATCGGGCACCGGCTTCTTTGAGGCTGTGTCGATCGC
GCGTCGCAGGTAACAGGCCGCCCGCGCTTCAGCCGCGGTCCTGGCGAGCGGGTGGTGATG
TTTGAGAGCGGCGCGGCGTGGATCGTCATGGCTCGCAATCCGGCAAGCTGACAGGGATTA
ACAGGGGCGACACTCCGGTTCGGTGGAGCGGGGGCGTCTTTGGCCGGTCAGATTGATGTC
CCTTCTGGTTTGAAAGCCGCCATTAGCGATTTGATAGCGGGGACAGCGTTTGCACGACAC
TCGAAAACGTTGGTGCACGTGCGTAGCGTACGTAAAATCCTTTTCTTAAGGGCACCCCGA
CATGGCGGCTGGTGATGGAAGTTCGGGCGGCACTGGCATTACAAACGGCTTAGCGTGCTT
TATTTTCCGTTTTCTGAGACGACTCTTACAAGCCTGTCTCATCGTCACTCCCAACTTTAG
CTATACGAAACTGTTCTGTTTTTTGATAATCACAGGTTGATTTTATGTTTTTTAAGTTCA
ATTATCTTGCTATTCGTAGCGCCGGTTTTTCAACAAGAAACCAGGATAATGCGGCGATAG
CTATTGAGATAATTAAGCTATATATAAAGTCAGATATCATTCCAGTATGAAATACATTTA
TTATTATTTGTTGGATGGGGAAGGCGTATATGTATATTCCATAAGAAAAATCGAATCGCC
TTTTTATTATGTTGTCTTTAAAGCTAAAGGATGTGATTAAGACTAACATACCCCACCCTA
ATGGCAGTAGTGGGTAAAGGATCTTTCCGGCTGTTGATATTGTTATAAATAATATCGAGA
TTAGGGTTAAAATTAATTTTATTTTTCTATCTTGTTTCCAGTGCTCTTTAGTCAGGAATA
ATACTACTCCTATAGAAAAGGCTATGGATAAAAATGTTGCGTTGACGATGTAGTATGTAT
TGATGTTGGAAATAATGCAAGCTGACTGTATGAGTATTGATCCTAAAAGGAATATCATCG
CTCCTTTTATTTTTCTTTTGAATATTCCGAGGAAAACTAAAGTCAAGGCATAATCAAAAA
CTTCGAAAAACAATGTCCATAAACTTCCGTTTATAGAGTTTTTATATATATAGTCACTGG
TGAAGTAATTCAAGTAGCTCTCTGGGTATGAGACGCCTTTAAGGAGAAGAAAGTGGAAGT
AAGGGTATATAGGTTTTGTTGATGATATCCAGTCGATAAAGTCATCCCTTCCGAATATTC
CACAGCATATATATATCGTAAATATTAAACATATTGATAATCCTGGAAATATTCTTAGTG
TTCTTTTTTTTAAGTATTCGGAGTTTGATTTTGCATTGGTGTAGCTTTGAGCTATAAGAT
AGCCAGATATAGAAAAGAAGGTGAGAACAGCGAATCCTCCAATGCTCAGGTTGTTAAAAG
AAGGTTCGTTTACCCCATGCAGGACATAGTTATGGCTAAATATAACTAATATCGCTGCGG
TGTGTCTGACTATGTCAAAGATATTGCTATCGGTTTCTTTCAATTTACATCCCTCCTTTT
ATTGAGTGTTGAGAGTCATGTTTTATATATACCCAAAATAATTCGAGTTACAGGAAGGTG
GCAACCGAGCGGAGCCCCGTGAGCTTACATCAGTAAGTGACCTGGGGGAGTGAGGTAGCC
AACGCACCTGCAGCTTGAACTATGACGGGTATACGCTGCTTTTAGATGCTTTCATCATAA
TTACTCTTTGCTAAAGTCAATATCAGACAACTACCCAATATTAGACAACTACCCAATATC
AGCAGAACGACAATTGGCTAACATCCCTGAATATCGGAGCGTGTGGTTTTTTCATATGGA
TTTATCTTCATTAAAGAAAAATATAGAAATCTAAAGAGCACGGTAAGCGTCAAGATAGTT
GGCGCCCCTGTTGATTTAGGCCGCCCAATGAGTTGTGGTTTTGCCTGCACCCGGCATGGG
TATTCCTTTGCTTAGGTGCATCCTGTCGCGCGATATCCTGTCGATTTATGTGAGGCTAAG
GTCGATGCGGCTCAATGTTTCCACCCGCGCATCAAACACCAGCCGCACTCTGGCAGGCAC
CGGCCCAGGCTGTGGGCGGTAGGCGCCGGGGAGGGGCGTGGAGGCGACTTTCACGGCTTG
AGGCAGTTTAGAGTATTGCTGTTTGTCATCAAAGATTAAAAAAAGATCTTTGTATAAGGA
TTAAAAATAAAGAAATGATGTTCTATTCTGGAGTAGGTTTTTTAATGTTGCTAATAAATG
AAAAGGAAATAATTTATGAATGTGTTTTTGTGTAAAAAGATATGGAAGTTTTTCTCACAA
ATGATAATGGCGTGTCTATGCCTGGTTGGATCAACATCGAGCTATGCCGCAGCTAATGAT
ACGACATTCCTTCATCCGGGTATGCTTTATACAACGGTTGATTTGGACCGAATGAAAGCC
GGTGTCGATAATAAGCAAGCGCCTTGGTACAAGGATTGGCAGATATTGCAAGCCAATTAT
TTGGCAAATCCTGGCTATTCAGTAACTCCAAAAGAGGTGGTGTACAGGAATGACCCGACA
TATGGAAGTACTGGAAACGCAGAGTTACAAAATAGCGCTTCGGCAGCCTTGCTGCTTTCC
ATTGAATGGGCCATCACGCGAAACCCCGCTTATTCGAATGCCGCTATCAAAATTCTTAAC
AACTGGTCGACGACGTTAAAGGCTATCAAGGGAAAAGACGCTCAACTGGCAGCCAGCCTT
TATGGATATAAGTTACTTAATGCTGCTGAAATTCTGCGCTACAGTGGGAGCGGTTGGTCA
TCGGCTGATATCGGACGTTTTACCACTATGATGACCGATGTGTTCTATCCACTGACCAGT
ACCTATGGTCAGGTAAATGGCGGCTGGGCTAATGGTAACTGGGATGCAGCAGATACCGTA
TTTAATTTGAGCCTGGGTGTGTGGTCGAACGATCTGGCTATTTACAATAATGCGGTAGAT
TATTTCAAAAATGGCGAGGGTAATGGCTCAGTTATACATTATGTACAAAATGATAGCGGC
CAATTGCAGGAAAGCGGTCGTGATCAGGCACATGCGCAAGGTGGTCTGGGGTTATTAGTC
ATGGCGGCCCAGATAGGTTATAACCAGCGTCAATACCATGAAACCGGCGCAGATATGGTG
AGCTATCCTAATAATAGTTATCCATTGGTTAACGCGGCTGAATACATAGCCAAGTACAAC
CTGGGTTATAGTGTTCCTTACACACCAATCCCTGGTAAAGGTTATACTCTTGCAGATATG
GGGAGAGGGAATTCATGGACGCCAGGACTGACTGTGTCTCCTCGTTTCCGCGGAGAGTTT
CGGCCAATATATCGCAGTATTTTGAGCTTATTCACTGCTGCCGGCGTCTCTGAAACTAAA
CTCCCTTATACCAAAGAAGTCATTAGTCGTATGCCAATAGGGAAATTCTATTTTGATCAT
CCTTCGTATGAAGGGCTGATTAATGCTACGTCTTCTTCCACATCAAGCACTATGTATATA
GTTCTGCAATCGGTAAAAAAATCTCTAAACGAGGATAACACCGGAACGCTGGCTACAGTT
ATCAGTGCGTCATCTCCGATTACCGTGAATGGCGTAAATCCGTCCGTTGCAAGCGGCCTT
CAAGCGGTGTATCTCACTAAAAATAGCTTTGCCTTCCGCTCAATACAGACCGGGAAATAC
TTGTCAGTCACGGCTAATGGCAACTTACTCGCTTCTGCCGATAACATAACCAGTAGTGAA
ACCTTTTCCTATAGTGATTCCGGTAATGGCAATGGTACGTTGCAGGCGTTGTCCAATGGA
CGCTATGTTGTTATGAATGCTGATACTTATCAGATTTCAGCCACAGCAACAGGCGTTAAC
GATGATAGTGGCAGGTGGATGATGCTATATCCCAAGCCAGCAGATCTGGGCGTTATTAAT
TAAGTGTTGAAATACGAGCCAGAGCCATGCTTTGGCTCGTATCCCATCATGTTTCTGCTA
TAGAAATAGCATCCCGGCATGTCCTGAATCGCAAACAGCAATGCAACGACCCACGCCGCG
CGAAAACCGGTAATCAGCATTCAGCAGAAAGCCTGTAGACCACCGACCACGGGACAGAGC
CGTTCATTAGTCAGAACCGTTCCTGTTACGATTCTGTGGCGATGGAACCGTGAATGGTCC
GAGTTTCAGGGAGACTGACGCCGCGGCGGATGAATTGTTGCTCGGTGACGGTTCTTCCCC
ATTGGCTCCCTTGTTCCTCGTTGACCATTTCAAAACCAAAGGATTCGTACAGTCTGCGCG
CCGCATCCAGACCTTTGAAGGTCCAGAGTTGTGTCGTGGCAAATCCAGACTGGTCACAGA
AAGCCATCGCTTCGGTAAGCAGCCGACGGCCTACGCCGCCGCCGCGGCATCCATCGTCCA
GAATGAACCACCGCAGATGCGCGTTGTTGTTGCCCAGATCCTGCCCGTCAATCGCGACTG
AACCCACAATGCGATCATTCTGGGTCGCCACCCAGATACCATTGCAGGGTTCGTTCAGGC
GACTGGCGAACTCAGCGATACCGGCAGCGACCTGACTTTCAAAAAACTGCCCGAACCCGG
AGTGCCGGGAATAGAAGGCCGCGTGCATTTCGGCGACCCGGCCGATCAGTCCGGGTCGGT
AACCTGCGCTGACGGTAATGGTGCTGGGTGGGGCTTCAGATATGCCCAGACGGCACATTT
TTAACGCCTGCGCGTAGGTGGTGAGCCCCTGAGTCACGGTGTGTTGTTGCGATGGATTTA
GGTGCTGCATGGCGGTGGTGACCTGCATATGGCCGTAAGCATGAATCTCACTGACCGTGC
GTTTTCCCTGCTCAGTCAGGAATAACTGCTTGATGCGGCCATCTTCGTCGCCAGCGGCTT
CGGTGATTTCTCCTGCTTTGATGAGTTTGCCCAACATCCGGCTCACACTGGATTTTTCCA
GACCCAGCGTCTGCACAAGTTGCGCCGCTGTCATGGCGCCTTGCTTCTCAATTTCAAGCA
GGGTATGCACAGCAGACGGAGAATAGTCGGTGGCGGCCAGTGTTTCGCTCATGAAGCCCA
GTTCACGAACCATTGTGCGCGAGGCGGCACGAATCTCTTCAACCAGCGATGGATCAATAT
TCATTTCCAGAATCTCCCCCGCAAATATAGTTGCATAATACAACCATGTTGTTGCGCTCA
GTGTCAAGCCATCTTCAGCACTCACCAGGGTGTTCAGGGAGCCAGGCATGAGGGCTTCTG
GCGACAGGCAGCGCCAGCAGCTGGTCAATTCAAAGAAACCGCCCGCGTTGTTTTGGGCCG
GTCGCTCATAGGGTGTCGCTATACTGTCATCAATATTCCAGACAGATTTTGCCGAAGTGT
CCGCCAGCCTGTTGCAGGCGGAATGCCTCGGCGATATTTTCCAGTGGGAAAACGTTGTCG
ATGACAGGTCGGATGCCGGTATTCTCCAGCGCCCGGACAAAATCCTGCTGATGTGTGCGG
CTGCCGACAATCAGCCCCTGAAGACGCTGCTGGCGAACAACCAGTGTCGCCGTCGGTACG
GGTCCGGCAGCCCCCGTTAACACTCCAATCAATGCGATATGACCGCCAACGCGGCACGCC
GTAATCGACTGAGCCAGCGTACCCGGGCCGCCGACCTCAATGACGTGGTCAACACCGCGT
CCGGCGGTGATATCCAGCACCTTCTGGCCCCACTGCGTTTCGTCACGGTAATTAATAAGA
TGGTCCGCTCCCAGCGCGCTAACACGACTGAGTTTCTCGTCGGATGACGAGGTGGCGATC
ACCGTCGCGCCGGCTGCTTTGGCCAACTGCACCGCGAAGATTGACACGCCGCCGGTGCCC
AGCACGAGAACGGTATCGCCCGCCTTGATGGCGCCGTTGACGGCTAATGCGCGCCATGCC
GTCACCCCCGCCGTTGTCAGCGTGGCGGCTTCGACATGGCTGTAGCCTTTGGGCGCCAGT
GTGAATGCCTCGGCCGCGCGTACGACCACCTCGGCGGCATAACCATCGATACCATCTCCC
GGTACACCGGAGAAGTCGGCGGTCAGCGGGTCGCCGTTCAGCCAGGTGGGGAAGAAGGTG
GAAACTACATGGTCACCCACGGAAAACTCGCTAACGCCAGCTCCAATCGCTTCAACCACG
CCGGCGCCATCCGACATCAGGATCCGGCCATCGGCCGTCGGCATATGACCTGTGGCGACC
CCCAGATCGTGGTAGTTCAATGAACTGGCGTGGATACGTACCCGGATCTGACCGGCTCCC
GGCGCGCCGGGATCGGGCAGGTTGATCAGTTCCAGTCGGTCAAGCCCACCAGGGGCGCGT
ACTTGAATAGCTTTCATCGTATATAAACTCCTTACTTAATTGCCGGGAATGTACCGGGAA
CATCGGGGGACGCGGGCTTCAATTCCGAAATGCTAGTGGCTATACTCTCTTTTGGGAAGT
ACATACCTAAAGGTAAGTGCTTATGAAGATACAACGTAGCGGGAGCGGAAGATGTCGCAG
CCGATGTCAGGAAAGCCATTGACCGAAAGGGTCAAGCTTGGCGAATTATTTACGGTAGAT
TGCCCTTCGAGGGAGGTACTCAAGCATGTGAGTAGTCTCTGGGGCGTGCTGTGCCTGATT
GGATTGCGTGAGGGCACCCTGCGGTTTAGCGAACTGCGACGGAAAGCCACCGGCGTGAGT
GAAAAAATGCTGACGCAGACGCTAAGACGGCTGGAAGAGGATGGCTTTATCCTGCGCTAT
GCCCATCCTGTCGTGCCGCCGTATGTGGAATATAGCCTGACGCCTCTGGGACGCGAGGTG
TCTGAGCACATCAGTACACTTACCGACTGGATCGAACTCAATCTCTGGAAGATTATGGAT
GCCAGGCGGGAGAAGGGCCTCGCGTGACGCTGGCGCGGTGAATGGCGGGTCCGCCCGCGA
TTGCCGCTGTTCAGCGGATACATTTCCTTTTTTTATTTCCTTCGTTTTTCATGGAGCAAA
CCGAATTGATGAACAGCTTCAGGATGTTGGGACTCGTGTTTATCGGCGTGTTGATCCTGT
CGTTTGGGCAGAGCCTGGCGCAGGCGACGTGGAGCGGAGATCGCTTTTCCGGAAAAAGCC
TCTGGGCGTCGCGGCGTGATTCGGCCGGTGTGGCGCCAGATCCGGCGGCGCTGCGCGATA
CGGCGATCGTGCAGGTGTATACCGCACCGACGTACGGCTGGCGCGGACTGGTAGCGGTTC
ATCCCTGGATCATCGTCAAAAAAGCCGGGGAAACCCGCTACCAGCGTTACGAGGTGATCG
GCTGGGGCGGCGATGATGTTATTCGCCGCAATTACACTGTCCCTGATGGATTCTGGTTCG
GCTCAGCGCCGCGGTTACTGGTTGAACACCGCGGGGCGAGCGCGGCAGCGATGATCCCGA
AGATAGAGGCGGCGATCGACAGTTACCCCTGGCCGCACACGTATCGCGCCTGGCCCGGCC
CCAACAGCAATACGTTTATGGCGCATATCGGCCGGGAAGTGCCGGAACTGAAGCTGGATC
TGCCGGCCAACGCCATCGGTAAGGATTTTCGGGCGTTAACGCATCCGATCGGGTTGCCGC
CTTCGGGAAGAGGCGTGCAGGTTTCGCTGCTGGGCGTACTGGGCCTGACGCTGGGTGTGG
AAGAGGGCGTTGAAGTCAACATTCTGGGGGCCAGCCTGGGGGTGGATTTCAACCCGCCGG
CGCTGCGTTTGCCGTTTATCGGCCGCCTGGGTTATGACAATACGACAACGCACGAAGGGT
GATCGCCATGCCTGACCCCGAATGTATCCACCGATAAGTGTGGATACATTCGCGTTCAGT
TCCCATTTCGGCATGCGTATCAGGATGCTTTTTTAGGGATACTGAACCAGTGTCCCCCCA
ATCATTTCAATGATTTTGTTACGATCATCTTTACCCGACGACGTATAGTAGCGGTCAGCA
AACCAGCGCAGTCCACCTGCGCCATGCGCAAACTCCTGTGCGACTTCCGCCTCGTTTTTC
ATTACCCCATTGATGACGATGCCGAGGCTGACGCAAATACCATCGGGCACCTGGCTGCCA
GCGCGCGGCGGTAATCCCTGAGTACGATAAATGATCCGGCAATTGGCGAGGCCGTGGGGG
TTAAATTGCGAGACAGTGACGCCAGTAGCGGCTCCCCGATTAACCAGTCTCTGTAACACC
GCTTCATATCCTGCGTGCCACATGTTGACGTTATGGGATATTGGCGTCAGATAGGCGGCG
TGGTTGCTTTGTCCGCCGCATTCGCCATTGACCAGATGACCCTGAATCCAAATTGAGTTG
TCCGGCGCGGGGTTTACCGGCATCCAGCCATTCAGGCCGACGGGGTTATTCCAGTCCGGG
GCGGCTAAACTTACCTGATTGATATAAATCAGTTGGCCCCAGGTTCCATAGTGGTTAATG
ACGGGGCCAAACTGGTAATTATGTACGCCGCCACCCAGATTGTTACCAAATGCCTGGCCT
GATTGATCCGCCCAGCCATTGATATTGCCATTATCCATCACATTATCAGCATCACCGGTA
TACCAGCCATTGATTGGCATTGTTGACTCCATAACACCTAAGTGTGAATTGTGAATTGGA
GCGATGATTTTATCGGCGAAGGGGGAAATAAACCTGGTGAGGATGATGGACAATAGCGCG
GTATTTATTTTCTTCGTCTTATTATTACCCGGCGATTTGATAGCGGTTTCACGTTGATGC
GAGCCAATAAAAAATCACTTTTAATGAATAACTAAGCGTTAGCTTATAGATCTGGATCAT
CTTTTTCCGCCGGCAACGCGATTATGTTGGTCATTCCGTCCCGCGAACGTGATGCGAACG
GACGGAAAACCACAGAATTCAAACGCCAGAGGGAGGGAACATGCTGGATCATTTGAGTAT
TCCGGTGTCGGATCTGCAGCGTAGCCGGCGGTTTTATGAACAGGCGCTCAAGCCATTAGG
GTATGAGCAGGTCAAAGACATGAAATTCGCCGTCAGCTTCGGCGTGTTGATGGGGTACGG
CTTGTCTTCCGATCCGGGCGGCGAATTCTGGATTTTTCAGGGCGAGGTGACGTCGCGTCC
GCCGGTGCATTTTGCCTTCAGCGCCGAGTCGAGAGCGGAGGTGGATGCGTTTTTCGCCGC
GGCGGTGGCGGCGGGCGGTGAAGATAACGGCCAGCCCGGCGTGCGCGCGAAATACCACCC
TGATTACTACGCCGCTTTCGTCCGTGACCCAGACGGTTACAACATCGAAGCGGTGTATCA
CCGGGCGCCGTAACGGACAACGTGGCGGCGTTGATTGTGGCTGACCGCGTCCGTGGCGTC
GCGGTTCCCAGCCGCCGGTAGTGACCAGCAGCTTGCCGCGCATTGACCCTTCCCCGTAGC
GATCCCCCCTGTGTGTTTCCGAGTGCTCCCTGGCGTACAGGTCGGATACCTGAAGCTGAT
GTCCGGCGCTTTCCCGATGGCTGACGACTACGTTTTTCAGCGAACCGTTGAGCCAGCGGG
GCATAAACCAGTAAAACCTTCATCACATCGTCTCCTTGTTGACAGGATCACCGCATTTAC
GCTGGCTGATGCCCGCCGCCACGAACAGCGCACGGGATAAGACGGTGATGGCGTGCTGTG
GTCACGTCGGCGTACATAAAATTAATGCAGAGAAAATCACAATTCTTGTCATTAAAAAGC
AGGAAATTAAATTTTAATCTTTGCTTTTTTTGTTTAAGTCGCTGTTTTTGTTTATTTATA
TTCTCTATTTTTTGGCTGATAAATCGGGATAAATACAAGTTCATTTTTATTGAACTTATA
TTCATGGCTGCATCGTTGTCGGCGGATCTTTTTGACGGGATAGTAAATAAAAAGGAGGAA
ATATGAATTTGAATATTGATTTATACCTTGAGAAATCAAAACAACTGTCAACGCCGGAAT
TATCGGATGCGCTCGATTATTTTTCACTACCCGGTTCATTGCTGGGCATCAGACATATTG
CCGGTAATCAGAGAATCGCCGGAACGGCATGGACGGTAAGATATATTGCCGTTGATCCGG
ATAATATCGGTACTGTTGGCGATTATATCGATGACGTCCAGTCGGGAGATGTCGTGGTTA
TTGATAATGCAGCCCGGAAGGATTGCACTGTCTGGGGTGGTATTTTGAGTCAACTTGCCG
CCAGCAAGAAAATAGCCGGTACGGTTATTAATGGCGTGAGCCGGGATACGGATGAAGCCA
ATCAAAGCCAATATCCTATTTACGCCCTTGGTCATTATATGCGCACGGGGAAAGACCGTG
TTCAGGTTGCCGCTGTTTGTGAGCCGATCAGTATTAGCGGCGTCACTATTAAAAACGGGG
ATGTTATCGTAGCCGATATTGATGGCGTCGTTGTTATCGGTCGTCATCATCTGGAAAACG
TCATTGACCGTGCATTACAAATGCAGACGGTTGAACGGAGTATTTTGAGCGATGTGCTGT
CAGGCATGCGTATTTCGGATGCGCGAAAAAAACACAATTATCATTTGCTGCAAAGAAACC
CCAATAAGCGTTAATCAAGGATCAACTCATGACGACTGAACATAACCGCCTGAACGGCAA
TATGTATGACATATTAAAAACGTTGGGTGCGGCGACGGTGTATGAAGCGCAAGGCGCGAC
AGGTGCTATTGATGCCGAAATTAAGCCCATTGCGCGTGGTATGAAAATAGCCGGGCCGGC
ATTAACCGTGGAAATGCGGCCGGGCGATAATCTTATGATCCATTATGCGTTGCTTCAGGC
GAAAAAAGGCGATGTGCTGGTCATTAATTGTCAGGGATTTATTGAAGCGGGCGTCTGGGG
CGATGTGCTTACCTCACAGGCACAATTTATCGGCCTGGCCGGTTTGGTCGTCAATGGCGC
GGTCCGCGACAGCGACGCCATTATTGATGCCGGTTTCCCGGTCTTCTCACGAGGAATATC
CATTAAAGGCACAGGTAAACATCAGCCTGGGAAAGTGAATGAAACGGTGGTGATCGGCGA
CTGCATTATTCATCCAGGCGACATTATCGTCGGCGATTCAGATGGTCTGGTCGTTATTGA
TAAACATAGCGTATCCGATGTCATTGATCTGGCGAAAACCAGAGAAGAAAAAGAAACCCA
TTATAAAGAAAAAATAAACCACGGAGCCACTACTGCAGAATTAATGGGATTGAATCCTGT
ATTTAAATATTTGAATTTAGAATGAGGTAATTTATGAGTCTTAGTGTTGAACAGGTTAAT
GTGAGGAGCAAACCAACCCACCACCGGTGGTGGGTTGCGGCACTGTTCTTTCTCATTTAT
ACCGTTGCCGCTGCAGACCGGGCCAATCTTGGCGTGGCGCTGCCGTTTATTCGCAAAGAA
TTTACCATGACAAATGCGGAGGCCGGTGCGTTAGTGAGTCTTTTCCTGATTGCGTATGCG
TTCGTTCAGTTACCTTCGGCCTGGCTGATAGCCCGGTTCGGCGTCAGGAGGGTGTTCACC
ACATCCATGGTGCTCACCTCAATAGCGACGGCGCTGACGGGTCTTGTCGGGTCGATTCTG
CAACTGAAGTTATGCCGCATCTTGCTGGGAATTGCGGAAGGGCCGTTGCCTATCGGCGTG
ACGTCCACCATTAATAACTGGTTTCCTTCACGTGAGAAGGGCATCGCGTCCGGTATTTTT
TTGTCATCCATCAAGTTGGGCCCGGTTATTACTCCCATCATCGGTTCGATGATTATCACG
CATTGGGGCTGGAAGGAAATATTCCTGTTCTTTGCGCTGCCGGGGTTATTGTTACCCATA
CTGTGGTTCTGCTTTGTTAAGGATAAGCCGGCTGAATCCGGTTTCGTCAACCAGCAGGAA
CTGGACCTCATCAATGAGAAGCAGAATGGTAGTACGGCCACTGCCAATAGTGAAAAATAT
AAAAGAATACCTTACCTCGATACCTTAATTCGCGTCAGAAGCGTCAAAGAGATAACAACG
GAAAAAGCGATTTATTCGTCCTGGAATGTGCTGGGATGCAGTTTCGGCTATTGTTGTCAG
TTAGGGATTTCCAGCCTGCTGCTGGCCTGGATCCCGACCTATTTGCTCACCGAGAAAAAC
CTGTCTGTGATGGGTATGGGATTCGTCGCTGCCGCACCCTGGGTTGGGGCTGTGCTGGGC
AACCTGCTGGGGGGCGTGCTTTCGGATAAAGTACTGGGCAAACGCAGAAAGCCCGGCATG
CTGATCTCGGCATTGTCTACATCGCTGATGATGCTTTGCCTGATCGTGGTGCCGGCAAGC
CCGGTGATGTGCGCACTGTTGCTTTTCGTGACCGGATTGCTGCTGAGCATTGGTTTTTCC
GCCTATATGGTGTACCCGATGTCTTTCATCGCCAAAGACAAATTC
>NODE_7_length_17734_cov_3.592151
GTAATAACCAATTTTTCCGATTTTTCCCGCGCCTGCGAGAAGCGAATTCATTATTTTCAT
GAGGCTGGCTGCCGTATTTCCGATCATGGCTTAGCTGATATTTTCTTTATTCAGGTTACG
CCGCAACAAACTGAAGACGTTTTTCAGAAAAAGGCGACTGGAAAGGACACCCTGCCTGAT
CAGGAACGAATCTGGCAAAGCGCGTTACTGATGATGCTGGCTAAATGGTATAAAAAATAC
GATTGGGCAATGCAAATTCACTTCGGCGCCATTCGTAATAACAATCAACACATGCTGGAA
AAAGTAGGCATTAATAGCGGATTCGATTCGATTAGCGACCAGCCCTATCTGGCTATGCAC
CTTAATGCTTTTTTAGACACTCTCACCAGAGAGGGAAACTTACCCCGCATTATTATTTAT
AACCTTTACTCTGCCTATAACGATATTATCGCCTCGGCGCTCGCCAACTTTCAGTCTGGC
GACAACGGAATAAAGTCCCCTCTTCAGTTTGGTGCCGGATGGTGGTTCAACGACACCCTA
AGAGGAATGTTGAATCAACTCACCACCCTGGCTGACCAAGGGTTATTAATGAATTTCGTT
GGAATGCTGACGGATTCACGCAGTTTTATTTCCTACCCACGGCATGATTATTTTCGACGA
ATTCTCTGCGGATTAATAGGCCAATGGGTTGAGGCTGGAGAAATCCCTCATGATGAAATA
ATACTTAAAAAAATGGTTAATAATATATGCCACGATAACGCACAGCGTTATTTCAAGTTC
TAAAAAATAATAATCATAATATCGAGGATAGAATATGTCTCGTACCCACAAAGTCACCAT
CCCGGTAGGGATTGGCTATGGCCTTACCGACATCATGGGTGGCGGAGCTTTTACCGTCAT
CGGCGCCTGGCTACTCTTTTTCTATACGACCTTCGTCGGATTAACACCGGTGGAAGCCGC
ATCGATTGTTGCTATCGCACGTATTGTCGATGCCATCGTCAGTTTGTTCATGGGCAGTTT
CACCGACCATTTTTATAAGAATTATCTTGGCAAAAAATTTGGCCGTCGCCGCTTTTTCCT
GTTAATCGGCTCGCCACTCATGATGGTATACGCGCTATTGTGGTTGAATGGCATGAATTA
CTGGTTTTATCTGGCGGTGTATCTGGCATTTGAAATCATCGCTGCGATGGTATTGATTCC
CTGGGAAACGTTGCCGTCGGAAATGACCAAAGAATTCAATTCCAGAACTAAACTGTCCAC
CTGCCGCATGTTTCTCTCTGCGTTGGGAACGTTTCTTGCCACCTTCATTCCCGGTTTGTT
GATCAGTCATTTGGGCGAGCACAACGCCAACGCTTATCTGATTAATGGCGTGACGTTTGC
GGTAGCCTTCATGCTCTGCGTGTTTATCTCCTGGAAAGTAACCTGGGAACGTGAGCTGAC
CGACGAAATGCGGGCAGAACTGGAAAAAAAACAGCGCCAGAACACGTTGATGGAAAAAAT
CGCGGCACTCAGTCATCTGTTGTATGACTACGCCTCCACGCTGAAAGTCCGTGCGTTCCG
TAAACATCTGGCGATTTATCTGTTCTCGTTCACCGCCAAAGACGTCTACAACACCGTGTT
TGTCTTCTTCTGCGTCTATTGCCTTAATGTATCTTCCGCCTTCGCCGGCAGCCTGCTGTC
GATGAGCATCGTCGGGTTGCCGGTCACGTTGCTGGCGGGCTTTGCCATCATCAAATACGG
CCCGTCGAGGCTCTATATCTTCGCTTATAGCATCATGATGCTGTGTCTGGGGGGATTCGG
TTACGTCTACCTGTTCCCAATGGAAAACAAAGCCGTGGTCTTGATCACGCTGGCCGGCGT
TTATCAGGTCGGGCGTTGCATCCTCGAATTTACGCCATGGAACGTATTTCCTTTTATTCC
AGACGTCGACGAAATGATCAACCGCCAGCGTCGGGAAGGTCTGTTCGCCGCCGTCATGAC
ATTCTCGCGTAAAACCACCGTGGCTATCGCGACGTTCGTCGTCGGAATGCTCTTACAGGC
CGGCGGGTTTGTGAAGGGCAGTCAGGTCCAGCCGCCTGAAGCCGTCCGGACCATCGCGCT
GCTGTTGCTGGTCGGTACGACGCTCCTGCTGCTGATTGCGCTCTGGCAGGCTATTACCTT
CCAGCTGAACAAAAAAAACCACAAGATTCTGGTCGACGAAATCGATCGCCTGAAAGCAGG
CGGAAGCAAGTCCGACGCGGATTTGCAAACCCAACGGGTGGTGGAAATGCTGACAGGTTA
TCCCTACGACAAAGTGTGGACACCCGAGTTAACGGATACGCGTCGCGTCACCTCTCCAGC
CCATGAATAATCAACTGAATGGAACAACATCATGACGGCATCACTGCTAACGGCCAACGC
GCAACGCCCCGATTACGATCGCAATACGCTGACGCCTCGCATCGTACACCTGGGATTTGG
CGCGTTCCACCGCGCCCATCAGGCGGTCTACACTGACCGTCTGGCATCGGAACACGCCGG
CGATTGGGGATATTGTGAAGTCAACCTGATTGGCGGCGAGCAGCAAATCGCCGACCTCAA
GCGACAGGATCTGCTGTTCAGCGTAGCGGAAATGTCGCCGGAAACCTGGCGCTGCCGCGT
GGTCGGCGTCGTCAGGCAGGCGTTGCACGCCGCGATCGACGGTATCGACGCGGTGCTGAG
CGCCATGAGCCGCCCGGAGACCGCTATCGTATCGCTGACCGTTACGGAGAAAGGATATTG
TCACTCCCCGGCCACCGGTCAGCTAATACAGGATCATCCGCTGATTGTCGCCGACCTGTC
CCACCCACAGGCCCCGGTATCAGCGCCGGGCGTCATCGTAGCCGCATTAGCGCGCCGCAA
GGCCGCCGGATTGCCGGCCTTCAGCGTAATGTCCTGCGACAACATGCCGGAAAACGGTCG
CGTCACCCGCAGGGTGATACTGGCGTACGCTAACGCGCTCGACCGGGAGCTGGCGGATTG
GATAGACCTGAACGTGACGTTTCCATCAACGATGGTAGACCGCATCGTTCCGGCAGTGAC
GCCAGACACGCTGGCGCAGATCGCCGGACAACTCGGCGTGGCGGACCCGGCCGGCGTAGC
CTGCGAACCGTTCGCGCAATGGGTGATTGAAGACCGTTTCGTTAACGGCCGCCCAGAGTG
GGAAAAAGCAGGCGCAGAGCTGGTGCCGGATGTCTTGCCGTACGAAGAAATGAAGCTGCG
TATGCTCAACGGCAGCCACTCCTTTCTGGCGTACCTGGGTTATCTGTCAGGCCATGAACA
CATCAGCGATTGCATGCAGGATCCGTCGTTGGTTAACGCCGCACATCGCCTGATGCTGCA
AGAACAAGCGCCGACGCTGCATACGCCGGGCGTGGATCTGGCGGCGTACGCCGACGCGCT
ATTACAGCGCTATCGCAATACCGCGTTGAAGCACCGAACCTGGCAAATAGCGATGGATGG
CTCGCAGAAGTTACCGCAGCGGATGCTGGACCCGGTACGCTGGCATCTCGCCCACCATAG
CCGTTTCGATATGCTGGCGCTGGGCATCGCGGGCTGGATGCGCTATGTCGGCGGTATTGA
TGAGCAAGGGCGCCCCATCGACATCAGCGACCCGTTGAAAGACACGCTGGCCTACACCGT
ACGGCAGAGTGAAGAAGGCGAAGCGCGCGTCCGGGCATTGCTGGCGCTGGATACCATCTT
CGGTCACGACCTGCCCGGCAACCATCAGTTTATCCAGGCGGTCACCGATGCCTACCTGTC
GTTGGTCAATCACGGAGTAAAAGCTACGCTACACCAGCTGGCGTCGTAGCCGCCAGCCGG
GGGTATTCGCCGACGCTGGCGTGCCGGAAAGCGGTACGCCAGCGTCGCTGCTCAGCCATG
CAAGCGCGGGAGAAAAAGTAAAAAAACCGGGTGGAGGTACGGAAAAGAAGAATAGATAAG
CCGCCGTCGAAGCAGGTATCATGAGCGCTAAATGCCTTAAATAAACAGCCGATGCATGGA
TATCTACTCTCAAATCAACAGCAACGAACCCGTCAACCAGCAGATTTATCGCGTCTTGCG
AAAGGATATTGTCGAATGCGCCATCCATCCCGGCAAGCTCTTGTCCGAAAAGGAGATATC
GACACGGTTCTCCGTTTCACGTCAGCCGGTGCGGGAAGCGTTCATCAAACTGGCGGAAGC
CGGACTGGTGCAGATTCTGCCGCAACGCGGTACGTTCGTGACGACGATTTCTGAACAGCG
CGTGGCCGATGCGCGTTTTATCCGTCAGGCGCTGGAGTGCGCCATCGCACGGCGGGCGGT
CGCGTACATTACCGACGACCATCTGCTGATGCTGGAACACAATCTGCGACGTCAGGAATT
GGCGGCCCAGAACGAGCAGATTCGTGAATTTCTCAGTCTGGATGATGACTTCCATCAGTT
GCTGACGCAGATAGCCAACTGCCCGCTGGCATGGGAAACCATCGAATCCATCAAAGCGAC
GATGGACCGGGTGCGTTTTCTGAGCCTCAGCCAGGTATCGCCGCCCGCCAGTCTGATTCA
ACAGCACTACCGGATTCTTAGCGGGCTAAAAGCGCGCGATGCGGATGCGACGGAAAAAGC
GATGAGCGAGCATCTGCAAGAGATGATTCACTCCATTACCCCGATTGCCGAGCAGAATCG
TGACTGGTTTGAGCTGCCCTAAACCGGTAATTCCGCCGAATCGTGCCGATATTTATCCGG
CATCCTTTCCTTGTCCCCCATCATTCAGCCTGTCTGTCTTGCTGAATGATGGCTGAGCCG
ACAGACGGCTCAGCCACGTTAACCGCCAGTGCGGTCTATTTCACCATCGGCAAATTCAGC
TGATGTGCCGCCGCGCAGGCTTTGGCGGCGTCGTAGCCGGCATCGGCATGGCGCATTACC
CCGGTAGCCGGGTCATTCCACAACACCCGCGCCAGCCGGGCATCGGCCTGTTCGCTGCCG
TCGCAGACGATCACCATCCCGGCATGCTGGGAAAAGCCCATACCCACGCCGCCGCCATGA
TGCAGGCTGACCCAGGTGGCGCCGCCCGACGTGTTCAGCAACGCGTTGAGCAGCGGCCAG
TCCGACACCGCGTCCGAGCCGTCCTGCATCGCTTCCGTTTCCCGGTTGGGCGAGGCCACC
GAGCCGCAGTCCAGGTGATCGCGGCCGATAACGATCGGCGCTTTCAATTCACCGTTGCGC
ACCATCTCGTTGAACGCCAGCCCGGCCAGATGCCGTTCACCCAACCCCAGCCAGCAGATA
CGTGACGGCAACCCCTGAAAAGCGATGCGCTCGCGCGCCATGTCCAGCCAACGATGCAGA
TGGTGATTATCCGGAAACAGTTCCTTCAGTTTAGCGTCGGTCTTATAGATATCTTCCGAG
TCGCCGGACAGCGCCACCCAGCGGAATGGCCCTTTGCCTTCGCAAAACAGCGGGCGGATA
TAGGCCGGGACGAAGCCGGGGAAATCAAAGGCGTTACGCACGCCTTCATCCAATGCGCGC
TGGCGGATATTGTTGCCGTAATCCACGGTGGGCACGCCCATGTGGCAAAAATCCAGCATC
GCCTGCACATGCACCGCCATCGAGGCGCAGGCGGCTTTCACCACCGCGTCCGGGTTGGCA
ATACGCTCCTGCTGCCAGCGCGTCACGCTCCAGCCTGTCGGCAGGTAACCGTTGAGCGGG
TCGTGGGCGGAGGTCTGATCAGTGACGATATCCGGTTTCATGCCGCCGGCTTTGGCGCGT
TTCACCAGTTCCGGTAATACCTCGGCGGCGTTGCCCAGCAGGCCGACGGAGATGGCTTTC
TTCTGCGCGCCGGCCTCGGCGATCATCGCCAGCGCCTCGTCGATGCTGTCGGTCTTGTAA
TCCAGATAGCGGGTGCGCAGTCGAAAATCGATGCGGGACTCCTGACACTCCACCGCCAGC
ACCGACGCCCCGGCCAACACGCCCGCCAACGGCTGGGCGCCGCCCATGCCGCCGAGACCG
GCGGTGAGGATCCATTTGCCGCTCAGATCGCCGTGATAATGCTGGCGGCCGGCTTCGGCG
AAGGTTTCATAAGTGCCCTGTACGATGCCCTGCGCGCCGATGTAAATCCACGATCCGGCG
GTCATCTGGCCGTACATCATCAGCCCGGCCTTATCCAGTTCATGGAAGTGTTCCCAGGTG
GCCCAATGCGGCACCAGATTGGAGTTGGCGATCAAGACCCTGGGGGCGTCGGCGTGGGTG
CGAAACACCCCAACCGGCTTGCCGGACTGCACCAGCAGGGTTTCATCCGCTTTCAGTTGG
CGCAGGCTGGCCAGAATCGCGTCGAAGCAATCCCAGTTGCGCGCCGCCTTGCCGATGCCG
CCGTACACCACCAGGTCTTCCGGACGCTCGGCCACATCCGGGTCAAGGTTGTTCTGGATC
ATGCGGTAGGCGGCTTCGATCAGCCAGTTTTCACAGTGCAATTCGGTACCGTGCGGCGCA
CGGACCACACGGGCAACAGAAGAAGAAGCAGTCGAAGAAGAAATAGTCATGGCAAATTCC
TTATCAAACGGACGCCGGGTCGGCGACATAACTGGGCAACAATGCGGTGATCACAGACGG
CCAGCGTTCACCGCAGGCCCACTGGCGCATCAGGTCAATATCGGTCGCCATCAGGCGGTC
GTGGTCTAAAAACGCCACCTGTTCGCGCACCTGCGTCAGTTCGCGTTCCAGCAACGGCGA
GCTTTTCAGCGGACGATGAAAATCGATGCCCTGTGCGGCGGCCATCGCTTCAATCCCCAC
CACGGTGGCGGTGTTAAAGCACATGCTGCCGAGACGGCGGGCGGCGTAGGTCGCCATCGA
CACATGATCCTCCTGATTGGCGGAGGTCGGCAGGCTGTCCACGCTGCCGGGATGGGCCAG
CGACTTGTTTTCCGACGCCAGCGCGGCGGCGGTCACCTGGGCGATCATAAACCCGGAATT
GACGCCGCCGTCGTTAACCAGAAACGGCGGCAGCCCGGACAATGTGCTATCGAGCAGCAG
CGCCATGCGCCGCTCGGAAATGGCGCCGATTTCCGCCACCGCCAGTGCGATGATGTCGGC
GGCGAACGCCACCGGTTCGGCGTGAAAATTGCCGCCGGAGATCACCTCGTCGGTTTCCGG
AAACACCAGCGGATTATCCGACGCGGCGTTGGCTTCAATACGCAGCACGCGGGCGGCGTG
CTGCAAATTATCCAGACACGCACCCATCACCTGCGGCACGCAGCGGATGGAGTACGGGTC
CTGCACCCGGCCGCAGTCGGCGTGCGATTGCAAAATCTCGCTGTCCGTTAGCAAGCTGCT
GACCGCCGCCGCCACCGCAATCTGCCCTTGCTGACCGCGCGCCTGATGGATGCGGGCGTC
AAACGGCTTCACCGAGCCTTTGATCGCTTCCAGCGACAACGCACCGGCCACCAGCCCGGC
GGCAAACACCTTTTCAGCCTCGAACAGCCCGCGTAGCGCCAGCGCGGTGGACACCTGAGT
GCCGTTGAGCAACGCCAGCCCCTCTTTCGGCCCCAGCACCAGCGGTTCGACACCCGCCCG
CGCCAGCCCGTCAGCCGCCGGGATCAACGCGCCGTCGACCCGCGCCTGCCCTTCCCCTAA
CAGCAGCAGCGACAGGTGCGCCAGCGGTGCCAGATCGCCGCTGGCGCCCACCGAGCCTTT
CTCCGGAATGCAGGGCATCACCCCGGCGTTGAACAACGCCAGCAAGGTGTCGATTACCTG
CAACCGTATCCCGGAATGTCCGCGCGCCAGACTGACGACTTTGGTCGCCATCACCAGACG
CAGCACGTCATCCGGCAACAGGTCGCCGATGCCCACGCTGTGGGACAGCACCAGATTGCG
TTGCAGCTCCGCCAGCCGATCCGCTGGAATACGGGTTTGGGCCAGCTTGCCAAAACCGGT
GTTGATGCCATAGACCACCCGGTCCTGACGGACGATGCGCTGCACCGTTTCCTGCGCCGC
CTCCACCGCCGCGCGCGCCTGCGCCGCCAGCGTCAGGGTGACGTTCCCCCGATAAATGGC
GCGCAGCGTGGCAAGATCCACCGCGCCGGGCGTCAGGCAATAGCTTCGGGCTTGTGACAT
ATATCTAATCCTGTATAGACAAGTAGAACTAAAAAAATCCGGCTGATGCTTCTCCATATC
CAGCCGGTACGCATATTTCATCCTGCATATCCCCGACAGGCACGCCGCTCAATGCGCCAA
TGCCTGTAGGGTTTCACTGCGAATTTCTTCCGTCACCCGCGCTTTCAGCGCCATAAATTC
CGGCGAGGTTTTAAGGGTATAGTCTCTCGGCCAGGGAAAATCCACCGCCACTTCGGTTTT
AATCCGTCCCGGCCGGGCGCTAAAAATCGCCACCTTGTTGGCCATGAAAATCGCCTCGTC
GATGTCGTGGGTGACAAACAGCACCGTCTTGCGCGACGACTCCCACACCGACAACAGCAG
TTCCTGCATCATGACGCGGGTCTGGTTATCCAGCGCGCCGAACGGTTCGTCCATCAGCAA
CACTTTCGGGTCGTTAGCCAGCGCACGGGCAATGGCGGTGCGCTGCTGCATACCGCCGGA
GAGCTGGCGCGGATAGTGGTGTTCGAATCCGTGCAACCCCACCTGATGCAGATAATAATC
GCTGCGCTCACGCTGCTGCGCCTTGCTGATGCCGCGCTCCTGCAAGCCGAAACAGATGTT
CTCGCGCACCGTCAGCCACGGAAACAAGGTGTAGCTCTGGAACACCATGCCGCGATCGGC
GCCGGGGCCGTCCACCAGCGCGCCGTCCAGCCACACCTCGCCGCGGGTCGGCGCATCCAA
CCCGGCGATGATGCGCAGCAAGGTCGACTTGCCGCAGCCGGACGGCCCTAAAATAGTGAC
GAAGTCGTTTTCATGCACCTGATAGTCGATGGGTTGCAGCGCCGCAATCGCTTCGCCGTG
CGGGCCGGTAAACACCCGCTCCACCTGACGAATGGTCAGTTTGCTGTATTTCATCGTATG
CTCCAGGCGAATAAACGGCGATTAGCGGCCTTGAACAGAAAGTCGGATAACAGCCCGATA
ACCCCGATCACGATAATGCCGAAGATGATTTGCCCGGTATTGAGCAACGCCTGACTGTCG
ACAATCATGTGACCGATGCCGCTCGACGCGCCGATCAGCTCGGCGACGATCACGTAGGTC
CACGCCCAACCCAGCACCAGCCGCAATAACTCGGCAATATCCGGCGCGGCGCCGGGGATC
AGCACCCGGGTGACCACGCTGCGGTTGGAACAACCCAGCGTATAGGCCGCTTCCACCAGA
TCGCGGCGGGCCGCGCCAACGCTGACCGCCACCATCAGCACGATCTGGAAAAAAGAGCCG
ATAAAAATCACCAGGACCTTCTGCATCTCGCCGATACCGGCCCACAGAATCAGCAACGGT
ACAAACGCCGACGCGGGCAGATAGCGGCAGAACGACACAAACGGCTCGAAGAACGCTTCC
ACCAGTTTGTACGCACCCATCAGGATGCCCAGCGGCACCCCGACCAGCGCCGCCAGCAGA
AAACCGGCTACCACGCGCATCACCGTCATGCCGATGTCCTGCTGAAAGCCGTAATCGGTA
AACAGCAGCACGCCCTCATGCAACATGGTCAACGGATCGGCCAGAAAGGTGGCGGACACC
GCGCCGCTAAACGTCACCAGCGACCACATCCCGATAAACAGCACGAAGAAACCGATGCCA
AGCGTCCAGCGCAGACGCGTCGATACCGCACGCAGCGGCACCATCAGCGGGTTATGCACC
CGCGCCGGCGCCTCCGGCAATGCCGCGGGAGCCATCTTCGCCGACTGGGTGAGACTGTTC
ATGTCCGTCGCCTTCATCGGTTATTTCACATAGCTGGCGTCGTACAGCGCGGACAGATCC
GGCTTCTGGCGGATCACTTTCGCCTCCAGCAACAGTTTGGCCGCTTCCTCGCTGAACCGG
GCGATCTCGCCGCTGAAAAAAGCGCGGTTTTGCTCTCTGTCCTGCCAACGCAGGTACTGC
GCCGACTCGGCGAACGCCTGCCCGCTGGTTTTCACCGCCGCCCCCATAATCTCGTAAGCC
TTGTCCGGCTGGGTTTTGATCATCTCCAGCGCGTCAAAGTAGCTTTCCACCAGCGCTTTT
CCCACCTGCGGGTGTTGCTTCAGGAAATCCGGCGTGCAGCCCAGCGTGTCCATTACCATC
GGGTACTCGAGCGTGGTGGCGAGGATTTTCCCTTTATCCGGTTGCTGACGCACAGTAGAC
AGGTACGGTTCATAACTCATGGCGGCGTCGTTCTGCCCGGCGACGAATGCCTGCGCGGCG
GCCTGCGGCGACAGCGTCGCCACTTTCACGTCTTTCAGGCTCATGCCGTTTTTATCCAGA
ATCCACGCCAGCGCGAAATAAGGCGAGGTACCCGGCGCATCAACGCCGATGGTTTTGCCT
TTCAGATCGTGCACGCTGCGGATGTCGTTACGCACCGCCAGCCCATCGGCGCCGTAGGAC
TTGTCGAGCTGGACGATCTGTTTGAGCATCACGCCGCTGGCCGCCCAGGAGACATAGGTT
TCCACCGTGGTGGCGGCGCACTGAATCGCGCCGGACGCCACCGCCAGATGGCGGTCCTTC
TGCGGGATCATTTTCAGATCCACTTTCAGTCCATGCTGCTGGAAAATGCCGGCCTTGTCC
GCCAGCGTCAGCGGAGCGAAGCCGGTCCAGCCGGAAATGCCGATAGCCACCGGCGTTTCT
TCTGCCTGTGCGGAGACGGCGGCGGCCAGACAAACGGCCATCAACGAGATTTTCCAACCG
GTACGACCTGGTGCTGTACTCATGTTTCTACTCCTGTCAGGAAAAGAAAAAACAATGGAC
CGCCAGTGTTATAGTCTTGTCTATACAAGCAAGGGTCATGCCAGCACGGCACAACTGGCG
AACTGACGGGAAAAACAGCGGGAATATACGGCAGGAATGGGCGTCAACCCCGGAGGAGAA
ACGGCAGGGCGCCCTATAACGGTGCGCTCTGCCCTGTTTTCAAACATGTAAACGGCAGCA
CGCCGTTTACCATGCCATCAGCTCGCGCGCAAACCAATAAAACCATAATACTGAGACGGC
CCGGTCACCACCTGGGCGCCGGCCTGCTTTAACGGCTCCAGCACGTCCTCGCCGGAAACG
TGGAATTGCCATACCCGGCTGAGCGCCGCTTCGGCATGCTCTTCGGCGGTGAATTGCCCG
GCCAGCTCCAGCGCCGACGTAAAGGCGTTCATATCCGGCAGGTAAGCCGTGAAACCATCG
CCTTTCAACGCGCTGGTGGCGATCCCCAACCAGTTGCAAACCGACGCCTTAATATAGACA
TCGTCGCGGTCCGCCTGACGGGAGCGTTCGATCAGTGCCTGCATTTCGCTATCCACCAGC
CGGTCCGAGACAATCAACGCCTCTCCCTGCAGCCAGGCTTCCGGCGGGCAGTCTTTGCTG
GCCTGCCGCAACGGAATATGCGGGTTGATCTCCATCGGATAAATACGGCACACCAGCGGG
CGCCGCTCATAGATCCGGCAGTGCAAATCCTCATCCAGATTCCGGCAGGACTCCGGGTTG
TAAGCGGCGAAAGTGATCGCGATAAACGCCCGGGTTTCGCCGCTGATCACATCACAGGAA
CGCGACTGAGCATGCTGGCGCTGTTCCGGTGGTACGCCGATGCCATTTTGCAAAAAACCT
TCAGCCAGAATGATGATTTGCCCACCGTCTGACGCCCATTCACGGGCTTCAGACAGTGTC
AGGGGTACATGATGCCCCATGCAGCATTTGCCGCATCCTACACAGGAAAACGCTGTATCC
ATTGATGATTAGCCTTTGTTTAACCTACACAGAACAGGAAGAAACCAGACGGGACGTTTC
AGTGAACAGCCGGCATCGGGCCAGCCGTCCCATACCGACACGGCGGGAGTCAGCTTCCCG
CCCAACGGCACCGCATCGGGCGATGTGTCTGAATCCCGTATTGATGATCAGGATTTCGTA
AAGATAACGTCAATGTAACGTTAAGGATCGATATTTTGATAAATTTACAAATGTGGGGGA
TAGCGCGTGGATTAAGCACGATGGCCGGTCGGGCGACGTAGCAGACTCCGGCTGAATCAG
GCCGCCGAGCCGGCGGCCTCAGGGTGGGAGCAAAGGGGTAAAACGGTGTGTCGGGCTGGG
GGTTATCCCTTATCCCTGCCCGTGACATCGCTGATGAAATAAGCGACCTCGGCGGCGTGA
ATCTGCTCTTCGGTCGCGGTCGCCATCCGGATGTTTTCCGCCTCCTGATTGTTCAGAAAC
AGATGCGCGTCTTCGCTGTACAACGCTTTGTTCATCGCCTCATCGCTCAGAGTCGAGCAC
TGCCGGTAAACATTCTTCAGCATGTCGACGTAATGCCCGGACCACTGCCGCTTGAGTTCC
AGGCTGTCTGGCGCACTGCTTTTCTCATTCTGGTTGACGGTCGGCGGGTGAATCAGGATG
GTGGTATCGGTCAGCATCACGCGGTTTTTCGCACCGCAGAACAACAGGGTGGCGGCAGAC
GCCGTCATCGACATATCGACGGTGGTGACGGGAATACGCGAGCTTTTGATCGCCAGATAA
GCCGCGTGCGCGCTATCCAGATCGCCGCCCCCGCTGTTGAGATACAGATAAAGGTCATGA
GCATTTTTGAAGCGCATATTGGCTTCGTCCAGCGCCATCGTCAGCTCGGTAATTTTTTCT
TCATTGATATTTCCGCTGAAATACATTTTTACCGCGGTAACAGCGTCCGGCGCGACGCCC
GGCGTGGTTAGCGTTTTCAGATTGGCCATCGCGGTCACGGGCAATAACGCCAACAGCAGG
CAGAGGCGTTTATTCATGGTTTTCTTCCCTCATCGGTTATTCGGGCGGTGGTGCGCCATG
CCCCTGGGCGGCAGGCAACTTACTGTGTTACAAGCCGTCTTTCGGTGGAAACGCCAAAAA
CGTAACCGGATGTGATGGACATTTCCGTCATCGGTTTCATTGCCGAAGAGAACGGGTTGT
CTATACAGGATTGGTCGTTGTTCGCTACACTGCGATCCTCTGTTGCCTTTGAGGATGACG
CCTTGACCGACCTGCAAACCGCCTCCCAACTTGCCGCCGCCATGAGTGATACCCCCGCGC
CGATCTACCAGCGGGTAAAACAGGCGATTATCAGCCAGATTCGCAGCGGCGTCTGGCAAT
CTCATCAACGGGTGCCGTCGGAAAGCGAGCTGGTGAATGAACTGGGCGTCAGCCGTATGA
CCATCAACCGGGCGTTGCGAGAGCTGACCAGCGAAGGGTTTCTGGTGCGGATGCAAGGCG
TGGGCACCTTTGTGGCGGAACAGAAAGCGCACACCGCGATGCTGGAAGTACACAACATCG
CCGATGAAATCGCCGCCCGCGGCCACCGTCACAGCAGCCGGGTGCTGGTGCTGGAAACCC
TCAGCGCCGACGGCGATCAGGCCGCGCAACTGGATATCGCCCCCGGCCAGCCGCTGTTTC
ACTCGCAAATCGTGCATTATGAAAACGACGTGCCGGTACAACTGGAAATCCGTTACGTCA
ACCCGCGGGTAGCGCCGGACTACCTGCAACAGGATTTCACCCGCGATACGCCGCATAGCT
ATCTGAGCCGGGTGGCGCCGCTGACCGCCGGCGAGCACCGGGTGGAAGCGGTCGCCGCCG
AACCGCGTCAGCGCGACCTGCTGGCGCTGGGCGAGCAGGAACCCTGCCTGCTGATCCGCC
GCCGCACCTGGCACGGCTCACGGGTCGTCACCGCCGCGCGTCTGTTTTATCCCGGCTCCC
GCTATCAGCTATTCGGGCGCTTTGGCGGTTAGTCGTTATTCCCCGATCATCGTTGCCGTT
GCAGCCTGTCGGCTAAAAAAGACAAAAACCCGATTTTCGCCATGCCGTTAACCGCATGGC
GAAAATCGGGTTCCGCAAGAAATACCGCGAGCGATAGTCTGTACATCAGGGACAATCAGC
CGACAGCCTGCTGCTGCAACCGCCATCGCCCCCATTAATCTGGTTTCGATAATCAGGAAA
GCGGGTGGAACCGGCAATGTTGCATCACAAGGGGAGACAAGTTCCACATCAGTGCCAAAA
CCACCCGCTTTTATTCAGTGCCTATACATCATCGCCAGTCATGCTACACCGCCAAAATAC
AATGCCATGACAACGCCGTTAACGAATATAGCGGTCAATCAAATTGAAGTTCAGATAGCG
GTAGGTGTCGTCCGCGGTCTTGTCCACCTGCGCCATATACTGCTGGTACTCGTCCGGCGT
CGGCAGACGCCCCAGCAGCGAGGCTATCGCCGCCAGTTCGGCCGACGCCAGATACACATT
CGCGCCCGCGCCCAGACGGTTCGGGAAGTTTCGGGTCGATGTCGACACCACCGTCGCCCC
GTCCGCCACCCGCGCCTGGTTGCCCATGCACAGCGAACAGCCGGGGATTTCGACCCGCGC
ACCGCTCTTGCCGAACACGCTGTAGTACCCTTCCTCGGTCAGTTGCGCGGCGTCCATCCG
GGTCGGCAGCTGCCCCTTGTGCTGATCCAGCAGCTTGCCCGCCGCCCGGAAGTGACCGAT
GTTGGTCATGCACGAGCCGATGAACACTTCATCGATTTTATCGCCCTGCACCGTGGACAG
CAGACGCGCATCGTCCGGGTCGTTCGGCGCGCACAGGATCGGCTCCCTGATGTCCGCCAG
ATCGATGTCGATCACCGCGGCGTATTCCGCATCGGCGTCGGCTTCCAGCAGTTGCGGGTC
CGCCAGCCATTTTTCCATGCCCTGCACACGACGCTCCAGCGTGCGGCGATCGCCGTAGCC
TTCGGCAATCATCCACTTCAGCAGGATGATGTTGGAGTTCAGGTACTCGACGATCGGCTC
TTTGTTGAGCTTGATGGTACAGCCCGCCGCGGAGCGCTCCGCCGAGGCATCGGTCAGTTC
GAACGCCTGCTCCGCTTTCAGGTCCGGCAACCCTTCGATTTCCAGGATGCGGCCGGAGAA
GATGTTTTTCTTGCCCTTCTTCTCCACGGTCAGCAGACCCTGTTTGATCGCGTAGTACGG
GATCGCGTGCACCAGATCGCGCAGCGTGATACCCGGCTGCATCTGGCCGGTGAAACGCAC
CAGCACCGATTCCGGCATATCCAGCGGCATCACGCCGGTGGCGGCGGCAAACGCCACCAG
ACCGGAGCCGGCCGGGAAGGAAATCCCGATCGGGAAACGGGTGTGAGAATCGCCGCCGGT
GCCGACGGTATCCGGCAGCAGCATGCGGTTCAGCCAGGAGTGGATCACGCCGTCGCCCGG
ACGCAGCGACACGCCGCCGCGGTTCATGATGAAATCCGGCAGGGTGTGGTGGGTGTTGAC
GTCCACCGGCTTCGGATAGGCGGCGGTGTGGCAGAAGGACTGCATCACCAGATCGGCGGA
GAAGCCCAGACAGGCCAGGTCTTTCAGTTCGTCACGGGTCATCGGACCGGTGGTGTCCTG
AGACCCGACCGACGCCATCTTCGGCTCGCAGTAGGCGCCGGGGCGAATGCCGGCGACGCC
GCAGGCACGGCCGACCATCTTCTGCGCCAGCGAGAAGCCGCGGCGGCTCGGCGCCACGTC
TTTGGCCTGGCGGAACACCCCGCTGTGCGGCAGGCCGAGCGACTCGCGCGCTTTGGCGGT
CAGGCCGCGGCCGACAATCAGCGGGATACGGCCGCCGGCGCGCACTTCATCCAGCAGCAC
GTCGGTTTTCAGCTCAAAACTGGCCAGCAGTTCGTTGCTGTCGTGGTGGCGTACTTCACC
CTGGTACGGGTAGATATCAATCACGTCGCCCATGTTCAGTTGGGCGACGTCGACTTCGAT
CGGCAGCGCGCCGGCGTCTTCCATGGTGTTGAAGAAAATCGGCGCGATCTTGCCGCCCAG
CACCACGCCGCCGCCGCGCTTGTTCGGCACGTTCGGGATATCGTCGCCCATGAACCACAG
CACCGAGTTGGTGGCGGATTTACGGGACGAGCCGGTACCGACCACGTCGCCGACGTAGGC
CAGCGGGAACCCTTTCCGGTTCAGCGCCTCGATCTGCCTGATCGGGCCGACGGCGCCGGG
CTGATCCGGCTCGATGCCGTCGCGGGCGTTTTTCAGCATCGCCAGCGCGTGCAGCGGAAT
GTCCGGACGCGACCAGGCGTCCTGCGCCGGGGACAGGTCATCGGTATTGGTTTCGCCGGT
GACCTTGAACACGGTGACGGTAATTTTTTCCGCCAGCGCCGGGCGGGACAGGAACCACTC
GGCGTCAGCCCAGGATTTGACCACCTGCTGCGCGTGGGTATTGCCGGCGTTGGCCTTTTC
TTCCACGTCGTAGAAATTGTCGAACATCAGCAGGGTATGCGATAAGGCGTTGACGGCGAC
CGGGGCCAGAGCGGGATTATCCAGCGCTTCAATCAGCGGCTGAATGTTGTAGCCGCCCTG
CATGGTGCCCAGCAGCTCGATGGCCTTTGCCGGGGTAATGAGGGGAGAAACGGTCTCGCC
TTTGGTGATGGCAGCCAGGAAACCGGCTTTGACGTAGGCCGCCTCATCAACACCCGGCGG
AACGCGATTGACTAACAGATCGACTAAAAACTCTTCTTCTCCGGCGGGGGGAGTTTTCAA
CAATTCCACCAGCGCCGCCATTTGCGAAGCCTCTAGCGGTTTGGGTACGATCCCTTGTGC
AGCCCGCTCGGCTACGTGCTTGCGATAATCTTCTAGCACGACGTTCTCCTCGCTCTCATT
GTCTAATTATGCCCGGCGCTCAGTTCCAGGTTTAGGCTGATTATCAGCTATGGATAAGTA
AGGTCAGAGTGCCCGGTCCAGCCCGTTGAGCATATCAGAGTTTGAATTGATTGTTAATTC
GTTTACATAAAGGCAACATTTTATAAATACGTTGCCCTTTCAGAGGTATTGCTGCGTTCA
GAAGCATAAATCCGGGTGTTCTGACTCCAGGCCAGCATAGCAGTTAGCGGCAAAATCAAC
CACCGGTTACCCCGCAGAAACGACAAGGACAATAAAGAAAACGTGCGTGCGTCGCGGGTG
CCGGACGCATTATCGCACGCCCGGCGTCTGACGCCGTTACAACGGCTGGAAGTGATGGCG
TAAAGCGTGCAGCAGGGCGGGAAAGGACGCCGACATATGGGACTGCCCGGCGTAAACCTG
CAAGGTGACCTCAAGCAACGGCGTCTTCAGGCGCAGCTGCGTCGCCAGTTCCCGAATGCC
ATCCACCATACGCCGCTGGCCGCGGTGCTGGCGCAGCCAGTGTTGCCGCTCTTCAGGCAA
TCGCTGCTCCCACGCTTCCAGCGATTGTTCGTGCTCGCCCACCGACAACGCCAGACTCAC
CGGCCTATGCAATGGTCGCGCATCCACGCGCGCGATAAACGCCTCGGCCTGCCGGGACAG
GTAGCCGCCATTCCACCACACCGACGGGCTGGAGGCATAAAAACACTGGAAGCTGTCCGG
CTGTTCAAGCAGCGTATCCACGGTGAACAACCCGCCGTAAGAGTGGCCGAACAGCGCCTG
ACGCTGGCTGTCGATGTCGTAACGCTGCTGGATGAACGGTGTGAGTTCTTCCAGTAAAAA
ACGGCGAAAGCCGGCGGCATCCCCTTGTTCGCCGGGGGAACGGAATCCGCACTGTCTCTT
ATACAACTCTGACGCTGCCGCAGATCAGCAGTGTGTCGTGCTAGGGGGTCCGCGTTCCAT
TAAAACACAACTCATGATCGACAGACGTAGAACT
>NODE_8_length_17542_cov_3.270916
TTGTATAGAGTTTGGAGTATGGGAGACGTGGTGAGTAGCGAATGCGGATGATGAGGAGGG
CTGATGGGCGCGACCGATGACAGTGTACAGTGGGGCAGGGAGCGCATGGTTTGGAAGAGT
TGCAGGTTGGGGGTGTAGGAGTAGTGGGGGGGGGCATGGAACCGTAACTATTTATTTTTT
TTTAATGATACGGCGACCACCGAGATCTACACACTGCATATCGTCGGCAGCGTCAGATGG
GTATAAGGGACAGGCGTATCGCCTTCGCGGCGGTAGCCGATGTAGTCGTCGTCGATGCGG
ATGGTGCCTTCGTCCACCCGTTCCAGATGGTTGATGGCGCGCAGCAGGGTGGATTTGCCG
CAGGCATTGGGGCCGATGATCACGCTGAATTTACCGGCCGGGATCGCCACGCTCAGATCC
CGGGTGATGATTTTGTTGTCGTAGCCCAGCGTTAATTGCTCGGCGTGCAAAAGGTGTGTC
ATCAGGGTCACTCTTTACAGACAAATTAAACGGTGCTGATTACCGACGTGATTCACGGAT
CAGCAGCCAGATAAGATACAACCCGCCGATGCTGACCGTTACCGAACCCACCGGCAACTG
CCGGCCGGTAAACAGATGCTGGGCGACAATATCGGCCGTCAGCAGCAGCAGACCGCCCAC
CAGCGCGGCGGCGCATAACGGCACCGTGCTGGCGCGGGTCAGGCGGCGCGCAATCTGCGG
CGCCGCCAGTGCGATAAAGGAAATTGGCCCGGCGCTGGCGGTCACCACCGCAATCAGCAC
GATGCCGCATAGCATCAGCCACAATCGGCTGGCTTCGGCGTTGACGCCCAGCGCCCGGGC
ACTGTCGTCGCCCATTTCCAGCAATTGCAGACGCCGGGCCAGCAGTAGCGTCGCCAGCAG
CGTCAGCGGGATCATCAGCAGCGCGGGCGCGGCTTTACTCCAGGTCATGCCATTCAGTGA
GCCGGCGCCCCACAGCGCGGCGGTCATCACCGTTTCCAGCGCGCCGGTGATCATCAGCCA
GGTGTTGAACGCCGACAGTACCGCGCTGACCGCGATGCCGACGATGATCAGCCGAAAACC
GCTGACTCCCCGTCGCCACGCCAGCAAATAGACCGCCAGCGCCGTCGCCAGCCCGCCCAG
CACCGCGCCGCCGGCAATCTGGTAGTAGCTGCCGTGCAACAGGATGATGGTGACCAGCGC
CCCGGTATGGGCGCCGGTGTTGAAACCGACGACATCTGGGCTGCCCAGCGGGTTGCGGGT
CAGCGATTGAAAAATGGCGCCGCTGACGCCCAGTCCGGCGCCGAGCAGCAGCGCCATCAC
CGCCCGCGGGGCGCGCCACTGGGTCACAACGGTGACGGTACTGGCGTCGCCGTGACCGGC
CAGCGCCTGCCATACGGTGGGCGCCGACAGCGACAGGGTGCCGAGGCTGACCGCCAGCGT
CAGCAGCAGGACGCCGCCCAGCAGCAGCGACAGATTGATCCACAACGCGCGCAGCGGCAG
TCGGCCGCTAATGAAACCGGCCGGCGCGCGCAGAAACAGGGTTTGGGTAGACAGAATTCG
GGTAGACATGGCGTGGCCTTCCTAAGACTTGCGCTGACGCACCAGCCAGATCAGGACCGG
CGCGCCGATAAAGGCGGTGACGATGGATACCCGTAATTCGCCCGGCACCAGCAGGCGGCC
GGCAATGTCGGCGCCCAGCAGCAGTATCGGCGCGAACAGTAACGAATAGATCAGAATCCA
GCGTTGATCAGGACCGGCCCAGCCGCGTGCGATATGGGGGATCATCAGGCCGACGAACCC
GATGGGGCCGGCCAGCGCGGTGGCGGAACCGCACAGCAGCATCACCGACAGCATCGCGAT
CACCCGGATCAACGCCACGCGGGTGCCGAGCGCGGTGGCGAGATCTTCGCCCATGCTGAG
CGTATTCAGCGAGCGGGCGGCGAAAAACGCCAGCGCACAGCCCAGCAGAACGGTGGGGGT
CACCCAGGCGACATTGCCCAGCGAACGGATGTCCAGCGTGCCGGCTTCCCATAAGCGCAG
CTGATCAAACGCCAGCGGATTCAGCAGCGACAGCGACGAGGTGAAACCGGATAACACGGC
GCTTAGCGCCACGCCGGCCAGCGTCAGGCGTATCGGGTTGACCCGCCCGCCGCTCAGGGT
GCCGATGATCCACACCATCAGGCTGGCCGCCAGCACGCCGAGCCAGGCGAAACCCAGCCA
CGAGGCCATACCGGTGATGCCAAAAAAACTGATGCCGAGCACGATAGCAAAGCTGGCACC
GGCGTTGACGCCGAGGATACCGGGGTCGGCCAGCGGGTTGCGGGTCAGTGCCTGCATTAC
TGCGCCGGCGGCGCCCAGCGCCATTCCCACCAGAATGCCGGCCAGAGTGCGCGGCAGCCG
CGCTTGCAAAATGATGGTGCTGTCCGGGCCTTGCAGGTTGCCTGTCAGACTGTGCCAGAC
CACCTCGGGCGCGATGGCGCGAGCGCCCAGCATCAGGCTGGCGAGGCAGATTAATGCCAG
CAGCAACAGGCAGGGAATAATACCGGCAATCCGCCGGCCCGCTAACGATGACTGCGTGTG
CGACAAAGCGGCTGGCGTGGCGGTTTGGGCGGAAAGGGGTGACCTCACTGATAAGAATCG
CTTTATTAAAAAATGCATATGATTATTATTATCATTAATGTTGTGACGTGGCTAGGATAG
CATACGGGCGTCGGCAAAGACATTGACCTGAAGCCGTATTGGCGCCATTTACCGCACTGC
CAACGCCCCTGCGACTGCTCTGCCGGCCAGGGGATATCGGGCGCGAATGTCGGCCCCGAT
TCTGCTAGAAAGCATTTTGATTAAGAACAGGAATTCAACAAACGCTCATGGCTAAATCTT
CTTTTTTTCTCGACTTCAGTTTGCTGAAGCAGAATGCGCATTTTCGCGCCATTTTTGTGG
CTCGCATGTTGTCGGTGTTTGCGCTCGGTATGCTGACGGTAGGGGTGCCGGTGCAGATTC
AGGCGATGACCGGCTCTACGTTACAGGTTGGGATGGCGGTGGCGCTTGACGGCATCGGCA
TGTTTATCGGGCTGATGCTGGGCGGGGTGCTGGCGGACCGGTTTGATCGCCGCAAGCTGA
TCCTGTTTGCCCGCGGCACCTGCGGGCTAGGTTTCGTGGCGCTGAGCCTGAACGCATTTT
CCGGCACGCCGTCATTGCTGGCACTCTACGTGCTGGCCGCCTGGGACGGTTTTTTCGGCG
CGCTTGGCATGACGGCTTTGATGGCGGTGATTCCGTTGCTGGTCGGGCGGGAAAATCTGC
CGGCCGCCGGCGCGTTGACCATGTTGACCGTGCGGCTGGGGGCGATTCTGTCGCCGGCGC
TGGGCGGGGTGATTATCGTCGCGGGCGGCGTGGGCTGGAACTTCGCCGTCGCGGCGGCCG
GCACGCTGGCGACGCTGATCCCGCTGGTGCGGCTACCGTCGATGAAACCGGCGCCGGGCA
AGCCGGAACATCCGTTGCAGGCGTTGGCTGGCGGGGTACGTTTCGTTTGCGCCCACCCGG
TGGTGGGCTGTGTGGTCCTGCTGGGGATGCTGGTGAGCGTGGTCGGGGCGATGCGGGTAC
TGTTCCCGGCGCTGGCGGGCGATGCTTACCACGCCGGGCCGTCGGCGGTGGGGTTGATGT
ACTCCGCGGTGCCGCTGGGCGCCATGATAGGAGCATTCACCAGCGGCTGGGTATCGGCGA
CGCAACGACCGGGGAAGATTCTGCTGGGCTGTGCGACGGGCGCCTTTCTGGCGGTGGCGT
CGCTGGGGCTGTTCAGCCATTTGCTGCCCGCGCTGCTGGCATTGGTCTGCTACGGCTACT
TCAACGCTATCACCTCACTGCTGCAGTTCACTCTGATACAGAGCCACACGCCGGATCATC
TGTTGGGGCGGGTCAATAGCCTGGGGACGGCGCAGGATGTCACCGGCGATTCGGTGGGCG
CGCTGATTCTGGGGCTGATGGGCAAACTGTTGGTGCCCGCGACCAGTATTCTGGCCTTTG
GCACCGCCGCCGCGTTGCTCGGCGGTGTGATCGCGCTGCTGGTGCGACCGCTGCGTCAAT
GTCGCTTTGGCGAACCGGCGGCGTCGCCGGATGAAGAGGAAACCGGCGACGCCGTGCACG
AGGGGTAAGCGGCGTATTGCATCGCCGATTACCCTGCTCCGTCAGCGGGATGCCAGCTGG
CGGAAGCTCTGTTCGATCCTGTTCAGCATGTTGCTGGCGCTGTAGTAATCGAGCCGGAAG
GTGTCCGGCCCCATCGCCCAGATGCGGTGCTGTACGACCGGCTCCAGGTGGCTGAGGAAC
GGGTTGGCGATGACCCGGCTAACGGTATCGTCGTCGTTGGCGAACAGCAGCAGCGACTGA
CCGTTGAGACTGCCCGCCATGTTTTCGCCGGAGATCTGCAGAATGTCCTGCCGTTTGCCC
ATCCGGGTTTCGGTGGGCAGATTGTCCGGCAGCGACGCCAGTTGGAAACCCAGCTCCGAC
AGCAATTGTCCCTGCGCGGATGCGTGCGTCCACAAGTTGACCCCGCGGCCGTCTTCGTAA
TACACCAGCGCCGACACCGGCTGAGGCGGCAGTTGGATCGTCTGCTTCACGGTTTGCACC
CGCTGCTCGAAACGCTCAATCACCTGCCGGGCATCGGTTTCGTGGCCGATGGCTTCGCCC
AGATACCCGGCCAGTTGCTGCCAGCTTTTATCGCCGTAATCCACCACCAGCGTCGGTGCG
ATGGCGGAAAGCTGCTCATACAGTTTCAGGGCCGAGTCGCCGCCGGTCGCCGCAATGATG
ATCATGTCCGGCGCGGCGGCGGCGATGGCTTCCGCGTTGGGTTCGGTGATGTAGAGCGGT
TTGACGCCGCGGGCTTTCGCCTCGGCGCTCCACTGACGGAAGAAGCCCTGATCGTCGGCG
ACCGTGGTATTGGGGCTGGTAGCGCCGGAGCCGATCAGCGGCGCGTTGATCGCCAGCAGC
GTGCCGCTGATGGTCACGCTGGTAGAAACGATGCGCTGAGGCGGGTGGGCGAGCGTTACG
GGTCCTTTCAGCGTTTGTACCGTGCGGGGCCAGCCTGTTGACGTTGACGCCGAGGCGTTG
TGTTCCGGCGAGGCGGCGTTATCGCAACCGGCGAGCAGCAGCATCGCCATGACCCCCCAT
ATCCACATAATACAGCGGCTGTTTTTATTTCCGGATAGCACGCCTGCCGCGCGCCAGTCT
GATTCCACCATACGATTACCTGTCGAGCATGAAAAAGAGTGCTGCAAGGTTATCGATAAT
GCATCTCATAAACAACGCCATCCATCAAATCATGAATTTATATTAATAATTCTTTAAATC
AAAAATTATCAGTCAAACATGCTGGTTTTTTGTTATTGGAGAATTTCATCTGTTTTTTAA
GGTAAAAATCGCGATCTGATATGTGAAGTTTTGTCAGTGATTATTCAGATCTCTGTATCA
CAGTATTAAAAAGTGTAATAACATTAATATGTCTATCCATTAGGAAAGACAGTAATACCC
ATGAAAAACAGGCCATGAAGACCTCAGGCTGCCTTTGACGTCCGGTGTCAGGAGGCGTGT
TTTCCTTTTCATTGGATCGTGAGAAGGCGTACCTATCATTATCATGCTCGGAAAACGGAC
TTATGTTGCAGATAAGAAAGCATATTTCTCTGGGGCGCTGCGTGCTTGTCGCAGGCAGTT
TACTGGCGGCGAGTGCCGCTTATGCGGATGAAACCTGTGTGGCGGGGAACTGGCGGGTCA
GTAACGCCAGCGATATGCCGGCAGCACAGTATCAGACCGATCATTTTGCGTTTCGTTGGA
ATAGTAATCAGGTTAAACAGGCCGATGTTGTTGCAGCCGGTAAGCAACTGGAGTTGATTT
GGGATAAATTCATCAACCAGATCAAGTTCCCACAGCCGTATTGCAACGCGACCGTCAAGT
ATAAAGCGAATATTCATATTGACCCGTCTTTCGGTCTGACCGGTGGTGTTGCGGAGGGCG
GCACTATGGGGGTTTGGATCGGCCCCGGTGCGCTGCTTGACCATTGGGGCCTGGCGCATG
AATTCACCCATGCGTTGCAGGGGCAGACGGGCAGTTTCGGTAATCCAAAATTCAGTGACT
GGATCTGGGAATCCCACGCCAACTGGATGGCGCATCAGTTGGATGAATACCGCGGCACTT
CCGCACATTGCTCCGATATGCTGGTGAACTATCCGCACCTGTATCTGGGGTCGACCCGTG
ATCGTTATTGTAACTGGCAGTTCATGGAGCACCTGAAGAACCGCTATGGCTACAGCGCAA
TGAACGATCTCTGGGCTAAAGCGCCGAAGGTTGGTAATCCCGAGCAAAGTACGGCCGACC
CGTTCAGTGTGCTGAAGAGCAACATGGGCTGGAGCCAATCCGAACTGAACGATTTCTTCG
GCGACTGGGCGATGCACAACGTCAACTGGGACTATACCGATCCCGATGGTTACGATCGCG
GCAGCTTCTATCGTCGTACCTATGGTGGCTACGGTGCAGTGACGCCATCGGAGGATAACG
CCGATAACCTGCTGCGCACCACCGCGCTGGAGCCAGTCAGCGCCTCTGGTGTGAGACGCT
TCGCCGTGCCGTTCGATCAGGCGCCGCAGCGTTGGGGCTACAATATTGTCCGTCTGATTC
CGGATAGCGGCGCTACCAAAGTGACGGTGGCGTTCCAGGGCGTGGTGCAAAGTGCGCCGG
CGGTTAACAGCCTGCCGGGTCTGAAGAACGATCCGGTTTCCCTCACGCAGCCGGATTCCG
ACTGGCGCTGGGGATTGGTGGCGATCGACTCGGCCGGTAAATCCCGCTACAGCGCGCTGC
AACGCGGCGCTTCGGCCAAAATCAGCAACTTCGCGGTGAAATCGAATGACAAAGGGCTGT
ATCTGGTGGTGATGGGCTCACCGTCGCAAATGCACCAGATCGCCTGGGATCAGGCCTATT
ACTCGTTGTACCGCTACCCGTGGACGGTGGATCTGACCAATGCCTGGGCGGAAGGTTCAC
AGCCGAACGCCCCGACGCCGACCGCCAATGGTCGCCGTCACAGCAACGGCGGCGGTTGGG
TGGCGAATGGTGCGGAGGTGGCGTCGACCGCCTATGTTGGGCCGTACGCCCGCGTCATCG
GCGGCAAGGTGCTGGATTACGCCCGCATCGAAGATCACGCTACCGTACTGAGCGGCACCG
TATCCGGCAACGCTCGGGTCAGCGGTCTGACGATAGTGCAGAGCGACACGGTGATCAAGG
ACAACGCGCAGGTTAGTACCGTGTTCAAAGGTCCAGGTGCCTTCGAGCGTGGCGTGGTGG
TGTCCGGCACGGCGCAATTGCGCGGCGATGCTGAAATCCGCGGCGTTTCCGCGTCCAGAG
GCGTGTTCTACGGCTTCATTGACGAAGATGAAGTGAAGGACAACCGGGCCGGCGCCAACC
TGACCGACGTCGTACCGGAAGTGACTGAACGTCCGGCCTACGCCAGATGATAACCGGCTG
AATAAGCCATCAGCACGAAAAGGGAACGGGGCAATCCGGCTCCCTTTTCATTAGGGACAT
CATGCGCTGCGGCGTGAAACGGAACCATGCGCCGTCAGCCATGATATGCAAAGGAAAAGT
AAAGGATGAAGTTATGACACACATAAGGACGGTGGCCCTGATGGTCAAAGGCGCGCTGAT
TATCGGCGGCCTGTTTACCTTCGCCCCGGCATTCGCCGATGAAACCTGCGCGGCGGGCAA
CTGGCAGGCAGACGCCTCCGCAACCGACATGCCGGCGGTGAAATACCAGAGCGCGCATTT
TGCCTTCCGCTGGAAAGACAGTGATAACAGCAAGCTGAATGCGGCCGATGTTGAAACGGC
GGCAAAACGTCTGGAATTAGCCTGGGATAAATATGTCAACCAGATCAAATTTCCTGAGCC
TTACTGCAACGCTAAGGTGAAAATCAAGGCGAACGTCCACCTTGATCCTTCGTTTGCGCT
GACCGGCGGTCTGGCGCCTAACGGCAGCATGGGAATGTGGATTGGCACGGAAGAGCTGAA
AAACGACTGGTCAATCAATTGGGCGATGCCGCATGAGCTGGCGCATGCCTTGCAGGGCCA
AACCGGCGGTTTTCAGGCTACCGCGCCGGACAGCATCAACTATATGGGCTGGTTCTGGGA
AGCGCATGCCGACTGGATGACCCATCAGATGGATAACCTCCACCACAGCCTGACCGGCAG
CGTGGAAGAGGTGGTCAATAACCCGCATCTGTATCTGGGCACCACGCGCACCCGCTATGG
CGGCTGGATGTTCCTGGAAAACCTGAAAAACCGCTATGGTTATAAGGCGGTGAACGACCT
GTGGGCCAACGCGCCGAAAGCGGGCGAGCCGGGGCAAGGAACCGCGGACCCGTTCTCGGT
ATTGAAAAGCAACATGGGCTGGAGCCAGTCCGAGCTGAATGATTTCTTCGGCGACTGGGC
GCTGCGCAATGTCGCCTGGGATTATACCGACCCGGACGGCTACAACCAGGGTGCGGTTTA
TCGCCGTATTCTGGGCGGTTACGAGGCGCAGGCTCTCGATAGTAGCTTGTCATACCGTCT
GTTACGTACCGCCACCCTGGACCCGGTCAGCAACACCGCCGGCGCACGGCGTTTTGGCGT
ACTGTTCGAGCAGGCGCCGCAACGCTGGGGCTACAACGTGGTGCGGTTAATCCCGGATAA
CGGCGCCAGCCGTATCAGCGTGAAATTCAACGGTGCTGTGCAGACTGTAGCGGCGGTGAA
TCGCTTCCCCGGACTGAAAAACGACCCGGCTACGCTGCAATCGCCGGATTCCGACTGGCG
TTGGGGCGTGGTGGCCGTGAGCGCGTCTGGTAAAGCGCGCTACAGTGCGTTGCAGCGCGG
CGTCAGCGCGTCCGTCAATAACTTCTCCGTCAAAAAAGGTGAAAACCTGTATCTGGTGGT
GATGGGTACCCCGACGGAAATGCATAAAATTAAGTGGGATCAGGCTTACTACTCGCTGTA
TCGCTACCCGTGGACGGTCGATCTGACCAACGCCTGGGCCGACGGTAGCCAGCCGAATGC
GCCGACGCCGACCGCCAATGGACGTCGTCATCGTAACGGCGGCGGCTGGGTGGCCGACGG
CGCACAGGTGGAGGAAACCGCTTATGTCGGACTGTACGCCAAAGTGCTGGGTGGCAAGGT
GCTGGGTAACGCGCGTATTGAAGATCATGCGATCGTGCTGGACGGTACGGTATCGGATAA
CGCCCGCGTCAGCGGTCTGACGATCATCCAGAATAATACGGTGATTAAGGACAACGCGCA
GGTCAATACGGCGTTCTGGTCGCTGGGCCTGACTGTTCCGGGGTTGGTGGTATCAGGCGA
TGCTCAACTGCGCGGGGATATCGATGCGCAAGATGCAAACATGTCGGTATCGCGCGGGGT
TTTCTATGGCTATCTTAACAACGCAGAACTGCGTGACAGCCAGTCTGGCGCTAACCTGAC
CGGGGCGGTGCCGGAAATTACCGAACGTCCGGCTTACGCGAAATAAGTGCTGAACGGATA
ACGGTATTTACGCTGATACCAGAATGAAATAACGGGGCGAAAGCCCCGTTTTCAATGCTT
TCGAGCCACTCACTCTTCACGTTTTTTACGTGATAAACGGTGGTTAACGCAGTGGATTAC
TGTCCGTTCCAGGCACGGATCTGTTGGTCGCGAACCTGTAATTTTTGTGCCGGCGGCAGC
GTGTTGTAGTCGCTGCTGAGACCGCTTTCCCAGTCGCCGTACAGCGGATTAGGCAATACG
ATGAACTGCGTGCCGAATTTCGCCTGATTGTTGCTGACGAATGCCCGACGCGCCGTATTG
TCCTTGTGGTAAGTCGCCGCGCCAAAGTCGTTCAGGTTGTCTCCCACGTACAACACAATG
TCATTACCTTGAGCCGCGATATCATCAAAGCGCGCCTGTTTGTTGCTGTTGCCCTTGCTT
AATCGCAGCGTCTGGTCGTTCACGTCCGGAAAACCGAGTTTGACCAGGTTGTCACGCGTA
TCGCTTGCTTCGATAACCAGCCGGTTGGAGACATAAAACACCTGACCGCCGTGATTGTTG
ACATAACGGGCGAACTCCACCGCGCCCGGTACGGCAAGCGCCTGACGAGCCTGGGACCAG
CGGTTCCAACTGATCGGGCTGAATGACTTATGTTCTTTGGCCTGCCAGCCGCTGTAGGCG
CTGTTGTCCAACATAGTTTCGTCAATATCGACCACCACCGTCTTTTTCTTGCCCGGCTTG
ACCGGCGCAGCGTCGAACGCCATCCGCGCGGTGTTGAACGCCTGATAACATAACGCCTGA
TATTCACCCGACTGCTGGAACCAGTTCAGGGCCAGCACCGACTGGTTAGAGAGCGTGGTC
TGGGCATCCTGAGTCGCGGGTGTGGTGCAGCCGGTTAACGCCAGCACTGCCATCAGGGCG
CTGGCGCTGAAAGTCAGTTTTTTCATGGATTATCCTTTGTTCTTGGCGAAGCAAGGCACG
TGCGCCGAGCCGAAAAATAGTGCGGTAGTGGTATCGAAGCAGGAATATATCGGGGAGTAA
ATATGCTGGTTTTATTTGTACGCACTTTTTTAAGAACTGTCATGAATTGGCTCGCAAAGG
GAATCAGCGGGAATCGTAATGAAAACGATCCCATAACAATGGCCGTAGCCTGTTGAAATG
GCAAACGCTATGACGGGGGAGTCAATAAAAATAACGGAAACTGATAATGAAAGTGGAGAG
CTGAAACACGAGGATATTATCGTCATCGAATGAATTATCTTTTCCTTAAATGAAAAACAC
CTCGTTTTTTCAATGTATTTTTATTTATTGTAGATATATCTCTCTACTCGCTCTGTCATG
TCTTTATGTGTGACGGGTATTTATGAATATCTTATATCACCGGGATGACAAAAATATTTT
TTTCTTCATCAGCGCCATTGATAGAGAATGGTCGAGAGACTTCCTGGGTGATGATAGCAA
GGGCTATAAATCCTTTGGATGAAAGCCGTAATAATACCTGGCGCCAGGTTAGTGAAACCA
GCAAGCATAAAATTTTTTGGGAAAGTAGTGGAAGTCGCTCGGGCGTAATGGGGTGTAATG
AGTGGAGGGGTTTCGTGTTTTTTCTCTGTATTAAAGGTTGCTGGTTTCCTGAAAAGGCGC
TTTATGGTATGGGATATCGAAGTGAAAAATCAAATGGATGACAAAGAATATTGCTCCTGA
AAGGTGATGGTTTTATATCGTCATAATTCAGTAGTTTGGCTTTTTATAAAGTGAATAATG
GCTGAGGTATTTATATCAGAAATAATAAAAATCCGCTCTGACTAAGGATTGAACCCGAAC
TGAAAAAGCAGTTATGATGATTTTCGACCAGTCAGATTTTCGAGCTGGTATTTATTCACA
GTTGTAAATAGGTATCGTCATAGTGGTGATTAATATGAACTACCCATCTTTCTTTGCTTT
TAAAAAGCACTTACAGGCATGACGCCTAATTAAGTAAAACAGAAACAGGAGCTGATATGT
TTTTAAAGAAGACAGCTGTACTGGCAACATTCCCCCTCTGGATTGCGTTTGCGGCACACG
CCGATGATTTTGACAAACTGGATCAGGCACTGCCTTCCGGCGTTAATGCTGCGTCGATTG
CGCCGGTATTCGATTTCGATACGGACGGTTGTCTGCCCAGCGCCGGGATTAGCCGCAGCG
GCAAGCAGAATGGCGGCCTTAACCCGACTGGTAGCCTGACTGGTGGTTGCCGCTGGTCCA
CTTTTCTGGATAAATCCAACACGTTGCACCGCTACGCCTGCGTTAATAACGGCGGCAACC
GTTACTGCGGCCACTTTTACGCGCTCTACTTCCTGAAAGATCAAATTGCGGCCGGCATCA
AGAGCGGTCACCGTCACGACTGGGAATATGCGGCGGTTTGGACCAAAAACGGCACCGTGA
CGCACGGCAGCTACAGCGCTCACGGTAAGCTGACGACGGCTGCTGCATCCAGCCTCGATA
AACAAAATGGTCGCCTGAAGTTTGTGTACCATAAAGATGGCGCGCTGACCCACGCTTTCC
GTTTCGCCAAGTCAGGCGAGCAGGCGGAAAACCCCTACAACACCTTCGTCACGCCGGATA
TTGTCAGCTGGTATGCGGTGCATGGTGATGGTGTCAGCAATCAGGATATGCGCAACAAGA
TGAACACGTTCAACTACGAATCGGCCGATATCCCGATGAAGGACGGCAACTTCTTGTCTA
ACCTGAACAACGGCAAACCGGGTGATTACCCGAACTTCACGCAGGCCAGCGTCGACAGTT
CCAAATAATGCCTTCGGCCGGGCTGGGTGGCCCGGTCATCTGTAATTCCCCCCATCCTTT
TTAATCATTCTTGCGACATTCACCGCATGCCGTTTGAGGTTTCCTCTATTTTACGGCGTA
AACCGTGTGCTACGAACGTTAGTGACGGAGTCAGGGGGAGTGGATTGACTTATGGTTGCA
GGCGAGATGTCAGGCTGTAGCTGGCGGAATGTGCTGGCTGATGAGTCGATATGAAGATGA
AAGATACGTATCTTTTTGTTTATATTACTTTTTCTAATTAACTGGCGTCCCCAGCAGGGA
TCGAACCTGCAACTAGCCCTTAGGAGGGGCTTGTTATATCCATTTAACTATGGGGACTGC
GCTGGCGCCGCATTATAACCGATTTAGCTGTCGCCATAAGCACTTGCCGGTGCGTTTGCT
CAATCCGCCACCAGTTTTGGCCTGAATACCGAGCTTAATCGTGATATCTTTCGCTACGCT
GGCCGTCAGAGAAATGGGTGACGGACTACGCAAATCACTGAATTTGGGTGCGATCGCACG
ATTGGTGCTGGAATTATACCGGGGCCTGACGCAGGATCCGCATCCCCTAATGTTGACCGT
CGCGTCAGCCGATGCGACGTCGGTTGTTTCCCGTGCAAGGGCATCCGGCATGAACCGGAC
GATTCCGAAGCACTGACGGGAGGGGCGTCGCTTCTGGCGTCGCTATTAAACGATCGCAAT
TTTTCCGACAGACCGCCATCGGCGGCACGGGCAAACCAAAGCCCGGTGTATTAAGATGAT
AACATGTGGCCTTGTGCGCTGGCGGCCCGATGGCAGGTCGTGCGGACTGCATGAAAGTTC
AGCAGGGAGATACGTTATGAATTTTCGTCTGGGTGGTGTGGTACTGGCGAGTGCATTGCT
TGCCGGCTGTGCCAGCTCTAAAACCTCAGCGCCTGAGCAGCGTTCAGATCCGCTGGAAGG
ATTCAACCGCACCATGTTCGGTTTCAACTACAACGTGCTGGATCCTTATGTGGTGCGCCC
GGCGGCGGTGGTCTGGCGCGATTATATGCCGCGACCGGCGCGCAATGGCCTGACCAATTT
CTTCGTCAATCTGTCCGAACCCGCCACCATGGTGAACTATTTCGCCGAGGGCAAACCCTA
TCAGGCGATGATTCACTTCAACCGCTTCTTCCTTAATACCTTGCTGGGTATGGGCGGTCT
GATCGACGTCGCGTCAATGGCGAATCCCAAACTGGCGAAAGAAGAACCACACCGTTTCGG
CAGTACGCTGGGGCATTACGGTATGGGGTATGGGCCTTATCTGGTGCTGCCGGGTTATGG
CAGCGCCACGCTGCGTGAAGACGGCGGCGGGGTCGTGGATACGCTTTATCCACCGTTGAG
TTATCTCACTTTCTGGATGTCCGCCGGCAAGTGGACGGTGGAAGGGCTGGAAACCCGCGC
CCGCCTGTTGGATTCCGACGCGCTGCTGCGTAATTCGTCCGACCCTTACCTGATGGTGCG
CGATGCCTATTTCCAGCGGCATGACTTTCTGGCTAACGACGGTAAATACGCCCCGGTGGC
TAACCCGAATGCCAAAGCGATTGAAGGCAGTCTGGACGAAATCGATTCAGAAAAATAAGT
ATTTTTTCAGTATTGACAGGCGCCTGCGGGCGCCTTTTGTTTGAACTACTCGCCTAAAGC
CCATCAAACTGATTGTTTGTGAAACGTTATATTCTTGTTGAGCGTTTATTTAATTACATA
AATTTATTTCCACCGTTTATGTAACAATAATAACAGCCGGTTAGAGAGGGTAACGATTCA
GCAGCCCTGAGCAGGCAGTCCGCGTATTGCGTCATGTGCTCTTATCTCCGCCTACCGTCA
GCTATTTTTGCTCTATGCTGAAATAGACGAAGGCGTTGCCGCGCACCTGCTATAGGTTGC
CGCCGTGTTTCTCATGGCTCATCGTTCCTGCATCGTTATCTCGCTAATCTGGAATCACCC
TTGTTCACCTGCAGGGATGACACATTGACATAACGGGACATAAATATGAAAAAACTATTG
GTTACCACCTTGTGTCTGGGCGCCATAGGGCTGGCACAGCCTGTCATGGCGGAAGAAAAT
AAGGCAGTGGATGTGGTGTTGATCGGCGGCGGCGTCATGAGCGCCACGCTGGGTACCTAT
CTGCAGGCGCTGGAACCGAACTGGACCATCAGCATGGTCGAGCGCCTGGACAACGTGGCC
GAGGAAAGCTCCAACGGCTGGAATAACGCCGGTACCGGCCACTCCGCCTTTATGGAACTG
AACTACACGCCGGAAAAAGCCGATGGCTCGATCGACATCAGCAAGGCGGTCGAAATCAGC
GAAGCGTTCGAAGTTTCCCGTCAGTTCTGGTCTTATCAAATTTCACACAATGTGATGAAA
GACCCGTCGTCATTCATCAATAGTGTGCCGCACATGAGTTTCGTGTGGGGCGACGACAAC
GTTAATTACCTGCACAAACGTTACCAGGCGCTGCAACACAGCACCCTGTTCCGCGGCATG
GAGTTCTCCGACAAGGCTGATCAGATTAAGCAGTGGATCCCGCTGGTGATGGAAGGACGT
GATCCGCAACAGAAGATTGCCGCCACACGTATGCCGATCGGCACCGACGTCAACTACGGT
GAAGTCACCCACCAACTGGTGGATGGGTTGAAGCAGCATTCGACTTTCAACCTGAAACTG
AGCAACGAAGTGCGCCACATCAAGCGCAACCCGGACAAAACCTGGAACGTGGTGGTTGCC
GACCTGAAAAACGGCGGTAAAGAAAGCGCCATCAAAGCTAAGTTCGTGTTCATCGGCGCC
GGCGGCGCGGCGCTGCAACTGCTGCAGAAATCCGGCATTCCAGAAGCGGACAACTACGGC
GGTTTCCCGGTTGGCGGCGAGTTCCTGGTCACCGATAACCAGGATATCGTAAAACGTCAT
CTCGCCAAGGTATACGGTAAAGCCTCGGTTGGCGCGCCGCCGATGTCCGTACCGCATCTG
GATACCCGTATCTTTAACGGTAAGCCGGCGCTGCTGTTCGGGCCGTTCGCTACCTTCTCC
AGCAAGTTCCTGAAAAACGGTTCACTGTGGGATCTGCTCGCGTCCATGAACACCTCCAAC
TTTATGCCGATGGTGAATGTGGGGATCGATAACTTCGACCTGGTGAAATACCTGATCGGC
CAGTTGATGATGAACGACGACGACCGTTTTGCCGCGCTGAAAGAGTACTTCCCGCAGGCC
AAACCGTCTGACTGGCGTTTGGCGGTGGCGGGTCAGCGCGTACAGATCATCAAGAAAGAC
AAAGAGCTGGGCGGCGTACTGAAGCTGGGCACCGAAATTGTCAGCGACAAAGACGGCTCC
ATCGCCGCGCTGCTGGGCGCGTCGCCGGGGGAATCAACATCTGCGTCTATCATGCTGAGC
CTGATGCAGACCGTGTTTAAGGATAAGGTTGCGACGCCGGGATGGCAGGCCAAACTGAAG
GAGATCGTTCCGTCTTACGGCCAGAAACTGGAAGGCAATATCGATCTGACCAACAAGATC
CGCAGCTACACCAGCAGCACGCTGAAACTGAACTATATGGAAGTGAAGCCGGAATAATGC
CGCTGGCATAGCCGACTTCCAACCACAAAGACAAAGGCCGCGAATGCGGCCTTTGTTACG
ATCACCGGTTACGGTAAGCGGGTTAGAAACTGTAGTTGAAGTTCACGCCGTACAACCACG
CCCGGCCTTTAGAGGTAAAGGTGTAAGAGGGCAGGTTGGCCGCCACGCCGGCTTCATGGA
TGGTGACTTTCTGGCCGTGCATGTAAGACACGCCCACGTCCACCGAAGCGTCTTTGTTGA
AGGCGTAGGTGGTGCCGGCGCTCAGCCAGAGACGATCCTGATCCGGGATGGAGATGGTGC
GTTTGTCGGCCGGCACCGGGCTATCGTCAAACGCGATACCGGTACGGAAAGTCCAGTTGT
CGTCGTAATAATAAGTGGTGCCCAGCGCGATGCGGTAAGCATCGTGGAAGCTTTCCTCTT
TCTGGAACAGTTGCTGGCCGTTGCTGCCGGTGGCGCGCAGTTCCTGGAAAGAACTCCAAC
TGGTGTAGGCCAGGCTGTAGTGAACCGCCCATTGCGGGGCAACGCGGTGATAAGCGGAGA
ACTCCCACATTTCCGGCAGGTTGAGCGTCAGCTTGCCGGGGATAGTGGTGCCGCTGGTGC
CGCGCGGCGCCGCCAGATCGCTTCTGAAGGAACCATCAAAGTCGATGTCGACTTTGGAGC
GGTAACTCAGGCCGAAGCGGTTGTTTTTATCCAGTTCATACAGGATGCCGGCGTTCCAGC
CATAGCCCCATTCTTTGCCATCCAGATGGGTGATCTCAGACGTTGAACGCACGCCCAGCG
CCGGACCGACTTCGCCGGCGTTACGCACAATCTTGGCATCGGCGTACACGGCGTCGACGC
CCAGACCAAAGCTGAAATGCTGGTTGAGGCGATAGGCCGCGCTCAGATTCAGGTTGGAGG
TTTTCAGGTCGGTTTTACCGGCGATGGAACCGGCGCTGAAATTGTCGCTGAATTCAGTCG
CCAGACCGAAATTGGTGGTGGCGGACGCGCCCACCGCCCACTGCTCGTTCAGCGGCATGA
TGAAATGCAGATTCGGTACCCAGGCGTGCGGCGCAATATTGTCTGCGCTGGCGTCGCGGC
CGGTGCTGCTGGAACCGCGCAAGTCGATGTCCGGATTAATGTAGGTCACGCCGCCGGAAA
AGGCCGGGCGATCAAACAGCGTCATGGTCGCCGGGTTGCGGCTGCCAGCGGCCGCATTGT
CTGCAATCGCGCTTTCACCCGAGAAGGCGCGCCCCAGACCGGATGAGGAGAACTCATTCA
ACTGGAAACCTGCCGCGGTTGCATTGGATGCCATTAGCGCCAGCGCCACAGCAAGTGATG
TTTTCTTTAACAGGACTTTCTGGCTCATGACCGAAACCTCACTGAACGTTTGTAATTTTT
GTTAAGCGTGTAACAAGGGACGCGCATTGTAGGGGGGGTTAATGGGCTGACAAATCAGAC
CAGTTGCGAAAAGTATAAACGCTGGCTATTATACACATCTCCGAGCCCACGAGACGCTAC
GCTAACTCGTATGCCGGCTTTTGCTTGTAAAAAAAAAAAAAACCTAGAAGCATAACAGAA
CACTCCATCCAAAACAAATCACTATGACGAGCAGATGATGCCGGCTGATACACAACACTC
CAGTCACACTGAGAATGAAGCA
>NODE_9_length_17431_cov_3.853329
CTCAGAGGCAGGGTGAGCAATAAAGCACTCCAGTTTCGTCAGCAGATCATCAATACTCGT
CGCCACGATAGCCAACCGATGATCAAGCGTGACACGCCCAATCTGGCTGGTGTAGGCCAG
GTCAGCGAGATGAAGCGCACTCCCCTGTTGCTTAATAAAGTCACGCATCTCGACGGCATA
CGCCGCCAAACGCTCCGCCCGATGCGCCGACAACACCACTATCTGCGGGCTGTTCTCCGC
GTTATCCCTGGCGACAAGTGTTTGGTCACTATTTCGCATGAGCACGTCCTCGGGGGACTC
AACCACCACAAATGCGGTAGAACCGCCCATGCCATAGGCGTTAATCCCTGCCAAACGCGT
GCCTCTGGCATTGGTGCGCCATTCCTGCGCCTCGCGCGGGAACAGGAACGCAGACGTTTC
ATGCTCGAACGACGTGTTGACACGATCAAGGTTGACACAAGGCGACAGACGGCCGTGCTG
CATGCTCAGCAGCACCTTAATCAATGAACAGATGCCCGATGCCGCTTCCATGTGCCCAAG
GTTGGCCTTGGTTCCCAACGCGCAAAAATGTTGCGCGTGAGTCTGGCGACGCAGCGCGTT
GGACAGCGCCTTCAGTTCAATCGGATCGCCCAACTCGGTCGCCGCACCGTGGCTTTCGAT
ATACGTCAGCTCGTTAACGTCGATACGCGCCTCGTCCAGCGCCCGAACGGCGGTCTCCTC
CATCACGGCCAGATTCGGCAAATATTGCCCCGCCCCCGTGCCCGCATGGCCGATGCTTGA
ACCGCGCAGCACGCCATAGATATGGTCGCCATCCGCCAGTGCGGTGCTCAGGCGTTTCAG
TACCACCATGCCGCTGCCTTCGCTTGGAATCAGGCCATTGGCGCGCTCATCGAAGGTGTG
CTCCTTGCCGTCCGAAGAGAGCACGTTCATCTCCTGGAGCAGCATATATTTGCTTGGGTG
AAGGCTAAGATTAATGCCGCCGGCGAGCGCCATATCACACTCACCACCGAGAATGGCCTT
ACGTGCGATGTGCACGCTCGTCAGCGATGACGCACAGGTGGTGGCAACGCAGAAACTGGG
GCCGCGCAGATTCATCAGGAACGAAATGCGATTCGCCAGCTCACTGACGACAGAACCCGC
CCCCGGATATCGACCCGTGCGGGCATAAAGCTCGGCCATGACCCAGGTGAAATCTTCATT
CATCGCGCCGACATACACGCCCACTTGCTGAGACGTGAGCGCTGACGGGGTGTAACCGGC
GTTCTCCAGGGCATGCCAGGCGGAGCGCAACAAAACACGCACCTGAGGATCGAGACGACT
GGCTTCATCACTGCTCATACGGAACATCTCTGGATCAAAGACATTCACGTTGTTGAGGAA
ACCACCGCGATTCACGTAACGCGGATTGCCGTTATCGTCCGGCGAAATAGCCCAACGCGC
ATTCGGGATCGTAGTCAGGCTCTCTTTGCCCGCCTGAATATCCGCCCAGAAATCCGCCAG
ATTCTCGGCGCCGGGGAACTCGCCCGCCACACCGATAATCGCCACGGCGTCACTGGCGGC
ATTCACACTGGTTGATAACGATGAGCGGGCAGCATGCGAACCCAAGGTATTCGTGGGCGC
GTTAGGCATCGCCCGTTTAACATAAGGCGCGGCAGCGGCAGCGCCGGCGTGATGGCTATT
CACCGTCGCTGCGGTACGACGCGGCGGCGTCTCTGCCGACACCTGCTGGCTCTCCTGCGT
TGCGCCATAACGCTCGCACAGATATCCGGCCAGTTTAGCCGTGGTATTAAACTCAAACGG
CGCCGTTTTCGGCAGTCCGTCATACTCTTTCTCAAGCACGGCGCGTAACTCCATCAGCAT
GATGGAATCCATACCTAACTGCTCAAAGGTGGCATCCGCAGCGATATCGCCGGCAGGAAG
CTTGGTGATGGTCGAAATACGCTCCCTCAGCGCGTTCTCGCTCTGCATGTAGGCGCTGTC
GCTGGGCCGCGTCGGCTCAACGGCATGTTGCTTACTGGCCGCGACATTCACGCGCGCCGG
CGGTGCAGAGCGCGCCACCTCATCGGCCTGAATACGCAGGGCACGGGCAATCTTGTTGCG
GTCCCCAACCACAATCAGCAATTCAGGGCGTTGTTCGAGTAGCGCGCGTTCGAGGGCGAT
AAGGCCGGCCTCCTGGTCCAATGCCGCCATGCCGGAGAACGCAAACAGGGTGGCATCCTC
TTGTTCGATGTTCATCTGACCACTGGCCCACAGCGGCCAGTTGATAGAGATAGTCTGACC
GGCACGCCGCCCTTTTTTAACCAGGTTGCTGCGCCATACCGCATGGCTATCCATAAAGCG
ATTACCTGCGGCGTAAGCACCTGAACCCAAATCGCCGAGCACGGCTGAAACGGAAGAGAA
GTTGACGAAAACGGAGAGCGGCTCCTGCGCCGTAGCGCGGTCAAGGGCCACCAGACCGTC
TATCTTCGGTCCAATCAGCGCGTAAAATTCAGCATCTTGCAGTGCGGTCATCGGTGTTGC
GCTAGCGACGCCCGCGCAATGCAACACGCCATCCAATGCGCCGAATTCGGCTTTGGCTTG
CGCAATCAACGCGTCAGCCTGCCCCTCTAGCGCTACATCCGCGGCGATATAGCGCACCTC
GGCGCCTTGCTCGCGCATAGCAACCAGTTGCTGCTGCACGGCATCACCGGGCTGGGCCGA
ACGGCCGCTCAACACAATACGGGCCTGATAGCGGGATGCCAGATAGTTGGCCACCAGCAG
CCCCAGCTTGCCGGCGCCGCCGGTAATCAAATAATGACCGTGACGGACGAAATTCAGGCG
CTCATCACTCGTCGAGCCGTCTGTTTTGGGGGGCACAATTTCGCCAAGCTGACGCTGGTA
GCGTTTTCCACTCCGGTAGGCCAACTCTAATCCGGCAATCGGGGCAGGACGCGGTACGAA
CTCCAGATGAATATGGGAGGCAAGCGCCGCAGCGCTATCCGCATCGCTACGCAATGTGAA
CAGCTCGAAGCGATGGTTAATCGTCGACAACGAGCGTGCATATCCACTTGCCGCATCGTG
TTGCGGCTCGACCTGATCAGGCGGTGCGGTATAGACGTTAACGCAGCGTAGCGCTTGCCC
CGGTGTTACCGTTTCCAGCGCCACAAACAGGTTACGTAACGACTGCAATCCGGCATGCAA
TAACGGCGCGACACCAACGGCTGGGAAGTCATCAAAGTGCTTATCCGCGCCGATTGCATG
CACGATGTGGGTAGGCCACATCTGCTGTGCGGCCAACTGCTCACACAATGTCTGTACGCT
GGCTTGAGATTGCATATCGGCGCTGAATCGGCAGGCATCGTGCTGGGCAAACGCGTTTGC
CTGCGTAACGGCAATCACGCGTGCTGAATCACCGTAAAGCGCGCGTAACGCCTCAGCCAA
CGCGTCGTCATCGCTGAGCACCAACACCTGTATCGCCGCGGAACTCACCGCTGTAACCGA
GGTGGTTTCCGGCAGTGGCGATGCCTGCCACTCATAGGCATAGTACTGCACGTCTTGTGA
CGTCATTGGCTGTGCCGTACTGGTATCACTCTCCAGCGTACGTGCGGCGAAGTCTTTCAG
GCGCGCCAGCACCCGACCAGTAGTATCCACCAGCGTAATATCGTGCTTTTGAATCGGGCC
GCCCAGACTCTGGCCCGACACACTCGATTGCGCTGGCGTCACATAGGCATAGCACTCTGT
GCCGAGCGGATGGCGAAACTCCAGCTCACCGAGGAAGAACGGCACAATCGGCGTTGAATA
GTCAGACGGCTCCAACCCTACCGCCAGACAGGTACGCAGCGCGCCGTCTAACAGCGATGG
ATGCAGATAAAACGCATCAGCGGAACGTACCGCATCGGGCAGGCACAAATGACTTAGCGC
AGAGTCAGCAAAGCGGTAACGCTCACGCGTCACCTGATAGCTCGGGCCATAGGCAAAACC
CATTTTGGCAAAATCAGCATAGATAGCCGCCTGATCGCTTTCGTGTTTGCCGCGGTTACG
CAGCGCGTCAAGATCGATCCATTCATCGGCAATCTCGGTAGTTTTCGGGCGATAAACCAA
TTCCGCTTCTAGCGAGAGCACATCGGTATGGCGGTTACAGATCGCCACCTGCACGCTTTC
GCCATCCGAGTGCGCCAGGTCGATTTCAACCTCCACCGGCTCGTCGTCCACCTCGATGGC
GTTCATCCACATCAGGTTGCGAATAGCCCCCACGGCCCACTCGTTTCCAATCGCCAGTTG
GCCCGCAGCGTGCATCATTTCGATATAGGCCGAGCCGGGTAAGATCACCCGCGCATCAGC
GCTGCCAACCACATGGTCACGCAGATAGGGCTCCTGCCCGGTCAGCTGTTTGATAAATTT
CTGCTGCGACAGCGTGGAGGTGTTCTCGTCAATCAACGGGTGCAGCGATTTAACGCGGTG
TGATTCGCCTGGTTCCGAAGGCAGAGCCAGCCAATGGCTGCGCATCATCAGCGGCAAAGA
AGGGAATGAAACCCGACGCACCGCATGGTCTGCAAAGAGTAACGGCGCGACCTGTTGCCA
GTTCACATCCAGCATCGTGGTCCACAAGCGGCCCAAACGCAGAAGCTGGCGTTCTTGTAC
CAAGCCGGTCACCAGCTCATCAAGCTGCCTGCCTTCAAGGATGGTATCCAGACGTTCGCT
GCTGCCGGCGACACGCCCACGAAACAGCTGTTTCGCCGCGCCGTCCTGCCGGTATTGCTC
AAGCTGGCTCAGTAAATCGCCCAAGCTGCTCGCCACCACCGCGAGGCGTTCTGCCATGGC
GTCGCGCCCGACCAGTGAAGAAAATGCCAGAGAGTCAAAACCGGGCGCCGTCTGCGGTTC
ATGCACCGCCTGACTGAGGAAGTTCACCATCCGCGCTACATACAGCGATAAACGTTCTTC
GCTATCCGCCGAGAGCACGAACAGACGCGGTTCACCACGATGTGCGGCGGCCGATGCAAG
TTTTGACGCGTCGTCTTGCGGCGCGTCTTCTATCAGCACATGGGCGTTTGAACCACCCGC
ACCGAAGGCGCTCAGGCCGGCACGACGGGGATGATCGGCAGCCGACTCCCACGCCTCAAG
CGCCTGCACCACACGGAACGGCGAGGCAGTGAAGTTAATTTTCCCGTTCAGCGTCTGTGA
GTGCAGTGACGGCACGATCTTACGATGACGCATCTGTAGCAGGATTTTGGTCAACCCGGC
GATACCGGCGGCGGACTCAAGATGCCCGATATTGCTTTTCACTGAACCTATTCGGCAGTG
ACCCGGCTGTCGTTCGTCGTTGAGCCCCCGTTGTGCATTGATACGCGAAAAGGCTTTGGC
AAGCCCGGAGATCTCAATCGGATCCCCCAGCATCGTGCCGGTGCCATGCGCTTCAATGTA
ATCCAGTGACGCGGGGCTCCAGCCAGCACGCTCAAGTGCCGTGCTGATAACGTTGCTTTG
TGCCGCCTGATTCGGCACCGTAAAACCGCTGGTTTTGCCGCCGTGGTTGATGGCTGTGGC
CTTGATCACGCCATAAATTTGGTCGCCATCCGCTATCGCCTGCTGCAACGGTTTAAGCAG
CACCGCGCCCACGCCTTCCCCTGGGACATACCCATCGCCGCCTTCGCCGAAGGCCCGGCA
ACGCCCATCGCTTGAAAGGAATTGGTTTTGCCCCAGTTGGTAATATTTCATCGGGTGCAC
GATCAGGTTGACGCCACCGGCTATCGCCATTTTACAGTCGCCGCTTTGGATCGCCTGACA
AGCCAGATGTAGCGCGGTGAGTGACGACGAGCACATGGTGTCCAGCGCTACGCTGGGGCC
ATTCAGATTGAAATAGAATGAAACCCGGTTGGCTACCGATGAGTGCAACGACATGGCCCA
GCCGGATTCGTGCTGTTTTTCCGTCGTTTCAATGCATTGATACTGCCCCCACATCACCCC
GACATACACACCGACCTGCGATTTGCTCAGTGCGTGACGCGAGTAGCCGGCATCCGAAAC
ACACTCCCACGCGGTTTGCAGAAACAACCGTTCCTGTGGATCCAACAGCTCCGCTTCACG
AGGCGATATGTTGAAATATTGGCTGTCGAACTGATCAATATCATCGATAAATCCGCCCCA
TTTGCTGTAGACCTTGTTCTTAGGCCCCCGCACTGGGGAATAATGTTGGTGATAGCCCCA
ACGTGACAGCGGTATTTCGGCGATGCTGTCTACGCCGCCAGTGAGGTTGGCCCAGAATTC
ATCCACGTTTTTGGCGCCCGGATAGCGGCCGCTCAGCCCGATAACCGCAATGTCATCTTT
TACGCCAACCACGCCAACCGGTTCAGTGTCGCGCGACGCATTACGTCTCAGGGCATCAAT
ACGCGACGTGTTCAGCAGATTGGCCAGCGTCGGGCGCGAAGCCGGCATCGGCGACGCGGC
GTTGTGTTGAAGCGCGGGCTGCTGCGCGGCCTGTATCGCCTCGGCCCATTCGGCCAGCAT
CTGATAACGGTAGACGGCGGTGGCACTAACGCCGGTAAAACGCGCATCCAGCTCATGCTG
TAGGCGAATAAGATTGATGGTATCCAACGGCCACTGCCAGAGCGGTGTCAGTGCAGAGTG
GTTTGTCGCTGCCGAACCGACCGCCGCCGTCAAACTGTCAAATACCCCATCGCCTGTCGC
CGATACCGGGTTTGCCGAACGGTCCGGTTCAGCAGCGGGCTCCGCAGCATGACTGACGTT
TTGCTGCAACAGCGCTACCGGCGCTGACGTGACGCTCGCCGTCGCGGGCTGCAAGGTGGC
AACCTGATCGGGATAGCTCTCACAGAGAAAATCTGCCAGGGAGTCGATGTCCTGATATTC
GTAGAACAGTGTTTGCGACACCTCACCAAAGCGGGCTGCAAGCTTCCCGTTCAAGGCCAA
AATCATCATCGAATCAAGGCCATAATCCGACAATTGTGTAGCAGGTCGCACCTCGCCGGC
ATCTAACCTGGTGACCTCAACAATGCTGGCTATCAGATAATCCCGCACGCCGTCACGTAC
TGAGCGGGCGCTCACAGGCTGCGCCTCACTCAGTTGCGCCACATTCGGTTGCACCCCACT
CAGTTGCGCCCTACCCGGCGCTGGCTCTGCGGACGTTACGTCAGCAGGCGGCACCACCTG
TTCGGGATAGTTTTCAATCAGATAATCAGCCAGTGAAGCGAGGTCTTCGTATTCATAGAA
GAGTGTTTGAGGAAGGCCATCAAAGGTTGCCGAAAGCTTCTCGTTCAAGCCCAGAATCAT
CATCGAATCAAGACCATAATTCGATAACAGCCCCGAGGCGGTCACGTCGCCGGCATCCAG
TTTGGTCACGCTAATGACATGAGCAATCAGCGTATTAACGACAGCCTCGCGCGAAGGGGG
CGCGCCAGACTGCTGACGCGGCGTAGCGGCAATAACCGACGCCGCCGCAACTGGCGCGCT
GCCTGCGCTCATTGGCGCGGCGGGCTTCGCATTCTGCGCTGCTCGTAATGATCTCATGCC
CAGATGCGGCACCGCTTGTGTCTGCAACTGGGTGAGTCTTATCACCACATTGCCGATGCT
ATCGAGCAAATCAATATTGTAGCTTGCCGTCGTCGCCGTCGAGCCGTGTGCGTTATCCCG
GCGGGCGTAGGCATAGCAAACCCCGTCAATCGGCTTAAATATCTGCAACCTTGTCAGGGC
AACCGGAACATCAAGCGTATTGGTCGTTGCGCTAAAGCCACCGATACCCAGCGCGGTACG
TAATGCGCCATCCAGCAGTGAAGGCGGCAGGATAAATGGCTGCACCACCGGCGTTATCTG
CAAGCCGTCAGGGAACTTCAGCTCCGCCAGTGCCTCTTCTGCATTGGCATACAAACACTC
CAACACCTGAAAAGCCGGGCCGAGCGTAAAACCACGCTGCTTGAAAGCCACGTCGATATC
GTTGCGCTGATAAACCTGGCCGTTAGTCAGCAGCCTTTGCAAGTTAGCAGGCTCTGGCTG
AGGCGATGTCTCCTCACACAAGCGACCACTGCCATAAACATGGCGTTTCTCGCCTTCCGC
CCGGTAAATCTCAAAATCGAGCCCACCCTGCGAGGGTGCCAGCGAGATAGCGATCTCTAT
TGCATCACGCTCTATTGCATCACTGGCGACCATAATGGGCTGACGCCACTTAATATTCTG
CACCTGAGAAAGGACGGGCCTGTCGCCCGAAAGCGGCAGCGCAAGGCCTTGCAACGCCAG
CTCGCTGGCGCTCAATGCCATCTCGATGTAGGCGGCGCCGGGCAGAATACGGTTATCGCC
AAGGCGGTGGTCGTTCAGTAAAAATTCGTCTGCGCGCAGTCGCTTGCGGAATGCTTGCGA
GGCCAGAGTAGAAATATTGGCATCAATCAGCGGGTGCAGCGCAGCGGCGTCCGACACCAC
AGAACCCAAAATCGTGGCAGGTAAGGTCGGCGCCCAGCAGTCCTGGCGCTGGAACGCATA
ACCGGGCAGAGAGACACGCCGACGGGAATGCGCCGCATGCAACTGGCTCCATTCCACCAC
ATGTCCATTGGCCCAGGCCTCGCCCAGTGCGCCAAGGCGCCCCTGCTTTATCCACTCAGC
CAACGGCGGCGTTGAGGTTGCCTGACGCGCATTGTCTCGATGGCCGGTGATCAATCCCGA
TAATTGCTGTTGGGCATAGGCGCGCAGCATGTTGACCGCATCCGCCGCGACTTCTACGAC
AAACGCCAGTCGATATTCGTGTGCAACGCGTCCAACCTGGAGCGTATAGGCAACATCCTG
TAGCGACAGCTCCGGATGCTGTTCAATATCAGAATATTGTTCAATAAAGGTCGCAAGCTG
CCCGGCCATGATGCGCAGCGCCGTTTCACGACGAGCAGAAAGCACGATCAACGCAGGCTT
ACCCTTGTCAACGGCAGCAGGCGGCGGCGCAATATATTCTTCGACGATCAGATGCGCGTT
ACTTCCCCCCGCCCCGAACGAACTAATGCCTGCGATACGCGGGATTTCTTTTGCAACGCG
CTGACCATTCTCTTGCGTCACGTCAAGCACAGGGCGCAGCCATGGCTCCAGCGATTGCTG
AAGACGGAATGGTCCACTCTGAAAGTCGATAAACGGATTAATCGCTTTTGACTGAATCGA
CGGCACCAGCGTCTGGTGTTTCATCTGCAGCAGCACTTTGGTCAATGCCGACATACCGGC
GGCAGCTTCCAGATGACCAATATTGGCCTTGACCGAGCCGATGGCGCAGTATTTGGCATT
CTCTCCGGCGGTCGAAAAGGCCTTATTCAACCCGCTGATTTCAATCGGATCGCCAAGTTT
GGTGCCCGTACCATGCGCTTCGACATAACTGATATGACGCGGATTAACATTAGCCGTCTC
CAGCGCATCAACGATCAACTCAGCCTGACGTTTCGCGTTAGGAACCGTAAAACCGGAGGT
TTTACCGCCGTGGTTGACCGCCGTACCACGAATGATGCCATAGATATGGTCACCGTCTTC
CCGGGCCTGAGACAGCGGTTTAAGCACCACCGCCCCTACCCCTTCTCCCGGTACATACCC
CGTGCCGCCCTCACCAAAACTGCGGCAGCGACCGTCCGAAGAGAGGAAGTGCATATTGGA
TAACAGATGATACTTATAAGGGTGCAGCGACAGGTTGACGCCGCCTGCAATGGCAACCGG
GACATCGCCGCTGCGAATGGCATGGCAGGCAATATGGATAGCCGTCAATGACGATGAACA
GGCCGTATCCAGCGCCATACTGGGGCCGGAGAAGTTAAAGAAGTGCGAAACACGGTTCGC
TACCGACCAATAAGATGAATGAGAGGTCGTCCACTCGTCTACGGGACTGGTGATGGCATG
AAGCTGGTAATCCCCCCACATCATGCCGACATAGACGCCGACGCGGTTTTCACGCCCTAC
TTGCAAGGGTGCGAGCTTGTCTGCCGTATATCCAGAATCTTCTATGGCATGAGTGACGGT
TTCAAGGAACAGCCACTCATTCGGGTCCATGATTTCCGTTTCTTTCGGGGAAATATTGAA
ATAACGGAGATCGAAGCGTTCTACGTCAGAAAGGAATCCTCCCCAACGACTATAACTTTT
CCCCGGCGTTGCGGCGCCTTCCTGAAACCAGCGTGCGTCCCAGCGTTCAGACGGAACATC
GATAATGCAGTCACGCCCTTGAGTCAGATTGCTCCAAAACTGATCGAGATTATCCGCCTG
GGGGTAACGCCCGGCGATACCGATAATGGCAATATCGTCATCGTTTACGACACGCTGCGA
TCCCTGCAACCGTTGCGCCGGCGAAACCGCACGAACCCCATCAGAAGCCGACAATGCGGC
GGTGACAGCGGGCTTTACAACCGTGTTCGCCGACGCCGTACCCCGCAGGCCATGACAGGC
CTCATGACAGTTCTCAAGCAGGAAGCGACTAAGCTCTTCCATGGTTTGATATTCAAAGAA
CAACGTCATCGGCAACCCGCTGCCGAATGTTGTTTTCAACGCATTGACCAGTTCAATAAC
CACGACCGAATCGAAGCCATAGTCACGAAAGAAACCATTACGCTCAAAGTACGGCGGGAT
TTGTAATTTTCTGGCAAACAAGTCGGACAAATACCGAATAACGACATCCTGTAGCGAGTG
GCTGTCGTCAGCATCGGGGGCGCTCAACACGTCATGCACAGGCGCAATATCGACAACGCC
CAGAACCGCCTCAATACGCGCCGCCTCTCCAGGCATCACCACAATCTGAGAAGCCTGGCT
TTGCAGGGCATAGTCAAAAATAGCGATACCGTCTTCGGTCAGCAGCGGAACAATCCCGAA
CTGGCTCTTCAGAAAGCCCTCTTCTTTATCAGTAAGGCGCATACCGCCGTCTTTCCAATA
GGGCCAGTTCAGAGACAGCGTTTTACCGCTACGTTCACCCTGCTGTTGCAGTGCGTTACG
CTGATAAGAGAAATAATCCTCGAAGGCATTACCAAAGGCATAGTCGCATTGACCCATATT
GCCTAAGACGCCGGTGACGGAAGAAAAGAGCGCAAAGAAGTCGAGCGGCTGATCGCGTGT
GGCGTCATCAAGCAGCCAGGTGCCGATTGCCTTCGGGGTGATGACCCGCCCAAAGGCCTC
GCTGCTTTTACGCAGAATAAAGTTATCTTCGATGACGCCGGCAGAATGGATGATACCGTT
CAGCGTGCGGTCCGATGCGCGGATCGCGGCGATCAAACCCTGAACACTATCAGGATCGCT
AATGTCACACGCCAGATAAATGGCCTTGCCACCCCGTTCATTAAGCTCATCAAGTTGCTG
TTGCCGCTTTTCATCCAGCGCGGAGCGCCCGCTCAGATAGACGGTGGCGTCATAGCATGA
GCACAGGAAACGGGCAAAAATCAGCCCTAAAGCGCCTAACCCACCGGTAATCAGGTAGGT
TCCCTGCTGGCGCAGAGAAGCCGGGGCGGATACCGATAGGTTCACTGAATCAGCCACCTT
CGCGCTCAACGCTGAACGAGCATGCGCGGATAACTGAGCATCCGTGACAAAGCGGCGCAC
CAGACGAGTCCCCTGCACATAACGCACGTCGGCATCTTTGGATACGTCGCTGAATTCGGT
TTTGAGCAACGTCAGGATCGCAGTGCCCGTCTCTTTTTCGCCATCAATAACCGGGTCGCA
ATGAACAACATGGCCAATATAGGCCGGTTTTTCGACACGTAAAGTACGGTAGAAACCACT
GATAGCGGAGATATCCGGCACGCTCTCGCTGGCGAGATAGAAATGGACAAACCGAACCTT
TTTGACCTTACGCATCAGCGCCTTAGTCAGCGCGAAGAGGCTATGGGGGCCACGACTCAG
GCGATCAACAAAATCATCGCCGGCCTGTTGCGTATTGACCCACAGCACCTGCTCAAACGT
TGCTCCCCGCGACAACAGCGCATCCACCGCTGCAATGAAGTCATCGCTATTGCCCGGACG
AACCAACGCGCGATCCGGCTCGCGATCCACATCCGGCGTGGATGCAAACTGGATTCGTTG
CACTTGAGGCGGATTTTCCGACTGCGCGATGAGGTTTGCGAACCAGTCGACATCCTGCTC
ACTGCCCACCAGCACAACCTGCTTCATGGGCACATCGGCCTCTAACACATTTTTCTCAAT
CCAGTATGGCTGATAGAGGTGTACGGTTTCAGACAGCGTAAGCGGTGAATGTTCGGCTTT
CGCCTGATCGGCTACAGCAAGGCTGTCATCGAGAACGCGCAAGCTTAAGCCGCGGAATAT
CAGCGCGACGAGTTCAGGGTTGCTGGCATCGCTGACGTGAATATCAACCTTGAATACACC
ATCGCGGATAGGCTTCTCGCCTGACAGGGTGATCGTTGACGTCATGGCTGAACTGCAAGG
ATGTAATAGCTCCAATCCCTCCAGAGAGAATGGAATGACCATCGCCCCCGGCTCATTCTC
CGGCCGCAATGCGCGCAGCATTTCGGTCGCCCAGACAACCGCGGCCTGCAAGGCGCCATC
CGCCAAAGACGGATGAATGACAAAGTCCGCGCTATGCGCATCAGGCAGTACCAGATCTGC
GACACAGGCATGTTCATCGAACATGATCTGGCTGATAGACCTCAGGCCTACGCCGTAGCA
CATCTGCAAACTATCAAGCAGTTGATAGCAGGCAACCGCATCGCGCGCGTGAGCATCGTC
GGCCAATACCGCTGCCGGCATAGCAGGAAGTGCATCCCCGGAAAACCCTATAGTCCCCCG
GCAGTAAAGCGTTTGATCGTTACCAAGAACCTGAAATAACCATGATTTGCCGGGCTCATG
CGGATCAAGCTGAATGTCTATATCCGAAGCCGCGTCGTGAAACTCCAGCGGCCTTAACCA
GGCCACCTGGGAGAAACGTAATGTATCGCCATCTTTTAAATCAATAGCATCAGTGAAGGC
GGCACGGACTAGTTCCAGATATGCCACCCCCGGCAGTATTGTCTGCCCGCCGATCCGATG
ACCGGCAATAAAAAACTCATCGCCCTGAAGCAGGGCCTTATAATGAGAACTCCCAATGTT
CATGACACGGTGACGCTGGGCACGCAAGACGGCACGCTGCGAACCGGCCTTATCGTTTTG
GCTAATCCAAAAATGATTGTGGATAAATGGGTAACCAGGAAGCGCAATACGTTGCGGACG
AGCCCCCGCAAATAGCCGGGACCAATCCAATGGCACACCATGCTCATAATATTCACGCAG
TTGTTGCAAAGACCGTTTCACCGCCGCGGCATCGGCTTGATTAATAGCATCAAGTAGGGC
GGCGCCTTCAACACGGGCTTTTTCCACTTCATCCGCGGCATGCTCTTTCAAATCCAACGG
GCCTTGCTCAACCGCCTTTTCTAACGCCTGAATAATCTTCTGAACATCACGCCCCACACA
GCCATAGCGATAAGCAAAGTGATCGCGGCGAGTCAATAATGTCGCACTCACATCACGCAG
TGATACGTCTGGATGCTCACTCAACCACTGGATCAAATCTTTTTGGCGTTGCAACAGTGC
CGCCGGGCTTTTTGCAGAAAGCGCAATGAGATACTCATTACGTTTCGCAGACTTGCCAGT
CGCTTGCTGACCGCCCACAGACTCAGGGGCTTCTTCTAATACTATGTGGGCATTAGTCCC
CCCGAATCCGAACGAACTCACCCCCGCACGACGCGGTGTATTAGCGTCAATACGCTGCCA
GTCAACGGCTTCATCAACGAAGAAGAAAGGCGTCGAGGTCACGTCAATTTTAGGATTGAG
AGCAGAGAAATTGCGTAACGGAGGCAGTTTACGGTGTTTAAACGCTTGTAATACTTTGAT
GACACCCGCCACACCGGCAGCCGCTTCGAGGTGACCAATATTGCTCTTGATGGACGTCAC
GCCGCAGAAAGCCTCATCCAGCGCGATTCCCTGTTGTTGAGCGAGCGTGCTAAACGCTTT
GGTAAGCCCGTCGAACTCAATCGGATCACCCTTCGGCGTCCCTGTTCCATGCGCCTCAAC
CAAACCAATAGAACGAACAGGTACACCGGCGTGCGTATTCGCGGCAATAATCACATCAGC
CTGCGCTTCGGCACTTGGGTAGGTGAGCGTGTAGGTGGTGCCACAATGGTTAATGGCACT
GCCTTTGATGACTCCGTGAATAACGTCACCGTCAGCCAGCGCGTTATCTAATGGCTTAAG
TAATAAGACGCCTGCCCCTTCTCCACGGACATAACCATCAGCGCTGCTATCAAAAGAGTG
GCAGGCACCAGTAGGCGATAACATTCCCATTTTGGCAAAAGACTGATGCCGGGTGGACGT
TAAAATAAGATTAACACCACCGCTAATAGCAACTTCACAGTCTCCATTCGTGATTGCCTG
AATAGCGCTGTGAATAGCGTTTAATGAACTTGAGCAGGCGGTATCAATGGCAACACTGGG
GCCATGAAAGCCAAAGAAATGTGAAATACGGTTAGCGATAATAGAGGTTGCAGTACCGGT
GGAATGATGTGCTTCTATTGGCGCATTGGCATTTTCCTGTAGTTCTTTATAATCGTTATT
GAAAACACCAATAATAACGCCTACTTTACTCCCCCGCAGCGTTGACGGAGGTATCCCCGC
ATCTTCCAAACAGGACCAGGTAAGCTCCAACATGATCCTCTGTTGTGGATCCATGGTTTC
TGCAACTTTAGGAATAACACCAAAGAATTGGTTATCAAAACAATCAACGTTATTAACAAA
GGCGGCCCATCGTGTTTCGCTGGCATCAGGCCACTGTAAAGACTTTCGGCTATATGACAC
CGCATCGTTGTGAGCGTCAGAAATTTTAGAGACCGAATTACGGCGATGAATAATATTATC
CCAAAAATCATTATAGTTGTTCGCATCAGGGAAACGGCAAGAAATCCCTATAATTGCAAT
ATCCATTATTCACATCCATATGTTTATTATTTATCGCAATAACTGATGTCATTTGAGCGT
CCGAATAGCCTTTTGAATGGCTGGCTCATTAGCAGGTCAACAAATTTGATATTCCATTAC
CATTAAATAAACAGCTTTAATGGATATTGCATCAAAATCATTCGCACATCTAATACAATT
CGATTCTTTTTTTTGTCAGGATGTTACTCACCCCTCCAATAGATCAGCATAAAACAAACA
AACTTAATATCAATTATTTGATTTATATGATTTTTTAAATGAAACAAAAAAACACAATTT
ACGATATAACCAGAATGAAAAATCATAAATAATAAATTTCACTAATGAAATCACGGAGTG
CAAATATTATTTAAAATATTATCTGTCGATTCTTAATTAAACACCTTGCCATTCTTGAAA
GCATATCCGCGCCAAACAATTCGTCATATAAAATTCATTAAATAGTCATTTAAATGTCAT
AAAAAATAACAATCAGCATTACTTAGCCAACGAAGATTACATTGTCACCTGACTTCATAA
ACATTAATTCCGTACTTTGAATTTAATTTAAAAATATAGTTTATATCCTAAATAATTCGA
GTTGCAGGACAACATGTCCGCGCTTTGAATAACGCAACGCGTTAGCCCTTCAGGACAAGG
CTCGTCATGGGCCTTACGTAGCGAATCCCCACAGGGCCACCAGAAGTCGATTTGAACGCA
GTTTGTTGTGGTCCCGGAGGGGGGAGACCTATGGATGGGTCGAGGAATAAAGCCAACACA
CCCACAACCTGGGGTATGACGAGTATATTCGAAAAACGTTCATTCATTGCGACATCACCC
GTTCTTTGACCGCGCATCATACCCGGTGGGCATAGACACAGGTTCTACCGCTCGGTAACA
GCGCTGCACAAGAATCTTATTTATTCGATAAAACTGGGTTGAGGGTGGAATAATTTTATT
TGTTCAGCCAACGCCAGTCAGCTACCATAAAAATGGCTGCCATTATTAGTGGTGGCAAAT
CGTTATTAATTTTCACTTCTGATGAAAGCATATTTAAAATGGAGTCATTATGTTAGAAAT
TGTGACAGGGATGCCAGCATGGGTAATTGTACTTTTGGTTTCAACCACATTCTATTGTAT
AAGTTTTTGCTTTGAAAAAGAGGTTAGCATTAAGCTTTTGCTACTTATTCCAGGCTGTTT
TATGATTTTTTCGATTATCTCTATACTGCAGCAAGGTAACATCCTGGTTTCAGGTCTGGT
ATGGTTATTAGGCTGTATATTAGGCGGGATCGTAGCAAAGAGAATTTTTTCACCTCAAGC
CTACAGTCTAGGCCGTAAGGAAGGCACAGTTACTGTGCCGGGGACATATTCTATTATTAC
AATTTTTTTACTCTACTTTCCTCTTCGTTATTATATCGGTTATCGTCAGGCAATCGCGAT
TGATCATACCCTCAGCGCTCCAATGATTTTACTGTTAGCCATATCGTCAGGAGGGATTGT
CGGTTTTTTCACCCTTCGCTCATACGTTATCTTTTGGCGCTATAAGAAATTGAATATTAA
AAGAATAGCTTAATCTGCTAGAGCATCCAGTGTCCTGGCGGGGTCAAATTAGTAGAGCAC
CGGCTTTTCAAGGTAGCCAGACGCAGTTCTCCGGTATGAACGCCTGTTAACAGCAACAGG
CAGATACCTGGTTGGGTTGTAAGCGCCCCGCCATAACGACGAAGCCGCTGCAACCATACG
GCGCTACACGGCACTACACGGCACTACACTATACGGTACTACATACGTTTTTCATGGACT
AAACAGTCCGGGATGCAGGTGGAGCACTGTGGGATTTGCTGGAACGAAAAAAGGGCCTTT
CGGCCCTTTTTTTCAACGATCCACAGACTCCGATGGAACTCTGCAGATCAAATTTGGAGC
GGGAAACGAGACTCGAACTCGCGACCCCGACCTTGGCAAGGTCGTGCTCTACCAACTGAG
CTATTCCCGCATTCTACAGAACATCTTGTTTATCAAACATTTTCAATAAACAGTGTCGCT
GTCGATGCGGTGCATTCTACTGACCTGACACAGTGAGTCAATAAAATTATCGCCCTATCT
GAATCGTTTGCTGTTTTTTAAGGCGAGGCGATCAATGTTCAAGCAGATCGCGCCAGGCGG
CACTCAGGTACTGGAACATCGACCAAAACGTCAGCACAGCAGCCACATACAACGCCGCCA
CGCCAGCGGCCTCCACCATACGTTCAGGCCGCCACAACAAACCGACCAGCGCAACCATCT
GCGCGGTGGTTTTGATTTTACCAATCCACGACACCGCCACGCTGCTACGTTTACCCAATT
CCGCCATCCATTCGCGCAATGCGGAAATGATGATCTCACGGGCAATCATCGTGGCGGCTG
GCAGCGTAATCCACCAGGAATGATAATGCTCAGCCACCAGCACCAGCGCAACCGCCACCA
TGACCTTGTCGGCCACGGGGTCCAGAAAGGCGCCAAAACGGGTGGTTTGTTTCCACCGGC
GGGCAAGAAAACCGTCAAACCAGTCTGTCAC
>NODE_10_length_17236_cov_4.175931
TTTAGTGAAGTGTCCTGCGAGTGCCCACACAGATTGTCTGATTGATTGTTAAAGAGCGGT
GCGACCGGCTTGCAGCCTGCTGTCGCGAGGTGGCGTATACTACGCTTTCCTCCTGCAGAG
TCAACGATTTTTTCTCGTTTTCCCTGCCTGACACCGCGCTGCGTTTCCGCTGTTGCCGTG
TCAGTGGATGCGCATTATAGGGATCCGAACGGGTTACACAACCACTTTCTCACTCTTTTT
TTCCGTTCGCGCATTTTTCCACCCTTACGTTGAGTTATTGTGCAAGCAACGCTATTTTCT
GAGCAATAAAGCTGGATCCGACCAAGGATCCGGGATCTGTAACATTAACTTTAGGAGATT
ACGCCATATGTCCGAGGCATTACGCCCGTTTAAAGGAACACTGCCAGTTATCGGTAAAAA
CGTCATGGTGGACCTTTCCAGCGTAGTTATCGGAGAGGTCATACTGGCGGATGATGTGAG
CATCTGGCCATTGGTGGTCATCCGGGGCGATGTCAACTTCATCCGGATTGGCTCGCGCAC
CAATATTCAGGATGGCTGCGTCTTGCACGTAACCCACCGTTCGGAAAAAAACGCGAATGG
AAATCCATTAATTATCGGGGAAGATGTCACCGTCGGGCACAAGGCTATGTTACATGGTTG
CACGATCGGCAATCGTGTCCTGGTGGGAATGGGTTCAATACTTCTTGATGGCGTCACCGT
TGAAGATGACGTCATCATTGGTGCGGGCAGTTTGGTTTCGCCGGGAAAAACGCTGGAGAA
AGGCTACCTTTATCTTGGTAGTCCAGCTAAAAAGGTTCGCACACTGACAGAGCAGGAGCT
GGAAGGGCTGCTTTATTCATCCAATAACTATGTACGCTGGAAAGACGAATATCTGGGCCA
ATCAAAACAGTGAAGCCATTGGTGCTTTTCATCAGTGAATTTCATCACTAAGCAGAAAGC
GCCCTTGCTCATCGTATTCATCATCATGAATCAGTCGTTCAAACTCATCTTCCCAGTCCC
AGCGATGTTCGCGGAACAGTGACAGCCACTGTTCCGGCTGCACGTCACCATAGCGTTCCA
GCAAAACATGTCGTCTAATCACACACTCGCGCTGGAACCCGCCTACCAGTACCGGAAAAA
TGATCGCCTCATCATGATCACTCCACCCTTCCCGATCGGGAAACTGAATCGCCTGATTCA
TGCTCCCAGTTCCTGCTTCATTTTACGAATTACCGGCACGGCATCCGGCATGACGCCATG
CCACAAACTGAACGCATGCGCCGCCTGCCAGACCAGCATACCTATCCCGTCAACATACCG
TTGTGAGCCTTGCTGGATGCACCACTTCAAGAAAGGAGTCGGCTCCGACTGATAAAACAT
GTCATAGCAACACACATCAGGAGAAATCAGAGAGGCTGGCAGATCAGGAATATCACCCGC
TACTCCCGATGACGTGGCATTGATAATCAAATCAACAGAATTGTTGCCCACTTTTTCCAT
CGGCAACGCACTCACCTGACCATAGCGGCTGAAATGTTCAGCCAATGCGCCAGCTCTGGC
AAATGTGCGATTAGCAATAAGTAACTCGCATCCGTACGCAAGCAAAGGCTGAATAACGCC
ACGTGCTGCACCACCCGCCCCCACCAGCAACACCCGATAATGAGGCTGGATAAACTCATG
CTGCTGCAAATCACTCAGCAGACCGATACCATCAGTATTGTCGCCATAAAGCGAACCATC
GTCTTTCCTTTGGATGGTGTTGACGGCGCCAGCGGAACGGGCACGTTCGCTTAGCTCATC
CATAGCCGCGCATGCACGCTCCTTGAACGGAGCCGTCACATTAGCGCCGCATGCGCCATG
TTGAAAAAACGCTTTCAGGCTGTCTTCAAAGCCATCCAACGGCGCCAGTATTCGCTCGTA
GGTCAGCGAGATCCCCGTCTGCTCGGCAAACAGCGCATGAATGCGCGGCGATTTGCTGTG
CGCAATAGGATGACCAAAAACTGCAAAAGATTGACTCACGGGCACCTTGTTCTCCAGTAC
TTGCTACCCCTGACGCAACATTGCTCCCGTCAGGGCATCACGAATTTCCGATGGATTCAG
ACGACCACCAACCTCGCCATTCAGGACAGGAAAACTCCCGCCAAACTGCTCCGCCACTTC
TCTGGCTGTACGACACGGCGGCTGGCCGCTCAGATTAGCACTGGTAGAAACCAGCGGCTT
TCCGAATGCCAAGCACAGTTGTTTCACCAGCGGGTGATCGCTAACCCGCACGGCCAGTGA
AGTGAACTGCCCGGTAAGCCAATCCGGCGTCACTCTTTTGGCCGGGAGCACCCAGGTAAC
CGGCCCTGGCCAGGAGGCAAAGATGGCTTGACGTTGAATGTCCGACAAGGCGGACACTTC
GACATAAGGTTCCAGTTGCTGAAAATCCGCCGCAATCAGGATCAGCCCTTTTTCACGTGG
ACGTTGTTTCAACGCCAATAAACGTTCTACTGCCGTTTCACTGTCAGGATCACACCCAAG
CCCAAATACAGCCTCCGTTGGGTAGGCGATCACATTTTCTTCCCGCAGTTGCTGTAACAG
CGGTGCTAAATCTTCAGAATTTACATTACTCATCACAATGGCTTTCTTCAGCCGATACCG
GCTTTCCACACAATTTACTGGCACAAAAGCGCCTTACGCCCTGCGCAGTTTTCTTCTCTA
TCAATAACGGGTAATGGCAATATTCGCATTCCCCGGCAATCGGTTTGTGATTCAGCGTAA
ACTGGCAAGCTGGATAACGTTCGCAGGAGTGAAACGTCTTGCCATAGCGAGACTTACGCT
GCAGCAATCGGCCTTCATGGCACTGGGGACATGTCAGGGTCGTTTCGTCTGGGCGATCAA
TCGCTTCCGTATGCTCGCATTCTGGATAGTTACTGCAACAGATGAACATGCCATAGCGCC
CCTGACGCAGCACCAGCGCCGACTGACAACGAGGACAATGCTGCCCATCCAGCACCTTCA
CCACATGCCCATCGGCATAGGCTTTAAGCGGTCGAATATAATGGCATTCGGGATAACGGG
AACAACCAAGAAACGGGCCGTGCTGTCCGGAACGGATAACCAACACGGCCCCACATTCAG
GGCACACCTGTTGCGGCTTTTCAGCAATAAGTATGGTTTTGACCATGATTTACTTTGATT
CCCGACTACTGCAAATACCCTTCATTGGCTTCAAAGAGTAAATCTTCCATTTGCTGGTAA
GCATTTTCGCAACCAGGCACATTGAAAAGCACCATTAGAATGACCCATTTTAGATCTTCC
AGGTCAAAATCCTGCGTTTCAAGCGCCATCACCCGATCAATGACCATCTCACGGGTTTCC
AAACTGAGCACTTTAATCTGCTCAAGAAACAGCAGAAAGCCGCGGCAATCCACATCCAGA
CGTTGTTCCTCTTCAGCGGTGTAAAAACGCAACGCCAGAGGGTCGCTGGCCAACGCCAGT
GGCGGGGTTTGCCCTTCCTGCAAGTCGGCCAGTTTTTCCAGCCAGTCCAACGCGCTGTAG
ATATCGTCACGATCAAATCCCGCGCGGGTGAGGTCATCAGTCAACGTATCTTGATCGACA
CGCATTTCGGTTTCATTGTGGATGTAAGTTTCAAACAAGTACATGAGTACGTCGAACATG
GCCTGCCCTCCTTATACGGACATAGCCGCCGGGTACAGCTGCGATCCACCCTGCTAACTC
CAGATCCAGTAACTTACTCACCACCTCTGGCACAGGTTGGCCGGCACGTTCAGCGACAAC
GTCAACAGGTGTAACCTCATCTCCTACGGTAGCCAACACATCAGCAAATGGCAATTCCAG
TTCACCTTCCGTCGCACAAATAATTTCCGGAATGCCCTCATTAGGAATATCGGCAAACCA
GCGCAGTCCATTATGGAGTTGTTCAAAAATGTCCTGAGGCCGGGTAACCAGGCTGGCCCC
TTGCTGTATCAACCAGTGGTTACCTTCCGTCATCGGATTCCCAATCGGACCGGGCAGAGC
GAATACCTCGCGATTCTGCTCCAATGCATAACGCGCCGTCACCAGCGAGCCACTACGCAT
CGACGCTTCCACCACCAGAACTCCCAAGCTTAATCCGCTGATAATGCGATTGCGGCGTGG
GAAATTCACCGGTAGAGGCCGGGTATTCAGGGGAAATTCCGACACCAGTGCACCACCCTG
CTGCACAATTGCATCCGCCAGAGTCAGATGCCGGCGCGGATAAAGCTGGTTTAATCCACT
CCCCAATACCGCAATGGTTTTTCCGCCCGCCTGCAGGGCGGCCTGATGGGCAATGCCATC
AATCCCCACGGCAAGTCCGCTGGTGATCGTCAGATGGTTTAGGCTGAGCTGCTGGCTGAA
GACATGTCCCCACTGTTCGCCGTAAGCGCTATTGTTGCGACTGCCAATCACCGCGACCTG
CGGAGATGACAGTACGCCAACATCTCCGGCGACATACAAACATAGCGGGGGAGAAACGAT
GTTACTGAGCAAAGGGGGATAATCGGCGCTGTTGAATGTCACCAGGTGATGATCCGGCTT
TTCCAGCCAGCGCGCTGTATTCTGGATATCCAGATCGCTCAAGGCGAGAAACTGCTCGGT
CTGATTTTCCGTCAGGCCCAGCGATTTCAGATATTCCACCGAATACGAATTTTCGGCCAG
CAATTGGCTGAACAATGCCGCGCACCGTTTAGCGCCAAGACCCTTAACCGACGCCAGACG
CAACCAGATTTCCATATCCGTCATACCCCACTCCGTATCCTACTGTACCGTGGCCGTGAT
GCTGTCAATCACCCTCGGAAATGTCTACAATAAAGGCTGGAGCGTTCTAACCACCTGAAG
ACAGATCTAATCATATATGTCAGTGTTGCAAGTATTACATTTCCCCGATGAGCGGCTTCG
CATTAAGGCGCAGCCGGTAAAAGAAGTTAATGCAGAGATTCAGCGTATCGTGGACGATAT
GTTCGATACCATGTACGAGGAAGAAGGCATTGGCCTCGCGGCCACGCAAGTTGATATCCA
TCAGCGCATTATCGTGATTGATGTTTCAGAAGATCGGGATCAACGACTGGTGCTGATCAA
CCCGGAACTGCTGGATAAATCCGGTGATACCGGAATTGAAGAAGGCTGTTTGTCCATTCC
TGAAACTCGTGCGCTGGTTCCGCGAGCAGAACACGTCAACGTGCGCGCACTGGATCGCGA
AGGTAACCCGTTTGAGCTGGAAGCCGACGGCTTGCTGGCGATTTGCATTCAGCATGAAAT
GGACCACCTGGTTGGCAAACTGTTTATCGACTACCTGTCACCGCTGAAGCGCCAACGCAT
TCGCCAGAAGCTGGAAAAATTGGCCAGACAAAACAGCAAGGCATAAACCGCCTCGTAAAA
CCTATCTCCAGGCAGGAAACCACGTGTCATTACGCATTATTTTCTCAGGAACGCCTGATT
TCGCCGCACAGCATCTTGCAGGGCTGCTATCGTCAGAGCATGAGGTTGTCGGCGTTTTCA
CCCAACCGGACCGCCCGGCAGGCCGCGGCAACAAGCTAACGCCCAGCCCGGTTAAAGTAC
TGGCTGAACAGCATGGTATTCCGGTATTCCAACCCAAATCATTACGCCCTGCAGAGAATC
AACAGTTGGTGGCGGAACTGGGCGCTGATGTAATGGTTGTGGTTGCCTATGGCCTCATCC
TGCCTCAAGCCGTGCTGGATATGCCTCGTCTGGGATGCATCAATGTACATGGGTCGTTGC
TGCCGCGCTGGCGCGGAGCGGCGCCGATACAGCGCGCGCTCTGGGCTGGCGATACACAGA
CGGGAATCACGATCATGCAGATGGACGCCGGGCTGGATACTGGCGCCATGCTTCACAAAA
TCGACTGCCCGATTCTGCCGGACGACACCAGCGCCACGCTGTATGACAAGCTGGCAAAAC
TGGGTCCTCAGGGATTGATGGATACACTGGCGCAATTGTCCGCCTCTCAGGCGAGCGCCG
AAGCACAGGACGACAGTCTGGCAACCTATGCAGAAAAACTGAGCAAGGAAGAAGCGCGTT
TGAACTGGCAATTGTCGGCAAAACAGCTGGAACGCTGCATTCGTGCTTTCAATCCGTGGC
CTGTCAGTTATTTTCTGATTGAGGAACAGCCGGTAAAAGTCTGGAAAGCAGAGGCGCTGA
ACGCCTCACATCAGCAACAGCCGGGAACCATACTTGCTGCCGATAAAGATGGTATCCAGA
TTGCGACCGCTGACGGCGTATTAAATATTCAGGTCCTGCAACCGTCGGGCAAAAAAGCCA
TGTCAGCGCAGGATTTGCTTAATTCTCGCCGCGAATGGTTCACCCCTGGCCACACACTGG
CCTGATACCACGGTACCGACCTTACATGTCGGTACCACTGACATTCTCCTATCCGTTCTA
AGCCAATGAAAAGCAAATATAATCTTCGTAGCATTGCCGCCACTGCTCTTGTCCAGGTTG
TCGAACAAGGACAATCACTCAGCCACCTGCTGCCTGCACTCCAGCGAGACATCAGTGAGA
AAGATCGCGGCCTGCTGCAAGAGATCTGCTTTGGCGTACTACGCGTATTACCACAGCTGG
ATTGGCATCTTCGTCAACTGATGGCCAAACCGCTTACCGGCAAGCAGAAGGTACTTCATT
ATCTGTTGATGGTAGGTCTTTATCAGCTCATCCATACTCGCATTCCCCCCCATGCCGCGC
TGGCGGAGACGGTTAACGGCGCAGTTGCCCTGAAACGGCCACAGCTGAAAGGATTGATCA
ATGGCGTCTTGCGCCAGTTCCAGCGTCAGCAGGACGAGTTGCAGCAACGGTTGCAGAACA
ATCCAGCGCGCTATGCGCACCCAGACTGGCTGCTGCAACGACTGAAAAAGGCCTATCCTG
AGCAATGGGAGCGCATTGTCGAGGCGAACAATCAGCATCCTCCCATGTGGTTACGGGTCA
ACCGGCAGCATCATACCCGGGCAGCCTATTTGACGTTACTGCAGGAAAAAGCGATAGACG
CTTATCCTCATTCGTTCTATCCGGATGCAATTCGACTGGGGACGCCTTGCGCTGTCAATC
AGTTACCGGGGTTCGAGCAGGGCTGGGTCACCGTACAGGACGCATCAGCACAAGGCTGTA
TTCACTGGCTGACACCGCAAGACCACGAAGATATTCTCGATCTGTGCGCCGCGCCTGGCG
GAAAGACAACCCACATACTTGAAGCCGCTCCCCATGCCCATGTACTTGCCGTCGACGTGG
ATGAGCAACGGCTGAAGCGGGTTAGAGAGAATTTGCAACGCCTTAGTCAACATGCTGAGG
TCAAATGCGGAGATGGTCGAACACCATCAGAATGGTGTGGGGACAAGCTCTTTGATCGTA
TTTTGCTTGATGCTCCTTGCTCCGCGACCGGCGTCATTCGCCGTCATCCGGATATCAAGT
GGCTGCGCCGCGATAGCGACATTACCGAACTGGCTTCTCTACAACAGACTATTCTGGAGG
CTATCTGGCCCCGGCTGAAAAGTGGCGGCACGCTGGTGTACGCCACCTGCTCTATACTAC
CAGAGGAAAACCACCAGCAAGTGGCCGCATTTCTGCAACGCCATCCCGATGCCGCATTGG
TTGACACCGGTAGCCCAGAGCATCCTGGGATTCAGAAATTACCGGCGGCGGAAGATGGCG
ATGGTTTCTTTTATGCGAAGCTGGTAAAAAACGGGCAATAGCTCTATCCGATTGATAAGC
CCCGACAGAAACAGATACGGCAGAAATCACGATGAAGATAATTATTCTTGGTGCAGGTCA
GGTTGGCGGAACGCTGGCAGAAAATCTGTCAGGCGAAAACAATGATATTACCGTTGTGGA
TACCAATACGACCCGGTTACGTCAGCTTCAGGACAAATTCGATCTGCGGGTGGTGACTGG
CTATGCCTCCCATCCGCGCGTATTACGCGAAGCGGGCGCGGAAGATGCGGATATGTTGAT
CGCCGTAACCAACTCCGACGAAACCAATATGATCGCCTGTCAGGTAGCTTACTCCCTGTT
CAATACTCCCAATCGCATCGCGCGTATCCGCTCATCGGAATATATCCGCGAATCTGAGCA
GTTGTTTCAGGCGGAAGCCGTCCCGATTGATCACCTTATTTCGCCGGAACAACTGGTTAT
CGACAATATTTATAAATTGATCGAGTATCCGGGTGCCTTGCAGGTGGTTAATTTTGCGGA
AGGGAAAGTCAGTATTGCCGCGGTAAATGCGTACTATGGTGGGCCTCTGGTAGGTAATGC
TATTGCAACAATGCGCGACCATATGCCCCACATAGAAACGCGGGTCGCAGCAATTTTCCG
TCATGACCGGCCGATTCGTCCTCAAGGCTCAACCGTGATTGAAGCCGGCGATGAGGTGTT
CTTTATCGCCGCCTCACAGCATATTCGAGCAGTGATGAGTGAGATGCAACGGCTGGAGAA
GCCTTATAAGCGCATCATGATTGTTGGAGGGGGAAATGTGGGTGCTGGGCTGGCCCTGAG
ACTCGAAAAGGATTATAGCGTCAAACTCATAGAGCGTGACGCGTTGCGGGCAGCTGAATT
GGCGGAGCACTTGCAACACACCATCGTCTTCCACGGCGATGCTTCTGACCAAGAGTTGCT
GGCTCAGGAGCATGTTGAACAGATTGATGTATTCATCGCCATCACCAACGATGATGAAGC
GAATATCATGTCGGCCATGCTGGCAAAACGGATGGGTGCCAAAAAAGCGATGGTACTGAT
CCAACGCCGGGCCTATGTCGATCTGGTGCAGGGTAGTGTCATTGATGTTGCGATTTCGCC
GCAGCAGGCCACCATTTCCGCATTACTGGGACATGTTCGTAAAGCGGATATCGTCAGTGT
TTCGTCGCTACGACGCGGTGTAGCGGAAGCGATTGAGGCAATTGCGCATGGTGATGAAGG
CACATCGAAAGTAGTAGGCCGCATGATCGCCGATATCAAACTGCCGCCAGGAACGATTAT
CGGGGCAATTGTGCGCGGCGACGACGTCATCATTGCCAATAACAATTTGCAGGTAGAACA
GGGTGACCATGTCATCATGTTTTTGACTGACAAGAAATATGTCTCCGACGTCGAGCGTTT
ATTCCAGCCCAGTCCATTCTTCCTCTAACCACTCCTCAGGGCGTTTTATCCTGCACGTCC
TGAGGAATCCCATTTTGGTAAATTCCCCATCGCTTGTTAAAATTAAAAAAGGTTTTATCG
GGGAGAATGTTATGAGCGTTATAAAAGAGTTTCGTGAATTCGCCATGCGCGGCAACGTGG
TTGACCTGGCTGTCGGGGTCATTATCGGCGCTGCGTTCGGGAAAATCGTATCGTCGTTGG
TATCAGACATTATCATGCCACCACTGGGACTATTACTCGGCGGCGTCGATTTCAAACAGT
TCCATTGGGTTTTGCGAGAGGCACAAGGCAATATAGCGGCAGTCAGTATTAATTACGGCG
TATTCATTCAAAATATTTTTGATTTTATCATCGTTGCATTTGCCATTTTTATGGCTATCA
AGCTAATGAATAAATTACGTCGTACCCAGCAGGAAGAGCCAAGTGCGCCGCCAAAGATCA
GCGCAGAAGAAAAATTACTGACAGAGATTAGAGATTTACTCAAACAACAGGCCGATAGCC
ATTCCAAAAACGCATAATCGTCTTAATGACAGAATTAGAAGGCCAGTGGTAAAAGCATTG
TTTTCTTACCACTGGCCTCCCAATTCTTACCCTGTGTTTTTTGATGTTTCTCTTTCCGGC
GATAGCTCCCTTTCCCTTTTACATTCTGCTCAACACGCTGGCAAAACAGAGGATCATGAA
GCAGCGCTTCAAGCGCGTTATCTTTTATCTGCCCTTTGGTATGGCGATAGTGTGACATAA
ATCTACCTCATTTGATGGATACAACATTCAAAGTGAATCGCCCTTTATAGCAAGCGGTTC
AGTCATCTTTACCCAGAGATATTCCTCTCCAGCCTGATGCTTAATACATGCTGATAAGAC
CCTTTCAGAAAATCAGTATTCACTCCTGACAACTGCAGACGCAACTCCAGCGCCTTGAGT
CGCCGGGATAAATCGGCATAGTCTGCTGATGCCGGGTCAGCCGCACGCAGTAAATTTGCC
AATGTCAGCGCATCTTTGCGATCGGACAGTTCAGGCGGCAAAAAACCACTATTCTTCATC
AGACGGTATGCGCTACGTAGTTCAGCAGGAACGGCGCTATTGTCATCCAACTGAAGCGGC
TTACCGCTTCCTGGTAAATGGTCTAACTCACCGCGTTTTTGCGCTTCAATGATATGACGC
TCGGCCCATTCATCAATAGGAAACATAAAACGGCCTCCTGCACGATATTCACCCACATGA
TAGTAGATTAGAGAGTGTTCGAACAGCGACAGCAAAGCGGGGCTTAAAATGAGGGCGTAA
AAAAACCGGGTTTCCCCGGTTTTTTTACGCTAGTGCAAATTACTCTGCAGTAGCAACTTC
TTCTGTCTGAGAAACTGCGCGATCAACGAGCTCGATGTATGCCATCGGCGCATTGTCACC
AGCACGGAAGCCACACTTCAGAATACGAGTGTAACCACCGGCACGGCTCGCGAAACGCGG
GCCCAGTTCATTAAACAGTTTAGCCACGATCTCGTTATCACGAGTACGGGCAAATGCCAG
ACGACGATTAGCAACGCTGTCGGTCTTGGCAAGAGTAATCAGCGGTTCAACAACACGACG
CAGCTCTTTCGCTTTCGGCAGGGTCGTCTTGATAATCTCATGACGAACCAAAGAACCAGC
CATGTTACGGAACATAGCCTGGCGATGGCTGCTGTTACGGTTCAGTTGACGACCACTCTT
ACGATGGCGCATGACCTTATCCTTCTCAGTAAAACCTTAACCTGTGATCCGGTTACTCAT
CAGCAATGCTTGCCGGCGGCCAGTTTTCCAGGCGCATGCCCAGAGACAGACCACGAGAAG
CCAGCACGTCTTTAATCTCAGTAAGAGATTTTTTACCAAGGTTAGGCGTTTTAAGCAGCT
CAACCTCGGTACGCTGTACCAGATCACCGATGTAGTGGATAGCTTCTGCCTTAAGGCAGT
TAGCAGAGCGGACAGTCAATTCAAGATCGTCAACAGGGCGCAGCAGGATAGGATCGAATT
CTGGTTTCTCTTCTTTCACTTCCGGCTGACGTACATCACGTAAGTCAACGAAAGCTTCCA
ATTGTTCAGCCAGAATGGTCGCCGCACGGCGGATCGCCTCTTCAGGATCGATCGTACCAT
TGGTTTCCATCTCGATAACCAGCTTGTCCAGGTCGGTACGCTGTTCAACACGAGCTGCTT
CAACATTGTAAGCGATACGCTCAACAGGGCTGTAGCAAGCGTCGACTAACAGGCGACCGA
TCGGGCGCTCATCTTCTTCCGTATGAATACGGGCAGACGCCGGCACATAACCACGACCAC
GCTGAACTTTGATACGCATATTGATAGATGCGTTCTCATCGGTCAGGTGGCAGATCACAT
GCTGTGGCTTGACGATTTCGACATCACCGTCATGGGTGATGTCGGCTGCAGTCACAGGGC
CAATGCCAGATTTATTCAGGGTAAGAATAACTTCATCTTTGCCTTGAACTCTCACCGCCA
GCCCTTTCAGGTTGAGCAGGATTTCCAGGATATCTTCCTGTACACCTTCTTTGGTGCTGT
ACTCGTGCAGTACACCATCAATCTCAACCTCGGTCACCGCGCAACCAGGCATGGATGAAA
GCAGAATACGGCGCAGTGCGTTACCAAGAGTATGGCCGAAGCCCCGCTCTAACGGCTCAA
GGGTCACCTTGGCGTGCGTCGAACTGACTTGCTCGATATCTACCAGGCGCGGTTTTAGAA
ACTCTGTCACAGAACCCTGCATTGTGTCCTCTCTTTGGTACTAAGCTTTACTTGGAGTAA
AGCTCGACGATCAGGTGTTCATTAATGTCCGCAGACAGATCGGTACGTTCAGGAATACGC
TTGAACACACCTTCCATCTTGGCAGCATCAACTTCCAGCCAAGTTGGCTTTTCACGCTGT
TCAGCCAGCTCCAGAGCGGCCTTAACACGAGACTGCTTTTTCGCTTTCTCGCGGATGCTG
ACTACGTCATTCGGAGATACCTGATAAGAAGCGATGTTAACAACGCGACCATTTACCATG
ACAGCTTTATGACTTACCAGCTGACGAGATTCTGCACGAGTAGCGCCGAAACCCATACGG
TAAACAACGTTGTCCAGACGACCTTCCAGCAACTGCAACAGGTTTGCACCTGTATTGCCT
TTCAGGCGAGCGGCTTCTTTGTAGTAGTTACGGAACTGGCGCTCCAGGACACCGTAGATA
CGGCGAACTTTCTGCTTTTCACGCAACTGCACACCATAGTCAGACAGACGCGGTTTACGC
GCACCGTGTTGACCAGGAGCTTGTTCAATTTTACACTTGGAATCGATCGCGCGAACACCA
GACTTTAGAAACAGGTCGGTGCCTTCACGACGGCTCAGCTTGAGCTTAGGACCCAAATAT
CTTGCCATTTTCTTTCTCCAGCAATCCTAAAAGCGGCGTTATACGCGACGCTTTTTCGGC
GGACGACAACCGTTATGAGGGATCGGAGTCACATCAGTAATGTTAGTGATGCGGAAACCA
GCCGCGTTCAGTGCGCGGATAGTAGACTCACGGCCCGGACCAGGTCCTTTAACCATAACT
TCCAGATTCTTGATACCGTACTCTTTCACAGCTTCAGCGCAGCGCTCTGCTGCTACCTGA
GCGGCGAACGGAGTGGATTTACGAGAACCACGGAAACCGGAACCACCGGCAGTTGCCCAA
CCCAACGCATTACCCTGACGATCGGTAATAGTAACGATGGTGTTGTTGAAAGAAGCATGG
ATATGAGCCACACCGTCAGAGACTTGCTTTCTTACACGCTTACGTGCACGAATAGGTGCC
TTTGCCATTATTCAATCACCCCGATTATTTCTTGATCGGTTTGCGCGGACCCTTACGGGT
ACGGGCGTTAGTCTTGGTACGCTGACCGCGAACCGGCAGACCACGACGGTGACGCAAACC
ACGGTAAGTACCAAGGTCCATCAGACGCTTGATGCTCAGGGTGATCTCACGACGCAGATC
GCCTTCTACAACAAACTTGGCTACTTCGTCACGCAGCTTATCGATTTGCTCTTCAGACAG
CTCACTGATCTTAACATCTTCAGCAATACCCGTTGCAGCACAGATGGATTTGGAACGGGT
TTTACCGACGCCGTAAATAGCAGTTAATGCAATTACGGTATGTTTATGATCAGGAATGTT
AATGCCTGCTATACGGGCCACTATGCACTCCTACAATTTTATAAAGCAATACCATACTGA
AAAGCCCGTTTTCAGGATACTCAAATGGATATTGCAGTTACATACAAAAGATTGGCTGGC
TAATCTAGCCAGCTCAATCCAACTTTGCAAGAAAAATATGCGAGATAATCAGCCTTGGCG
CTGTTTATGCTTCGGTTCGGCGCTGCAGATGACGCGAACGATGCCGTTACGCTTAACAAT
CTTACAGTTACGACATAATTTCTTGACGGAAGCACGAACTTTCATTTTTACTCTCCGTAA
CTTCTCAAGCTAAACCCAATTAGCGGTTATAGCCTTTCAGGTTTGCCTTCTTCAATGCAG
ACTCGTACTGACTTGACATCAGCAAGGTTTGCACTTGAGCCATAAAGTCCATGATCACAA
CAACAACGATTAATAATGACGTACCACCGAAGTAGAACGGCACTTTCATTGCGTCACGCA
TGAACTCCGGGATGAGGCAGATAAAAGTAATGTACATCGCACCGACCAGAGTCAGACGGG
TCATTACTTTATCAATATACTTCGCCGTTTGCTCTCCCGGACGAATTCCTGGCACGAATG
CACCGGACTTCTTCAGGTTATCTGCTGTTTCACGTGGGTTGAATACCAACGCAGTATAGA
AGAAACAGAAGAAGATGATTGCAGATGCATAGAGTAGCACATAAAGCGGTTGCCCAGGCT
GCAGATACAGCGAAACAGTTGTCAACCAGTTCCAACCGGTACCGCCCCCGAACCAAGATG
CAATGGTTGCCGGGAACAGGATAATACTGGAAGCAAAGATAGCCGGGATAACCCCTGCCA
TATTCACTTTCAGCGGTAAGTGCGTACTCTGCGCTGCGTATACGCGACGTCCTTGCTGAC
GTTTAGCGTAATTAACAACGATACGACGTTGACCACGCTCAATAAACACCACAAAAAACG
TTACTGCGAATACCAGCACTGCAACCAACAGCAACAGAAGGAAGTGCAGATCGCCTTGCC
GCGCTTGCTCGATAGTATGGCCAATGGCCGGCGGTAACCCCGCAACGATACCGGCAAAGA
TTATAATCGAGATACCGTTGCCGATACCTCGTTCAGTAATCTGCTCGCCCAGCCACATCA
GGAACATCGTCCCGGTAACCAGACTGACAACAGCGGTGAAATAAAACGCAAAGCCCGGAT
TAATCACCAGACCTTGCATTCCAGGCATATTCGGCAAACCGGTAGCAATACCGATTGACT
GAAATATTGCCAACACCAAGGTGCCGTAACGGGTGTACTGACTGATTTTACGTCGGCCAG
CCTCCCCTTCCTTCTTGATTTCCGCCAGAGCCGGGTGAACCACCGTCAACAACTGGATGA
TGATGGACGCCGAGATGTACGGCATAATCCCCAAAGCGAAAATCGAAGCACGGCTAAGAG
CACCACCAGAGAACATGTTAAACATTTCAATGATGGTGCCACGCTGTTGTTCGAGCAATT
TGGCAAGCACAGTGGCATCAATACCAGGGATCGGAATAAAAGAACCAATACGGAAAACAA
TCAACGCACCGATAACAAACAACAGTCTGCGTTTCAGTTCGCCAACTCCGCCTTTAGCAC
TTTGAAAATCTAATCCTGGTTGCTTAGCCATCTGCTACTTATTCCTCAATTTTGCCGCCA
GCAGCTTCGATAGCAGCACGAGCACCTTTGGTGACGCGCAGACCACGAATCGTTACCGGA
CGTGCAACTTCGCCAGACAGAATCACTTTCGCGAATTCAATCTGAACGCCGATGACGTTA
GCGGCTTTCAGCGTATTCAGATCAACAACATCGCCTTCCACGCGAGCCAGGTCAGACAGA
CGGATTTCCGCTGTTACCATAGCTTTACGAGAAGTGAAGCCGAACTTCGGCAGACGACGG
TACAAAGGCATCTGACCGCCTTCGAAGCCACGACGTACACCACCGCCAGAACGAGAGTTC
TGACCTTTGACGCCGCGACCACCAGTCTTACCGAGGCCGGAACCGATACCGCGACCTACG
CGCTTCGGCGCGTGTTTGGCGCCTTCGGCCGGAGACAGAGTATTCAAACGCATCTGTTAC
TCCTCCACTTTAACCATATAGGAAATCGCGTTGACCATACCGCGAACTGCCGGCGTGTCT
TCACGCTCAACGGTATGACCAATACGACGCAGACCCAGGCCAAGCAGCGTTGCCTTGTGT
TTCGGCAGACGACCGATTGCACTACGGGTTTGAGTAATTTTAATAGTCTTTGCCATGGTC
AATTATCCCAGAATGTCTTCAACGGATTTACCACGCTTGGCAGCGACCATTTCCGGGGAC
TTCATGTTGGCCAGGCCATCGATAGTTGCACGAACCACGTTGATCGGGTTGGTGGAACCA
TAGGCTTTAGCCAATACGTTGTGAACCCCTGCAACTTCCAAAACGGCGCGCATTGCACCA
CCGGCGATGATACCGGTACCTTCGGAAGCTGGCTGCATGAACACACGAGAACCCGTGTGA
GCACCTTTAACCGGGTGCTGCAGAGTGCCGTTGTTCAGCGCGACATTCAGCATATTACGA
CGGGCTTTTTCCATCGCTTTCTGAATCGCTGCCGGAACTTCGCGTGCTTTACCGTAACCA
AAACCTACGCGGCCGTTGCCATCACCCACTACAGTCAGTGCGGTGAAGCTGAAAATACGA
CCACCTTTAACGGTTTTAGATACGCGATTTACCGCGATCAGCTTTTCCTGCAGTTCGCCA
GCTTGTTTTTCGATGTGAGCCATCTTACACCTCTACCTTAGAACTGAAGGCCAGCTTCAC
GGGCAGCATCTGCCAGTGCCTGGACTCGACCATGATATTGGAACCCGGAACGGTCAAAGG
CCACACCTTTGATGCCTTTTTCCAGAGCGCGTTCAGCAACAGCTTTACCTACAGCTGCAG
CAGCGTCTTTGTTACCGGTATACTTCAGTTGCTCAGCGATAGCTTTTTCTACAGTAGAAG
CGGCTACCAGGACTTCAGAACCGTTCGGTGCGATAACCTGCGCATAGATATGACGGGGGG
TACGATGTACCACCAGACGTGTCGCACCCAATTCACGGAGTTTGCGACGTGCGCGGGTTG
CACGACGGATACGAGCTGATTTCTTATCCATAGTGTTACCTTACTTCTTCTTAGCCTCTT
TGGTACGCACGACTTCATCGGCGTAACGGACACCTTTACCTTTGTAAGGCTCAGGACGAC
GGTAAGCGCGCAGGTCAGCCGCTACCTGACCGATCAGCTGTTTATCAGCACCTTTCAGTA
CGATTTCAGTCTGAGACGGACATTCAGCAGTAATGCCTGCTGGCAGTTCGTGATCGATCG
GGTGAGAGAAGCCCAGGGCCAAGCTCACCACATTACCTTTCACGGCTGCACGATAACCTA
CACCTACCAATTGCAGCTTTTTGGTGAAGCCTTCGGTAACACCGATAACCATACTGTTCA
ACAGAGCACGGGTAGTCCCTGCCTGAGCCCAGCCATCGGCAAAACCTTCGCGCGGAGCGA
AAGTCAGCACGTTATCAGCTTGTTTAACTTCGACAGCGGCATTGATCTCACGAACCAACT
CGCCGTTTTTACCCTTGATCGAAACATCCTGACCGTTGAGTTTTACCTCTACGCCGGCAG
GAATGACGACGGGTGCTTTTGCAACACGAGACATTCTTCCCTCCCGATTAAGCTACGTAG
CAGATAATCTCGCCACCAAGACCAGCCTGGCGAGCTGCACGATCAGTCATCACACCTTTG
GAGGTAGAAACAACCGCGATACCCAAACCGGCCATAACTTTCGGCAGCTCATCTTGACGT
TTATAGAGGCGCAGACCTGGACGGCTGATACGCTGAATGCTTTCTACAACAGCTTTACCC
TGGAAATACTTAAGAG
>NODE_11_length_17206_cov_3.676445
AGTCAGAACGGCGAACGGGTGTTCATCGAACTGGCGCGCCTGCTGTTTAACCCGTGGATC
GCCGGCGTGCTGCTGTCGGCCATTCTGGCGGCGGTGATGAGTACGCTCAGTTGCCAGTTG
CTGGTCTGCTCCAGCGCCATCACCGAAGATCTGTACAAACCGTTCCTGCGCAAAAACGCC
AGCCAGAAAGAGCTGGTGTGGGTCGGTCGCGCCATGGTGCTGCTGGTGTCGGTAGTGGCG
ATTGCGCTGGCGGTGAACCCGGAAAACCGGGTGCTGGGGTTGGTCAGTTACGCCTGGGCC
GGCTTCGGCGCCGCCTTCGGTCCGGTGATTCTGATTTCCCTGCTGTGGCCGCGGATGACC
CGCAATGGCGCGCTGGTCGGTATGCTGGTCGGCGCCGCCACGGTAATCATCTGGAAACAG
TACGGCTGGCTGAATCTGTATGAAATCATCCCCGGTTTCCTGCTGTCCTGCGCCGCGATT
GTGGTGGTCAGCCTGCTGGGCCGCGCCCCTTCCTCCACCGTGACTGAGCGTTTCCATCAG
GCCGAGCGGGAGTTTAAATCCGCGCCGGCGGATGCCTGATCCCCAGATAACGACATACCC
AGATAACAATATTTCCAGATAACAACATCCCCAGATAACAACAAGGCCCGAATCATCGGG
CCGTATTATGGGTGAGTCACGGTAATGCGGGTTTTCAATGTTTCATAATCACCATGAAGG
CGGATGCGGTTATCCAGTCGGTACACATCGCCGGTCACGTTAATCGCCAGCACGCCATCC
TGCATACGGATATCCGCGTCGCGGCTGTTAGTCTTGAGCACATCCACCGCTTCCCCGCCG
TTCACGCTGACGGTATACCGATAGACAAATCCCACCGTTGCCCCTCCATTTTCGAGCTGG
AGCAGATTCACCGTGACGTTATCTTCAAGCTGGTATTGTCTCACCAGGTTGTAATCATCA
TCCGACCAATAGAAAAAGGCCAAAAGCATCACGAACAAAGCGGTAATAGCGACCGTTAAC
CACGACAACGAGAAGGGAAACGCCTTAACCACCTTTATTTCCTGCATCGCTCATCCATGC
CCTATGTGGCTGATAGATTGCAAAAAAAAACGGGGCGCAATCGGCGCCCCGTTTTGATAT
GCGATAAGTTCTACTGGCCTTAACCAGCCACCGCGATGCGTTTCATGTCGGTCATGTAGC
CGCGCAGTTTCTTACCGATGACTTCGATCGGATGGTTGCAGATTGCATCGTTCACGGCGC
GCGGCTGCGCGTTATCCACGCCAGTCGCCGCAACCGGTTTGCCCAGGTAGCACGGTTGCA
GGCTGTCCATGAACGCGCCTTTCAGCAGCGGAACAGCGGCGTTGGCGAACAGGTAGTTAC
CGTATTCAGCGGTATCGGAGATCACCACGTTCATTTCATACAGACGCTTACGGGCGATGG
TATTGGCGATCAGCGGCAGTTCGTGCAGCGACTCGTAGTAGGCGGACTCTTCGATGATGC
CGGAGCTAACCATAGTTTCGAACGCCAGTTCCACGCCGGCTTTCACCATCGCAATCATCA
GTACGCCGTGATCGAAGTATTCCTGCTCGGCGATTTTACCGTCAAACTGCGACGCGTTTT
CAAACGCGGTTTTACCGGTTTCTTCACGCCAGGTCAGCAGTTTCACGTCGTCGTTGGCCC
AGTCGGCCATCATGCCGCTGGAGAACGCGCCGGAGATGATGTCGTCCATGTGTTTCTGGA
ACAACGGCGCCATAATGCCTTTCAGCTGTTCAGACAGGGCGAAAGCGCGCAGTTTAGCCG
GGTTGGACAGACGGTCCAGCATCAGAGTGATGCCGCCCTGCTTCAGCGCTTCGGTGATGG
TTTCCCAGCCGAACTGAATCAGTTTTTCCGCGTAAGCCGGGTCAACGCCTTCCGCAACCA
GCTTATCGAAGCTCAGCAGAGAACCCGCCTGCAGCATGCCGCACAGAATAGTCTGCTCGC
CCATCAGGTCGGACTTCACTTCCGCCACGAAAGACGACTCCAGCACGCCGGCACGGTGAC
CGCCGGTTGCGGCTGCCCAGGCCTTGGCGATCGCCATGCCTTCGCCTTTCGGGTCGTTTT
CCGGGTGAACGGCGATCAGCGTCGGCACGCCGAAACCACGTTTGTATTCTTCACGCACTT
CGGTGCCTGGGCACTTCGGCGCCACCATCACTACAGTGATGTCTTTACGAACCTGCTCGC
CCACTTCAACAATGTTGAAGCCGTGGGAATAACCCAGCGCCGCGCCCTGTTTCATCAGCG
GCTGTACCGCCTGCACCACGGCGGAGTGCTGTTTGTCCGGCGTCAGGTTAACCACCAGGT
CCGCCTGCGGGATCAGTTCTTCATAAGTGCCGACTTTAAAGCCGTTTTCAGTCGCTTTGC
GCCATGACGCACGTTTTTCGGCGATAGCTTCGGCACGCAGGGCGTAGGCGATATCCAGAC
CGGAATCACGCATGTTCAGACCCTGGTTCAGCCCCTGAGCGCCACACCCTACGATGACCA
CTTTTTTGCCTTTCAGGTAGCTGGCTTCGTCGGCGAATTCATCGCGGCCCATAAAACGGC
ACTTGCCCAGTTGCGCCAGTTGCTGACGCAGGTTCAGTGTATTGAAGTAATTGGCCATGA
GGCGTGCTCCATCTGATATTGTGTTTGCGTTTGCTTTATGTTCGGGACAGCGGTAACCAC
CGCCATCAGAATGTCATTATGATATGACAGGAAATACATTGCTTAAATTGATATATTAAC
AACGTCACATTGCAAGAATTGCAACATAAAAACGAGACACTGCGCGCATGGACTTACGGG
ATCTGAAATTGTTTTTGCATCTGGTGGAGAGCCGCCACTTCGGCCGCACCGCCAAGGCGA
TGCACATCAGTCCCTCCACGCTATCGCGCCAGATTCAGCGGCTGGAAGAGGATATCGGCC
AGACGCTGTTTTTGCGCGACAACCGCACCGTGCGCCTGACCGATGCCGGCGAGCACCTGA
AAACCTTCGCCCAGCAGACCCTGCTGCAATACCAGCAGTTGCGCCTGATTCTGCAACAAC
GCGGTCAGTCGCTCTGCGGCGAACTGCGGCTGTTTTGCTCGGTGACCGCCGCTTACAGCC
ACCTTCCGCCGATTCTGGATCGCTTTCGCGCGCGGTATCCGCTGGTGGAAATCAAGCTCA
CTACCGGCGACGCCGCCGACGCGGTGGACAAGGTGCAATCCAACGAGGCCGACCTCGGTA
TCGCCGGTCATCCGGAAACGTTGCCCGGCAGCGTGGATTTCATGCCGATTGGCAAAGTGC
CGCTGGTGCTGATCATTCCGGCGCTGCCCTGCCCGGTGCAGGCGCAGGCCTTGCAGCCGC
ATCCGGACTGGTCGCAAATTCCGTTCATCCTGCCGGAACATGGCCCGGTGCGAAAAAGAA
TTGACGTCTGGTTCCGCCGTCAGCACATTACCAATCCGCCCATTTACGCTACCGTGTCCG
GCCATGAAGCGATGGTTTCGATGGTGGCGCTGGGCTGCGGTATCGCCCTGATCCCTGACG
TGGTACTTGAAAACAGTCCGGAACCGGTGCGTAATCGTGTGTCGATATTGGAAGCGCAAG
CCATGGAACCGTTCGAACTGGGCGTCTGCGTGCAGAAAAAGCGCCTGAACGACCCGTTGA
TAGCGGCATTTTGGGAAACCCTACAGGAAAAATGATGAAACGATCGCTTGCTACGTTACT
GCTGCCACTGGCTGTGGGTTGCAGTGCGCTCCCGGCGCTGGCCGCCAGTTTTCCCTGCCA
GCAGGCCGCATCGGCGCAGGAGAAACTGATTTGCCAGACGCCGGCGCTCAGCCAACTGGA
TGATGAGCTGGCGAAAGAGTGGCAGAAGTCGCGCGCGTTTCTCACCGGCAACCCCGACCG
CGTCGCGCAGGACAAAAACCTGACCCAGTTCCAGCGCGGCTGGCTATCCAGCCGCAATAC
CTGTCGGGATGAAGAGTGCCTGCGCCAGAGCTACCAGCAGCAGCTTACTCGCCTACGCTA
TCTGAACGACGTCACCCAGCACACCATGCCGGATCCGCTCACCCGGCCACGCCGCGGCAG
TTGCTTTGACGGCGACTACAGTTACGAGTATTACCTGCAGTTGTCCGATCAGGAGTACGC
CGAACTGAGCGATTACTTCAAGGAAATGTACGACCAGAAAGCGCCGTACCACCTGGCCAA
CCTAACGCTAACTACCGAAAACGGCGAGATCACCGGCAACGGCTCGGTGGCGTTCCGCTA
TGCCAACAAACTGGATGACATCACGCTCAGCGCCCGCCAGATGACCGACACTCAGGCCGT
CGGCCTGACGGAAAGCAGCTTCGGCGGGCAGAAAAAACTGCTGTTGACCTGCGTTGACAA
CCAGCAGCTGCAAATCACGGTGTTTGACGCCGCCGGTGAAAGCTATCTGTTTGATTATTT
GATGGTAAAGGGCAAATAACCCTCAGCGGCTAAACCACTTATCATCCAGAAAGGCGGGGC
TGACTTTTTCGGGTTCCGCCGCTCTCTTCATCGCTTCAATCTTCATCAGGTAGTGATACA
GCGGCTCCAGCCGGGTAAAACCTTTCGCCAGCACCGACACAAGTTCACCGCTGAACAGCG
GTTCCTGATCCTGCCGGGTGGTCATGACCGCAAACGATTTACGGTTGTACCAATGCGCCA
GTTCCGGTGCCTGCTCCTTAATCAGCGGCCGTTTGTAGCTCTCGCCCACCAGATCAAACT
CGCGCCCCAGACAGGCCGCCACTTTCAGAAAACCCTGCGGGTTGTCGCGCAGCGTCTGCC
GGAATAGTTCCATGGTGGTACGACTGGCGCTGTAATACCCCAGCCCGTAGCTCCAGTCAT
ACGGTGTCAGTTCGAAAAAATAGACCGGCGCATCGGTCCAGTCTTTGTGGGTACGCTTAA
AGGTAAACCACATTTTGTCGCGATAGCGCGATTTGTCATGAGAAAAGCGGGTGTCGCGGT
GAATACGGGATAACGTTTTGCCCACTGCCGGCTTCGTTTCGAAATGGTCGTCAATTTGCA
GCATGGCGATGGACAGCGATTCCACCAGCGCCCGAAACGGCGTCAGTAGCGTGTCGTCAT
ACTCCTGCCGGTGCTCCTCGAACCAATCCTTGCTGTCCTGCTGGCGTACCTGCTGCAAAA
ACGTCAGCGTCTGCGGTGAAAACCCGTTGAATCCCATTGCCATGATGTGGTGTCCCTGAC
TGGTGTGAGACGTCAAGCCTACCGCAGCATATTCTAAAATAAAATGCGCCCGGCGGCGTA
AACCGTCAGACGCATTCGGAAAAACTAACGGACTTCGTCTTGCAAGAACTTAGTCTTACA
CGAACTTAGTCCAGCAAGAACTTAGCCTTGCAAGAAGAAACGGAACGCCGGATTCTGCGT
CTCATCGTGGCACTCATACCCCAGCGCCTGCAGATGCTGCTCGAACGCCGGGTCGTGTTC
CGTGCGCTCGAACGCCGCCAGCACGCGGCCAAAGTCGGTGCCGTGGCTGCGGTAATGGAA
CAGCGAGATATTCCAGTACGTTCCCAGCGTATTGAGGAACTTCAGCAACGCGCCCGGCGA
TTCCGGGAATTCGAAGCTGTACAACCGTTCCTTCAGCGGCTTGGACGGCCGCCCGCCCAC
CATGTAACGCACATGCAGTTTCGCCATCTCATCGTCGGACAGGTCCACCACCTGATAACC
ACCCGCCTGCAATTCCGCCAGAATCTCCTGCCGCTCAGCATTGCCGCGCGTCAGCCGCAC
GCCGACAAAAATACAGGCGTTGTCGGCATTGGCGTAACGGTAATTGAACTCAGTGACGGA
ACGCCCGCCCAGCAACTGGCAGAACTTAAGGAAGCTGCCCTTCTGCTCGGGAATGGTCAC
CGCCATCAGCGCTTCACGTTGTTCGCCCAGTTCGCAGCGCTCGGACACATAGCGCAGCCC
GTGGAAGTTGACGTTGGCGCCGGACAGAATATGCGCCAGCCTTTCGCCCTGGATATTGTG
CTGCTGGATGTATTTTTTCATCCCGGCCAGCGCCAGCGCCCCGGACGGCTCGGCAATCGC
GCGCACATCCTCGAACAGGTCTTTGACCGCCGCGCAGATAGCGTCGCTGTCGACGGTGAT
CACATCGTCCAGATACTCCCGGCACAGGCGGAAGGTTTCGTTACCGATGCGTTTCACCGC
CACCCCTTCGGCAAACAGCCCGACGCGCGGCAAATCCACCGGCTGACCGGCATCCAGCGC
TGCACGCAGGCAGGCGGAATCTTCCGCTTCGACGCCGATCACCTGAATCTGCGGCATCAG
TTGCTTAATCAGCACCGCCACGCCAGACGCCAGACCGCCGCCGCCCACCGGCACGAATAC
GCGGTCCAGATGGGCATCCTGCTGCAGCAGTTCCATCGCCACCGTCCCCTGCCCGGCGAT
CACCGCCGGGTGGTCGAACGGCGGCACAAAGGTCATGTGCTGCTGTTGCGACAGTTCGAT
CGCCTTAGCTTTGGCTTCATCAAAGTTGGCGCCGTACAGCAGCACTTCGCCGCCAAAATC
GCGCACCGCATCCACCTTGATGTCCGCCGTGGCGACCGGCATCACGATCAACGCGCGAAT
GCCGAGACGGCGGGCGGACAGCGCCACGCCTTGCGCATGGTTGCCGGCCGAGGCCGTCAC
CACGCCGTGTGATTTTTGCTCGTCGCTGAGGCTCGCCATCATGGCGTAAGCGCCGCGTAG
CTTGAAGCTGTGCACCAGCTGACGATCTTCACGCTTGACCAAAATGACGTTGCCAAGCCG
TGAGGACAGTTTGTCCATCGGTTCCAGCGGCGTGACCTGCGCCACTTCGTACACCGGCGC
GCGCAATACCGCGCGCAGGTACTCCGCTCCGCCGGGTTCGGCGGGAAGAGGTTGTGATAC
AGCCATGGCGTTTAGCCTCCCAGCTTGCTCTTGTCTCGGACCGCGCCTTTATCGGCGCTG
GTAGCCAGGCTGGCGTAAGCGCGCAGCGCAAAAGAGACCTGACGGTTACGGTTTTTCGGC
GTCCAGGCGGCATCGCCGCGCGTCAATTCCTGCTCGCGACGGCGGGCCAGATCGTGGTCG
CTCACTTCCAGCGCGATACCGCGTTTGGGAATGTCGATAGCGATCATGTCGCCGTCCTGC
ACCAAACCAATGATGCCGCCGTTGGCCGCTTCCGGCGACGCATGGCCGATAGACAGGCCG
GAGGTGCCGCCGGAGAAACGACCGTCGGTGATCAGCGCACAGGCTTTGCCCAACCCCATC
GATTTCAGGAAGCTGGTCGGATAGAGCATTTCCTGCATGCCGGGGCCGCCTTTCGGGCCT
TCGTAGCGAATCACCACCACGTCGCCGGCCTGCACCCGACCGCCCAGAATCGCGTCTACC
GCGTCATCCTGGCTTTCATACACCTTGGCCGGGCCGCGGAACACCAGACTGCCTTCATCC
ACGCCAGCGGTTTTCACGATACAGCCGTCTTCGGCCAGATTGCCGTACAGCACCGCCAGA
CCGCCATCCTGACTGTAAGCGTGTTCGCGGGAGCGGATACACCCTTCCTGACGATCGATG
TCCAGCGACTCCCAACGGCAGTCCTGCGAGAACGCCTGCGTGGTGCGAATGCCCGCCGGG
CCGGCGGCAAACATTTTTTTCACCGCTTCATCCTGCGTCAGCATGACGTCATAAGCGGAC
AGCGTTTCCGGCAGGGTCAGGCCCAGTACGTTTTTGACGTTTTTATTCAACAGGCCGGCG
CGATCCAGCTCGCCCAGAATGCCGATCACGCCGCCGGCGCGATGCACATCTTCCATGTGG
TATTTCTGGGTGCTCGGTGCCACCTTGCACAACTGCGGCACCTTGCGCGACAGGCGATCG
ATGTCGTCCATGGTGAAGTCCACTTCCGCTTCCTGCGCCGATGCCAGCAGGTGCAGCACG
GTGTTGGTAGAACCGCCCATGGCGATATCCAGCGTCATGGCGTTTTCAAACGCCGCCTTG
GTGGCGATATTGCGCGGCAACGCGCTGGCGTCATCCTGTTCGTAATAACGCTTGGTCAGT
TCAACAATGCGTTTGCCCGCGTTGAGGAACAGCTGTTTGCGGTCAGCGTGGGTCGCCAGC
AGCGAGCCATTGCCCGGTTGGGACAGCCCCAGCGCTTCGGTCAGGCAGTTCATGGAGTTG
GCGGTGAACATGCCGGAACAGGAACCGCAGGTCGGGCAGGCGGAGCGCTCAATCTGGTCG
CTGTCGGCGTCACTGACATTCGGGTTGGCGCCCTGAATCATGGCATCCACCAGATCCAGC
TTGATGAGCTGATTGGAAAGCTTGGTCTTCCCGGCTTCCATCGGACCGCCGGAGACGAAA
ATCACCGGGATGTTCAGGCGCAGCGACGCCATCAGCATCCCCGGGGTGATCTTGTCACAG
TTGGAGATGCACACCATGGCGTCCGCGCAATGCGCATTGACCATGTATTCCACCGAGTCG
GCGATCAGCTCGCGGGACGGCAGGGAATAGAGCATACCGCCATGCCCCATGGCGATACCG
TCATCCACCGCAATAGTATTGAATTCTTTGGCGACGCCGCCGGCGGCTTCAATCTGCTCG
GCGACCAGTTTGCCCAGATCGCGCAGGTGAACGTGTCCGGGTACGAATTGCGTGAACGAG
TTCACCACGGCGATGATGGGCTTGCCGAAATCGGCGTCGGTCATCCCGGTGGCGCGCCAC
AGGGCTCGCGCTCCAGCCATATTACGACCATGCGTGGTGGTGGCTGAACGGTACTTAGGC
ATACTCTGATTACTCCAGTTTAAACAGGTAGCCGGCGGCGGTTTGCGCCACCGGAAAAAG
TCTTTCTTTGATTGATTAACGGTTTACCGGGTCCAGCCAGCCCCATTTGTCTTCCGTCTC
GCCCGTGAACAGGCCGAAGAACGCTTGCTGTAGCTGTTTGGTGACCGGGCCGCACTTGCC
GATGCCGACCTGAATGCCGTCCACGCTGCGAACCGGGGTGATTTCCGCCGCCGTGCCGGA
CATGAACACTTCATCCGCCAGATACAGCGATTCGCGCGACAGCACCTGCTCGCGCACTTC
AAAGCCTTTGTCTTTCGCCAGCTTGATGATGGCATCGCGGGTAATGCCCGGCAGCGCGGC
GGAAGTGAACGGCGGGGTGAAAATCACGCCGTCTTTTACTTCAAACAGGTTTTCACCTGC
GCCTTCGGATACATAACCGTTCACATCCAGCGCAATCCCTTCCTGATAACCATGACGACG
CGCTTCGCTGCCCACCAGTAGCGAAGACAGGTAGTTGCCGCCGGCCTTGGCCGCGGTCGG
AATGGTATTCGCGGCGACGCGATTCCAGGACGACACCATGGCGTCAATTCCCTGATCCAG
CGCTTCTTCGCCCAAATACGCGCCCCACGGGAACGCCGCGATAATCACATCGGTGTTATA
GCCGGCCGGCGGGTTAACCCCCATGCCCACATCGCCAACAAAGACCAGCGGACGAATATA
CGCGCTGGTCAGTTTGTTCCGACGCAGTGTTTCGCGGCAGGCTTCCATCAGTTCGTCAAC
GCTGTAGGAGAGCGGCATACGGTAAATTTTGGCTGAATCATGCAGGCGCTGCATGTGTTC
ACGATGACGGAACACCACCGGCCCTTTGTGAGAACTATAGCACCGCACACCTTCAAACAC
CGACGTGCCGTAATGCAGCGCGTGGGACATCACGTGAACTTTGGCGTCCGCCCAGGGAAC
CATTTCGCCATTGAACCAGATACAGTCTGCTTTTTTCGTCATTATTGATTTTCCTTAGCG
ATGCCGTCAGGCACGTATTTGTTGTGATGTGAGCGGCTGGATCTCCACACAGGCAATGTC
CAGCAGTTTGCTTAATTGGGTTGACAATAAATCCACCGGTCTGTGGCTGGCAACGGTCAT
TTCAATCTGTACCTGATCGTCGTTATTCGCCTGCGTCATGTTCATGGAGCAGACCTGAAA
GCCGCGGTGACGGGTCACGCGCAACACGCGCTCCAGGACTTCAGGACGATAACGGGCCTG
AATGGAAAGCTGATGATGTGTCATGGGAAAATCTCCTGCCATTATTCTGTTTTATCCAGC
ATCGTTTCATTACCGGCACCCGGCGGCACCAGCGGCCAGACATTCTCATTCTCGTCGATG
GAAACATGCAGCAGGTACGGACCTTTGCTGTTCAGCAGCGCATCCAGGGCGGAATCAATC
TGGTCTTTATGGGTGATTTGCTGGCCGGGAATGCCGAAGGCGCTGGCCAGCATCAGGAAA
TCGGGGTTATCGGAGAGGTTGGTTTCACTGTAGCGTTCGTCGAAAAACAGTTGTTGCCAT
TGTCGAACCATGCCCAGTCGCTGGTTGTCCAGCAACACGATTTTCAGCGGCAGACGTTTT
CGCTTGATGGTGCCGAGCTCCTGCACATTCATCATGAAAGAGCCGTCACCGGAAATACAG
ATTACGGTATCTGCAGGGCGCGCCACCTGAGCGCCGACCGCCGCCGGCACGCCAAATCCC
ATGGTGCCAAGCCCACTTGAGGTGATGAAATTTTCCGGGCGGGTGAAGTGCATATGCTGG
GCCGCCCACATCTGGTGCTGCCCGACATCGGTGGTGATCACCGTCTCGGCCGGCATGCGG
TCCGCCAGTGTGCGGAGCAGCGCCGGGGCATAAATGGCCTCGCCCGGATGGTCATAACGC
CACTCGTATTCGGCCTTCATCATCGCCGCCTGCTGACGCCAGTCAGCGATGTCCAGCGGT
TGTTGCAGCGCCGGCAGCAACTGATTCAGATCACCGCACAGCGCTACATGCGCCTGCCGC
AATTTATTCAGCTCCGCCGGGTCGATATCCATGTGGATCACACTGGCATGCGGCGCAAAC
GCGCTCAGTTTGCCGGTCACGCGGTCATCAAAGCGCGCACCGACGGCAATCAGCAAGTCG
CACTCCTGCACCAGCAGGTTGGCGGCGCGGGTGCCATGCATGCCGATCATACCGAGATAA
TACGGGTAGTCCTTCTCCACCGCGCCCAACCCTTTCAGGGTCGCCACGGCGGGAATCCGG
GCCGTTTCGATAAATGAGCGCAGCGCCGGAACCGCCTGCGCCATTCCTACGCCACCCCCT
ACATACAGCGCCGGTTTTTTCGCCCGCGCCAGCATCGCCCGCGCTTCTGCAACCTGTTGC
GCCGAGAACGGCATCACGTCATCTACCGGCATGAAACACGGAGAGAAATCCCCCTCCGCC
AGTTGAATATCCTTGGGAATATCAATCAGCACCGGGCCGGGACGCCCGCTGCGGGCCACG
GCGAAGGCTTCGGCCATGATCTCCGGCAACGACGCGATGGAGTCAACCAGAAAACTGTGT
TTGGTGCAGGCCAGCGATAAGCCGAGTACATCGATCTCCTGAAAGGCGTCGGTCCCGATC
AGGGCTGAGCCAACCTGCCCGGTAATCGCCACAATCGGTACCGAATCCAGCAATGCATCC
GCCAGGCCGGTAATCAGATTGGTCGCACCGGGGCCGGACGTCGCAATGCAAACCCCGACG
TTGCCGGTGGAGCGGGCATAACCGATGGCGGCCATGGCAGCACCCTGCTCATGGCGACAG
AGCAAGTGTTCCACGCCGCCGTCGTACAACGCATCATAGACCGGCATAATCGCGCCACCA
GGATAACCGAATACGGTCTCCACTCCCTGCGCTCGCAACGCTTGTACCACCCACTGTGCA
CCATTCATAGTTATTTCCCCGACTCTATCTGGGGGAAACAGGATTTTATGCTAATCGACA
TTCTCTGCTCCCTTGTTGCGATTGTCGGCCCATAAAAAAACCCCCGACCTTTCGGTGCGG
GGGTTTTCTTGAATTCGGCCTTGATTTTTAAGCCATTCTTCGTCCAAGTGCTGCCCCGCA
CGGTGGGATAATAATCACCACCACGCTAATCACGACTAGGCTAATCACCAGGTTGAAGGC
TTTCATTTCAGGTTGTTCATTAATCTGCTGTCGAACGAATACCTACAGAGTTATCACAGC
AAGCCCCGCTGTGACAACTCTTTTTTTCCGTGGCTATAGGGCTAACAAACCGATAAGCCT
CACAAAACGGCTTATTATTCATGCATTAACCCACCACGTGCGACATTGTGCTTTTTGTCA
CCCACCTTCGTTCGGAAAACGCCGCCAGCACGGCAATCATGATCGCCACCACGCCGGCCA
CCACCGCCATGGCCAGCGCATAGTTATGGTTGTGGGCTTCGGCAATACTCGCCTGTAGCG
TGGCATTAACCGAGGCAATCAGGTTGCCGAGTTGATAGACAAAACCGGGGAGCACCGCTC
GCGTGTTGCTTGGCACCAGCTCATTCAGGAAGGTTGGAATCACGCCCCAGGCGCCTTGCA
CCATGAACTGCATCAGAAACGCGCCCAACCCCAGCGCCCAAGGGCCGTGTGAGAACGCCC
ACAGCGGGATCACCGGCAGCGCCAGTAACGCAGCCGCCATAATGGCTTTTTTCCTGCCAA
TGCGTTCCGACAGCGTACCGAAGAAGATACCACCGATGATCGAGGCAATATTGTAGCCAA
TGGCGATCATACTGACGGTTTTCGCATCAAAACCATGCTGGATTTTTAGAAATGCCGGAT
ACAGGTCCTGCGTGCCGTGACTGAAGAAATTGAACGACGCCATCAGCACCACCAGATAAA
GACAGAGTTTCCAGTGCGTCTTTAACACCGGCAATAACGCAGTACTTTCCTTGCGTACCC
GGGCAGCCCGCCATACCGGCGATTCCTCCACACAGAAATAAATAAACGGCAGCAGCAAAA
TAGGCACTGCGCCAATGATAAACATGCCGCGCCAGCCGATCTGATCAAACAACAATCCGT
AAACCACCGCCGCCAGCAAGTAACCAAACGGGTACCCGGCCTGAAAAATGCCTGACATCA
ATCCACGGGAGCGGTCCGGAATAGTCTCCATCGCCAGTGAGGACGCCACGCCCCAGATTC
CCCCCATCGCCACGCCATACAACACTCTCAACAGCAGGAATACCGTAATACTGGGCGCCG
CTGCGGATAACAGCTCAAACACCGAGAACATCACGATGTTCAGCATCAAAATCGGCTTGC
GACCAAACTTCTCCGCCAGCCTCCCCAACAGCAGTGCGCCGATGGGACGAACGGCCAGCG
TCAGCAGGATAGCCAGCGTCACCTGTTCCATGCTGACAGAAAAGGCATGTGCGAGTTCGC
TAAGCAGAAAAACCAGAATGAAGAAATCAAATGCATCCAGCGCCCAGCTTAAAAAGCTGG
CAATCGCTGCATTACGTTGCAGGGAGGTCCAACCAAACATAATTTTTATCCTGATAGTGA
GACAGCTTCACGTCATTAACAGGCTGAACGGCAAGCGATGCCGCAGTCGATGAGGCGATG
TGAAAATCGCAGGTGATATTTTAAATATTTGTTAAATACGCCTATCTCGACTATCGGGCA
ATGCTGTGATCGGTATGAATCTGTTGCGAACACGGCCACCTTGTAACTCTTTATTAACAG
CAGCAGGAAGCACGCACACAATTTTATGAATCCCGCCTGAAAGAGCAGATTGTTTTATGA
CAACGCGTCGCAAAATGGTCATAAGCACGATGTCACAAAACGGCCAGACCGGCATGATGC
CCACCTCACAGGGAGGAACGAGCAATGACACTGGCTGTGACCTACACACGAGCCACCATC
GGTATGCAGGCGCCCGAGGTTTTGATCGAAGTGCATATCAGTAATGGCTTGCCTGCACTG
ACACTGGTCGGTTTACCGGAAACCACGGTCAAAGAAGCGCGAGATCGGGTGCGCAGCGCC
CTGATCAATTGTGGCTTCACCTTTCCCGCCAAGCGGATTACCGTCAACCTGGCGCCTGCG
GACCTGCCGAAAGAAGGCGGACGATATGACCTCCCCATCGCCCTGGCCATTCTGGCAGCC
TCAGAACAGATTGCCGGTGAGAAACTTGCACAGTATGAGTTCCTCGGTGAACTCGGGCTG
TCAGGCAGCCTGAGAGGCGTTCATGGCGCTATTCCGGCGGCGATGGAAGCGCAAAAAGCT
GGCCGGGGGTTGATTCTGCCGGAAGACAACAAAATGGAAATCACGCTGGTTCCGCATGGC
GATGCGCTACTGGCTAATCACCTGCTGCAGGTCTGTGCCTTTTTGCAAGGCGAAACGCCG
TTGCTGCGCGGCAACGATATTACGCCTGAAACACCAGCCAATACGCCGATAGCGGACCTG
AAGGACATCATCGGTCAGGAACAAGCCAAACGCGCACTGGAAATTGCGGCAGCAGGCGGA
CATAACCTGCTATTACTCGGTCCACCGGGCACCGGCAAAACCATGCTGGCCAGTCGTCTG
CCCGGTTTGTTGCCGCCGCTTGATGACGAGGAAGCGCTGGAAAGCGCCGCCATCAACAGC
CTGATTGATATTCAGCCCAGCCTGTCGCAATGGCGTAACCGGCCATTTCGTTCGCCTCAC
CACACCGCATCCATTACTGCGCTGGTCGGCGGCGGCGGATTGCCCAAACCTGGCGAGATC
TCGCTGGCACATAATGGTGTGCTGTTTCTGGATGAATTGCCGGAATTTGAACGACGGGTA
CTGGACTCGCTGCGGGAACCGCTGGAATCAGGTGAAATTGTGATTTCTCGTACCCGCGCC
AAGGTCTGTTATCCCGCCCGTTTTCAGTTAGTGGCCGCCATGAATCCCAGTCCATCAGGA
CACTATCAGGGTATCCATAACCGTATGCCGGCACAGCAAATCCTGCGCTACCTCAACCGG
CTCTCCGGTCCCTTTCTGGATCGTTTTGATTTATCCATTGAGGTGCCATTGCTGCCTCCC
GGCATTCTTCGCCAGCAAACACGTATTGGCGAGGACAGCGCAACCGTACGGGAGCGGGTA
TTTGAAGCCAGAAAACGGCAGTTAGCCCGCATCGGCAGAATCAACGCGCACATGAAATCG
GATGACATCGCCTGTCACTGTCGGTTGAAGAGCGAGGATGCAGCGTACCTGGAGGAGGTG
ATGAGCAAATTAGGGCTGTCGGTCAGAGCCTGGCACCGGATACTGAAAGTCTCGCGCACG
ATTGCCGACCTGGGAGGAGAAGATCAGATTCATCGTACTCATTTGTCGGAAGCGCTCAGC
TATCGTTGTATGGATCGCCTGCTAATTCAGCTACACAAGAGCCTGGCATGAACCCAATCT
TGCATCAGTTAATCAACAGCAGAAATAAAAATGGGGCCGAAGCCCCATTCAGATTAATCA
TCGCTTTCAGTGTATTCTTCCACGGTGTCCATTTGCGGCTTGCCGCCAGACAGCGTATGG
AAACGTTTAGGACGACGAATACGGCTGACGTACTTCGCCCAGATTTTTTCCAATTCGGTC
TGTGCTGCGCGCTCACCGCGGCATACAGCAACAAACTGGGTCTCTTCCACTGTCACCGGA
TGACGTTTGCCCGAATCAAGTTCGTTAAATGCCTGTCCATGACGCTCCAGCAGTTGAGCT
TCTTTAATCGTAAAGTCACCATGCCGGGAAAAACCACGTGGATAGAATTTGTTATCAAAA
AAACGACTGGTTGTTGAGAAGCTTTCCGCCATCTTACACGCTCCTAATTCTCATATGGTC
GTGCCGTTTATGGCGCGGAGTATTAGATAGGCTTGACTTCCTGTAAAACAAAACATTTAA
ATCATGACGACAAAAATTTTTGGAGGAAAGCATGGATACCGACTTACTGAAAACCTTTCT
GGAAGTCAGCCGGACAAGACACTTCGGCCGGGCGGCCGAATCATTGTATCTGACACAGTC
AGCGGTGAGCTTTCGTATCAGGCAGCTTGAAAATCAACTGGGTGCCAATTTGTTCACCCG
GCACCGTAACAATATCCGCCTGACACCCGCCGGCGAGCGTCTGCTGCCTTATGCGGAAAA
CCTGATCGGCACCTGGCAAATAGCCAAGAAAGAGGTTGCTCGCTCCCAACAGCACAGCCA
GCTTTCCATAGGCGCCACGGCCTCGCTCTGGGAAGCGTTCCTGACGCCCTGGCTGAATGA
ACTTTATCAGCAACGCCCACTGCTTCAGTTGGAAGCCAGAATCGCACTGCGACAAACGCT
GATTAAGCAGCTCCACGAACGTCAGTTGGATTTACTGATTACTACCGAATCGCCGAAGAT
GGACGAGCTCTCCTGCCAGTTATTGGGTAACTTTTCTTTGTCTCTGTTTACTACCGATAA
TGCAGCAGCAGAGGAACGATCCTATATCAGGCTGGAATGGGGGGCGGATTTCCATCAGTA
TGAGAATCACTGGCTACCCAGTGATCAGGTACCGTCACTCACCACGTCTTCCGCACACCT
GACGCGGCAATTGATGTCAACCATCGGTGGCTGTGCATTTCTACCCAGCGACTGGTCTCA
GCACTATCCTGAACTGCACCCGATTCCTGAGGCCAATATCGTGATTCGTCCCTGCTATGC
TGTCTGGCTTGGAAACAGCGATCAACAGGAACTGATTAAACAGTTACTGAAAACCCCATT
AAACATAGCTTCTTAAACCATTATTGATGCACTATGCGATCTGCCTGAAAGTCCTATGGG
CTTTCGGAAGATCGATAGAGCTCATTCGCCAGCCATTATCCTTCGCAAATATACCGGTCA
GTGAAGAACCGTTACACACTCCAGATCTCATTAAGACATGCACCATCATAAAGGATGGCA
ACGGTTCTATATTGCGGTGTAGCCCCCTGCTGGAGGCAAGCCAGACACACTTTTTCGTCG
CAATTACGCTCAAAAAGGCGTCATCGGTATGCTTGTCAAAAAGTGGAAAATATGAAATGA
AAACTAATGGACGAAAAAATAGCCCTTCACGCTAGCGTGAAGGGCTATTTTTTATTTGGC
AGGGGCGGAGAGGCTCGAACTCCCAACACCCGGTTTTGGAGACCGGTGCTCTACCAATTG
AACTACGCCCCTAAATAGGGTGGCGGTGCGGACGGGACTCGAACCCGCGACCCCCGGCGT
GACAGGCCGGTATTCTAACCGACTGAACTACCGCACCACCGATTCTGTACGTTATCAGAG
GAGTCAATCCGATAACCGGTGTCTTATTACACCCTAATTTGATGCCTGGCAGTTCCCTAC
TCTCGCATGGGGAGACCCCACACTACCATCGGCGCTACGGCGTTTCACTTCTGAGTTCGG
CATGGGGTCAGGTGGGACCACCGCGCTCTCGCCGCCAGGCAAATTC
>NODE_12_length_17118_cov_3.559532
CGTTGCCAGCCGATCACCGTCTCGCGCTGATTGCTGATGGCCAGCGCCGCGACGCGTTCG
GCGCCCACCTGATCCATCACCTCGCGCACCACCATGAAAGCGCCCGCCAGCAACGCCTCG
CCATCCTGCTCCACCCAGCCGGCGTGCGGGGTGATCAGGCCGAGCGGTCGGGAAGCGCGG
GCCAGCACCTGGCCGCCGGCGTCAATCGCCACCGCCTTGACATTGCTGGTGCCCTCATCC
AGCGCGACGATCAGGTCTCTAGACATGGCTCACCTCCGACAGCGGGTTAACCGCCTGCTT
TTTTTCGTGGCGACGCATCATGACCACCTTGTTCTGCAGCCGCTGCTGGAACTGGTCGAT
CACCACCGCGGTGACGATCACCACGCCCTTGATCACCATCTGCCAGAAGTCGCTGACCCC
CATCATCACCATGCCGTCGGCCAGAAACACGATCACGAACGCGCCGATAATCGAACCGGA
CACCCGGCCGCGGCCGCCCGCCAGCGCGGTGCCGCCGAGCACGGTGGCGCCGATGGCGTC
CATCTCAAACATGTTGCCGGTCATCGGGTGGGCGGTTTGCAGTTGCGACGCCACCACCAG
CCCCACCAGCGCGGCGCACAGCCCGGAAAAGGCGTAGACGAAGATTTTCACGTTGACGAT
CGGCACCCCGGCGAGGCGGGCGGCGGACTCATTGCCGCCGATGGCGTAGATATAGCGGCC
CAGCGGGGTCTTACGCGTCAGGTACAGCCCGAGCAGCAGAAACGCCAGCATCAGCCAGAT
CGGCAGATAGACGCCAAGCAGCGTGCCGGAACCCAAAAAAGCAAACCCGGTGTTGCCCAG
CGCCGGCATCCCGTTGAGGTTGGCGTAGGTGCTGCCGTCGTTAAACAGCAGCGCCACGCC
GCGGGCGACATACATCATGCCCAGCGTACAGATGAACGGCGCCACCACCAGCCGGGTGAT
CACCACCCCGTTCACCAGCCCGATCGCCATCCCCAATACCGCCACCGTCAGGATCACCTC
CGGCACGTTGAGAAACAGGACATTGCCGCCCCACAGCGGAATGCCGTTGGTGAGCAGCGC
GCCCGCCACCATGCCGCAGATACCGGCCACCGCGCCGACGGAAAGATCGATGCCGCCGGT
GAGGATCACCAGCGTCATGCCGATGGCCAACAGCCCGGTGATCGCCACGTGCTGGGTCAT
GATCAACAGGTTGGAGGGGGTGAGAAAGTTCGGCACCATCAGGCTGAAGAAGACGATCAC
GATCAGCAGCGCGATGAAAGTACGGGCTTTCAGCAGGTACATATACAGCGTGTATTTTTG
ACTCATGATGAACTCCGGCCGGTTAGTCGTGAGGAGTGGAAGCGCTGATGAGGATTTCGC
GGGTGACCTGGCTGCGCGGCAGATCGGCGGTGATGCGGCCATCGGCCATCACCAGAATGC
GATCGGCCAGCGCCATTACCTCGTCCAGTTCGGACGACGAAAACATCACCGACAGCCCCT
GCTGCGCCATGCGCCCAATCAGGTGGTAGACATCGGTTTTGGCGCCGACGTCGATACCGC
GGGTCGGCTCGTCGAGCAGTACCACCTGCGGCCGGGTCATTAACGCCTTGCCCAGCACCA
CTTTCTGTTGGTTGCCGCCGGACAGCGAGGTGATCGGCAATTCGCCGTCGCTGACCTTGA
CAGCCAACTGGCGCACCATCTCGTCCACCTGCCGGGCCTCGTCCGGTTCACGCAGCCACG
CCCAGGCGCGCCAGAAACCGCGCAGGCTCAACGAGGACAGCGTCATGTTGGCGCGCACAG
ACATCAGTTGGACCATGCCTTCGCCCTGCCGGTCCTCCGGCACCAGCGCGATGCCTTTTT
CCAGCCGCTGGCGAAACCCCAACCCGTCAAGGCAGTCATCGTTCAGCTGCACGCGGCCCT
GCTGGCACGGCATCAGGCCGATCAATCCCTTGAACAGCTCGGTGCGCCCGGCCCCCAGCA
GGCCGTAAATCCCCACCACCTCGCCTTTGCGCAGGCTGAAAGAGACGTCGTGCAGCCGGT
AGCCGCCGCTTGGGTGCAACGCCGTCAGCCCCGCCACCGTCAGCACGGTGTCGCCCTGCG
GCGCGGGTTGATAGTCAAAATGCTTTTTCTTGTCGCCGACCATCTGTTCGATGATCCAGG
GCACGCTGGCGTACCGTACCTCGCGATCGCAGATGAAACGACCATCGCGGAAAATGGTGA
TGTGGTCGCCAATCTCCATCAGCTCTTCCAGCCGATGGGAGATATAGATGATGGTGACGC
CGCGCCGCTTGAGCTGTTCTATCACCCCGAACAGCACTTTCACCTCCGACTGGCTCAGCG
CCGAGGTCGGTTCATCCATGATCAGCACCCGGGTGTCCTTGGACAGGGCGCGGGCGATTT
CCACCAGTTGCTGGTGGCCGATGCCCAGCTCGCCGAGCGGGGTGTAGGGGTCGATATCCA
GCTCCAGCCGTTCCAGCAACGTTTTCGCCAGCGCGTACTGAAATGTTTCGTTGATGACGC
CGCGCTGGAAAAACTCGTTGGCGATGAAGATGTTGTCCATCACGTTCATGTTGGGGAACA
GGTTCAGTTCCTGAAAGATGATGCTGATGCCCTGTTGTTCCGCCTGATGGGTTGAGCCCA
GCGTCACCGGTTTGCCATCCAGCAGGATCTGCCCGGACGACGGCGTTTCCACCCCGGCCA
GCATCTTCATCATGGTGGACTTGCCCGCGCCGTTTTCGCCGATCAACACGTTGACCTTAT
TGCGATACACCCGGTAATTGACCTGATCAAGCGCGGTCACGCCCGGATACACGCGCGACA
GATTGCGGGTTTCGATAATCACCTCCGGCGCGGGCTCGGCGTCCGCCGCCGGCGTCGGCG
ACGCCGTAGTCACCATCGGAGTGCGGGATACGGCAGCCGCTCTCATCGGTATGCTCATGT
CGGCCATCATCCCCCCTTGTCGTCACGCGTTATCTGCGCCGGCGTGATATCCGGCACCGC
CTGCGGAATGTCCCAACTGCTGAACACCCCTATCACGTCGAGTCGCTCGCCCGTTTTCGG
GTGAGCGGCCTGAATCATCGCCAGCGCCTGCTGGTTGATGGCGCGGCCGAAATCGCCGTA
CAGCACCTGATCGTTGAAATCCTGATAGCTCACGCCCCGGTAAGCGTCACGCAGGTCGGT
GCCGCGAATCGTCGGCCCCAGTTGTACGGTGACGTTTCCGGCGCTGTCGTCCCGCACCAC
CATTTTGCCGTTACGCGAGGCGGTATCGATGCTGACCACCGTGCCGATGACCCGCACGGT
GAACACGCAGGGGTTTTCCTGCTGCGAGCGGTAGCCGAACTGTTTGCAGGCGGCGTCCAT
GTCGCTGCTCGCCTGCACATCTTTCATCAGCGCCGCGACCGGGCGCGCCTCGCGGACCAC
CTGCGGCACAATGTGCTGCCGCCAGGTGTCGCCGAGGTTCGCCATATGGGGATTAGGGGG
ATGCTTCAGGTCGGCCATTTCCTGCTGCGACACGATGCGGCAGCCCCCCAATCCCAGAAC
GGCCAGCGCCAGCCACAGCGGTCTGGACCTCTTGGACATAATGATCTCCTCTGCGCCCCC
GCAGGGGCGCGACAGCCGGGACTCAGGATTTGAAGTTAAAATCCTGCACCTTGTTCGCGT
TTTCCGGCGTAATCAGAATGCCGCGGAACATCACGCGCTGTTTGGCGGGCTTTTCGCCCT
TGCGGAGATAGTTGTCGAGGTCGGTGACGCCCTGCGCGGCGATGGCCTGCGCCTGCAACA
TCACGGTGGCTTTCAGAGCGCCTTCTTTCACCGCGTCGCGCTCATCGTTGCTGCCGTCGA
TACCGACCACCACCACATCGTTGCGGCCGGCGGCCTTCAGCGCGGCAATCGCGCCCAGCG
CCACCGGGCCGTTGCCGCAGATCACCCCTTTCACATCCGGGTGCGCCTGCAGGATGCTGT
CCATGATGCGCTTGCCGTCAAGCAAGGTGCCCTTGGCGTCCTGACGGGCGACGCTGGTCA
TCTCCGGGTACTGATCGAGCACCTGATGGAAGGATTTGGAACGGGTGACGCAGTTGTTGT
CCGCCAGGCTACAGGTCAGCTCGGCGTATTTGCCTTTTTCGCCCATTTTGCCGACGAACA
TATTGGCGACGTCGGAACCGGCCTGGAAGTTGTTATGGGTGATCTGCACCAGCGCCACGT
CATCCACCGGAATTTCGCGGTTGATCAGCACCACCGGAATCCCGGCGGCCTTCGCTTTTT
TTATCGCCGCCACGCTGGCGGTGGAGTCGGCGTTATCCAGCACGATGCCCTGTACTTTCT
TGCCGATGGCCGCGTCGATAAGCTCGCTTTGCTTCTTCACATCTTCGCCATGCGATAGCA
CGGTGGTGTTGTAGCCCAGCTCCTGCGCTTTTTTATCCGCGCCTTTGGCTTCCGAGGCGT
AATAGGGGTTATCCAGCGAATTGACCAGAATCATGATGGTGCCTTTTTCCGCCGCGTGGG
CGGTCAGCGATAGGGCACTGGTGATGGCGGCAGTTAACAGCATTGAACGCAATTTCATGA
TGATGTTCTCTCTATCTTTCGTTATTGTCGGGGGTACAGCGAAACAGCGTAATCAATTGT
TTTTCAGTCTATTTTCAATGTTCTATTTCAATCACCAGATGGTGAAACCACCGTCGATCA
TCAAATCGGCGCCGGTGATCATGTCGCTGCCGTTGCTGGCGAAAAACAGCACCGCCGCAG
CGATTTCATCGGTGTAGGCGAAGCGCCCGAGCGGGATCAGCTTTTTCATCGCGTCGCCCT
TCTCGCCGCGCCAGGCTTTCTCGCCCATCGGCGTTAGCACTACCGTCGGCGACAGCGTAT
TGACGTTGATGCGATGCGGCGCCAGCTCTTTCGCCATCACCTTGGTCATGCCCAGCAGCC
CGGCCTTGGCGGAGGTGTAGGCGACATGGTTGTCGATGGCGATCGACGCCGCCTGCGAGG
CGATGTTGATAATCTTGCCGCCGTGACCGGCGGCTACCATACGCCGCGCCGCCGCCTGCG
AGCACAGGAACGGCCCGGTGAGGTTGACGGCAACCTGCTTCTGCCATTCGGCGAACTCGG
TTTCCAATACCGGTTGCAGCATCACGTAGCCCGCGCAGTTGATCAGGATGTCGATGCGGC
CGTAATGCGCTTCCACCGCGGCAAACGCCCGCTCCACCTCCGCCGGCGTCGTGACGTCGC
ACTCCACCAGCAGCACCCGTGCCGGGTCAAACCGTTCGGCGGCCTGCGCCGCTTTGTCGC
GCTCGAACGCGGGGTACAGCAGCGCCAGCCGCGCGCCTTTCGCCAGCAGCATCTCATTGC
TCGCCATCGCGATGCCGCCCAGCCCGCCGGTGACCACCGCCACCTTGTCGCTCAGACTCA
GGTCGGTATCCACGCCATAACGCAAATTCACGTCATACTCGTTGTCATGACTCATCAGAT
TTTTCTCCTCAGGCAATGGTGCGTAACGCAAGCTGTTCCAGGGTTAAGCGCAGTCCGGCG
GCATCGATGTGGAACTGACGCCGCAATGCGCTGCGGCTGCTGCTATGGGTAAATTCATAA
GGCGGGACACCCAGTGCGGTGAAGCGTTGCCGCGCATGGTGTTTATGCAACAATTCACCA
ATGATGCTGCCAAGGCCACCACTGAGTACGTGTTCTTCCATCGAGATCACATACTGATGC
TCGCTAATAATTTTCAATAGTGACATTTCATCCAAAGGCCACAGCGAAGGTAAGGACACA
ATGGTGGCGTCCGTCGCGGCGGCCAGCGCCTCATGGACCATCGTACCGAGGCAGAACACC
ACCACGTCGCTCCCCTGTTGCACCACCTCCGGCTTGCCCGGCGTCAGCGACCAGTCGGCC
TCATGCAGCACCGGTACCTTGTCGCTGTCCATACGGATATACACCGGCCCGCGATGGCGA
ATGGCGTAACGCACTATCGCGCTGGCCTGCACCGCATCCGCCGGGGCGAAAATCTGCAAA
TTGCCGAACGAGCGGGCGATGGCGATATCGTTCATGCAGTGGTGGGTCGCCCCCAACGGG
CCGTAAGCAAACCCGGCGTTCAGCCCCAGCATTTTGACGTTGGCGTCGGTATAGCAGACG
TCGTTCTTCACCTGTTCGTTGGAACGCGCCAGCAAAAACGGCGCGGCATTGGCGGTGAAC
ACCGTCGGGCCGCTCAACGACAGACCCGTCGCCATCCCCACCATGTTTTGCTCGGCAATC
CCGACATTCACCACCCGTTCGGGGAAGGCCTTCTCGAACGGCGCGATTTTCGATGTGGAG
GTGGAATCCGCCACCACTACGCACAGATTGGCGCCCGCGTTTTGCTCTTCGAGCAGCGCG
GCGACTACCGCATCACGTAAATCTTGCATCGTCAGTCCTCCAGCTCCGCCAGCCCCTGCG
CCAGCTGTTCATCGTTAGGAACGGCATGGTGCCAGGCCGGTACGTTGGCCATGAACGAAA
TGCCGTGTCCTTTTTCGGTATTGGCGAGGATCACCCGCGGCTTGCCCACCGACGGCGCCT
CGACGGCGCGGATGATTGCCTGCGGCTCGTGGCCGTCGCAGTGGTGCACGTCGAAACCGA
AAGCGCGCCATTTATCCTCCAGCGGTTCCAGCGGCATAATGTCTTCGGTTTTTCCCGCCA
GTTGCAGACGGTTTCGATCGACAATGGCGATCAGGTTATCGAGCCGAAATTTGCTGGCCG
CCATCGCCGCTTCCCAGTTGGAGCCTTCCGCCAGTTCACCGTCGCCCATCAGCACGAAGA
CACGTCGATGGCTGCGACCGGCAAGCCGGTTGCCGAGCGCCAGCCCGACGCCGATCGGCA
GCCCGTGCCCCAGCGCGCCGGAGTTGATCTCCACCAGATCCGGTAGTTTTTGATGAATCG
GGTGACCGGCCAGCAGCGTGTCGTCGCCCATAAACTGATCCAGTATCACCGGGTCAAGCA
GCCCCATCGCCGCCGCGCTGCAGTACAGCCCGCCCGCGCCGTGGCCCTTCGACAGGATGA
ACCGATCCTGATTCGGCCGCGCCTGCGAACGATCCATCACCGCCATAAACAGAGTACAGA
TGATGTCCACCTCCGACAGATCCGCACCGGTGTGCCCTTTGCCCGCCCGATGATTCATCT
GCAACACATAGCGCCGGGCTTGTCGCGCTGTCTGCCTGATTGTCTGTACGTCCATCCTTA
CCTCCTGATCGCTGACAAATCGCTCCCGATCATTTTCAATTGATTTTCGATCGAAAACTA
CGCTCTCTGTTTAGCCTATTCTGTGGACAAGATCAAATATCAAACAAAAGCAGATCAAAA
TAACACCGCGGTGAGAACGGTGTGATCCGGTAAGAAGGCGCATACGGCAGGCGTGAGCTG
CGGCAGAGGAGGGATCGCATCGCAGGATCAGCGAAAATGTCCATGCTTTTTCACCGCCGT
CACCTCGCATTCCGGGCAGGTGAAGGGTAAACTTCATGGCAATTAGCGGGTTGACGGCGG
AACATCGTCACCGGTTTGAGTACAGGAGAGTTTCGATTGAAAAGCAAAAGTGAACAACTG
GCGGATATGCAGCAACGCAGGGAAAAAATTCTGGAGATGGTGCGCGAAGACGGTACCGTC
ACCGTGAAAATGTTGACCGAAACCTTCGGGCTGACCGAAGCCACGATCCGCACCGATCTG
CGCGAATTGCAGAAAGAGGGTTACGTTCAGCGTTATTACGGCGGCGCCACGCTGGTGCCC
GGCAAGCAGACCACCGGCGCGCGGCTGCTGGAACGGCAGATCAATCTGGAAGAGAAAGAC
GCCATCGGCCGGCTGGCGGCCGCGCAGATCGAAAACGGCGACACGGTGATTTTCGATTCT
GGCACCACCACCACCGCGATGGTCGAGCACATGGCGGACATTCACCGGCTGTCGGTGATC
ACCACCGCGGTCAATATCGCGCTCAAACTGGGCGGCGAACCCGGCATCAACATTCTGCTC
ACCGGCGGCACCTTCAAGTTTCCCACCCTCTCCACTTCCGGGGAAAAAGCCGCCAGCTTT
TTCGAAAACGTGTTGGCCGAAAAGCTGTTTCTCGCCACCGCCGCCATCTCCCCGCGCATG
GGGCTGAGCTTCCCCAGCGAAACCGACATCAAGGTAAAAAGCGCCATGATCCGCTCGGCC
AAGACCGTCTATGTGGTGGCGGATTCCAGCAAGATCGGCAAGGTGTCGATGTTCGCCCTG
CCGTGCGACTGGAGCAACATTCACTACCTGATTACCGACGCCGGCATCAGTCAGGAAGCG
GTCAGCGCGTTCGAAGCGCTGGGAGTGACGGTGATGGTGGCGGGCTGATGCCGGCGAAGT
CTGGCGTGGTGGTACTTTCCGCCGGGATCTTTCCGCCTGGATCTTTCCATCGGGATCACC
AACACAGGGATGACCGCCACAACCTCGATGGTATCCGTTACTGACGTGCCCCGATAGCCA
GTCGATTGAAGGCACTCATCAGCGCGATGGCAAAGCAAAGATCGGCGATCTCCGCATCGG
TGAAGTGCTCGCGCAGCGGCGTAAAGTGCTCATCCGGAGCATGGGTCAGCGCCACATCCG
CCAGCGATTCCGTCCAGGCCAGCGCGGCCTGCTCGCGAGGGCTGAACAATGTACAGACCC
GCCACCCAGCCAGACTATCCAGTTTTTCATTGCTTACGCCGGCCCCCCGCAGCCATCCAG
CATGCATTTTTAAACAAAAGGCACAGCCGTTGATCTGAGAAATGCGCAAGTAAACCAGTT
CTATCAGCTCAAGCCCGAGGGTACTTTTCTCCAGCGCTTTTTTGGTCATCAGCAATCCCT
GATAGGCTTCTGGCGACAGGGTGGCATACGGCAAACGTAATGTATTCATAGTACATCTCC
ACAGTGAATCGGCGCGCTAAAACGCAGGGCTCGCGCCAGCAGCCCCTGACGAAAATAGAA
ACGATGGGCTAACGCGTTAGATAATGCAGAGTCGAGCACCAGATGAACGCACCGTTCGCG
CGCGGCCTCCTGATACATCGCCTGCATCAGCCGATCGCCGATGCCTTGCCCGCGCACATC
GGCCTGGCATACCAGATCATCAACGTACAAAAAGCGCCCATAAACCAGATTTTCCTGCAA
CCGATACCCAGCCAGCCCGATCGCCATGCCTTCCTGCCAGGCCGCGAGCAGCCGATAACC
GTGCTGCGCCTGTCGTTGTACCTGACGAACAAATTGCTCACCGTCGGTTAAATGTGGTCG
CAGGGCCTGCATCAGGCTAAAACACGCCAGCTGTTCTGTCTGACTACTGGCCAATGCCAG
GCGAATGTCGGCCATCTTCCTGCTCCTTACTGCATTAAGGGGGTTGCAATGCGGGCTACT
GTAGGCCAACAATGCCCCCCTCAATAGGGGCAAGATATGTCATATTGATAAGGACATAGC
GATGGATTTTCTGACCAGACCGTTCTCGCCACGGCCTTCGGCACCGCTCAATCAACAGCT
TTACCAGCGGATTCGGGATGCGATCGCCACCGGGCAATTACACCCCGGCGAGCGTGTACC
CTCAGTACGCAGTCTGGCTAGCGAGCTGAATCTGGCGCGCGGCACGGTGGAAGCGGCCTA
TCAGAGGCTGACAAGCGAAGGTTATCTGCTACCCCGAGGGCCGGCCGGTACGATCGTTTC
ACCCAGTCTGACCAACCTGACGCCAGGTCATGCGCCCGCCGCCCCGCCGCCATCACGCCC
GCAACCCGAACCGCAAAGCCCGGTGATTCTGCCTTTTCAGTTGGGATTACCGGCTCTGGA
CGCCTTTCCGCGTAAAACCTGGAATCGACTGGCTGGACAGCGCCTGCGAACGCTGACCGG
CGATGCGCTGGCCTACCCTGACCCACAGGGATACCTCCCGTTACGCCGCGCTATTGCCGC
CTATCTCGGTATCTCCCGCGGTATCGCCTGCTCAGAGCAACAGGTTTTCATCACCGCAGG
CTACCACTGCTCGCTGGATTTGATATGTCGGTCGCTGTTCACACCCGGCGATCTCGGGTG
GTATGAAGACCCCGGTTATCCGTTTGCGCGTCGGTTTCTGCTGCACGCCGGTATGCAATT
GGCTCCGGTGCCGGTGGATGAAGCAGGGCTCGATGTGGCGGCGGGTGAACAATACGCAGG
GCACGCCCACTTCGCCGTTGTGACGCCGACCCACCAGAGCCCGCTTGGCGTAGCGCTATC
GTTGCCGCGCCGTCTGGCGTTGCTGGCGTGGGCGGCTCGCCGGGGAGCGTGGATTATCGA
AGATGATTATGACAGCGAATTCCGCTATCACGGCCGACCGTTACCAGCGCTAAAAAGTCT
GGATAGCGACGAGCGGGTTATTTACACCGGTACATTCAGTAAAGTTTTTTTCCCCGGCTT
GCGACTGGCCTATCTGGTGGTGCCGCAGACACAGATCCCGACATTTCAGCAGACGGCGCA
AATCCTGCACAGTAATGGTTTCACGCTGGCGCAAGCCACCGCGGCCGACTTTATGGAGCG
GGGATATTTCGCCCGGCATATCAGAAAAATGCGTGCGCTCTACGCCGAGCGCCGCCGTTA
TCTGCAGGACGCACTCACCACACTGGCAGGAGACAGACTACAACTTCATGCCAGTGCGGG
CGGAATGCATCTGCTGGCCCGCCTGCCGCCGGGAGGCTCGCTTGATGTGGATATCGCGGC
AGAAGCCATCTCCGCCGGGTTATCCATTCAGGCACTGAGCCAGTGGCGGCAACGGCCGGA
CAGCGCCGGAGGATTACTGATGGGATTCACCAATCTGGTTAGCGCGGAGCAAGCGCATCA
ACTGACGCAGCGCCTCTGCGCGTTGCCGTCGTTCCTGCGCCTGCCGAGCGCCGACGGCAA
CAACCTGACTAGTCCGTTTTCAGACGCGAAATCCGCTGACCGCTGACGATGGCGGCCAGC
GTGGCAAAGGTCCCGGCAGTCATCAACGCCGCATGAGTGCCTAACCCGCCGAACAGGTTG
AACATCAGCGCCACCAGCGCCGCGCCGGCGGTCTGCCCTACCAGCCGGGCGGTGCCCAGC
ATGCCGCTGGCGCCGCCGCTGCGATGACGGGGCGCCGCGCTAATGATGGTGTGATTGTTC
GGCGACTGGAACAGCCCGAAACCGATGCCGCACAGCACCATACGCAGGCAGATATCCAGA
TAACTCGGCGAAGCCGGCAGCCAGGCCAGCGAGAACAACCCCAGCGCGAACAGCGACAGC
CCGATGGTGCACAATATCCCGGCGTTGACGCGCTCAAGCCAGCGCCCCGCCAGCGGGGCC
ACCGCCATGATCGCCAGCGGCCAGGGGGTGAGCAGCAGACCGGTTTCGATTTCATTCATC
CCCAACGCACTCTGGAAATAGAACGGCAGCGACACCATCGCCAGCATCTGCGCGCAGAAC
GAACTGATCGACGTGCCCATCGACAACGCAAAGACCGGAATACGCAGCAGATCCACCGGC
AACAGCGGGTAAGGCTGAGTCAACTGCCGCCGGAAGAAATAGCCGCCCACCAGCAATGTG
AGCGCCAGTTCGCCCAGCACCAGCCACAGGCTCTGACCGTGAGCGAATCCGCCCAGCGCG
ATGAAAAACAGCCCGAAGGTCAGCGCGTTCAGCAACGCGCTCGGGGCGTCGAAGCGCTGC
GCCCTCACCCCGTCGTTACGCGGTAGAAAACGCCAGCCCAGCAGCAGCGCCACAATACCG
AACGGCACGTTGATGGCAAACAGCCACTGCCACGACGCCACGCCCAGAATCCCCGCCGCG
ACGGTCGGCCCGGCGGCGGTGGACACCGCCACCACCAGCGAGTTGATCGCCATGCCGCGC
CCGAGCTTATCTCTGGGGTAAATCAGCCGGATCAGCGCGGTGTTGACGCTCATCAACGCC
GCAGCCGCCAGCCCCTGCAGGATGCGCGCCAGCGTCAGCATCGGCAGCGAATCCGCCAGC
GCGCACACCACCGACATCAGCGTAAACAGCACCAACCCCACCAGATAGACGCGGCGATAA
CCGACGATATCGCCCAGCGACGACAGCGACAGCAACGTCATGGTGATCGCCAGCTGATAG
GCGTTGACGATCCAGATCGACGACGCTGGGCTGATGTTGAAATCCGCGGCGATGGTGGGC
AGCGCCACGTTGACGAGCGACCCGTCCAGCACCGCCATGGCAATGCCGAACGCAATAGCG
AAAATAGCGCCGATACGCGCCGGCATCGGTAATCCGTCGACGGCGGATCCCGCGTCCTGA
GAGGTAACAGCAGCGTTCAAAGTCATGTCCGAAGATGAAAGGCGTGGAGTGCGCGGCAGG
TCGCCGCCACACGTTTTTTGTACCCGTAACCCTACTGGGTTTGGCAAAGGGGTGCAATTG
ATGCGCCCGGCAATTCGTGCTTCATCCCGTTGATGAACACCATGATTTTTGCACCGCCGC
CTGGCATAGTTAACGCATCGACTAACGCGATACGTTAACTCGCAGGAACACACATGGCAG
CCACCACGCTCTGGACACGCGACCAATTATTGGTGGCATTTACGTTGTACAGCCAATTGC
CCTTCGGCAAGCTCCACTCCCGCAATCCCGATATTATCCACTACGCCAAGCTGATTGGCA
GAACCCCTTCCGCGCTGGCGATGAAGCTGGTGAATATCGCCAGTCTAGACCCGGTGATCA
TCGACTCTGGGCGTACCGGATTAAGTCAGGCCTCCAAAGCCGACCGCGAACTGTGGCAAG
AACTGGAGCAAGACCCGGAAGCCTTCGATCTGCAATGCCAACAGGCGATAGCCGCGCTGG
CGGCACCCAATGCAACACCGCCGCACGCGCAAGAAGAAAACCCGCCCGATTATTACGGCC
ACGAACGCCTGACCGCCACCAAAGCGCGCGTTGGCCAACAACAGTTTCGCAAACGGGTAT
TGAATGCGTACGACGAACGCTGCTGTATTACTGGGTTGGAAGAGCCGATCTTATTGATTG
CCAGCCATATTCGCCCGTGGAAAGACATCGCCGAGCACCGGTTGGATCCCAGCAACGGAT
TATGTCTGTCCGCGTTGCACGACAAAGCCTTTGACCAAGGGCTAATTGGTTTTAACGATC
ACCTGGAATTACTGCTGTCGCCGCGCATCAAAGTCCTGACCAGCGATATTGTGCAAAGTC
AGTTTGAACAATATGAAGGCAAGCCGCTGCATCTGCCCAAAGAGGAGAAATATGCGCCGA
AGCTCGCGCATATTCAGCACCACCGGGAGAATATCTTTTCAAAGCATTAGCCGGCCTGAT
TACCGATTAAATCTATTCATTGGCCTTATCGCCGTAATTTATCAATGATGCACGCCGAAC
GCCGGAGCGGGGGATAACGCCCCGCCCCGGCGTAATTCTTCACGTTATTGATTCACTCGG
GATTCAAGAGAAACCATGCCACTACCTGTTTTTATCACCGGCTTTATGACCAGTGCCGGT
TTGATCGTCGCGATCGGCGCGCAGAATTCGTTCGTGTTGCGTCAGGGGATGCGCCGGGAA
CATGTGTTCTGGGTCAGTTCGGTGTGCTTTTTATGCGATATGGCGCTGATGACGCTCGGC
GTGCTGGGGCTTGGCAAAATCATCAACGACAGCAAACCGGCGATCACCACGCTGACGCTG
GCCGGGGTGCTGTTTCTGCTGTGGTACGGTTACAACGCGCTGAAAAGCGCCTGGCGCGGC
AACAACCAGCTGACGCTCACCACGCAGGGCGACGGCCTACGCCGCCGGCGTACGGTGATC
GGCACCTGTCTGGCGGTCAGCCTGCTCAATCCGCATGTCTATCTGGACACGGTGGCGATC
ATCGGCGGCATTTCCTCCGGCATCGCCCCCGACCTGAAACTGTTTTATCTGGCCGGCTCT
ATCAGCGCGTCGTTTATCTGGTTTTACACCATCGGCTACACGGCCGCCGCCTGCTCGCGC
TATTTCGCCAACCCGATCACCTGGCGCGTCATCGACAGCCTGATCGGCTGCTACATGATT
TTTATGGCGTTTCAGCTGTGTCGTTTTTTGTATCAGGGATAAGAACCGCAGGCGGGAGAC
AACGCCAGTCCTCCTGCTCCTCCGAAAACGCGACCGTAGTTCCTCCTGTGGCTATGCGTG
GCGCCGCCTACAGTGTCTTCCACACCATTCCCAGTGAGGCGGCCAGCATAATCATCGCCG
CACTTCTGAAAAGCCAGAGCTGCGCGCGAGTGCTGGCTAGCAAATGCCGAATTCTCAATG
CACCGAGAATAAATACCGCACCTACCGCCAGCAAAACGCTAATGGTCAGTGGCACCAGCA
TCAATGCCCAAGTCTGCAATGACACAGTATCCAGAGTGATTACCAGCGGCAATAACGCCA
GATAGAAAGCAATGGTTTTGGGATTACCCAACGTAATAGTCAGGCCAGAGAACCAGGCGG
AAGCCAGCTCACGCCGGCTGATTCTTTGATCGATAGCGATAGCCTGCGGGTTATGGCTCC
AGAACTGCCAGGAAAGCCAGCCAAGGTAAACTGCAGCCCCCCAACTGATCAGGGTAAACA
GCGCACCGTAGCTGTGCGCCACGACCGCCAATCCGAAAACAGCAAATGACAGGTAAATCA
AATCGCCGATAATCAAGCCAGCCAGCATAGTAAAGCCAGTGATCGCGCCGCCACTGACAC
TACGCGCCACCAGCGCCGTCATCCCCGGGCCGGGAATGGCAGCCGCCAACCCCAATGCGG
TGATATAAGCCAGGATTTGTGCGGGTTCCAGCATTGTGTCTCTTTCCTCATTCAACGTTG
TGGTTATATTCCAGTCACATGTCTAAACCAGTTTCCTGTTGACAGCCACTTCCGTCGTCA
ATGCCATATCAACTTCATGGTTGGCTACCGCCTGGGCCGCCGCGCTGGTGGATGACATCG
TAACCACGCGATCCACACTTAAACCGTCCGGCAAGAGTTCCTGAATAAGTGGGACAGGCG
CAGGATGAGAGGCAACGATCACTGGACGATTGGGTAGCGTTTCCTTAATCGCCAGTCCAT
AAAGCGGTGTATCAAACACAAAGGTTCCCGTTAATTTCAGTCGGAGATCCATATAGAAAT
CGTTAATCTGAGGATATGCATTTGCCACAATCAATAAACCATTACTCTGATTTAATTGTT
CTCTAGCCTCTTCATAAGCGAATAATCAAAGGCGTATTGTTATGTAATGAATCAATTTCA
TTACGTGGGCACGGAGTGGGAGAACCGGTTGTGCCTGTTGTTTCATAATAAACCCAACAG
TCATGCAAAGCTGCCGAAGGCAATAATCCGCCGTTTTTACGCAAATCCTCTTTTGTAGTA
AAAGGTAATGAAGATATCTGCTCAAGGCTGAATTGACTCACATCATTAGCAGTCAATCCT
GCCAAATGTTTTTTATAAAATAAAGAATGGTTGGTGACATAACCCAACGTTGATATTAAT
TGTATTTTCTGATGCTCGCGTAGAGCAGAAAAGCACGATTGCATTCCACACAATATTTAT
TAGCAAGAGTCGCCATTACTAATAAAACCTGCGTGAATTAACAAATAACTCATATATTAT
TTAAAGAGTGGGAGATTACCCGTTAGCCGCGTAATTTTCTTTTTCGGACCAATTAATCCA
ATCGCCACCAGTTCGATATTATCGCTACTTACCGCAGATATTCGCTCACCATATTCATCA
TAGGTTCGGCAGGACTGCGCTAGTGCGCTGAAAGGCATGGCGTAAACTTCTTCATCATTT
TCGGCATGTCGAAGCAACTCCTGCACGTATCCCCCCGGCGCCAGCAACACCGGCAACGGA
GCATAAATCACACCAGGGTAGTTCACGGCATCCTGACTTTGCATATCCGGACCGACCAGG
TTCTCCACCGTCCGCCCAAAACTGATACCAATGACGCTGGCCGCGTTGATCGAAAGGCCC
GCACCTAAATCTTTATCGATAACAATCGTACATTTATGAGAAGCTGCATCAAATTTCATG
ATTAATCCCCAACGACCTCAAGGCAATTATTTCCCGCCATTCCCAGCGACCGTAACAGGC
CATAGGTATGCGATAAATCGCTATTCAAATCGATATCCACTACGTTCCATTCAGCGATAG
CTTTCCACTTTTCCACCCCAACCTGATGATTTGAGTGGACAAGATAAGCAGCAACATCCT
GCTGGGTATCGAACATACCTAACACAACGAAATCGGCAGCCACCGCTCTATCAGTAATAT
TTCGTCCACATCCCCAACCACGAATCTCACTGATATGAAGCGGATGACTCCGTGTAATTT
CTTCCGTTTCCAGCGCAGCTGGCGATGACCAGTTATAAGGGTTTTGAATGTGAACAGCAC
AATATGCAGGATCATACTTTTCCTTACCGCTCCCTTTACTGACCGCATTACCCATTAGAT
TTGTAAAAGTATTATGAGTCATTAAAAAGGAAATTTTCTATCTATAACCGTTGAGAATAC
AACCAATAAGGGTAAGATTAACCTATATAAGACATCAAAAAGAAAGAAAATTACCAGAAT
GAAACTAAACCTAACAGACATTAAGATTCTGACCCTGTTACAGAAAGATGCCCGAATCAC
TAACCAGACATTAGCAGAACAAATAGGTATGTCTCCCTCTCCATGCTGGCGCAAAGTCCG
CAAGCTGGAAGAAGAAGATGTCATCCAAAGCTACCGCGCCGTGCTGGACCGCCGGAAAAT
TGGCCTTGGCGTCATGGTGTTCGTTCGTGTCACGATTGATAGCCACAGTGAAGCTCAGGC
GCGTAAATTCGAGCAGGAAGTGACAGACCTGGAAGACGTGGTGGCCTGCTACAGCATGGG
TGGCGACGCCGACTTCCTGTTGCAGGTGGTTTCACGCGATCTGGATTCCTATGCGGAATT
CGCTATGTCCGTCATCAGACGCCTGCCTGGCATCAAAGAGATGCAAAGCATGTTTGTCCT
CAAAGAAATCAAACCCTTCGCGACATTTCCTATCAAGAAACCGCTCAAAACACCCCAGTA
GCCAAGCCATGAGCCGCGCGCCCTGAATAATAGTGAAGGACAGGCACGTTTAGCGTTAAG
GTAGGTTGGATATTTATCAACAGGAAAAATCTCTTGATCAGGCATCCAGACCAAGAGATA
GCCTTATAACTGAGGAGG
>NODE_13_length_16897_cov_4.069946
CAGGTATCGTTCAAGGCAGGTCAATTTGATTGTGTCTGCCTTTTCCCACGCGCCAGAGAA
AAGCATCCAGTTGAATATTAGGGGGAAGTTGCATGAGTAAATTAAGTCGTGAAATGACCA
CGCTGGCGAAACAAGCTGGCGGGAGCTACAAGACGGTTCATGATCGTATCCGCATCATGG
ACAGGCTTTGCCGTCATCTACTGGCAATGAATATTCAGGTGCGTGACGTTAAGTACCTCA
AAGCCAGACATATCGAAAGTTATGTCACCGAACGCCTGTCACAACGCATTGCCATTCGTA
CCCTTCACAACGAAATGGCAGCGCTGCGCACGGTGTTTAAACAGGGAGGAAGGGAAAAGC
TCGCAGCGTCCGACCGCCTGACCAATAACGCGCTGGGGCTGAGCGGTGCAAACCGTGCCG
GGACAAAATTTGCCATCCCGGATGAACGCTATCAGGCCGTTCTGCTCGCGGCGCAACAGC
ATGATAAAGGGCTTGCCTGCGCAATTCAGCTTGCCCGATTGCTGGGGCTGCGTTCTCAGG
AAGCGGTGCAATGCGCCAGCTCGCTAGAAACATGGGAAAAACAGCTTGAGCACCATCAAC
AGACACTTACCGTGGTATTTGGCACCAAAGGCGGCAGGCCACGCGAAACCCGGATTATCA
ATCGCGAAGCGATTCAACGAGCAGTGAAAGAGGCGCTAAAGGTGGCTGAGGCGCGTAACG
GCAGGCTGATAGATAAACCCGACCTGAAAACCGCCATGAACTTCTGGCGCACGCATACCA
CACGCTTGGGGCTGACCGGCCACTATTCCCCGCACAGCCTGCGCTACGCATGGGCACAGG
ATGCCACTCGTTATTACCTGTCACAGGGTTTTTCCCGCAGTGAAGCCAGAGCATTAACAT
CCATGGATCTCGGGCATGGTGATGGCCGGGGACGGTATGTTGAGCGGGTTTACACCCGGA
AGGAGGATTGATCATGACGGATATTACGTTAATTCGCTTATCGGGTGTGATGAAAAAAAC
CGGACTGAAAAAGTCATGGATTTACCTGCTGATGAAGCAGAGAGAGTTTCCTCAGACGGT
TAAAATCGGCTCCCGCTCTGTGGCATGGCTGGAAAGCGAAGTGAATGACTGGATTGCTGA
GCGTATCGGCAAACGCGATGGAGTACAGCAAGCGGGGAAGCTAATCGATGAGTAAATTCG
TAACGGATACCGAAGCAGAATTCAGAACCTCTCTCCCCCTGCGCAAAGGATCTGACGGTT
TTGATACCCGCCAGGACTACCTGATTAAAGGCTTTCTGCCGAGTTCATCTGTTGCCAGTG
CCTACGGTGCCAGCGGTTCGTATAAGTCTTTTCTGGCGGTATCGTGGGGATGCCATATCG
CCACCGGCAAACCCTGGGCAGGCAAGCCCGTAACACAGGGCGCAGTGATTTATGTGGTCG
GAGAAGGCGGGATCGGTGTTCCCCGCCGTATCCGGGCATGGGAGCAGACGCTTAACGGCG
GTAGCCCGATTGATGCGCTTTATCGCGTCGATTGCCCGATTTTTCCGGCCAGCCCGGAGA
GCGTACAGCAGGTAATACACGCCGCCCAGGATGTAAAAGTCGCCTCCGGTATGCCGGTTC
GTCTGATTATTCTGGATACGCTCGCCCGCTGTTTTGGCGGTTCGGATGAGAATGCGGCTA
AAGATATGGGCGCTTTCATTCAGGGATGCGATGCGATCAAAGCAGCGACACAGGCTACCG
TGCTGATTATCCATCATTCCGGTAAAGACAGGACAAAGGGGCGCGAGGCTCCAGCGCCTT
TCGTGCCGCGCTGGACGTGGAATTTAACGTAAGGCGTGAAGGTGAAGGTGGTGCGTTGAT
TCTCAGTTGCACCAAGATGAAGGATGCGGAAGAGCCGCTACGTCGCGCCTATGACTTGAA
TGTCGTCGATCTGTACGTGGATGATGATGGTGACCAGATTACTTCACTGGTGCTGAACGA
TGAAGGCCGTGAGGTCAAAGAAGTTGATGTTGCCAGCGACCCCGATTTAGCGGGTATTTC
GCGGCTGACGGAAAATCATTTCGCCCTATGGCAGGCTATTCGCTCACGCACGGCCAACGG
TGAAGGCTGCACTCGTTCACTCGTGCGAGATGATATGAGAGCAATGGGGTTTGATGTGAA
CAAGAAATTCACCCGCTGGCTGGACAAGCTGGAAAAGGATGGCCTGATCGCCTTTGACGG
TGAACGCATTATGCCCTTATCGCAACGCAATAAAGTGGGGGATTAATCGGGGGAAAAGAG
GGAGTGATTGTGTCTCTGCCCATAATGTCCTGAACACTCCCCCACTTCCCGGCGGTATAT
AGGCGCAAAGTGGGGGAATAATTTAACTATATAATAAATAATCATTTTTAGCGTAATCAT
AAAAATCAGGTGGGGGAAGAAATGATCCCTCACGAAGTGGGGACAATGTGGGGGAAACCC
CAGATGACTAACACATTATTGGTTGGTCATATCCTTGATTGCGCCAGCATAAAGCGCCCC
AATATTTATATCTTCATCAAGCGTTTCCCAATGTACACCGCGATAACTCAACCTGAAATT
ATTCCGCTGCTCGACCGTAGCACGTTCAAGACGTGGGAAGTTTTTGAGTGGAATAGTTAA
CAGCGCTTTCCCCGCAGCCTGTATATGCAGGTATTCATTTGAAAAATAGATAGTTACTGA
TGATTCATCAGATAACAGATTTTTCACTCTCTCCATCTGGCCCTTTTCCTCTTCGCGGTT
TCCTGTCCTGTAGCATACCAGAAGCATCAAAATAGCGGCTGGGCCAGATTTCAGCAGGAT
GCACGTCCAGCGCCGTTGCCACAAGCCATTCCCCTTTCGGCCACGGACGGGAAAATACAT
TGGCAAGCGTTGATGAACTGAGTCCTGCCGAGCGTGACAGCGCCGACACGTTAGTACCTC
GTTTTCGTAAAGCAGCAACAATATCCGCTGGATGCCAGTCATTATGTGGTGTCATATCTT
CCCCCGTTAAGACCTCATGTAAACAGACACACTAAATACTAAGTATTACTTAGTATAATT
TCAAGACGCACAGATGAGAATCGCGGCAAGTCAGTCAAAAACGGGGATTCTCATGCTACC
TCATCGCTTAAAAGCCGCACGTGTAAAAGCCGGTCTGTCACAGGAACGCTTAGGTATTCT
TGCCGGAATTGATGAAGCGACGGCCAGCGCTCGCATGAATCAATATGAGCGCGGCATCCA
CACACCGGATTTTGAACTCGCCTGCCGGTTAGCATCGGTGTTACGGGTTCCGGCTTGCTA
TTTTTATACGGTGGAAGACGATCTGGCAGAAATGATACGTGGGTATTATGAGTCGCAGGA
AAAATCATCCACATAAGAAAAATGAGCGTCAGCCCCTCCTAAAAAAAAGCTGGCGCGGTA
TAGAAATCAATAATAGCTATTGAATGGCTTGAAAATTTCATGGCAATGATTCTAAATAGC
AACATGAAAGTGGGTTGTAATTTTTTTGTTATGGTATTTAATAATTATCATCAGTGATTT
CACATCGCGCATTGTACTTCACCCTTTTCAATAAAAACCAGCAAATTTATTTTAGCCATT
AAAATTTACAATCTAAAAATCATAATTATTTTCCAAAAAAAGTTTAAATAATAGTAATCA
ACCTGTATAGACTCATTCTAAAAAATTTATTTTCTCATCTAAGAATAAAATGATAACCTA
GTTATTCATCAGTAAATACACACCATTGACATCGTGCGTTTTAAATAAAACACTTCCGTA
TCACTTATCAGAGAATATTCTTGATATAACCAGCTCACCATTATGTACAACATCAAAAGG
TTTTGATCTATTATACTCACTATAAATACAGCTCACATTTTCAAAAAATATACCGGCTAA
AGTAGATGCAACAATATGTGGCTTTGGTCCAAACTGGATAATAGATATGTTATAGTCCAC
CCTAAGAGGCTGAATTAATTGGCATAAATTTTCAAATGTGACAGCTAAACTTGAAATGGG
TAATTTAAGTAAGTTTTTACCTTCTAACAACTGATGATCTATAAAATACTGATTACGGGT
GAAAGCAATTTTTTCATAATCAGGCAATGCTCCAGGAGATGCAATAACACCAAAACTTAA
TTCTGGTTCTAAAAGGTTAAAAAAACTTTGTGGGCCAACATTATCAAACCCCAACATAAA
AATAGCACATTTCTTTTTCTTTGTTATTGATGATCCTTCACATCCAGGTAAAATTTTTAT
ATCACCTAATTCAAAATCATAAAATTCATCATTCTTTGGGTATTCTGCTGACGAATAGAC
CAAGTCAATAATAATTTTTTTTGGAAAGAACCGAATGACATAATTCAATATAGCAGAATA
CCAATTCCTGGACATCGAGCTATAATCGATTAGTATATGTATAATATCTTTTTCTATCGT
ACAAAGATATTTATTAAGGGTACTATAAACTTCTTTTACATTAGAATGTTCTAACTCTAT
CATATTCATTTTGTTAGACCATTTTTTTAAAAGGTATTCGTGGCTTTTGATTTTATTCGA
ATTTTCTTTACTCTCAACAAAAGAAAAAGCAACAACTTTTCCTACTGCATCAATATCCAG
TATTTTTGAGATATATGTGCAACGAGGTTCATATCCTAATCCAATAAAGGCAATGTCATA
TTTTGAACTTAATAATTCAGTTCGAGATATATCTAGTATTTTAATCTTCATCAGAAAAAA
GCTCCAATTGATCTTCTTCATTAGAGGTATTAGTATTGCGAAATATATTATGAAATCTAA
CAGGTCTGCCAACTCTGGGGAAAAGGTTAAAATTGGGTGCCAAGCAGTTAGCTATGATAA
ATCGCCCCTCTCTTGATGGAAATAATGACTTAGCATTTCTATCCTTTTTTATATAAGGGT
AAATCAACCCTAAATCAACAGCTGTTTTTATGCTATTCCAATGTTCATCAGAAATCGTAC
CATCAATAACGAAAGACTGAGGTGTATCTGTGCCTATTTTTTCCACAAGGCTTTTATCTC
TAAAATACCCACCTATTTTATTTATAAAATTAAATGCATTCACACCATCTTTTTCAAATT
TTATAACTTCTAACTCCCTGTATGAATAACTTTTCAACCGCTCACTTTGACTAGTATTAG
ATATTCTATTCTTTTGTTCTTTCAAATTACTTAAAAGATGGTTAAATAATCTAAAGAGCC
GTCTTGGATTGCCATCAGAGCATCTAGAAATAATTGCGACACCCGAGTACAGTGAGGATG
AAGAATTTCCTGACTTGTTATTATACTCCTCCCTTAACAATAGTAACCCTCGTAATTTTC
TTACGATCGCATCATCAAAACTTCCTATATTAGTTGAGAACAATACTTCAGCCCTTTTTA
CAGTTTCTTCGTTACAATGCTTATTTATTAATTCAATTACATAATTTAACTCAGCGATAT
CTGGTGTTGATTGAGTCAGAACAGATTTTCCAACTAGATCTTCAAATGAAATTTCATTTT
CCCCATGAAATTTCAAACGATTTAAAAAAAGCTTTTCTGCAAACTCCTGAATTACTTTAT
CCGATGTTTGCTGATTTAATTGTGATGTCCCAAGCTTATCAATATAAACATACTCTAAAT
CATGTCCAATATTAATATTGGCATTAACATCAGTATTTAAAGTATGATGTCTATATGGCA
TAGTCGTAATTTTAAAAACAAGCTCACTTGCTGAACGCATAAATGTATTCAGCGTTTTAT
GATGTGATTTAGTTAGAAACTCAGCTTCGTCAATACAAATAATCCATTTACTCTCTTCCG
GAAGACTCAATAATCGTTTTGTAATTCTAGCCGCATACTCAAATGGCTTAAATAAAGTAG
TATGAAAACTTTCGCCGATTATTTTCTCATCATTTGATAGTTCAATATTCATTGACTCTT
TATTAAAGGCTAAGTTTTTTCTATACTCAGTTCTTTCTAGCTCGTCTCGGATTGAATTTA
AATTATTAAAAATATTATCTGAAAACCATATTCCTGATATTTCCTTGCAAATATTTTTTT
CGATTGTAAATTGTTCAAACTCATCATATAGATAAAAATCAATGCAACTTCTTATTGTGT
CTAACAGCTTAGCGCATAAAGATAAATTTAGACTCCAAACAAAATACTCTTCCTTTTTCT
CTTCGAAGTTATTCAAAGAGTTTACCCATTCAACTCTTAAAGGAACGTATGTAGCTATAA
ATTTCCTTGAGTCAATTATTTCTTTAGCCTTAGGATAATGAGTTGCCAATTTACTAAGGT
TATCATGTGAAAGCATTTTAATTAAGGCAGTCTTCCCAGACCCTCTAGATCCCAAAATAA
CTTGATTTTGACTTGAAAAAAGCAAATCAAATGATTCTGTCCAGATAAATTCACTTGTAA
GCTGATTTGAGTTCAGGCTTCTTGCGTTTGAACTTTCGAATAGTGTACTAATGTCATTAT
AATTCATAATGCTATTCCGCCCATAACAAAACAAAATCATCATTTCTACTTGGCATTACT
TCATATTGTAACTCTTGTGACAAATCATCAATTACACTTGACAATAGCATCCTGTTACAA
TACTTCAAGCTATCCTCTTTCAATACAACATCAGTCCATTTCACATATTTTTTAGTAGCC
TTCCACTCGGAAATTTCTCTTTTCAAGATAGCTTTAAGTTTATTTTTAGATAGCACACTT
CCAAAATACTCCTCATGGTTAATCATATCTCTATCATATTGAGAATGTTTCCATTTATGA
TTTGTAAAATATGACCATGATATTACCCTACCTCTTGAATAATTATTTTCCGGACAAAAG
TCATGATGTTCAATTAAATGAATAAAATTAGCAACTCCATTATGCCAATCTTTTAATTGG
GCACTAAAACTTCCTGCACTAAGAATATTTACCGCATAACCATCTGAATCAACTTGAAAG
TTAAAGCGAGGAATGTGTTTGTGACCATGTACGATAAAGTCAAACTCATTCTTACTGGCA
AAATGTAAGAAGTCCTCTGCATTCTTCATTTGACTTAAATCTGCATCAGCAAAAGTTCTA
TCCGTATAAATTTTTGGATGATGATGTGTTAGTAGAATTTTAAGGCGTCTATCTTTCTTT
TTTTTCATTTCGAGAAGCTTCTTCTGTAATGCATCAAGGCATTTTAAATCGACTTCTCCA
AACTTAACCTCTTTATCACAGCTATCATATGCTGAAGAGTTTACACCAACGACAATAATG
TTATCACTTTCCCAAATAGCTGAGAATGGGTCCTTATAATATGAAGAAAAACTTGTGTTA
TTTAAAACACTCGAAAAAAAATCATTGCTTTTTATATTAAGATATTTTGCTTCTCTAGTT
TTTTCTATCTTATCTCCTCTTTTTGAGGATTCTTTCTCATGCCCCCAATTTCCATCATGA
TTGCCAGGAACAAAATAAACGTTCTTGAGATCAATACTCAAAATATTTATTATGTCTTGT
ATCCTCTCAGCTGCCATTTCAAATTCAGGTATTTCCCCACTATTCGTCATATCACCGGCG
ATTAATAAATGTGTTGCGCTGAGATTTTCTGACTGAACCAATTCTCTGAAATCTTCAATA
AAATTCTCTGTAATCGCAGACGTAGCGTCACTGCTCAGAGTGCAGAAATCTTTAGCGCGG
GCAGTTTTTCCAACATGCAAATCACTTATTACCAATATTTTCATATAGTTACATGATGCA
TTATTTTTTACAGTTTATCATTATTCTATTCTAATCTACAGCAAGGAATGATAGACCTCC
CGATAGGTAACACAATCAAATGGGGTTATACTCATACGCCACCACATACGCTTCCCTGTT
CGCATCCAGATAATCCGCCCACCATTGCAGCATTAGCCTACGCTCATCCAGATGCTCCGC
TTTGTGGATGTAGGCAGCACGAACGCCATTACGTTCCTGATGACTCATCTGGCGCTCTAC
CGCATCCCGCGACCACTGGCCGGACTCCACCAGTGCGCTACAGGCCATGGTGCGGAAGCC
GTGTCCGCACACTTCGGTAGTGGTGTCATAGCCCATGGTTCGTAATGCGTTGTTGACGGT
GTTTTCACTCATCGGTTTAGTTGGCCGACGATCGCCGGGGAAAATCAGCTCATGAGCACC
GCTGATGGCCTTAATCTCTTCCAGCAGCGCTAAAGCCTGTCGGGATAACGGCACCAGATG
TTCAGAGCGCATCTTTGCGCCGCGCTGCGAATGCTTCACGTCGGGAATGGCTTCACGTTC
AGCCGGTATCGTCCACATGGCACGTTTAAAATCGATTTCCGGCCAGCGGGTAAAACGTAG
CTCACTGGAGCGGATAAAAACGCACAGCGTGAGTTTTAAGGCCAGTTTGGTTAACGCTCG
CCCTTTGTGGCGTTCTATCCGTGCCAGAAAATCCGGCAGTTTATTCAGCTTCAGGGCTGG
CCGATGGGTAGCTTTTGGCGCGGCTATCGCGCCGGAGAGGTCTTGCGCGGGGTTGCGCTC
TATCAGGTCATTCTGCACCGCGTAACGCATAATATCGGTGACGCGCTGGCGCAGTCGTGA
CGCTAAATCAAGATGGCCGTTTTGTTCGACGACTTTCAGCGGCTCCAGCAGGTCTTTGGT
TTTCAGGTCGGCAATATGGCGATGCCCGATAGCAGGTAGTAAATTTCGTTCCATATCGCG
CCATACCCGTCCTGCATGCGTTTCTGACCAGCGGTTTTGGCTAATGTTTCGGTGCCAGTC
CTGCGCGACCTTGGCAAAAGTATTCAACGCCTCTTGCGCCTGCTCTTTTTCTTCTTCGCG
CTTTTCCGTTGGGTGGATGCCCTCCAACAGCAGCAATCGTATCTCATCACGCTTCTCTCT
GGCCTTCGCCAGCGAGACTAGCGGATAGGCACCGAATGCAATCCGGCTTTCCTTACCTTC
AAAGCGATATTTGAGATACCAGCGCTTAGAACCGTTAGGGCTCACCAAAAGGTACAGGCC
ATGTGCATCCGCGAGCTTATAGGCTTTCTCGCGGGGCTTAGCGGTACGGGCAACAACGTC
AGTCAGGGCCATAATTGGGGGTCAACTCATAATCGAAGCGAATTGACCCTTATCTTGACC
CCCAAATAATCTGGATGTCAACGGATGTAAAAAGACCACTGTGGAAAAAACGCACAATCT
ACCCAGACAATAAAATCAGATTAAATCGTTATTTAACAATTATTTATGGAAGTCAGCGGA
CGATAGCGGACACAAAAAAAGCCACCCGAAGGTGGCTTGATTTTTGAATTTTGGTGCCGA
AGGCCGGACTCGAACCGGCACGTATTTCTACGGTTGATTTTGAATCAACTGCGTCTACCG
ATTTCGCCACTTCGGCACGAAGTAGTACTTTGCGGAAAACGTGGTGGATTATACAGTGGT
GCGGGCCCGGTGCAACCCCAATCCGTCGTATGGCGTTGCGAGCGCTGAAAAAATCGCCGT
TGTCGAGGTTTCGTCGTTTTCATGCGTTGCCATCGCGGCACTTTTTCGGTGTGTCCCACA
CGCCAGCAAGCAATGACACCCCATCAAAAAACACGCCGACGATGATGGAAGACAAGTCAT
CGCCATCGTTCAAAGCGGCGGTTTAGCGCTGATAAAAAAACGGGTGAGCCGCAGCCCACC
CGTTTAGTGGAAAAGCTGAATCAGCGCCGTTTCAGTAGCAGCATGATGCTGATAAACAGG
AACAACGCGCTCGGCAACAGGGCGCCCAGCATCGGCGGAATGTGGTACACCATACTGAGC
GGACCGAAGATCTGATCCAACACGTAAAACAGAAAACCGAAGCTAATGCCGATCACGATT
CGCATACCCGCCGATACGCTGCGTAGCGGGCCGAAGATGAACGACAGCGCCATCAGCATC
ATTACGGCCACGGACAGCGGCGCGAATAACTTGCTCCACATGTTGAGCAGGTAACGGTTG
GCTTCCTGGCCGCTCTGGCGCAGGTAGTTGATGTAGTCATACAAACCGCGGATCGACAGC
GCATCCGGCTCCAGCGCCACCACGCCGAGTTTGTCCGGCGTCAGGTTGGTTTTCCATTCG
CCGCTTACCGTCTGGCTGCCGCCAATCTGCTTGCTGTCGCGCAGGTCGGACTCTTCAACC
TGAGACAATTTCCAGGCGCCATTCTCATACACAGCCGACGCGGCGTAACGAACCGACAAC
AGCTTGCTTTGTTTGTCGAAGTGATAAATGTTGACGCCAACCAGTTCATTTTCTCCCGCC
ACCCGCTGAATGTAGACAAAGTCGTTGCCGTCTTTGGCCCACATCCCGCTTTGGGTCGAC
AACATCGAACCGCCGTACATCATCTGAGAACGGTAGTTGCGAGCCATCTGCTCGCCCGCC
GGTGCCATCCATTCGCCAATCGCCATGGTCAGCAGCACCAGCGGAATGGCGGTTTTCATC
ACCGAGCCGGCGATCTGCAGCCGGGTAAAACCGGAAGCCTGCATTACCACCAGCTCGCTG
CGGGTGGCCAGCGTTCCGAGCCCAAGTAGCGCGCCCAGCAGCGCGGCCATCGGGAAGAAG
ATCTCAATGTCTTTCGGCACGCTGAGCAGGGTATACACCCCAGCGCCCGCCACCGAATAG
CTGCCTTGCCCCACTTTGCGCAGTTGATCGACAAACTTGATGATGCCGGACAGCGACACC
AACATGAACAGCGTCATCATGATGGTGTTGAAAATGGTTTTACCGATATAGCGGTCCAGT
ACGCGAAACATCTTAGGCCGCTCCTTTTATTTTCTGGCGATTACCCGATTTCAGGCTGGC
GCGCATCTTGCGCGCCGGCACGCTGTCCCACAGGTTCAGGATGATGGCCAGCGCAAGATA
GGCCAGATTGGTCAGCCACATCCACACCATCGGGTCGAGCTTGCCCTTGCTGGCGTTCGA
GCGCAGCGAGCTTTGCAGCAGGAAGAACACCAGATACAGCAGCATCGCAGGCAACATACT
CAGCACCCGGCCCTGACGCGGGTTGACCGCACTCAGCGGCACCACCATCACCGCCATCAC
CAGCACCGACAGAATCAGCGTCAACCGCCAATGGAACTCGGCTCTGGCGGCAATATCAGA
AGAATGCCACAACGTCTTCAGACTCATCTGTTCGACATTGCTCGGGTCAACCGCGACCGG
CTGATAACCGACGATGGCCTGATAATTGATAAAATCGGTAATACGGAAATCACGCAGCAT
CGCCGTCCCTTCGTAACGGGTGCCTTTATTGAGCGTCACCACTTGGGAGCCGTCGCCGCG
CGCCGCGACCGTACCGCGATCGGCCACGACCACCGACGGCCGGGTGTTCTCACGCGGATG
CAACTGCGCCAGAAAGACCCGCTCAAAGTCGCCGCCGTTCACCTTGCCAACGAACAGCAC
CGAGTTGCCGTCCTGCGTCTGCTGGAACTGCCCTTCCGCCAGCGACGCCATACCTGGGTT
GGCGCGCGCCTCCGCCAGCACTTCGTCCTGATGGCGCGACGACCAGGGGCTCAGCCACAG
CACGTTCGCGGCGGCGAACGACGCCGTCAACAGCGACAGCAACAGCGCGGCCTTGAGCAA
CACGCCTTTGCTCAGCCCGCAGGCATGCATTACGGTGATTTCGCTTTCAGCGTAGAGCCG
CCCGAAGGTCATCAGCAGCCCGAGGAATAGACTCAACGGCAGAATCAGCTGCGCCATCGC
GGGCACGCCCAGCCCCAGCAGGGACAAAACCAGATTCGTTGGGATGTCGCCGTCCACGGC
AGCGCCCAGTATCCGCACCAGTTTCTGACAGAAAAAAATCAGCAACAGGATAAACAGAAT
GGCCACCTGGCTCTTAAAGGTTTCCCGTACCAGATATCGAATGATGATCACGCTTAATTA
CGCCTGTGAAAACTTGTATTTTTGCAGGAAAGTCGATAGTTTTTTCGCTAACTCGCCATT
TACACTCATTTGTGGCAACCTTCGTAGCTAAAGCGTTATTAAAACATCCCTGTTTATGGG
ATGTTTATCAGAACCTGCTGAGTATCTTCTACACAGATTCGCTACGTCGTTTAGATTAAC
ACAGGTTATGTTAACGCAACGGCGGGAAAATATTACGGAATGTCACATTCTAGCCGTAGA
TCCTGCCGTTGTCTTTAAAGATTCAGGAGAGTACATGGAGTTCAGCGTAAAAAGCGGTAG
CCCGGAAAAACAACGCAGTGCCTGCATTGTCGTCGGCGTGTTTGAACCGCGTCGGCTGTC
CCCTATCGCAGAACAACTCGATAAAATCAGCGACGGTTACATCAGCGCGCTACTTCGCCG
TGGCGAACTGGAGGGCAAGGTCGGGCAATCCCTGCTTTTGCACCATGTACCCAATATCCT
TTCCGAGCGCATTTTGCTGATTGGCTGCGGCAAAGAGCGTGAGCTTGATGAGCGCCAATA
TAAGCAGGTGATCCAGAAAACCATCAACGCTCTCAATGAAACCGGCTCGATGGAAGCCGT
CTGCTTTCTGACCGAACTGCATGTAAAAGGTCGCAACACCTACTGGAAAGTGCGTCAGGC
GGTCGAAACCGCCAAAGAAACGCTCTATACCTTTGATCAGTTGAAGACCAACAAGGTCGA
GCTGCGCCGCCCGCTGCGCAAGATGGTGTTCAACGTGCCGACCCGCCGCGAACTGACCTC
CGGCGAGCGCGCCATCCAGCACGGCCTGGCGATCGCCTCCGGCATCAAGGCGGCCAAAGA
TCTGGGCAACATGCCGCCCAACATCTGCAACGCCGCCTATCTGGCCTCGCAGGCGCGCCA
ACTGGCCGACGGCTACAGCCAGGTCACCACTCGCGTCATCGGTGAACAGCAGATGAAAGA
GCTGGGCATGAACGCCTATCTGGCGGTAGGACAAGGCTCGCAGAACGAATCGCTGATGGC
GGTGATCGAATAACAGGGCGACNNNNNNNNNNGGGTATGAAGGTGCTGTGAGAACTGAGC
GGTTATGTCGGTGTAGGTGACCAAGTGGGACCCGGACAACAACAGCAAGCCGATCGTGCT
GGTGGGCAAGGGCCTGACTTTTGACGCCGGCGGCATCTCCATTAAACCGGCCGACAGCAT
GGACGAAATGAAGTACGACATGTGCGGCGCGGCCTCGGTTTACGGCGTGATGCGCGTGGC
GGCGGAGCTGGCGTTGCCGCTCAACATCATCGGTATTCTGGCCGGTTGCGAAAATATGGT
CGATGGTCGCTCCTATCGTCCCGGCGATATCCTGACCACCATGTCCGGCCAGACGGTGGA
AGTGCTGAACACCGACGCCGAAGGCCGTCTGGTGCTGTGCGACACCCTGACCTACGTCGA
GCGCTTCGAGCCGGACGTGGTGATTGACGTCGCCACCCTGACCGGCGCCTGCGTTATCGC
GCTGGGTCACCACCTGACCGGGCTGATGTCGAACCACAATCCGCTGGCGCACGAACTGCT
GGGCGCGTCGGAACAAGCGGGCGACCGCGCCTGGCGCCTGCCGCTGGGCGACGAGTATCA
GGAACAGCTGGACTCCAACTTCGCCGATATGGCCAACATCGGCGGCCGTCCAGGTGGCGC
GATCACCGCCGGCTGTTTCCTGTCGCGCTTTACCCGCAAGTACAGTTGGGCGCATCTGGA
TATCGCCGGCACCGCCTGGCGTTCCGGCAAGGCTAAAGGCGCCACCGGCCGCCCAGTGGC
GCTGCTGTCGCAGTTTCTGCTGAACCGCGCCGGGTTGAATGACGCCGAGTAACCATCGGC
AACCGCCACCGCCGGCCGGTGGCGCATTCATCCCCTTCCGGCTTGATCCCCGCGCTTGCG
GGGATTTGTTATTCTGTCTGTAGCCCTCATCGGTATGCGGAGCACCATGAAAAACGCGAC
CTTCTATCTTATTGATCACGATCGCCTCAGCGGCGAACTGAACGCCTGCGAAGCGCTGGC
CTGCGATTTGGCGGCGGCGCGCTGGCGCGCCGGTCAGCGGGTACTGATCGCCTGCGAGGA
CGAGCAGCAGGCATTAAGGCTGGACGAGGCGCTGTGGCAACGCGAACCTCACGAATTCGT
GCCGCATAATCTGGCGGGAGAAGGGCCGCGGCAAGGCGCGCCGGTGGAGCTGGCATGGCC
GCAGAAGCGCGGCAACGCGCCGCGCGACCTGTTGATTAGCCTACAGCCGCAGTTCGCAGA
TTTTGCCACCGCTTTCCATGAAGTGATAGACTTCGTTCCTTACGAAGAATCTCTGAAACA
GTTGGCGCGCGACCGCTACAAGGCCTATCGCAGCGTCGGCTTCCAATTGACCACGGCGAC
GCCGCCAACTCACTGACTTTTTGAGCATAATGGAAAAGACATACAACCCGCACGACATTG
AGCAGCCGCTGTACGAGCACTGGGAAAAACAAGGCTACTTCAAGCCCAACGGCGACACCA
GCCAGGAAAGCTTCAGCATCATGATCCCGCCGCCCAACGTCACCGGCAGCCTGCACATGG
GTCATGCTTTCCAGCAAACCATTATGGACACGATGATCCGCTACCAGCGTATGCAGGGTA
AAAACACCCTGTGGCAGGCCGGGACCGACCACGCCGGTATCGCCACCCAGATGGTAGTGG
AGCGCAAGATCGCCGCCGAAGAGGGTAAAACCCGTCACGATTACGGCCGAGAAGCGTTCA
TCGATAAAATCTGGCAGTGGAAGGAGGAATCCGGCGGTACTATCACCCGTCAGATGCGCC
GGCTGGGCAACTCGGTAGACTGGGATCGCGAGCGCTTCACCATGGACGACGGCTTGTCCA
ACGCGGTTAAAGAAGTGTTCGTTCGTCTGTATAAAGAAGACCTGATCTACCGCGGCAAAC
GCCTGGTGAACTGGGATCCGAAACTGCGCACCGCCATTTCCGATCTGGAAGTGGAAAATC
GCGACGTCAAAGGTTCAATGTGGCACCTGCGTTACCCGCTGGCGGACGGCGCTAAAACCG
CCGACGGCAACGATTATCTGGTGGTGGCGACCACCCGTCCGGAAACTGTGCTGGGCGATA
CCGGCGTGGCGGTGAATCCGGAAGATCCGCGCTACAAGGATCTGATCGGCAAATTCCTGA
TCCTGCCGCTGGTCGGCCGCCGCATTCCGATCGTCGGCGACGAACACGCCGATATGGAAA
AAGGCACCGGCTGCGTGAAGATCACCCCGGCGCACGACTTCAACGACTACGAAGTCGGCA
AGCGTCATCAGTTACCGATGATCAACATTCTGACCTTCGACGGCGATATCCGTCAGGAAG
CGGAAGTCTTCAGCACCAACGGTGAAGCCAGTACCGCCTACAACAGCGACATTCCGGACG
CTTTCCGCGGGCTGGAACGTTTTGCCGCCCGTAAAGCGGTGGTAGCCGCCTTTGACGAAC
TGGGCCTGCTGGAAGAAATCAAAGCGCACGACCTGACCGTACCCTACGGCGACCGCGGCG
GCGTAGTCATCGAGCCGATGCTGACCGACCAGTGGTACGTCCGTGCCGGCGTGCTGGCCA
AGCCAGCCGTCGAAGCGGTGGAAGACGGCCGCATCCAGTTCGTACCAAGACAGTACGAAA
ACATGTACTTCAGCTGGATGCGCGACATTCAGGACTGGTGTATCTCCCGTCAGCTGTGGT
GGGGCCACCGTATTCCGGCGTGGTACGACGACAACGGCAAGGTGTATGTCGGCCGCGATG
AAGCCGAAGTGCGCCGCGACAACAACCTGAGCGCCGATGTAGCGTTGCGTCAGGACGAAG
ACGTGCTGGACACCTGGTTCTCCTCTGGGCTGTGGACCTTCTCCACCCTGGGTTGGCCGG
AGCAGACGCCGGAGCTGAAAGCCTTCCATCCGAGCAGCGTGATGGTCAGCGGCTTCGACA
TCATCTTCTTCTGGATTGCCCGCATGATCATGCTGACCATGCACTTCATCAAGGATGAAG
ACGGCAAGCCGCAGGTGCCGTTCCATACCGTGTACATGACCGGCCTGATCCGCGATGAGG
AAGGTCAGAAGATGTCCAAATCCAAGGGCAACGTGATTGACCCGCTGGATATGGTGGACG
GTATTTCGCTGGAAGCGCTGCTGGAAAAACGCACCGGCAACATGATGCAGCCGCAACTGG
CGGAAAAAATCCGCAAGCGTACCGAAAAACAGTTCCCGAACGGCATCGAACCGCACGGTA
CCGACGCGCTGCGCTTTACGCTGGCGGCGCTGGCTTCTACCGGCCGTGACATCAACTGGG
ACATGAAACGCCTGGAAGGTTACCGCAACTTCTGCAACAAGTTGTGGAACGCCAGCCGCT
TCGTGCTGATGAATACCGAAGATCAAGACTGCGGCTTTACTGCCGGCGGGGAAAAAGTGC
TGTCGTTGGCCGACCGCTGGATTCTGGCGGAATTCAACCGCACGATAAAAACCTACCGCG
AAGCGCTGGACGGTTACCGCTTCGATCTGGCCGCCAACGTGCTGTATGAGTTCACCTGGA
ACCAGTTCTGCGACTGGTATCTGGAACTGACTAAACCGGTGATGACCGGCGGCAGCGACG
CGGAACTGCGCGGCACTCGCCATACGCTGGTCACCGTGCTGGAAGCGCTGCTGCGTCTGG
CGCACCCGATCATTCCGTTCATTACCGAAACCATCTGGCAGCGAGTGAAAGTGCTGAAAG
GCGTGACTGACGACACCATTATGTTGCAGCCGTTCCCGGCCTTTGACGCCACGCTGGAAG
ACGAGCAGGCGTTCAACGATCTGGAGTGGATCAAACAGGCGATCGTCGCGGTGCGCAACA
TCCGCGCCGAAATGAACATCGCACCCAGCAAGCCGCTGACGCTGCTGCTGCGCGATGCGT
CCGCCGATGCCACCCGCCGTGTTCAGGACAACCCCGGCTTTATTCCGACCCTGGCCCGTC
CGGAGGGCATCACCGCGTTGCCGCGCGGGGACCAAGG
>NODE_14_length_16346_cov_4.093101
TCCGACTCCGTCGGCAACATCTACGTGCAGGGCCACGAAGATGAGATGCTGGTTCAGGAA
TTCAACCACGTCGTGACCGTGCCGACCGACCCGCAGTCCGGCCAGCCGTCCGGTCAGCGC
GTGCACAAACCGTTCAAATTCACCGTCGCGCTGAACAAAGCCGTGCCGCTGCTGTATAAC
GCGCTGGCGTCCGGCGAAATGCTGCCGACCGTGACCCTGAAGTGGTACCGCACCTCTGTC
GAAGGCAAGCAGGAGCATTTCTTCACCACCACCCTGACCGACGCCACCATCGTCGACATC
AACAACCAGATGCCGCACTGCCAGGACCCGTCCAAGCAGGATTACACCCAGCTGATCGAA
GTGTCGCTGGCCTACCGCAAGGTGGACTGGGAGCACACCGTTGCCGGTACTTCCGGCTCC
GACGACTGGCGCGCGCCGATCGAAGCGTAATCACGCCGTCACCCGGACTCCGGTCCGGGT
GTTGTCGTTTTCAGCCTGCCCTGAGCGATGGAGGCGGTCATCGCTCAGGGCGGACGCAGA
CAGGGAATAAGGAGGAAGCCAGGTGGCCAACAGTACCGGATTGCAGTTTACCGTGAAGGT
CGGCGCGTTGCCGGACACCACCTTCGCGGTGGTGGATTTTGAACTCGGCGAGGCGCTGAA
TCAGCCGTTCGCCTTGTCACTGAACCTGGCAAGCGCGTTACCCGGCATCGACTTCGGCGC
GGTGCTGGACCAGCCGTGCGAGCTGCTGGTGTGGTACGAAGGCGAGCTGCAGCGCCGGGT
CAGCGGCATCGTCAGCCGCTTTGCCCAGGGCGACACCGGTTTTCGCCGCACCCGCTATCA
GGCCGAGGTGCGACCGGCGCTGTGGCGGCTCGGTCTGCGCACCAACGCCCGACTCTTCCA
GACCCAAAAACCGGACGCCATTATCGGTACCCTGCTGGAAGAAGCCGGGATTACCGATTA
CGCCTTCGTCCTGCGCCACGACCACGCGGTGCGCGAGTACTGCGTGCAGTACCGCGAAAG
CGACCTGGCGTTCATCAACCGGCTGGCGGCAGAAGAAGGGCTGTTCTACTTCCACGAGTT
TGAAGCCGGTAAGCACCGGGTGGTGTTTGCCGATGACGCCGGCGCGCTGACCAAGGGCCC
CGAGCTGTTCTTCAATCTTGCCACGCAAGGTTTGTCGGAAGGGGCGTACGTGCGCCGTTT
CCGCTACGCCGAGGCGGTGAGCACCGCCGAGGTGGCGCTGAAGGACTACAGCTTCAAGAC
CCCGGCCTACGGGCTGCTGCACAACAAGATGAGCAGCGAGCTGGACCATCAGCGCGAGTC
CTACCAGCACTTTGATTATCCCGGCCGCTTCAAGCAGGACCCGAGCGGCAAGGCGTTTAC
CGGTTACCGGCTGGACGCGCTGCGTGCCGGGGCGATGACCGGCAGCGGCGAGTCGAATGC
CGCCGAACTGATGCCGGGTGGCACCTTTACCCTCACCGAGCATCCGAACCCGGCGTTTAA
CCTGGCCTGGCAGGTGGTGGCGGTGACCCACAGCGGGCAGCAGCCGCAGGCGCTGGAAGA
GGAAAGCGGCGGCGAGCCGACCACGCTCAGCAACAGTTTCGAGGTGGTGAAAGGCACCAC
CACCTGGCGGGCGGCGCTGCCGTACAAGCCGATGGTGGACGGCCCGCAAATTGCGACGGT
GGTGGGCCCAGCGGGCGAAGAAATTTACTGCGATCAGTACGGGCGGGTGAAGCTGCAATT
TCCGTGGGATCGCTACGGCGCCAGCGACGACCAGAGTTCTTGCTGGGTGCGGGTCAGTCA
GGGTTGGGCCGGCGGTCAGTACGGGTTAATCGCCATTCCACGTATCGGCCATGAGGTGGT
GGTGAGCTTTCTGGAGGGTGACCCGGACCAGCCGCTCATCACCGGTCGGACTTTCCATGC
CACCAACCCCACGCCGTATGTACTGCCGGAACACAAAACTCGAACCACGTTGCGTACCGA
TACCCACAAAGGCAGCGGTTTCAACGAACTTCGTTTCGAAGATGAGGCTACCCGGGAGCA
GATTTACCTGCACGCACAAAAAGACATGGACGCGGTGATCAACAACATTCATCGCCAGAG
CGTCGGGTTGGATCAGCATCTGAGTGTGGCGAACGACCAGTTCCAGCGGGTGGATCGCCA
TAGCCATCGCACCATCGGGCAGGATGATTTTGAACAGATTGGGCAGGACCATCATCAATC
GATTGGTCGCCATCTCGTACAGAGCATCACCCAATCATTCAAGCGCTTTATCGGCGGCGG
AGAGATCACCCGTATTGAAGGCAGCCGCCAGACTACGCTGTCTGGTTCGGAAGAGACGCT
GATTGGCGCGCATCAGCGCGTGCTGGTCAATACCGACAGCTACCTCAAAGCGGCGGATAT
CGTGCTGGAAGCCGGGCAGTCGCTGACTATCAAGGCACCGGGCGGGTTTATCAAAATCGA
CGGTGCCGGCGTCACCATTTCCGGCACGGTGGTGAAAATCAACGACGGCGGTTCCGCAGG
AGCGGGCACGGCGCCGGTGTCGATCGAGCCGGAGGCCCCCACCAGACCGACGCTGCCAGA
CGCGCCGGACCGGCGTTAAGGAGCCACCATGCCAGGAGCTGCGCGTTTAGGGGACAGCTG
TGCCGGTCACGGCTGCTTTCCTGCCACCCCGGTGATCGCGGGCAGTGGCGATGTGATTAT
CAATGGCAAACCGGCGGCGCGTAAAGGCGATGCGGTGTTGCTGCACGCCTGTCCATGCCC
GAATATGCCGCACGGGGTTCACAACCGGGCGATTTCCGCCGGTTCCGGTACGGTGATCAT
CAACGGCAAGCTGGCCGCCCGTATCGGCGATGCCATCGGCTGTGGCGGCTCGGTGGCGGC
CGGCAGCGGGGATGTGATTATTGGCGATACGCCTTACCAGTCGCCGGTTAAATCCTGTGC
GGAACAGTCGGCGAAAAGCCGCGCTCCGCTGCTGGCGCTAACGCCGATGCTGCTGCCCGC
CATGATGGAATGGGCCGCGACCGCCGAGCTGCCGGTGCTGGATGAGGCACTGACGGTATT
ACAGCGTAAAGATCGCTATCTGGCGCGCGCTAAGCTGGCGCAACAGGCGGCGACCATGCC
GGGCCTGAAAGACGCCGCCACCCGACTGGCGTTTAACAACGACAGCATCTTGCGCGCGGA
AGCGGCGCAGTATGTTTATCCGGTGGATGAGGTGGCGCGTAAGGTCAGAACGGTATTGCC
AAAAGCACCGGTTGGGTTGGTCCATTTAACTGCTAAGGAAATTCCAGAACTGGCTGGTGC
CAAATTTACGGATCCGGATTCCGGTTTTGGGGCCGCATTGTTCAAATCTGATATTAATGG
TGAGACGATGCTTACCTTCAGAGGAACAAATAATGCAGTAACAGGGCCAAGGACTGGATG
ACGAATCTTTCACAAGGAATGGGAAAAGATACAGCACAGTATAAGCAGGCAATGTACCTT
GCAAAGCAAGTTAAAGATATTCTTCCTGCTGATGCGGTTATTGTTGGACATTCTTTGGGC
GGTGGGCTTGGTTCTGCTGGTGTAGGTGCTAGTGGTCTGAAAGGATATACCTTCAATGCT
GCTGGACTTCATGAGAATACGGTTAGTCGATTTGGTGGATTGGCGATGGAAAAAATCAAT
CCATTAATAAAGACTCAGGCGGTAGATGGAGAAATCCTGACCATGGTGCAGACCTATGGC
AAAGCGGCATTACCTGGGTTGTTATCTGGGGCAGGAGCATTGGTTGGTGGTGGTGTCGGT
GCTGCTATTGGGGGGATTACTGGGGTGGCAACATTATTGAGTGGTGCGTTGCCCAAAGCA
GCCGGGAATATGATGCCACTTCCTGCGTCAGGGGGATCGCCGTTGGCACGCCATGGTATG
GACCAAGTTATTGCAGGTATCGAAAGTCAAAAAAAGGATGATATTGGCAGTATTACTAAG
ACACTCAAGGGGGCATGATGCAATGGCTCAAATGGCTGGGAATACTGATTATTGGAATGT
TAACCGCCTGTCAGGCGGGGGGAAGCAGCATGCAGGCCAGTGAATTTTTCAAACCACCGA
TGGTTAAGGTGTTATCCAGCATTCAGAAAGGGGATGAAGCCGCGGCCAGGCAACAACTGG
CACAGGGGCTAAACCTGAATGTGTTAGGCGAAGAAGGTATTACCCCGCTGTTGTGGTTGG
TGATGCAGCAGGATCAGGCTGGAGCCAGGTTGGCGTTAAAGCTGGGTGCTGATCCTAATT
TCCGAACGGGTACGGGTTCGTCAGCCGTTAATATGGTGGCTGGTGCGAAATCGCCTGAAT
GGTTGAAAATGATGCTGGATGCCGGTGGCGATCCTAATTCCCGTGATCACAATAAAGTGC
CTGCGTTATTTAATGCGATAGCTGAAGAACGCTGGGCGGATATTAAGCTGTTGGTAGAGC
GTGGCGCAGATGTGAATTTGACTGATGCTCAGCATACAACTAGCGCACATTATGCAGCTT
ATATTAATCAATACGAGATTGCGTACTGGCTAATAGAGCACGGCTCCAATATTAATACGT
ATTCTGCAACGGGTGCGAGTTTGGCCTGGACAGTAGAAGATAGTTTGTCGCTGATGGATC
ATCGCTCGCCACATTATCCCTGGGCGCTGAAAGTGAAGCAGTTGCTGCAACAGCGTGGGG
TAAAATTTCCCCCCTTATCTCCGGCAGAAGTCAGGGAGCGACGAGCCAAAGGTGAATTAC
TTTAAAAAAGACATCGCGGTAATTCTGTCCGTATTTCAATAGCAATATATTATTTTTTTG
TTCGTCATCGTGGTGGGGTTTATTTCCTCTGCCGAGGTTTGTCGCTGTTCTCATTCCGGT
TTTTCCTTATTTACATACCGATTAATTATCCCAGTGAAAAAATCATGACGATAACGGGCT
ATACCCTGTTTGAACTCAGTCAGCGTTGCTCGCTGCCGCTGTATGCCATTGTCGATCCGA
TGCGTTATCCGGCATTGCCGGATTTCTGGCGTGCGTTTCAACCACGGTCAGCGCAGATAT
GGCCTGTCTCTTGATCAGATCTGGCCGCCTAGGCCGCGGCCGCAAGCTCTAGAGGATCCC
CGGGTACCGAGCTCGAATTCATTATTTGTAGAGCTCATCCATGCCATGTCTAGAGGATCC
CCGGGTACCGAGCTCGAATTCATTATTTGTAGAGCTCATCCATGCCATGTGTAATCCCAG
CAGCAGTTACAAACTCAAGAAGGACCATGTGGTCACGCTTTTCGTTGGGATCTTTCGAAA
GGGCAGATTGTGTCGACAGGTAATGGTTGTCTGGTAAAAGGACAGGGCCATCGCCAATTG
GAGTATTTTGTTGATAATGGTCTGCTAGTTGAACGGATCCATCTTCAATGTTGTGGCGAA
TTTTGAAGTTAGCTTTGATTCCATTCTTTTGTTTGTCTGCCGTGATGTATACATTGTGTG
AGTTATAGTTGTACTCGAGTTTGTGTCCGAGAATGTTTCCATCTTCTTTAAAATCAATAC
CTTTTAACTCGATACGATTAACAAGGGTATCACCTTCAAACTTGACTTCAGCACGCGTCT
TGTAGTTCCCGTCATCTTTGAAAGATATAGTGCGTTCCTGTACATAACCTTCGGGCATGG
CACTCTTGAAAAAGTCATGCCGTTTCATATGATCCGGATAACGGGAAAAGCATTGAACAC
CATAAGAGAAAGTAGTGACAAGTGTTGGCCATGGAACAGGTAGTTTTCCAGTAGTGCAAA
TAAATTTAAGGGTAAGCTTTCCGTATGTAGCATCACCTTCACCCTCTCCACTGACAGAAA
ATTTGTGCCCATTAACATCACCATCTAATTCAACAAGAATTGGGACAACTCCAGTGAAAA
GTTCTTCTCCTTTGCTAGCCATATGTATATCCTCCTTAGCTAGTCAGGTACCATCCTGTC
TCTTGATCAGATCTTGATCCCCTGCGCCATCAGATCCTTGGCGGCAAGAAAGCCATCCAG
TTTACTTTGCAGGGCTTCCCAACCTTACCAGAGGGCGCCCCAGCTGGCAATTCCGGTTCG
CTTGCTGTCCATAAAACCGCCCAGTCTAGCTATCGCCATGTAAGCCCACTGCAAGCTACC
TGCTTTCTCTTTGCGCTTGCGTTTTCCCTTGTCCAGATAGCCCAGTAGCTGACATTCATC
CGGGGTCAGCACCGTTTCTGCGGACTGGCTTTCTACGTGTTCCGCTTCCTTTAGCAGCCC
TTGCGCCCTGAGTGCTTGCGGCAGCGTGAAGCTTGCATGCCTGCAGGTCGACGAGCTCGA
ATTCCTGCAGGTCGACTCTAGAGGATCCCCGGGTACCGTTGATTCATTGTTTGCCTCCCT
GCTGCGGTTTTTCACCGAAGTTCATGCCAGTCCAGCGTTTTTGCAGCAGAAAAGCCGCCG
ACTTCGGTTTGCGGTCGCGAGTGAAGATCCCTTTCTTGTTACCGCCAACGCGCAATATGC
CTTGCGAGGTCGCAAAATCGGCGAAATTCCATACCTGTTCACCGACGACGGCGCTGACGC
GATCAAAGACGCGGTGATACATATCCAGCCATGCACACTGATACTCTTCACTCCACATGT
CGGTGTACATTGAGTGCAGCCCGGCTAACGTATCCACGCCGTATTCGGTGATGATAATCG
GCTGATGCAGTTTCTCCTGCCAGGCCAGAAGTTCTTTTTCCAGTACCTTCTCTGCCGTTT
CCAAATCGCCGCTTTGGACATACCATCCGTAATAACGGTTCAGGCACAGCACATCAAAGA
GATCGCTGATGGTATCGGTGTGAGCGTCGCAGAACATTACATTGACGCAGGTGATCGGAC
GCGTCGGGTCGAGTTTACGCGTTGCTTCCGCCAGTGGCGCGAAATATTCCCGTGCACCTT
GCGGACGGGTATCCGGTTCGTTGGCAATACTCCACATCACCACGCTTGGGTGGTTTTTGT
CACGCGCTATCAGCTCTTTAATCGCCTGTAAGTGCGCTTGCTGAGTTTCCCCGTTGACTG
CCTCTTCGCTGTACAGTTCTTTCGGCTTGTTGCCCGCTTCGAAACCAATGCCTAAAGAGA
GGTTAAAGCCGACAGCAGCAGTTTCATCAATCACCACGATGCCATGTTCATCTGCCCAGT
CGAGCATCTCTTCAGCGTAAGGGTAATGCGAGGTACGGTAGGAGTTGGCCCCAATCCAGT
CCATTAATGCGTGGTCGTGCACCATCAGCACGTTATCGAATCCTTTGCCACGCAAGTCCG
CATCTTCATGACGACCAAAGCCAGTAAAGTAGAACGGTTTGTGGTTAATCAGGAACTGTT
CGCCCTTCACTGCCACTGACCGGATGCCGACGCGAAGCGGGTAGATATCACACTCTGTCT
GGCTTTTGGCTGTGACGCACAGTTCATAGAGATAACCTTCACCCGGTTGCCAGAGGTGCG
GATTCACCACTTGCAAAGTCCCGCTAGTGCCTTGTCCAGTTGCAACCACCTGTTGATCCG
CATCACGCAGTTCAACGCTGACATCACCATTGGCCACCACCTGCCAGTCAACAGACGCGT
GGTTACAGTCTTGCGCGACATGCGTCACCACGGTGATATCGTCCACCCAGGTGTTCGGCG
TGGTGTAGAGCATTACGCTGCGATGGATTCCGGCATAGTTAAAGAAATCATGGAAGTAAG
ACTGCTTTTTCTTGCCGTTTTCGTCGGTAATCACCATTCCCGGCGGGATAGTCTGCCAGT
TCAGTTCGTTGTTCACACAAACGGTGATACGTACACTTTTCCCGGCAATAACATACGGCG
TGACATCGGCTTCAAATGGCGTATAGCCGCCCTGATGCTCCATCACTTCCTGATTATTGA
CCCACACTTTGCCGTAATGAGTGACCGCATCGAAACGCAGCACGATACGCTGGCCTGCCC
AACCTTTCGGTATAAAGACTTCGCGCTGATACCAGACGTTGCCCGCATAATTACGAATAT
CTGCATCGGCGAACTGATCGTTAAAACTGCCTGGCACAGCAATTGCCCGGCTTTCTTGTA
ACGCGCTTTCCCACCAACGCTGATCAATTCCACAGTTTTCGCGATCCAGACTGAATGCCC
ACAGGCCGTCGAGTTTTTTGATTTCACGGGTTGGGGTTTCTACAGGACGTAACATAAGGG
ACTCCTCCTTAGCTAGTCAGGTACCGAGCTCGAATTCGCGCGGCCGCACTTGTGTATAAG
AGTCAGGATATGGCAACGCTTGCGCTTTGAGGGTGCCGGCGACGACTGGCAGCGCTGGGC
GCCGATGGTGGTGCAGGTGGAAGAGGGCGGACCGGGGGAAACGTTGCTGCACTGGCTGGC
GGATACACAGTCCGCGCGCCATCAGGGCGTGATGTTGATGCATAGCGAGCAGTCACTGAC
GCGAGTGGCTGATTTCTGGCAGCAACGTCTGCGCTGCCGTTATCCGGACGGCACGCTGGC
GCAGTTGCGCAGTCACGTACCGGATGTGTTGCGGCTGTGGTGGCAAACGCTGAACGTCGA
GGAACAGACGGCGTTTATCGGGCTGCTGGACGGTTTGTATCTGCCGCTGGCGGAAGACGA
CTTCAGCGTTCCTTGCCGCTATCAAGCGCTGGTGGGCCAACATGAGGAGCGGCCAGTGCC
GCAAGCCACCCACGACGACTATCTGATTACCCTAAACCGCGACCAGTTTTATCGGTTATC
CAACGACAACCGTCTGCACCGGCTGGCGAATGAGTTGTTTCTGTATGCCGGCACATTGCA
TTGGATGCAGTTGGATATCGAGGTGGTGAAAAGCCACTTTCTCAGCGGCATTACGCTGGC
CCGCATCCGCTATCCGCTTGCCTTGGAAACGGAGTGTGAAGCCTGGTCGGCCCACCGTTG
GGTAATCGGCAGCGAGTTTTATCATCATCCTGTTTTTATTCATTTGACCGAGCGTTATTC
GCTGGGCGACAGCATACGGATTTTTAAATCCGAATCCGCCCAGGTGGAAGACGTTCGCCT
TCATTATCACCGGCCCGGCTGGATGCGGGGCGAATTACCGGATACGACGGAGGTTATGCC
GTGACGCTGTCTCAATCTTTTCTGAGTCTGCAACCGGAAACGGAAGCGGCCTGGCAGGCG
CGACTGGCCGCAGGCGGGTGCTTTGTGGTCGCCGAAGCGGCACTGAACGATGCGGTCCCC
TGGCTGGCGGAGCGCTGGGGCGGCAGTCTGGAACAAACCCGTCTGTACTGGGGCGAAACC
GGACAGGTTCATGCGTCCGTCTCGCCTTATTGCATTCCCGTCCATCCGGCCAACTGGCCA
CAGGTGCGTGAACATCTGTTGACGCAGCCAGGCTGGGGACTGGGAGTACAACTCGACGGG
TTTATGCAGGCTTACTCGCCGCTCGACCAACTGCTGGAGCTGGTAAAACACTTGCGACAG
TGGAGTCTGATCGCCACCCAGGAAGGCGACAGCGCTATTCTGCGCATCAGCGATTGGGAA
GTGATCTCCCCGCTACTGGCGGCGAGTTCGCCGCAAGAAGCCACCGCGCTCTACGGCCCG
ATCGCCACCTTTTGCGATATGGCGCCCGACGGCACCGTACAGAGCCTGACGCTGACCGAA
CGAACCGCACACAACCCGCCCGATACCTTGCCGCGCTCGCTCAGCGAGGCGCAGTGGCTG
GCGCTACTGGCGCCGGCGACGCGTCAGGCGCTGGACAGCTACATGGCGCATCTCCGCACG
CATCACCAGCGCTGGCAGAACAGTGATGACGACAGCTTGCTGAATTTCACCTGTCAGCAG
ACCGAACAGGCCCGTATTCAGGGAATTAATAACGACCGCGATATCGTGCGCTATCTGGCG
CTGGCCACCGAGCTGGAACCAGCCTTTATCCACCAGCCGTGGGCGCAGACGATTCTGGCA
CAGCCGGAGTATATCGGCGCGCAAAACCGTATGGACCGCCTGTATAAGACGGCGATTGAC
CAACTGGACGACGCATAACGAAAAAGGATGACTTGTCATGAGTCAGGATAAAAAGGCGAC
GCTGCTGTCGAGTGAAGACGCAGCCAATCAGAATTTTGCCACGGATAACCAAATTTCAGG
CGGTTGCGCCAAATGCGGCTGCGAAGTGTTGATTCACTACCACTATGACTCCGGGAAACC
GGTGCCTAACGCGCCGTTCATCCTGATTGATAGCAATAAGACGGAAATCCACGGCAAAAC
CGACGCCAAAGGGTTATGCAAAATTTACGACATGGGATGCGGCACGTTTGAGCTGATGCT
GGATGAAGGCTCCGACGATTTCAAACCCCGTGAAACCGTGGAAAACAACCCGGTATTACA
GTCAAATCCGGCTTATGCGACGCTGGCGGGAGAGTATTTCACGCTGTTTTTGTTGCTGCG
CAAGCAGGGATTGGTGACCTACGACGCGGATGACAGCAGCGATCGGCATGTGGATGTCGA
CGGCGCGGGGATTTTTACCTCCATTCCCAAGGAGTACCGCAAATCCTATGACCGCTTCTG
GGAACTGGATAAACGTATTAACCACGGCAGTCGTCAGCTAAAGAAGGCGATTAACAAAAT
CCATCACAGCCTGGCGGCGGAAGTGGCGGACAAAGGCGGGGATGACAACGCGGCGCTGAT
GCTGTTTTGTGAAATCGCGCTGGGCTTTATTCCGGTGGTCGGGCAGGCGATGGATGTCTA
TTCGATCGGCGAGTGGAGCTGGCAGTCTTACCAGGAACCGGCCAAGCTGGAAGACCCGTT
GCATATCGCCGAAGGCGCACTCTGTGCGATAGGGGTAATTCCAGGATTGGGCGACGCGCT
GAAGGTCAGCGGGCGGGCGATTATCCGGGCGCTCAAGGTCGGGACGCCGAAAGAGTTGCA
GTTCGCCATCAGGACTATCCGCAGCCTGTCGGACGGCAATCTGGTGAAAGGGCTGACCAA
ACTGCGCGCTGAGCTGCAAAATTATGGCGCGCAGGCCAAAGCCCTATTGCTGAAGATTCA
TGCGGTGCTCAAACAGGTGCTGGCCGAGTCGAAGCTGAAAAACAACTGGATTGTGTCGCT
GATGAAAGACAGCTTCAGCGCCATGATCACCGCGCTGGAAAAGCTGATCGCCAAATATGA
CAGCGCGCTGGCCTATATTGAGTCCAAATTCAATGAGTTTATCGGCAAGGTCATCACCCG
CGTGAGCGGCAGCGCCAGGCCGAAGGGGAGCATCGCTAAGGCAGCCGAAGCGCCAAAAGC
GCCGGCGCATGCTGAAAGCCAGGCGGCCAAACCGGCTACCCCAAAATCCGACAATTCAAT
AACCAAGGCCGATGACGGAAAGCCGAAAAATGCGGTGAGTGAAAAGAAACGGCGCACATC
GTCGAAAGAAACCGAGGACATTAGCGCCGGGAGTAATAAGGGCGAACAGCCGGATCACGC
CCCGCAGCAGAAAAAAGCCGGGGAAGAGGACAACGCGTGCAAAGCTGGCAGCGATAAGTG
CCAGAGTGAAGGCGAGCCGGTGGATATGGCGACCGGTTACGTGGTGGACTGGCGCACCGA
CGTTGAGCTGACGGGGTTGCTGCCGTTATCCATGAAGCGCTATTACCGCTCAGGCGGGGA
GCGGAAACCGGGGCTGTTAGGGGCGCTGTGGCGCACCAACTGGGATATGAGCCTGGAGCT
GAAAAACGGCATCGCTACCCTGACTGACGGCGAGTTCAACCAGACGGTATTCGTGCTGCC
TGACGAGGGAGCGTTCAGCCGCGCGCCGTCCAGCCCGCAGTGGCGGTTGACGCGTCAACA
GGGGCAGCTCGTGCTGCAACATGTGGACGGCTTGCGTTATCGCTTTGAACATGCGCTGGG
GCTGCAACTTTGCCTCAGCGCGATGGAAGACCGGGCGGGCAACCGGATCGCCCTGCTGTG
GGATCGCGCCGATCTGTGCTGGATAGCGCTGCCGGATGGCCGTCTGGTACATGTGGAGAC
ACAGCGGCGGCGGATTGTGAAACTGACGCTGTGCGATGAGCATCGTCAGACGCTAAAAAC
GTTGGTCAGCTACCGCTACGATGCGCAAGGTCATCTGCTCAGCGTGCGCGCCGGCGAAGG
GCGTAATTTCGATTACCGCTACTCGCCGGAAGGCTGGCTGTTGCGCTGGTCCGATCTGGC
TCACACCTGGGTCGAACATGACTACGACGCGCAGGGGCGCGCGTTGCGCGACAGAACGGC
GGAAGGTTTCTGGCCCGGTTCGTTCAGTTACGACGCCGATAGCCTCACCAACCACTATCA
CAGCGGGTTCGGCGGGGTGACCACCTATGTGCGCGATGGGCGCAATAATATTCTGTGCCG
CCGCGAGCCGGACGGCGGCGAGGTCCAATTCGAGTGGGACAACAACCAGCTGGCGGCGCA
GATTGACCCGCTGGGCCAGCGCACCGTGTATCAGCGTAACGACTGGGGGCAGGTGACGGT
GGTGACGCTGCCGGACGGGAGCGTACACCGTTACGATTACGACGATGACGGTCAGCTGCT
GGCCTATACCGACCCGTTGGGCAACGCCTGGAACTATTCCCGCAACGCTCAGGGGTTGGT
GGAAACGGCCAGCGATCCGGAGGGGCGGACTTGGCATCATGCGTACACGGCGCAGGGGCT
GTTGTCGGCGGTAACCGGGCCGGATGGCCGCGAGCAGCGTTATCATTACAACCGGCGCGG
GTTGCTGGAACGGCTGGAACCGGGCGAGGCGCCGACGGTGACCTTTTTCTACGATGCGCA
GGACCGGCTGACGGCGCGACATATCGCGCATGAGCAAGGCGTGCAGGTGCGGCGCTGGGA
TTATGAAGGCGGACGCGACACGCCGTCGAAAGTGGTGTACGAAGACGGCAGCGAAACCCG
TTTTGGCTACGATACGGAAGGCAACCTGACCTCGGTGACGGATGCGCTGGGGCAGCGGTA
CCTGTTCCGCTATGGCGCGTTTGATAACCTGCTGGAAGCGACCGACCCGCTGGGTGCGAC
CGTCCGCTATCATTACAATGCGGAAGCGGAATTCGCCGGGGTGACCAACAGCCAGGGGCA
GGCGTGGCAATACCAGTTTGACGCCTGTGGCCGGCTGAGCGAAGAGCGGCATTACGACGG
CCGGGTGTACCGTTACGATTACGATGTGGCAGGCCGGCTGACAGGGCGCAGCGCACCGGA
CGGCAGCCAGCTTGCGTACGGGTATGACGTGGGCGGCCGCCTGAGCGAGATTCAGGCCTG
CCGTGCGGACGGGGCCAGTGAAGGTGTCACCACGTTCGGCTATGACCTGTCGGGCCGGCT
GCTGAAGGCGGCGAGCCCGGACGCGGTGGTGGAGTACGCGTATAACTGTGCCGGACAGGT
GGTGTCGGAGCGGGTAAACGGCGAGGAGGTGCGCACCGGTTACGACGACGGCGGGCAGCG
GTCGGTGGTGGAAGGGCTGCTGTCGTCGCTGAGTCTGGGCTGGCAGGGCGGGCGGCTGAC
CACGCTGAGCATCGGTTCGCATCAACCGCTGACGTTCAGCCACACGGCGTCGGGGTATGA
ACAGCGGCGCAGCAATGGCGAAGGTTTTGCGCTGCGCCACGAGTGGAGCGCCACCGGGCT
GCTGGCGGGCCAGGCGCTGGACGGGGTAAACGGGGTGCTGGAGCGTCGCTACCAGTACGA
CGTGCTGGACCGTCTGACGGGCATCACGGACAGTCACTGGGGTGAGCAGGCGTTCCGGCT
GAACGGCGCCGGGCAGGTGACGGCGGAGCGTCGCGAGCAGGGTCGGCAGCGGCAGGCGCG
GCTGTTTGGCTACGACAGCGAACAGAACCTGTGCGAGGTGTCGGCGATAGCGCCGGACGG
CGCAGGGCGGCTGTCGGCAAAAAACGCGGCGGTGCAGTCGTCGGCGGGTTACGATGAGGC
GGGCCGGGTGACGCAGCGCGGCGGCCGTCAGTATCAGTACGACGCCTGCGGCCGTCTGGT
GAGCCGACGGGAAAGCCGTCCCGGCTTCCGACCGCAGGAAACGCGGTTTGAGTGGGACGC
GCAGGACCGGCTGGTGCGGGTGAGTTTGCCGGACGGGGCGCGGTGGCGGTATTGTTACGA
CGCATTCGGACGGCGGGTAAGCAAGGTGCGCGAGGGCCAGGTGCCATCGGCGCAGGCGGT
AGCGCGGGTGGCGTACCGGTGGGATGGCGACCAGCTGTCGGGCCAGACGCAGTACCGTGT
TGACGGCAGCGTGGCACGCGCGGTGCAGTGGGTGTACGAGCCGGGGAGTTTCCGGCCGCT
GGCGCAGGTGGAGGAGCAGGCGGGCTAGACCCGGCTGCACTATATCGTGACGGATCTGAC
GGGCACGGCGCGGGAGCTGTGCAGCGAAACGGGAGAAGTGCACTGGCGCGGCGAACAGGG
ACTGTGGGGAGCGCACCGGGAAGAGCGGATACCCATTCCGCTGCGGCGTTATCTGGGTGA
TGCGGCGAACGAGGAGGTGTACTGCGAGCTGCGTTATCAGGGCCAGGTATACGACGCGGA
AACAGGGCTGTACTACAACCGGCACCGCTACTACGACCCGGAGTTGGGGCAGTATATCTC
GGCAGACCCGATAGGTTTACAGGGGGGTATCCGGCCGCAGGGATATGTGCATAACCCGAT
GGAGTGGGTGGATCCGCTGGGGTTGGTTGGATGTCCCGGTGAGAAAAACAAAAAAACTAC
ATATGAAGGTGAAAGCCGTCGTGATGCATTTAGGCAAGCTAAACGGGATGCTGGAATACC
AATGAGTCAACAACCCCGTAGTGTAACGAGGCCAGACCTTCTTGATGGTAACGGTAATGT
AATGCTGGATAAGAATGGGTTGCCAATTAAAACTAGACAATATGAATTCCTTAATAATAA
AGGCGAAAAAATATTTATACAGGAACATAGTTTGGGTCATACAAAAGCGACGCCTTTGCA
TGGCGCAGATCCACATTTTAATGTAAGGCCATCGGATCCCATAACTGGCGTTGCGTTAGA
CACGAAGACTCCACCGGGAGTACACGGACATTACAACTTCCTTAGAGGATACTAATTATG
TGGTTTGAACATGCTTTAGGGAAAGAGAAAATTCAATTTATGTTTGGTAATGAGTTTTCT
CTGTTAGATTTAGAGTTAATTTCATTTTCTTTTAATGTTTCTAGTTTGTATTTGAGCTTT
TCCTGTCGAAATATTCCTGAAAAATATCCTAAAAAATGGGATGGTGATGGTTTTAATTCA
TTGCTGTTAAGTATTACTCTTTCTGATGTTGTTTATTTTGAAAGTAAAGGTGCTAATGTT
ATGTTTACTTCAACACCAATAATTAAAACAGATAAAGAATTTTCGATTCTTGAAATAAAT
AACCCCAAGCTTTATTTTTACTGCAAATCAAAATTTTTAACAGTTAATGATATCAAACCT
TATATTGATGACCGTTGGGATTGATTTTCATAAAAAAGCCGGAAGTGATCCAACGATCCT
TCCGGCTTTTTTCTATTTAGCTGTCAGCGCTATTACGCCAGCATAGCGCCCGGCTCAGTC
CGGAGGATGATCCGGCCGGGCAGTGCTTCAATGCTGAACGGCGGGGTGAGTAATCCGCAC
TGGGTAAGCCAGTCGCCTGCCAGCGTCAGTTCCCCGTTATCACCAACCTGGTCCGTGCCT
TCAGTAATACCGGGAATAGCCAGATGAACGTCTTTTGGAATTGAGGTGATATATTCCTCA
GTTTCAGGCAGAGGTAGATGGCTGATGTGATCGATTTTTTAAGCGATAACAATCTCATCG
GCCTGAAGACTTGCGTTCATTCTGAGTGGTTCTGCTCCATCATCCCGGCCTCGGATGCTT
TTTCCCGTTACACATCGGCGACACAGAACTCGCTCGCGTTGGCCTCACCGATAATGCTTT
CCCGACGCTCTGTATCCTACATGTCCGTGCTGGCCCAACAGTTTCGGGTCACCTTGGGTA
TGGTCATGCAGGTTCTTTCATCCATGGCTGAAGAAATTGGTTAAACGCCCGAATAAGGCG
TGGTTGTAGCGCGGTTAACATACCTTTATCCAGTACTGGCCGCCCCGGTTCATCAATGTG
CTTACAATCCATGTAGTTCGTATAGCGGAGTTCAAACTGCATGGCCTCTACCTGTTGGCC
ATAATGACGACGCAGAATATAAACGCCGGCAAAGGGATCATTGACAGAGGTCGTAAATCC
TTCGCTGACAAGAATGTTTTGCAGATTATTTATCGTAGCGGCATGGCTTGAAACACCATG
CAGGTTGCCTAAACAAATATCGTTATCCGACGGTCCCATAAAAGCATGTAAATCAATCAA
CAGACATGAACCGAAGCGGGCTACTGTCTCCGTCAACAGTTTCCCCAAAGCCTGATGAAA
GGGCTCATGATAAAGCCGTATACGCT
>NODE_15_length_16283_cov_3.828113
GTTTAAGCGGTCTGAACCACTTTTCCCAGGCTGGCGTTTCTCCTATGCTAACCCCGGTTT
GGCAATAAATGGCACAACAATGACGTCTTTGCAGCATACACCGGCGTTGCGCGCGGGTGG
TTTTACCTTCAAACAATTTTTTGTGGCGCACGACCGTTGTGCGATGAAAGTCGGCACCGA
TGGCGTGCTGCTGGGCGCGTGGGCGCCGTTGCGGAATGAATCGCGGATTCTGGATATCGG
CTGCGGCTGCGGCCTGATTGCTCTGATGCTGGCGCAACGCAGCGGTGGGCGGGTTCCAGT
GGATGGGGTCGAGCTGGATGCCGCCGCCAGCGAGCAGGCGGCAGAGAATGCGGCGTCGTC
GCCCTGGGTCGACAGTATACGGATTCATCAGACCGACATTCTTGCCTATATCCGCGCTGT
CGCATCGCGTTATTCCCTGATTGTCAGTAATCCGCCTTATTTTTCCCCGGGTGTCGATTG
CGCCTCAGCCCAGCGCGCGCAGGCGCGTTATACCGCCACGCTAACTCATGAGACGCTGCT
GGATTGCGCCAGCCGGTTGCTGACGCCGGACGGGCGGTTTTGCGTGGTGTTGCCAGCACA
GGCAACGGATAACTTTCTGAAGCTGGCGCAGCAGTCGGCGTGGCATGCCGATGCCTGGGT
TGATGTCGCGGATAATTCGGCCCGGCCGGTAAACCGGGTGCTGTTGTCGTTGAGGCGACA
GCCCGTGACGCTGGACCGGACGTCGCTAATCATCCGTGACGACAGCCGTCAGTATTCGGC
GTCGTTTCAGGCGCTGGCGCGAGATTTCTATTTGTCGATGTGAGTGGGCGTGTTGGTGTT
GCTTGCCGGGTGTGCGCCCGGCATTTATGGTCAGGGATGCAGGATGGTGGGATGCGCCTT
TTCCGCTCGTTGCGGATAATCGAGCGTGTAGTGCAAGCCGCGGCTCTCTTTGCGCGCCAG
CGCGCAGCGTACAATCAATTCCGCCACCTGAACCAAATTGCGTAACTCCAGCAGATTGTT
GGAGAGGCGGAAATGGGCATAATACTCGCTGATTTCCTGCTGTAGCAGCGAGATACGCCG
CTGCGCGCGTTCCAGTCTCTTCGTCGTGCGTACGATACCGACGTAATCCCACATTAATAG
CCGCAGTTCGTGCCAGTTGTGCTGAATCACGACTCTTTCGTCCGAGTTTTCCACCTGACT
TTCGTCCCAGCACGGTAACGATTCCACCAGCGTTTTCTCCGGCAAATGCTGCAGAATGTC
CCCGGCGGCGGACCAGCCATACACCAGACACTCCAGCAGCGAGTTGGACGCCATGCGGTT
GGCACCATGCAGGCCGGTATAACTGACTTCGCCAATCGCGTACAGACCGTCCAGGTCAGT
GCGTCCCTGTTGGTCAACCACCACGCCGCCGCAGGTGTAGTGGGCGGCGGGGACGACGGG
AATCGGCTCGCGGGTCAGGTCAAGTCCCAGCGATAGCAGTTTTTCATGAATAGTGGGAAA
ATGCTGCGTGATGAAATCCGCCGGTTTGTGGCTGATGTCCAGATACATGCAGTCCGCACC
TAGTCGTTTCATTTCGTGGTCTATCGCCCGGGCGACAATATCCCGCGGCGCCAGTTCCGC
ACGTTTATCAAAGGCGGGCATAAAACGGCTGCCGTCCGGACGCGTCAGCCAGGCACCTTC
GCCGCGTAGCGCTTCAGTCAGCAAAAAATTGCGGGCTTGCGGATGGTACAGGCAAGTGGG
GTGAAACTGGTTGAACTCCATGTTCGCCACCCGGCAGCCGGCACGCCAGGCCATTGCTAT
GCCGTCGCCGGAAGAAATGTCGGGGTTGGTGGTGTACTGGTAGACCTTGGACGCGCCGCC
GGTAGCGAGCACGACGGCTTTGGCGCGGCACGATTCGACATGCTCTTTTTCCCTGTTCCA
CAGGTAAGCGCCAACTATCCGTTTGTGGCCGGGCAGACCGAGCTTGCTGGAGGTGATCAA
ATCCACCGCATTGCAACGCTCCAGTAATACGATATTGGGATGCTGCCTTACCTGACTGAC
CAATGTGGTTTCCATCGCTTTGCCGGTAGCGTCCGCGGCGTGCAGGATACGGCGATGGCT
GTGACCGCCTTCGCGCGTCAGATGATAGCGCGCTTCGCCGTGCGGTGCGGTTTCGGTATC
GAACTGAACGCCCTGATCGATCAACCATTGCACGCAATGACGGGCGTTACGGGCAATAAA
CGATACCGCTTCCCGGTCACACAGGCCGTCGCCGGCAATCAGGGTATCGTCGATGTGGGC
GTCGACGCTGTCGGTTTCATCGAATACAGCGGCGATCCCGCCTTGGGCGTAAAAGGTAGC
GCTTTCGCTTAGCGGCCCTTTGCTGAGCACCATCACGCGGGCATGGGGCGCCAGACGCAG
CGCCAGTGATAACCCGGCGGCGCCGCTGCCGATGATCAGCACATCACAATGGTAGTCTTT
GATAGACGACATAAGAGTTTTTGTTTAATTTATAAAACCGTATTTTTGAATTTAGCACGA
TATTTATCTTAAATGCAGTTTTTTGTTTTATGTATTAAACAAGCTTGATGCGAAATAGTA
GAACGGGGTGCCAGCAGCAGGCTTTTGACGTATGATTTTCGCGGTTGTACGGGGCAGCAA
TCAGAATAAAACCCCGGAGGGCGGCACGGCGGTATGCGGCGGGCATCCGGCAGGATGCAA
AAAATGCTTCATGCAACGGAACTTTACGACGTAAAAAGACTCCAACCCGGTGCTTGCTCG
ATTTCAGATATATGGCTGGCAGTACATGACTTAGGCGTGGCGACACGGTTTTGGGGAGAC
ATGATCTCGGATGAGCGAGCAGTTAGCGGATCAGGTGCTGGTTGAGCGGGTCCAGAAAGG
CGACAGAAAAGCGTTTAACTTACTGGTCGTCCGTTATCAGCATAAAGTGGCGAGCCTGGT
ATCGCGTTACGTTCCCGCCGGGGACGTGCCCGATGTGGTGCAAGAATCGTCTATCAAAGC
CTATCGCGCGCTGGAATCGTTTCGTGGCGAGAGTGCCTTTTACACCTGGCTGTACCGTAT
TGCCGTCAACACGGCGAAGAATTATCTGGTGGCTCAGGGGCGGCGTCCACCGTCCAGCGA
TGTGGATGCCAATGACGCGGAAAATTACGAAAATGCCAGCGCGTTGAAAGAAATATCGAA
CCCTGAGAACTTAATGTTGTCTGAGGAATTACGACGGATCGTTTTCCATACTATTGAGTC
ATTGCCTGAAGATTTGCGTCTGGCAATTACGCTGCGTGAACTGGATGGGCTGAGCTATGA
GGAAATCGCCGCCATCATGGATTGCCCGGTCGGCACTGTCCGCTCGCGTATATTCCGCGC
ACGGGAAGCGATTGATAATAAAGTGCAACCGCTTATTCAGCGTTAGCTTGTTCTTAACGT
TACTCATGACGGGTTTGACAAGGTAAGGTGAAGTTATGCAGAAAGAAAAACTTTCCGCTT
TAATGGATGGTGAGGCAGTGGACAATGCACTGCTGGGCGCCTTGTCGAAAGACGACAAGT
TGCAGCAAAGCTGGCAGCGCTATCACCTGGTGCGTGACACTCTGCGGGGCGATGTCAGCG
AAACGCTGATGAATATTGATATCGCCGCTCGGGTGGCCGCCGCCCTCGAACAGGAACCGG
TGCAATTCAACCCGCAGGCGGTGCCGGAATCCCAGCCTCATCCCCGCAGCTGGCAGGCGT
TGCCGTTCTGGCACAAGGTTCGTCCTCTGGCCAGCCATCTGACGCAGATTGGTATGGCGG
CCTGTGTTTCGCTGGCGGTGATTGTCGGGGTACAGCATTACCAGCAAAACAATGCGATGA
GCGACAGTGTGGCGGAAACGACGCCGGCACTTAGCACACTGCCTGTGATGGGCGGTTCGG
CTTCCCCGGTCAGTTTGAGCGTGCCGGCCGAGAACAGCGCAGCGCATACCGGGCAACGTC
AGATGCAGGCGCAGCATGAACGCATCAATGCGCTGTTGCAGGATTACGAATTGCAACGCC
GCGTGCATTCCGATCAACTCCAACTGCAACAGCAGGGGAGCCAACAGCAAGCCGCCGTAC
AGGTGCCCGGTACTCAGTCATTAGGAATTCAACCGCAGTAATGAAGCGCTCCTGGTTTGC
CGCATGCATATTGTTGGGCAGCCTGTCTTATTCCTCCCTCGCCCCGGCAAGCGATTCCGG
GGCGTTGTTGCAGCAGATGAGCAGCGCCAGCCGATCACTGAACTACGAGATTTACTACAT
CAGCGTTTCCCGGCAGGGCATCGAGTCACTACGCTACCGTCATACGGTGCAAAATGGCGA
GACTCTGGCCGAGTTGATCCATCTGGACGGGCCGAAGCGTGAAGTGATTCAGCGCGGCAG
CGACATCAGCTATTTCGAAGCGGATGCCGAACCGTTTACCTTGTCGGGCGACCATATTGT
CGACTCGTTGCCGGCCCTGATTTTTGCCAATGTGGAACGGCTGTCCGCTTATTACGATTT
TATCCCTACCGGCCGAATTCGTCTGGCAGATCGCCAGGGCGATGTGGTGAGAATCGTCTC
ACGGGACGGCACCCGTTTCAGTTATATCGTCTGCCTTGATGCGGAGTCGCGTTTGCCGTT
GCGGGTTGATCTGCTTGATCAGAATGGCGATCTACTTGAGCAGTACCGGGTGATTTCTGT
CACGGTGGACAAAAATGTGCAGCTTGCCATGAAGCCGACGGATAAGATCAGCCAGCCGCC
GCTGCTCAGCATTCCCACCACCTCGAGCGCTAATTTCAACTGGGTGACGGAATGGCTGCC
GGTTGGCGTAGAAGAAGTGTCACGCAGTCAGCGGCCACTGCCTGGGGTTACCGGTCTGGT
GGAGACGCGTCTTTATAGCGATGGATTATTCAGTTTTTCCGTCAATATCAGCCCGGTTGG
GGAGAACCATCCCGATCAAAATGCATCGCTGGGCCGTAAAACTATCCATACCGAAGTGCG
GGATAACCAGGAAATCACCGTGATTGGCGAACTGCCGCTGGCGACAGCCAAACGCATCGC
GGATAACGTGATCTTCAAGGCGCAACCATGATCAAGGTGCAACTATTGATCAAGGTGCAA
CCATGATCAAAGAGTGGGCGACGGTGGTTTCATGGCAGGCTGGCACCGCTGTGTTGCTGT
GTGAACAGCGTTCCGGCTGCCAGAGCTGTCAGTCTCGCTCGTCCTGTGGCACCGGCGTGC
TGAACCAGATTGGCGGTGCGGCAATGCATCGATTGACCGTCCCGTATTCACAGCCGCTGC
TTCCCGGCCAACGGGTGGAAATCGGCCTGGCGGAGTCAAGCCTGCTGCGTTCGGCGATGC
TGGTCTATTTGTTGCCATTGCTGGGGCTGATGCTGGGCGCTGCCTTAATGCAATACTGGC
TGGGCAGCGAACCGGCGACGGTGGCGGGAGCATTTGCCGGCGTGGCGGTCAGTTTCGCTG
CTGTAAAGCGGTTATCGGCGAAAATCGGCAATAACCAGCGTTATCAGCCGGTGATTCTGC
AGGTTTCTTTGCCCGAAAATCTGTTACGTACCGATGTAACTCCGGGGCGCTGAAACGCAG
GCGGCTTGCCGGCTGGTCGGCCTCTCCCCCTCCCGATTTTTTGCTTTTAATGACTTTTTA
CCTCTGCTTTCATCTTCTCATCTGCAACCTTGCCATAATCAAGGAATTGATTCGGTGCGC
CATGACTAGGTTTTCCACCGTCTGGCATGTAGAATGCTGCGATTCAGGTATATGACAGTG
GCTATGGCTGTCATCACATTGCGCGTGCCGTTCGGCAAGAATTTCAGAAATACCAAGGTA
GAAAAACTTTTATAATGAAGCGTATACGAAATTTCTCCATTATTGCTCACATCGACCACG
GTAAGTCGACGCTCTCTGACCGCATCATTCAAATTTGTGGTGGCTTGTCCGAACGTGAAA
TGGAGGCGCAAGTGCTGGACTCCATGGATCTGGAGCGCGAACGCGGTATTACCATCAAGG
CTCAGAGTGTGACGCTGGATTACAAAGCCTCTGACGGCGAGACCTATCAACTGAACTTTA
TCGATACCCCAGGTCACGTTGACTTTTCCTATGAGGTTTCCCGCTCGCTGGCTGCCTGCG
AAGGGGCGTTGCTGGTGGTGGACGCCGGTCAGGGGGTTGAAGCGCAGACACTGGCTAACT
GCTACACCGCGCTCGAAATGGATCTGGAAGTGGTGCCGGTGCTGAACAAGATTGACCTGC
CGGCCGCGGATCCGGATCGCGTCAGCCAGGAAATCGAAGATATCGTGGGTATCGACGCCA
CCGACGCGGTGCGCTGTTCCGCCAAGACCGGCGTAGGCGTACCGGATGTGCTGGAGCGTC
TGGTGCGTGATATTCCGTCGCCGGAAGGCGATGCCGACGCTCCGTTGCAGGCGCTGATCA
TCGACTCTTGGTTCGACAACTATCTGGGCGTGGTGTCACTGATCCGTATCAAGAACGGTA
CGCTGCGCAAAGGCGATAAAGTTAAGGTGATGAGCACCGGTCAGGTGTACAACGCCGAAC
GTCTCGGGATTTTTACGCCCAAGCAGGTGGATCGCGACGCGCTGCAGTGCGGCGAAGTGG
GCTGGCTGGTATGCGCCATCAAAGATATTCTGGGCGCCCCGGTGGGCGATACCCTGACGC
TGGCGCGTAAACCGGCTGAAAAGCCGCTGCCGGGCTTTAAAAAGGTCAAACCGCAGGTGT
ACGCCGGTCTGTTCCCGATCAGCTCCGACGACTATGAAGCTTTCCGCGATGCGCTGGGTA
AACTCAGCCTGAACGATGCGTCGCTGTTTTACGAACCGGAAAGCTCCACGGCGCTGGGCT
TCGGTTTCCGCTGCGGTTTCCTTGGTCTGCTGCACATGGAGATCATTCAGGAGCGTCTGG
AGCGTGAGTACGATCTCGACCTGATCACGACCGCGCCGACGGTGGTGTACGAGGTGAAAA
CCACCGGCAACGAGGTGATCTATGTCGATAGCCCATCCAAACTGCCGCCGGTCAATAATA
TTGAAGAACTGCGCGAGCCGATCGCCGAGTGCCACATGCTGTTGCCGCAGGAGTATCTGG
GCAACGTGATCACTCTGTGTATTGAAAAACGCGGCGTGCAGACCAATATGGTCTATCACG
GCAATCAGGTGGCGCTGACTTATGAAATCCCGATGGCGGAAGTGGTGCTCGACTTCTTCG
ACCGTCTCAAGTCCACTTCCCGTGGCTATGCATCGCTGGATTACGGCTTTAAGCGCTTCC
AGGCATCGGACATGGTGCGTGTGGACGTACTGATCAACAGCGAACGTGTGGACGCGCTGG
CGTTGATCACTCACCGTGATAACTCGATGTATCGCGGCCGTGAGCTGGTGGAAAAAATGA
AAGACCTGATCCCGCGTCAGCAGTTTGACATTGCGATTCAGGCTGCTATCGGCAACCATA
TTATTGCCCGCGCCACCGTGAAACAGCTGCGCAAGAACGTTCTGGCGAAGTGTTACGGCG
GTGACGTCAGCCGTAAGAAGAAACTGTTGCAGAAGCAGAAGGACGGGAAGAAACGCATGA
AGCAGGTAGGGAACGTCGAACTGCCGCAGGAAGCGTTTTTGGCCATTCTGCATGTTGGAA
AAGAAAGCAAATAAATCCTGAGGAGTTGGCATGGCCAATATGTTTGCCCTGATTTTGGCA
TTGGCAACGCTGGTGACCGGCATTGTCTGGTGTCTGGAGCGGTTCAAATGGGCGCCGGCG
CGGCGCGCCAAGATTTCCGCGCTGAGCCAGCCGGTTAATGGGGCTGTCGACGAGAAAACG
CTGGCACACAGTATCAAGCAGCCGGGTTGGATCGAAACATTTGCATCGGTTTTCCCTGTG
CTGGCGCTGGTGTTTGTCGTGCGCTCATTCATTTTCGAACCGTTTCAGATCCCTTCCGGT
TCGATGATGCCGACGCTGTTGATCGGGGATTTCATTCTGGTCGAAAAATTTGCTTACGGC
ATCAAGGATCCGATCACCCAGACAACCTTGATTGAAACCGGGCACCCGAAACGTGGCGAT
ATCGCGGTATTCAAATACCCTGAAAATCCGCGTCTGGATTACATCAAGCGTGTTGTCGGT
CTGCCGGGAGACCGCGTCAGTTACGACCCGATTGCCAAGCAGGTCACTATTCAGCCGGGG
TGCGGCGACAAGCCGAGCTGCGGCAGCGCTTTGCCGGTGACCTACAGCAATGTGGAGCCC
AGTGATTTCGTACAGACATTCAGCGGAGCCGGGCGCGAGATGACCAGCGGTTTCTACCAG
ATTCCGGTTGGTCAGAAGAGTGAAGGCATCCGTATGGCTGTTCGCAAGGAAACGTTGGGG
GAAGTCACCCACAATATCCTCACCGTGCCGGGCGCTCAGGATCAACTGGGGCTTTATTAC
CAGCAGATGCGTCAGTCGCTGGGGTCCTGGGTGGTGCCAGCCGGCCACTACTTCATGATG
GGCGATAATCGCGATAATAGCGCGGACAGCCGTTATTGGGGATTTGTGCCGGAGCGGAAT
CTGGTGGGTAAGGCGACAGCTATCTGGATGAGTTTTGAAAAACAAGAAGGTGAATGGCCT
ACCGGTGTGCGTTTAAGCCGTATTGGTGGAATTCATTAATTGAATGTAAATAAACTCGCA
GCATATTTGCGACTTCCGTTGTAGAATATTTCCGAATAATAAATGCTGGCTCCCGGGCGG
GAGCCACTGCAAACGAAACAGTTTTGACTTTTTAGTGGCAAGACAGGGCTGTTCCGTATG
CAGTTGTTTAAAAAGGCATTATAGATCTATTGGTAACACATGAATCCCATCCTGATAAAT
CGTTTACAAAAAAAACTGGGCTATACTTTCCAACAATATGACCTTTTATTACAGGCACTG
ACTCACCGCAGCGCCAGTAGTAAACATAACGAACGGCTGGAGTTCCTGGGGGATTCCATC
CTGAGTTTCGTTATCGCCAACGCGCTGTATCATCAGTTTCCGCGTGTTGACGAAGGCGAT
ATGAGCCGAATGCGCGCTACGCTGGTACGCGGCAATACGCTGGCGGAGATTGCCCGAGAG
TTTGAACTGGGCGAGTGCCTGCGTCTTGGTCCCGGTGAATTGAAAAGCGGCGGTTTTCGC
CGTGAGTCGATTCTGGCGGATACCGTGGAAGCGTTGATTGGCGGTGTGTTTCTGGACAGC
AATATCCAGACCGTCGAGCGGCTGATTCTGCAGTGGTACCAGACCCGTCTGGATGAGATT
AGCCCAGGCGACAAGCAAAAAGATCCGAAAACCCGCCTGCAGGAATTCCTGCAGGGACGC
CATCTGCCGTTGCCTACCTATCTGGTGGTGCAGGTGCGTGGCGAGGCGCACGATCAGGAA
TTTACCATTCATTGCCAGGTCAGCGGGTTTAGCGAGCCGGTAGTGGGTACCGGGTCAAGC
CGTCGTAAAGCTGAGCAGGCTGCGGCGGAACAGGCCCTGAAAAAGCTGGAGCTTGAATGA
GCGAAGAACAAACCTACTGCGGCTTTGTCGCGATTGTTGGCCGGCCGAACGTCGGTAAAT
CCACCTTGCTGAACCAGCTGTTGGGGCAGAAGGTGTCCATTACCTCCCGTAAGCCGCAGA
CGACGCGTCACCGTATTATGGGTATCCATACCGAGGGGCCGTATCAGGCTATCTATGTGG
ATACGCCTGGGTTGCACATTGAAGAAAAGCGCGCCATCAACCGCCTGATGAACCGTGCTG
CCAGCAGTTCGATCGGTGATGTGGAATTGATCATCTTTGTGGTGGAAGGTACCCACTGGA
CAGACGATGATGAAATGGTGGTGAACAAGCTGCGCGACCAAAAAATGCCGGTGCTGTTGG
CCATCAACAAAGTGGATAACGTGGCGGACAAAACCAAATTGCTGCCGCATATCCAGATGT
TGAGCGAAAAGATGAGTTTCCTCGATGTGGTGCCGATTTCCGCCGAGAAGGGGACCAATG
TCGATACTATCGCCGCGATTGTGCGCAAACATCTGCCGCAGGCCATTCACCATTTCCCGG
AAGACTATATTACCGACCGTTCACAGCGTTTCATGGCGTCGGAAATTATTCGCGAAAAGC
TGATGCGTTTTCTGGGTGAAGAATTGCCGTATTCGGTTACGGTGGAAATTGAGCGTTTCG
TTGCCAATGAGCGTGGCGGTTACGATATCAACGGCCTGATTCTGGTAGAGCGCGAAGGCC
AGAAGAAGATGGTGATCGGTAATAAAGGCTCCAAGATTAAAACCATCGGTATCGAGGCGC
GTCAGGACATGGAGCAGATGTTTGAGGCCAAAGTTCATCTGGAACTGTGGGTGAAGGTTA
AATCCGGCTGGGCAGACGATGAACGTGCGCTGCGTAGCCTGGGTTATATCGACGATTTGT
AAGGTGTTCGCCGATGGAAGGCTGGCAGCGCGCGTTTGTCTTGCATGGGCGGCCTTACAG
TGAAACCAGCCTGTTGCTGGATCTGTTTTCTGAAAATGAAGGTCGCGTGCGGGTGCTGGC
GAAAGGTGCTCGGGCGCGGCGTTCCAGTCTCAAGGGCGCTCTCCAGCCTTTTACGCCGCT
GCTGGTGCGGTGGGGTGGGCGCGGTGAAGTCAAAACCCTGCGCAATGCTGAGCCGGTTTC
TCTGGCGTTACCGCTGAGCGGTCCGTTGTTATACAGTGGCTTGTATGTGAACGAGTTGCT
GACGCGGGTATTGGAACTGGAGACCGATTATTCCGCCCTGTTTTTCGATTATCTCCATTG
TCTGCAGCAGTTGGCTGCCACCAGCGGCTCGCCTGAGCCGGCCTTGCGCCGCTTCGAATT
GGCGTTGTTGCAGCATCTTGGTTATGGCGTGGATTTCTTGCACTGTGCCGGCAGCGGCGA
ACCGGTTGCCGATACCATGACCTACCGTTATCGGGCGGAAAAAGGCTTTATTGCCAGCCT
GGTGGTGGATAACGTCAGTTTCACCGGGCGCGAGCTACAGGCGCTGGCGTCAAGGGAGTT
TCCCGACATTGATACCCTGCGTGCCGCCAAGCGTTTTACCCGCATGGCGTTGAAACCCTA
TCTTGGCGGCAAACCACTGAAAAGCCGGGAATTATTTCGACAGTTTATACCAAAACCCTA
TAAGGCGTCGCCGGACGGCAAGATCTAGTACCGGCACGGTATCGTCATGTGCAGCCGGGG
TGTACACTGCGGCGGTCATTTATTGTTGAAGGATGGATCATGGCTGAGTTGTTGTTGGGC
GTAAATATTGACCATATCGCCACCCTGCGTAATGCTCGTGGCACGGCGTATCCCGATCCG
GTACAAGCGGCATTTGTGGCGGAACAGGCGGGAGCGGACGGTATCACCGTACACCTGCGT
GAAGATCGACGCCATATTACCGATCGCGATGTGCGCCTGTTGCGCCAGACCATCCAGACC
CGTATGAATCTGGAAATGGCGGTAACGGATGAAATGCTGGCGATAGCCTGCGAGCTGAAA
CCGCATTTTTGTTGCCTGGTGCCGGAAAAACGGCAGGAAGTGACGACGGAAGGCGGACTC
GATGTGGCCGGCCAGCTCGATCGCATGACCGCTGCGGTGACGCAATTGCGCCAGGCTGGT
ATTCAGGTGTCGTTGTTTATCGATGCCGACCACGCCCAGATAGACGCCGCGGTAGCCAGC
GGAGCGCCTTATATTGAAATCCATACCGGCGCTTATGCCGATGCGGAAAGCGATGCTGCC
CGGCTGCAGGAGTTTGAGCGTATCCGTGACGCGGCGGCCTACGCTGCGAGTCGGGGTATC
AAGGTTAACGCCGGTCATGGTCTGACCTATCATAACGTCCAGCCGATTGCGGCGCTGCCG
GAAATGCACGAACTGAACATTGGTCACGCCATTATCGGACGTGCGGTGATGAACGGTCTG
GCGGCGGCGGTGGCGGAGATGAAAACCCTGATGCGAGAAGCCCGTCGCTGATGGCGATTC
TGGGACTCGGCACGGACATTGTCGAAATCGCCCGTATTGAAGCGATCACCGGTCGTTCCG
GTGATCGTCTCGCCCGGCGGGTGCTCAGCGAGCAGGAATGGTTGCAGTATCAGGCTCATT
CGCAGCCGATTCGGTTTCTGGCCAAGCGCTTTGCGGTTAAAGAGGCCGCTGCCAAGGCGT
TTGGCACCGGTATTCGCGATGGTCTGGCCTTTGCACAGTTCGAAGTGGCGAATGATTCTC
TGGGCAAACCGTGCTTACGGTTTCTGGCGCGCGCTGCCGAACTGGCCGAGACAATGGGTG
TCCGGCAGGTGCATGTTTCGCTGGCGGATGAGCGCCACTATGCCTGTGCGACCGTGATTA
TTGAAAATTAGAATTGAGCGGCACCGGGCTGGCTGATATTACAATTGAGTGGCAATTACA
ATTGATCGGCATGGTGCAACAGGACAAATTTTTCCCACAGTTGATCGTGGTTTTCCAGGC
GATTAGTGTCTTTGAGAATGGTGTTGTCTATCGGGCAGACCTTCTGACAGGTTGGCGTAT
CGTAGTGCCCGACGCACTCGGTACAGCGTAACGGGTCAATTTCATAGATCTCATTCCCCA
TCGATATCGCCTGATTGGGGCATTCCGGCTCACACATATCGCAGTTAATGCATTTCGCGG
TAATCAGCAGCGCCATGTTTTCTTTCCTTTCATAAATCAGCCGTCGATTATACTCTTCTG
TGCGCCGGTTACACAGCCTGGTTGAGGTATAAACGGTGCAGGCGGAGAAGGGCTAAAAAA
AACAGCCTATTCGCTTGATTGAGAGACTATACGACGAAGACATTAATCACTATTATGCGA
TTGTAATGCATAATTTTTCATAGCTTTTTGATATAAAAAAACAAAAATTCCCATGCAATG
TGTCCGTCATATTCGCTTTGTACTGTAACTCGCATTACAGTTAACTTGGATAAAGATTGT
CAGGGCAAGGCCGATAAACTCATGTATGCATGTGGTATACTTTTATTCGTAAGCATATCC
TTCAATGGCGGAACATATAGTGCAGCAAAATAGTCACTTTAATCAGCCCGGCTCTGAAGC
TTCCATCACCGGGGAGGCACAGTTTGCAGATGCTGATTACTGGCGCAGCTGCCACAGGTG
GTACAGATTCCAACCCATTTACCGTACTTCCGGTCGTCTAATGGGAATTGAATTGCTAAC
AGCCGTTTTTCACCCGTCCATGCCGCACAAGCTTTTATCTCCTGAACACTACTTTGCCCG
CCTCAATGTCGAAGAACGCTTAAATATCGTTATTGAACAATTGCAGTTACTGAGCCAGTG
GCATGAGCGTTTTGTTCAGGATGGACTGCGCGCATCCGTCAATATTGATGGGTTGACGCT
GTTGGCGCTGCAGGAAAACCGCAAAGCCAAAAAACTGCTGGCGACCATGCCTTGGTTACG
TTTTGAACTGGTTGAAAGCCTGGCTGTTCTGCCTCACGACACGCTGGCGACACTACCTGA
AGCAGGGCAGCTCTGGTTGGATGATTTTGGCTGCGGCGCGGCGAATTTCTCCTCGCTGTC
GCCGGCAAGATACGACTGCATCAAGATCGCCCGCGAACTTTTCATTATGTTACTCAAGAG
CGAAGAGGGACGGCAGCTGTTTCCGTCACTGGTCACTCTGATTGCCACTTACTGTAATGA
TGTCGTCATTGAAGGGGTTGAAACTGAAGAAGAGTGGGAAATCGTCAGACAATCTAATGC
CTCGGCAGCCCAGGGGTATTTCTTGTCCCGACCTCAACCGTTTGAAAATCTCGAAGATCT
TCGTTCCGAGTTGTAATCATCCCTTCATTTATGTCCGCTCTGTTGCCTTTATCCGGGCAT
ACCATGCATTCAGACTCCCTGGAAACCTGCAGTCGTTCTCATCAGAACGTTGAGGGTAAA
AGAAAATTCATACTCCATCAATATACAGTATAAAATAAATGATTAGATTGCTATTCATGG
ACTTTTCATTTTTTGTGCCTTGTTTTTTATATAAATATAGTGTTTTATGTGGCCGAGGTT
CTGTTTGTTGAACAAGTAAACTGTGACGGTAGTCGAAAAAAACACCAATCATAAGAGAAA
GAACTGATTGATTTTATTGTTTCAATTATTTGATTTATAAAGACAAAAAAATACATGTTT
GCTACCAACGATCAAAAAGCGACTGATGATAGTTATTTTTGATTAAAATGGTGGGACTTA
TCGGTATAATTGATTTGCTTACGAAAAATTGATAGTCAAAATACTGCGCTACGAAATCTG
TAAAGAGCTGTATCAAAATATTAGCCAGGCTTATGTCTATAACTATCATTAATATAACTG
ATTAAGCTAATTCTCTTGATTCTATTATTTAGGTCTGCACACAGCGATATAATGGAGGCT
TTATGCTGTCGTTTTTATGGCTATGAACCTGTCCTGCAGAGCTGGATAGTTTTTTCATTC
ATCCTTTCTACTCTCCGGAAATGTGCCAACCCTAAAAATCCATACAAGGGGAGTTACTAC
CGGGATTTTTCGTCTTCAGTGATGCGATTTGTTCGATCAGGACCGTTCCGGGCCTGAGGA
GAGTGTTATTGTGTATGAAATTATAATAACCCTATTAATAGTACTCTTAGGGATTTCTTC
TGCAAGGAGCCGCAAATTCCAGGAAAAAGCTAACGCGGAACAAAAAAAGCAGGACTTCCT
GAACATGGTGTTCTTTGCCGCCGAATACAGCCCCTCATCCATTATGATCGCTAATGAAAG
CTGCGAAATCGTGTACGTGAACCGGCAGTTCACCGTGATGTCGGGTTATGAAGCAGAAGA
AGTGATCGGACGCAAGACGAATATATTAAGTTCCGGCATGACCAACGCCAGCGTGTATGA
GGAACTGTGGTCCACACTGAATAAAGGTGAGATTTGGAACGGAGAGTTTATTAACCGTAA
GAAAAACGGACAGTTATATTGGGAAAAAGCCAGCATCGTCAAAATATATAATAAAGCCAG
CGATGCGGTTCAGTATGTCAGCATAAAAATGGATATCACTGAGCGTAAGACTCAGGAACA
CCATGACAACTCCTACAACCGCGCGCTGGAACTGCTGTCAAGCGGTGCGCCGCTGAAGGA
TATTCTGGATGCGATCATCTTCAGCGTCGAGGAGAAAAACCCCGGAAGAATTGTCTGCTC
CGTTCTGCTGGTCGACAAGGAGAAGAAGTGCCTGGCTCTTGGCTCGGCTCCCAGTCTGCC
CGGTTTTTACAAGAACGCTATCCATAATGTGAAGATTGCCGATGGCGCCGCCTCGTTTGG
TTCGGCCGCCTACTCCGGTAAGCGCGTGATTGCGGAAGACATTTCCACCCATCCCCATTG
GGCGCTGTATAAGGGCCTGGCGTTGTATGCCGGCTTGCGCTCCTGCTGGTCTGAACCCAT
TTTTGGGCAAAACAAGGAAATCCTTGGGGTGCTGAGCGTTTATCACCGTAAGGTTTATTC
TCCGACAGAAGACGAAATCGCCTCCATTGAGAAATCAGCACAGCTGGTGGCGGTGGCGAT
TGAACGCTACCGGGCGATTGATATGCTGCGTCGTAGTGAAGAGCACTATCGCCAACTGGC
GCATTATGACTCCCTGACGTCGCTGGCCAATGGGCTGACTTTTGCCGAGCAAATGGAGCA
GGCGATCCAGCTGTCTCGTCAGACTCACCGCAAGATCGCGTTAATGTTCCTCGATTTGGA
TAAGTTCAAGCAGATTAACGATACCTTCGGCCATGCGACCGGGGATTTGCTGTTGAAGGA
AGCCGCGGCGCGTATGCGAGGCGCAGTGCGTGAAACAGACACGGTGTATCGCCGCAGCGG
CGATGAATTCATCATCTTGCTGCAGGGGATCAAAGAGGTCGAGAACACATTGTATGTCGC
GGACAAGATCCACCATGCCCTCAATGAACCTTTCTATATTGAGGGCAAGAAGCTGGATAT
CTCATGCAGCATCGGGATTGCGCTGTATCCGGAGCACGGTACGGATTCGCTGACGCTGGC
TATCAATGCCGACGCGGCGATGTATCAGGCGAAGGCATTGGGACGCAGTCAGACTCAGAT
CTATCATGACTTGAACACCCATCAGTAAACGCCGATTCGCGTTATCTTTCCCGCAGGGCT
TCCTCCCGGGCTTGTCGAATCGGTTTCAGCAGATAGCTGAGCAAGGTTTTCCTGCCGGTA
ATGATATTCACATTGGCGACCATGCCGGGAAGGATCAGCAGCGGCTTGTCGATATTCCCC
AGATAGTTTTTCTCCGTACGCAACCGCACAAGATAAAAGCTGTTACCGGCCTGATCGGTC
ACCATATCCTGACTGATCTGATC
>NODE_16_length_15929_cov_4.218960
ACAATGCGGTTTGTGCCTTGCGGTTGTCCCAATGGCAACGCGCCTACCGTTTTGGCGTCA
ATAATGGGGGGTAAACATAAGGCGTGGGTGACACAGGTAGTTTCGGTGGGACCATATGCG
TGCCGTACTTCTGCCTGAGGAAACCGAGTTTGCAATGTTTGTACCAATGAGGGAGAAACC
GGCTCCCCACCAACGAAAATCACACGTAGTTCAGGCAGACTTTTGGCGTTGAACTGGCGA
TCCATACACATAATGTCTAAAAAGCTGGGTGTGGAAAACCAACTGCTGGCTTTTACTGCG
GATTCGGTGAGCAACTGCAGGTTCTTGCGGGGGCGGATATTATTACCGTGATTGAGCATC
ATGACCGGTTTGCCTGCAGCCAGTGAGGGGAAAAGGTCCATAACCCCCATATCGAAAGAC
AGGCAGGCATGATTAACGTGACTGCCGGGGAAGCGTTCTGCTTCAAGGCTGGGGATGTAC
CAGTTAGAAAACGCAGCAAAATTCCCATAACTGATTTTCACCCCTTTCGGTTCGCCGGTG
CTGCCGGAGGTGGTCAGAATATAAAAGAGTTGTTCTGGTGAAGGGATAACCGCCGGGAGC
AAATGGCTCCTGTCCGGCAGACTGGTCGTGATGATGGTCGGTGCCGGCAATGAGGGGAAT
GCGGTTCGCGGTTCACATGTCAGCAGTATCAGGTCTGTCTGAACCATTGCGGCGATCCGC
TCGATACGGGCTGCCGGGTTGGCGATGTCGGTAAAGGTGAACGGAATGGCTTCAAACGCG
CAGGCCAGCATGGCGGCGGCGGCGTCTAACTGCTTGTGGCCGTAAATCATGACGCAGCGC
GGCGTGTGTCGGCGCAACACCTGGCGAATGCCTTCCACCCGGCGTCCTAGCTGCGCGAAG
GTATAGCTGCCGCTGTCGTTGACGAGGGCGAGCTGCTGCGGGTTTTCCCGCATTTGTGTC
TGAATCGGATTAAGAACTGACGAAAACATAGCGTTTGCCTTTGTCGAGCGCCTGCCGGGT
GACATGTTGGCGGTCCAGCTTGCTGTTGTGGTTGAGCGTGGCATCATCCACCGGGTACCA
GAATTTGGGCACCATATAGAGCGGGAAGTAGCGGCGCAGATAAGCCGTCAGCGCCGGGAA
AATATCCGTCTGGCCGGACAGGATAAACGCCTGCAATCCCTGCGGCGTGCCGTGCAACAG
CCAGGGGGTGACGATGGCGTCCTGTACCTGCGGGTGTTCGCGCAGCGCGTTTTCGATGTC
GCTGAGGACGATGCGGTAGCCCTGAATTTTCAGTTCGCTGTCTTCCCGGCCATGAAAATA
GAGCAGGTTATTTTGCAGCGAACCGATGTCGCCGGTGCGGTAGCTGCGCGTACCGTCGGG
CTCGATGACGAAACGTGCCTGCTGGACGGGCGGTGCGTTCAGGTAGCCCTCGCCGACCGC
TGGGCCGGCAATGACGATTTCCCCGCGTTCGCTGTTCGCCGGGGCATTGATGCGCAGTTC
GACGCCGGGGCGTACATAGCCCAGCGGCAGCGGCGCGTCGTCATCGAGCATGGCGGGGAT
GATGTCGCAGGCGGTGACGGCGACCGTACACTCCGTCGGGCCGTAGGTATTGACGATACG
ACAGCCGGGAAACGCCTGCCACAGGGCGCTGACGATTTCCTTCGTCAGCACTTCGCCGCA
AAAGATAAAGGTGTTCAGCCGCGGCAGGTTGTCCTGACGGAACGTCCGATCTCTCAGATA
ATTACGAGTCAGCGCCGGAGTGCTGACCCAGGTTTGCACCCCGGCATCGGCATGACGGGC
GATCATCTTGCGGGTATTGATGATGTCGCGGTAATCCAGCACCGAAAGCGGCTGACGATA
ATGCCACGCCAGCCACAGCTCGTACTGGGAGACGTCGAAGCAGTAGCGAATGTTGCCGCT
GATCGGGCCGGGGGCGGGAAACGCGTCGGCCGCCCAGCGAACAAAATGCGCCAGATTGGC
ATAGCTCACCCGAATGCCTTTGGGGGCGCCGGTGGTGCCGGAGGAAAACATGATGTAGGC
CATGCCGCTGATCGTGCCCCGGCCGAACGCCAGCCCCATCTGGTGACAATGGTCGGTCAG
TCGGGGAGCGAGCATATCACCTAATGCCGTTGACACCGTCAGTGCGGGAATGTCGATATC
TGGTGCCGCCTGCCCGGTGGCGTTGAGCAACAGCCCGGCCTGGATGCTGTCGGCGATAAA
GCGCAGGCGTTCGTCGCTGTTGTCGGTTTCCACCGGCGCCACCGGATGACCGGTCAGCAG
GCAGGCCCACCAGGCGATCAGGCAGGTCGGATGCTTGTGGCCGTACAGCAGCACCGGCGC
GCGCTGGCGATACCCGCTGGCTTCATGATGCGCCTGCAACCGAGCCGCCAGCGCCAGCGC
CCCCTGATAAAGCTGGTGATAGGTCAGGTCGCCTTCGGTGTGATGACAGGCGGGAGTGTG
TACGCCGTCAAACCGGGCGAACACGGTGGTCAGGTACTGCCACGACGCGATCATGCACAA
GGGACACCGTGCTCCAGCTGCGAGTGAATGAAACGGCCGAGCGAGTCGATGGTGCTGAGC
TGCTGGCTGTCCAGCGTTACCGGGTCGATGGATAAGCCTTCGATCATCTCTTCCAGATAC
ATCATCAGCTCGATGAAAATGCCGCTCTCGAACCCTAAATCCCGCTCCAGATCGGTGTGC
GGATGCAGTTCCGACAGGTCGTCGGTTTCCAGCACCATGCCGATCGCCGTGACGATCTTC
TGGTAATAAAAGTCCGGGCGGTAGCCGGTGTTGGACGCGTAATCAGTATGCAATGACATC
GACGTTACTCCATCAGACCGGGTTGCGGGCAGACCTGAGCCGTTGCGCCCGCCGTCAGTT
GTTCCTGCAGCAGTGAACGGTTGATTTTGCCGTTAGGGTTCAGCGGCAGTTGCGACATCA
ACCGGAAGCGGTGCGGCACCATGTGCGACTCCATCTGGGTTTTGCTCCAGCGCGACAGCG
CCTTCTCGTTGAGATCGCCGCGGGTAACCACGCAGGCGATGATTTCGTCGCCGTAAATCG
GGTGCGGTACGCCGAGTACCACCGCCTGCACGACTTGCGGGTGGCGGTTGAGCACGGCTT
CCACCTCTTTCGGCGCCACTTTTTCGCCGCAGCTTTTCAGCATTTCGTCCCGACGGCCGA
CGAAATAGAGCAACCCTTGTTCGTCCAGCCGACAGATGTCGCCGGTGTACAGCACCCGCT
CGCCCGGCAGCAGGCCGGGGCGCAGCTTTTCGGCGCTCTTCTCTTCATTGCGCCAGTAGC
CGCACATGACGGTCGCACCGCGGATCACCAGTTCGCCGGTGGCGTCGCGGGTATGGCGCT
GGCCGTTGTCGTCCACCACCCACAGTTCGGTGTTGGGAATGGCGATACCGACGCTTTGCG
GGTGGGTGGCGAGGTATTCCGGCGGCAGGTAAGTGCAGCGGTGGCACTCGGTCAGCCCGT
ACATCGAGTAGATATGCGCCTGTGGAAAGATGGTGTGCAATTGATCGATATCGCCGGCAT
GCAGCGCGGCGGCGGTGTTGGTCACGGTGCGGATGGCGCCGAAGTTATAGCGGGACGCCA
GCGGCGCGATCAGGCGTAGCATGGTCGGCACGATCGGCAGTACGGTGGCGCGCAGGGTGA
CCATGCGCTGCAATGACAGCAGCGGACGCCGGAAATCCGGTTCTACGATCAGCGTACACT
GCGCCAGCGCCGACATGATCACCTGATACAGACCGTAATCGAAGCTCATCGGGATCATCG
ACATGATGCGGTCATCACTGCGCAGTTGTAGGTAACCGGCCACCGAACCGGCGGCAGTAA
TCATATTGCGCCGGCTCAGCATCACCCCTTTAGGATGGCCGGTCGAGCCGGAGGTATAGA
TGATGCAGGCCAGATCGAGGTCGATGCCCGTCGACTGCCGGTCGCGCTCGACGGAGATGC
GATACGGTTCTTCCACCAGCGCGGCCGCCACGTCGTTGCTGAAAAAGACCCGGGTGTGGC
GATTGTATTGTTGCCAGTGCTCGCCCGCCTGAGCGATGCCGATTTCGTCTTTCAGGGCGC
GATCGGCAATCAGCAACCGGCAGCCGGCGTTGTCCACCAGCCAGCTCAGTTTGCCGGCTT
TGGTGTCCGGGTTCAGCGGAATAAAGATCGCCCCCAGATACTGTAGCGCCCAGAAATAGA
GCACGAACGTCAGTGAGTTCGGCAGGCAGACGATCACCCGGTCGACTTTTTACACCCCGT
TTTCCCGCAGGTGGCCCGCCAATTGCCGGGCCTGCAGGCGCAGCATAAACTAACTGTCCT
CGCAGCCGTTATCGATGACTGTGGTTTTGTTGGCGGATTCTTTGGCTGCCCGGTCGAGCC
AGGCGGTCAGGTGGGTAATGTTCGTCATGGCGTATCCTTCATCAGGCAGGAGGGCGGGTG
AAAGGCCCATCGTGGCAAGGAGGGTAACGCAACACACAGGCGGTAAGGTGACGCGATTCC
GGCACCGCCAGCATATAACGCCTGCCCGGCTGCGCTTGGTGTTTCAGGTATACGAACGGG
GCGGCGCACAGTAACGACTCCGCCACGGCCGTCGGTTGAAGTTCGGGAAACGCGCCCTGC
AGCGCCGTCATCAACGACGGGGAGCCCAGCAACGTCAGTGTGTCCGTCGTGGGCAGGCGC
GAGAGCAACTGCCGCAGGGTTTCTATCGGGGCGCCGTTTTCGGCGTAAGGCTGGCGATAA
TACCCTTCAAATATCAGCCCGCTGGCCTGATGGGGCGGGCGTTTTTCTATCCGCATCAGG
CAACAGTTCTTTTGGGGACGCAACTGCGCCAACCGCTCGCTGGGGTAAGGCGCCACGTCC
TGATCGGCGATCATCAGCAACGCTTCGCGCCGGTTGTCATCGCTGGCCAGATAGTCGTCG
ATGGCGTGCAGCGCAAACAGCGGCGCCGCCAGCCCGCGATCCGACACCGACAGCCCGAAC
GCCTGTCGGGCGTTGCAGGCGTGGATCAGCGCGTTGGATACCGCACAGCCGAGGTCGCTG
TCCGGCGTCCAGTGGGCGAACATCACCAGATCAAGCTGCTGCAACGCATGACGCGCCTGC
AATTCGGGCAGCAGCGCCTGCATCATCGCGGTAAAGGTGTGACGGCCGCTGTTAAGCCAG
CGGGTCAGCAGGGCGTCGTCCGGCTCCAGCTTGTCATCGTGAGAACGGAAAAAGGCGCGC
AGGTAATCCGCCATCAATGCCTGACTGGGATGCGGGGCCAGCAATGCGGCCTCGCTTTCG
GGCGCAAAAGCGCGCCATACCAGGTCATCCGGCTGGATACACAACGTCATGGCGTATCCC
CGCAGAGGTCGACCGGCTGTTGCCGGGCCAGCAGTTGTTCCGTGGTTTCCGGCTGGCGTA
TCAGCGTGAGGCGTCGACCGTCCACCATCACTTCCACCGGGTAACCGAAACTGAGGAACG
AACCCGGCGACGCGGTTAGCCCGTAAGCACCGGAGTGGGTGATGCCGATCAGATCGTCGA
CCTCCAGCGTCGGCAACTGTACGTTGTCGCCCAGCAGATCGGTGGGCGTGCAAAGTGGCC
CGCTGACCTGATAAGGCTGCAACGGCCGCCCCTGGTTGTCGCCCAGCCGCAATAACGGAA
AGTTTTTGCGCAGCATGCTGTTCAGGCCAGCCGCCGCACTGTGACAATTGGCACCGCCAT
CGCAGACGGCGAACGTTTTCCCGCCGGCGGTTTTCAGGGTGTTGACCCGGGTGACGAACA
GGCCGGCTTCCGCCACCAGATAACGCCCCAGTTCGATGATGATTTGCGTGTCGGCGGCCT
GGCGACGGAAGTCCGCCACGATTGACGCGATGGCCTCGCCCAGCGCCGGCAGATCCAACG
GCGCTTCTTTCGGAAAATAGGGGACGCCGAAACCGCCGCCGACATCGACGAAATCCAGCG
TTAATTGGTACGTATCGCGCAGATCTAGCGCCAGTTGCAGGATATTACGGGTGTTGTCGG
CGATGGCCTGAGCGTTAAGGATCCGGGTGCCCAGATAAACATGAAAACCGCGCAGGGAAA
CGGAGGGCCAACGGTGCAGGCTGGTCAGCACGGTATGCAGGGTATCCAGCGTCATGCCGA
ACTGGGTGGGTTTGCCGCTCATCACCAGCCGGGCGTGCTCGCTGCTGAAATCAGGGTTGA
TGCGTAGCGCCACCGTCTGCACGGTATTGGCCTGCGCGGCCAGCCGGTTGAGGTTATCCA
GCTCCGCTACCGACTCCACCACTACTGCCCGAATACCGCAGTCAATGGCGAATTTCAGCG
CAGGCAGGGATTTTCCCGGCCCGACATACAGGATGTGCTGCGGCGAGACGCCCGCCGCCA
GCGCGGTTTTCAGCTCGGCGGGCGAGCAGACCTCACACCCTGCTCCTTGTTCCCTCAGCG
CTTTGACCACCGAAAGATTGGGATTGGCTTTCAGAGAATAATAAATCGCGGTTCCGGTTG
GCAGTTGCTGGCGGAGTTGCTGAAGCTGGCGACGTAACTGGCGGGCGCTGTAAACATAGA
AAGGCGTGTCGATGCGGTCGGCAATATCGGCAACAGATACTTCTTCTACATAGCCGTTGG
CGAACAGCGAGCCTGCATCCGATTGGGAAAGGGGGTGAGCGGGGTCAGCCATGATGAAGC
CGCTCGCGCAGGAAACGCGTCAGACTGGTCAAATTCTGGAAGGCATCAAAAACGCGGTCG
TCCGTCAGGTCGAACAGATCGCCGTTTAGGTTGTAGGCCGCTTCGCAGTGGTCGCTGAGT
ACGGCAATCAGAGTGACGATATTGATAGAATCCAGTCGCCCCTCTTCGCCGAACAGTGGC
GCTCCCTGAAAGATCTCGGCGATACGGCCGTTATCGACGCCAATCGCGGTGAGTTTGTCG
CGCAGGAGGGTATACAACGTGTCATCATCATGATGAGTAATTACCGGATAATCCATTCTA
CTCCCCTTATCTGTCTCTCTGACGGGAGTATAACCAGCGTTATTCAGGCGTTTTGTTTGA
AATTGCATGCCAGCCGATGCGGGAGGACCAATATTGTCAGATCGGCGGTAAAATGGGCAT
AGTGTCTTCTGATAACTGCGTTATCGCGTTTTTTGTTCGAATGTTTCTATCATCGACATT
CTGCTGGGAGCGTGTGCGAAATATAATAGGGTGTGATCTGAGCGTTCCGTCAGGTATAGC
AGGCAACAGGGATATTCGAGGCATAGCAGAATGCAGAGCGAAAATAAACAGAGGGAGAAA
ATGACCTTTCTCTCTCCTGCGAACCTTGGAGGATAACAAGAGAGAGAAGGGCTAACAATA
TAGCGTTATTGCCCACCATACTGAGGGTTACAGATAGATTGGCCGCCTGCATTCACCTCC
GTCACTGACTTATGCCAGCTTCCGGCGATTCACTGGGTTGCCGCCTTCCTGCTACCCGAA
TTATTTAGGGCATAGAATTAATAAACTAACAAATATTTCCCTGGTGTGCGCCAATTTGGC
TTTCCGATCTTTAAAGCAGAACGGATGTTTTTATTTTTGTGTTTGATGTTATTTTTTGAA
AATTCTAAGGATTTTGTATCGGGAAAGATAGTTAGACTTAGGTATAGGTTGATACTATAC
TTTCGTGCCGTTATGGTCGGGCTGAGCTGTCGCACGCGATTTTGGGAGAGTTGGATGTCT
ATAACATTCTCTAACGTTGACTTCATCAATAGCACAATACAAAACTATCTTAACCAAAAG
TTAAAAAGTTATGGCGACCCCAAGTACGCCTATTTAATCATGAACAAGAAGAAACCGACG
GATGTTGTGATCATCTCCAACTATCCGACGGAGTGGGTTGATATTTACAGAAATAACAAT
TATCAGCATATTGACCCGGTGATTCTGACTGCTATCAACAAAATTTCCCCTTTCTCCTGG
GATGATGAGCTGGTAATCAGTTCAAAACTGAAGTTTTCCAGAATATTCAATCTCTCCAAA
GAATATGACATTGTTAATGGTTATACCTTTGTGTTGCACGATCCGGGTAACAATCTGGCC
GCCTTGTCTTTCATGATTGAGGAACACCGCAGCGAAGAACTGGAAAAAATTGTTCAGAAT
AATAAAGATAAATTGCAAATGCTGTTGATTTCGGCCCATGAAAAACTCACCTCTCTTTAC
CGAGAGATGAGCAGAAACAGAAACAACAGTAAGTCGCAGGAAGCCGATCTTTTCTCACAA
AGAGAAAACGAAATTCTCTACTGGGCAAGCATGGGAAAAACCTATCAGGAGATTGCGCTT
ATTCTCGGTATCACCACCAGTACAGTAAAATTTCATATCGGCAACGTTGTGAAAAAACTG
GGCGTGCTGAATGCCAAGCATGCTATCAGGCTCGGCGTTGAAATGAATCTGATCAAGCCA
GTGGGACCAGCAAAGGCAAGGTCTTAAGCTGCTCGGGTTCGGCGTCTGTTATCTGTGTAA
TGCGTTCGATCAGCGCGTATCGACTTTCATCGTCAGTGGGCAGGTGCAGCAGATAGATTT
TCTCCTGTTTTTCCGATAACCCTTGCTGAATGATGGAAATGCGCCAGCCTGAACGTTTTA
ACAAGGTCAGCATAGGGTGGCTGACAATGGTGAGTATCCCGTCATAATGGCATTTTCTGG
CGTAATTGATCATGGCAAGAAATAATGTCAGACAAGCTGGGTTACGGGTGCCAATCAAAT
TTCTCACCCGATCGCGGTCGACGAAAAACCGGCTAGATTCAATGTAATTTCCTTCGGGGA
TATTGAGACCGTCGAAATAAGAGAAAAATGTGCCAGTAATCATGTTGGGATATTTAATTT
CTATAAATCTGACACTGCAAATTATTTTTCCTTCCTTGACGCCTAACAAGTAGGTCGTAT
GTTCATTATCGTACTCGTCAAATTCCATCCCGTTAATACAGTTAACGGTCCAGTCCAGAC
GGTCCTTAAATGTCTCTTTGCGTAGTGTAAACACCTCATCCAGCTTGTTATTTGACATTA
AGCTAAAACCTACATCAAATATTTCTAACATATTTCCCCCTGTCATCACTTTTGTGTCTT
TTTACGCGAAACTCACCTGGTGGGGATATATGTTAACGTTTTTACCGCTTGCTTTTCCAG
CGTGATTATTTGCGTCCATTTAAGGAAAGTTTATTTTCATTAGTTGACATATTATTTCCT
TTTCTATCCTCATTGTGGCGGCTGCCAACAGGACAATTCCCTCTGCTGTCGTAGTAAAAC
CCGTCTGGACTGGTACAGGTGGTCCGACGTGGTTAACGGTCATGCACCGTCTGGTCGGTG
TTTTTTGGGCATAAAGCGGCGGTATGATTAATTGGCGGACAGGGTTGCCGCCATAAATAT
TGACGTCGATTTGGCAAGGGGCGTGATGTGCTGTAATCCCTGCTTTCCGACATACCGTTT
CCACCTGACGAGGCCGGCTAGGGTATTCAGACGATGTGCGTGAAGGTGATACTAAAAAAG
TATCAATCACGATGAGAAACTGTGTTTAATTGATGAAAGTATTAGCGTGGTAATGATGTA
TTCGTTTTGTCATTGTCATCTGATAGAGCTGCACGGATGATAACAAACTGAAAAAAGGGA
CTGACATATGCAGAAAAACACGATGTTCAGACAGACGTTGCTGGTTGCGCTGGTGCTGGC
GGTTACAACGGCAAACCATGCGGCGATTGCCGCGGAAAGTTCGGGGTCAGGAGCCACGGC
GTCATCGGCCGCGGCCGCGGCGGTTGGGACGATTGATCAGGTTTCGTTTGGCAACAGCGC
GTCGGAGAAAAGCCATAGTCTGATCGACAATAACAGCCAGACGCTCTCCGGCGGGCTGGG
CGAATCCGCCCGCAAATTACTGCCTCTCAGCCCGGCGGGCGTTTACGGCGGCAGCCTGAC
GGTTACCCTGCGGGTGGATCCGCTGCGCCGTAACTACGTTTCCGTCAAGCTGTGGGGAGA
AGATGACGGTAACTACGATACCGGCCGCCTGTACTTGTATATCGTCAGGGATGGTGTTGA
CTATCAGGTCGGCTACCGTCACGAAGGCGACTATGCGCCGCTCAGCGTTACCCATTGGAA
TAAGCCGTTGCCTGGGCGCTTCTTCTACTCAACCACCTTGCTGCCTTATGCGATGACCAA
AGGAAGCAGTACCGTTACCCTGAAAATCGTTTCTACCGGCCGTCTCTATCCGTTCGGCAA
CGGCGGCCCGGATGCCAGCAATCCGTATCAGTACGCGATGAATGTGCCGAGCCGCGGGAT
TTACCGGGCTTACACCCATGTTGAGCCGTTCCTCGACGTTTCGGGCGAAAGGCAGGGCAG
TGCGCCGGCGGTCAGCACCCGTCCTTCTCCGGGCGATGAGATGCTGGGCGCGAATGGTTC
GTTCCGCGTTGCCATCAATAACCGCATCACCAGCCTGCTTGGCAAGGAGCCGACAACTGC
GGATCTCTCCGGCGGAGATCTGCGGTATCTCGCTCATGCGTACGCCATTCCGGAACTGAA
AAGCTACCAAAATCCGGCGGTGGTGAGCCAGGTCGTCGCCACACTGGATGCTTACGCCGC
GCAATACTATGCCGACAACAACACCGTGAAAAATTGGGGGGGAAATTTTGGCTCGCAGGG
TCAGGCGATCTATTACCTGCGCGAGATGCTGACTGCCGATATCCTCAATGCATCTGTCAG
TTATGGTGCTGCCGGTACTAAAAAACGCCGTATCGCCTGGGCCGATATGCTGTTTGCCAG
CCGTGAGTACGGCCGGTTGCAAAATCGCCTGAGATTGAGCAACCAGAACCTGATAGCCAA
TACCAGTATCTACTTCGCCAACAAAGGTATGCTGGTGCTGAAAGATTCGCGCGCTTTCCC
GGAGGAAACCGCGCAGCGCTATATCAAGGAAGCTGTCGGGCTTTTAGCGTGGAGCGGTGA
TGATAAGGCGGACAGTAATGGTAATGGCCTGCCGGATGATGGCGGTTGGAAACCGTTTGG
CAGCAACTACTATCAGGTCACCGACAAAGGCCAAACCCGCGAGTGGGGCTATGTCGGCGC
GGGGTATGGGGAAGTGCAGTCGTATCTGGCGGAATATTATCGTGTCACCGGTAATGAGGA
TTTCCGCACGCAGATGGTGAAAATGACCAAAGCGCGCGCGCCGTTCCGCCGTCCGGCGAT
TGAAATCGGTAATGGCGCCACCTACCGTTCGATGGAAGCGATTGGCCTGCTGGCCTGGCG
CGGCGCGCATGAAAGCGACGGCAATTTCGCTGGTTACATCGCTTATGCCGACGCGGTGAA
TACCAACGAACGCGCTAAGGCGTTGCGTGTCGCCGCCGCCAGCAAAGATGCGCCGCTCAT
GGGTTACGCCAGACAAATGCTGGACGATAATCAGTTCTTCGCCAACCTGGGTGGGTCGGA
GTCCGCGTTTGAAGCGCTGGACGTATTCGCCGATTATCAGACGATCAAAGCGGCGAGCGA
CAGCGGTGTCCGTCTGCCGATGACGGACGGACAGCCTGACTTTGCCTGGGTGGATGAAGA
GAACGCTATCGCCGCGATCAAAAAGGGAGATGAACGCCTGTGGCTGAGCGCTTACTGGGA
GGCGAAAGCGGGGACGGGCATCAACGGTCTGGCGCGTTTCCACTTTAGTACGTCCGGCTA
TGACCAATATGGCGTACTGGAAACCACGCCGATCTTCCGATCGACCTCGGTGTATGCGCG
CCCCAACATCATCGATATGCCGGAGAAAACCCCTTACACACCGCCCAACCCGCCGGATAA
CGCCTATGCCGGCGAGCTGCTGCCGCTGGGGTCGACGCCGACCGATGCGTCCAGTGATGA
TCCGTTCCGGGGGAAGGCCGACTTTTATGCTTTGCGCTTCGGCCACTATCTGATGGGGAT
TAACGCCAACGCCAGCAATAGCTACGTGCTGAAAACGCCGGTCGGCTTCAACGCGGCGGA
AGACTTGGTTTCGCAGCGAACGCAATCGGGCGATGTGACCGTAGGGCCGCGTACCAGCGT
GGTGCTCTATCTGGATGGTACCCGTGATGCTAAACCGGTGCCCGGCACACCGCTGTACCT
GAAAGCGCAGAGCAGCAACGGCGTCACCGGACTATCCTGGACGGCAGCGTCTGGCGCCGA
GCGCTACAAAATATTGCGTGCCACCGGTGAAAACGGTGACTACCAGACGGTTGCCACCGT
GAGCGCTAACGCCTACAGCGACAGTTCAAAAGTACCGACTGGCGGCTACTACTACCGGGT
TGTTGCCGTGAACGGCAATGGCGAAAGCTACCCATCAATGTGGAGCCATCCCTGATAAAA
CAGAGCCGGCAACGGTTTCCTGACAGGGAGTGAACTCCTCGCCACACGTGTCTGCTCTGA
CGGCTGGCGCGTGTGGCATTCTACTCTTGCCGCCTTTTCGCATGTTCCTACGTATTCCGT
TGATTTCCTTTGCTCTCCGGCGTGTTCCTCTAACGAAATGGCTTTGCGGATGGTTTTCCT
GCGCCGACTTCCTCGTGATGCCGCCGGAATGCACCTGCCAGCCTCGTCCAAAAAGATGGG
TGATAGTGGGTGCCAGTAATCTACTGAATACCCTGTTTTTTCATATTTCTGACATAAGAC
TGTGATATGGATCGCACTTTTTGTGAAGTGAGGTATAGTTACTGTGGTGATAATTGACTT
GTCATTTACGAACACCCTCAACAACGAAAATGTAAAAAAGGAAGCTACCATGAATATGAA
AACTGTCTTTACCGCCATCGCACTGAGCACACTGTCTGTCGGCGCTTTTGCTGCAACGGA
AATCCAGTACCCGCAGGGTCAGGAAATCGGCAGCATCTCCGCCAGCGCCAACACGCTCGA
CAGCCTGCAGGCTCAACTGGCCTCCAAAGCGGATGCCGCCGGCGCCAAATCGTTCCAGAT
CACGTCTGTCCAGGGCGACGATACGCTGCACGGCAACGCGGTTCTGTATAAATAACGTTA
TCGATGAGGTTGGGAACCATACCCCTTGTCCTACCCTCAATCATCATGAGTACCCCCCTC
CTTTGTGTCTGTTTTATGCTGTTATTAACCGGGCTTCGCCCGGTTTTTTTATACCGATAG
CCGCCAGAAATATTATTCAATCCGGAATATCTGGGGATATTTATCGCTGGCTTCTTCGTG
GAAGATATCATCCAGCCAGACAGGAATTTCCTCTTCCGCCACATCATCTGGTATCACCAC
GTCGTGCAGAGGCGAATACTTTCTTTCATTCAGGTTGACGCGAAATACCAGCCACTGCTG
CTGGTGTCGCTTTACCCCAATAATCCGGCCAAACACGTTATAAATCAGCACAGGTATTTC
CTCTGGATATGAGCGGCGTGTGCCGTCAAGATTTAATGTGTTTATGTCGTTTTAACAAGG
GAAATTACGTAGCGAAAAAACGAGCGTCGCATTGATACAGCGGGAGTGCCGGGTGTTTTA
ACGTATTTGGACGACAGCGACGGTCTTGAAAACCGGTGATTGGGATGACCGACGTCAATG
ATGGGTTGCTACATGGAGTGTAGGGTTATCACGGCATAATGATCGTCAGTGGTAAAGACA
GTGTACCGGTTGATATATTATCACCGCAGCGTAGTCGATCTGCATGTCAGGTTACATAAT
ATTCAATCAAATAACGCAAGGAGCTTAACATGCCAGGAGCGGCTCGCTTAAATGACATCG
GAAGCGGACATGATTGCTTTCCCGATACCCCGGTAACAGAAGGCAGCACTGACGTATTGA
TTAATGGCCTCCCGGCCGCACGCGTTGGCGATACGGTAAAAATGCACGGATGTCCCTGTC
CTCAGGGGCCTCATGGTGTGCATGGTAGAAAAATAGCATCAGGATCTTCTACGGTATCGA
TTAATGGGAAATCTGCCGCGCGAATAGGTGACGACATTGATTGTGGCGGCCTCCTTGTTT
CCGGCAGCAGCAACGTCATTATTGGTGATATACCCTATAAATCTCCAGTGCAACACTGCG
TTGAAGCGGCGGTAAAAAGGCGCGATCCTTTGATCTCTTTTTCAGATATCGTGGAGAATA
TCGCTCCTCCCCGGTGGAGCCGGTAATGAGTAATACAACGTATCTGGTGCCAGTGGGCAC
TGGCGGTTTTGAGATTGCATGTCGATTTGGACCTGTTTGCGGGAATAATACTACCTGTAT
ACCGGTCCGTATCACGCAGGTATGTCCTTTTCGAGATTATTCATTGTTTTTTAAATAGTT
TTTTATATCCGAGTATGTTTTATACTTAAATGTGAATTTACTATTCTGATTGATACCATC
AAACCCAGAGAGTTTATTATCTTTGGATATCCGGTCATTTGACTTCAAAATTCCATTGTG
AATACGATAACCTTTAATTTCATATAGCGTCCCATCAATATCAGCGCCGGGGTGATATTG
TTTCCATGAAACAAGGACTATAATATTTCTTGCTCTTTCTAAATTTATAAAGAAGACGGT
ATCTATATGCGCCTTACCGCCTTCTGGTTCATAAGTATCTATAATGTATTGCTTATCTTG
ATCTTTCTGCAATAGCACAACATTATTGTCATCTTTTTCAATAAACAGTATTTCTGATTT
ATTCTCTAACGAGAAAGGGCCGTGAACGATCTTTGATGACCAAGAGAAAAATGGGATAAA
TAAAACAATAAGCAATAAATAGTTAGATGGAGTATTACATTTCATCATAACACCTTGTTG
ATTTACTCGTATTAATTTATTTCTCATCCAATGAGAAATCATCAGCGGTAACCCAGGCAA
TCAGTGCCTTACCGGATTTAATTTCATATCTTATTTTATAAAATAATCCATTATCACTCA
TATCCAGCAGTTTAAAGCGATCTCCGGTGATCAGGTATGATTTTTTCTTATCCGTTATTA
TTGGAGAATTTAATAATGTTGTTTTCTCCACTGATACTATACCAAACAGTGGTGTTCTCT
CAGAGTAGATACTCCCATCATTTAGAATTTCAGTCTCGTTAGCTACATCCTCTTTAAAAT
AAGTGCGTTTAATCATACCACAACCTACACATGCATCGCGGAATATGAGCGTCCATTTAT
CATTTGATATCTGGTAAATATCTTCATTCCATTTCCCCTCATCTTTCCATAAACTAATCA
CATTGTTTTTATTGACGGAGTAGTTGCATATGGATTTCTTTTCGGGTAGAACAGGTTTTT
CATTTATTCCATTCTCTGTTATCAAGAATAGAATTGAGCATTTGTTAATGTCGCTATTTG
TTGTTGCAATCAGGTACTTTCTTCCAGTAATTATTGCTGATGTTGTCTTTTCATAACCAT
TGTTAATCATATTTCTGATGTTATTGGGAACAGAAAAACCATCACAATAATCTTTACTAC
ATAGAGTTTCATCTGCAAGTGTTGTGAATGAGATGAGGAAGAATAAAACTAAAAAAGTTC
TCTTTAAGGTGGTGAGCTTCATCTTATTCACCTTGGCAATAGCTTGTTAGTTAAGCTTAA
AATGTTATTTTTATAATGTTAGCTCTGAGCAGAGCATATTACCATCTGTATTTTTGTTCT
TGTCTGAAACATACCTGACTCGACACCATTTATCATCATCCTGAATTGACAGTAAGGTAA
TGTTATCCCCCTTTATTAGGTAAGAGTTCTTGGGGTTTTTATTTTCATCATAGAAAAAAG
ATTTATCTGATTTTACTTTAAATGTTGAATATTTTTCACAATCATTAGATTTCTTTCCAT
TTTCTACCACGATAGGTATCAATGATATTTGATCATCCTTATTTTTTTCTGCTTTGATAT
GGGCATTGTCCGCAGCTTTTGAGTTATATTCTAGCCACGTATTTTTATTGTATGACTGGC
ATTGCCCATGCTTATCAGTGAGTAATATTTGGTATTCATCGTTTAGCATGGCACTTTTAT
TTTTATATATTTTATAAATTAAACTATCT
>NODE_17_length_15907_cov_4.060266
TGGTTAGTAGTTTAGTCATTCATGTCATTATCGTTTTTTTTTTTCAAGAAGAGTACGGAA
TAGTAGTTGCGGTAGCGTGTCGTGGGGTCGGAGATGTGTATAAGGGTCAGACTCGGCTAC
GAACCGAGCGGTCGGAGGTTCGAATCCTCCCGGATGCACCATTCTTCTGATGCTGTTTCC
TCTTGTTGTAAAATCTTAATCTGAACGATTTCAAAAATGCATCCGTAGCTCAGCTGGATA
GAGTACTCGGCTACGAACCGAGCGGTCGGAGGTTCGAATCCTCCCGGATGCACCATCTTC
TTCAAACCGTCTTCTTCAAAACCATCTACGTTTGCTTTCAACGTCATCGTCTTTCTTTTG
TCGAGTGTGTTGGTATTTCTCTCGTCTGATATATCTATTTCACTGTTTTTACTAAGGTTA
TTGAGTGAGCGACAATGTTTTAACTTTGCGTTAAAGTAGTCGTCTCTTTTCGGTGGGTAC
GGAGTCATGATGTACGATCGTTATCAGGGCCTCATCTTTGACATGGATGGCACTCTCCTC
GATACGGAACCAACCCATTGCCGGGCATGGCAACAGGTACTGGCAAAGTATGGTATGAGC
TATGACAACGATGCCATGACGGCGCTGAACGGCGCACCGACCTGGCGTATTGCCGAGGTG
ATTATCAACCAGCATCAGTCGGATCTTGATCCGCATAAGCTGGCGGCGGAAAAAGCGTCC
CTGACCGAAACCATGCTGATGGACACCATACAACCACTGCCGCTGGTCGACGTCGTCAAA
GCGTATCATGGTCGCCGCCCGATGGCTGTTGGCACCGGGAGTACGCATGGTCTGGCCGAA
CGTCTGTTGCGCCATCTTGGCCTGCGTGATTATTTTTCTGCTCTGGTTGGTGCTGATGAT
GTGCAGCGGCATAAACCTTTCCCGGATACCTTCCTGCGTTGCGCAACATTAATCCAGGTC
GCCCCTGAGCACTGTGTCGTGTTTGAAGATGCTGATTTTGGCCTTCAGGCTGCTGCCAGT
GCCGGTATGGATGTCGTTGACGTAAGAACGCTGTGAGTGAGTTTTGGGCGGTCTTTTCTC
TGTTCTGGAGCAGCTTCCTGAGTGCGACGCTGTTGCCGGGCAGTTCGGAAGTCGTATTGG
TATCGTTGCTGTTAACTCACAGCACCAGCCCATTGCTGCTGATTATTGTCGCTTCCATTG
GTAATACGTTGGGAGGGATCACCAATATTATTGTTGGGCGCCTGGTACCCGAGCTTAAGC
CGCAAAAAGGATTGGATACCGCCCGACGCTGGTTGCAGCGTTACGGCACCGCAGCATTAT
TATTTAGCTGGGTGCCAGTGGTCGGCGATATATTGTGCGTATTGTCGGGTTGGCTAAGGA
TGCCCTGGGCAAGTTCCGTAATGTGTATTTTTATCGGAAAAACGTTGCGTTATCTGGTAG
TAGCTGGCGTGGCGATGAAATGGACGATGGGAACCGGGTGAGTTGTAATCACAATTGTTG
TCCCCATATACCATCCATTATTCTTATTAACATGACTAAATCTTCATAGCGGGAGGTCAA
TTTGATCCCGGACGTATCAAAAGCGCTGTCTTGGCTGGAAAAACATCCTCAGTCGATAAA
AGGGATCCAGCGTGGTATTGAGCGTGAAACACTGCGTGTGATGGCAAATGGACATCTGGC
GAAAACAGGACATCCGGAGAAACTGGGGGCGGCGTTAACTCATCCCTGGATTACCACGGA
TTTTGCTGAAGCATTGCTGGAATTCATTACGCCGGTTGACAAGGATATTGATCACCTTCT
CGCCTTTTTGCGTGATATTCATCGTTATGTGGCGCGTCATTTGGGTGATGAACGCATGTG
GCCGTTAAGTATGCCTTGCTTTATCGAAGCAGGGCAGGATATCGAACTGGCACAGTATGG
CTCGTCGAATCTTGGTCGTTTCAAAACGCTATATCGCGAGGGTCTGAAAAACCGGTATGG
CGCGTTGATGCAGACCATTTCTGGCGTGCACTATAATTTTTCGCTACCGCTGGCATTCTG
GCAGGCTCGTGATGGTATTACCGACGCCATCAGCGGCAAGGAAGCGATTTCCGCCGGGTA
TTTTCAACTGATTCGTAATTACTACCGTTTCGGCTGGGTAATTCCGTATCTGTTTGGTGC
ATCGCCGGCGATTTGCTCCTCTTTCCTGCAGGGCAAAGAAACCCATTTGCCGTTTGAGCG
TTCGGAAAAAGGAATGCTCTATCTGCCATATGCGACATCGCTGCGTTTAAGCGATCTGGG
CTATACCAATAAGTCGCAGAGTAACCTTGGGATTACCTTCAACAGTCTGGAAACCTATGT
TTCAGCACTGAAAAGGGCGATTCACACGCCTTCTGAAGAGTATGCGGAGATTGGTCTTAA
AAAAGATGGCCGCTATCTGCAGCTGAATACCAATGTGTTGCAGATCGAAAATGAATTGTA
TGCGCCGATCCGGCCTAAACGCGTCACCCGTCTGGGCGAGTCGCCTTCCGATGCGTTGCT
GCGTGGCGGAATCGAGTATATCGAAGTGCGTTCGCTGGACATCAATCCGTTCTCGGCAAC
CGGCGTCAGTGCCGAACAGGCACGATTCCTCGACCTGTTCCTGATCTGGTGTGCGCTGGC
GGATGCGCCGGAAATGAGTGAAGCGGAACTGCTCTGCACACGTAAAAACTGGAATCAGGT
GATTTTGGAAGGTCGTAAACCAGGGCAGACGGTAGGCATGGGCTGCGATACGACGCGTCA
GACAATTGCTGAGGTTGGGCGCTCGCTATTTGCAGATCTGCGGCGTGTTGCAGAATTGTT
GGATCAAGGGCAGGTTAGGCCATATTATAGACAGGTCTGCGACCAACTGGTGGAAGGGTT
CGACGACCCGAACAAGACGTTCTCCGCCCGGATTTTGGCGATGATGCTGGAAAATGGCAG
CGGCGGCGTTGGTCTGCAACTGGCAGGGCAATACCGCGAGCAACTGTTGCAGGAACCGCT
GGAGATTCTGTCCGAAGCCCAGTTTACCTCGGAGTGCGAGCGTTCATGGCAGCACCAGCG
TCAACTGGAGTCGGAAGACACGTTAAGTTTTGACGCATATCTGTCCAGACAGTAACGCAG
GTAGCCGGTAAAAGAAAAGGCCACTCGATTGTCATCGGGTGGCCAAAGAAACATCTCTGA
TAATAGGGATGATGATAATAAATGCGCGTCTTTCACTTATTATGACCGGTACCGGTAAGA
AAAGTTTCCTGGAAACGAGAAATAAATTTTTCATGAGGAGGTGGCAAGATGCCATTACTA
GATAGTTTTACTGTCGATCATACTCGTATGGCTGCGCCAGCAGTTCGGGTGGCCAAAACC
ATGACAACCCCTCATGGTGATACGATTACCGTGTTTGATCTGCGTTTCTGTCGTCCTAAC
CAAGAGATCATGCCGGAGCGTGGTATTCATACTCTGGAACATTTGTTTGCTGGTTTCATG
CGTGACCACCTTAACGGTGACGGCGTAGAAATCATCGATATCTCTCCTATGGGTTGCCGT
ACCGGCTTCTACATGAGCCTGATTGGCACGCCGGAAGAGCAACGCGTGGCTGACGCCTGG
AAAGCGGCTATGACGGATGTGCTTAAGGTCACTGACCAGCGTAAGATTCCAGAACTGAAC
GAGTATCAGTGCGGCACCTATGAAATGCATTCCCTGACTGAAGCGCAGGACATTGCGCGC
CACATTCTGGGACACGACGTTATCGTCAACAAAAATGACGATCTGGCGCTGCCGAAAGAC
AAGCTGGCGGAATTGCATATCTGATTTACGTTAAACGTATGTCAGTAAAAAAGAGAGCGT
AGGCTCTCTTTTTTTATGCTCTTGATAAAAGGTTTCAACTGCGGAAGTGGTCAATGCGCC
AGGTAGTTCTGTATTACCCGGCTGCCGAAGTAGGAGAGCGTGAGTAACAGTGCGCCGATC
AGGTTGAACCACACTACCCGGCGTCCGCGCCAGCCTTCGTGATAGTGTCCCCAGAGCAGC
AGAATGTAGACAAACCATGCCAGCAGGGAGAACAGCGCCTTATGCAGGTTCTCTTTGTTG
CTGAGCAAATCGTTCATGTAGATAAGGCCGGTGCATAACGTCAGCGTCAGCAGGATAACG
CCCACCTGGGTAATATGGAACATCTTGCGCTCAATACCCAGCAGCGGCGGCATGTCAGCG
GCAAATCCCAGTTTCTTGGTTTTCAGCATGTAATCCAGCAGTGCCAGTTGCAGCGCATAC
AACGCGGCAATCATCAGCGTGGCGTAAGCAAACAGCGCCAGACCGATGTGCACCATCAAA
CCGGGCATCGCTTCGAGGTGAGTAATAAACTCACCCGGCATGAAACTGGCGAATGCCAGA
TTAATGAATGCAAAGGTATAGACGATGGGCAGGAGAAACCAGCCGCGATTGCGTGACGAC
ACGATGGTCATCACCGCGCAGATAATCAGGCTGATGAGAGACCCAATGTTCAGCAGACTC
AGGTTTTGTCCGACCTGAACATCGAAAATACGCTGATACAAGGCCACTGCATGGCAGACC
AGGGCGATCGTAGCGGATACTACTGCCAGACGGCGGTAGGTTCCGTTTTTTCGCACCAGA
CTGGGAATAATCAGCCCCAGACTGAGGAAATAGGCCGCTAAAGCTACAATGGCGAAGACA
GACATAGCGATAGGTTATTCAATATCAACTGAGTAAAATGAAGGGTCAGTATAGCCTTAG
TCGTCACTGTCACCAACCAGTTATCCGTGCCGGCGCACGCAGATTGGTCTGGCTTTCGTG
TTATACTCCTCGCTGTTCGCGTCGCGGTAGCGGCCAGTTTCACATTGAGCATGAGATATG
TTTGAAAATTTAACCGATCGATTATCGCGCACTCTGCGCAATATCAGCGGCCGTGGGCGG
CTGACGGAAGACAATATCAAGGATACGCTGCGTGAAGTCCGTATGGCACTGCTGGAGGCG
GACGTGGCGCTGCCGGTGGTGCGTGATTTCATCAATCGTGTAAAAGAGCAGGCGGTTGGT
CACGAGGTCAACAAGAGCCTGACGCCGGGGCAAGAGTTCGTCAAGATTGTTCAGAACGAG
CTGGTGGTCGCCATGGGCGAGGTCAACCAGGCGCTCAATCTGGCTGCTCAGCCGCCGGCG
GTGGTGTTGATGGCGGGTCTGCAGGGGGCGGGTAAAACCACCAGCGTTGGTAAGCTGGGA
AAATTCCTGCGCGAAAAACAGAAGAAGAAAGTGCTGGTTGTGTCGGCGGACGTGTATCGC
CCTGCGGCGATCAAGCAGTTGGAAACGCTGGCGGAGACCGTCGGCGTCGATTTCTTCCCC
TCGGAAGCGCATGAAAAGCCTATCGACATCGTTAATCGCGCGCTGCAGCACGCCAAACTG
AAGTTCTACGATGTTCTGCTGGTGGATACCGCCGGTCGTCTGCATGTCGATGACGCCATG
ATGGACGAAATCAAGCAGGTGCATGCGTCGATCAACCCGGTGGAAACCCTGTTTGTGGTT
GACGCCATGACCGGTCAGGATGCGGCGAATACGGCTAAAGCCTTTAATGAGGCGCTGCCG
TTGACCGGGGTGATTCTGACCAAGATCGATGGTGATGCCCGTGGCGGTGCGGCGCTGTCT
ATCCGCCATATTACCGGCAAACCAATCAAATTCCTGGGTGTCGGCGAGAAGACCGATGCG
TTGGAGCCTTTCTACCCGGACCGTATCGCTTCGCGCATTCTTGGTATGGGCGATGTGCTC
TCGCTGATTGAGGAACTGGAAAGCAAAGTCGACCGTTCTCAGGCCGAGAAGTTGGCTAAG
AAGCTGAAGAAAGGCGATGGCTTTGATCTGACCGATTTCTTGGATCAGCTAAAGCAGATG
CGCAATATGGGCGGTATGGCCAGCATGATGAGCAAGCTGCCGGGCATGGGGCAGATTCCG
GATAACATGAAATCGCAGATGGATGACAAGGTGCTGGTGCGGATGGAGGCGATCATCAAT
TCCATGACGCTACAGGAGCGCGCTAAGCCGGAAATCATCAAAGGTTCGCGTAAGCGCCGC
ATCGCGACGGGGTCCGGCATGCAGGTGCAGGATGTCAACCGACTGCTGAAACAGTTTGAT
GATATGCAACGCATGATGAAAAAGATGAAAAATGGTGGCTTGGCCAAGATGATGCGCGGC
ATGAAAGGTATGATGCCGCCAGGTTTCCCGGGCCGCTAAGTCGGGGAAATGTGACCCCGG
CAGAAAACTCGGTAGTGTGAATGCATGGTTTTAGATTGCTTTTTGCACCAAAATGAGTAA
AATCTTCGGGCTTTTTATATGACACTGGGCCCCGTTCCTCGATGGGGCCCGGTTGTTTTA
TTAACTAAAGAGGATGTTATGGTAACAATTCGTTTGGCTCGTGGCGGCGCTAAAAAACGT
CCGTTCTATCAAGTTGTTGTGACCGATAGCCGCAATGCGCGCGACGGTCGTTTCATTGAG
CGCGTAGGTTTCTTCAACCCGATCGCTACCGGTAAAGCAGAAGGCCTGCGCCTGGATCTT
GACCGTATCGAGCATTGGGTTGGTCAGGGCGCTACCGTTTCTGATCGCGTTTCTGCGCTG
ATCAAAGACGCGAAAAAAGCAGCATAATCTGTTGCGGTGGTGGTAATGAGCAAGCAACTC
AGCCCGAAAGCCCCAGTCAACCCGATTACATTGGGGAAAATGGGGTCGACGTACGGCATC
AAAGGTTGGCTCAGGGTATTTTCATCCACCGAAGACGCCGAAAGTATTTTTGATTATCAA
CCTTGGTTCATCCGGAATAAAGGGCTGTGGCAACCGATCGAGATCGAGAGCTGGCGGCAC
CATAATCAGGACCTGGTCATCAAGATCAAAGATATTGACGATCGGGATGCGGCGAATTTA
CTGACCAATTGCGAAATTGTCGTGGATTCGGCCCAACTGCCTGAGTTGGGTGAGGATGAT
TATTACTGGAAAGATCTTATTGGCTGCGACGTCGTCACCGTAGGTGGCTATGAACTGGGA
AAAGTCATCGACATGATGGAGACCGGTTCTAATGACGTTCTGGTGGTAAGAGCCAACCTG
AAAGATGCTTACGGAGTCAAGGAACGGTTGATTCCGTTTCTGACTGAACAGGTTATCAAG
CACGTTGACCTGTCTACGCATCGTATTGACGTAGATTGGGATCCTGGTTTTTGAACTCTG
TAGAGTCTGCAGTCAATGAGTGGAACGGTGCTATGTGGATTGGGGTGATTAGCCTGTTTC
CTGAAATGTTCCGCGCCATTACTGATTATGGAGTCACAGGCCGGGCAGTTAAAAATGGCC
TGCTGAGCGTACAGTACTGGAGTCCTCGCGACTTCACTTACGATCGGCATCGCACGGTGG
ACGATCGCCCTTACGGCGGCGGTCCCGGTATGCTGATGATGGTGCAACCTTTGCGGGATG
CCATTCATGCAGCGAAAGCAGCGGCAGGCGAAGGGGCTCGGGTGATTTATCTGTCACCGC
AGGGTCGCAAATTGGATCAGCAAGGCGTACGTCAACTCGCCGCACATCAGAAGATGATTC
TGGTTTGTGGAAGGTACGAGGGCATTGATGAGCGTGTCATCAAAACCGAAATTGACGAAG
AATGGTCAATCGGCGACTACGTTCTCAGTGGTGGCGAACTGCCGGCAATGACGCTGATTG
ATTCGGTCGCCCGGTTTATTCCCGGCGTACTGGGTCATGAAGCTTCGGCACAAGAAGATT
CTTTTGCCGATGGGTTGCTGGATTGTCCTCATTATACCCGGCCTGAAGTGTTGGAAAGTA
TGGATGTGCCGGCGGTATTGCTGTCGGGCAACCATGCGGAAATACGCCGCTGGCGTTTGA
AGCAGTCGCTGGGCCGAACCTGGCTTAGAAGACCTGAACTTCTGAAAAGCCTAGCTCTGA
CTGACGAGCAAGCAACGTTGTTGGCTGAATTCCAACAGGAATATCAGTCTGAACAACATG
AGTATTAGGGGGCCGTTGCGGCAGCGCCGGACGAACCCATATATCAGTTTACCTAGGGTA
AGAGACATATTATGAGCAATATTATCAAGCAGCTTGAACAAGAGCAGATGAAGCAAGACG
TACCTGCGTTCCGTCCGGGTGACTCCGTGGAAGTGAAGGTATGGGTCGTTGAAGGTTCCA
AAAAACGTCTGCAGGCATTCGAGGGCGTGGTTATCGCAATTCGTAACCGCGGTCTGCACT
CTGCATTCACTGTTCGCAAGATTTCCAACGGCGAAGGCGTAGAGCGCGTATTCCAGACGC
ACTCTCCGGTAGTGGACAGCATTACCGTTAAGCGCCGTGGTGCTGTGCGTAAAGCCAAAC
TGTACTACCTGCGTGAGCGTGCTGGTAAGTCTGCTCGTATCAAAGAGCGTCTTAACTAAG
CATTCGCTTTCGCAACATCCGAAAGCGATAAGGGGTGGCATTTGCCACCCCTTTTTCTTT
GGTGTCTTATTGGCGTTATGCGACGTTTTCCGTTTTTCGGGCGATCACGGTAGGGTACAT
CCGCATGCGGTCATCAATAAAATGTATGTTGCTGAATCCCGCTTGTTCCAACTGGCGCTG
TGTTTGGGAATAGGTGCGGAATGCGGTCCATCTGGCTTCCAAAATACGTGAAAACAGTAA
GTGCTGTAAGGGAAGTAAGCGCTGCTCTTCCTCGGTGACCTGCCAGGTCGATTCTGCCGA
TAGCACCGGGGGCGGTGTCATAAAACTGGTGATCAACGTACCCCCAGGTTTTAGTGCCTG
ATTGAATGCCCGATAGAGGTCCGTCACCTTTTCATCATCGGGTTCATAAACGTTGAGTCC
ATTACTGGTCAGGACATCTACAGGTTCTGGCAGTTGTAATGACCAGGCATCGCACTGCAG
CAACGTGATGCGATCGTCGCAATGTTGTTGTTTAGCCAGTGAATTCGCGGCCTCCAGCGC
CTGCAGATCCAAGTCTACGCCGATTAACCGTACATCCTGATGATGCGAGTAATCCAGCAA
CAGCAAATCCCCCATCAGTCCGCAGGGAACAGAAGCGAATACCATTCCGTCATGCAGCCG
TGATTGTAACTGCTGGCGGAAAATACCGAACCGTTCACGCGTGGCGAGCACGGCGGGTAA
TCGCTCGTAGATCAATTTTTCCAGGTCACTGTAGGATGACCGCGTTGCGGAGGTGGAAGG
ATAGGTGACCAGCTGATGGGTCCAATGGGCATTCAACCCCCGGTGCGCCAGAAGGAATTG
CCCGAGGTCGAATGTCGCCAGTTCTTCGGCAATCGCTATTTGCTCTTCCACCGTCGCGCC
GGGGAGATCGCCAGCCTGTCGAATTCTTGATCTGACCGCGTCGAGCGTAGCGTAATGATC
ATCAGGCGCACTTGAGTGGTGAGACAGTAGCTGTCCTTGTCCGGAATGCGGTGACGTACT
TTTCATAATAAAGTCCTGTTTGCCAGCTGATTGCGTGAATAAAAGCGGTGAATGTTCGAC
CAGGGCAATGATGGCAATACAAAACGAATGCGTGCGTTCAATTCCATTTGACACCAGTGG
TTGGTTACGGATTGTTATGATTTAGTTATGTTATTATAAGTTTGATTTGTTGCCAGAGGT
AGATGATTTATCCGAAAGCCGTATCAGCAGGCAACAAAATAGGCAGGATACTCAGGCGGA
CTGATGATGAAAGCGTCCGGAATAACGAGAGAAGCATAATGGATAGGATGCCCTTACCAG
CGACTCGCTGGCCCGGTTCATACAGAACTACCCAAGAACTTAATAGAGGTTATTTGGAGG
GGGTAGGGGCAAATCAGTCGGCTGACCTGTGATGACTGGTCGATTCATCCGCCGCGTGTT
GCCACACTTTTTTCAATTTCTCTGCGTTATTGACGGTATCGCAGCCAGCCGGGAAGGATT
TTCCTGCCCGGCCCCAGGCTGCGACATTATCGGGGTAGCACCATTCTGCCTGCCCGGCTC
GATACCCATTCAGATAGGCATGGCGATCAACCTCCGGATTGCCAGACCATTCCGACAGTG
TTTCGTTGTCCCTGACAACCACACCGCTGGTGGCATCTTTATATCCCACGTCATACCAGA
AATTGGGCTCGCCTTTAGTCGGCGATACGGACGGAGTGGACTGGCACCCGACGAGGAGCA
ACAGCCCTATCAACACGATACCGTTTCTCATGATTGAACCTGTTTTGACTGCGTTAGAAT
GGAGGGATACGGCCTAATATTACGCAATTTCCTGTTTTTCCTTTAGTGATTTCAGATAAC
TGTGCCTGATAAGTGTTCATCACTCAATTTAGCGCTGACATTTTTCCGCTTTCCTAAATT
CCACAACATACGATTATGACCGCTGCAGGGAATGGTTGTCATGATGTTGAGTAATGGTGT
ATAGTTTTGTTTACGTTTTTTGGGTGTCACAGACGATCGGTATTTTTGTCAGCTACGTGG
TTTACCTCGGTTTAAGCAGGTAGTCAGCGGTCTATTCTGTGAAAGTCCGTCATCCGCATT
CGTCAAATATCATCGGTAACATCATCAGACTGCGAAATCATTTCAGGTCTGCTGATTTTC
TGCCTCTGAATACTCGGGGAAATGACGTCAGAGCGATAACCTCCTGCACTTTCAATGAAT
TATTGCATTCGGTGGTGAGGTTCTCCCGGTAGGGCGCTGGCCAGTTTTGTGATTTCTAAT
TTTTTACGACAGTAATTTTAACTTTACACCTATGGCTTGAAAAATTTACGACCTGTGTGC
TAAGGTGTGAACCTGTTACTGACAATGACGAAATCGCTCCCTTTATACCAAAGGAATACA
CAGGATCATCATCATGCAAAAAGACACACTCAATAATATTAATATCAGCGCCGAACAGGT
TCTTATTACTCCCGACGAACTGAAAGCCAAATTCCCGCTCAATGAGCCGGAGCAGCAGGC
GATTGCTCTGTCGCGTAAAACCATTGCTGACATTATTCATGGCAACGACAAGCGTCTGTT
GGTGGTGTGTGGTCCCTGTTCCATTCATGATACGGATGCTGCGCTGGATTACGCGCGTCG
TCTGCAATCCCTGTCAGCCGAATTGAGCGATCGGCTGTATATCGTCATGCGTGTCTATTT
TGAAAAACCCCGTACCACTGTCGGCTGGAAAGGGTTGATCAATGATCCCTACATGGATGG
TTCCTTTGATATGGAGGCGGGGCTGCATATCGCCCGCGATTTGCTGCTTAAATTGGTAAA
CATGGGGTTGCCGCTGGCGACCGAAGCGCTGGACCCGAATAGCCCGCAATACCTGGGGGA
CTTGTTCAGTTGGTCGGCGATTGGCGCCAGAACCACTGAATCCCAGACTCACCGCGAGAT
GGCTTCCGGGTTATCAATGCCGGTGGGTTTCAAGAACGGTACTGACGGTAGCCTCGGTAC
CGCCATTAATGCCATGAAAGCCGCATCAATGCCGCATCGTTTTGTCGGTATCAACCAGAG
CGGTCAGGTCTGCTTATTGCAGACGCAGGGGAACCCGGATGGACACGTGATCCTGCGTGG
CGGCAAAAAGCCGAATTACAGCGCGGAAGACGTGGCTGAGTGCGAAAAACAGATGCGCGA
TGCAGGACTGAATCCGGCGCTGATGATAGATTGTAGCCACGGTAACTCCAGCAAAGACTA
CCGTCGGCAGCCGCTGGTGGTGGAGTCCGCGATTGAACAGATCAAGTCCGGTAATCGTTC
TATTATCGGGTTGATGCTGGAGAGCCATATCCACGAAGGTAATCAGTCCTCTGAACAACC
GCGCGCCGACATGCGTTACGGGGTATCGGTGACGGATGCCTGCATCAGTTGGGAAAGTAC
AGAGACATTGCTGCGTTCGGTTCATAAAGAGCTTAGCGCGCGAAGCGCCAATCAGTGAGG
AGAAGAACAGATGGTCGCTGAACTGACCGCATTGCGTGATCAGATAGATGAGGTAGATAA
AGCATTATTGGCGTTGTTGTCGCGTCGGCTGCATCTGGTGGCGGAAGTCGGCGAGGTAAA
GAGCCGTTATGGTTTGCCCATTTATGCGCCTGATCGGGAAGCAGCGATGCTGAGTTCACG
ACGTAAGGAAGCGGAAACGCTGGGCGTTCCCCCAGATTTGATTGAGGATGTTCTGCGTCG
AGTGATGCGGGAGTCCTACGCCAGCGAGAATGACAAAGGGTTTAAAACGCTCTATCCGTC
GTTGCGCCCGATTGTGATCGTGGGAGGGCGTGGTCAGATGGGCCGCCTGTTTGACCGAAT
GCTGACGTTGTCCGGTTATCAGGTGCGTATCCTGGAGCAGGAAGACTGGCCGCAGGCAGA
GACTCTGTTGGCGGATGCCGGCATGGTGATCGTCAGTGTGCCTATCCATGTTACCGAACA
GGTTATTGCCCGTCTGCCCCGGTTGCCGGGTGACTGTATTTTGGTGGATTTGGCGTCGGT
CAAGAATGGTCCGCTGCAAGCGATGTTGGCGGCGCATCAAGGGCCGGTGCTGGGATTGCA
CCCGATGTTCGGTCCGGATATCGGCAGCCTGGCCAAACAGGTCGTCGTGTATTGTGACGG
GCGCCAGCCAGAGGCCTATCAGTGGTTGCTGGAGCAGATCCAGGTGTGGGGCGCCCGGCT
TCATCGCACCAGCGCGGTGGAACACGACCAAAACATGGCGTTCATTCAGGCGTTGCGCCA
TTTTGCGACGTTTGCCTATGGTGTGCATCTGGCGGAAGAAAATGTGCAACTGGAACAATT
GTTGGCGCTCTCTTCACCGATATACCGGCTTGAACTGGCGATGGTGGGGCGGTTGTTCGC
ACAAGACCCGCAACTCTATGCCGACATCATCATGTCTTCCGGCAGCAATCTGGCATTGAT
CAAACGTTACTATCAGCGTTTTGGTGAGGCGATTGCATTGTTGGAAGCGGGAGATAAAGC
CGCGTTTGTCAGCAGCTTCAAGAAAGTCGAACATTGGTTCGGTGATTATTCGCGGCGATT
CATGGCGGAAAGCCGTACCCTGCTGCGTCAGGCGAACGATATTCGCCAGTAGCTCTGGGG
ATATCCTGATGGTTTCCTGAAAAGCCACCTTCCCAGCGAAGGTGGCTTTTTTATTGCCGG
GGCAGACCCTATTTCGGACCCCGATGCGACGTGGGTTATGCCGGTTCCACCGGCACCACA
TTTTCGCTGGGGTAGCAGCCCAGGACTTTGAGCGAGCGGGTAATGGCGGCGAGCCCCTGC
AGCGCTTTACGGGTATTGTCGTTGCGCAGATTGGCCTGCACATCGATATAAAACATCTCT
TCCCACGGATTGCCGTTTATCGGCCGCGACTCCAGTTTTGTCATCACGATGCCATGTTCG
CGCAGGACCAGCAGCGCTTCCACCAGCGCGCCGGATTGCTGTCCGGTAGCCATGATTAAG
GTGGTTTTAGCCGGCACTTGTTCGGTGACGTCGATCGGTTTACGGGCCAGTACGATGAAT
CGGGTAATGTTTTGCGCCTGATTGGCCAGATTGTGTTCCAGTACCTGCAACTGATAAAGC
ATTCCACCGGCTTCGCTGCCCAGTGCGGCGGCATGCGGAGAATTGAGCTCGGCGACTTTC
GCCATAGCGGCGGCGGTGCTTTCGCAGTACTCGATTTTCCAGTGCGGAAACCGGTTGATG
AAATGGCTGCACTGTTGGAAAGGCTGTGGGTGGCTGTAAACGGTCTGGATCTGGTCCAGT
TGGGTATCCACCGCGACCAGTACGCAATGGTCAATAGGCGTGGTCAGCTCACCGACGATG
GATAACCCGGTGTGCTGCAGCAGGTCGTAGACATCGTTGATTGAACCGGAACTGGTGTTT
TCTATCGGCAGCACGGCGTAATCGGCCTGGCCGGTTTCCACCAGGTTGATGATGTCCTGA
AAGCGCAGGCAGCCGCATTCAATCATCTGGTCAAAATGGCGTGCGGCATACTGACGCGCG
GCTAAATGGGAGTAAGAGCCTTTGGGACCCAGAAAAGCGACGCGGGCGGAGTGCGACGCG
CCAGAATTGAGGTGCTGTTGCAGCAGCGCCTGCTGGGTCAGCACCGAATCTTCGATAATC
AATTGGAACAAGCGGGTAATGTAGTGACCGTCGAGTTGTCGCTTTTTACCTTCTTCCGCC
AGCCGGGACAGTAAATCCCGCTCACGTTCTTTATCGCGAATGGGGCGATGGGAATGCTGT
TTGGCTCGCGCTACATCCAGCGCCAGCTCCCTTCGTTGCGCCAACAGTTCGAGCAGTTGC
ATATCCAGCGCGGTAATGCGCTCGCGCAGCGCCAGTAATGGATTATCGGTCATGGTGTGT
ACCTGTTTGCTGTCCAATAAAAAAGCCTCCTGGTTTCAGGAGGCTTTTTTTGTTCGTCTT
CGTATTCTTACTCACACGACAAATCGCCCCCCCGCACCGGGGAGAGTAAAGAAGAATACG
AAGAAGAACAGTTGTGGCGTCATGTCACCAAATCCTTGTTGGGAATGTTGGTTAAGGTAA
CTGTTGCCTTTTCATCCTGTCAATACCAAATCGCCGGGAGCGATGTGCAACGTGCAGCGT
TGAGCCATCGGGGGAGGGGGAATTGGAACTGTAAAAAACGCGCCTTGCGGCGCGTTTCAG
GCAACGGACAGAACCTGTCATTAAAAATGGAGGCGCGGCGGTGGCGCCATCCGATCCTGC
TATTCTGGCGAGGCCTGCAAATTGACATCTTTGATGCAACTGTCCGCACGGCGGGCTTCG
CCTTTGTGCTGGGCCTTGTTCAGCTGTCGTTCCAGTTTTGTGATGAGTTCATTGACAGCG
GTATACATATCTTCGTGTTTGGCGCTGGCCACCAACGGGCCATTGGGCGTACTAATGGTG
GCGTCGACCACAAAACCCTGCGGCTCTTTAGACAGGATAATGTGCGGATTAATCAGGTGG
GTCTGCCATTTATCCAGTTTACTGAGACGGTCTTCGACATGCTGACGTATTGCGGGGGTA
ATATCCATCTGCTTGCTGGTAATGTTGATAGTCATAAAAACTTACCTCTCTGCCTTTTCC
GTCTTGGGTAATTTCAGCATACCCCTAGTCGATGCAAAGTGGGTGATTTTGATCACCTTT
TTTGGTCGCTTTTCCGTCATATGAATTGATTTGTGAGCGGCTTTGGGGAACCGGCGCGGC
GTGCTTGTCGCCTTGCCAGGGCTGTGCCATTATCTATTGGATGTGTCGGCGGGATTATCC
GGTTACATTTAGGATGATCGGCTATAGATAGAAAAAACAGGGCGAAAAAAACGGCAACCG
AAGTTGCCGTGATAATAGGGTTTCAGGCGCCTTTTCAGGCAGAAGGGTTGGCGGCGATGA
TTTTTGCCACCTTGTCGGCCTGTGCAGTCAATTGCAGTTCCCGATAGGCATTTTCCATCA
GCGGCAGCGCGGTGCGCGTTGCCTGCGTATCCGGATAGTCCTTCAGCATTTGCTCTACGC
GGTTAACCACAGCGACATAAGCGCCGCGTTTCGTGTAATACTGTGCGACAGAAAGCTCAT
ACTTGGCCAGACGTTCTTTCAGGAATGCCAGGCGCTTGCTGGTGTCTGTGGCGTATTGGC
TGTTCGGGTATCCCTGAAGCAACTGGTTGAAGGCTTTAAACGCTGAACGAGCATACTGAG
GATCGCGGTCTGAACGGTCGACGCCGAAGAAGCCTTGCAATGTGCTGTCATCCTGCGCCA
TGTTGGTCAGCCCGCGCATATAGAGGACATAGTCCACGTTCGGGTGCGTCGGGTTCAGGC
GGATGAAGCGATCAATCGACGCCTGAGCCAACGGCAACTCGGCGGATTTGTAATAGGCGT
AGATCAGGTCCAGCTGGACCTGCTGGGAGTAAGGGCCGAATGGATAACGGTTATCCAGCG
CTTCCAACTGCGTGATGGCGGCTTTAAAGTTGCCGTCCTGCAGTTTCTCCTGGGCGGTGG
CATACAG
>NODE_18_length_15680_cov_3.605671
GCTGGCGAGCCAGCGCATAATGGCCCAGCCGAGGGTAGTTTTGCCGGAGCCGGATTCCCC
CACCAGCCCCAGCACGTCGCCACGGTTCACGTGCAGGGTGATATCCCGCAGTACCGGCAG
ATGCGAACCGTCCGGCAGCACGTAGTCCAGGCTGTAATCCTTGACTGCCAGCACCGGCGT
TGTGGCCGTCGTCGGTAGGATTGCGTCGTGCTTGTGCATCAGTGGCTCCTCGGATTCAGA
ACGTCGCGCAACCCGTCGCCGAGCAGGTTGAAACCGATCGCGACGATGGCGATCGCAAGC
CCAGGGATCAACATCATCCAGGGGGCGTTAAAGAAGTAGGCGCGGGCTTCGGACACCATC
AGTCCCCATTCCGGCTGCGGCGGTTGCGCACCCAAGCCGAGGAAGCTCAGGGTAGCGAAC
AGCATGATGGCGAACGACACGCGAATGGTGGATTCCACGGTGATCGGCGCCACGATGTTG
GGCAGCATCTCCCGCAGGATGATATAGCCGGGCGATTCGCCGCGGGCGATGGCGGCATTG
ACGTAATCCTGTTGGCGCGCGGCCAACGCCACGCTGCGGGCGATGCGTACCATGCCCGGT
ACAAAGGCGATGGTGATGGCCAGCACCGCATTCAGGCTGCTCTGCCCCAGCGTGCTGACA
ATCAGCAGGGCGAACAGCAGGCTGGGGATCGACATGACGGCATCTATGGTGCGCATGATG
CCTTCGTCCATCCTGCCGCCCAGATAAGCGCTGGCGGTGCCGATGACCGAGCCGAACACC
ATGGCCAGCGCGGTGGCAAGCAGTGAATAAACAATGGTGGTGCGGGCGCCGACCAGCACC
CGGCTGAAGATATCGCGCCCAAGCTGATCGGTGCCAAACCAGTGCGCGGCGCTGGGCGCT
TTATAGCGCGCCAGAATGGAGATCGCTTCCGGGTCGACGGGCGCCAGATGAACGCCGGTG
CACACGATCACCAGCGCCAGCAGCAGGACGCTGACCCCGGCGATCCCCTGCGGGGTATGC
AGCAGTTTTTTGAGTACGTCAAACATATTGAATCCGCTTGTCTAGCATGGCGTAGGCGAG
GTCGGCCAGAAAATTGACGACCGCATAGGTGGAGGCCAGGATCATGACGCCGCCCTGAAT
GGTGGGGAGATCGCGCGCCTGCACCGCGACGATCAGCTCCCGGCCGATGCCGGGAATGGC
GAAAATCTCTTCCACCACCACGATGCCGCCGAGCAGATAGCCTACGTCCAATGCCACGAT
GGTGATGGCCGGCAGCAGGCCGTTGCGCAGCGCATGGCGCCACAGGATACGACGCCGTGA
CAGCCCTTTCAGCCAGGCCGCCCGGATGTAGTCGGTATGCAGCACGTCCACCATTTCCGA
GCGCACCATACGCGAGACGTGCGCCACCAGAATCATCGCCACCGTCGCCGACGGCAGCAC
CAGATGGCGCACGCCGTCAATGACGTTCTCGCTGAGCGGCACATAACCGGTCGCCGGCAG
CAGTTGCCAGATATCGGCGAACAGCAGCAACATCAGCGTAGCGGTGACGAACTCGGGAAA
TGAAATACCGATATAAGACAGCACGCTGACCAGCACGTCCGCCAGTTTGCCTTTTCTGAC
CGCGGCCCAGACGCCGAGCGGCAGCGCCACCAGCAGCATCAGCGACAGGGCGCACGCCGC
CAGCAATAGCGAGCGGGACAGGGCGGCGAGCAGCGTGGGCGCCACCGGCAGATTGGTGCG
CATGGAGACGCCGAAATCGCCGTGCAACGCCGCCGCCAGCCAGCGCCAGTATTGCACCCA
GGCTGGAGCGTCCAGCCCGAGGCGGGCCCTGACTGCCGCCAGCGCCTCAGGGGTGGCGTG
CTGGCCGAGCAGGGTGACCGCCGCATCGGCGGGCAGCAACTGGGTAATGCCGAATACCAG
CACGGACACCACCAACAGGGTGTAGATCACCAACAGCAGGCGTTTTAACAGATAACTCGC
GCTCACAGCCGCTCCTTAGCTCAGCTTCGGCGTGCCGGCGCTTGCGCCGTCAGCCAGACA
TGATCGAGACGGAACACGGCGGCGCGCGGATGCAGGGCGTAGCCGCGCACGTAGTCCCGG
CTGGCGGAGAGTAGGTTGAAGAAGGCTGGGATGACCGACGGCACCTGTTCATGCATCAAC
TGCTGCGCCTTACCGTAGAACTCCCGGCGCTTGACGTCGTCGGTGGTGCCACGCGCACCC
GCGACGGCGGCGTCAAAGTCGGCGTTGTTCCAGCGGGTTTCGTTCCAGGCCGCATCGGAG
GTGTAGAGCAGTGAGAACACCGCGTCCGGCGAAGGCTGCATATTGTAGAAGCCGACGTAA
AAGTTGCCTTTCTTCCACACCTGGTCGAGGTAGGTGCTGTGGGCCATCGTCTGCACGTTG
ATGCGAAAACCAGCGGGCTTCGCCATCTCGCGCACCGCGATCCCCAACTGGGTGCGGGAC
GCCGGTTTATCCGAGGCGACCAGCGTCAGGTCCAGCCCGTCCGGGTAACCGGCTTCCGCC
AGTAGTGCTTTGGCTTTGGCGTAGTCGGGCTGGCGCAGCGGCAGGTTGCGATACCACGGA
TAAGAGGCGTTGATGGGGGTATCGTTGCCGGGGGTACCGTAGCTGTCGGCGACGAAATCG
ACCATCGCCTTGCGATCGATGCACAGCGCCAGCGCCTGGCGTACCCGCACGTCGTTAAAG
GGTTTCTGGTCGCAGCCCATGTTGATATTGAGGAACTGGCCGGACGGCACCCGCAGCGGC
TGGATGCCGGAGGCGGCGGACAGGCGCTTGAACTCGCTGGGCTGTGCGGCCATCATCAGG
TCGGTATCGCCGGCGATCAGCGCGGAGCTTTCGGCGATAGCGTCGGGGTAGACCACGATC
TCCACGCCGTCCAGATACGGACGGTTCGGGTCGTAGTAGTACGGATTGCGTTTTACCACG
ATTTTGCGTTCAGGCTCATACGACACCAGCATGAAGGGGCCGGCGCCCAGCGCCTCTTTG
GACAACCGAGACAGTTGCCCCTGTGCGACGGCGGTGGGGACGATTTTGGCGTCCGGATAA
GCCAGCATGACGGGCAGGTCGGCATACGGCGCCAGTGTTGTGATCACCACCTTGTCGTTG
CCGTCGGCATGCAGCTCCTTGATTGGGCCGATGTTACGCATCCCCGGCGAGGCGTTTTTG
GGGTCCAGAATGGCAGAGAGGCTGGCGACGACATCCCCGGCGGTTAGCGGCGTGCCGTCA
CTGAATTTCAGGTCGGGGCGCAGCGTAAACGTCCATTGCGTCAGGTCGGCATTGGGCTGC
CAGCTGGTGGCCAAATCCGGTTCGGCCTTCATCTCCTGCGTCAGCCGGGTCAGTCCGCTG
TAGAGCAGTTCAGCCAGCAGGTACTCGGGGTTCACGCGCGCCTGCTGGGGGTTGAGCATA
TTGATGGCCTGATCGACGCTGATGCGCAGGATGCCGCCTTTCTGCGGCGTGCCTCCCGCC
GTCATGACGCTGGCGTCGGCCGCTCTGGCATGGAATGACCACGGTAGCATGGCTGCGCCG
GTCATCAGCGTGGTGTTGGTAATAAACTGCCGTCTGTTTATTCCTTTCATTGCACACATC
GCGGTTTCCTCTGTCTGTTGTCTGTCAATCGTTGTTGGTTTTCTGTTGCTTAATAACCCT
GTGTTGGCGAAAAGTCCTCGGCCAGATAGGCCAGAATGGACTGAGATAAGGCGACGACGT
CCGACATCGTGGTGTACTCATTGGCGGCGTGAATGTGGTTATCCGGCCGTACCAGACCCC
CTAACAGAATTTCCTGAATGCCCGCCTGTTGTACCCATCCCATGTCGGAACTGCTGGAGG
AGCCCCAGGCGGCGAATTCGTCGGCGCGGAAACCGAACCCCATGCCGAGCGCTTGCTGCC
AGCGCGGCCAGTGCGGCCCGGTCGGGTCGCTGACCGGCGCCAGATGGCCGATCAGATGGT
ATTCCGTACTCAGCGCGGCGGAGGACGCCATCGATTGCGTGATGCAGTCGGTCAATTCCT
GCCAGACCGCGTCGAACGACTCTTCGGGGGCGTAGCGACGGTTGACCAGCAGCTCAAAAC
GTTCCGGCAGCGTGGAGCCTTTGCTGCCGCCCTGCGCCACCGCCAGCGTCAGGCGGGAGG
TCAGCGGCTTGCCGGCAAAATGCGGCGGCGGCGGCATGGCGGAGGTGCGCTGCTCAACCT
GTCGTTTCAGCGCCATCAGCGCGTTCATCAGCGGCACGCTTTCCTCAATGGCGTTGATGC
CGTCCACCGAGTCGCCGGAATGCGCCGAGCGCCCCGTCACGCGGATCACCACGTCCAGAC
TGCCGAAACAACCCGCCCAGATGCGCGGCGCGGCGCCGCCGTTGAAGCTCAGCATATGGC
CTTGAAAAAGCTGTTGTTCCGCCAGATAGCGAATGCCGGGATACAGCCCGCCTTCTTCGT
CGGTGCATAGCAACAGCACCGGGTTGAAACGCAGTTTGAGGCGGTATTTTTGCGCCGCAC
GCAGCGCGGCCAATGTGGCGACGATCGTTCCTTTCATATCGGCGCTGCCGCGCCCGATCA
GCCGTTCACCGTCCTGGCTCAGCGCCAACGGCGGGTAATGCCAGCCGTCGCCAGGCGGTA
CGGTATCGACGTGAAAATAGAGGTTGCAGTTTTCCGCCGCGTCGCCGGGCAGGGTAGCCA
GCAGGTTGACGCGCTCTCCGCGTGCGCTGCCGTCAGGCGAACGCCACAGGGATTCGGGCA
CCGACACCCGCTGGAAGCGGAACCCCATCGGCGTCAGCAGCGACTCCATCAGATCGGCGA
ATGCGCCATAGCCCAGGCCGGGCGGGAAGCTGGTATCCACGGCCAGCATGCGGCTCATAT
CTTGTAAAATAGCGTCTGAGTCATCAGCAATGGCGGTCAGCGCCTGCTGAAAATGGGATG
TCACACTCATGTCGTGCTCACTGGGTTGTATTTCTATATAGTTTATAGATAATTCAGGTG
AGCGAGCCGGTCAATAGGGAATCATTCATGATAATGAAACGATCTGACGAGCAGGATGCC
GTGAGTTTTGGACGTCTTGAGGAATTTGAAGGCGCCCCGCGTTACGAGGTGGTGAAGCGC
TATATCAGCGAGTCGATTCTGGTGGGCGAGCTGGCTGCCGGTGCGGTGTTGCCCAGCGAG
AACGCGCTGGCGGCCGATTTTGGCGTTTCGGTGGGAACGGTGCGCAAAGCGCTGGCGGCA
CTGACCGCCGAAGGGATGTTGATGCGCCGCCGTAAAACCGGCACGGTGGTGACCGGATGG
GCGCCGCTGCACAACCTGAGCCATTTCTTCCGCTATTTTCGCCTGCACGGCAAGGATGGC
CGGTTGCTCAATTCGCAAACGATCCTGCTGGATTATCACCGGGCGCTGGCGACGGAGCAG
GAAGTGGAAAAGCTGCAGTTGCAGCCGGGCGACAGCGTGATTTACCTCAAGCGATTACGC
AAGATCGACGGCTCGCCCGTGATGCATGAAACCATGGTGCTGCCGGAAGCCCGCCTGCCG
GATTTCCCACCGCAGGAGTCGGTGCCGCCGCTGTTGTACCGGTTTCTGATAGATTGTTAC
GACATTCGGGTGGCGGCGGTGCGGGAACAGATTACCGCCGAACTGGCCAGCGAGGAAGAT
TGCCGCTTGCTGGAGTTGCAGGCGCCGCAGGCGATTATGGTGATTGACGAAATCTCGTTC
GACCAGAGCGCGAGGCCGGTGATCCTGGCCCATCACCGTTTCACCACCGGGAACTTCATG
TACGTCAATGAAATCCGCTGATCGCAAGTGGATAATGATCAAGTAGATAGCGATAACGAC
CCCGTATGTCGTCAATGCCATTTGGCGGCGTTGGGGTAGGTGGAAAAGCCAGGAGGAATG
ATTGAGAATGGGGCTTCCCACCACTCGCTGGTAACAGACCGCGCCAGTATACAAATAAGT
GAAACGCGTCAAGGTAACGTCGCGAGTTTGTGTTAGGGTATGCTTCCCTGAGAATCGCCA
GATTTCCGGTTTTTTTGCCCCGTCCGAGTTTCTATCATGTATGAGTTCAAACTGGTTTTA
CTGTTGCTCCAGCAGATGTGCGTCTACCTGGTGATTGCCTATCTGCTCAGTAAAACGCCG
CTGTTTATCCCCCTGATGCAGGTGACGGTTCGGTTGCCGCATAAACTGTTGTGCTACGCC
ATGTTTTCCATGTTCTGCATTATGGGCACCTATTTCGGGCTGCATGTGCAGGACTCCATC
GCCAATACCCGCGCGATCGGCGCGGTGCTGGGCGGCCTGCTCGGCGGGCCGGGTGTGGGG
ATGCTGGTGGGGATGACCGGCGGGCTGCACCGTTATTCGCTCGGCGGCATGACCGCGTTC
AGCTGCATGGTATCGACCATCGTCGAGGGGCTGCTGGGCGGCATGGCGCACCGTTTGCTG
ATGCGTCGCGGCCGGGTCGACCGGCTGTTCAACCCCTTTACCGTGGCGGGGGTGACGTTT
ATCGCCGAATTGCTGCAAATGGCGATTATTTTGTCGCTGGCACGGCCGTTTGATGATGCG
CTGAAGCTGGTTAAGGACATTGCGGTGCCGATGATCGTCACCAACAGCATTGGCGCGGCG
ATGTTTATGCGCATCCTGCTGGACCGGCGCGCCATGTTCGAAAAGTATACCTCGGCGTTT
TCGGCACGGGCGTTGAAAATCGCCGCGTGCACCGAAGGTATCCTGCATCAAGGGTTTAAC
GAAGAAAACAGCATGCGGGTGGCGCAGGTTGTCTATCAGGAGATGGATATCGGCGCGGTG
GCGATCACCGATCGCGAAAAGCTGCTGGCTTTTATCGGCATCGGCGACGACCACCACCTG
CCGGGAACGCCTATCGCATCGGGTCATACCCGGCGCGCCATCGAGCACAACGAGGTGGTG
TACGCCGACGGCAACGAAACGCCTTACCAGTGCTCGTTGCAGTCCACCTGTCGTTTAGGA
TCGACGTTGGTGATCCCGCTGTGCGGTGAAAATCAGCAGGTGATCGGCACCATCAAACTG
TATGAGGCCAAAAACCGCCTGTTCAGTTCGATCAACCGTACCTTCGGCGAAGGTATCGCC
AGCCTGCTGGCCGCGCAGATCCTGGCCGGTCAGTATGAGCGCAGTAAGCAGTTGCTGACG
CAATCGGAAATCAAGCTGCTGCATGCCCAGGTCAACCCGCATTTCCTGTTTAACGCGCTC
AACACGCTGCTGGCGGTGATCCGCCGCGACAGCGAGCAGGCCGGCCGGCTCGTGCAGTCG
CTGTCGACGTTCTTTCGTAAAAACCTCAAACGCTCTGAAGAAGTCGTCACGCTGGCCGAT
GAGATCGAGCATGTGAACGCCTATCTGCAAATCGAGAAAGCCCGCTTTCAGGAACGGCTG
CAGATCCGTTTCAACCTACCGCCGGCGCTGATGTCGATGCGGTTGCCAGCGTTCTCGTTG
CAGCCGCTGGTGGAAAACGCCATCAAGCACGGTACGGCGCATCTGTTGGGCACCGGCATT
ATCACCATCAGCGCCAGCCGGCAGGGCGATCGCCTGTTGTTGAGCATCGAGGATAATGCC
GGCCTGTACCAGCCGCGCACCAACTGCACCGGTCTGGGGATGAATCTGGTTGATAAACGT
ATTCGCAGCCGTTACGGCAACGACTATGGCCTGAGCGTGGAATGCGAGCCTGACCGTTAC
ACCCATATCCATCTGACCCTGCCCTGTGAGGAAAGCCAGTCATGCTGACCGTGCTGATTG
TTGACGATGAACCGCTGGCGCGAGACAACTTGCGTTGCCTGTTGGAACCGGATGACGGCC
TTGAGCTGGTGGGCGAATGCGCGAATGCGGTGGAGGCGATCAGCGCCATCCACCGGTTGC
ATCCTGACGTGGTATTTCTGGATATTCAGATGCCGCGTATCAGCGGGCTGGAGATGATCG
GCATGATCGATCCGGACAATATGCCCTACATCGTGTTCATTACCGCCTACGACGAATACG
CCATCAAGGCGTTCGAGGAACAGGCGTTCGATTATCTGCTCAAGCCGATTGACCCGCCGC
GGCTGGCAAAAACCTTGCGCAACCTGCACCGTGAGCGCCCGGTGCAGAATATCGACAAGC
TGTCCGACCCGCAGGCCGGCCTCGACTACATCCCTTGTACCGGGCACAGCCGTATTTATC
TGATGAAAAGCAGCGAAGTGCAGTTTGCCAGCTCGCGGCAGAGCGGGGTGTATGTGACCG
GCCCGCAGGGGGAGGAGTGCTTTACCGAATTGACCCTGAAAACGCTGGAAAGCCGCACCC
CGCTGGTGCGTTGCCATCGTCAGTTTCTGGTCAACATGGATCATCTGCGCGAAATCCGGC
TGGAGGAGAGCGGTCAGGCGGAAATTGTGTTGAAAAGCGGCCAGCTGCTGCCGGTCAGCC
GCCGCTACCTGAAAACCCTCAAGCAACTGCTTGGCCTTAAGGGGTGACAGTCCGGTCCGT
GTTTGCGCGGGCGGCCTTTTCTTTTTCTGCTGCTGTTTTTTCCTGTCGTTGCCTTCGTCG
CCGGCGAATTGACCTGTGCCGGCATCACATCTGGTGCTGCTTTCCCGTTGCCCGCCGAAG
GGTGAACTTTCGTCAATCCAGGTAAAAATCCGTCACCGCTTATCCCGATATGCGACCGGT
CATCGGCTTATCCGACCGCTGACGTAAATTCAGCTATTGCCCGACTTGTGGCCCTATTAC
AGTCACGACAGGTGACTACATCATAAGTAATTACATCAATAAGAAGAGTAAACGCTATGA
AAGATAAACTTCTCAGGCATCTTCCCTGGGCGTTACTGGGGTTCATCGGGGCCAGCTGTC
TCGGCGTGGTCGCGCTGCGTCGCGGCGAGCACGTCAGCGCCATGTGGATTGTGGTGGCTT
CGGTAGCGGTCTACCTGGTGGCCTACCGTTACTACAGTCTGTACATCGCCCGCAAGGTGA
TGCAGCTCGACGCCAACCGCGCTACGCCCGCGGTGGTCAACAACGACGGGCTTAACTATG
TGCCGACCAACCGCAATGTGTTGTTCGGCCACCACTTTGCAGCCATCGCCGGCGCCGGTC
CGCTGGTAGGCCCGGTGCTGGCCGCCCAGATGGGCTACCTGCCCGGCACGCTGTGGCTGC
TGGCCGGGGTGGTGCTGGCGGGCGCGGTGCAGGACTTTATGGTGCTGTTCATGTCGACCC
GCCGCAATGGCGTCTCGCTGGGGGAAATGATCAAAGAGGAAATGGGGCCGGTGCCCGGCA
CCATCGCGCTGTTCGGCTGCTTCCTGATTATGATCATCATTCTGGCGGTACTGGCGCTGA
TCGTGGTGAAAGCGCTGGCGGAAAGCCCGTGGGGTGTGTTCACCGTCTGCTCCACCGTGC
CTATCGCGCTGTTTATGGGTATTTATATGCGCTTCCTGCGCCCTGGCCGGGTGGGGGAAG
TGTCGGTGATCGGCATTGTGCTGCTGCTGTTGGCGATCTGGTTCGGCGGCGTCATCGCCC
ATGACCCGTACTGGGGCCCGGCGCTGACCTTCAAGGACACCACCATCACCTTTGCGCTGA
TCGGTTATGCGTTCGTCTCCGCGCTGCTGCCGGTGTGGCTGATCCTGGCGCCGCGCGACT
ATCTGGCGACCTTCCTGAAAATCGGGGTGATTGTCGGTCTGGCGATCGGCATTGTGATCA
TCAACCCCGAGCTGAAAATGCCGTCCATGACCCAGTTTATCGATGGCACCGGGCCGGTGT
GGAAGGGCGCGCTGTTCCCGTTCCTGTTTATTACCATCGCCTGCGGCGCGGTATCGGGGT
TCCATGCGCTGATCGCCTCCGGCACTACGCCGAAGCTGCTGGCCAACGAAACCGACGCCC
GCTTCATCGGTTACGGCGCGATGCTGATGGAGTCCTTTGTCGCCATCATGGCGCTGGTCG
CCGCGTCGATCATCGAACCGGGTCTGTACTTCGCCATGAACACCCCGCCGATGGGGCTGG
GCATCACCATGCCTAACCTGCATGAACTGGGCGGTGCCAATGCGCCGGCTATTATGGCGC
AGTTGCACGACGTCACTGTGCAGGCGGCGGCCACCGTCAGTTCCTGGGGCTTTGTGATTT
CGCCGGAGCAAATTCTGCAGACCGCGAAGGACATCGGCGAGCCGTCTGTGCTCAATCGTG
CCGGCGGCGCGCCGACGCTGGCGGTGGGGATTGCCTATGTGTTCCATCAGATCATCCCGA
GCGCCAACATGGGCTTCTGGTATCACTTCGGTATCCTGTTCGAAGCGCTGTTCATCCTGA
CCGCGTTGGATGCGGGCACCCGTTCCGGCCGCTTTATGCTGCAGGACCTGCTGGGCAACT
TCGTCCCGTTCCTGAAAAAGACCGATTCGCTGGTCGCGGGTATCGTCGGCACCGCCGGTT
GCGTCGGCCTGTGGGGCTACCTGCTGTATCAGGGCGTGGTGGATCCGCTGGGCGGCGTCA
AGAGCCTGTGGCCGCTGTTCGGCATCTCTAACCAGATGCTGGCCGCGGTGGCGCTGGTGC
TGGGCACCGTGGTGCTGATCAAGATGAAACGTACTCGCTACATTTGGGTGACGCTGCTGC
CGGCGGTCTGGCTGCTGATCTGCACCACCTGGGCGCTGGGGCTGAAGCTGTTTAGCGATA
ATCCGCAGATGGAAGGCTTCCTGTATCTGGCGCGCGTTTACAAACAGCGTATTGCCGAAG
GCACCGATCTGAGTGCGCAGCAGATCAGCAACATGCATCACATTGTCGTCAACAACTATA
CTAATGCCGGGTTGAGTATTTTGTTCCTGGTGGTGGTGTATAGCATAATTTTCTATGGCA
TCCGCACCGCGATGAATGAGCGAAACTCGTCGGAACGTTCCGACCGGGAGACGCCGTATG
TGCCGGTGCCGGAAGGCGGCGTGAAGATCTCCTCCCACCACTAACCGAGGGCGAGGAGGA
TACCGCCGGCAGGCGCCTGTACGGGCCTGCCGGCGTTCATGTCCTGTCGGCGCGCAGACC
AGCGGAGACAAAGAGAGGGCGATATGTTCGGAAACCTTGGGAAAGCGGGAAAATACCTGG
GGCAGGCCGCCAGAATGCTGGTGGGCATCCCGGATTACGATAATTATGTGCAGCACATGC
AGACCAACCACCCGGACCAGGACGTCATGAGCTAAGAGGAATTTTTCCGCGAACGCCAGC
AGGCACGCTATGGCGGCAGCGGCAAAGGCGGTTTTCGGTGCTGTTGAACGCCAGAGCGCG
ACAAGGAGTTTTTTTTTCGATTATGACCCATTCATTACCCGCAACGGTATTACCCGCGAC
GATTCTCACCGGCTTTCTCGGCGCCGGTAAAACCACGCTGCTCCGGCACCTGTTGTATGC
CGATCACGGTGAAAAGATCGCGGTGATTGAAAATGAATTCGGCGCGGTGGCGATTGATGA
CGCCTTGCTGGGCGACCGGGCGACCCGCATTACCACGCTGAGCAACGGCTGCATCTGCTG
TAGCAGCGCCAACGAGCTGTCCGGCGCGCTGCATGACCTGCTGGACGGGATTGATCGCGG
CGAACTGGTCTTCGACCGGCTGGTGATCGAATGTACCGGTATGGCCGATCCGGGGCCGGT
GATTCAGACGTTTTTTTCCGACGAGCGCCTGAGCCAGCGTTTCCTGCTGGACGGCGTGAT
TGCCTTGGTGGACGCGGTGCATGCCGATGACCAGTTGAACCGGCATACCGTAGCGCAGGC
GCAGGTGGGCTACGCCGACCGTTTATTGCTGACCAAGACCGACCTGGCGGGCGATACCTC
GGCGCTGGAGTCAAGGCTGGCACGGATCAACGCACGCGCCAGCCTGCATCGGGTGATTAA
CGGCCAGATCGACCACCGCCAGCTCTTCGGCGTCGCAGGTTTCATGCTCAACGATCGCCT
GTCGGTTTCTCTGCCGCGTTTTCGGCCGTTGATCGAACAGGATAACGCCATCGCATCGCT
GGTGGTGCGGCTGACGCACCCGGTGGACATGGCGGCGGTATCGGCGGTGATGGAACAACT
GTTGCTGAACTGCGCCGATAACCTGCTGCGTTATAAAGGCGTGCTGGCGATCGACGGCGA
TGATCGTCGCCTGCTGTTTCAGGGGGTGCAGCGGCTCTACAGCGCCGACTGGGAGCGGGA
ATGGCGCGCCGATGAACCGCGTGAGAGCGTGATGGTGTTTATCGGCATCCGGTTGCCGGA
AGACGACATACGCCGCGCGTTTGATGCGCTGAGTACGTGACTTTACGCTTGCCGGGTGAA
AGCGCATCCGGCAATACCCCTCTTCCCTGTATCAGCGCACCGTTGTCTGTTCTTCTCCTT
GCCGTGCGTGCGGTGAGTCTGTAAAGAGATAACCGACGTCATCAGGTGCGAATCTCTCAC
CGTTCTGGCATAAATCGTCAATAACAAAACAGCCGTGTTGTTTGGCAATCGCCTCGATTT
AAAACAAATCGTTATATCCAAAAAATTGATTTTAAAAGATATTTTTATAACTATATGACG
GCTATTTACTTTATTCAGAAGGATATTGAATCATGAAAAAGGTTACCAAAATTTTAGTGG
CTACGGCGTCGTTATTGGCGTCTTACTCGGCGATGGCCGACTGGCAGCCGTATAAAACCG
TCACGCTGGACGGGTTTAACAATACCGTTCCGGGGGGGCGCGCCTACAATGAAACCACGA
TTGCGTCGGGGGTTTATCGTTTTCGTATTGATCCGACTTCGGCGGGTATTGACTATGCAA
CAGGGCAGGCCGGGAATACGCGTTCAAAATCGGCGGCGCTGATGGTGTATGACCGCACCA
GTACCTCTGATAAGACCGCTGCCGTCAGCTATTACGGCCTGAATGATGACGGTATGCATG
CCGCCGCCATCATTCACGCCTTTCCTCAAACCGGGGGCTTCGACTTGTACCTCCAGGACT
GGCAACGCTCGGACAATTCGGGCACGGTAAACGTCATTATTGAAAAATGGCAGGATTGAT
CGCCTGAAGCAACGAGCCGATACTCGTCGGCTCGTCATACACCGCCTGATATCCATAATC
TTCCGCGCTGCCGCCTTTCCTCTTTTTATCCTGCTAATCGTGCTTTGAGCGTTACCGATG
GTTTTTCATCAAACAGCCGCTGGTAGTCGCAGGCGAACTGGCTCAGGTGCCAGAACCCCC
ACTGCATGGCGGCATCCTGCACGGTGTGGTGGTGGGAATAAGGGCTGACCAGCTCACGGC
GTACCGCGTTGAGGCGGATCATCTTCAGCCAGGCGTTGGGGCCGCACCCCAGTACATCGC
AGAACGCGTTTTGCAGCGTGCGGCGGCTGACGTGCAGGCGGCGGCACAGGTCGAGCACGG
TGACCGGTTCCGACTGCTGGCTGAGTACGTATTCTCTGGCGCGGCCGATCAGGCTGCGGT
AGCCGATGCGTTTGTCGATGTGCGCGGTACTGGCGACGGCCGGCTGGGCGCTTTCCAGAA
ACGAGATCACCGTGGTCAGCAGGTTGTGTTTCAATACTTTGACCGCATTGCTATGCCGCA
GGCGTTGCGGTTCATGGCCGCCATACCACAGCGCTTCACGCAAAAACGACCAGAAGATTT
CACGCCTGCGCGGTTCTACCAGCAGCGTGGCGCTTTGCGCCAGCAGGCGGGTCAGCTGTT
CCGGTTCTTCCAGGGCATCGGTGTATTGCAGCAGTTCGTCGTGGGAGACCACCACCCCCA
GAATGGCGTAGTCGTCCGGCGTGTTCAGTTCGAACTCTTTACCGCCGGGGCTGACGGCAA
TCGCGCTATTGCTGATGGGATGGGAGCCGATGAAACCGGTCCCGACATGACGGGCCGGAA
TGCCGAACCAGAAAGAATCCGGCCATACCATGCAGGACTGGCGCAGCGCCAGACTGGTGT
ATTCGTGACAAAGCTGGATGCCGTCGAGCAAGATTTCCTGTAGCTCGCCGTTGAAATGCC
CCGGCGAGACCTGGTCGTAAATCTGCTGCCAGGCGGTAATGGTGCGGGACTGGGCGTAGA
CGTCCTGAGTCTGGCGCTGATGCACGTTATCGCCCGGCGACAGCGCTGTCGTTGCCGGAA
GACGGCGCACCGCATCCAGATGATGCAGGTTGACCGGATTGTGTTTCATCGTCAGCTCCC
CTCCGTGACAATAGCGGGCGAGGTCCGCAAGGCATGATGACCGGGTTTTGCCGGCGACAG
GACTGATGCAGACCTGCGCATGGCCCGTTATACGGCATTCGGTTGGGGAGGAACAGGCGC
TACGGCACACTTTATCCATCCCCTTGCCCCTCGTTGCGTTGCCGTGTCGCCGCCGTTTTG
GCGGCGACACGCGGTGGCGAACGTACAATCAGGCGATACGGAACATGTCCACCAGTACGC
AGCGGCGCAGGCGGACGAAGGTGCGGGCCGAGGTGACGCCTTCGCCGGTCGGGGTCGAGA
TGGTCATCGAGGTCCAGCCTTCACCGCCCAGCCCCAGCCCGGCGATACAAGGGCCGCTTT
TCACAAAAATGCTGGTGTTGATGGCGTTAGCCATCCGGTTCAGGTTCCTGATGTTGGTGG
AGTGCATCGCCGCGGTGTGGCGACAGCCGCTTTCCAGCGTGACCGCCAGCGCGATGGCGT
CATCCACATTCTTCACCCGTACCACCGGCAGCACCGGCATCATCAGTTCGGTGACGGCGA
ACGGGTGGCTGGCATCGGTTTCCGCCAGCAGCAGACGGGTATGCTCGTTGACCTCCAGCC
CGATGGCGGCGGCGAGTTTGGCGGCGTCGCGACCGACATAGTCGCGGTTGACGCGGCCTT
TACCCTGCGCATCGATATCGCTCAACAGCACTGGCAGCAACCGCGCGGTCTGTTCCGGCG
TGAGCAACACCGCGTGATTACGCTGCATTTCCGCCAGCAGCGCATCGGCTACGCTGTCCA
CCACGATCAGCACCTTCTCGTCGGCACAGATGATGTTGTTGTCGAACGAGGCGCCTTTGA
CGATGGCGCGGGCAGCTTTCGGAAGGTCGGCGGTCTCATCCACCACCACCGGCGGGTTGC
CTGCCCCGGCGGCGATCAACCGTTTGTCGGTATGCTTGCGCGCCGCTTCCACCACCGCTT
CGCCGCCGGTGACGACCAGCAGGCCGATGCCGGGGTAGCGGAACAGACGTTGTGCGGTTT
CGATATTCGGGTCGGCGACGCTGACCAGCAGGTTTTCCGGGCCGCCTGTTGCGACAATCG
CTTTGTTGAGCAGGCTGATGGTGCGCAGCGACACCTTTTTCGCCGAAGGGTGGGGCGCGA
ACACCACGCTGTTGCCCGCCGCGATCATACTGATGGCGTTATTGATTACCGTGGCCACCG
GATTGGTGGACGGGGTAACCGAGGCGACGACGCCCCAGGGCGCGTTTTCGATCAGCGTCA
GGCCGTTATCGCCGGTCAGCACTTCCGCCGACAGGCATTCGATTCCCGGCGTATGGCGCG
CCTGAGATACGTTTTTGATGTATTTATCGACTACGCGGCCCATGCCGGTTTCGGCCACCG
CCATTTCCGCCAGCACCTGTGCGTAGCGCTCGCCGGCCACGCGAATGGCTTTAATCACCT
GCTGGCGCAGTTCAACGCTGGTCAACTGTCGCTGGGCTTGCGCCGCGGCCTGAACCGCAT
CGTCAAGCGAGTCGAAAATACCGCTCGGCGCATCAAACATCACCGGCGTGGGCATCGGTA
CTGTCGGTTCGATCACGGGG
>NODE_19_length_15669_cov_4.186977
CCCGGCAGATCGTCGGAAGCGTAATGGGTGTATAAGATACATGGATGTTACCGATGCTGC
TCACGCCGATTATCGGCCGTTATGGTAACCGGGTGGACTTGCGCCTGCTCGCCTCGCTGT
CGTTTGTGATCATGGGGCTGTCGTGCCTGATGCGCGCTCAGTTCACCATCGACGTCGATT
TTATTACGGTGGCCGGCGTACAGCTGTTTATGGGGATTGGCGTGGCGTTTTTCTTTGTGC
CGCTGACCTCCATTTTGCTGTCGAGCCTGCACGGCAAGGATGTGGCGGAAGGGGCCGGAC
TGTCGACCTTCCTGCGCGTGCTGGGCGGCAGTTTCGCATCGTCGCTGACCACCTGGATCT
GGTCGCATCGCGAGATCTATCACCACGCGGTGTTGAGCGAAAGCGTCTCCGTCTACAACC
CGGCGGCGGTGGATTACCTCAATCGGATGGGGGGAGTCAGCCAGACCACGCTGGCGCAGC
TTGATAAAACCGTGCAGCAGCAGGCGTGGATGGCATCCACCATCGACTATTTCCATTTGC
TGGGTTGGGGATTTATGGGGCTGGTGGTGATCATCTGGTTCGCCAGACCACCGTTTACCA
AAACAGGGCCGGCCGCTGCCGGGCATTAGTCCGCAGTGTGGCCGATGTGTGAATTGATGC
CGATGCAGGTTCGTCATCGGTGGGTGTTTAGGTGTTTCTGAGGGTTCAGCAAGGGGGTTT
TGCCATGATGTTATCAACGATGCCGTCTATGATGAGGTTTACCGCCGACTTGATTGGCTG
GATAGAGAACCATCTTGAAAGCCCGATGATGATCAATGACGTCACCGCGAAATCGGGCTA
CAGCAAATGGCATTTGCAACGCATCTTCAAGAAGGAAACCGGCGTGTCGCTGGGCTCGTA
TATTCGCAGCCGGCGGCTGAGCAAAGCGGCGGTCGAATTAAAGCTGACCAGCCAAACCAT
CCAGGATGTGGCGTTACGTTATTGTTTTGATTCCCAGCAGTCATTTACCCGAACCTTTAA
AAAGCGTTTCGGGATGTCGCCCGGACATTATCGCAAAGCGTCAAGTTGGGATTTCTCCGG
CCTGCAACCCTCGTTAGGCTCCAGTGTGGACTGGCTTCCGATTCCCGAAGTGGTTGATTT
ACCCGCCATACCGGCGAATACCTACTTTTTTGAACATACCCATAGTATTGATGATTTTAT
TTCGGCGGTTGATATCCCGCAAAGAATAACGTTATGGGAGCAGACCAGCCGCCAATATAG
TGGCCCGGATGTGGTTATTTATTCTTTTTCAAATTTTATTCCTGACGCGAACCGGGTTAA
CCGTCATGTGCGGGTGGCGTACCATATTAGCGCCGTCGACCCGCATAGTGACGTCGGTGC
TGATAATGTTTCCGGGCAGACGCCAGCTGCGACGGAACGCTATTTACGCTTTATGTTTTC
CGGGGATGTGACGGAATATACATCGTTTTTGAAAACGATTTATCATCATATTTTACCCGG
CCAGGCGTATACCCGAATGAATAGCGGTGAGCTGGAAGTCATCCGCTGTAAAAAAAACGC
GCAAGGCAGGATCGATACCGATTATTTTGAAGTCGAGTATTATATCCCGTTTGATCGACA
ATAAGAGTCTCTCCGTTCAGGGCTACTTCACTTGCCATTTTTAACCTAGGCAAAGCCCGA
AATCCTCAGCGACTCCCGTGCCCAAACCGGCTGCGCCCATGACGGCTGTTGACGGCTAAA
TCAGGCAACGCCTGAAATGGCCGTCAACAGCCGTCACGTATTGATTGCGCGCTCAAGCTC
AAACATGGCTACTTTTTCAGCGCGCTGTTTCGGTTTTATCGGATGGTGCCTGATGGCCGC
GAGGGTATACTGCGTCACAGTTTTCGATCACAAAAGAGTAAGCGTGTTATGACATTAATC
AAACGTGCAGTGAACACCGTGGGTGTGGCCGCTCTGATGGCGGCAGCAAGTTACGTTCAG
GCGGCCAGCTGGCAGGAGTCCCTTTCCAACGCGGCCAACCAGTTAAGCCAGAACGGTGCG
TCATCTGGCAACCTGAGTGGGCTGACCGGCTTGCTGAATGGCGGAACCCAGTCGCTGAGC
GCCGGCAGCATGAACAATGCGGCGGGTATCCTGGAATACTGCATGAAACAGAAGCTGGTT
GCGGCGACAAACACCGAAAATGTCAAAAACCAGTTGCTGAATAAACTGGGCCTGACCTCT
CAACAGGAACAGCAGAAACAGACCGATTATGTACAAGGGTTGACCGGTCTGTTGAATACG
GGAGAGGGGAAACAGCTAAACCTGAGTACGTTGGGTAATACGCCGCTGGCGGAAAAAGTC
AAAACCAAAGCGTGCGATATCGTATTAAAGCAAGGGTTGAAATTTATTTCCTGACTGATA
ATTCCCGACCAGCACGCGGCATTGATAGCGTCTGGTCGTGGTAACGGAAGTGTGAAATTC
CATAAACCCCAGAAGATAAAGATGCCGGGTGGGTGTAGCCGACGCGGTTTAATGCCGGGC
TGGTGCTCTGGCTATGATCAGTGTCCGTATTTAAAATTAAAGCCTAACGCATCGCCTGTT
GTATCGTATTCGCGGAAGTTATATATCAACGGTTTCCACTTTGACGAGTCGATGGCATCG
TTTTGACCTAATAGATGGCTTTCTACCCAGACATTCAAAATATCAAACTCAACGAGAATA
AAACGCCCTTTATCCGTCGTACTTACGGTTCGGCATTCCGCCTGAATCGGACATTCAACC
ACGCGCGGCGGTACAATCTCTGTCGATTTTTCAGTGTGAAGCCCGGTTTTGGCGAATTTA
TCGTGGCATACCTGAACGCCCCATTTTATTTGGCTTTCGGATAGCGTATCTCCGCCCGTC
AGTTTACCGATTTCTTCCACCGTCTCCCAAAGATTGTAATCAGGGATATTTATAACCGCA
TCGGAGCCTGATAGTAAATTGCTGTAGGTTTTGCTGCCTTTGCTGACCCCGATAATAATT
TTATCGCCCAGCGAAATCGAGGAAGATACTGGGGCGATATTGGTATTCCCGTTACGGCTG
TCTGTCGTTGTGACAAGAAAAACCGGGAAGCCGTAATAAAATGAATTTAATTTCACACTT
TTCTTCATTTCAGCGTAGAACCCATTATTTGAAGGTATATGTGATGCCCATTTCTACTCT
TTTCGATGGCCTTTAACAATAACCCCAATTGAGTATTCACGGGGTATGTATGCCGCGTGT
TAATAAATCGGTTTGTTATCTTCATGAGGGATTTTTGTTTACTTAATGTGGCATTTTCTT
CATGTGATTATCCCTGTCGGCTTGCTGGGGATACGGATAACTGAGGTGAAACGTGCTTAT
CTGCCTCATCATCGGCTTGTCATGCTGTTGCGCGACTGTGAAAGATATATAGAAAAAATA
ATCCACAAACCCGAAAAGAGGTATATGATATACATCATATTGTTTTATCCTCCCGTCATT
TTTTAAACTGGGATAAATGAGGTTAAACATGCAACGAATCGTAATACCAGCTAATTATGT
TCATACACGTACAACGCCTTTTTGGACCAAGGATACGGCGCCTGCGTCTATTTGGCAGCG
ACACCTGGATGCGGGTACCCGGCAAGGTGTTTACCCACGTTTATGTGTGATGCAGGGGGC
TATCCGTTATTACGGCTATGCAGATGAGAACAGCCCCGATCCTGTCGACACCCTGACGAT
AGAAGCCGGGCAATTTGGCGTATTTCCGCCGGAAAAGTGGCACCGAATAGAAGCACTATC
GGATGATACGTTATTTAACGTTGATTTTTATGTCGACCCAAAAATTTTGATCGAAGGCTG
AGGTAGTAATAATGGAAAGCGAAAATAAAGGGTATTCCTTAGCATTATCTCATCGTGGTA
ATAGTGAAAAAAAAGAAAGGGTGTTTCTTAAACCCATGTCGTTATATGTGCCGGACGTAG
CGAATCAGGCGGTTGCGGCGCTGATTGACGAACTGTCGGAAACCAGCAAGCAAGGTAAAG
ACTTTTTGCTGACCGTAACCAATCAAAACAATGGCGTATCAGTGGATAAAGATTTCGCCA
CCCTTTCTGAACTGAAGGACCCGGCTATTGCTGCTGATGCCGTCAAGGAACTGGTCAATA
TTGTCAGGGGCTACGAGTCGGACGAAGAAACTAATGTTTGTGGCTGGTAGCGTGACGTGT
TGATGTAATAAATACTCCTTATATTTCCATTCGATGTGGGAGTGAATATAAGGGGTATTT
TTCAGTCAATCTCCGTGGTAAGTATTATTGGTGTAGTGGCCTGCGGTTTTGCTCTCCTGT
CTGGCGTCATCGCCCATTCTCCTGGATGTCTGATGACTGCTCAGTAATGCCTGATTCATG
AGTCTTATTCATAAGTCTATTCTGTAGCGCATGATTATCATCGGGTTCAATCCCGGTAAT
ATAGTGCGAATAATCGAAGCTTAAATGACAGATATGACTCAACCTCAGATGCGATCGAAA
AAAATCCCAGAGCTATTTTTTATTGCCATTCTCAGCGCCCTGATGGCGTTTACTTCCTTA
TCGACAGACATTTACCTGCCTGCCATGCCAATCATGGGGAACGATTTACAGGGTGATGTG
GAATTGACCATCACCGGTTTTTTAATCGGCTTTTGCATTGCACAGCTGATTTGGGGCCCG
TTAAGCGACCACTGGGGGCGCCGGACGCCGCTGTTTATTGGTATGGCACTGTTCATCGTC
GGCTCCGTGGGCTGCGCACTGTCTACTACTATTTCGCAAATTGTTTTCTGGCGTATTTTT
CAGGCGCTGGGCGCGTGCACTGGGCCGATGCTAGCTCGTGCGATGATCCGCGATCTATTT
AGCCGTATCCGCGCCGCACAAATGCTCTCTACGCTAATAATCATTATGGCGATTGCGCCG
ATTGCCGGTCCGCTACTCGGCGGACAATTGATCAAAGTGACATCATGGCACTCGATTTTC
TGGTTGCTGGCGGTGATTGGCCTGCTCATGTTCATTTCATTATATTGGTTGCCTGAAACG
TTACCGGAGGACAAACGAATCAAGGCTTCTTTATCCAGCGCCTTTCACAACTATTATGCA
CTGCTGACGAATACGGCTTTCATGCGCTTCACCTTATGCCTGACGTCCTATTATGTCGCG
GCTTACGCGTTTATTACCGGATCGGCTTTTGTCTACATCACTTATTTCGGTGTCGACCCT
CAACATTACGGCTGGTTATTTGCGCTGAATATCGTCGGCGTAGTGGGCATGAGCATCGTG
AACCGTCGTCTGGTTCAACGCTACCCGCTTGAGAGGTTGCTTAAATTTGCCGTGCTGATC
GCCGCCGCCGCCTCACTGGTTCTTGCGGTAGGCACAAAACTCAACATCGGCGGAATTATT
CTGATTGTGGTCTCGGTGTTTATTTTCTTTTCGATGAACGGCATCATCGCTGCTACATCA
ACAGCCGCCGCGCTTGATGCCGTGCCAAACATTGCTGGGTCCGCATCGGCATTGATCGGC
TCGCTACAGTACGGTAGCGGCATTATTTCTTCCTTGCTGCTTGCCCTGCTGGGCGATGGT
ACGCCGTGGACGATGGCCTGGATCATCGCCTTATTTACCGTGGTCAGCGCGGTAATAGCG
CTGACCACACGAGTAACGAAAACGACCAGTTAACTATTATTGTTGAGGAGCGTATCGGGT
TTGTGGCCTTACCTAAAAATAATGGATACCGTCCCGAGCGCTTCAATTTTAAAATCTTCG
GGATAACGTTTACCGTTCATGGGAAGCTCTTTTTTAAGTCATCTTAACTAACTCTGAGAT
GCTTGCTGTACCCGTGGCGATTCAGCTACCTGTTATTTGTCCAGTAACTCCCGGTTTCTT
TCAGCGTTAAAAACTGCTGATTTATCTCTTCCATTGTGTTGGCCGGGTCAAGTTCGTGGA
AGAGTTCGGGATGAAATGTTTTGGCAAAGAATTCGACAACCAGCAGGTGCCATGGGCTCA
TGTAAAAATTCTGCCAGAAAGCATAAGCCTTGTGATTCTGGACCGCCCCCAACGCGGCGA
CGGTCGGTTCACCGTTTAGCGCATCGAGAAATGTTTCTTTTGCTCTGGCGTGACTGACCG
CGGGCCCCAGTTGCAGAAAACCTTTTTCGTCCGGGCCAGCCATACCGGTCGCAATGTAGA
TATCCGGGTTTGCCGCAATAACCGCCTCAGGATTAAGCTGGCCGAAAACACTCGAAAAAC
GATTGGCGGCGATGTTGTTGCCTCCAGCAAAGACAATCAGCTCGGCAAGGTTTCCATGTG
CAACGGTGGTACAACACCCCGCTTTACGTCCGAGGTGAAGTTGCAGCATCACCTTAGGTT
TGGGCGGATTAGCTTCCTGCAGCCGCTGCCTGATGAAATCCATATGTGATTGGTAGAACG
CGATAAATTTCTCACTCTTTGCCTCATCGTTCAACGCGAGCCCAAGTGTGCGTAGCGATG
GCACGGTGGCGCTTAGCTGATTCACGCGAAAATCAAGAAAAAGAACCGGGATATGCGCCG
CCGCAAGCTGGCGCATCAGTTCTTCGCTATTTGGCGGCGTTTTCGCGTATACCGGTAAAA
TGACAAGTTCAGGTCGCAGGGCAATGATTTTTTCAACGTTTAGTTGTGAAAAATTGGATT
TACCAATTAGGGGAATCTGTTTGATGGCCGGAAACGCGTCGGTATAGCGTTGCCATGTTT
GCTGATCGAGCTGCCTGAGATCGTCGGGCCAGCCAACGATCCGCTTCGCCGGGTTCCCCT
CTTCAACCAGGGCGAGGGTATAAATCATGCGGCTTTCACCAATCACGATGCGCTGCGGAT
TGTCAGGCACGTCAACCTGGCGTTGCAAACTATCCGTAAGGATCTTTGCCTGCGCCGAGA
GTGACAGAATCATGCCCGTTAGCAGTAGCGATAACGTTCTCATAATAAAACCTTATTTAG
CTCCGCCAGTGGCAGGCGGAGCAGGGGAGGGATTAAAAATCGACAGAAGCTTGCAGATAC
ATCACACGCGGCTCACCTTCTATCACGCGAAGATTGCCGGCACTGGATTCGTAATACTCG
CGATCAAACAGGTTTTTCATGTTGAGTTTCAACTGGGTATGTTTGCCCACCAGTTGGCTG
TCCCATGCAATAAAAGCATCCGCCACCGTGTAAGCTGGCATGATAAAGCTGTTTTCTGGA
TCGCCAGCACGGGTACCAACATAGCGGCCACCACCACCGATGCGTAGCTCACCAGGTAAC
CAGGAAAAACGTAACGTATGGCTCAGATACAGGCTGCCCATATTGGTCGGGGCATTGACC
AGCCGGTTGCCAATGTTCGCGGGGTTGATTTTGTCCTCGACAATTTCTGTTTTGTCGTAG
CTGTAGTTCGCAATAAGATTCCAGTCTTTAGTGATTTCACCATTGATCTCGATTTCCGCG
CCACTTGAGCGAGCGGCGGGAATATTACGCGTTACGCCGTTGATAAAGATCGACATATCT
TTTTCGTCGATGCGATAAAGCGCCAGGGTCGCGGCAATAGCGTGAGAAATCTGCCACTTA
CTGCCGACTTCATACGATGTCCCTTTTTCCGCCGAGGCGACATTGCCGTTATCATCCGTG
TTGGTCGATGGCGTGAATGATTTGCTGTAACTGGCGTAAAGAGACAAATCCGGCATGACT
TTGTAAACCACGCCAACCTGAGGCAAGAAAGCATCACCGCGATCATTCAGCGTCGATTCA
GGAGTGATAAACCCATTGCTGGATGTCTGGGTATATTTCTGGAATCGGCCACCCAGCACG
GCTATCCATTTATCCGTGAGATGAATGCTGTCCTTGGCAAAAATGGAACGGCTGTAAAGA
TTCGTGCGTAGATTACTTAACGAGTCACGATAAGTACTGCCACTCACGACGGGCTCTTCG
CCATAGACCGGGTTATACATATTGAAGGTTTTCGATACATTACCCCGATACGAATAGGCT
TTATAGGTCTCATTTTGCTCATAATCGACACCCAGCAATAAATCATGCCGCATTCCCGCG
ATTTCAGGTGAACCGCCGATATCCCAGGAAACATACTGTGTCTGATGATTGAACCCGCGG
TTAGCATCGGCGCGTCGGGAGACAATGCCTGTGGTGGTGTTAATTGCGGTGGCGCGGACT
TCATTACTGTCGTAGCGGCGCTGCATCCAGCCATAATTCAGGTGTGTGTCCCAGATATCA
TTCAGGGCGTAGCCATAGCTGGCATTTAACCGCTTGTTCTTGCCCCAGGCGTGGTTCGCA
CTATCATCAAGGCGTTCGTTGTAAGGAATATTGACCGGCTTGCCATCGATAAACGCGGTT
CCTCTGTCATAAGGAACGTCGTATTTGTACTCGACGTAGCTGATATTGAATGAGGCACGA
TCGCCATACCAGCTCAGAGAAGGCGCGAGCAGGGTGTGTTCATTTACGCCAAAGTTACGC
CAGTAATCCTCACGCTGGCGTTCTGCGACCAGACGAAAGGCAAAACCATTTCCCAGCGGA
CCGGTGATATCCAGTGTTCCGGTACCACCACCGTAACTGCTGGATTCTCCACTAAGGTGT
GTGTTCCATTCATACTGGGGTTTTTTGCTGACGAGATTGATCACCCCGCCAGGGTTCAGA
ATACCGTACAGCAGGGAGGAGGAGCCCCTGAGTACTTCAACATGATCGATGCTGGCATCC
ATGGTCAGCCCCTGATTGCTGCGGATGCCATCGATAAATATTGAGCCGTCGGTATTCGAT
CCAAACCCGCGTTTGACAAAGCCATCCTCGGTGCCACCCAGGGTGTTGCCTTGTGTGACG
CCACTGACAAATTTAACGGCGTCATTCAGGCTGGTCACCTGGTAATCGTCCATCACCTGC
GGCGTGACCACGCTGACAGACTGTGGCGTTTCATTGCGGGGAACCCTGGTCCGTAAAGTC
GCCGCCGCGTCATCCTGGTTATAGCTGCCGGCGGAAGACGCCTGGGTGGCGGTCACGGTT
AATGTTTCTTCCGTGGATGCTTCTGCCGCTGAAATATGCTGGCAGGCAAGAAGGGTTGAG
AGTAACAGTACCCCTGAGCCAGACGCTTTATTATTTAATACGGGTGCAAAATGGGAAAGA
GACTTCATCGGTTCGAGTCCGCAGCAAAGGAAAATAAATTTACATGCAGAATAGTAATGA
GATTGATTTTTATTTTCAATGATGAGATTTAAACGTTTAGCCTCACGTTTACCGGTGATA
AATAAAACGCTATCCCATTCAGTATGTATTTTTATAAATAACAATATGGTCAAAAAATGA
ATGTAGTAGGGTAAATCAAATAAAATCATTAGTTTGCGATTGTTTTGTAGTAGCTGCTCG
TGTTTTTTTTCTTATTTTTGTTTAATTGCTACATCATTTATTGCGTTCAGTCGTGGGGGG
AAGATATGGATGATGGAATAAAAGAAGGATTATTAAGGTAGCCTTAAGCTATGTATGCTC
GGTTGGTTGGTGAAAATAAAGGCAGTAAATTGCAATAAACCCTTTCAGACCCGGTTTAGG
CTTGTTCTTCGGGTTGCACGAGCCCGTGGGGCAATATACCCAAGTCATCTGCGCAGCGGT
GTTTACAGTACAGTCACCGGCGTTCTGCAGATCACGCGATGAGCCGTAGTCGTCTCATGC
ACGCGATGGCTTGGGTGAGAATGGGGGGCTTTGTATCAGATAACGGAACGTGACAAGCTT
AATTTTTAACAGGCAATCACCCGTTATGTTTTTTTCGGTCTTGTCAGAGCATTATTCAGC
TCGTAGAGCCGATTAATGGTCTTCAACGGTGTGCCTGGAGAGAGCGTCGCAAGCGCCAAT
ACCAGTACCTCAAGGCACATAATGGGGGTGCCGTGGATGGGGATTTTCTCTTTAGATGAG
CTGCGTGGAATGAATATCGTGCTGTCGGCATGTTTCATGAAGACAGAATCATCTGCGCCA
GTGAGTAAAACGACCTTCATTTTTAATTTTCTGGCCTCTTCCAGCGTGGTCATGCCTTCA
CGATGCGCACTTTTCTGCGCCAGCATAATCAACACATCGCCGGTGCGTAATTCGATAATC
TGTTCACTCAGTGCTGCCCCCGTTCTGTTCAGCACATACGCTGATCTGCCGTAACGGTTG
AACAAGCGTGACGTATATTCCGCCAGCAAAGCGGAAGCGCCAATACCGAATATGGCGATA
CGTTCAGCGGGCGCCAGCAGACTGCTGGCCAGCGCGATGGCGTCACGATTACGCTGGCTT
AGCAGCAAATCACAGGTCAGACGGTAACTATCGACGACAAAATCAATGCTGGCGTTAATA
TCTGGTGATAACTCACTGACGGTGGTAGCCATACGTGCTGATGAACTGAGCGTCTCGCCG
ACCACGGCCCGCAGGACATTTTTCAGGTCTCTTAAACCCGAGAACCCCAGCGCTTGTATG
GCCCTGATGACCGTTGCATCAGACGTACCGGTTTCTGTGGCGATCGCCATTGCTGTCTGG
TTCAACACGGCTGCCCGGTTTTGATCAATATACTGCGCAACGACAAACAGTCTGGCTGAC
AGCTGATCCTTCTGGGCGCGAAATCGCTCGGTAAAGATATCGAGCTGTTTACGTTTTATT
TTGGTCAGGGGAGTCGTTTTCACAAATAGTCGTCTGCATTGCCTGGGCTGAGCGATAACA
GAGCAAGAACCCTTTTCTGCTCCACCAGCATGGTTTCTTCCAGAGGGACATATCCTTCTG
CGCGATGTGTCAGTGCGGCAACAACTGCCTGTCCCGCTGGCGACACTATGCATTCTAACC
AGGTCCTGAGCATCGGGTCGAGCCTGGAACCTGGTGGCCGGTCAAAAAAAGAGAGCGACA
TAGCTTGATAACGGATAACGATCTTTACTCACGTGTTCACGTTCTGGTGAAATTCGCTTC
ACTATCTCTTCCCATCTTGTCATTAGTATTTTCGATGGGGATGACAACTATCCTGACAGA
GGGGGTAGCAGACAAACTATGAAAGAAAAATCACACCCATTCGCTGATGCGGGCGAACTG
GCCACATTCACTTGATGCTCCCGGATGACGCCTTTGGTGCGCGATACGCAGAAGGACATG
TTCCCGAGTGGGAATAACTTCTGTCGTGAGTAACAGCTAGTCGGCTCAGGGCCTTAAACG
GCCCCTTATTAAGCCTGAACTGTGATGTCCTTCAGCGATATTAATCAGCTATTCAGCCGT
TTTCTGCATGAAGCTGGTATCAAAATAATCTCTCCAGGCGATGATTTTATCGCCGTCAAG
CTCAAGTATGCCCATCACTTTTGCTGCTCCAATCTCGCTGCCATCAGCACGTTCGAACCT
GTCAAAGCGTTCAGTGAGCACCTTATTACCGTCAGCGGCGATCGAAAGCATTTCAATACG
TACTGTCGTGATGCCAAATGCATCTTCGAGTTTATCAATCAGCGCGAATGCTTCATCGAT
GCCGGTAGTGGTGGCGACGCCTTCATTGACCCAGACAGTGTGGGTTGTGAACCACCGCTG
TATGGCAATTTTACCTTTTCCCTCAGGATAAGCGTTGAAAAATGCATTTACGGTCTCAAT
CGGCGTTGGCATATCAGTGTCCTCTAAAGGTCAGCAAAATTAAAATACCGGTACTCTGTA
AACTCAGGTTGCCTGGCAAACTGAATCCGCGAGTATTGCCCGTTGCTTAACAAGGTGCTG
CTTAAATCTCTCGGCGTAATCGTTCCGCACGGCAGCAATGACGCTTGGTCGGTTTGCCAG
TGAAGCCCGCCACGCCGATACACCGGGAAGATTGTCGAAAATCGGCTGCGAAACGTCGGG
GCTTAGCAAGTCGAAGTAGCGAAAGACCGGGGCAAACATCGCATCGACCATACTGAACGC
GGATCCTGAAAAATAGGGTCCTTGCTCAAGAGTGCTCTCAAGGCGCTGCAACTTATCACG
AAAGGTAGCTTTCTTATCGTTAGCAACCGCGGGTTCTTTAGCGTTCAGGAACTGCCAGGC
ATCGGAGAGTGTCGCCACGCCAAACTCTACCCAGGCACGCTGCTGTGCGCGGGAAAGTGC
GTCGCTGGAATAGAGGCTGGTTCCTGCCTGCGTTTCGTTGAGATATTCGCAAATGGCCGC
GCTCTCGAACAGGATCGCGTCAGAATTATCCGCGAGTTCCACCTTGAGCAATGGCACCTT
GCCCGTCGGCGAAAGCGCCAGAAACCAGTCTGGCTTCGCCTCAAGGTTGACGTCGATCCT
CTCAAAGGGCACATTCTTTTCCAATAGCACAATCGCCGCTCGCTGAACAAACGGGCACAA
CGGATGACTGATGAGCGCAAGTTTTGCGTTCGGCATATGCTCTCCCTTAAAGGTCAATGA
CAGAATGGAATTAAGGTGGCCGTGGTTACAGCAGTTGGCCGCCCGAAATGTCAAAAGTCG
TCCCGTTAGCCCAGGCCATGTCATCGGACAGGATGGCCGCTACTGCTCCACCTACATCGT
CCGGAAGACCCACACGGCCCAGTGCGATCCCCTGAGCAACATAAGCATTCACATCCTCAT
TATCTCGCACCGCGCCTCCTCCAAAATCTGTTGCGATGGCTCCTGGGGCAATAGCATTGA
CCCTAATCTGGCGTGCACCAAGCTCTACGGCCATGTAACGGGTAAGCACTTCAACGGCGG
CCTTCACAGCCGCATAAATGCTGTACCCCGGCAAAGTAAAGCGTACAAATCCGGACGAAA
CGTTCAGGATACGTCCGCCGTCTTCAACAAGCGGTAACAGCTTCTGAGTCAGAAAAATCG
GGCCCTGAAGATGCGTGGTCACCAGTGAAGTAAACTGCTCTTCGGTCGCGTCAACAAAGT
TCGCAAAGAGGCCGTTGCCCGCATTGTTGACGAGGAAGTTGAAACGCTCACGGCCAAAGT
CGTTTTTCAGCGTTTCAGTCACGGCGCTTGAAAAAGCCTGATAACTGGCGGTATCGGTGA
TGTCGAGCGGCAACATGACGGCCTTGCCGCCTTGTGCTTCGATCTCCTGTTTCAGCGTCT
CTGCTTCTGCCGCGCCGCTGCGATAGGTACCGATGATGTGGACGCCGCGCCTGGCGAGGT
GGAGTGCCATGTTGCGGCCGAGGCCACGGCTGGCGCCGGTGATGAGTGCGATAGGGTGAG
TCATGAGCTGTCTCTTTCAGGTTATTAGGGCACCTTCCGGTGCTTTCTTGACCTGCTCAT
AATAGGTAATGACCGGCGTGTAGCCTACGCCTGATAAGCTCATTTTCTTGCCTGATTGTA
TCAATCATCTTGCGTGGTATTACGTCGGTGATAGAATCAGCCTCATGAATGACTCTCTTG
CACCGCATCTTGAAATCGCCCTGCGCCACGCGTCGCCGGGATTGACTGTCACACGCATCC
CACGTGTGGATCTCTGCGTGGGGCAAGGCTCTACGGACAAGGCTCCCTGCCTGTATCGTT
CGATGATCTGCTTCATCCTGCAAGGCTCAAAGCGCGTTGCGATTAACGACACGGTTTTGA
GTTACAACAGCGAACAGTATCTTATCAGCGCGCTTGAGCTGCCTTTGATCGGACAAATTC
TTGATGCTGAAGATGGGCAGCCTTACGTAGCAGTATCGCTGGTGCTGGATCCGGCCATAC
TGGCGGAATTAGCGGCGAACATGCCTTCTGTCCGCGAGAGCGAACAGAAGGGGATTGGCA
TCATGATAAATCCCATGACCGCTTCGCTCCGCGATACGTTACTCCGCCTAATGTTGTTGC
TCGATACGCCTGACGATATCCCTATTCTTGGCCCTATGCTCGAACGGGAATTGCTTTATC
GTCTCCTGCAGGGCCCTCAGGGACGACTGCTGCGTCAGATTGCCCAACCCGATGGCGCAC
TCAATAGCATCCGGCGCGCTGTTGGCTGGATCAGGGACAATTACAGTACCCGTCTTCGCA
TCGAAGCGTTGTGCGAGGTAAGCGGTATGAGCAGGGCAAGCCTGCATCGCCATTTTCTGT
CAATGACAGGTCTCAGTCCTGTTCAGTATCAGAAACAGCTTAGATTGCAGGAAGCTCGCC
AGCTTTTGCTTACCGGTGAACATCGCGCATCTGACGTGGCGTTTGTCGTCGGCTATGAAA
GCGCATCACAGTTTAGCCGTGAATATCTCCGGCAATTTGGCGCGCCGCCTGTCCGCGACG
TGCGCGCCATACGGATGGCGATAGATACGCCAACTAAGGCGTAGACGGTAGACGGGTTTA
TTGCTCGCCAGAGTTGACCCAGTGTCGATACTGGCGGCGATTGCAACGTTATAGACGTAG
TTATCTGACAGAGTCCCAACCAGAATATTCATGAGTATTAAGCGGGAGTTATTATGAAAA
GAGAGGCATTATTCAGGTACGCTCGGGAACATTTTAAATCTGAGCCGGAATATCTCTGGA
GTAAGCTGCCGGGCTATGCTGTGCTTCGCCATCACGACGGGAAAAAATGGTTCGCTATCG
TGATGAACGTACCCGGCACAAAGCTGGGTCTGAAGACGGATGATGAGCTGGAGGTACTCG
AAGTTAAAGTCAGGCCTGAGTATATCGGCTCATTACGCCAAAAAGACGGCATTTTACCCG
CTTATCATATGAACAAAGAGCACTGGGTCAGCGTGCTTCTTTCCGGGCGTTTATCGCCTA
AGGAAATACATGAACTGCTCGCGGACAGCCATGAATTGACGCACTGATAATATATAAAAA
AGATATACTGCAGGAGGTTTTCCTGCAGCGCATTTTTTGTCTAAATAGCTTCTCATATTA
TCGCTCCACTTTAGCCAGCCCATGTTGATTGCCGGCGAACGGTGAAGCCACGTTCATAAA
TTGTTTTACCCGTTCCAGTAATTGCCACATATATCGATTCTGGTGGTTTCTCGTTATGGT
TTCATGTAACGACAGCCACAGCCGTTCTATCGGATTCAGCCACGGCGAATACGTTGGTAG
GAACAGCAATCGGAATTTCGTGTTTTTCTCCAGCCAGCGCTCCACTTTTCGGCTTTTATG
GATGATGTAGTTATCCGCTACCAGTGTGATAGTTTTCGCCCGCCGGTATGTGCGCCGCAA
CGTTTCTAACAAATTGATAAATAAATCAGAACACTTGCTGCTGCCACTAACGTAGTGGAT
TCGCCCCGTACCCGAATGTAACGCGCCCGCCAGATAATGTTTTTGGTTCTGTCCCGGCGT
GGCAATGCGTTTCTGATGCCCTTTTGGCATCCAGTCCGCGCCAATTTTCGGGTTCAGGTC
GATATCAACTTCATCCTGATAAAACACGGGATGATTCGTTGACTCCGGAGACAGCGCCTG
CTCAATGGCGAGCCGTTTTTCCTCATAGTGTTGATCTTTGATTTTCAACGTGGGCGCGGC
TCTGCGCCAGACCATACCTACCTGTTCAGATATCGGTGCAAGGTAGCGGTGAAGCCTCAG
GTCGAAAAGTTGGTTGACGATACGGGTCGGTAACTCCGTGCTCCAACGAGAGCGCAGCCA
GCCAAAATCCTGCGGAGAACGTTGTACCAGAAGCGGTAGGACATGCAGGATCTGTCTCTT
ATACAAATATGACGCTGCCGACGATATGCAGTGTGTAGATCTCGGGGGTCGCCTGATCAC
TAATAACAAAATCCAGACGACACATAACTATGTGAACAGCCACACGGTCATATACACAGT
ACTCATCGA
>NODE_20_length_15623_cov_3.226768
TCATGCACCAGCCGGTGCCGCCGTTTGTGGATCAAGGCCAGTGGTTGCCCGCGCGCATCA
ACTTCACCAGTCTGGCGCAGCCGGATCAGGTAGGCAGCGGCGCCAACGGCATCAACACGC
TGTTCCATGAGGGCGGCCACGCGGCGCATTTCGCCAATATCCGCCAGAATGCGCCTTGTT
TCGCCCAGGAGTTCCCGCCGACGTCGATGGCCTACGCTGAAACTCAATCGATGTTCTGCG
ACAGCTTGTTGCAGGACGCCGACTGGCTGAAACGTTATGCGCATAACGCGCAGGGCGAGC
CGATCCCCGATGCGCTGATTCAGGCCGATATCCGCGCTCGTCAGCCAATGCGTGCCTTCA
ACGAACGCCATATTCTGCTGGTGCCGTATTTCGAATGGCAACTGTACTGCATGGATGACG
AGGAACGCACCCCCGAGGCGATTTTGCAACTGGCGCGCGACACCGAACGGCGCATTATCG
GCATCAACGGCAGCCCGCGTCCGACTATGGCGATTCCGCATCTGCTGTCGATGGAGTCGG
CCTGTTCGTATCAGGGGTATCTGCTGGCGATGATGGCGGTAGAGCAAACGCGGCATTTCT
TCCTACAACGCGATGGCTACCTGACCGATAACCCGGCGATCGGCCCGGATCTGGCGCGCC
ATTACTGGCAGCCCGGCAACAGCCTGACCCACGATGAAACACTGCGCAGCCTGAGCGGCG
AAGGGTTCAATCCGGATTATCTGGCCCGCGAATGCAACCTGACGGTGGATGAAGCCTGGC
TGCAGGCGCAGGAGACCATCGCTGCCGCCGTGGCGCGCCCGCAACCGGCGGCGGATTTCG
ACCTCAACGCCCGTATCCAGGTGGTGGACGGCGACGAGGTGCTGGCGGACAACCAGTACG
GCGACGACGCCATGTGCCAGGCGTTCGCCCGCGTGATTGACGAGGTTTATCCGGCTCACG
CCTGAGTTTTCCAGACGCTGTGGTGGAGCCATGGCGTCTGCTTTTCCTGTCTCGTGTTTT
GTTTTCCCATCACCATTTTATATCGCTAAACCGGTACGGCTCTCTCGCGCCGGGGCCAGC
CCGTGCCTATACTGGTCGGGCGATATCCGTAGTGAAAGTGCCTGTTATTAAAAAAGTTTC
ACCGAACTGTCATCAGCGCCGATTAGGCTGATGCGGTTTCCTATCCTTGACGATAATCCG
TGACAATAAAAAGGACATATCATGCGCTACTCTTACGTGTTCATGGCGGTGGCTTGCGCA
CTGGCGACAGTACCGGTGCAGGCCGCTTCCCGCAGCGACTCTCAACTGCCGCAAGTCAGC
TTGCTGCAAACCACCACCGAGGCCAGCAATAGCGCCCCGGTCATCGAAATGCAGCAGCAG
GTGCAGCAATACCTGCAAAAAGCCTTGCAGGGAACCGCGCCGAAGCTGACCCGCGCGGTG
CTGGATAAAGCGCCGGATCAGGGCGAACCACAGGGCGATATGAAATGGCTGAAGGCCACC
GGTTACGTTTTCAACGCTAAAGATCAGCAGCAGGCCAGCGTGAAACTGCTGGAAGGGTTC
AGAACCCTGCCGGCATCGGTGTTGCAGAAAAACCTGGCGACGGTTGAGCGCATCAATCTG
GAATCCACCCTGCTGCTGCGCCAGAAAGCGCTGATTGATGCCGAAAACACCCGCTATCTG
TACGCGCTGGCGGAAGCGCTGGGGCCGAAGCTGGGCAAAGCGTTTCTCGATGTCTACCAG
AAAGGCGAAATGGGTAAGGCCGCCGCGTTGATCAAAGCCACCAACGTCAGCACGTCGGCG
GCGAAAAACGCCTTTAACTACCCGCGACCGTTCAAACAGCCGGGCAACAACATCCACCTG
GTGCCGGATACTGCCGTCGTGGCGGATAACGCCCGTTACACGGCGTCGGGCGGCTCGTTC
CCCAGCGGTCATACCAACGGCGGGTATAACGACGCGCTGCTGCTGGCGCAGATGTTGCCG
GAGCGTTTCGTGCCGCTGATCGATCGCGCCGCCACCTACGGCTATTCCCGTCTGGTGCTG
GGGGTGCATTATCCGCTTGACGTGATCGGCGGGCGCATGGCGGCCGAGCGCAGCGTGGCG
CATTACCTGAACGACCCGGCATACCGCGTGCTGTTCAACGACGCCAAAACCCAGTTGCGT
GCCGCGTTGGAAAAAGCCTGCGGCACGACGCTGGCCGAGTGCGCCAAACCTCAGGGTAAA
AACGACCCTTACACCGACCCGGCGATGACGTCGTTCTACCGCTACACCATGACCTACAAC
CTGCCGGTAGCGAAAGTGAAAGCCCAGTCGGTCAAGGTGCCGGAAGGCGCGGAAGTGCTG
CTGGAAGGACCGGTGCCGCAGCTGAGCGCAGCCCAGCGCCGTGCGCTGATGGCAAAAACC
GCCATTGCCGATGGTTATCCGCTCTCTTCCGGCGGGGTGGACGCCAACTTCTGGCAGCGC
CTGAACCTGCATGACGCGGTGGCAGCGGCGAAGACTGTAACCAAATAAGCGTTTTCATCA
TAAAAGACACACTTCCCCATCCGGCCTGATCAGCAGCCAATGTCATCGCGACATTGGCTG
CTGTTTTCGTGCAGTCCTCTATTTTCGCGTCTCTGCCATGCTCACGGCCGTATCGCTTCT
GGACGCGGCGGGCTGGCCTTAAGGTCACATTTTGTATCGTTAAACCGCTGAGAGCTTCTC
GCGCGGTAAAAGGTTCAATTCTACGCTGGGTGATAGCTGAACGAGGGTGGGGCCGAGGCG
CTCACCGTAACCTGTGCCGTTTCCTGTGAGCAGAAAAATAAGGGGGTAGCATGCGGTATT
CTGTTGTTTTCATGGTAGTGACCTGTACGTTGGCGGTGTGGCAAGCGCAAGCCGCTGTTG
ATGGTGATGCGATTGTGCAGCAAATGAGTTTGCTGCAAACCACGACTCAAGCCAGTAGCA
GTAAGCCGGTGGTCGATATGCAGCAGCAGGTGCAGCGATATCTGCAAAAAGCGTTGCAGG
GAAGCGCGCCGTTGCTAACCCGCTCGGTGATGAATAACGCGCCCTACCTGAGCGAACCCT
GGGATGATGTGAAGTGGCTGAAAGCGACCAATTACCGCTTTAATTCCCAAGATCAGCAGC
AGGACATTATCCCGTTGCTGTCAGGATTCAACGCGCTGCCGGCAGATGTTTTGCAGGAGA
ATATAGCTACCGTGGAACGTATCAATCAGGACGCGTCACCCGCGTTGCAGCAAAAGGCGC
TGATTGATGCGGAAAATACCCGTTATTTGTATGCGCTGGCGGAAGCGCTGGGGCCGAAGT
TGGGCGAGGCGTTTCTGGATGCGTATCAGCACGGTGAGATAGGCAAGGCCGCGGTGTTGA
TCAAAGCGTCCAATGTCAGTACGTCAGCGGCGAAAAATGCGTTTAATTATCCGAGGCCAT
TCCGGCAATCGGGCAATCGTATCCATCTGGTGCCGGATACCGCGGTGGTGATGGATAACC
AGCCTTATACGGCGTCCGATGGCGCATTCCCCAGCGGGCATACCAGTGGCGGGTATAACG
CCGCGTTACTGATGGGGCAGATGCTGCCGGAACGCTTCGTGCCGCTGATTGACCGCGCCG
CCACCTACGGTTATTCCCGTCTGGTGTTGGGGGTGCATTATCCGATGGACGTGATCGGCG
GTCGCATGGCGGCCGAGCGCAGCGTGGCGCATATTCTGAACGACCCGGCATACCGCGTGC
TGTTTAATGACGCCAAAACCCAGCTGCGCGCCGCGCTGGAAAAAGCCTGCGGTACGACGC
TGGCCGAGTGCGCCAAACCGCAGGGCAAAAATGACCCCTACACCGACCCGGCGATGACGT
CGTTTTATCGCTACACCATGACCTACCACCTGCCGGCGGCGATAGTAGAAGCTCTGCCGG
TCAAGGTGCCGGAAGGGGCGGAGGTGCTGCTGGAAGGGCCATTGCCGCAGCTGAGCGCAG
CCCAGCGCCGTGCGCTGATGGCAAAAACCGCGATAGCCGACGGGTATCCGCTCTCCTCCG
GGGACATGGACGCCAATTTCTGGAAGCGCCTGAACATGCATGAGGCGGTGGCCGCGGCGA
AGTAATAAATGCCGGCGTCTGCGAGATAAGCAAGAGGGCGTCACGGGAAGCCCTCTTGTT
ATTATTTCCTGACCGGCGATGGCGGGTTCGCTCAGCGTTTGATGCTGACGTTATCGAAGC
TGACTTTGCCGTTGCTGCCATTACGGGATGACAGCGCGAGCCCGATATACAGCGTATCGT
TCATGTTGGGGTTGATGTGCTTGTTGAGCATGGTCCAGTTCAGACCGTCGTCGGAAACCT
CTGAGATAAAGGTGTTGCCGTCGCGGGTTAACCGCAGCCAGGTGGGTTGGCTGCCGTTTT
CGGATTTGGCGAAAACGCCTCTGCTGCCGGTAGCGGCGCCGTTTTTGCTGCGCCATTGCG
ACATCGCGCCGGATGATGCGGTATACCCCGTCAGCATATAGGCGCTGTTGTCGGAAAGGC
TGTTGCGTATCATCAGACCGGCTTTGGCGTAAGGGTCGCTATAACGCAGGTCTATCAGCC
GCGCCGTAATGCTGCCGTCGCCTTTCAGGGGCTGATAGACGAAGTTAACGGCGTCGGTGG
CGCCCCACATATCGCCGCTGTGCGCTTCCAGTGCAATCACCTCCTGATCTTCGGTGGCGT
TACCGGGCGTATTGGTTTTGCCGATGTCCTGCCGTTTCCAGGCGTCGCTGAGCGGAGACG
CCGGCGGTGTCGTCACGTTAACCACGTTGGAGTAAACGGAATCGCCAGCCTGATTGTAGG
CTTTCACCCGGAAAGCGTAGGTGGTGTTGGGGTCCAGCGTGCCCACCTCCACCGAGGTGG
CGCCCGGTCCCAGCGATTCGGCGCTGGTGTAAGCGCCACCGGCCTCATAGGCGCGCGGCG
TGGTGTCATAAGCGCCATCGCCGAAGGTGCCGGCATAGGAGTATTCGACGATAAAGCCGC
GCTCGTTATCCGAACAGTCGTTCCAGTCCAGTTGCACCACCGAACTGGAGACCGCGCCGG
CGGTCAGGCTGTCCGGCGAGGCTGGCGGCTTATCAGCGCCGGTGTAGGGGTCCAGCGATA
TTCCCGCGCGCAAGGTGTTGGCGTTGACGCGATGGCGCGTCGCGGCCAGCCGGTTGTTCA
CGTCGGTGAGCGTCAGCGGCGTGATGCTGAGATCGTAATCCACCGGACCTTCACGCTGGG
TGAGGGTGGCGGTGCCGTCCAGATAGAAAATTTCGTTGAGCCACAGGCTGGGCATGATTT
CACCGTTACCGGCCGGCGATCCGACGGTAAAGGGAACCATCGGGTTACCGGTGCTGGTTT
GGGTACCGGCGTTCCACACGGCGGAGCGGCCGGGCACGCCGTCAAGGCTATAATCCGGTG
CGTAGCGATCGGTCAACGCGACCTTTTTGATGACGCCCTGCGTAGTCGTAACCAGCGGCG
CATTCTCCGCCAGCAAGGTGCCGCCACGGTTGAAATAGTTCAGTTCCCAGTGCATTAGAA
AGTATCCCTGACCGGTCAGGGTCAGGTGCTCGCCGGCGTGCAACAGCAGGTATTTCCCTT
CCTTTGAGCCTTTGATGGGTTCGACGTATTTATTCGTCTCGCCATCGTTGTCGCCGACCA
GTGTGACGCCGGTCGCCGCTGGTCGCTGGTACAGGCCGTTGATCTTGGGATAGGACAGAT
CCTGATCGCCTTTATCGAATGTCGCATGATCGGCCGCCGCGACGGACCCGGCACAGCGTT
GCGTGTCGGCGGCGGCGGTAGCGCCGTTGGCGACTCCGTAGGCACCGAGCAGCAATCCGC
CAAGAAGGGCGTTGAGTTGGCGTCGGGGGCGGCGAGAACGGATGGTTTTCATGTACAGAT
CCTGGTGAATTTATAACGTATTGATTTTAAATGTAATATCGATAATGACTGGCGAGCGCT
TCGAGCAGCGTATAGGAATCAGTAAAAAATGCCAAACCCATCGGATTTATTCTCGGAATG
TTCGGATGCCGCGCGGTGATAACGGGAACAGGTGGTAAGGGAATAGGGTTGTTAAAGAAA
CAAGGTTATCGATCGGTTTGAGCGCCGGTACGTTGACGGCAGCCCCGGCAGGGCCGCCGC
CACTCATTATCAGGAAACGTGTTGCAGGAACTCGCGCAGACGATCGCTGGGCGGGTTCGA
AATCAACGTATCCGGATGACCGTCTTCGGCAATACGGCCTTTATCGATGAAGATCAGGCG
GGAGGCCACTTTCTGGGCAAAACCCACTTCGTGGGTCACGATGACCATGGTCATGCCTTC
ATCGGCCAGATCTTTCATCACGTTGAGCACTTCGTGGCGCAGCTCCGGGTCCAGCGCCGA
GGTCGGCTCGTCAAACAGCATTAGCTTAGGTTTGACCGCCAGCGCACGGGCGATCGCCAC
ACGCTGTTGCTGGCCGCCGGACAGCTCGGACGGGTAGTGGTGCGCGCGTTCCGCCAGACC
CACTTTGCCCAGCAACTCACGGGCCAGTTTCTCTGCGTCGGCCTTACTGGCGCCGCGTAC
CCGAATCGGGCCGAAGGCCACGTTTTCCAGTGCGGTCAGGTGCGGGAACAGGTAGAACTG
CTGGAACACCATGCCCGCTTCCTGACGGATCAGGCGCTCGTCCACTTTCGGGTCGTTGAC
GGTCAGGCCGTCGACCACCAGTTCGCCGCTGCTGATTTCTTCCAGCTTGTTGATACAGCG
CAGCAGGGTGGATTTTCCAGAGCCGGACGGCCCGATAATCACCACCACTTCACCCTGATT
GATGTTCAGGTTGATGTCGTGCAGTACCTGAGTCAGGCCGTAGTGTTTCGATACGTTTTT
AAATTCAATCATATAATCTTCAGTCTTCTTTCCAGCCAGCGCATTCCGATGGTAAGAATT
AGCGTGATTACCAGATAAATAATCGCCGTGGCCGTCAGTATTTCCAACGCGCGGAAATTA
CCCGCAATGATCTCCTGTGCCTGACGCGTGAGCTCAGATACACCAATCACAATACACAAT
GACGTGTCTTTAATACTGATGATCCACTGGTTGCCCAGCGGCGGCAGCATACGACGTAGT
GCCAGCGGCGTAATGACATGACGCAATGTGGCGCGGTGCGATAACCCCAGCGCCAGACCG
GCTTCGGTAAAGCCTTTATGGATAGACAGCACCGCGCCACGCGTAATCTCGGCGATGTAG
GCGCCCGAGTTAATCATGATAGTGATCACGGCGGCGGTAACAGGATCGATACGAACCGAT
GTAAATACCATGGGGAGGGCGAAGTAGATGTACATTATCTGTATAACCATGGGGGTGCCA
CGGATGATTTCGATAAAGACCAACGCGGTGCGATTGGATAGCCACCCGCCATAGACGCGG
GCGAACCCCGCAACGACACCAATTACCAGGCCGCCCAATAACCCCAGCACGGAAATCAGC
AGAGTCATTTGGGCCCCTTCCAGCAACTGAGGGATAGACGGCCAAATGACACTCCAGTCA
AACTGCATGAACATTCTCCAGCAATAAATAACGCCACAAATAATGAGGCGTCGCGCGGTT
TACCCGGCGACGCCGCAGCGGTTTAGTCTGTTATTTCGGGTCGGTACCGAACCATTTTTT
GTAGATGGCGGCGTAGGTGCCGTTGTCGCGCAGGGTTTTCAGCGCACCGTTCACCTTGTT
GCGCAGCTCGTCGCTGCCTTTCGGGAAGGCGACGCCGTACTGCTGTGCCTTGATCGACTC
GCCTACCGTCTTGAACTTGCCGTTGCCGGCGGTTTTGATGAAGTACAGGATGTTCGGCGT
GTCATGCAGCACCGCGTCGGCACGGGTGGTGCCCAGTTCCAGATAGGCGTTGTCGATATT
CGGGAACTGGCGCAGTTCCTTGGTTTTGATGTTGGCTTTGGCGTAGTCAACCGAACCGGT
GCCGCTCTTCACCGCCACCACTTTACCGGCCAGATCCTGCTCGCCTTTGATGTCCTGATT
GTCGGCGCGCACCATCACCAGCAGGCCGCTGTTGTAGTAACCGTCAGAGAAATCGATTGC
GCGTTTGCGCTCTTCGGTAATGGTGATGCCGGCCAACGCCAGATCCACGTTACGGGTCTG
CAGCGCCGGGATGATGCCGCTGAAATCCATCGGCTTCAGGGTATAGTTCAGGTTCAGTTG
TTTGGCGATGGCATCCCACAGGTCGATATCAAAACCGACGTATTTGTCGCCTTGCTTAAA
TTCAAACGGCACGAATGCGGTGTCGGTCGCCACGATCAGCGATTTCTCCGCTGCCTGACC
GGACAGGCTGAAGGCCAGCGCAAGTGCGGCCAGTGAAGCTTTAAATAACGATTTCATCAA
AACGTCCTTCCTCTCGTTGGTTATATATTCCGCTGTCTTACCGCACCTTACGGATTTGCT
GCGTCAGCCCCGGCATGCAGGCATGGGCCGATGGCCCGATATCGGTGTGATCACCCGCCG
TACTGCCAGGGGGCGGTGGAGAAAACAGGGGGAGTCGTTGCCAAAACAGGACGGGTAGAC
CCGCTAATTATTATGGTGCATCCATTAGAAATGCCTATGGAACGCGCTGCTATGAATAAC
TGAATTGTGCAGGGGACACAACCGTTGATTACGTTCCGGGGACAATATTGCTAACAAGCG
CTAACTTTTTGTACATTTTTCGCCGCTCTTTCGCATGTTTTGCGTAGCGATGCAAAAAAA
ATGCATATTATTTCAGGTTGGCTGGCAGGGTGAAAATCGCGGGAAACCGCAGGGATAAAA
CAGCAAAAGACGGTTCAATCGGTGGAAATGGGCGGAGAAACCCGGCGGCAGAGCCGCCGG
TCATCATTGATGAATTATTCGATGTTGGCTTCGATGAACCACAGGTACTGATCCAGATCG
CGGGACGCGGCGGTGAGCATGTCCGCGGTATCTTCGTCCTGTGCCTGACTGATGGCTTTG
CGAACGGCGTTCGCCACGACAGCGTAGCGATCCGCCAGGGCTTTCAGATGGTCCTGCACG
CTATGGATATCAAGCGGGTAGCGCTTCAGCGCGGTTTTCTCATGGATGACCTGGGTAGTG
CCGGTCGCCACGCCGCCCAACTGCACCACGCGCTCGGCGAAGGTATCCAGATGGGTAATC
AGCGAGGTGCGGAAGGTATCCAGCATCTCGTGTACGGCGATGAAGTTCGCCCCGCGCATG
TTCCAGTGTGCTTGTTTGGTGATCAGAGACAGATCGGTAAAGTCCACGACCAGTTGATTG
AGCAGGGCGATAGTCGAGGCTTTAACGTTATCGTCCAGATCGTTACGGGTGAAAATAAGA
TCAGCGGAAGCTGCTTTTACCAGTTTGGCTGTACGCATAGTATTATCCTCTCTATTCCTT
TTGTTGCTGATAATGATGTTGGCTGTCAACGAAACGAATTATAGCAGCCGGCCTGAACGG
AGGATGCTCAGTTCGATCTATTACAGGAATAGATTCAGACATCTAAGGGCGTCGCCTGGC
TGGCATGCTATTTATCATTCAAATCAACCAGCAAATGAATCGGAAAGAAGGGTCTGGATA
TTGATATAGATTACAAGATGTTGCCGTGAGCAATAACGGAAAAAATCAGCGATATTTTGC
CTTTAGTGCTATTTTAATATTCAATTGTTTTCAGAATGTGTCTGCTGAAAATTAAGACAG
CCGTCGTGATAGTCACACGAAAGGATATTTCCCGGCCAGGACTGGCCGGGAAATCTGCTA
TTTTAGGCGGAACGGTGATAACGCCGCTTATTCAGGATGAGGCGGATGTGGTGTTCTTTT
TTACGCTAAGCGTGGTGCCCAGCGACGCGAGAATAATAAACGCCAGCGCCAGCCACTGGG
TGAGCGACAGATGTTCGCCCAGAAAAAGAATGCCGGACATTGCCGCCACAGCCGGTTCCA
GGCTCATCAGGGTGCTAAACGTCCGCGCCGGTAACCGGGTCAACGCCAGCATTTCCAGCG
TATACGGCAGCGCGGTGGACAGCACCGCCACCGCGATGCCGATCGGCAGAATACTGAGTG
AAAACAGGCTGTTGATATCGGAAAACAGCAGGCCGATCGGGCAATACACCAGCGCAGCGA
TCAGCGACCCCATCGCCACGGTACCGGTGCCGTGATTGGCGCCAGCCTTCTGACCGAACA
GGATATAACCTGCCCAGCAGGCACCGGCGCCAACAGCAAAAGCGGCGCCGGTTAGATCCA
CGTTATCGATGTGCTGCCCGAGCGGCAACAGCAGCCACAGCCCGGCGGCGGCCAGCAATA
CCCACATGAAGTCCAGCAGACGGCGCGATGCCAGAATCGCTACCGCCAGCGGCCCGGTGA
ACTCCAGCGCCACCACAATCCCCAACGGTACGGTGCGCAGCGCCAGATAAAACAGATAAT
TCATGCCGCCCAACGTGATGCCGTAGACCAGCAACGGCAACCGATCCGACCCGAAGCGCA
GCCGCCAGGGCTTGAACACCACCAGCAGAATCAACGCACCTATCGCCAGACGCAACGCCG
TCATGCCTGACGCGCCGATCAGCGGGAAGACTATCTTGGCCATTGCCGCACCGGTCTGAA
TGGAAAGCATAGCGATGATGATCAGTAATACCGGCAGGAATACGGAGTTTTTTAATGCGG
AAATCAAGGTCATTGCAGGGCCTTAACATTCAATGTGTAACCAGAAAAAAGCAGGCAATA
AATGAACAAATTATTCCAGGTTAGTTTACTCTTATTGACCTTAATTTACTCTCCATTTGA
AAATCTTTTTTTTGATATAAATTCAGTTTGAAAATTAATCAAAAAATTAAGAAAACTCCT
TATCGAAGCAGAGCGGCTCATTTATTTTTTGCATACGGTTTGAACTTTATTTTTCTTTTA
AAATCAATGTTATGAATTGAAAATGAAATGAATTGTTACATGTTTACCCCAATTGAAAAA
TAATAACCAGGCGGCATGTGCCCTAATTTTTTGTTATATTTGTCTCGCTTAAATCTTCTT
TCGTAAGATAATTCGAGGCATATTATGAAAAAAATCGCGTGTCTTTCCGCTTTGGCTTGG
GTTCTGGCCGTAAGCGCAGGTACTGCAGTGGCTGGCGACAGCACTGTATCTCTTGGTTAT
GCTCAGGGCGATGCTCAGAGCGTGCAGAACAAACTGCCGGGTTTCAACCTGAAATACCGT
TACGAATTCGATAACAGCCAGCTGGGCGTGGTGGGTTCTTTCACCTACCTGCAGGACAGC
CAGACTGTTAACGGGACCTACGACAAAGCGCAGTACTACGGTTTCAGCGCCGGTCCGTCC
TTCCGTTTCAACGACTGGGCGAGCATCTACGGCCTGGTTGGCGTGAGCGCGGCTAAATTC
ACCGCCAACAACCCGAACGGTTCTTCCAATAATAGCACCAGCGATGCTGGCTTTGTCTAC
GGCGCGGGTCTGCAGTTCAACCCGGTTCAGAACGTAGCCTTTGATGTTGGTTACGAGCAG
AGCCGTATCCGCAGCGTTGACGTAGGCAGCTGGAACGTGGGCGTAGGCTACCGTTTCTAA
TCGCGTCATGCGATTCACGCACTGCGTGAAAACGCTGTTCTGAAAAATCCGCCCAGCAGG
GCGGATTTTTTTATGGCTGCGGCAAGCCCGCCAGCAGTTTTTTAAGCAGCAGGTTGAGTT
GTTGCTGTTCGTCTTCATTCAATGACGCCAGTACCTGCCGCTCATTGTCAGTATGTAGCG
CTACCAGCGTATCCATCAGTTCCCGTCCTTGTTCCGTCAGCGTCACCAGCGTGCCACGCC
GATCCTGCGGGTTGCTCTGGCGCGCCACCCACTGCGCCTGTTCCAGTCGATCGATGCGGT
TGGTCATACCGCCTGACGACATCATCAGCGCCTCGTACAGCTGCGTGGGCGTCAGCGCAT
AGGGCGCGCCGCTGCGTCGCAATGTCGCCAGCACGTCAAATTCGCCGGGACGCAGACCGA
AACGGGTAAACAGTGGGTTGAGATGGTCCCGTTCGAGCCGCTGGGCGGCTTCGAACAACC
GGCCCAGCACCTGCATCGGGAACGGGTCAATATCTGGCCTTTCCCGTCGCCATTGTTCAT
AAGCGTTATCTGCGCGATCTGTCATAAGTGTAATTTATCTTGACGTTAAGATTCTTTTGA
TGAAGATATTCTACGGGCAATACATGTCGTCGTTCAAGCATCAGGGAGTCATAAGGAGCG
TTATGTCACACGCAATTCGTGCAGGATCACTGTTTTTTGTCATCATCACCGTCATGTTGC
TGGGGCTGAATCTCCGGCCAGTGCTGGCGGGCGTCGGGCCGTTGCTGTCGCGGATTCAGG
CGGCGACCGGCATGGGGGATACGCAGGCCGGCCTGTTGACGACGTTGCCGGTGTTCGCCA
TGGGAATCTGCGCCCTGTATGGCGGCTGGCTACAAGCCCGACTGGGAGAATACCGCGGCA
TCGGCATCGGCATTGTCGGGATTGCCGTCGCCTGCCTGCTGCGCTGTTGGCTGAACAGCA
CCGCCGGGTTGTTGCTGACCGCCGCGCTGGCCGGTATCGGCATTGCGCTGATTCAGGCGC
TGATGCCGTCGTTTCTGCGGCGCAGTTTCAGTCGGCAAAGCAGCCGGCGTATGGGGGTGT
ACACCACAGCCATCATGGGCGGCGCAGCGCTGGCGGCGGCCAGTATCTCGCCGCTGGCGG
ACATCCTGGACTGGGACGGCGCGCTGGCGATATGGGGTGGGCTGGCGACGCTGGCGACGC
TAGCCTGGTTGATTACGGTGTCGCTGAGTCCGATGCCGGATACCGCGCCGCGCTCGGGAG
CCGCGCCTGCGTCATCGCAGAACCGTGCCTGGGCGCTGATGATCTTTTTCGGCATCGGCA
CCGCCGCCTATACCCTGGTGCTGGCCTGGTTGCCGCCGTATTACACCCAGCTTGGCTGGA
GCCCCGCCCGCAGCGGGTTATTGCTGGGCGGGCTGACGCTGACCGAAGTGGTGGCCGGGC
TGCTGGTGTCGTTGCTGATTAACCGGTTCCCGGACCGGCGCTATCTGCTGCTGCCGGTGC
TGTTATTGCTGCTGCTGGGTATGGCCGGCCTGATTCTGGCGCCGCAGACGCTGGTTCTGC
CGATCATGATTGCGCTGGGGCTGGGTATTGGCGCGCTGTTTCCGCTGTCGCTGATTATCG
CGCTGGATCAGGTGGACGACCCGCGTCAGGCGGGTGCGCTGATGGGGTTCGTGCAAGGGG
GCGGTTATCTGATCGCCAGCCTGATGCCGCTGCTGGCGGGCGTTATCCGGCAGTACACCA
GCGGTTTAGGGCAGGCCTGGCTGATCATGGCGGCAGGCGTGGTGGTGCTGATCCTGATGG
CGCTGCGTTTCGCACCGCGCCATCAGGTGCCGGGGGCGGCCTAACGGCGTGATAACGCTA
GCTGCGGCGTCAGGAACAGGTTGCGGAAGTATTCCCGAACCGCCTGCATCGCCGGGGTAA
ACTCGGCGTCATGATACCAGGCCAGCCCGACGCTCATCGGATGAACCCGGTCTTTCAGCG
ATCGGGTTTCGATACGCCGCCCTTCAAGCGACCAGGGGCGATACACCAGATCGGACAAGA
TCGCCACGCCCAGTCCGTTCGCCACCATGCTGCGCACCGCCTCTACGGAACTGGTGCGCA
GCATCACTTTCGGGCGATGACCGCTCAATTCCCAATAGCGCATGGCGCTGTGATCCGCTT
CATCCACCGTCAGCATGATAAAGGGCTCGTCGGCAACATCCGCCAGACTTACCTCCGGTT
TGTCGCACAGCGGATGGCGGCTGGGCAACCATAGCCGCCGCTCCGAATTAAACAGGGGCT
CGGCGGTAATTTCCGGGTGGGTAATGTTGGCGGTCAGCACCAGCGATAAGTCCAGAGAAC
GATCCAGCAACCCGGTTTCGATATCCTGCCGCTCGCGTTCGTTGAGATGAATGGCGACGT
GGGGAAAGCCGTATGACAGTCGCTGCAGATGAAACGGCAGAAAATACCCCATCACTGTAT
AGCTGGCGGCCATGTTCAGCGAACCGGTGATACGGTTGTCGGTCAGCGGAATATGCATGG
CGTCATCCACGCTACGCAGCACGGCGTAGGCGTGGTTAAGGAAGTAGCTGCCGTTTTCGG
TCAGCGTCATGCCGTGCACTGAGCGCAGGAATAGCGGCTTTCCCAGCAGGTTTTCCAGTT
CCTGAATCGCGGCGGTCACCGCCGACTGTGAAATGTTGAGGTGAATCGCCGCCTGGGATA
TCTGGCCCGTCTCCGCGGTGGCGATGAAGTAACGGATCTGGCGCAATGTGACCATAGCAT
GCCCCTTGTCGGTGAGCGTTCTGTTTTTCAGATAGCGAGCCTTCTGAAAATACGTCTTTC
CGAATAGAAAATTGTGGTTCTATATTATTTTTAAACAAAACCATCACAAATAAGAAATAA
TTATGAAATATGAAATCGATCTGAATTCCGATATGGGAGAAAATTTTGGTCCCTGGAAAA
TAGGCGATGACGTTGACCAGGCGATTATGTCTTATATAAGTTCTGCCAATATTGCCGCCG
GATTTCACGCCGGCGATCCTACCACCATACGACAGACCATTGAATGGGCCAGCGAGTATG
GCGTCGCGGTCGGCGCACATCCCGGATTTCGCGATCTGGTTGGTTTTGGCCGGCGGCATA
TTCACAGCCAGCCGCAGGAAGTGGTGAATGACATTTTGTATCAGCTCGGGGCGCTGCGGG
AATTTACCCGGCTGTATCAATTACCGTTGCAGCACGTCAAACCGCACGGCGCGCTTTATA
TGCATCTGGCGCGCGATCAGCCGTCCGCGCAGCTGTTTGTGGAAACCCTGCATCGGCTGG
ACCCTGAGTTACGGCTGTTTTGCCTGCATGGGTCATGGGCCTGGCAGGAAGCCAAAAAGC
TACAACATCCTGTTATTTGTGAATTTTATGGCGACAGAGAGTACGACGCCAGCGGCTCGA
TCGTCTTTACCCGCCGGGTGGGTGAACTGGACCCGGCGCGTGTAGCGGCGAAAGTGGTGC
GCGCCTGTGTGGAAGGCAAAGTGACGACGGTCGATGGCGAAGATATTCATGTCGAGTTTG
AGTCGATTTGTATTCACAGCGATACGCCCGGCGCGCTGGCATTAATTAAAGCGACGCGGG
AAGCATTAAATAACGCCAATATTCGCGTGCGCTCACCGTTGCAGAGCAGTGTTAATAATC
GGTAATTGATAAATAATTATAAGGATTGAGGCTAATGAAAACATATGAGGTTTGTTCTCC
TTTGCCGGGTATTTTTTATCGTCAGCCCGCGCCGGATGCCCCCGTGTTTATTGAAGAAAA
CACCCCGGTTACCGCGAATAGTGTTATTGGTTTGGTCGAGGTCATGAAACAGTTCAGTGA
AATTTATGCGGAGCAGGCTGGCGAATTAATGTCTTTCTGTGTGAATAGCGGCGATGCGCT
GGAGCCGGGTCAGGTTATAGCCATCATAAAAATCGATGAATAACGGTAAAACCTACAACA
CAGCCTAATAACGACTCAATCAGGAGAGTGGCGAAGATGCGTCAGCCGATCAGAAAATTG
CTTATCGCCAACCGAGGGGAAATTGCCGTTCGCATTATTCATGCCGCCCGTAGTCTGGGG
ATTGCTACGGTAGCCGCCTGCAG
>NODE_21_length_15458_cov_3.432653
TGCGCCGCGGTTCCGGACTACGTTACATGTCACAACCACTTGTACTTGGTAGCAGATGTC
TAATCATTTAGGCCAGACACATGAAGCATCTCTTGTTAACAATCCACGATCTTCAGAAAT
CCCTGCTCATCCGCCGTAACAATGTCACCGGTCGCCAGCCAGCCCTCTTTCAGTACGTCG
TGAGTCGCCGTTGGCTGCTGCCAGTAACCGGACATCACCTGCGGGCCACGCACCCACAAT
TCACCGGGTTCGCCGGGCGCCACATCCTGACCGTCATCATTAATGATACGCACATCGGTG
GACGGCACCGGCAAGCCGATGCTGCCGCTGTAATGCTGCAGGTCATACGGATTTCCCGCC
ACCAGCGGCGCGCTTTCCGTCAACCCATAGCCTTCCAGCAGATGGATGCCGGTCAGCTTT
TCCCACCGCTCGGCCACCACCTGTTGCACCGAGGCGCCGCCGCCTACCGACAGCCGCAGC
GTGGAGAAATCCAGCCGGCTAAACGCGTCGTGGTTCAGCAAGGCGTTGAACAGCGTATTC
ACCCCGGTAATGGCGGTAAACGGATAGTGCGCCAGTTCTTTGATCATGCCGGGGATATCG
CGTGGGTTGGTGATCAGCAGGTTTTTTCCGCCGATTTCAACAAACAACAGGCAATTCACC
GTCAGCGCAAAAATGTGATAGAGCGGCAGCGCCGTCACCACCAGCTCTTGTCCTTCCTGC
AACACCGGGCCATAAGCGGCGTTGGCCTGCATCAGATTGGCTTGCATATTCCGGTGGGTC
AGCATAGCGCCCTTGGCGATGCCGGTGGTGCCGCCGGTATATTGCAGGAACGCCAGATCC
TGATTGTTCACCTCCGGCTTCACATACGGCATCCGTTTGCCCTGCTGTAGCGCCTGGCGG
AACGAAATGGCGTCCGGCAGGTGATATTTCGGCACCAGACGCTTGATGTACTTAACCACA
AAGTTGACCAGCGTGCCTTTGGCCGGTGCCAGCTGATCGCCCATACGGGTCAGGATCACA
TGCTTCACCGGGGTGTTGTACACCACCTTTTCCAGCGTATGGGCAAAATTGGAGACGATA
ACGATGGCCGAGGCACCGCAGTCTTTCAGTTGGTGCTCCAGCTCGCGCGGCGTATACAGC
GGATTGACATTGACCACCACCAGCCCGGCCCGCAGCACGCCGAACAGCGCGATCGGATAT
TGCAGCAGGTTGGGCATCATCAACGCGACGCGATCGCCCTTTTTCAGTTTCAACTGATGC
TGCAGGTAAGCGGCGAAAGCACGGCTGCGTTCTTCCAGCCGACGGAAGGTCATCACCTCG
CCCATATTGATAAAGGCGGGCTGGTCGGCATAACGCGACACCGCGTGTTCAAACAACTCG
ATTAGCGAAGTGTAGCGATCCGGGTCAATTTCCGCAGGGACATCCGCCGGATAACGCGCT
AACCAGATTTTTTCCAAAACGTCACTCCCGAGATATTTTTTAAGTGGCATAATCAATCCC
AACCCGAGTGATCTGTAACAATATTTTAACTCATATTAACAACTGTGAAATTCACAATGT
TCAGGTTGAGAAGATGATCACTTATTTCAACTTGTTATCACTGCCGAAATGTTATCACTG
CCGAAAAAAAACGAGGCGACCCTGGCCGCCTCTGTTCGTTGTCAGGCTATCGCCTGATTG
CTGACGATCGTTACTCCGTAACGACAGACTCCACCTGAGCCGGCGCATACCCGTCGTTCC
AGTCCGGTCCCCAACCGGGTCCCCATGCATGGCGGTAGCGACGATCCCACCAGGGATCGT
AAGCCCGCGGCGGCAACACCACCTGCTGTACCACTCGCCAGCGTTTATAGCCCTGTACGC
TCACCACCACGTACTGATATGGCCGTTCACCGATTTTACCCTGCTCGGTGCCGGTAATTG
GCCCTACCACGGTGATCAACTGGTTTTTGAAATCCACCGGCTCCAGAAAACCATTGATGT
AGGCGACCAGTCGGCCTTCGGAGGGGTCGCCCAGTCGCGGCCGGCCGGCATCATCCAACG
GCAAACTGACAATTTCCAGCCGGGTGCGAATGGCCTCGTTGCGGATATCCGCAATCCGGC
CGCCAAAGCGCGATTCCTGGCCGACGTACAGATTCGGCGCATTCATCACCCGAATCAGGT
CCATCTGCGGCGTGGCGGAGGTCCCGCGAATTTCTGCCGGTAGCGTGACGCAACCTGACA
[truncated: 4,615,674 more chars]
