# Supplementary material for: Genome-Wide Identification of Dickeya solani Transcriptional Units Up-Regulated in Response to Plant Tissues From a Crop-Host Solanum tuberosum and a Weed-Host Solanum dulcamara
Source: Front Plant Sci. 2020 Sep 2;11:580330. doi: 10.3389/fpls.2020.580330 (PMC7492773; doi:10.3389/fpls.2020.580330)
Supplement: Supplementary file 7 [file DataSheet_7.fasta]

>NODE_1_length_1763974_cov_14.948242
AGGACGGCCAGCTGGCGGCGCTGGGCGACCTGCGGGCGGACATTGGCGGCCCGTTCACCC
TGACGCGCGCGCTGGCGGCGGGGGGCCAGCTGACGCTGGCCGTGACCGGGGACCTGGTGC
AGGCGGGAACGCTGCAGGGCAACGGGGTGACGGTGACGAGCACCGGCACGCTGACGCAGC
AGGGTCGCATCGTGGCGGGCGGCGGCAACAGCCTGCTGTCGGCGGCGACGATAACCCAGG
CGGAAAGCGGCAGTATCCAGGGCGGCGGGCCGCTGCGCCTGCTGGCGGGCGGCAGCATCG
TCAACCGGGGTTTTGTGGGGACGGCGGGCGACCTGCTGGTGCAGGCGGGCGGGCTGATAG
AGAACGGCAGCCTGCTGTATGGCGGGGGCGACCTGCAGCTGCTGTCGGCGGCGCTGGTGA
ACCGGTTCGGGAACATCCTGGCGGGCAACAGCCTGTGGATACAGCGTGACGCGGCGGGCA
ATGCCAGCGACAGCGTGCTGAACAGTTCGGGGACGATAGAGACGCAGCGGGGGGATATCC
GCATCAGTACCGGGACGCTGACCAACCAGCGGGAGGGGCTGGTGGTGACGGAAGGCGAGA
GTACGACTGAGGTTGTACCCGATTGGGTCGGAGGAGATCGTGTTGAGATTCCTCTTACAT
GGTTCAAAGAAGGCGAACTGGGTATAGCTGAATTTTACACTGGTTGCCTCAGAGGGGGGA
AAGCCAGTGGCGCGAGTTGCGGTGATTCAGTTGGGTATTTATTAGCCCCCTTTGCCAAGG
CTGCTATCCAGAAAGTATCTCTTGCAAGTAAGTCAGTATCTGTATCAGCACAAGGAGGTG
AGGCGAGAATTAATTCAGCAAATGATGCGTTAATTACCTCAAATGTATTGTTAAATGATG
CCTCAGCTATTTATGCGCGCAACAATATCGTTTTATATGGAGACAGTCTTAATAACAGGA
CTTATCAGGCGGGTGATTTAAAACGATACATTACATATCGATATGATAGTGTTGAGTTTG
TTTATGGAACATGGAGTTGGATTAATGACTTCGCTAGTGATGATCAAAGTGCTTATGTGG
GTGGGGGCAGTTCGCCAATAACAAAGCAACTTGATTTGGCAGACAAATTCGGAATACAAA
ACAAACATTACTCTATCAATTATAAACCCACTGGTGAGTCAACCAGCGAGCTGATCAACG
GCCAAACCTACGCCGCGACCATCCAGGCCGGCGGCGCGATAACCGCCAGCTTCACCCAGA
ATATCAGCAACACCAGTCTGCAGCCGGGCAGCGGCGGCTTTATGCCGGCGATGGCCACCC
CCACACTGGCGGGCGTGAATGCGCTCGCCCCGGTGGGCGTGCAGGCCGACCGCGGGCTGA
ACGGCGGCGCTGCCGGTAATGTCAGCGGCAGTACGTTGTCAGGCGCGGGGAATGGCGTGG
CGCTGGCCGGCCAGGCGGGCAGTCTGAACGCCGGCTACAGTGCGGTCACCCGCGATAACA
GTACCTCTTCCGGCAGCACGCTGAACCCGGTGGGTATCCCTGCCGGGCTGGGCACCGCCG
GCGGCGCGCCGGTGGCCGGGGCCAGCCTGACGCCGGTCGCCCCGGGCGCGCTCTCCCTGA
GCGACCTGCAGGCGGCGCTGGCTCAGGGGCTGCAACAGCCGGGCAGCCCGTCGCTCACCG
ACTACCCGCTGCCGACCAGCCAGAACGGGCTGTTCGTGGCCGACACCGCCGGCGACAGCC
GCTACCTGATACGCACCAACCCCACGCTGAGTCAGCTCGGTCAGGTGGACAACGCCCTGT
TCGGCGACCTGCGCGGCCTGCTGGGGCAGACGCCGGGCACCACGGCGCCGGTGGAGCGCA
GCCCGACGCTAACCGACCCGACGCAGGTGCTGGGCTCGTCCTACCTGCTGGGCAAACTGA
ATCTGGACGCCGAGCACGACTACCGCTTTCTGGGCGACGCGGCGTTTGACACCCGCTACA
TCAGCAACGCGGTGCTGAGCCAGACCGGGCAGCGCTACCTGAACGGGGTGGGCTCGGAGC
TGGCGCAGATGCAGCAGCTGATGGACAACGCGGCGGCGGAGAAAAGCCGGCTGAACCTGC
AGCTGGGGGTGAGCCTGACGCCGGCGCAGGTGGCGGGGCTGAGCCACAGCCTGGTGTGGT
GGGAGAACATCACGGTGGGCGGGCAGACGGTGCTGGCGCCGAAGCTGTACCTGGCGCAGG
CGGATAAAACCAACCTGCAGGGCAGCCGCATCGTGGCGAACAGCGTCAGCCTGAGTGCGG
GCGGGGACATCGACAACCGCGGCAGCACGATAACGGCGCAGGACGCCCTTGCTGTCGCCA
GCGGGGGTAACCTGACCAACAGTGAGGGCGGGCTGCTGAACGCGGGCGGCGCGCTGAATC
TGGTGGCGCTGGGCAACCTGACCAACAGCAGCGCGACGATACAGGGCAATACGGTGACGC
TGGCGAGCGTCGGCGGGGATATCGTCAACACCACGACGACAGACCAGTGGCAATTTGAAT
CCAGAAATGGACGTGAACGATTAAACCATACTGACATTGGTCAAACGGGATTGATTAATG
CGCAGAGCGCGCTGACGCTGCAGGCGGGGCACGATATCGCGCTGAACGGGGCGCAGCTGA
GCGCGGGCGGGCCGCTGCAGCTGGCGGCGGGCAACGACATCCGGCTGACGGCGCTGACCA
CGCTGGCGGACACGGTACGTCAGGATGGCGGGGCCACCACCGAGCGGCGCGGTCAAGGGC
TGGTGCAGAGCACGGTGGCCAGCGGGGGCGACCTGAGCCTGAGCGCCGGGCGTGACCTGA
GCAGCACGGCGGCGCAGCTGAGCGCGGCGGGGACGCTGGGGCTGTCGGCGGGGCGTGACC
TGAGCCTGCTGTCGGCCGGTGAGGAGCAGTTCAGTTCGAACGCGTGGAAACGGCATCTGG
ACTGGCAGCAGACGGTGACGCAGCAGGGGACGGTGCTGAATGCCGGGGAGGGGCTGAGCC
TGCGGGCGGGTCAGGACCTGACGCTGCAGGGGGCGCAGGTGGAAACGCGTGGCGCGCTGA
CGGCGCAGGCGGGGCGTGACCTGAGCCTGCTGTCGGCGACGGAAAGCCGGCATGATTTTT
TTGAAGAAACGACGGTGAAGAAGGGGTTCCTGTCGACGAGCACCACGCACACGCTGCGTG
ACACGCAGCAGACGACGGAGAAGGGGACGCTGCTGTCGGGGGGCAGCGTGGCGCTGACGG
CGGGGCATGACATCAATCTGCAAGCGTCGGCGATTGCTGGAGACAAGTCGGTTGCGTTGA
AAGCCGGTAACGATGTCAACCTGATCGCCGGTATTGAAGAGCAATCGCATTACGAAGAGC
AGACCAGAAAAAAATCCGGCTTGATGAGCAGTGGCGGTCTGGGATTCACTATTGGGTCAC
AGTCCAGCAAGGCCATATATGACGGTGCGGAAACCCGCCAGAGCGCCGCGCGCAGCGTGG
TTGGCGCATCGGATGGCAATGTGGTGATTCAGGCCGGGAGAAATGTCGCCATTATTGGCA
GTGACGTGATTGCTGCCAGTCAGACACCAACGGATGGGCATCAGACTGGAAATATCAGCG
TTATTGCTGAAAATATTGCCGTTGCCCCTGGGATCGATACCCGTGACATCACCACCCGGC
TTGAAACGAAAAGCAGCGGTATAGGTATTGCACTGAAAGGTACCCCGTACGACAACTATC
AGAACCTGCGCGATATCGCCAACGTGGACGGGGCAACGCAGAAAGCTCGATTGTTTGCCG
GCGAAATGGCGGCAATGGTGTTTGATGTGCCGCAGCTAGCGATATCAGTCGGCCGTCAGA
TCAGTCAGTCGGTACAGCATACCCAAGGTGTTTACCAGAGCGGCAGCACGCTGACCGCTG
CAGGCAATATTCAATTACGCGCCAACGGCAACGGCCAGCAGGATGCGGCCGGAAATGCGC
TGAGCGGCGATATTGTAGCCTCGGGTAGCGCGATACATGCCGGTGGCGACGTGCTCCTCA
ACGCAGCGCGCAATATCGTGCTGCAGAGTGCCAGTGATGCCGAACAAACCGGGCGGCAGT
CCTCCAGCCATGGAACATCGTTCAGTCTGGCCACGCCCGGCATTAGTGCAGCTATTCGTC
AGATTGGCGGTGGGCCTAATCACGGTGTCGGTATGGTGCCGTTTGCCAGTGAGCGCGCAC
GCGAGACGCAATCCGGGGATACGCAGGGACAAACACCTAGTACGATCAGTGGTCAGACGG
TGACGCTGAACAGCCAGACTGGCGACATTCACGTTGTGGGAAGTGCGATAACTGGGGTAC
AGGATGTTCTGCTACAGGCCAGCAATGGGAATGTGGTGATTACTCCTGGGCAAAATCGCG
CTCGCAGTGAAATCAACGGCAGTCGCAGTGTGATTGGCGATCTGGGCGGCGACGGCTACA
GCGGCACTGTGGGTTGGAAGTCAACGACTTATCATTCGCTGGATGACGTCAACCAGCAAA
GTGTGCTGAGAAGTCATATACAGAGCGGTGAAGGTAATGTGCGTGTGTCGGCCGGGGAAA
ACGTAGCGATTGCCGGCGCCGATTTCCGTGCGGGTCAGTCCTTGCTGCTGTCGGGCCGCA
ATGTGACGCTTGATCCGGCGACCGATACCGAACATCGCACACGTGAACAGCAAAGCCGTC
AGTATGGAGTGACGACGGCCTTGTCTGGCTATGTGGTGAGTGCGGTGCAGTCGCTTGAAA
AACTGTCACAGTCAGTAGAAGACCACCGTGACCCGAGGTTAAGTGCGATTTATGCGGCAC
AGGCCGCGTTGAATCTGGCGACAAAAACTACGGTCACCCAAATGAGCGGCTCAGCGATAA
AAGTAACGGTGAGCGCCGGGGGCGGCAGCAGTCGCAGTGTGCAGCAGCAGGATAAAGTTA
GCCGCGAAGGCAGTACCCTGTATGCCGACGGGGATGTGCAAGTGAGGGCCGCTCAGGACA
TTAGCGCGACGGGTGTAGATATCCGGGGGCAAAATGTTGATCTGGCGGCAGGCAGGACGC
TGACGCTGAAAGCGGCGCAAAGTCAGGACAGTGTGAGCGGAAGCAGCAGCGGTAGCCAGT
TTGGCGCGGGTGTGGGCTTCGGTCTGGGCGGTACGCAGAACGGCTTCACCATTGAACTGT
CCGCCAGTGGGCAGAAAGGCCAGGAAGCCGGCAACAGCTTGAATCATCAGGTGTCGCGGG
TTACGGCGGCCGGTGCGGTGAATTTGAGCAGCGGCGGTGATACAACGCTGGATGGCGCGG
TGGTTTCCGGCAATCGGGTCAGCGCGGATGTCGGCGGCAACCTGCACATTAGCAGCGTCC
AGGACACCTCCACGTATGCCAGCAAGAACACCAGTGCAGGCATCAATGTCAGCATTTGTG
TTCCGCCCATTTGTGCCGGACAGACGGTGGCGGGCAATGCCAGCCTGAGCCAGCAGATTC
TGAATAACCGCTATGCCTCGGTGACGGAACAGAGCGGCGTAAAAGCGGGTGAGGACGGGT
TTGCCATCCGGGTTGGCGGGCATACCCAACTGGACGGCGCCGTGCTGGCCTCGACGGCCG
GGGCGGAGAAGAACCGGCTGGAGACGGGAACGCTGGGCTGGCGTGACATAGCCAACGTCT
CGAACTATCAGGGCCGGGGGGTAAGCCTTAGCGCTTCGACGGACAGCATGCCGGTGGGTG
GTTTGTCGCAAAGCGTGGGTAAGGCATCGGGAACGACTCGTTCAGCGGTAGCACCGGGAA
CGATACTGGTTCGTGATGCGTCGCAGCCGCAGGACATCGCGCAGCTCAGCCGCGATACGT
CCGGGGCGCTCGGGTCTGTGGCGGATGGGTTTACGCGCAGTGAGGTGGAAGACCGGCTGA
CGATCCAGAAAGAGATGACCTCGCTGGGCGTGCAGGCGATGGGCGCGTATGGAGAGAACA
AAAAGCGCGAAGCTGAAACGGCGGCAGCGCAGCGCCTGAGCCGGGAAGGCGTACCGGCTG
GAGAAATGGAAAGCCGGATAAAGAGCAGCGAGGAAGTCAGGCAGGCGGAGGCGAATTACG
GGCCGGGAAGCGCTTACTGGACGACGGGTACGGCGCTGACGGCAGCCTTGTCCGGAGGGA
TGGGGGGTAACCTGAGTGGCGCGGTAAGCGGTGCAGCGGCCCCGTATCTGGCGAATCTGG
TGAAAGAGGTGAGCGGCGGTAACGAGCCGATGCGAGTGGCGTTGCATACGGTACTGGGGG
CGTTTCTGGCGCAGTCTCAGGGCGGTAGCGTGTCCGGAGGCGCGCTGGGCGGTTTCACCG
CAGCGGCGGCGAGCGGGCTGATTGCGAAGGCGCTGTACCCGGAAGCGCACGAGCTGACGG
TGGAACAAAAGCAGCTGGTGGCGAATCTGGTGATGATAGCGGGCGCTGGCGTGGGCGGCA
TAGCCGGTGGCAACCTGACCGCGGCCGGAAGCGCGGCGAATACCGCCAAGAATGAGGTGG
AGAATAACTCGCTGGGTCTGTTAGCCAGAGGCTGCGCGGTTGCAGCTCCCTGCCGGACGA
AAGTGGCAGAGCAGTTGCTGGAGATAGGTGCGAAAGCGGGCATCGCAGGTCTGGCCGGTG
TGGCACTCAAAGAAGTTGCAGATAAGATGACATCGGATGAACTGGATCATCTGATTACTC
TGCAAATGATGGGTAACGATGAAATCACCGGTAAGTATCTCAGCTCACTTCAGGACAAAT
ACGCACCGTCGCATACGGGTGGTGATCAACTGAATAGTGCCGGGCAATCCCTAACGAATA
CTGGTGGCAATCAGCAACTGGAGCCAACTGGAATACCGAGTCATACAGGAAATAATCAGC
CGCAAGGTCAGGGAGTAACGAATACCGGAAATACCGATGGAGCGCCATCAACTGCCGGAA
ACACCACCACGACGCAGATCCCGGATGGGCCGAGTCAGGATGATTTGGCGTATTTGGCTG
GAGGGTATCAACCAAATAAAGGTGCTGTTGGTAACATGGGGGAGTTCCTGAAACAACCGG
GCTTTGGTAGTACAGTTAAAGATAATACTCAAAAAACCAACCAGCAATATCAAGGGCAAA
GTGTCTATAAGGCTACTGATGATATTGGTGATTATATTAAGAAAGGTGATCAGTTTTATC
TTGATGGTCAACATAAAGATCATCTTGAGGTCTTTGATAAACGAGGGGATTTTAGATCTG
TCTTAAATCTCGATGGAACTATAAATCAGACTAAAACTGATGCGGCTAAAGGTAGGAAAT
TATAATGTCAATGCGTAGGCTAGCGTTAAGCAATAAAAAATTACGGGGAATTCCTCGCAG
ATTAAGAGCGCTAAAAAAGTGGTCGGAATCGTATATATCTCAATTCCCTAGCATCTCTGA
TGATGATTTCTCTTATGGTTACTGGAATGTAAAAATCCCTGTACATACGGCCTTGGTTCA
AGGAAAGCAAACTAATTATGAAACTCAAGCCCTTTGCGCACAATCATTGATAGATGCAGC
TTATAATATTTACAAGGCTAAACCAGATAGTAAGAAAAATATAAGGGTTACTTGTTGCAT
TGTATTGCCTGACATGTTTTCTAGCGAACTATGCTTATTTACGGATGAAGAATATTTTAA
TGTTCACACTCAGCCAGGGAATAATCATTTTGGTCAGATAAGTCTATTAAATGAGCGTAG
CCTGATTGATGAATGGAATTTACATTTACCAAATGGTTTTTCAGAGTTAGGAGTGCTCAG
AAAAAGTGAGAATGACGAGGGTGAATTCTACCATTCTGAACACTGGTATATTGGTGAAGT
AAATCGAAGCTGAGATCTATTTGTTATAAGATCCCGGCCCCTCGCCGGGATCGTCATTTT
TACCGGTCAGACCCTCAGTTCCGCCTCAATCACCAGCCGCCCGCGCTCGACGGTGACGAT
AACGGGCTGGCCGGTGTTAAAGCCGAGATCTTCCAGCCAGCGGCCCTTGAGCGAGAGCGA
CGTTGGTGACTGAAAGTGAGTCAGTAACCGGACAGGAAATGTTTTGTCATTACCGTCATG
CCGTAATGACAAAACAGTCAGGTCAGGGCTACGCCTCGACATCCCACGCTGATAAAACAA
ACACCCTCGGCGATGACCAGGGTGATGGGCGTTACTAGGTGAAGCGCACCACCGTATCCG
GATTATGGCCTCAACGGCCGGGGCGGAGAAGAACCGGCTGGAGACGGGTACGGCGCTGAC
GGCAGCCTTGTCCGGAGGGATGGGGGGTAACCTGAGTGGCGCGGTAAGCGGTGCAGCGGC
CCCGTATCTGGCGAATCTGGTGAAAGAGGTGAGCGGCGGTAACGAGCCGATGCGAGTGGC
GTTGCATACGGTACTGGGGGCGTTTCTGGCGCAGTCTCAGGGCGGTAGCGTGTCCGGAGG
CGCGCTGGGCGGTTTCACCGCAGCGGCGGCGAGCGGGCTGATTGCGAAGGCGCTGTACCC
GGAAGCGCACGAGCTGACGGTGGAACAAAAGCAGCTGGTGGCGAATCTGGTGATGATAGC
GGGCGCTGGCGTGGGCGGCATAGCCGGTGGCAACCTGACCGCGGCCGGAAGCGCGGCGAA
TACCGCCAAGAATGAGGTGGAGAATAACTATCTGAGCAGTAAACAGATAGATGCATGGTC
GGCTGAAATGAAGTCCTGCCAGTCAAATGGTGGTGACTGTAGTGACATTATTAAGAAATA
TGAGGGGTTGAGTACCGCTCAACAGAAACAACTGATCAGTGATTGTGCGACTGATCCGGC
AACATGCCAGCAGAAATATGGTGATGTGCTGGCCGACAGTATGGCGGTGAAGCAGTCGAT
AGATCGTGCTCTGGGAGAAGATATCCCGATCAAGATGGTCTATGACCTGACAGCTACGTT
TGCGCAGCAAATACAGGTTGAAGGTGTCGTTGCAACAAATAAAGTCTCAGAAGCACTCCA
GAAAGAATATGGCTTGGATGAGATTCAGGCGGGTATTGTAGCGAATGCTGCGGCGGCGGC
GTTTGGTGGGATTGGTAAGGGTAAAACTAGCTCTCAGTCTGGGAATAAAATTGAACAAAT
ACTTAAACCAGAGAAAAACTGGGAAAGTGCTCGAAATAAGGCGTTGGATATCGTAGGTAA
TTTAGGAGCCGATTCTAAACCTGTCATTGGACGATTAGAGGTAAGTGCTGGGAATGGAAA
GGTTATTGGTCGGCAATCTAACGATGGCAAGGTAGGCTGGCGTGTCGATTATGATCCTGA
AAAAGGTACTCATATCAATGTATGGGATTACTCTCAAGGTAAAGGACCGGGAAAAGCAAT
AAAGCAGGTCATACCATTTGAGGGTAATGAAAAATCTTTTGAAACGTTATTGAAACAGCT
AAACAGGTAAAGTAAATGACTTTATTTGAAGAGTGTAAAGAAGCACTTAGTGCTGATTTT
AGTGTGGTTGATGGACAAGCCCTGAAGGATGCTATGGATATTTTGAATGAATATCCATTT
TCAAGAGGGGGGGTTGTTTGGTCAGAAATAAAATCTTCAGATTATGAAAGTATCGATGAT
CTGTTGAGTAATAGCCCTATAAAAATAGATGATGTATTCGTTTTTGCAGATGATGCTAGC
ATTCCTGTGTTTAGGACGAAATTAAACTTGATTGCTGAAAATGTTCATGATGTTACAGCC
TTGTCGCCAAAATTATTCATTTTCAATGATAAAGTAATATTGGAAACTTTGTTCCCAACT
GAAATGATCCGTTTAGGTATAAAGACCAAGGTATAAAAACGATCCCGGCCCTCGCGCGCC
GGGATCATCATTTTTATCGGTCAGAACCTGAGTGCCACCCCAACCATCCACCGCCCTTGA
ATGTGAGCGGCAGCGGTTACCTGAAATCAGTCATAAACAGGAGCGGGTGTTCTGGGCGGT
GATGACCATGCAGCCGGGCATGATGCGTATTTTTAACGGCATCCCGTCGGTAAATCCTGC
CTCGGTGAGCCACTCCCTCACTTAACGGCGATCATCACCGGTTGGTCGATGCAAAAAAAC
CAGCGATTCGCACTCGAACTGCGGCTACAGTACGTCCCCCAACGTAAAAAAGGGACCCCA
TCGGATCCCCTCAATACCTTCAACTTAGTTCGCCAGCGGCACCTCTGGGTGCAGGCCGAG
CCAGCCTGGGGTCGGGTCGCCTTTGGCTTCGCCTACGTACAGGCTCATCTGTGCGCGGAA
GCGCTCGACCGCGCCGCGGTCGGACATGAAGTCAGCAAACGCCTGCGGACGGGTGTTGCT
GTATTCCCAGATGCGCTTGTAACCCGCGGGTGGCGCCACATCGGTGCGTACCGACCACAT
GCGTGAGACTTGGGTTTGCGTTTGCGGATCCAGCAGCCAGCTCAGGTACAGTTTGGCGCT
TTCCGGGTGTTTAGCCTGTTTGAAGATGGCGGCGCGTTGCGCCCAGGAGACAAATGGGTC
GGTCTTCGGCAGCACAAAGCGAGTCACGGAACCTGCCGCCGGGACCAGCGCGCCGGAGCT
GGTGAAGGTGGCGCTGTATTTGCCAGTGGCGATCTGAGCGCCGGGTACGTTGGTGCCGCG
CACGTAGACCGGGTCCTGCTCCTGCAGTTTTTCAACAAATTCCCAGCCGTATTTATCCAC
TACCTGCTTGTACCAGAACAGCACCGCGTCGTCGTCGTTAGGGTAGGCCAGAATCAGGTT
GCCTTTCAGATCGGGGCGCAGATAGTCGTTTGCCTCTCGCGGCCAGGATTTTTCATCCAG
CAGTTGGGTGTTGACCAGGTTGCTGAAGGCGATGACATACGCGCCGATCCATGCGCCGTC
CGCATCACGAAACTCCGGGTAGACTTTGTCCCAGCCCACCGGTTTGTAGTTCAGCAGCAC
GCCCTGTTTTTTCCAGCGCGGGAAATCCTGCACCGTTTGCAACTGTGCCACATCCGGAAT
CAGGGTGTCGGTCGCCAGTTGGTTGTCGATACGCGCGTCGTGGTATTTGCTGTAATCGAC
GATCACATTCAGTTTGATGCCGGGAAACCGGTTCTCAAACGCTTGCTTGAAGCCTGTTTG
CTGTGACTGTACATCGCCGCCGGCATAAACGGTAACCGTACCGCCTTCCTTCAATGCGCT
CTGATAGATTTCATCCAGCGAACGGGTGTCCGGCGCGACAGCCGCCTGACTTTGCCCGGC
GCTGAGACCGGTCATCATGGTCAGCACTAGCGCGGTTTTCTTCAGGTACTTCCCAGTGTA
TTGCATAGTCGTTTCCTTTACTTGGGACAAAAATCCGGGCCGACGTACGTGGCGTAAGTA
GACGTTGAACGGCGACCACGGGGTGACCGGCGCATCACCAACGAATGACGCGCCGGGCTG
GCCCGGCGATGCGGGATCGCCGGAGCCAGAATCAGGGGGGATTACGGCGGAGAACCAATA
ACGAATGAAAAGGGGTGTCTGGCGACTCGGGTGAAAACGGCGAAAGGCATGGCGATATGG
GCTGGCGCATGGCGGCGTCGCAAGGCTCGTCGCACCGGCTTGCCGGCTACCCATCTGGAA
AGCGCATGGACTTTCATCGTGATATCTCCGTCTGAGGCTTAATTTTCCCTTTATCCGTCA
GGGAATTGAACGTTGAGTGTATCGGATTCAATAAAAACGAACAGGAAGAAAAAGTGAACA
ATATAGTTAAAAACCTTGAATGATTAATAAGGGTGGCTTGTTCTGGTGAAGGCGTTTTTA
CTGGTGATAAATGATGTATCTGCGGAACTGGAATAACTGAATGGTTATATTTTCTAATAA
TTTTCTATTGGGTAATGTAATGGTCTGATTATGACAAAAGCGGAGGCGGATCACAGACAA
TCGAAAATGATACGAAAACGCCCTGCCAGGCAGGGCGGGATAACGCTATCAGGCGGCGGT
ATTAACCAGATTGCCCTGTGACGAGAACGACGCCAGCGAGGACGAGAAGCTTTGCAGGAA
AGACGACAGCGAAGCGTTGCTGCTGTCGCCGCCCAGTGCGCTGACCATTGAACTGAATGC
GCTCTGCAATTCGCTCAGCTGGCTGCTGGAAACCGAGCTGCTGCTGGAAGACGAATCGGA
AGAGAGGGCGCTAATCAGCGAAGACAGGTCGTTCTTCATCGGGTTGTCGGACAAGGACGA
CGAGTTGGACGACGCGCCGATACTGTGTAGCGTATCCATCAGCGTGTGCAGGAAGGTCGC
CACGGCTTCTTTCGCGCTGGAAGACGAGGTGTCCGACGTGCTGTCCGTTGAGGATGTCGA
GGACGTTGTGGCACTGGTCGCGCTGGTTTCCGAGGTACTGCTGGTGCCCAGCGTGATACC
GATGGAGGATAAGGCGCTGGTCAGCGCCGCAAATAATCCCCCTTCCTGATCGTCGTCCGT
TTTACGGTAAGGGATCGCCGTGACGGCAGAGGATGTGGAGGATGACGCGGAACTGACGCC
AGACACCTGCCAGACGGAATTGTATAACCCCGAATAGTTGGAGGAAATGGACATCACCAT
GGTATTTCTCCTTGTAATATTCGCCAGAAAATTAACTGCTATCATCGTCGCGGATATAAA
AAACACGACGCCACCTAGGTATATAGAATAATTGAAATTATTTTACTATCAGGGGTGTGG
CTGGGGTGGGGTTAGTCAATAAATCCCAAAAAATCAATCGAATGAAAAGACGATGAATTA
TTTGTCATTTGCGCGGATAAACAAAAAGCGAACGTAATTTGCGTAAGGAACAAGAAAGAA
AAATAGCATGGCATTCATAGATTGAAATAAATGACGCCAAAGGTAAGGAAAACGTAAATT
TATTATCAGCCAATCATAAAAAATGAAAAAATCAGTCACGGAACCTGCGACAAGTACGGA
TGAAATAACATGCGAGGCGGAAAAGCCCGCGCCGCGAGCCAGATCTGGCGATCCGCATTG
ATACTCACCCGGATTGGCGTTAGCGCGGGGCGCGCGGTATCCGAAGAAAAGACGCGCCTG
GCCGCGCGTTCAGAGTTCAAAGCCGGGCGCCACTTCCTTCACCGGTTTTCGACAGGCTGC
CGGTAATTCAGATTTAGGCACCTGCGCGGAGCAGTCCGGTTTAAACGGATTGAGCGACTC
GCGATTAACGTAGATCAGCAGCAGAAGCAGAATCAGCAGAACGGTGCGCAGGCGTTTTCT
CTTTTTCATGTTTATGTGTCGGATTGTGTCAATAAAGGGGAGTCAGGTTACTGAAGTGAT
TCGCCGCTGTCTCGCTTTGCAAACTTTTGTCATCACCGTTATCGGCTCGTGTGCCAGACC
ACTCAGGGAACCGAACGGGTGTGTGACCCACTCAGAGAAGGGGACGTTATTGACCACATT
CTGAGGGGAATCGACACCATGAGTCGTATTGATAACCGCATCGGCCTTTGGCCCGACGCC
GGACCGGCGGCGCAGCCGTTGACCACACCTGACCATCGCCCGCCGTATTTGCCGGCAACC
AAAGGGCAAGCGGTGGAGTTTGGCGGCCCTCCGCCGTCATTGGCGGCATTGCCTGCCGCG
CCTGTCGCGACGGCGGATCGAGCCCGTGTCGCACCGCCCGCGGCAACGCTGGCTGCGGAG
CAGGCGACAGCCATGCTGGATCGGTCGAGTTACAGCGACGGGCGGGCGCTGGAGAAATGG
ATGCCGCTGCTGGGGTCATTACCGGCGCAGGAGCGGGAGGCGGCGGCTAAAGCGCTTAAC
CGGCCGATTGCCGCCGCCAATATGCTGAAAGCGGGCGGCGCGGAGGCAGACGTGGCGATG
ATCTACCTGCGGGCGAATCCGGCGCTGATGACGGCGCTGGATACGGGTAAAGACGGCGGT
AAAGCCGATGGATACATTTCCCGGCGGGATATCGGCGCATTCATAAAAAACATGACGCGT
AGCGCCCAGAGCGCGCAACGCAGCCTTGATGATTATCAGCAGGCGCATCCGCAGGCGGAC
GGACGTTCGTTAAGGCTGGTGGAAACCTCGGCGCTGTTGCTGGCTAATGAGCCGTTGCTG
CGTGCGGCCGACCCAAACCGCTCGGCGGCAAACGCCGCTCCGCAGAGCGTTTCGTCACTC
TCCCGACAGACCGATTTGGCCGCGTTGGCTAACGGCAATCCGCTGCTGTCGCCGGAATTG
CAAAATGCGGCCCGGCTCTGGTCGCATCCGGGGCTGTTTGGCCTGCTGGAACATGCGGAT
GTGAAGGGGGAAAAGCTGGCGCGGGTGCCTCATGACGGCCAACTGTCGGCGGGCGATATC
AGAAGCTGGATAGCGGATCAGGCGCCAGCGGATGATGGGCAGGCGACAGCGCTATTTCAC
GATGCCGCCGCGCTGGGGCTGGCGGGCAGAACCGATATCAGCCGTTTGAATGATGACGTG
TTTACCCATCCCGATCGTTACAGCGGCGCGCAGAAAGCGGCCACGCTGGTCAAACTGCAA
CAGACGCTGGAACAGGTGGTAGCCGGTCGACAGTATCGCAAGACCGACGAAACCGAACGG
GCGTTGAATGAACGAATCGGTCAGTTACAGCAGGACGCCGATGTGGTGCGGCACTTTGAA
CAGGCGGTGCCTGCCGACGCGTTACGGCTACAGATGTCGGACCCGCGGCTGGCGCTGTTA
GCGCGCCGAGGGGATGGCAGCCTGTTGGCTGCGCCAACGACCGGGCTTGGCGGGGCGAAT
ACCGTCGGCCAAACCGTGGCGGATCGCCGTGCGCCAGGCGGTGCGCAACTGGCCGGGCGG
ATGGAACGCCACCTGATGGATGCCGCCAAAGCGTCGTTGCATGTCACCGATCTGAGCAAG
ACGGCCGGCAGCAAAACCGCGATCGGCCTGGCGGGGCGAGTGGGTGCCGCGGTAGCCGGC
AAGGTGGTTGGTGCAGTGGCGGGCGAAGCCGCCGGCGCGGCGGCAGCCTCAGCGGTGGGC
GCAGCGGCCGGGCCGGTGGGCTGGGCGGTCAGCGGCGCGCTCAGCATTGGAATGGGGATA
GCCGAACTGGTCAATTTCTTCAAGGCGAAGAGCAAGCTCAAACACCGCCGGGCGGACTTT
GCCAATACCGTCAACCCGACGCTGACGCAGTTCAATATCCCCAAGCCGCGTTGAATAACG
CATTGTTATTATTGGCGTTTAACGGGCGGTATCACCATGCCAGTAGGTTGCCGGCATAGT
CGACAAAATGGTGGCCGCCTTTGCCCTGATAACGCGTTATCTGTTGCAGCAGGCCGCTGA
CGCTGCTCTCTATCGTCAGCGGTGCGCTGCTGCCGCCGAGGTCAGTCTGCACCCAGCCGG
GGTGTAAGGACAGCAGCGTGACCTGATGGTCGGATACGGCGTCGCTCAGGCCGCGCGTCA
ACATGTTCAGCGCCGCCTTGCTGGCGGCATAGAAGGGCAGTTCCGCACTGGCGTTTTCTG
TCAGACTGCCCAGCCGTGACGTCATGAACGCCAGCGTGGCGTGCGGCGCCAGATGCGGCA
GCAGTGCCGACGCCAGCGCGATCGGCGCCAGCGTGTTGGTCAGGAACAACGGAATTAGCT
GCTCGGGGTCGACAGCGGTTAGATCCTGTCGCTCCGGGCCATAGACGCCCGCATTAATCA
GCACCAGATCAAAACTGTCCTGCGCCAGCGTCTGGCAAAATGCGGTACGCTGCGCGGCGT
CGTTGATATCCAGCGCCAGCCAGCGTGCCGGCAGGTTATCGGTGGCGGCGGAAGGCGAGC
GCCGGGTGGCGGTGACGGCCCAACCCTGCTGATGCAGGGCGGTGGCGATGCCTAATCCCA
GCCCGCGAGAAGCGCCGATAATCAGTGCGCGTTGTCCTGAACTCATAACCTGTCACCTCC
TGAGTGGTCTGATTGCTATCGGATGATGTCGCCCGAATATCTGAATACATTAATATCTGA
ATACATTAATACCCGAATACATTAATACCCGAACAATTGTACGCGGCACCGGCGCGGCGT
CACAAGCTGAAACGGGCGGCCGAATTCGAAGCATAAAAAAGCCAGCGTTTGGCGCTGGCT
TGTGATGAAGGATGATGAGGGTAATGTCGTTACGCTACAACGCATGCCGCTGTTGTTGCA
GGGTGATCAGGTGGTCCGCTATCTGGCGAATCACCCAGAACGTCGTCTGCCCCACGTCGC
TGTTCATTTCCGGATCCAGCGAGGTATCCACGCTTTTCAGAAAATCGGCTTCCAGTGAAT
CGACAAAGGCATCGAAATCAAACTGGCCGCTGCGCGGCAGTTCTTTCTGGCTCAGCACCA
GATTGAGACGCCGGGTCACCATCTGAATGGCCTGCTCGAACGCCTGACGCTGCGCTGGCG
TGATATACCCGCCCCGGTCGACCAGCTCGGTCCAGCGGGTAGGGATGTCGGTATCATGCT
CGGTCATGTTTGGCTCCCTGTCAGCTTACTTGCAGGTTGGTGGATTTGGGGACTTTGTAG
TGATTGTTGACGTTATCCAGGTTGGCGTTGTTGACCTTCACGTTCAGCCCTTCACTGTCG
CTTTTCACAAACGAGAACTTGCCGTTCTGCGCATCAATGTTGCTCAGGTTGAGGTTCCAG
TTACCCTGCTGGCCGCCATTGGTGCGAACGAAGGTACCGAAATCTTTTGCCTTGAAGTTA
TCGACGTTGAAGTTAGCATCGGCATTCAACTGGAACACCTTATCAGAGGCGCCCTGTGCA
CTGCTGTTGGTGATGGAGACGTTGGCCGGTTTGCCGGTGTTGCTCTTCACCGTTAGCGCA
TCTTCACCGACGTTGGTCCAGTGCACGTTGTCTATTTTGGCGTCGCCGTGCAGGTGGATG
CCGTCAGCGGCGTTGTTACCGAAAATCACGTTTTTGACGGAACCGCCGTCAGCCACTTCA
AACAGCGGTTTCTGGCCTTCTTTCTGGCCGCCATCACCTAATGCCGGGCCGGCAACGTAG
GTTTTGCCTTTACCGTCAAACACTTCGCCCGGACCAACTTTGATCGGTTCATTGACTACG
ATAGCGTTGGCATTATCGGCGGTGGGGAAAGACACCGGACCTGCTTTACCGGCGCTACCG
GTGGATGCTGTGCTGTTGGTATCGCCTGCCGCGCTGGCGGCATTACCCCCGCCGACGGTT
GGCGTGGAGCCGCCGCCCACTGACGGCGCTGCGCTACCACCGGCGCCACCGCCCACTGAC
GGCGCAGCGCCACCACCGGCGCCACCGCCCACTGACGGCGCTGCGCCACCACCGGCACCG
CCGCCCACTGACGGCGCTGCGCCACCACCGGCACCACCGCCCACTGACGGCGCTGCACCA
CCACCGGCGCCGCCGCCCACTGACGGCGCTGCGCCACCACCGGCACCGCCGCCCACTGAC
GGCGCTGCACCACCACCGGCGCCGCCGCCAACGGATGGAGCAGCGCCGCCGCCGCTATTG
CCGCCCGCACCGTCCTGCGGCTGACCAAACTGGTTTTTCTGGTTTTCCATCAGCATGGCG
ACCAGCGCCAGCAGGATTTTCAGCAATGGATTATCGCCGATCTGGCCGCCGCCATCCTGG
GTGGGGGAGATGCCGTTGCTGAGGGCGCTTTCGCCGCTATCCTGCAACAACGATTTGCTG
AGATCTTCCAGACCGGGTGCGCCGCCGGCGCCCTGAGCGCCACCGGACCCCTGGGCGCCG
GAAAGCCCGCCGTTGTCGCCTGAACCACCGTTTACCCCGTTGCCTTGCAGCCCCTGACCG
CCCTGCGCGCCGTTTTTCGGCATCAACACATCCAGCAATTTGGTCAGCAGGTCACCCAGG
CCGTTCTGGCCTTGTCCGCCGCCCAGTCCCTGACTGTTGCCCAAACCGCCACCGCCTTGC
GCGCCATCAGCGCCGCCAGCGCTATTGTTGCCACCGATCGCGTCGTTGCTGCGCTCCAAT
GGGTTGCTGCCATTTCCTTGCGCGCCGCCGTTACCCAGTAGCGACGTCAGAATGACTGCC
AGTGCTTCCAGTAACTTACCTTCCTGCGACGACTTATTGCCGGAAAGCCCGTTACTGCCT
AGCCCGTTATTGTTGGTGCGGTCCGCGCCGCCAACGCCGCCCAGCCCGCCTTGCAGACCC
GCGCTGGGGATACTGAGTGTGATGCTGATATCAGCCATAATATGCCTCTTTAGCCCAAAG
ATGAGATGCCGTTCCCGAAACAGGCAGACCTCTGCCTGCCACCAGATAAGTGAAAGAAGC
GCCTGATAAGTTCCACGAAGTGGATAACGATCAGGCGCATAGGATGGTTAAACCGTGGCT
TTCCCAGTATCGGCGCCAACGGCATCCGGTGCGGGCGTCAGGCCGGGCTGATTGCCGCCC
GCGCCAGGTTGCCCCTTGCCGTCAGCCAGTTCGCCGGCATTATTACTGGCTCCTGCCGCG
GCGATACCACCGGTTTCAGGGGCGGCGCCACTGAGGATCGGGGCGGCACCGCCGCCAACG
GCGGGCGCTGCGCTGGTCGCATTGCCAACGCCGGGTGCGGAGCCGCCGCCGGCATTGCCA
CCGGAAACCGGAGCGGCGCCGCCGGAGCCACTGCCGCCGCCTGCACCGCCTTGCGGCTGG
CCGAACTGATTTTTCTGGCTTTCCATCAGCAGCGCCACCAGCGCCAGCAGGATCTTCAAC
AGCGGGTTGTCGCTGATCTGACCGCCGCCGTCCTGCGTCGGGGAAATGCCGTTGCCGAGG
CTGCTTTCGCCGGTATCCTGCAACAGCGATTTACTGAGGTCCTCCAGTCCGCCGGTGCCG
CCCGCACCGCCAGCGCCGGATGCGCCCCCGGCACCCTGCGCGCCGGAAGCCTCGCCGCTG
CCGCCGGCACCGCCCAGCCCGCCGCCCAGGCCATTGCCCTGACCGCCTTGCGCCCCGTCT
TTCGGCATCAGCATATCCAGCAGTTTGGTCAGAATGTCGGTCAACCCGTTCTGGCCCTGA
CCGCCGCTCGCCCCGAGCCCATCGGCCAGTCCGCCCGAACCGCTTCCCAGACCATTGTCC
AACCCACCGCCCAATCCATTGCCCTGACCGCCGCCGAGCGCGTTGCCTGCGCCGCCGCCA
CCTAGCGCATCGCTGCTGCGGCCGAGCGGGCTGTCACCGCCGCCCTGACCGCCGTTATTG
TTCAGCAGACTGGGCAGCAGGGCGGTCAGGACCACCGCCAGCGCCTCCAGCAGTTGATTT
TCCTGCGCCGTCGACTTCTTGCCGGAAAGCCCGTTATTACCCAGACCGCTGTTCAGATTG
TCTGCGCCGCCAACGCCCCCCAGTCCGCCGTTCATGCCGGCACTGGGAATACTGAGCGTG
ATGTTGATATCAGCCATAGTTCGCCTCTTTTCATCAGGATGTGGACGCCCGTTATGGAAA
ACGTGCGTGTGTCAGCACGGCAAATGCCCGCTGTTTGCTGAGTAAGAAAAGTGCGGCGGC
GGTTCCGCGCGTTATCGGCGCAGCCGCAAAGAAATTCCGCGGCGGACGGGAACCGGCGGC
GGTGGCATACCACTCAGCAGTCATAACCCCCATTTATCCAGCACACGGGAGAAGGCCAAT
GTTGGGCAATATCAATCATATTCAGCGTCAGCAATCGGTGACGGACACACAGCCCGCCGC
CGCGAAAGCAACTCATGCTCTGACGCAAGGCAGTGCGTCGGTGTCCGGGCAGTCTTCTTC
TTCGTCGTTGCAGAGGGAAGGGATGCAGGCCAGGATGACGCCGGTCAGTCAGCAGCCGTC
GTTGCCAAAAAATGAAGGTGCGCAGATTGGCCGCTCTCCCAATCTGAAGGACATGCAGTC
GGCGATCGACCGTGCTCTGTCGCCCGCACCGGCGAAAGATCAGGTGTCGCTGGATAAAAA
GGGCCAGCTTACGCTGGGCGATGGGGTGCCCGATCACCTGAAAACGCTGTTGTCACAGAC
GATAGGCAAAAACAGCCTGCCGTTTGTGGCGCATCAGGCCGCGGAAGACGGCAGCCAGCA
TGTACTCATGGACAAAAGCGGCCGCCTGTTCAGCCTGCAACAGTCCGGCGACAGTCTGGT
GGCGCTGCACACCAGTACGCCGACGCAGGCCGCCAAAGCCGGCGAGGCGCTGTCGGGCAA
GAATCAGGCCAGCTACACGTTGGGGATGGACGACACCCACGTACGCGCGTCGGTCGTCAA
TCGTAACGGCGTCAACACCATCAACCTGCCGCAGCCCGGTCAGGCCGCGCAGGCGCAGTT
GACCGGGGTGCATACCGATCCGGCGCACGGCAATGAAAAACTGCAAATACATGACAAAGC
GCTTTACAGCCTGAACGCCGACCAGGTGTGGGAGAAGAAAAGCGACACCCCGCACAGCCA
GCTTGCCGGGCAGGCGGATGGCAAGCTGTATGCCGTCAAGGATGATAAGACGCTGAGCAA
CCTGTCGGCGGGGCACGATTCAGCGCCGTTTGCCGACAAAATCAAGTCGTTCTCAGCCAA
TGCGCAGGGCAATGTGGCGGTGCTGACCGAAAAAGACAACAGCACCGCGCAGATTCATCT
GCTGCCGAAAGCGGATGCGCCCGCCGCGGATCACAAAACCCTCGACCTGAAACTGGACGG
CCAGGTGGCGCTGGCGCGCGGCAGTGAGCAGGTGAACGCCAAAGCGGTCGGGCTGGAGGG
CAACCGGCTGTTTGTCGCCGACGACGAAGGCAAGGTTTTCGCCGGCAAACTGCCGCAGGA
CGGCGGTAACGCCGTCAAGCTGGAACCGTACCACAGCCCGGCGCTGGAGGCGGCGTTTGG
CGATAATCACAAGGTGCAGGGGTTTGTGGCGGGCGAGCACGGCACGATGCATGCGCTGGT
CAACGACGCCGCCGGTCAGAAGCATCTGGCGCCGCTGGCCGACGGCAGCAAACCGGGGGA
AACCGAAGGGTTCAAACCCGGCTGGAACCTGAGCGACGCGCTGGTGGTGGATAACAAGGC
CGGGTTAAATGCGGTGCGGCCGCAGCCCCACGATGTCATGGACCTGGGGCGGCTCGGCAC
CATGGCGCTGCATGAAGGCAAAGTACACTACCTTGACAGCACCACCCAGAGCTGGACCAA
AACCGACGTCGGCGCCAGTCAGTTGAAACGCGGGCTGGATAATCAGGCGTATGTGCTGGA
CGACGGGCAGGTGAAGAAGCTGTCCATCAACCAGAAGGCGGACAGCGTCACCCACGGCGA
TAATAACGTGTTTGCCGTGACGCAGGGGCGCAACTCGCCGTCGGCGGGCGACCCGCTGCC
GGGGCTGGAGAAAAACAGCGGTACCACCGCGCTGGCGGTGGTGGATGGCAACAAGTTCGT
CACCGCCAATGATCAGGGCGAGTTGCAATTGCACCTCAACAAGCCCGGCCTGCAGCGCGC
GGCGGTGCCGCCTCAGCCACTGCCGACCGCCGGTTTGAGCGGTGAGGTGAAGGATCTGGC
GCTCGACAAAGATCAAAATCTGTTTGCCCTGAATAAGGACGGCCAGTTGTTCAAACTGGA
TAAGCAGGCGTTACAGGGTAACGCCGAAGCGCGCGCCAATGCCCAGTGGCAACCTGTATC
CACGCCTGACGATGTCAAACCCGAACACCTGTCCACCACCAAAAATCATGAGCCGGCGAT
CTCCGAAGACGGCCACCAGCAGCACCAACTGACCCAGAGCGGCTGGAAAACCGCGGTGCC
GGATACGCAGCCCAACCACCCGCAGCCTCGTGCGGCTGAAACCACTTATGACCGTCTGGC
TGACGCCACCAAGGCGGTGCACATTCCGTTGACGAATCTCACCGGTAAAGTGGAGGCGCA
GGTGCTGGGGCGCTCCGGTATGGAAAGCCACAAGCTCAACAGTAACTTTGGCGACTTCCT
CGGCGCCTATGTCAAAGAAACCGCCAAAGAGATGGTGAGAAAGCCGATTGACGCCGCACA
GCACCAGATAAAAGGGCGCGAAGGGTTGTCATCGGTCTATGACACACAGGCGACGATGTT
CAAAAAGCTGGAACAGGCGGTGTCATCCCATACCTGGAGCCCCAAACGCGACGACCTGCA
AAGCCGGATGGAGAAACTTGACCTGGGCGAGGCGGGCAAGCCGCTGATGGCGGAGCTGAA
ATCATTCCAGAACGATCTGGAAATGAGCGCCGCCAAGTCCGCGACCCTGCTGGGTAAACA
TCAGGGCGTGCTGAAGAACAGCGGCGAGGTGAATGACAACTTCAAACCGTCAGCCTTCAA
ATCGGCGGTGCAATCCATCAATGATAAGCGGTCCGGCAAGGATTTGAGCGTGGCGTTGTC
GACGGTGATGAACGCGGCGCCGCTGTCCAAAGACAGCAAAGCCGGGGAATTGCTGAACAC
CTTCGTGGATAAGAAGTTGGATATGAGTTACCAGAGCGACAAGGTGGCGACCGGGCCGCG
CCGCGATCTGGGAGATGCGATGGCGCTGACCAAATCCCGTCTGGCGCTGGATGTAATGAC
CGCAAGCGACTTACACGGCATCGTCGACAAGCTGGAGTCGTTGTCTGGTAAACAGCCAAC
CGCGGCGGATCTGAAACCGATTCAGGCGGCGCTCGGCGAGCTGCGCGACCAACAGTACGG
CGGCAACGACGTGAAAAAGGTCACCGATATGGGCTTTACCCGTTTCGGCGCACTGGAGGC
TGATTACGATGCGGTGAAAACCTTTACCCAGGCGTTCGGCAATGACAAGAGCGCGGTGAA
CCTGACCGCCCGCACCACGCTGGAGGCGGGCGACAAGGCGGCGCTGGCCAATAAGCTGAA
GGACAACATTCTGTCGCTGGATAACGGCGAAAGTCTGGCGGTGAACCGTAACTATAACGC
CGGGGCCAGCACCGCCTATGTACCGAAACAAGCCAAGGTGCTGATTAGCGCCACCACCTT
CCCTATTATTCCCAGCGGCGGGCTAACCGGCGATCGTACCTATAGTCTGACGTTTAGTCG
CGGTGACAACGGTATCGACGTCAACTTTGGGCGTAACGGCGGGCTGAACGCCAAGGTGGG
CGTGGCGACGGGGCAATCCCCGAATGATACCAAGAAGAATTTTGATTTTGACGATAAAAA
ACACACACTGGGGCTGGACGTGCGCTTCGGCGGCAGCGTCAACGCCGGGATCGGCACTGT
GCAGCAGAACGGCCTGAAATTCACGCTGAGTGAAAAAGAGCTGCCCGGTTTCATCGACAA
ACTGATCGATGGCAATGTAAATCCGTTGGATCTGGTCACCAGGGGCAATGACCACCGGGT
TAAAGAGGGCTTCTTGATTAAATTCGACCTGGATGCCGCGCTGACGGCCGACGCCCGCGC
CGAAGTCAACCTGGCGGATAAACCCAGCGCCGAGCAAAAAGGCAAAGTGCCGACGTCGGC
AGGACGGCTTTCCGTCGGTTTAGGGGCCGGAGCGAACCTGATGTCGGCCAGCCATGAGCA
CAGCACGGTACGCGGTGAGTTCACCGAGCAGAATGCCACCACCAATAACCGGGTGCGCTT
CATGAACCAGGTCAACGTGGGTGCGAACGCCACGGCGTTCGCCGGTATCACCAATCCGAC
GCCGAGCGGCTCGTGGACCGCACCGCTAAGCAGTAACGCTTCCGTCACGATGACGGTGGA
TACCAAAACCAACCACAGCATCAGTATGCAGCTTAAAGCCGCGCAACCTCTTGAAAACCG
CGATATGGATAGTTTGCTCTCGTCGCTGGAGAAAAAATTTACCGATCCGGAAACTCAGCA
GGTGTTGAAGGGGGTGAAAGACCTGACGGATACCGGAGAAAAGCTGGCGATACTGAACAA
GCATTTTGAGGCCAAAACCCCGGCTGATGATGGGCAATACGGTGCAATAAAGGACCTGCA
CACCAAAACCCGGCAGCATGAAACCGCGGAAAAACAGGGGGTAACGCTGGACAGCGCCAG
CTACAGCACCACTTACGCCAACCTGTCGAAACTGGATAGCAACGGTATTTTCCATGCGTT
GCGTAAGCTGGTCAGCGATAACCTGCCGCCTACCAACGCCGAGCGCATTCACGGCTTCAT
GGAGGAAAACCCGGCGCTGAAAGCGGTGGTGCAGACGATGCAGTCGCTGACCAACGCCAC
CGCCGGCGTCAGCCTGGAACTGAAAGACGAGGTGAAGGCGAAAGTCGAAAAAGGTATCCA
GAACAATACGCTGGGCAAGGACGACATTGCGGCGATCTTTCGCGACAGCAACAACCTGCG
CATCAAATCCGTCGATTTCACCCAAACGGTGAAAAACAAGGAAGGGCTGGCGTTCCCGCT
GCCGATTGTCAGTGCCGGCAGTAGCGCTGACGTCAGCATGACCAAGCTGCTGGGCAAGAT
CAATTTCAGCTACGGTCAGAACCAGAACAGCCCGAGCAGCTTCAGTCTGGAAGGGGCGAT
CGCCAAAGCCAACCCGGAAGTCTCTCAGGCGGTCGATCACATGCACCAGCAGGGCATCAC
GCTGGCGAAACAGTAACGCGGCAATGGAACGAAAAACAACAGGAGCAAAGTGATGACATC
AGCACAATCAGCCTCAACACGACCAACCTCAGCACAACAACTGGCGGCGCGGCTGCTGCA
ACATTTTAGCCAGTTTAACCGGCAGCGCCTGACGCTGAATAACGGCATCTGTGTACTGAA
CGGCGCGGACGGCCGGGAAGCGGCGGTGATTGAGGTGCCGGCGCACAGCGACAATCTGCT
GCTGCACTGCCAGTTGGTTAGTTTGAAAGGCGAAGACCGGCCGGCAATCTACCGCCTGAT
GTTGCTGCTCAATTTCGAGATGGCGGCGATGCGCGGCTGCTGGCTGGCGCTGGATGAGTA
CGACAATCTGCGCCTGTGCAGTCAGTCTCCGCTCGACAAACTGGACGAAGCGGGCTTCAG
CGCGCTGATGAACGGCTATATCCGGCAGGTGCAAGAAACCCGTACGTTTATCGAACAGAC
GCTGGCGCAGGCTAACGCCGCCTGAACCGGGCGGCGTGGAGGATTAACGGCGGTGCAGTG
AATGGCCGCCGTCATAACGGCAAAGGGAGCGTGTGCCGCCGCACGTCGTCTCTTCATCTC
TTCGCCGTTGGCCGGGCGTTTTATTGAGACTCTTTCAGGAACGCCTCGGTCGAGATGGAC
CTGGCAAAAGAGGTGCCCAGCAATGCCAAGGTGACATCGAATATCTCTTTGGCCGTCAGG
TTAGCGGGCTGCAGCTCAAAACTGATGACGGCATCGTTAACCACCACCATGTTAAGGCCT
AAGTCGGACCCCATCCTGACCGTTGAGTTGACACAGAACCCAGCGACGGCGCCGATCACG
ACAACCTCTGCTATCTGCTTGCTTTGCAGGTAGGGCAGCAACGCCGTCGAACTGAAGGCG
GACGAGGTATTTTTGATGAACACCGGCTCTTCCGGCAACGCATCGAATGCCTCCATCGGC
ATAGCCAATGGCGCTCCCGGTTGCATTGGCGTACCGGCGGCAGACTCATGGCGAACATGT
ATCACCGTCGCTCCCGTCGTTCTGAATTGTTCAAGCACGCGCGTCATATTCTCAATACAC
GTAGCAGGGTAATACCCCATACCTTGCTGAATGCTGTCGGTAACAAACCTCTGCATATCA
ATAATAAGCAACGCTCTGGGCATTGTGGTTCTCCATTAGGTAAATGATGGAATGACTTTG
CTTTATGAAATACCTACTGTCAGTATTCACCATAACATCGGTTGGAGCTACCGCATCCCA
CCCAATCCCATTGAATGCTAAGATATTCGCTGGTCCGCCGTAATTCGGCGAGGCGTTAAT
GCAACCCAGCTGTCCAGAGAAAACGATGAGCGAAAACAGGTTACAACCCGGTTTGATGGC
GATCCACAGCAACCATCCTGAAGCCCTGCGCGACGTGCTGGTGTCGTGGATGGCGGCTAA
TCCGCTGGGCGGGCTGGAAAACGAGCTAATTCTGGTGCAAAGCAACGGTATCGGACAGTG
GCTGAAACTGGCGCTGGCACGCGATACCCGCGACGGCGGATGCGGCGTCGCGGCGGCGCT
GGATGTCCAATTGCCGTCGCGTTTTTTCTGGCAGGTCTACCGGTCGGTGCTGGGTCACGA
TCAGGTGCCGGAAACCTCGCCGTTCGATAAATCGCTGCTGGTGTGGCGGTTGGTGCGGTT
GTTGCCGGAGCTACTGGCGCAGCCGGAATTCGCCGCGCTGGCGCGCTTTCTGCAGCAGGA
TGCCGATCTGCGCAAGCGTTACCAACTGGCCGAACGGCTGGCCGACCTGTTTGACCAGTA
TCAGGTGTATCGTGCCGACTGGCTGGCGCAGTGGGCCGCCGGGCATGATGTGCTGGCGAC
CAGCCGGCGCGGCGTGGAGCCGTTGCCGGATGATCAGCGTTGGCAACCCTTGCTGTGGCG
GGCGTTGCTGCGGGATACCGGCGAGGTGCTGTCCGGCACCAGCCGTGCGGCGCTGCACCG
GCGTTTTCTGGACGACGTGCAACGGTGGGGCGACGCCGAGCGGCCGGCGGGATTGCCGTC
CCGGGTGATGATATTCGGTATTTCATCGCTGCCGCAGCAGGCGCTGGAACTGCTGGCGGC
CATCGGCCGCTGGACCCAGGTGTTTATGTGCGTGCATAACCCGTGCGAATACTACTGGGG
CGATATTATCGCCGACAAGGATCTGCTGCGTGCCGAACGCACCCGTCAGCGGCGCAAACC
CGGCATGCCGGACGTCCTCGCGCTGGAAGAGCTGCATCAGCACGCTCATCCGCTGCTGGC
AGCCTGGGGCAAACAAGGGCGCGATTACATCGGCCTGCTGGATGAATACGACCAGCGCGA
GCATTACTCCTCACTGATTGAGCGTAACGACCTGTTTTTCAGCAACGGCGACGACTGCCT
GCTACATCAGTTACAGGACGATATCCTGGATTTGCGACCGCTGGCGGAAAGCCGGGCGCG
CTGGCCTGTCATCGTTCCGCATCAGGATCGTTCGATCCGTTTTCATGTCGCTCACAGCGC
GCAGCGCGAAGTGGAAGTGCTGCACGACCAACTGCTGGCGGCGTTTGCCGCCGACCCGAC
GCTGCGCCCGCGCGACGTGATTGTGATGGTGCCGGACATCAACGGCTATGCGCCGCATAT
TCAGGCGGTGTTCGGGCTGATCGACCGGCAGGACCCGCGCTATATCCCGTTCAGCGTGGC
GGACCGCGGGCCGCGGCAGAACAACCTGTTGCTGGCGGCGCTGGAGCGGTTGTTGAATTT
ACCGCAGTCGCGCGTGGCGGTCAGCGATGTGCTGGATTTGCTGGAGGTGCCGTCGGTACG
CCAGCGTTTTGCCATCACCGAAGAGCAGTTGCCGCTGCTGCAACGCTGGATTCGGGCCGC
CAACGTGCGCTGGGGGCTGCACGCCCGCCAGCGCCAGAGTCTCGACTTGCCCGACGCGCC
GGAACAAAACAGCTGGTTTTTCGGCCTGCGGCGTATGCTGCTGGGCTACGCGGTGGGTGC
CGGCGACGCCTGGCGGGATATTGAGCCGCTGGATGAAATCGGCGGGCTGGATGCGGTGCT
GGCCGGTCAACTGGCGTTGCTGCTCGACCGGCTGGATTACAGTTGGCAGCAGCTATGTCA
GCCCGCGACGCCGGTGCAGTGGGGCGATCGGCTACGCGCGCTGCTGAGCACGTTTTTTGC
GGCGGATGAGGGTGAGGACGGCTTTATGCTGCTGCAACTGGACGAGGGGTTGCAGAACTG
GCTGGAGGCCTGCGAGTCGGTGGCGCTGGAGCAGGCATTGCCGCTGTCGGTGGTGCGGGA
ACACTGGCTGGGACTGTTTGAGCAGTCGAGCCTGACCCAGCCGTTTTTTGCCGGCGCCGT
CACCTTCGCCACCCTGATGCCGATGCGCGCCATCCCGTTTCGCCACGTCTGCCTGCTGGG
CATGAACGATGGCGACTATCCCCGCAACCGGGTGCCGCTGGACTTCGACCTGATGGGGCA
GGATTACCGTCCCGGCGACCGTTCCCGCCGCGAAGACGACCGCTACCTGTTTCTGGAGGC
GCTGCTGTCGGCGCGTGAACGTTTATATATCAGTTGGGTGGGGCGCAGTATCCACGACAA
CAGCGAGCGGCCGCCCTCGGTGCTGGTGGCGCAGTTGCGCGACCATCTAAGCAACGGCTG
GCGGACCGTCGACGGGCAGGAAGTGTTGTCGGCGCTGACGGTAGAGCACCGGTTGCAGCC
ATTCAGCCCGGATTATTTTACCGCCGGCAGCCCGTTGTTCAGCTATGCCCGCGAATGGCG
CGCCGGCCTGTCGCCGCAAGATGGATTGTTGCCGCAGAACGCGCCGGCAACGGAAGCCGC
GCTGGACGAGTATCCGCAGGACGGCGCGCTGACGCTGCGCCAGCTGGCGGATGTTGTCCG
TGACCCGGTGCGCAGCTTCTTCCGTCTGCGGCTTAACGTCTGGTTCGAGCAGGAAGACGC
CACCAGCCAGGATCAGGAGCCGTTTGCTATCGACGCGCTGGAAAATTGGCGCTTGCAACA
TGAGCTGATCCAGGTGCAGAAAGCGGCGTTACGCCAGCGCATCCCCCGCGAACAGGCGCT
GGCGGAGCAACTGGCACGCATCGCCCGGCGCGGCGAACTGGCGCCGGGCGGCTTTACCGC
GGTGCTGGAGCAGGATTTGGCGGAGCCGATGGCGGATCTGTTCACCCGTTACGAGCAGGA
ACAGGAAAAATGGCCTGAAGCGCTGCCTGACGAACCGCTGTCGCTGCCCGATGTCCCGCT
GGAAGACTGGCTGAACGAGCTGCGCACCGACGGGCAGGGCAACCGATGCCGTTTAGTGCT
GGAAAGCGGCGGGTTGCTTCATCCCATGCGGCGCAGCTACCGCCTCGACAAGCTATTGCC
GTTCTGGGTGGCGCATCTGGCCGGGCACCTTGGCGGGCAACCGTTGCACAGCACGCTGGT
CAGCAAGAACGGCACCGTTCACCTGCCGGCGCTGGAGCCTGAGCAGGCGAAAGCATACTG
GCAGGCGTTGGTGGATGCCTGGCGGGAAGGCATGCGTCACCCGCTGCCGCTGGCGGTGAA
AACCGGATTTCGCTGGCTGGAGACGGGCGGAGAACCGGATCAACCGCCGGACGGCGAGGC
GGGTAAAGCGGCACGTCAGTGTTATGAGGAGCATGATCCGGCCAACCGCAAGTTTGCTGA
ATCGGCGTCTAACGCCTATCTGGCCCGCGCTTTCCCAACGTTCGACCACCTGTGGGCCAA
CGGCGAGTTTGCTCGCTGGGCGCAGCAACTGCTGGCGCCGCTGTACCTGACGCTGAAAGC
GGCGTCGGCGAGAAATAAAAAATCAGGAGGCCAGTCATGACGGCGCATTCGTTACCTTCT
CCGCTGGATGTGCTGCGCTTTCCGCTCGCCGGCAGCCGCCTGATCGAAGCCAGCGCCGGC
ACCGGCAAAACCTTCACCATTGCCATGTTGTATGTGCGGCTGGTGCTGGGGCACGGCGGC
GAGCTAGCGTTCTCTCGCCCACTCAACCCGCCGGACATTCTGGTGGTGACCTTTACCGAT
GCCGCCACCCGCGAGTTGCGTGACCGTATTCGCGCCCGGCTGGCGCAGGCGGCCGCTTAC
TTTCAGCCGGATGGCAAGGATGAAGCGGTCGATCCGCTGCTGCGCGAACTGCGCGCCGAC
TATCCACCGGAACAGTGGCCGGACTGCGCGCGCAAATTGCAACTGGCCGCCGAATGGATG
GACGAAGCGGCGGTGTCCACCATCCACAGCTGGTGTAACCGGATGCTGGGCGAACACGCC
TTTGACAGCGGCAGCTTGTTTAACCAGACGCTGGAGACCGACCAGAGCGACGTGCTGCTG
GAGGTGGTGCGCGATTACTGGCGGACGTTCTTTTTTCCGCTCGATGCCCGCGATGTGTTG
GAGTTGCGCGAGAGCTGGCCATCGCCGGAAAACTTTTATCGTAGCGTGACGGCGTTGCTG
GAGTATGCCGATGAGATTGGTATCGACGACCTGCCCGCGCAGATTTTCAGCGCGGTCCGC
GAAGAAAAAACGCGCCGGCTGACCGCGCTGAAAGCGCCCTGGCCGCAGTGGTGCGGCGAG
TTGCGTGACCTGCTGAACGCGGCGGTGGCACAGAAAAAGGCGGACGGCCGCAAGCTACAG
GCCCGCTATTTCGACCCGTGGCTGGACAAACTGCACCACTGGGCCACCAGCGATGAAACG
ACGCTGGATATCGGCACCGGCTGGACACGGCTGACCCCGCAAGGGCTGCGGGAATGCTGG
AAAGTGCCGGAAGAGGCGCCGCAACACCCGGCACTGACTGCGATGGAGACGTTGCCGCAG
CAGTTGAGCGAATTACCGGAGCCGCGCAGTCAGTTGCTGCGGCACGCCTGCCGTTGGGTC
AGCCAGCGTTTTCGCCACGAGCAGGAGAGCCGGGCGCAAATGGGCTTTCAGGACCTGCTG
ACCCGGCTGGATGCCGCGTTGCGCGGCGACAACGGCGAGCGGCTGGCGCAGCGTATTCGC
CGTCAGTTCCCGGTGGCGATGATCGACGAGTTTCAGGATACCGATCCGCTGCAATACCGC
ATTTTCGATACCCTGTACCGGGTGGCGGACAACGACCCGCAGCAGGGGCTGATCCTGATC
GGCGACCCGAAACAGGCGATTTACGCGTTTCGCGGCGCCGATATCTATACCTATTTGCGC
GCCCGCCGCGATACCGACGGGCGACATTACACGCTGGGTACTAACTTTCGATCCACCCAG
GCGATGGTCGGCGCCGCCAATCAGGTATTCATGCAAGCGGAAAACCGTGCCGACGGCGCG
GGCGCGTTTCTGTTTCGTCAGCCTGACGGCGGCAATCCGGTGCCGTTTTTGCCGGTACAG
GCCAACGGTCGTGACGAGGCGTGGGTGCTGGATGGCGCTGACGCCGCGGCGCTGACCTGC
TGGACGCTGGCGACGGATGCGTCGCTGTCGTCGGCGGAATACCGTCAGCGCATGGCCGCC
GGCTGCGCCCGCGAAATGGTGCGTCTGCTGCAACTCGGCGGGCAAGGCCGGGCCGGTTTT
GCCGTACCGGGGCAGCTGCTGCGCCCGGTCAGACCGGGGGACATGGCGGTGCTGGTCAAT
ACCGGGCGCGAGGCGATGGCGGTGCGGGCGCAGCTGTCCGCCCGTGGCGTGCGCAGCGTA
TATCTGTCGGATCGGGAGTCGGTGTTCGACAGCCCACAGGCCGGCGAACTGCACTGCTGG
CTGGCGGCCTGCGCCGACCCGGAGAACGATCGGTTGTTGCGCGCCGCGCTGGCGACCCCT
TCGCTGGGGCTGAGCTGGCAGGCGCTTGACCGCCTTAACCACGACGAGCAGGAGTGGGAA
CGCCGGGTGATGCAATTTGACCGCTACCAGCGCTGCTGGCAACAGCAAGGTGTGTTGCCG
ATGCTGCGGCGGCTAATGTGGGAGTTCGATGTGCCGCGCCGGCTGCTGGCCGCCGATAAT
ACCCGCGCGCTGACCGATATGCTGCACCTGGCGGAATTGCTGCAACAGGCCAGCGTGCAT
CTGGACGGCGAGCACGCGCTGATCCGCTATCTGGCGGAGCAGTGCCAGGCGGATAACCCC
GGCGGCGACACCCTGAAATTGCGGCTGGAAAGCGATGCCGATCTGGTGAAGGTGGTCACC
GTCCACAAGTCCAAAGGGCTGGAGTACCCGTTGGTGTTTCTGCCGTTTGCCTGCGCGTTT
CGCGCCGTCAGCCACCGGGACGTGCCGCTGAAATTTCATGATGATGACGGGCAGCCGCGC
CTTGAGCTGATTGCCAGCGACGAGGCGGTGCAGCGCGCCGACCATGAGCGGCTGGGCGAG
GACCTGCGTAAATTTTATGTGGCGCTGACCCGCGCCCGCTACGCCATGTGGCTTGGCATG
GCGCCGTTGAAAGAGCTGGAGAAAAGCGCGCCCGGTTACCTGCTCGGCGCCGGTGAGCCG
CTGGAGCCGGCGCAGCTGGCGCAACAGCTGTCGACCTGGTGCGGCGCGGACAGCCAGATT
GCGTCGCTGCCGGAGACGGATGACGATGTCTATCGCGCCGAGCGGCAGACGCCGGCGTTG
GGGCAGGAGCCGCCGTTGCCGGATATGCGCAGTCACCGCTGGCGCATCACCAGCTATTCC
GGGTTACAGCTGGCGCCGGAAGGGCATTACCGCGAGTTTCGTGAACCTGCTGCGGGCGAC
GTACCCGAAGTACAGAGCGCGCAGCAGGAAACCTTTAGCGAACCGCAGGCGTCGGCGGAG
CGTTTGCCGCCGTTGCCGTCCGGTCTTGATATGTACAGTTTTCCTCGCGGGGCGGCGTCG
GGCAGTTTTCTGCACGGCTTGCTGGAGTGGGCCGGAAAAGAGGGCTTCGCCGCGCTGGCG
GCGGAGAGGCCTAGGGTGGAGGATCAGGTGGCGCGGCGCTGTAACCGACAAGGCTGGACG
CAGTGGATACCGGTGCTCACTGACTGGCTGATGGCGCTGCTCAGTCAGCCGCTGGCACTG
CCGACGCAACCCGGCAGCGCGGTCTCGCTGGCCGGGCTGACGCAGTATCAGGTGGAAATG
GAGTTCTGGTTTGCGCTCAGTCAGGTCGATACGCAGGAATTGGATCAACAGGTCAGGGCC
GCCACGCTGGCGGGCGAACCACGTGCGGCGCTGATGCGCGAACAGCTTAACGGCATGTTG
AAAGGGTTTATCGATTTGGTGTTTGAACATCAGGGGCGCTACTACGTGCTGGACTACAAA
TCCAATTGGTTGGGGGCGGACGCCGCCGACTATGACCCACCGCGTATGGCGAGCGCCATG
CTGGAGCACCGTTACGATCTGCAACTGGCGCTGTATCTGTTTGCGCTGCACCGTTTGCTG
AAATCCCGCCTGCCGGATTACGACTACGACCGTCACGTCGGCGGCGCGTTATACCTGTTC
CTGCGCGGCAGTCAGGCGCCGGGCGGCGGCGTGTACGCTCAACGGCCGGACCGGGCGCTG
ATTGAGGCGCTGGATCGCCTGTTTAGCGGCGAAACGGAGGCGACGGCATGAACATGACCC
GTCATGACGAATTAACCCGGTTGCTGGACCAGTGGGTTGAGTGCGGCTGGCTGCGGGAGC
TGGATCGGGCGTTGGTGCGCTTTCTGCATCAGGAATGCCCTGATGCGCCGCCCTTATTGC
TGCTGGGCGCGGCGCTGGTCAGCTATCAGCTTGGGCGCGGGCATGTGTGCCTCGATTTGG
CCGCCACGCTTGCCGACAGCGGGTTTTCGCTGGCGCTGCCGCCGGAAGGCGATCGCAGTG
ACAATCGGAAGATTGCGCGCCCGGCGGAGGTGCTGGCGGGCGTTACCCTGTCGGCCTGGC
AGGCGGCGTTGCAACAGCCGCAACTGGTATCGTCGGGGGAAGGCAGCACGCCGCTGGTGT
TGGTCGGCGCGCGTCTTTATCTGCGCCGCTACTGGCGATACGAGCAGGATGTGCGCCGCG
CCATCACGCAGCAACTGACACAAAACGACGTGCTGCGGGCGGCGATAGCGCCTGCGGCGT
TGCGTCAGCGGCTGGATGCGCTGTTTCCTGCCGCCGCGGCCGGCCCCGCCAACTGGCAGA
AACTGGCCTGCGCGCTGGCGGCGGGCAGCGCCTTTAGCATCATCACCGGCGGGCCGGGCA
CCGGAAAAACCACCACCGTGGTGAAACTGCTGGCGCTGTTGCAGTCGCTGGCGCTGGAAC
AGCACGGCAAGCCGTTGCGTATCCGGCTGGCGGCGCCCACCGGCAAGGCGGCGGCCCGCC
TGAACGAGTCGATTGCCGGGGCCATTGCCGGCCTGACGCTGGATGGGCTGGCGCAGGGCG
AGGTTATTCGGGAGCATATCAATAGCGAGGTGGTGACCCTGCACCGGTTGCTGGGCAGCC
GGCCGGATACCCGGCATTTCCGCCATCACGCCGATAACCCGCTGATGCTGGATGTACTGG
TGGTGGATGAAGCGTCGATGGTGGATCTGGAGATGATGGCGGCGCTGCTGGCGGCGATGC
CGGCGCGGTCCCGCTTGATTCTGCTGGGCGATAAGGATCAACTGGCGTCGGTGGAAGCCG
GCGCATTGATGGGCGAACTGTGCCAGCGCGCCGCACAAGGGCACTACCTGCCGCAGACCC
GCGACTGGCTACGCGAGGTGGCGGGGGACGCGCCGGACGATTCGCTGCTCGACCCGCAAG
GCAGCGCGCTGGATCAATCCATCGCCATGCTGCGTCACAGCTACCGCTTTGGCGCTCACA
GCGGCATCGGCCAACTGGCGGAGGCGGTGAATGCCGGCGATGCGGCGGCATTGGCGTCTG
TCTGGCGGCAGGGGTATGCCGACCTGGCGCACCTGACGTTGACGGCGAATGATAACCGCG
TGCTGCGTGAATGGGTTGTCGACGGCGCCGCCGGTCGATTCGGACCTCAGCCCCACACGG
TGGCGCCGGTGGGCTACGGCGACTACCTGAGACGGATGGCCTCGACACGGCCGGCGCTGA
CGGCGCCGCAAAGCGAGTTCGACGTCTGGGCGGCGCAGATTCTGGACGCGTTCGGTCAGT
TCCAACTGTTGTGTGCGTTGCGTAACGGACCGTGGGGCGTCGACAGTATGAATGAGCGCA
TCGCCCATCTGCTGTATCGGGACGGCTTGCTGGCGGCCTGGCAGGGCTGGTATCCGGGGC
GGCCGGTGATGGTGACCCGTAACGATTATAGCCAGCGGCTGATGAACGGCGATATTGGTA
TTACCCTACAGGTACCGCTGCTCCAGCCGGACGGCTCTCGGATATGGGTTACCCGGGTGG
CGTTTCCCGCCGGCGATGGTTCATCGGGCATTCGCTGGGTGCTGCCGGGGCGATTATCCG
CAGTGGAAACGGTGTTCGCCATGACGGTGCACAAATCCCAGGGGTCGGAGTTCGCTCATA
CCGCCTTGCTGCTGCCGGATTCCTTAAGCCCAATCCTGACCCGCGAACTGGTGTACACCG
GCATTACCCGCGCCAAACACGCGTTTAGCCTCGGCTGCGTGGGAGAGCACAGTACGGTGC
TGGCGGAAGCGGTCGGTCGGCGGGTATTACGGGTGAGCGGACTGGTGGGGTAAATGGTGG
TTATTGTTAAGGCGGTATGATTGATTGTGCGATGATGCCGCCTGTTCAGGGCGTTTTTTG
CCGGAATATGGCGACTTTTTAACGAAACTTTATCTGAATAAGTAGTTTTGATAATATATC
GACACTGAAATACATTTGGGAAATTGAGGTAAGTTGGGTACACTCCGTGGCGTCAACAGG
GGGCCATGAGTTTGTCAGGCGACGTCGTAGGACGAAATTAAACCAACTTACTGTTAATTT
AATAATGCATACTGAACAAAGTGATAATAGTGAATTGCTGCTCGCTGAGTGGCAAGAGCT
TGTTAATTTGACTTCTTCTGACGCTCACGAACTATTGCGCGATTTATGTGAAGAAGAATT
GCGTCAGCTGGTTAGCGTGTTTTACGACTATATGCTTCAGGATAAAAAGGCCAGTCTTTA
TCTCAATACCCAACAAGTCGCCGATCAACTCAGTGAAAGTATGTATCACTGGCTGCGTTC
AGTATTGGGCAGCGCCAAAGAGTCGTTATCTGCATTGATGGAACGACAGCAGAAGGTTGG
TGTTATTCATTCGCGCATCGGTATTCCGACTGACCTGGTCGCCAGGGGCGCGCGTAAGCT
GAAAAATGAACTGTTCAGGTTGTTGAGCAGGAAAAAAAACCTGGATGCCGCGCTTATTAA
TCAGGCGGTCTGTTTTAGCAGTCTGGTCATGGATACCGCGATTGAGGCCATGACCACCGC
GTATTCTCCCGGTTATAAAAGCGCGATGCGCGATCAGGAGCGTTATCGCATTTTGTCGAT
TTATGATGATGTGAATGTTGAAAGAGAGCGGCAGCTTGGCGCATTAATGAATTGGGAAAA
TCAGTTTATTTATAACGTGGCGACCGGGCTGCCGTCTGAAGAGATTATCCTGTTGGAAAA
ATCGGAATTTGGTCTGTGGTTTTTTCATAAAGGGCGGCATTTGTTCAATGGGCCTGATTT
ATTGCGAAAACTAGAGGCATTGATCCAACAGGTGGATAATCGGGTGAGAGATACATTTCC
TCGCCACGTTGAAGATACGGCAATACGCACCCAATTATTACGCGACGTCCGTCAGTTAAT
TGGGCAGGTTAATTCAATACTCTGTTCCATGTTTGATGAGCTGATCAAGTTCGAAAATGG
TAAGGATCCGCTGACGAATCTGCTCAATCGCCGCTTCATTCCGACCATTATGCGGCGGGA
AATCGCACTGGCTATCAGTTCAGGCAAACCGTTTATTCTGGCCATGATTGATATCGATCA
TTTCAAACAGATTAATGATAATTACGGGCATGAAACCGGCAATCTGACACTCAAGACGAT
CTCGACGAAAATATACGAAAGTGTACGGAGCAGCGATTACGTCTTTCGCTATGGCGGTGA
GGAGTTTATGGTGCTGTTGGTCGAAACTCAGGCGCCGCAAGCGGCCATGATCTTTGATTC
GATCCGTCAATTGGTCGCCGGGTTGAATATTCGGGCAACGGAGGAGCGAGCGTTCTCGGT
GACGATCAGCGCTGGCATTGCCGAGTTCGATAATCACCCTGATTATCAACAACTGATTGA
AAAGGCCGATAGTGCGTTATATCAGGCCAAGGCTAATGGCCGAAACCGAATCGAAATATT
TCATTAACTCACGACATTTCCGGTATTTGCGCTGCGCCGTCCGACCGGTGCGCCTATCCC
TTATGCGGTCGTTTTTGTTTGTCCCCAAGGGGGATGAATAAAATAGCTCCTTGAAGCGTT
TACGCGTTGTCTGCTTTGAGGAGATTCCCGTTATGATGCGCATCATGTCCGTAGCGGCCG
TTGGGTTGTTGGTAAGCCCAACGCTGCACGCCACACCTCTCAACTATACTATTTCAACGA
ATAAAACCGTCATTGCGCTTTCATGGCACGCATTTGGCGATACCTCACAGGCGTATCTGG
ATGGTGTGACAGGGGACGTTACGCTGGATTCTGTGAAGGAAATCGATGACCGCATTGCAG
TGAAAATTCCCGTTGCTACGCTTGAGGCTTCCAACGCCTTGCTGACCTATCAGTTGAAAA
GCGGTATGTTTTTTGACGCAAAACACTATCCCTGGATTGTTTTCACCAGTAGCCGCGTTG
TGGCGCAAGGACATGGCCACTTTCGCGTGTTTGGTTCGCTGTCGGTAAAAAACATTCAGC
GCCCAGTGATTCTGGAGGCCACGCTGGAGGAGCATGGCGGGGCATCGCCAACCGGGGGAA
CGTTGTTTCTCCATGCCACAACCGCTATTTCACGCTCGGCCTTTAATATGGATCGGTTTA
CCGCCCTGGTAGATGACCGGGTCGCGATTAATATTGACATCCAGGCGCAAGTCCGGCGCG
CATTATGAACATCCTCCCTCCGCGCCTTTACTGCCGCGGCGTGGAGGGAGGGGACTTTGG
ACAAGGTGTTATGTCAGTGAGGTCTGCAACCTGAGCGCGCTATCGCTAAGCTGTGAGACA
GGATTGCGGCCGATCAATACGAACTGATAGCCTCCGGCGTGCCACCAGGCAAGATGCATT
CCATGTCGCTGTTCATTGTTGATCGCGGTTGCGTTTCGTTGACGATCAGGGGAAATGCAC
AACGCCATCGGCCCGTAATCGGCATGCATCCAGGCAATCTGTGCGATTGAGGTGCTGTCA
TAGCGCAGCATACGTACCATTTTCAGCTCCGCGCCTTGAATAATAAGCTGCTGTTCGCTC
AGATGCAGCCCAATGTCCTGCGCGGTACGCGCCAGCCCTCGAGCCAGCACGGGCGAGGCG
CTGTCCATATCGAGCAGCGTTTCCGCGCTGTACAGCGACATGTAGCGGGCCTCAAGATCG
CGAATTTTCTCGCTCTCGCTACCAACCGCCGAGGCCGGGCGCGCCAGATACCCCAGCCCT
GAACCCATTACCAGAAAACTGAGCGAGGCGGCAATCAGCGAACGGCGGCTAACCCCGGTG
CGCGGTGAGGTTTCTCCCGACGAGGGCGTCGTTGTTAGCAGTTGCTCAAGCCGATGCTGC
ATCCGGGCCTGGGGCGCGTCATCGAGCAACGGTGCGAAGGCTTCTTTAAACGCCAGATCG
CTTTTCTGCAGCGTAGCGATGCGCACGGCAAGTTGATCGTCGCTTCTGAGCACCTGTTCG
AACCGCTGTGCATCGGTGTCATTCATCTCACCGTCAAGCCAGGCAACAATGGCTTCGTCA
CTGTAGGGGGGAGTGAAATTTATTGATTTCATGAATGTTTTTCCTTCACCGGCACCGAGG
CGTCAACCAATTGGGCCAGAATGGTCCGTGCCGCCGCCAGTCGGCTCATAATCGTGCCGA
TCGGGACCGCCAGCGTATCTGCCGCCTCCTGATAGGTAAATCCTTCTACATAAACTAAAA
ATATGGCGTTGCGTTGCGCTTCAGGCAGCGTGTTCACCCGTTGCATGATTTTCTGGTAAT
GCCGACGGTCGTCATTCAGCGCGTGGGTATCCGGCGCCAGCAATTCATCGCTGTCGATAA
ACCCTTGCCCCATACGTACGCGGCGAGCACGCAGTTCGGAAATCCAAATAGAGTGGAGAA
TGGAGAATAACCATCTGTCGATGCGGGTACCCGGCGTAAATTGCGCGCTCTTTTCGAGCG
CGCGAACGCAGGTGGACTGAACTAATTCTTCAGCAACATCGTGACTGTGCGACAGCACCA
GACCATAGCGCCACAGGCGTGTCAGATGCGCGGCAAGCTGCTGGCGAACTTCACTGGTAG
TGATTTTCTTGTCCTCGCGGTGATACTCAGGATTCAGGATGCCCGTTAATCGCGGCCTGT
AAATCACGATACTCTTCACAGTTTTGGCCACACAGGCTGGCGATCGTTTTCAGTTGCTCC
TGTGCCAGATCGGGGCGGCCTTTCACCAGCCACGCTTCGCCAAGATATTCGCGCACTTTT
GCATAATTCGGATTGAGCGCCAGCGAACGTTGATAATAGCCGATGCCTTCGTCGGTTCGC
CCGAGTTTTCGCGTGGCGTAACCCCGGTAGTTCCAGGCTTCCGCGGTATTGCCGTTTTTC
AGGGTATCCAGCAGGTTCAGCGCCGCCTGATACTCACCTTTTTTAGCCAGGTGATAAGCG
TAGTTCGTTTTATCCTGATCGCTGAGACGGCTGGTTTTCTCAGGGACACACTGTTTCGTG
GCGCTGTTATAAACCTGTCCGGCCGGGCAGTCGGGCGTTTTACGGTTGGAATCATCGTCG
CCCGCAGCAAAAACCTGCGGGACATGCAAAGAAAATAGCAGTACCGGGATAGCCAGACGG
CGGGCAATGGAACGCTGGGAAGGGGAAACGTGGTTCATCTTAATGTACTCCAGGGTTAAT
TAATGCGTGGTGTGAATGATGGGTAAACGCATCACCGCTTATTTCTATTCGAAAAAATTG
AACCGGACCGACCCCACCGGGGGGGAGCAGATATCGCAGAATCCGAGGATGGCGAGGTGA
AAACTCTTCACGGTGAGGCAGGAAAGGGATGGTATAATTGTCGGTCTATTTCATCTGGAA
TTTTCACTGTGACCTCATTTGCTGAACTTAACGCGCTTCCTGCGGAACAACTCACTACCC
TTAACGAGCTGGGCTACCTGTCCATGACCCCCATTCAGGCAGCGGCGTTACCGGCGATCC
TCGCAGGAAAAGACGTCCGCGCGCAGGCGAAAACCGGCAGCGGCAAAACCGCGGCTTTCG
GCCTGGGCCTGTTACAGCACCTTGATGCCGGGCAGTTCAACACCCAGTCGCTGGTGTTGT
GTCCGACCCGCGAACTCGCCGATCAGGTAGCAAACGAACTGCGTCGTCTGGCTCGCTACA
TGCCGAACATCAAGGTGCTGACTCTCTGCGGCGGCGTACCGTTCGGTATCCAGCGCGACT
CGCTGATCCATGCCCCCCATATCATCGTCGCCACGCCGGGTCGACTGCTGGATCACCTGA
AAAAAGAGACGGTAAGCGTTGATGCATTGCAGACTCTGGTGCTGGATGAAGCGGACCGGA
TGCTTGATATGGGCTTTGCCGACGCCATCAACGAGGTTATCGCCCACGTACCCGCCCAGC
GTCAGACGCTGCTGTTTTCCGCCACCTGGCCGGATGCGATTGCCGCCATCAGTCACCGTA
TTCAGCGCGATCCGCTGACCATTGCCATCGACACGGTGGATGAACTGCCGGCGGTTGAAC
AGCAGTTCTATGAGGTCTCCCGCAGCGGTAAAATCGACCTGCTGCAAAAACTGCTGAGCC
GCGAACAGCCCGCTTCCTGCGTGGTGTTCTGCAATACCAAAAAAGATTGCCAGGCGGTAT
ACGATGCCCTGACCGACAGTAACCAGAGCGTGCTGGCGCTGCACGGCGACATGGAGCAGC
GTGACCGCGACCAGACCCTGGTGCGCTTCGCTAACGGTAGCAGCCGTGTGTTGGTGGCAA
CCGATGTTGCCGCGCGTGGGCTGGATATCAAAGCGCTGGAGATGGTGATTAACTACGAGC
TGTCATGGGATCCCGAGGTGCATGTTCACCGCATCGGCCGTACCGCCCGCGCCGGTGAAA
GTGGGTTGGCCATCAGTCTCTGCGCGCCGGAAGAGGCCCAGCGTGCGAATGCGCTGGAAG
AGATGCTGAATATAAAACTCAACTGGCATCCGCTGCCGACCGGACTGCGCATCACCCCGT
TGGAAGCCACGATGGCGACGCTGTGCATCGACGGGGGTAAGAAAGCCAAAATGCGTCCGG
GCGATATTCTGGGGGCGTTAACCGGCGACATGGGGCTGGATGGCGCTGATATCGGTAAGA
TTGCGATTCATCCGATGCATGCGTATGTGGCGGTGAAGCAGTCGGTGGCGCGCCACGCGT
GGAAGCAGTTGCAGCAGGGGAAAATTAAAGGGAAGGCGGTGAAGGTCAGGCTGTTGAAGT
AGGGAAAGCAAGCGGCAGGCCCCCTCCGCCAATCTCCGGGGGAGGGGGAACATGGCTATT
AGTTACAGAAGGGTGAAACTGACTAACGGTCATTGTTCTATTTTCACTGCTTATAAAAAG
AAACCCACGCGTTGACGTGGGTTTCTTTTTATTGCGAACGTTAATCAATAGGGAATAAGT
CAATCCCGACGCAATGAATTTCCCCGAGACATAACTTACTATTCTGACGGTTTTTATTAA
AATTGTTTTTCCAATAATCTATATCCCAAATAATTCGATTTGCAGGAAGGCGGCGACGCA
GTGAATCCTCAGGCGCTGACTCAAGTAAGTGACTGGGCCGAGTAAGAAAGCCAGCGCACC
TGCAACGTGAAGTATGACGGGTATAAAGCACAACAATTGTGCATGCATGTTCTTCTGTAG
TGCAGGTTTATATTTAAAACCACATTGTTTTTTCTTATAAATTAATAAAAACAATTAATT
GTACTTTTGGCACGCGCGTTGCTTTTTGAATTCCATCTTGTATACCAGCAGGAATTCAAC
GATGGCATTGATGACCGGAAAAACACTGGCAGCATGGCAGCAGCAGATCGAGCAGGATAG
CGAAGCGGTTTTTTCACTCTTAAAAACGCATATTGACTCCCTGTCCGCAGAAGATAATGC
GTGGATTTATATCGTCAGTGAAACGCAGTTACGCGAACAGGTGGATAGTTTACTTCCGCT
TTATCGCAACAATCCCCAGACGCTACCGTTATTTGGTATTCCGTTTGCGGTAAAAGACAA
TGTGGATGTCGCCGGCTGGCCCACTACGGCGGCATGTCCCGCTTTCGAATTTGTCGCGCA
GCATGATGCTACCGCAGTGGCAAGACTGAAAGCGGCAGGGGCGATTCTGATTGGTAAAAC
CAATCTTGATCAGTTCGCCACCGGTCTTGTCGGCACGCGTTCCCCGTATGGCGCGGTCGC
GAACACGTTTGACAACCGCTATGTGAGCGGTGGGTCAAGTTCAGGCTCGGCCTCGGTGGT
GGCCCGCGGGCTGGTGCCGTTTGCGTTTGGCACCGATACCGCCGGTTCCGGGCGCGTGCC
TGCCGGGTTTAACAATATTGTTGGCTTAAAACCCACCAAAGGATGGCTTTCCGCGAAGGG
CGTATTACCCGCCTGTCGTCTCAATGACACGCTATCCGTTTTTGCCCTGACGGTTGAAGA
CGCGTTTTATATCGCCACGCTTGCCGGGGGCGCTGATACACAAGACGCCTATTCCCGCGT
CAACCCGGCGACGGCGCCGGCGGCAATGCCGCCAAGTCCGCGCTTTGCCATTCCTTCTGA
ACCGATATTTTTTGGCGATGAACCGGCCGAACGCGCGTGGCTGAAAGCACTGGATGCATT
GCGCGAAAGCGGCGCGACACTCACGCCCATTGATTTTTCCCCTTTTTACCAACTCGCCGA
ACAGCTTTATCAGGGACCCTGGGTGGCAGAGCGCACGGCGGCGGTAGGCGATATGCTCGA
CCATCCGGAACAGATGGACCCCAGCGTCTACGCCATTATCGCCGCCGGGCTGAACTACAG
CGCGGTGGATGCGTTTAAAGCGGAGTACCTGCGCGCCGAACTGACGCAGCAGATTCAGAG
CGCATTGCGCGATGTCGATGCGCTGGTGGTGCCGACCTCACCCACCATCCACACCATTGA
AGAGATGAAGCAAGAGCCGATTCGCTTCAACTCGCAGTTTGGCACCTACACCAACTTTAC
CAACCTGGCTGACCTTGCCGCGCTGGCCTTGCCTGCGCCATTTCGTGCCGACGGACTGCC
TGCCGGCATCACGCTGATTGCCCCGGCATGGCATGACCGTGCGCTGGCGGATTTCGGTAT
GAGCTGGCAACAGCATCTGGCCTTGCCGCTGGGGGCCACCGGGCAGCCATTTAAAAAAAC
GTCTGCAGCATTGCCAGCCTCCGAAAACCATGTGCGCGTTGCGGTGGTGGGCGCGCATCT
GCGCGGCATGCCGCTCAATTTCCAGCTAACCCAGCGTGATGCGGTGTTTGTCGAAGCCAC
GGAAACCGCATCGTGCTATCGGCTCTATGCGCTGGCGAACACGCAGCCTGCAAAGCCTGG
CATTGCGCGTCAGGCGACGGGCGCGGCGATTGCGGTGGAGCTGTGGGACATTCCGCTGGC
GCGCTTTGGCGAGTTTGTGGCGGAAATTCCCGCTCCGCTGGGTATCGGTTCGCTTGAGCT
TGGCGATGGTCGCTGGGTGAAAGGCTTTATCTGTGAACCGGCGGCGCTGAATGAGGCTAC
GGACATTACTGAATGGAAAGGCTGGCGTAACTGGATTGCCCGTCAGGAGAGCAAACATGT
TTAACACCGTATTGATTGCCAACCGTGGCGAAATCGCCTGTCGCGCCATTCGCACGCTGA
AACGTCTGGGTATCACCAGCGTTGCGGTCTATTCCGATGCGGATAAAAACGCCGAGCATG
TAAAGCAAGCCGACGTGGCTATCGCGCTGGGCGGCGAGAAGGCCAGCGACAGCTATCTGC
GTATCGATAACGTTATCGACGCGGCACGTGAGAGCGGCGCGCAGGCCATCTGGCCGGGCT
ACGGATTTCTGTCCGAGAGCCTGCCGTTTGCCGACGCGTGTGAACAGGCCGGGATCGTGT
TTGTCGGCCCGACCGCGCACCAGATCGGCGAGTTTGGCCTCAAGCACCGGGCACGCGAAC
TGGCCGCGCAGGCGGGCGTTCCCATGACGCCGGGAACCGGGCTGCTCGACTCTCTTGATG
AGGCGCTCGCGGCGGCGGCGGAAATCGGCTATCCAGTGATGCTCAAAAGCACCGCGGGCG
GCGGCGGGATCGGCCTGACGCGTTGCGCCGATGCGCCAGCGCTGCAGCAGGCCTGGGACA
GCGTACGCCGCCTGGGCGAGCAGTTTTTCAGCGACGCCGGGGTGTTTGTCGAGCGTTGTG
TGGACCGCGCGCGCCATATCGAAGTGCAAATCTTCGGCGACGGTAAAGGCAACGTCGTGG
CGCTGGGTGAGCGTGACTGCTCTTTGCAGCGCCGCAATCAAAAAGTGGTGGAAGAGACCC
CCGCGCCGCATCTGCCTGCGGCTACCCGCGAAGCGTTGCTGAGCGCCGCCGTGCAGCTTG
GCAAACAGGTTGACTATCGCAGCGCCGGGACGGTGGAATTTATCTACGACGCTGAACTGG
ACGCTTTCTATTTTCTTGAAGTGAACACCCGCCTGCAGGTTGAACACCCGGTGACCGAGT
GCGTGACCGGGCTGGATCTGGTGGAGTGCATGCTACGCGTGGCGGCAGATGAACCCGTTG
ACTGGGCGCGACTGACGCAGGCACCGCAGGGAGCGGCCATCGAAGTGCGCATCTATGCGG
AAAATCCGCTGAAAAATTTCCTGCCGAGCCCCGGCGTATTAACGGAAGTGTCTTTTCCGG
ACGGCGTGCGCATTGATACCGGCGTGAGCACCGGCAGCGAGGTATCCGCGTTTTACGATC
CGATGATCGCCAAGCTGATTGTGCAGGGGGAAACACGCGAAGAGGCGCTGGCAAAATTGC
AGGCGGCGCTCGACGCCACTCGTCTGCATGGCATCACCACCAACCTGGATTACCTGCGCC
AGATTACCGCTAGCGCCGCCTTCCAGAGCGGCCGCGTCTGGACACGGATGCTCGACAGCG
TTGTCGCCCAGTCGGCGGTAATCGAAGTGCTGCAGCCCGGCACCTGGAGCAGCATTCAGG
ATTATCCGGGACGTCTGGGCTACTGGGACATCGGCGTGCCGCCCTCCGGCCCGATGGATG
ATTTCGCCTTCCGCCTCGCCAACCGCATTGTGGGCAACCATGAAGCGGCGGCGGGGCTGG
AATTTACTCTGCAAGGCCCGGTATTGCAGTTTCACAGCGAGGCGGTGATCGCGCTGACCG
GCGCGGACTGCCGGGCTACTCTTGATGGCGAAACGGTACCGCTGTGGCGGCCGGTGACGG
TGAAGGCAGGGCAGACGTTAGCGCTTGGGCGCGCGCAGGTCGGATGCCGCGCCTATATGG
CGGTACGTAACGGCATTGATGTGCCGGAATACCTCGGCAGCCGCTCCACCTTTGCGCTGG
GGCAGTTTGGCGGGCACGCCGGACGCACGCTGAAAGTGGCAGATTTATTGCCAATCTCAC
GCCCCGAACTGGCGGCCTGTACCACACCTGCGCCGGTGAGCGAACCGCAGGCGCTTTCGG
CGTCGCTGATCCCGACTTATGGCGAGGTGTGGCGCATCGGCGTACTGTACGGGCCGCACG
GCGCGCCGGACTTCTTCACCCAGGCGTCTATCGACGAGTTCTTCGCCAGCGACTGGCAGG
TGCACTACAACTCTAACCGCCTGGGCGTGCGTCTGGTCGGGCCGAAGCCAAGCTGGACGC
GCCCGAACGGCGGCGAGGCCGGTCTGCACCCCTCTAACGTTCACGACTGTGAATACGCGA
TGGGCGCCATCAACTTCACCGGCGATTTCCCGGTGATCCTTACCCGCGACGGCCCGAGCC
TCGGCGGTTTTGTCTGCCCGGTGACGATTGCCAAAGCGGAGCTGTGGAAAGTTGGGCAGG
TCAAACCGGGCGACCGCATCCGCTTCTACCCGATAAGCGTGGAAGAGGCGGTGGCGGTGG
AAAAAGCGCAGGAGCGCAGCATTGAAACGCTGCACGCCAGTCGCGCGGCTGCGTTCGCTA
CGCCCTCGCTTGCTGACCGTGACGGCGTTTCCGCCGCCGCGCTGATATCGCTGCCTGCCG
CCGCAGGGGCGCCGGCGATTGTCTATCGCCAGGCCGGGGATAACTACATTCTGATTGAGT
ATGGCGACAATGTGCTGGATCTGGCGCTGCGTCTGCGCGTCCATCTGCTGATGGAACACC
TGCGCGCGCTGGCGCATCCGGGGATCAAAGAGCTTTCGCCCGGCGTGCGTTCCCTGCAGG
TGCGTTATGACAGCCTGGAAATCAGCCAGCAGACGCTGGTGGCGCTGCTGCTGGAGCTGG
AGACGCGCATTGGCGATGTCAGCCGGATGAAGGTGCCGTCGCGTATTGTCCATATGCCGA
TGGCCTTTGAAGACAGCGCTACCCTTGACGCCGTCAGCCGTTATACAGACACGGTTCGCG
CCAGCGCGCCGTGGCTACCGAACAACGTCGATTTTATCCAGCGTATCAACGGATTATCCA
GCCGTGATGAAGTGAAACAGACCCTCTTCGACGCCAGCTATCTGATTCTTGGCCTCGGCG
ATGTTTACCTTGGCGCGCCTTGCGCCGTACCGGTCGACCCGCGCCACCGGCTGCTGAGCT
CCAAGTATAACCCGGCGCGCACCTTCACCGCCGAGGGCACGGTAGGCATAGGCGGGATGT
ACATGTGCATCTACGGCATGGACTCTCCCGGTGGTTATCAACTGGTGGGGCGTACATTGC
CTATCTGGAACAAATTCCTGAAAAACGAGCAGTTTCAGGCGGGTGAGCCGTGGCTGCTGC
GCTTCTTTGATCAGGTGCGTTTCTATCCGGTGAGCGAAGACGAACTGAACCAACTGCGCG
ACGACTTCCGCGAAGGGCGCGCGACGATCCGTATCGAAGAGACGGTGTTTGATTTCCCGC
AGCACCTGCAATTCTTGCAAACCCATGCGGCGGACATCGCCGATTTTCGCACGCGCCAGA
CGGAGGCCTTTGAGGCCGAGGTTGAACGCTGGCAACAAGACGAGCAGGCGGTGGTTGTCG
ACAGCCTCGTTCCTGAGGCGGTGGCCGAGGTTGATGACGGCGCACTGCCGGTCTGTGCAG
ACATGAACGGCAACATCTGGAAGGTACTGGTCAATCCGGGCGATACGGTGGAAGAAGGGC
AGTCGCTCATCATTGTGGAAGCGATGAAGATGGAGTTGGCAATCAACGCGCCGCAGGGCG
GCAAAGTCAAACGCATTGCCTGCCAGCCCGGGCGCCCGGTCAGCCCCGGCGATACGCTGA
TGTGGCTGGAATAACGGAGGCACTGATGGAAAGCGAAAAGAGCGGTAAAAAACGCACCGT
TGGACTGGCGGAGCGCATCTACCACGAGCTGAAAAACGACATCTTCGATTTTCGTTTAAT
GCCCGGCGCGCATTTCAGCGAAAACGAGATCTCCGAGCGGATGTCCGCCAGCCGTACCCC
GGTGCGCCAGGCGCTGTTCTGGCTGGAGCATGAGGGCTACGTACAGGTTTACTCCCGCAG
CGGATGGCAGGTAAAGCCTTTTGATTTCAACTATTTCGAAGCACTGTACGATTTTCGTAT
CGTGCTGGAAAGGGAAGCGGTAAGACGCCTTTGCGGCATGCCGCCCGGCATCTGTTCAGA
GCATCTGGCGCCGCTGGTCAGCTTCTGGATCGATTCGCCCCGTATGGAGCCCAGTAAAGC
GTTATCGCTTCAGGATGAGCAATTTCACACCACGCTGGTTAGCACCAGCGGCAACAGTGA
AATGACACGTGTTCATGTGGAGTTAACCGAGAAGATGCGCATCATTCGTCACCTCGATTT
CACCCGCGAGGACCGTGTGGACGCAACCTATAACGAACATGCCCGTATTTTGCAGGCGAT
CCTGAAACAACAGACCGAGGAGGCGCAGCGCATTCTGACCGAGCATATTTCCCAGAGTAA
AGCCGAGGTCAGAAAAATCACGTTACACATGCTCCAGCAGGCAAGTTTACAACCCGTTTC
ACCGTAATCGTGGCTCCGCGCCGGCGCGCGGCGGGGAACATTAATTAATCGATATCATTT
AGGGGTTTTGTAATGAAAAGACGTTCTTTACTGAAAGCATTTGCCCTATCCGCCACCTTT
TTGAGCATGGGCTTTTCTTTACAGGCAACCGCCGCCGACACCATTAAAGTGGGGATCATG
CACTCCCTGTCCGGCACTATGGCTATCTCGGAAACGCCGCTGAAAGACATGGCGCTGATG
ACCATTGATGAAATTAATGCCAGGGGTGGCGTGCTGGGTAAAAAACTGGAGCCGGTGGTG
GTCGACCCCGCCTCTAACTGGCCGTTGTTTGCGGAAAAAGCCCGCCAGTTGCTGACCCAG
GATAAAGCCGCCGTGGTGTTTGGCTGTTGGACCTCGGTATCGCGTAAATCAGTACTGCCG
GTGTTTGAGGAACTGAATGGCCTGCTGTTCTACCCGGTACAGTATGAAGGTGAAGAGATG
TCACCAAACGTGTTCTATACCGGCGCGGCGCCGAACCAGCAGGCGATTCCGGCGGTGGAA
TACACGATGAGTGAAGACGGCGGCGGCGCGAAGCGCTTCTTCCTGCTCGGCACCGACTAC
GTCTATCCGCGTACTACCAACAAGATCCTAAGAGCGTTCCTGCACGCCAAAGGCGTTCAG
GATAAAGACATCGAAGAGATCTACACCCCGTTTGGCTACAGCGATTACCAGACCATCGTC
GCCAACATCAAAAAATTCGCCGCTGGCGGCAAAACGGCGGTGATCTCCACCATCAACGGC
GATTCCAACGTGCCGTTCTATAAAGAGCTGGCAAATCAGGGCATCAAAGCGACCGATGTC
CCGGTTGTCGCGTTCTCGGTGGGCGAAGAGGAACTGCGCGGTATCGACACCAAACCGCTG
GTTGGTCATCTGGCGGCGTGGAACTACTTTGAGTCGGTCAGTAACCCGGTGAACACCCAG
TTTGTTGCCGATTACCGCGCTTACGCTAAAGCGCACAAGTTGCCGAACGCCGATACCGTA
GTGACCAATGATCCGATGGAAGCGACCTATGTCGGCATTCATATGTGGGCGCAGGCGGTC
GAGAAAGCAGGCACCACTGATGTGGATAAAGTGCGCGCGGCGATGGCCGGCCAGAGTTTT
ACCGCCCCGAGCGGCTTCACCCTGACCATGGATGCCACCAATCATCACTTACATAAACCG
GTGATGATTGGCGAAATCGAAGAAAACGGTCAGTTCAACGTAGTGTGGCAGACCGATAAG
CCGGTTCGCGCCCAACCATGGAGCCCGTATATCGCCGGCAATGACAAAAAACCGGATTAC
CCGGTGAAAACCGGCGGCAAATAACCCCGTGCGGTAAGTGACAGGGGCAGGGTTGCCCCT
GTCAGTGGTTGAATGTTCCGGCGAGGCCGGATAACCATCAGAAGACACTGACACAATGAA
AATATTCCCGTTTTTGGGCTTTCTCATTTTTAGCTGCCCGCTGATGACTCCCTCAGCACA
GGCTGGACCCGCCGCCGACTACGGCCGGGCCAGCCGCACGCAGCAGGCGCAGTTGCTCCA
GCAGTGGGCTGCCGCGCCGGAGGCATCGCGGTTGCCCTTATTGCAGGCGCTGAGTGATGA
ATCCGTTGTCGCCGATCAGAACGACCAGTTGTTCACCGAACAGGACGGCAAGCTTGCCCC
TCTGGAAGGCAACGCCGTGCCGACGGGAGCAACGAAGAAAGTGTTTATGAATAACCGACT
TCGCGGGTTGGTCGCCAGCGCACTGGCGACGCATCAGCTGGTGAGCAACGACGATAAGGT
GCGCCTGCGTGCGGCGCTGGCTTTGCAAAACAACGCCCAGGCCGAACAGTTGCCGTTTCT
GACCCAACGTCTGGCGGCGGATAAAAATGAAAGCGTACATACGGCGCTCGCCATCGCGGT
GGCTAACCTGCAACTCTCCGACAGTCGGGCTGAAATGCGCTTGCAGGCGGTCAAACTGCT
TGGCGAAGCCAGCGATCCACAGGTACAGGCCAGCCTGATGCGTTTAACGCAGCCGCAAAA
TGAACCCGATTCCGCCGTGCGGGAAGCGGCCGTCGCAAGTCTTGAGCAGGTTCAGCAGCG
CCTGAAATGGGGCGACTGGCTTGGGCAGGCGTTCAGCGGTATCTCGCTCGGCTCGATTCT
GCTGCTGGCGGCGTTGGGGCTGGCGATCACTTACGGCCTGCTGGGCGTTATCAATATGGC
CCACGGCGAAATGCTGATGATCGGCGCGTATTCCACCTGGCTGGTGCAGGATCTGTTTCA
ACGTTTCGCCCCCGACTGGCTGGCGGCGTACCCGCTGGTGGCGCTGCCGGTGGCGTTCTT
TATCACCGCCGCGGTGGGGATGTTTCTGGAGCGCGCCATTATTCGCCACCTCTACGGCAG
ACCACTGGAAACCCTGCTTGCTACCTGGGGGATCAGCCTGATGCTGATCCAACTGGTGCG
CGTGTTGTTTGGCACGCAAAACCTCGAAGTCGCCAACCCTGGCTGGCTCTCCGGCGGCTG
GTCGGTGCTGCCCAATCTGGTGCTGCCGTATAACCGCATCGCGGTGATTATTTTTGTCGT
CGGCGTGCTGATCCTGACCTGGCTGCTGCTGAATAAAACCCGGCTCGGGATGAATGTGCG
TGCGGTAACGCAAAATCGCCGGATGGCGGACTGCTGCGGCGTGCCAACCGGGCGCGTCGA
CATGCTGGCCTTTGGTTTAGGCTCAGGCATCGCCGGGCTGGGGGGCGTGGCGCTATCGCA
GCTTGGCAACGTCGGCCCGGAGCTGGGGCAGGGTTATATCATCGACTCCTTCCTGGTGGT
GGTGACCGGCGGCGTAGGGCAACTGGCGGGAACGGTGGTCGCCGCGCTGGGGCTGGGTGT
GCTCAATAAAGTGCTGGAACCGCAGATTGGCGCGGTGCTCGGCAAAATCGACATTCTGGT
CTTGATCGTGCTGTTTATTCAGAAACGGCCGCAAGGATTGTTTGCATTCAAAGGGCGGGT
AATTGACTGATGAGCCAACCTATTATGCTGACGGTGGCCCGACGCGCGCCGCGCCTGACT
TGTACACTGGCTGCACTGGTGTTAGCCGCGCTGCTGATGTTGCCCTTTTTCGCGCTGCTG
CCGGCGGACAACCCACTGGCTGTCTCCACCTATATGCTGACGTTGATCGGCAAAATCCTC
TGCTATGCGATTGTCGCGGTAGCGCTGGACTTGGTGTGGGGTTACGCGGGGCTATTGTCG
CTGGGGCATGGTCTGTTCTTCGCGCTCGGTGGCTATGCGATGGGGATGTACCTGATGCGA
CAGGCCGCCGGTGACGGGCTACCGGCGTTTATGTCGTTTCTGTCGTGGACCGAACTGCCG
TGGTTCTGGGCGGGAACGCAGCATTTCGCCTGGGCGCTGTGCCTGATTATTCTGGTTCCC
GGCCTGCTGGCGCTGGTGTTCGGCTACTTTGCCTTCCGTTCGCGTATCAAAGACGTGTAC
TTCTCCATCATGACCCAGGCGCTGACCTACGCCGGAATGCTGCTGTTCTTCCGTAACGAA
ACCGGCTTTGGCGGTAACAACGGCTTCACTGGTTTTACCTCGCTACTGGGGTTCCCGGTT
TCAGCAACCGGTACCCGTATTGCGCTGTTCGTGACCACCGTGCTGCTGCTGGCTGGCTCG
CTGGCGATTGGCGTGCTGCTCACGCGCAGCAAATTTGGTCGCGTGCTTACCGCTGTGCGC
GATGCTGAAAACCGGTTGATGTTCTGCGGCTACGATCCCAAAGGTTTCAAGCTGTTTGTC
TGGACACTCTCCGCCGTGCTGTGCGGGCTGGCGGGCGCGCTGTACGTGCCGCAGGTGGGC
ATTATTAACCCAAGCGAGATGTCGCCGACCAATTCCATCGAAGCCGCCATCTGGGTGGCG
CTCGGCGGGCGTGGCTCGCTGATTGGTCCGATCCTTGGCGCGGGTATCGTCAACGGCGCC
AAAAGCTGGTTCACCGTGGCGTTCCCGGATTTTTGGCTCTTCTTCCTTGGGCTGATGTTT
ATTCTGGTCACGCTTTTCCTGCCGCGTGGCGTAATTGGCCTTCTCAAACGGAGGAAGCAT
GACTGACTCGCTGTTTACCCAGCCGCAACGTCAGGACCGCTATCGCGAGACCACCGATCC
GGTATTGCAGTTAGAAAATATCAACGTCACCTTTGACGCTTTTCGCGCGCTGACCGACCT
GTCGCTGTCGATTGGCGTCGGCGAACTACGCTGCGTGATCGGGCCGAACGGGGCGGGGAA
AACCACCCTGATGGACGTGATCACCGGCAAAACGCGCCCGGACAGCGGCAAGGTGTTTTA
CGACCAGAATATCGATCTGGTAGGGATGTCATCCGTCGACATCGCCCGGGTGGGGATCGG
GCGGAAGTTTCAGAAACCGACCGTATTTGAAGCCCTGAGCGTGATGGAAAACCTTGAAAT
CGCGCAAAAAATGGATAAGTCGGTCTGGGCCAGCCTGCGGGCGACACTGAGCGGCGAGCA
ACGGGATCGCATCGACGAGGTGTTGCAGTTGCTCAGACTGACCGAATACCGACATCGTCA
GTCCGGGCTGCTGTCGCATGGGCAAAAACAGTTTCTGGAAATCGGCATGTTGCTGGTGCA
GGAACCGCACTTGCTGTTGTTGGATGAACCCGCCGCCGGGCTGACGGATGCGGAAACCGA
CTATATCGCCGAGCTGTTTCGTTCGCTGGCGGGTAAGCATTCGCTGATGGTGGTCGAACA
CGATATGGGCTTTGTCGAAACCATTGCCGATCACGTGACCGTGCTGCATCAGGGGCAGGT
ATTAGCGGAAGGCTCGCTTCGTGAGGTGCAGGCGAATGAACAGGTTATCGACGTTTATCT
GGGGCGCTGAACATGTTGCAGGTTAAGGATTTAAACCAGTATTACGGCGGCAGCCATATT
CTGCGTGGCTTATCGTTTGAAACCACGCCCGGCGAGATTACCTGCCTGCTCGGGCGTAAC
GGCGTGGGTAAAACCACGCTGCTGAAATGTCTGATGGGCATTATTCCGGCGAAGTCCGGC
ACCATTCACTGGCAGGGTAAGCTTATCAATCACAGTAAGCCGCACCAGCGGGTACAACAA
GGTATTGCCTATGTGCCGCAAGGCCGGGAGATTTTTCCGCGTCTCACCGTTGAGGAAAAC
CTGTTGATGGGGTTGTCGCGCTTTCCCGGCAGCCAGGCGAAAACGGTGCCGGAGGAGATT
TACGAACTCTTCCCTGTCCTGCGAGAAATGAAACAACGACGGGGCGGGGATCTCTCCGGC
GGGCAGCAGCAGCAGCTTGCTATCGGCAGGGCGCTGGCCTGTAAACCGCAGTTACTGATC
CTCGACGAACCGACCGAAGGGATCCAGCCTTCGGTTATCAAAGAGATCGGCGCGGTGATC
CGCGGCCTGGCAAACCGTGGCGATATGGCGATTTTACTGGTCGAGCAGTTCTATGATTTT
GCCGCCGAACTGGCGGATCAGTATCTGGTGATGTCGCGTGGCACGATAATCCAGCATGGA
AGAGGCGAGGAGATGGAAGCGCAGGGCGTCCGGCACTTGGTGGCTATTTAGTTTTAATAA
CCGAAGATTTCCCCAACCTGTTGTGGGGAAATCTTGCTGAACTAATTCTGGTTTTCCTGT
TCTAGATTTCAGATAAAAGGTGGAAATATAAGCTAAAGTAATTATTAGATCGGATTTAAT
TAATCTACTGATACTATCCGCTCAAGACAGACGACGGGCCTGCAGGTTTTAGCGCTAGAA
CTTAGTATAAAAATAGAATATAAATAACTCGCCATCACAATGTAAATACAGGTGGCGTTT
ATTCGTTGTCTTATAGATTTATTATGAGTGATGAAGTTGGTTTTTATAATTATTTCTCAA
TATTCATGTTATTAAGGATGGATGCTATGAATAGGAATGTAACTTGCTGGGTTCGTCATT
GTTTGAGAGCGGCTATTGTGGTTTCAGTCACGGCAGGATCGCTTTCTGCCTATGCTGATA
CCGTGAAGATTGACGCAAGAATAAATTACCAGACAATTCAAGGTTTTGGCGGGATGGATG
GTGCTGGGTGGATCAATGATCTGACAACAGAGCAAATTAATACTGCATTCGGTAATGATG
CTGGACAGATAGGGCTATCAATTATGCGAATAAGAATTGATCCCGACTCCAATAAATGGA
ATATACAAGTTCCGAGTGCGCGTCAGGCCGTCTCGCTGGGGGCTAAATTAATGGCTACCC
CCTGGACGCCACCCGCGCATATGAAAAGCAACAACAGCCTGATAAACGGTGGGCGTTTGC
TTCCGGCATATTATTCTGCCTATACCTCGCACCTGCTGGATTTTTCAAAATACATGCAGA
CTAACAGTGCCTCCCTTTATGCTATTTCTATACAAAATGAGCCTGACTGGAAACCCGACT
ATGAATCTTGCGAATGGAGTGGTGATGAATTCAAAAACTATCTCAAATCGCAAGGATCTA
AATTTGGCTCTCTCAACATAATTGTCGGAGAGTCATTAGGATTTAATCCTAAATTAACTG
ACCCAGTGTTAAATGATAGTGATGCATCAAAATACGTTGCAATCGTAGGGGGCCATTTAT
ATGGCACAACGCCGAAACCGTACCCCTTAGCTCAAAACGCGGGTAAGCAAATTTGGATGA
CCGAGCACTATGTTGACTCAAAGCAGTCTGCTAATAATTGGTCATCAGCACTCGACGTTG
CAACTGAACTGAATGCCAGTATGGTTGCAAATTATAATGCTTATGTATGGTGGTATATTC
GCCGATCCTATGGATTACTTACTGAAGATGGCAAGGTCAGTAAGCGTGGTTATGTTATGT
CTCAATATGCCAGGTTCGTTCGCCCTGGATTTCAACGTATTCAAGCCACGGAAAACCCCC
AGTCAAATGTTCACCTTACAGCCTACAAGAACTCGGATGGGAAAATGGTTATTGTTGCTG
TAAACACGAATGACTCAGACCAAATGTTGTCGCTGAATATCAGTAACGCCAACGTCGGTA
AATTTGAAAAATACAGCACATCAGCAGTGCTGAATGTTGAATATGGCGGCACATCTCAGG
TTGATAACAGCGGCAAAGCAACGGTATGGCTGAATCCGTTAAGTGTGACCACCTTTGTCG
GTAAATAATCATTTGCATTATCCCGACCAGATCTGACATATCAGCCTGAAAGCGTGAGAG
TTACCGATGGTGTCGCCCTGATGCCAACAAAGGTAACTCTCATTTTTTATGAAAAAAAAT
TATGCTCATAACATCAGCATTGAGTATCTGCGAGGTTCTGCCCGACACAGATCCCCAGAC
ATTCGCGGGTATACAGGTCAATCACCGTCAGCAGACGCAACCGGCGGCCGTCAAACAGGG
CATCAGAGACAAAATCCATGCCCCAGACATGGTTTGGATACAGCCCCTGAGGCTGTGGCT
GGCGGCGTTGTGCTGATTTGTTGCGATGCGGTCTTTTGAGCGCAGGGACAGTCCCTGCTC
ACGGTAGAGACGGTAAATGCGTTTATGGTTATCCCGCCAGCCCTCCCGCCTGAGCAGGAT
GTGAACCCGCCGGTATCCGTAATGCACGCGGATTTCCGTGATCTCACGGATACGCAGGCG
CAAAGCGCTGTCATCGGCCGCCACAGAGCGATAACGGAACGAACTGCGGCTGATCCGCAG
CACAAAACAGACCTGCCGTTCGCTGGCCCCGTAACGTGCCTGCAGCTCCCGGACCCATTC
ACGCAGCCGTGCCAGCGTCAGGTCTTTTTTGCCAGCACGTCCTGCAGCATCGCCTTGTCG
AGGCTCAGATCGACCACCAGTTTCTTCAGCCGCAGGTTTTCCTCTTCCAGCTGGCGCATG
TGCTTCAGTTCTGAGGGCGAAATGCCGCCGTATTTCTTGCGCCACGTATAGAACGTGGCA
TCAGAAATGCCCAGCTTACGGCAGACCTCGGGCACCGGCGTACCCAGTTCGGCCTGCTTC
AGGGCGAAGACAATCTGCTCTTCGGTGAATCGTGATTTTTTCATCGGCACCACCTCCGTA
CAGGGAAGTATGGATCATGCCGGAATTCTGTTTCTGAATGACACAGGATTTCGGGTCAGG
GTCAAATGGGCTATCAGTAGGACATAAACTCGTTTGATTATGTGAAGCTATGCGGAAAAC
TTGGTATAATGTTTACAGGGTGGTTTTGAGCCTAAAAATTCTGATTTTCAGGAGCCATGA
TGAGCAACGAAAAAAAAATGCGAGTTCCTTATGCTAAGCCATCCCGTGCTGATATTGCCC
GTTCAGTCGCTACCTCAACGGCGGTAGAGACAGGTCAGTCCTCGACCAAGATTGAAGCTT
CACTTGAGGCAACTCGCAAGAAGTTCGCTCATCTCCGTCTTGCTGTTTGACAAATGCAAC
GACTTGTATTGAAGTTGGCATCATAGTTACTGATGGGCCCTAGCCGCGTTGGCTGTAAAC
TCTGCGTGAGAAGCGGCCATGAGAGAGCTCTCGAGCAAGTAATACTGTAAGATGGAATTA
TTTCCTGCATCCAAAGGATTGAACGAATCTCTAGCTTGAGATCAAATCCAAGCAAGCTTA
GTGCTGTGTCTTCTATGTGCCTTGCTTTACAATAACCTCCAAACCCCGGTCATCATTGTG
AAGGTCAGAAGACTGGAACATTGAGTAACCAAGTCATCCATCGTAGATTTTCTACCAGAA
ACCAAAAAACGTCAAAGTGGGTTTATTTAGAAACAAAATCTAGAATTCAGGGGGGTTACA
AATCTATTTCCTGATCGTGCTGGTATTTAATTGCTGAAGGCGATTATTTTATTGCTAATC
TAGGGTAATTATCCATTTAAGACATTTGTATGAGGATAAAACATCATAATATTCATGAGT
GATATTATGATATTTTACTTCGAGTAAAGTGAGTGAAATCATAGCAATACTGTGACATTC
TAAGTGAAACTACTCTGATATACCATTAGCAACTTATGCTAAGTATAGCGCATATAAAAA
CATTTTTTATTTCTTCATGTTATTAAGTGGGGGTTAATGGCCTTCGCTGTTCTTATGACT
ACACAGATGTATAGGAGATTGTGATGAGTATCACATTGGCCGCGATCTTCACCAGCAAGG
TTGGCTTCGCGTCACATCAGAATGCAGTACCCATTGTACGTGAGTTAAAAATAAATAATG
GTAGTGAAACTGATTTTGAAGATCTGACTCTCACATTAACGTCGTCACCTTCTTTCCTTG
AACCTAAAACGTGGCATTTAGACCGACTAACGCGCGGTGATGAATTGGAAATTTCAGATC
GCGATGCGCGTCTAAATGCGGATTACCTTTTCTCTTTATCTGAAAGTGTCAGAGGTGAAT
TGATTCTGACACTTGCTGGTGATGATACAACGCTGGCTACCGCGAGCTATCCCATCGAAG
TTTTGGCGAAAAACGAGTGGGGCGGCGTCGGGATGTCCGAATTAATCGCCGCTTTCGTTA
TGCCGAATGATATCGCCGTCGATAAGGTGCTAAAGACAACCTCAGATGTATTACGCCGAG
CAGGTAAAAAAGATTCACTTGATGGATATACGGCTGAATCAAGGAGGCGTAGTTGGGAGC
TTACTTCTGCATTATGGTCGGCAATAGGCAGCTTGAAACTGAGCTACGCGCTTCCCCCTG
CCAGTTTTGAAACTCAAGGGCAGAAGATTCGTACCCCCTCAGCGATATTAGATGGTATGG
TTGCCACCTGCCTGGACAGCGCATTACTTTTTGCTGCTGCTATCGAGCAATTGGGAATGA
ACCCGGTTGTTGTCTTTACCGAAGGGCATGCTTTTGTCGGGGTATGGCTGCAACCGCAGG
AGTTCTCTAATCTGCTTACCGAAGATGTTTCTGCAATTCGCAAACGGATTGATTTGCAGG
AAATGGTTGTCTTTGAAACGACACTGGTAACAAAACCGATTGTTCCTACATTCACTCAGG
CCATTGAAACCGCAAGAAGCCAACTGACAGATCATGATTTTATTGTGGCTGTGGATATTC
GCAGAGCAAGGATGCAACGTATTCGTCCACTTGCGCTGGCAGAAACGAAGCCACAAGAGG
CGGTAACGCGACGAGACGATGCCTCTGAAACTATTAACGAAGCGTTAGAAGAAGCACCGA
ATCTTCCTTCATTTGATGTAGACATACCGAACGAAACGTCAAGCGCCCCCGCGGGGAAAC
TCGCTGTATGGCAACGAAAACTGCTTGATCTCACGACCCGTAATAGGCTTCTCCATCTGC
CAGCAAAATCGAAAAGTGTGAGATTACTTTGCCTGGACCCTGCTGCGTTAGAGGATAAAT
TAGCGGAAGGTAAACGCATACGTATCGTTCCAATGCCAAACCTTGAATCAGCGGGGCGGG
ATGCAGATCTTTATCAGCAGCAGAATAGTGAAAGTCTGTATGATGAGTATGCTCGGGATG
TGTTGTCGCGAGGCGAAGTACTCGCGACAGATGTAAAGGAAAAACTCGAGGCGTTACTCG
TTGAACTCTACCGAAAGGCGCGCAACGACATAGACGAAGGTGGATCAAATACACTCTTTC
TGGCGATTGGTTTTCTGAAATGGAAAAAAAGTGCCGATGAACCTCAAGCCTATTCAGCAC
CATTGATTCTGCTGCCCATCCAGCTTGAGCGCAAAAGTGCCTTATCCGGGGTCACGATGC
GTATGTTGGAGGACGAACCGCGTTTTAACCTCACGCTACTTGAATTGCTTCGCCATGATT
TTTCATTATCAATTCCTGGACTCGACGGTGAGTTACCCACTGATGAGTCCGGGATTGACG
TTCCAGGTATATGGAATACGGTAAGACGTGCCGTAAGAGATATTCCCGGCTTCGAAGTTG
TCCCCGAACTGATCATTGGTACGTTCTCATTTGCTAAATATCTGATGTGGAAAGATCTGG
TCGAGCGGTCTGCTCAGCTAATGCAAAACGCAGTAGTAAAATGTCTCCTTGAACGCGGTA
GTGGCGGTGAGATGCTGGCATCGGATGGTGAGTTTGTGTCCGCGAAGGATTTGGACAGTA
AGGTAAAAGCGACGGAACTATTTTTGCCTCTGCCTGCTGACTCTTCGCAGATTGCTGCAA
TTGCTGCTTCCGCTAATGGAAAAAACTTCGTCCTTGATGGCCCACCAGGAACCGGTAAAT
CCCAGACTATCGCTAATATGATCGCACATAATCTTGCGCTAGGTCGGCGGGTCTTGTTTG
TTGCCGAAAAAAGAGCCGCGCTGGACGTGGTGTACCGTCGTCTTGAGGAAAAGGGATTGG
GTGAATTTTGCGTTGAACTTCATTCAAGTAAAACCTCAAAAGTAGATTTCTTAAAGCAAC
TTGAGCGGGCATGGGACACAAGGGATGTCCTTTCAGCAGATGAGTGGTTGGCAGAAGGGC
GGGAAGCGCAGCGTTTGCGCGATAAGCTGAATGGTGTTGTTAGCGTCCTGCATAAGATCT
GGCCAAATGGGCTTACCGTTCATCAGGCGATAGGGCGAGTCATTCGTGATGCAGATGAGG
CTACGCCCAAAATGCAGTGGCCAGCGGGCACTCACCATGATCGGGATGAGATGACTCGAT
TTCGTGATGTTGCGCGTCGACTCGACCTCAATAGCCGGACAGCAAGAGAATTGGATGGTG
TGTTCGGTTACATCTCTCGTACGGAGTGGTCAAACGGATGGCAGGAAAGGCTGGTCGCCG
TAGCGCATGAAATACCCAAGAGCATTGATAATGTAGAGTCTGGGCTGCGCGACGTCCAGG
ATATCACTCATTTGACAGCGGTTAGCTCTGGGCTACGTGAAGTCAATAAATTAATTGAAT
TCGTGGGGTTATTGCTAACGGCGCATAATGTTGATCTCCGATTCATGTTTTCTCCCAACG
TGGCGACGAAGATAAGTACAGCACAGCGTGCCATGGGACTGGTTGACGCGTTCCGAACGG
AGGAGAAAAACCTTTCTGTAACTTACACCGCTGAACTTTATAACCGTATTAATCTCGAAC
AAATTGAAAATGACTGGAAGCAGGCGGAGAAAAAGCTTTGGTTCTTTGCCTCGATGGCGA
AAAAGAAAGTCACTGCTGATTTAGCAACGCAAGGCGGAGCATCAGGCAGCCCTGATGTTG
TTCGCGATCTCATAACGCTTAGAAAGATAAAAGAGCTTATCTCTGCACTAGAGGGATGCT
CTGCCGATATACAGGATATGCCAGGTTGGGATAGTCGAAATAGTGATTTGACGCGACTTG
CACAGGCAATGTCGCTCTCCGAGCTCATTCGTACGAAGATGAGTGCAATGGCAACTTCCT
CGTCGCATCTCGCAGAACTTCGCGCTTCTGTTTCCACGCTGATTGTCGATTCTAATGACT
TATTGGACAAGGATGGAAATCTTGCCATTCGCTTGGCACGCCTCAAATCTGCTATCACTG
ATTTCGACAACACGGCGACGCGTTTTAGCACGCTGCTAGGCCATCAGCCATCTAATGAAA
ATGAGATCACTCTGTTGCGTGAAACCGCAGTGGGTATTGTTAACAAACCAGCAGCGCTTA
AATCGTGGTGCGACTGGTGCCGTGTGCGGGATGAAGCCAATGTGATTGGCCTACAACCGC
TGGCGGAAGTCATGGCAAGAAAAGAAATTCCAGAAGGCCAGGTTGTTGATACTTTTGAGA
CCGCCTACGCGCGTTGGTTCGCTGCATGGGTAATCGATGCCGAACCGCTTTTGCGTAATT
TCGTACCCGCAGAGCATATGAGTGATATTGAGGCATACCGTAAGCAGGATGAGCGATTGT
CTCAATTGGCGGTGCGTTACATCCGAGCGAAGCTGTGTGGACATATTCCCGCCAAGAACG
ATGTGGGTAAGATTGGGGGGTATGGTGTATTAAAACACGAGTTGCAAAAATCTCGGCGGC
ATAAACCCATCCGCCAGTTGGCGACGGAAATGGGAAGTGCCATGTCAACATTGGCTCCCT
GTATGCTAATGAGTCCGTTATCGATAGCACAATATCTTCCTGCCAATCAATCCCAGTTTG
ATCTCGTGATATTCGATGAAGCATCTCAGATTACGCCATGGGATGCGGTTGGGTCCATTG
CCCGAGGGAAACAGGTGGTGATTGCAGGCGATCCACGTCAGATGCCACCTACCAACTTCT
TTGGCCGAGGGGAGACAGATGCGGAAGATGATACAGAAGAAGATATGGAAAGCATTCTGG
ATGAATGTCTGGCGGCGGGAATTTATAACCACAGCTTGAGCTGGCATTACCGCAGTCGTC
ATGAAAGCTTGATTGCTTTCTCCAACCACCGCTATTACGGCAGCAACCTCATCACATTTC
CCGCTGCTCAAACGAAATCGAGCATGGTGGAGTGGCGTAAAATTGATGGTCTTTATGCTA
AAGGCAAGGGGCGACACAATCAGGCAGAAGCTGAAGCCATTGTAGCTGAAACCGTTAAAC
GTTTGACTGATCCTGAATTCATTAAGTCGAGGCGCTCAATCGGCATTATTACGTTAAATA
GCGATCAGCAGAGACTTATTTCTGACCTGCTAGACAGAGCGCGACAGCAGAATCCCTCTA
TTGAAGCTTATTTTCAGGACGATTTAGCGGAACCCGTGATAGTTAAAAACTTAGAGACTG
TCCAAGGTGATGAGCGTGATCTTATCATGCTGGGGATCTGCTACGGGCCAACCGCCGCAG
ATGCCAATACCATGTCGATGAACTTTGGTCCGTTGAATAAAGAAGGGGGATGGCGCCGCT
TGAATGTAGCTATCACGCGTGCAAGGTGTGAGATGCTGCTCTTCACGTCGTTCGACCCAT
CTTTGATTGATCTCAACCGCACAAGCGCTCGTGCGGTGCAAGACCTCAAACACTTCATTG
AATTTGCTCAGCGAGGACCGGTCGCGTTGGCACAAGCGATTAGAGGCTCCCTGGGGGGAT
ATGAATCTCCCTTTGAGGAAGCGGTCGCTAATGGATTGCGCCAGAAAGGATGGAATGTCG
TACCACAAATCGGTGTGTCACGTTTCCGTATCGATCTAGGAATCGTACATCCTGATCATC
CTGGAGATTATCTCGTCGGGGTGGAGTGCGATGGCGCAAGCTATCACAGTGCTGCAACAG
CCAGAGATAGGGATAAGGTTCGTAGTGCGGTTCTGCTCGGTCTTGGCTGGAAACTTGTGC
GGGTGTGGTCCACTGATTGGTGGATTGATAAACAAGGCTCACTTGAACGCCTTCATGCCG
AGATAGAAGCGTTGTTGGAAGCATCACGAGCACTTGAAAGTCAGCTTGTCGAGAAAAATG
CCGTCAGGGAAGTTGATACTACTGAGTGCGATGATGAGCCGAAGAGTGACGCAGAAGAGA
TGACTTCATTGTCAGTCAACGGGGAAATTAACGATGTTCTTTCTGATCCTCCAGATGAGG
TGGTCACCGTTGCTGCTGCCAATGACGAGTCAGTCATCTACGAGCGCAAAATAGCGCACA
AATACGACATCACGTCTGATGTTGCTCAGGCTAGCGATCGTTTTGTCTACAGACAGACTG
ATTTCTCTGCGTTTACATCAATGATTGATGCTGAACACTTCTACGCCGATGAGTATGAGG
ACACATTGCGCCAATTAGTTACGCATACGCTTGAGCAGGAGGCTCCAATATTGGATTCCT
TGCTGGTACAACGTATTGCTCGCCTCCATGGCTTCGGCCGAGCAGGGCGGTTAATTAGGA
CACGAGTGCTGGAGATAATCGACAAACATCACTTTATCAAAGCAGACAAAATTGACGGAG
ATTTTGTCTGGATTTCCCAGCAACAAAGTGACGGTTGGCATATAGCACGTTCCCCTGAGA
CAGATGATGATATGCGTTCTATGAATGAAATCGCTTATGAGGAGATTGTGCCCATGGTGG
ATAAAGTCCATGGCGAGGATAAAGCTGCCGAAATTGCGAAAGGGTTCGGATTTAAACGTG
TTACGAGTAGTGCCCGAGAGCGAATCGAAGCGGTGATGCGAGCTTATCCTCTGGATGCAT
AATTCAGGCTGCCGGTAGATGTAGAGGATTATGTTTACCGGCACGGCGTTCTTTCAGGGA
AATTGTTATTATGCTTAAGTTCTATTTCTGAATGGGTTCGGATTTTGGCTACAGTATGTA
GTTAATCTGACAATCTGTTTTGTGCTCGGCCGGACGTTGCTCTTACACCTCAGTGTGTAT
CTCATTGGGGAGCAGGTCACACCAGCTAAACTTAACTGAACACTATTCACAAAATTCCTG
CTAAGTACGGGGATTGAGCCGTTAATCATTACTTAACGCCAATCCCACCCAGTGCTTCAT
CGGCATATAATCCATTGCCATACCAGCATGGATAGCCGCAATATATTCTGTCTTATTCTG
CTCCCAGCTTTGGTAATCCAAGGGTTTGTATCCTCCCTGAACCGCCATCACATCGGCTAA
AAGTCGTGATAAGCGACCGTTTCCCTCTCTGAAGGGATGAATGAGGATCAGCTCTACGTG
GATTATGGCAATAGCTTCAATGAGTTGCTCTTTGCTCATGCTGGCACAGGGCGTATAACG
GGCCAGGTATTTAGTGTCAAATTCGTGCAGTAATTTTGGCAATTGTGCAGACGGGGCGAA
CATAAAGCCACCTTTGCTGATATTTACCGTCCTTTCATGTCCCGCCCATTCGTAGATGTT
ACCTAACCAACGACGATGCCAGCTTTTCAGCGTATTTACGGTAATCTGCCCCAGCGGGAA
CTGCTCTTCAAAAACAGAATGATAAAGTTGTTCCAGAAGTACCAGCTCAGCACCGTCAAT
CTCATCAGAATCGGATATGCTCAATTTATTGGATAAAACCTGTTCACCAGAGTCTTTCTC
ATATTGACCTTCACTACTGGAAACATGGTATCGGCTCATGTAAAAACCCTGAATTGGTGA
GACATGGGTAATAGCAAAATTATAACGCCGAGTCAGTACCCGCGCTGCTGAAATTATACC
TCGACAGTGGCCTGTACCCACCCATCAAGCTTATCTGCCCAATCCTGCAATAACTTTGCG
TTCATCAAGATAAGTCGCGTGGTTATACGTGCGCCTCACATTATTGGTATCAGCATGGGC
AAGCTGAGCTTCGATAGCATCAGGCCGATAGCCCATCTCGTTTAAACGTGTGCTGCCTGT
AGTTCGGGTGGCATGTGGGCTGTAAGTTCCATTCCAGCCGAGGCTTTTAAGTAGCTGGCG
CAGCGAGTGCGATGTCATCGGGCCGCGTGGGTTATCTCGGCCCGGAAAGAGGTGCAGTCG
ATGCCCGGTTAACCCCTGTAGTGTTCTGAGCATGCTGACGGCTTGGGAGGGAAGGGGAAT
AACGTGTTCTCTGCGGGCTTTCATTCGTGTTGCCGGAATGGTCCACAGTGCATTATCGAG
ATCGAATTCTACCCATTCCGCTTCGGTGACTTCGGCTGGCCGCGCCAGTGTTCATCACAT
TAGCCACATGCAATAGTTAACCTGGTATGAGCCACGACTATTGTCAAAACAGCTTAATAG
TTTCCCGACTTGCTGCGGATTCAATGCCTGTTTGTGCTGCGTCTTGTTTGCCGGAAGTGC
CTTACGTACAGGCCAGACAGGATCGCTGTCTGCTCTGAGCGTTGCCACCGCCAGCTCAAA
AACCGATGAAATAGTGCGGCGGGCTTCAGCGGCCACGGTCGGTGCGCCGCGTTTAGCGGT
TTCCTGAAGTATTTTGAGAGTGTGATGCGGGGTGATTTCTCTGATAGGAAGTTTGCCGAT
AGCGGGGAAAACCACACGCTCCAGCATATCAAGACGGCGCGTTTTGGTGATTTCGGCCCA
GTCTTTCATCTGCAACCACTCTTTGGCGATGAGCTCAAAGGTGTTGGATGCATCGTTAAC
CTTGCGGATCTTCTCTAGCCTGTGCCGGGTTGACTCCCTCAGTGACTTGCTTACGCGCTT
GCTCACATTTCTCCCGCGCTTCGGCAAGTTTTACCGCTGGATACTCACCCAATGCGAACA
TGCTGGATTTACCGTTGAGCTTAAACCGATAGCGCCATGCCTTTTTGCCGTTGGGTTTCA
CTTCGAGATAGAGATCGTTGAAGTCATTGAGTCGATAGAGTTTTTTTCGGCTTAGCAGTG
CGGCATTGCGTATCAGTGAGCATAGCGAGTCCTTGTCTATTTCTTATACCGCTATGTACT
CACCAAAAATGAAGATGGAAACTGATTGTACTCATGCCTGTACTCATTTTTGACTGCGCT
GCCATGAGATGAAATGAGACGCCATAAAAAGAAAAATCCACGCAACTGCGTGGATTTTAT
GGGTTTGTCGACATTCATGAGATTCAGTGAAACCTCATGAAGACAACAGAAGCAAATTAG
ACGTTAAACAGGAAGTTCATAATATCGCCATCTTTAACGATATATTCTTTCCCTTCTGAA
CGCATTTTCCCGGCTTCTTTAGCGCCTTGTTCACCTTTGTAAGTGATGAAATCGTCAAAG
GCGATGGTCTGGGCGCGGATAAAACCTTTTTCGAAGTCGGTGTGGATTTTACCGGCTGCC
TGCGGGGCAGTGGCGCCGACCGGGATGGTCCAGGCGCGGACTTCTTTTACGCCAGCGGTG
AAGTAGGTTTGCAGGTTCAGCAATTCATAACCCGCGCGGATTACGCGGTTTAAGCCTGGC
TCTTCCAGACCCAGCTCGGCCATGAATTCATCGCGCTCTTCATCATCAAGTTCAGCAATG
TCAGATTCAACGGCGGCACAGACCGGCACTACCACGGAGCCTTCTTTAGCTGCGATTTCG
CGAACCTGATCCAGATAGGGGTTGTTCTCGAAGCCGTCTTCATTCACGTTGGCAATGTAC
ATCGTTGGCTTAAGGGTCAGGAAGCTCAGATAGCGGATCGCCGCTTTCTCTTCCGCGCTG
AGATCCAGCGCGCGCAGCATACCGGCGTTTTCCAACTGCGGCAGACATTTTTCCAGCGCG
GCTTGTTCAACTTTCGCGTCTTTATCCCCACCTTTGGCTTTCTTCTGTACGCGATGCAGC
GCGCGTTCACAGGTGTCCAGATCCGACAACGCCAGCTCAGTGTTGATGGTATCAATATCA
TCGGCAGGGTTGACCTTGCCCGAAACGTGAATGATGTTGTCGTTTTCAAAGCAACGCACT
ACGTGGCCGATGGCTTCGGTTTCGCGGATGTTGGTCAGGAATTGGTTGCCCAAACCTTCG
CCTTTGGATGCGCCTTTCACCAGACCGGCGATATCCACGAACTCCATGGTGGTGGGGACG
GTACGCTGTGGTTTGACGATTTCGGCCAACTGGTCGAGGCGCAGGTCCGGCATCGGCACT
ACGCCGGTGTTAGGCTCGATAGTACAAAACGGAAAGTTGGCCGCTTCGATGCCGGCTTTG
GTCAGCGCGTTGAACAGAGTGGATTTACCCACGTTAGGCAGCCCAACGATACCGCATTTG
AATCCCATGTTTATGTCACCTTAAAAATCACTAATCATCAGGCTTTGATTGGAAAAAGCC
TGTCAGAATGAAAAAAGTCAGTCTTGACGCCAATTATACACATAATGCGGCATGAACTCG
ATCCGCCCGATCGCCCATCATGACGCTTTGAACGCGTGCAGGCGGTTCATGGCTTTGATC
ATGTCTTCCTTCATCAGGATATCGGTGCAGCGCAATGATTCGTCAATCGCCTGATCGATC
AGCGTCTGTTCGCTGGTAGGCGGTTTGCCCAGCACAAATCCCACCACCTTGTTTTTATCG
CCTGGATGGCCGATGCCGATGCGTAAACGGTGAAAATTGGGGTTATTGCCGAGTTTACTG
ACGATATCTTTCAACCCATTGTGGCCGCCGTGACCGCCGCCGAGCTTCAGTTTGGCGACG
CCGGGCGGCAAGTCCAGTTCATCATGCGCCACCAGGATTTCATCCGGCGCGATGCGGTAG
AAGGTCGCCATCGCCGCCACCGCTTTGCCGCTCAGGTTCATGAACGTCGTGGGCACCAGC
AGACGCACATCGTTGCCTGCCAGCGTCAGGCGCGCGGTGTAGCCGAAAAACTTGCTCTCT
TCTTTTAGCGACTGCCGGTAGGCATCCGCCAGACGGTCAACGTACCAGGCACCGGCGTTA
TGGCGGGTGGCGGCGTATTCAGCGCCGGGGTTTGCCAGACCTACGATCAGTTTGATACCA
CTCATAATTTGATACGACTCACGCAATACTTTTCCGGGGTGGGGGTCGCCAAAAACAACG
CGACCCGTCGGGAGAATTGACAAAGCCGTTAGTGTAGCGCAGGGGCAGTTGATCACCAAC
ATGTGATCCTTCACGCAACCCCATTGCGGAGGGCTGTTTATACTGAGAATAAATCAGAAA
GACGCGCAGCACTATTCTAATTCGTTCCGTTGGTCTGATTATTTCCACTGGATATTTCTG
GAGGTGAAATATGAAACGTAGAAATGCTGTAATGATGGGCAATGTATTTATGGGATTAGG
TATGTTGCTTATGATCGCTGGAATAGCCTATTCGATTGCTAATCAATTGCCTGAATTGAA
TTTGCCGGGTTCACTCTATTACGTAGAACTGCTGGCTATTTTTTCCGGTGCAATACTGTG
GCTGGCGGGCGCGCGTATTAGTGGACGGGAAAACGTGACGGATCGTTATTGGTGGCTGAA
GCACTTTGATAAGCGTTGCCGCCGCGAGCGGCATCCCTGAGTAACGAGTAACGGCTATAT
CCAATAAGCGCTATTCGGTGAAAACCGGATAGTGGCAATGTCGCTTTATCCGTCGACATG
TTTATACCCATAATACTTCAAGTTGCAGGTGCTCTGGCTTTGCTACTCGGTCCCCCTGTG
TTTCGCTACTTTGGGACCGTATTACAAGGCTAAAATGAGCCTTGTCCTGCAATTTGAATT
ATTTTAAACATAAAATATATTATAAATTTTAAACATTCATTATACGGGAACATGTCTCAA
TAAACGCGCGTAACTTGGGTTGATTTCTACCCGCTTTAGAAAAGTAAAGAAAAAGGCCGT
CGTTTCCTGGAGAGCAGTCAAGCAGTGCGGGCTCGAGGCTTCCCGTTGCCAGTTCGCGTG
AAGTATGAAATGTAGACGAGTAGATGAGGCCGACCCCTTTAACAGCAAGGTTACGCATAA
GTTCACCATCATTGACCGTAATGGCTCCTGTCGGGTCAATACGTACTGTTTCATTGTTCT
CAATAAATTCCCAACGATAAATATCGCCTTTTTCCGGGCGACGAAACCGAATACATTCAT
GATGAACAAGATCATTGGTGACTTTAGGTTTCCCATGTAGTTTGAAATAGGCTGGAGCCC
CAAAAACCGCCCATTGAAAAGGCCTGGAAAGTCGTATCGCAATCATATCCTGCTCAATGT
ATGAACCGATCAAGATACCCGCATCATAACCCTCAGAAATAAAATTGTTGTGGCGATTAC
TGACAGTAATATCCAGGTTTACATTTGGCCATTCCTGGCGAAATGCGGGTAATAAAGGTT
CAATAACATGCGGTAAGGCCAGACGCTCTACGATTAACCTCAATGTCCCAGCCGGAGCCT
TTGACGACTGAACCGCGTCTTCGAGACTTACTGAAATTGCACGCGCAGCGGGCTCTATCT
TCAAGAGCAGGTTCTTTCCGGCCTCTGTCAATGCCATTTTACGCGTTGTCCTATGAAAAA
GTAGCATGCCAAGGCGATTCTCCAATTTCTGCAACGCTTGACTGATTGAACCTGGTGTTT
TGCCAAGATCGATAGCCGCTTTCCGAATACTAAGCCTTTTCGAGATAGCCAGAAATTCCG
GCAACCCATCAAAATCATTGTTCTGGCTCATCTCGAATCCTCTCGTATTATTTTCATCTC
GTTCGCGTATTTATATTCTGTGGTAATAATTCACCTTAATACAAGGCTATTGGCATGTTT
TTTTAAACAATCTGTTCCGTTTTAGCTGTCTACCTCTGGGTTTTGAACTCAGATACAGTG
AGGGCACACCAACAATCCGAAGGAAATCATATGTCACTTGCAACGTATTTTGTGCGTCTC
ATCATCGCCATTACCGTATTCTCGGCATCTGCTATTGCGGGGGCTGCCCAGGAAACTCAA
AAACAGGAAAAGATATTAATTGTCGTCTCCAGTCTGGATAAGAAAACAGAAAATCTCGTT
GGGGGGTTTTGGTTTCCAGAATTGACTCATCCAGTAAAGGTCTTTGATAAAGCGGGTTTT
GACTTTGACATTGCAAGTCCCAAAGGTGGCTTGGCTCCTTTCGATGGTTTCGACTTGAAA
GATCAGGCTAGCCTGGATTTTTGGACCAACCCTCAACACCGAAACAAGCTTGGTCAAACG
ATTAAATTATCGGATGTTGACCCATCAAAATATTCTGCGATTCTGCTCGTCGGTGGTCAT
GGTCCGATGTGGGATTTTGTAAATAATACTGAACTCAATAATATTGTGCGAACTATGTAC
GAAAACAATGATGTTATTAGTGCTGTTTGTCATGGCCCGGCAGGGCTCATAAATGTGAAA
CTCAGCAACGGTGAAAGCTTAATCAAAGATCGTCGCCTCACCGGATTTACAGCAGCGGAA
GAGGTTTCCCGGCAGTATGACAAGATCGTGCCATTTGAACTGGAAGGTGCTTTGAAGAAA
GGCGGGGCAAAGTTTGAAGAAGCACCAATATTTGAGAACAACGTTGTTGTTGATGGGCGT
TTAATGACCGGACAAAACCCAGCTTCTGCAACGGCGCTTGGGGAAGCTGTAGTTAAAGCG
TTACAAGCCAGGACTCAGCGCAAAGTTGCTCTATAACCGATCATTCCGGTCTATACCCCA
AATAATTCGAGTTGCAGGAAGGCGGCAAGTGAATGAATCCCGATGAGCTTACTCAGGCAA
GTGATTCGGGTGAACGAACGTAGCCAACGCACCTGCAACTTGAAGTATGACGGGTATATT
TAAGGATCCTGTTGAACGATTGAGTATTTCAGTAAAAATACGGAAATGTTCTTCGTCTCT
AATAAAAACGCCACCGGATAATCATTATCCGGTGGCGTAGTCATTGCAGCCGAAATATCG
ATTAGTGCTCGAACATCGCAGAAATGGATTCTTCGTTGCTGATACGGCGGATGGCTTCTG
CCAGCATGCCTGATAATGTCAGCGTGCGTACGTTTGGCAGCGACTTGATATTTTCCGACA
GCGGAATGGTATCGCAGACAATCACTTCATCAATGACAGAGTTCTTGATGTTCTCGTAAG
CGTTGCCAGAGAAGATCGGATGGGTGGCGTAGGCGAAGACGCGTTTGGCGCCACGCTCTT
TCAGGGCTTCCGCCGCTTTGCACAGGGTGCCGCCGGTGTCGATCATGTCGTCGACCAGCA
CGCAATCACGGCCGGCTACGTCACCGATGATATGCATCACCTGAGAGACGTTGGCGCGCG
GGCGGCGCTTGTCGATGATTGCCATGTCGGTGTCGTTCAGCAGTTTGGCGATAGCGCGAG
CACGAACCACGCCGCCGATATCCGGAGAAACGACGATCGGGTTGTCCAGACTCTGTTGCA
ACATGTCTTCCAGCAGAATCGGGCTGCCGAACACGTTGTCTACCGGTACGTCGAAGAACC
CCTGAATCTGTTCGGCGTGGAGATCCACCGTCAGGACACGGTCAACGCCGACGCTGGAAA
GGAAGTCAGCCACAACTTTGGCGGTAATCGGCACGCGGGCGGAGCGTACACGGCGATCCT
GACGTGCATAGCCGAAGTAGGGGATGACAGCGGTAATACGTCCTGCGGAAGCGCGGCGCA
GGGCATCAACCATGACGACCAGCTCCATCAGATTGTCATTGGTGGGAGCACAGGTCGACT
GGATGATGAAAATATCACCACCGCGTACATTTTCGTTGATTTGTACGCTGACTTCGCCGT
CGCTAAAACGACCAACAGCAGCGTCGCCCAGACTGGTGTACAAACGGTTGGCAATACGTT
GTGCTAGTTCCGGTGTGGCGTTACCAGCAAAAAGCTTCATATCAGGCACGAGAAGAACCT
CAAGCTTGCGTCCAGAGAAATATTCCACCTGCGGAAGGCCGTGTGTCTTACCGCAAGCAG
GATATACATACGGGTGTATGCAAAAGATAGCTAGAACATCACGGTCGGCAGTGGTGTTTT
AGCAATCCTTAGATTGCCCGGAAAGCCGCCGTTGCAACGGGGAAACGTTAACACCACGCG
CAACAAAGCCATGTAATCCTTCCGGGGCCCGGTTTAGCACCTGACGAGCGGCGGACTCGG
TGTCGAATTCGGCAAACACGCAAGCGCCGGTGCCGGTCAGGCGCGACGGTGCGTATTCTA
ACAGCCATAAAAGTCGCTCTTCAACCTCACGAAAACGTTTTCTTGCGACAGCCTCACAAT
CGTTGCTGAAAGTTTGTGTCAGTAATTGTGACAGCGGGCGTACCGGCGTATCTCGCGTCA
AATCCGGATCGGCAAAGATAAGCGGGGTCGGAATGCTGACGCCGGGATGAATCACCAGAT
ACCATTTTTCCGGCGGTGATGCGGGCGTCAGCTGTTCTCCCACGCCTTCGGCGAACGCGG
CGTGCCCATGCACGAATACCGGGACATCCGCTCCCAGTTTCAGGCCCAGTGCGGCCAGCG
TGTCGACCGGTATCTGGCTGCCCCACAGCTGGTTCAGCGCCACCAGTACGGTGGCGGCGT
TTGACGAACCACCGCCCAGGCCGCCGCCCATCGGCAGACGTTTGTCGACGGCGATATCGG
CGCCGGCAAACGGTAACCCGGCCTGCTGACAATAGGTCTGCAACTGGCGGGCGGCGCGAA
CCGCCAGATTTTGTTCATCGGGGACACCGGGTAACGGCGTCAATAACACAATTTGCTGAT
CTTGCCGTGGGGTGATGGTCAGAGTGTCGCCGTAATCCAAAAACTGAAACAGCGTCTGCA
GATTGTGGTAGCCGTCCGGGCGACGGCCGGTGATGTACAAAAACAGATTCAGCTTGGCCG
GGGAGGGCCAGTGATTGCATGCGGTCGCCATGATTTATTGCGTCGTCCAGTTATCCATTT
TCAGTTTGATGCGCTGCTCGCCCTGCGTCAGTTCCAGGCTTTGCGGCAACGGCAGCGGGC
CATCGGTATAGGACTGATAAGACACGCTCCAGTGCTGGTCGCCCTGCTGATAGTTTACGC
TGCGCAGCAGCGCGTGCTCATCCAGTGCAAAATCCTGTGCGTCACCCGGCAGACCGAGCA
TCCACTGGCGCAAATTATCGAGCGGGATAGCCATGCCGGTTAACTGCTGAACCATGTATT
GCGCGTCTTTACCCACGTAGCGTTTGCCCTGGCCGTCGGTGATCTGAACGCTGTCCGTGC
TGGCTTGCAGTTCCAGTTCGGTGCTGCCCAGCGGGCTGGTCAGCAGCAAACGGTAACGCT
GCGGCGAGAATTGCTGCCAGAAGAAACGGGCGTACAGTTTTTTCCTATCGGAAATATAGG
CGAATGAGCCGCGGGTCTGATAGTGGCTCAGATTTTGTACTTTTTGCTCATGCTCGCGCC
ACTCAGGAGAGGTCGGTTTTTTACCCGGCAAGGTGGGTTGCGTCAGGGTACAGGCTGTCA
GTAACACACTCGCCAAAGGCAGTAACCGTAAGGCGCGAATGGGATTATTGGGCATGTCGA
AAAGGTCCTGTTACAAGCATCATGGGTTCACAACAAGGCGTCACGCTAGCGGGGTTGGCT
GGCAGCGTCAATGTCTGTGATGCTGCCCGGCTCGGTGGCGACAACGTGAACGCGGTCGCC
CAGGGTCACTTTTCTTGCCCGCAGGCTTCAAGTAGAATGCCCCTCAGATGAAACCCATAC
TAACACCGGGATTACTCTGTAAACCATGACCCTGCTTGCGCTTGGCATCAATCATAAAAC
AGCACCCGTCTCTCTGCGGGAGCGCGTGGCGTTCTCTGCGGACAGACAGGGGCAGGCGCT
GCACAGTCTGTTACAGCAACCGTTGGTACAGGGGGGGGTGTTGCTTTCCACCTGTAACCG
CACCGAACTTTATCTCAGCGTGGAAGAGCAGGAAAATCGGCGCGAACAGCTGATCGCCTG
GTTGTGTGATTATCACCGGCTCAGTCCTGATGACATCCGCAAAAACCTCTACTGGCACGA
AGGCAACGCCGCGGTTAGCCATCTGATGCGAGTTGCCAGCGGACTGGATTCGTTGGTGCT
GGGCGAACCCCAGATTCTGGGGCAGGTTAAAAAAGCCTTCGCCGACTCTCAGCGCGAACG
TTCGCTGTCGGGCGATCTGGAGCGCATGTTCCAGAAGTCGTTTACCGTCGCTAAACGGGT
GCGCACCGAAACTGATATCGGCGCCAGCGCGGTGTCGGTGGCGTTTGCCGCCTGTACGCT
GGCGCGTCAGATTTTCGAATCGCTGGCTGACGTCAATGTCCTGCTGGTGGGCGCAGGTGA
AACCATCGAACTGGTATCCCGCCATTTGCGCGAGCACCGCGTGAAACGGATGGTGATTGC
CAACCGGACGCGCGAGCGCGCTCAGGTGCTGGCCGAAGAAGTGGGCGCCGACGTGATTAC
GTTGGCGGAGCTGGATGCTTATTTGCCGCAGGCGGACATCGTCATCAGTTCTACCGCCAG
TACGTTGCCCATCATCGGCAAAGGGATGATGGAGCGTACGATGAAAACCCGCCGCAATCA
GCCGATGCTGATGGTGGACATCGCCGTACCGCGCGATATCGAACCTGAAGTAGGGCGATT
ACCGAACATTTATCTGTATAGCGTCGATGATCTGCAGGCCATCATTCAGCATAATCTGGC
GCAGCGAAAGGCCGCGGCCATTCAGGCTGAGTCCATCGTGCAGCAGGAGTGCTCGGAATT
TATGGCCTGGCTGCGCGCGCAGGCGGCGGTGGACACCATCCGCGACTATCGTTCTCAGGC
CGACCGCCTGCGTGAGGACATGACCGCCAAAGCGTTGGCGGCGATACAGAATGGCGGCGA
TGTGGATGCCGTCGTGCAGGAACTGGCGCACCGGCTGACCAATCGCCTGATTCATGCTCC
CACCCGTTCATTGCAACAGGCCGCCCGCGACGGCGATCTGGATCGTTTGCAGATTTTGCG
TGACAGCCTCGGCCTGAACTAGCATTCTTCTTCCCCCATAATGATTCAACACAGGATTGA
ACTGCCCGCATGAAGCCTTCTATTGTTGCCAAACTGGAAGCGTTACAAGAGCGCCATGAA
GAAGTGCAGGCGCTGTTGGGAGAGCCCAGCGTGATTGCCGATATGGACCGTTTCCGGGCG
TTGTCCCGCGAGTACGCGCAACTTACCGACATTACCCGTTGCTTTCAGCGCTGGCAGCAG
ACGCAGGATGATCTCGCTACGGCCGAACTGATGCTGGATGACCCCGAAATGCGCGATTTG
GCGCAGGACGAACTGAAAATGGCCAAAGCGGCCAGCGAAGAACTGGAACAGCAACTGCAG
GTGCTGTTGCTGCCGAAGGATCCGGATGACGAACGCGGCTGTTTCCTCGAAATTCGCGCC
GGCACCGGCGGTGATGAAGCCGCGCTGTTTGCCGGCGATCTGTTCCGTATGTACAGCCGT
TATGCCGAATCCCGCCGTTGGAAGATTGAAATCATGAGTACAAACGACGGCGAACACGGC
GGTTATAAAGAGATGATCGCCAAGGTGGCGGGCGATGGCGCTTACGGCCAGTTGAAATTC
GAGTCCGGTGGTCACCGGGTGCAGAGAGTGCCGGCCACCGAGTCGCAGGGGCGTATCCAT
ACCTCCGCTTGCACCGTAGCGGTGATGCCGGCAGTACCGGAAGCGGAACTGCCGGATATC
AACCCTGCCGATCTGAGAATCGATACCTTCCGCTCCTCCGGCGCGGGTGGGCAGCACGTC
AATACCACCGATTCCGCTATCCGTATCACCCATCTGCCGACCGGCATTGTGGTGGAGTGT
CAGGATGAGCGTTCACAGCACAAGAACAAAGCCAAAGCGTTGTCGGTGCTGGGTGCTCGC
ATTCGCGCCGCGGAAATGCAAAAGCGTCAGCAGGAAGAAGCCTCGACCCGGCGTAATTTG
TTGGGCAGCGGCGATCGTTCCGACCGTATCCGCACCTACAACTTTCCACAGGGAAGGGTG
ACCGATCACCGCATCAACCTGACGCTGTATCGGCTGGACGAAGCGATGGAAGGCAAACTG
GATATGTTGATTCAGCCTATCGTGCAGGAATATCAGGCGGATCAACTGGCGGCGCTGGCC
GAGCAGGATCAATGAATTATCATGACTGGCTGAAACAGGCGGCAGCCCAGCTGCAGGCAA
GCGACAGCCCGAAGCGAGACGCCGAGATCCTGCTGGAACATGTGACCGGCAAACGTCGCA
CGTTTCTGCTGGCTTTTGGTGAAACCGAGTTGACCGATGGCGAGGGCTCGGCACTTGAAG
CCTTGCTGGCGCGGCGCGTCGTCGGCGAACCGATTGCCTACCTGGTCGGGCACCGGGAGT
TCTGGTCGCTGCCGCTGGCCGTATCGCCTGCGACGTTGATCCCGCGTCCGGATACCGAAT
GTTTGGTTGAACACGCGCTGGCGCATTTGCCTGCTTGCGCGGCATCGGTGCTGGATTTGG
GCACCGGCACCGGAGCGATTGCATTGGCGATTGCGCATGAGCGGCCGGATTGTCAGGTCG
TGGGCATTGATCGTCAGCGTGATGCGGTGGCGCTGGCCAGTCATAATGCCAGCCAGTTGG
GGATCGCCAACGCCCGGTTTTTGCCGGGAGACTGGTTTTCGCCGCTGGATGAGCAACGTT
TCTCTCTGATTGTCAGCAATCCGCCGTACATTGACGAGCATGACCCGCACCTGTCGTGTG
GCGATGTGCGTTTCGAGCCTGCCAGCGCGCTGGTGGCGGGAGAGGCGGGGCTGGCCGATT
TGCGGCAGATTATCCGGCAGGCGGGGGCATTTTTGCTGGATAACGGCTGGTTGCTGCTGG
AACACGGCTGGCAGCAAGGCGATGCGGTACGGTCATTACTGACGCAGTACGGTTTTGTGC
AGGTGAAAACCTGCCGCGATTATGGCGATAATGAGCGGGTGACGCTGGGGCAATGGCCCG
TCGGGGCTTGAGCAGGATCACATTGGTAATGATTAGCCATGATTATCGCTTGTCGTTCTG
GACAGACCTGCTGACGAGCGCCAGGTTTGGCATTATTATCTGATCCGCTGGCTTCAGCGC
CCGCAAGGCATGCATGGGCTGATAGAGAAGTTTGCTTTTTCAGGCGTGCAGCTGACGTTA
TCTTTGCTTGATGGAATAACTATGAGTTCTATTGCTGATTTTGAATTTAACCAGTCACCC
TTAAGTGAAGGCGTGATTCTGGTTTCCCAGTCAATACGCCGCGATTTTTCCGCGCAGGAA
GTGAGACAAAATCTGCAACAACTCGTTGAAGAAGCGCGGACGACCATCTCCGCCGATCTG
GATCAGGATCAACAGCTGGAACAGCTCATTGAGCTCTTTTTCCATACCTGGGGCTTTGGC
GGCGCCAGCGGCGTTTATCATTTGTCCGACGTACTGTGGCTGGACAATGTGCTGGCGACC
CGTCAGGGGATGCCGGTGTCGTTGGGAATTATCTTTCTGCATATTGCCAATCAGCTGGGG
CTTCCGCTGATGCCGGTGATTTTCCCGACCCAGTTAATTTTACGCGCCGACTGGCTCGAC
GATGAAATATGGCTGATTAATCCGCTGAACGGCGACACGCTGAGCGAACACGTGCTGGAA
GTGTGGCTAAAAGGCAACATTGGTCTCTCCGCCAGGCTGATGGACAGCGATCTGGATGAA
GCGGAAAACGTGATGATTGTCCGCAAGCTGCTGGATACGCTCAAGGTCGCGCTGATGGAA
GAGAAACAGATGGAGCTGGCGCTGCGCACCAGTGAAGCCGTGTTGCAGTTCGATCCGGAA
GATCCGTATGAAATCCGTGACCGTGGCCTGATTTACGCACAACTGGATTGCGACCATATC
GCCTTGTCAGATCTGAGCTATTTCGTGGAACAATGCCCGGAAGATCCGGTCAGCGAAATG
ATCAAGGTGCAGATTCACTCCATCGAGCAGAAGCAGATTGTGCTGCACTAGTTCGGTAAA
GAGCCTGACCCCCGACTATCTGATTTATCCGACAATAAGGTAAGTTTATGAACAATAAAG
TGGTTAACATCGGAGATATCCCGGTTGCCAACTCTCTGCCGTTTGTACTGTTTGGCGGTA
TGAATGTGCTCGAATCCCGCGATCTGGCGATGCGGATTTGCGAACACTATGTCACGGTAA
CGCAGAAACTGGGCATTCCCTATGTTTTCAAAGCGTCTTTTGATAAGGCGAACCGCTCTT
CCATCAACGCTTACCGTGGTCCGGGTCTGGAAGAAGGGATGAAGATTTTCCAGGAACTGA
AGCAAACTTTTGGCGTAAAAATCATTACTGACGTGCATGAACCGCAGCAGGCACAGCCGG
TATCCGAGGTAGTGGATGTGATTCAACTGCCAGCCTTCCTCGCTCGTCAGACCGATCTGG
TGGAAGCGATGGCGAAAACCGGCGCGGTCATCAACATCAAGAAACCGCAGTTCATCAGCC
CGGGGCAGGTAGGCAATATTGTGGATAAATTCCGCGAGGGCGGCAACGAGCAGGTGATTC
TGTGCGATCGCGGCAGTAACTTTGGCTACGATAACCTGGTGGTGGACATGCTGGGCTTTA
ATGTCATGAAGCAGGTTTCCCACGGCGCGCCGGTGATTTTCGATGTCACCCACGCGTTGC
AATGTCGCGACCCGTTCGGCGCCGCGTCTGGCGGACGCCGTGCTCAGGTGGCTGAACTGG
CGCGTGCCGGTATGGCGGTCGGGATTGCGGGGTTGTTTATTGAAGCCCACCCGGAACCGA
ACAGCGCCATGTGCGACGGCCCTTCCGCTTTGCCGCTGGCTAAACTGGAACCGTTCCTGC
AGCAAATGAAAGCGATCGATGAACTGGTCAAAAGTTTCCCGGAACTGGATACCAGCAACT
GATTTATTCGCAGATATAAAAAAACCGCCAACAGGCGGTTTTTTTATGCATCGTGCAACG
ATTATTTGTACAAAACGGTTATTTGTACAAATCGGCGCCGATGGTGTAATGATCGCCGTT
TTCCTGCCACTCTTTGGTGATGTGGTAGAACTTAGCGCCTTTTTTCGCCGCCCGCTTCGC
TACCTCTTCAGAGATATCAGTCGGGCTGTTGAAGCTGCCGCGGAAAGTGATGGAATCAAA
CGGCGCCATCTGTGCCGCTGTCGCGTTATTCAGCTCCTGAATTTTCGTGCCATTAGACAT
CGTGACGCTGTAACGTGATCCAACCGACGAAGACTGAGTCTGGAAGAAGTTGCCGACCTT
GTCGCTCAGACTGGAAGACGTCGCCACGCCGGGGATTTCCACTTTGGAGGCTGCTGCGCC
GCCAGCGGCAATCGCTGCTTTGCCAGCTTCCGAGTCTGCCGGAATGGCGTCCGGGCTTTG
CACCTGACGTTTCGCCGCATCTTTCTTGTAGACGAAAGCGGTGATGGACTGGGTTGCGCC
GCTGGAGTTGATATCGACCTGACGCGCGATATAGAAGGAATACGCGTTTTTCTGTTTGGC
GGCTTTGCCGATAGCTTCATTCACTTCCGGCTGGTTGCCAAAATAACCGGTGACGGTGAC
CGTATCATAGGGTTCCAGGCGTACCGCGTCATCTTTCGGTAGTTCTTTCACGCCGCTGAA
TTCACGGTAGTTGGTGTCTTTGGTCGCTTCCGGCGCGTCCTTGTGGTACAGATCCACGGT
GACGGCCCAGCGCCCACCATTCACTTCCGAGGTGCTTTGAATATAAAAAGCCGCGGCGCC
ACGTTCATCCGCCTTTTTAGAGGCATCGGTCGCTGCTTCGTAAATGGCATCGTAACGACC
TAAAAAGGTAATACGCTCAAAGGGTTTTAGTGATTCTGCTTTCTCTGGCGTAAGTTCCTG
CGCAGCCTGCGCCGAAAACGCTACTATTGATAAAAGAGTTGATGCAACAACGCTAGTTTT
CAGCTTCATAAAAAATCCTTTCGCCTGACGCATACGGTGAATACGTACCAAGCCATCTTC
TGTGGTAGCCGCTGATTATGGCATGGAACCTGACGTTATGCCTCTGCATTTTAAGCCAAA
TCCCGCAAAACCGCTGCGTTAATACAGGAAGAAGAGAAAAATGGAAATAATCACAATTAA
TAACCGAATTCCTTTTATAAACGATATTTATCAGGCTTAGTGTGCTTAACAAAGCGTTAA
CAGGGCCTTTTTGTGAGATGGCTCGAAACACTGATATGGTAATAATGGTAGAAAAATCTG
TTTTAGCTGTGATTTTTAACCACAAATAAGCATCGTCACCTGCCAAAATTCTGCTTTTAG
AACCTAATGGTTTTAGCGGTGGATCATTAATTCCATTTTAAGTAGGTTATAAAGGGAGTT
ATCGCTATCGCTGAGGGTGCTGGCAACGGCGACAAGTTAGTTTTTAGGTGATTGACATAC
CCATATAAAACCTTCGTGACAACGAAAAGGGATTCACAATGCGTATTGGTGTACCAAAAG
AGAGGTTGGCCAATGAAGCCCGTGTCGCAGCCACGCCAAAAACGGTGGAGCAACTGCTGA
AACTGGGCTTTGAGGTCGCCATTGAGCGTGGGGCTGGAAAGCTCGCCAGTTTTGAGGATG
AGGCTTACGAGCAAGCCGGCGCGACGATTCTGGATACGGCGGCGGTCTGGCAGAGCGATA
TCCTGCTCAAGGTTAACGCCCCGCTGGATGAGGAAGTGGAGTGGACCCGTGCCGGCAGCA
CGATTATCAGCTTCATCTGGCCGGCACAGAACCCGGCATTGCTGGAAACGCTGGCGGCGC
GCCAGGTAACCGTGCTGGCGATGGATTCCGTTCCCCGTATTTCGCGTGCCCAGTCCATGG
ATGCGCTGAGTTCGATGGCGAATATTGCCGGTTATCGCGCCATTGTTGAAGCCGCGCATG
AATTCGGTCGTTTCTTCACCGGTCAGATCACGGCGGCAGGTAAAGTGCCGCCGGCCAAGG
TACTGATTATCGGCGCTGGAGTGGCCGGCCTGGCTGCGATTGGCGCGGCAGGCAGCCTGG
GCGCCATTGTGCGTGCGTTTGATACCCGCCCGGAAGTGAAAGAACAGGTTAAAAGCATGG
GCGCCGAGTTCCTGGAACTGGAATTCGAAGAAGAAGCCGGCAGCGGCGACGGCTACGCCA
AGGTGATGTCCGAAGCCTTTATCAAGGCTGAAATGGCGTTGTTTGCGGCGCAGGCGCAAG
AGGTGGATATTCTTGTCACCACGGCGCTGATTCCCGGCAAACCGGCTCCACGTCTGATCA
CCAAAGAGATGGTGCAGGGCATGAAACCCGGCAGCGTGATTGTCGACCTGGCGGCGCAGA
CCGGCGGCAACTGCGAACTGACCGTCGCGGATCGGGTAACGGTAACGGAAAATGGCGTGA
AAATCATCGGTTATACCGATCTGCCGAGCCGTTTGCCGACCCAGTCTTCGCAACTGTATG
GCACCAACCTGGTGAACCTGCTGAAGCTGCTGTGCAAAGAGAAAAACGGCGAGATCGATA
TCGATTTTGAGGATACCGTCATTCGTGGCGTAACGGTTATCAAGGCCGGCGAAATCACTT
GGCCAGCGCCGCCGATTCAGGTCTCCGCTCAACCACAACAGGCCAAACCGGCCGCTGCGG
CCGTCGCGCAGAAGGACGCTACGCCCGCGTCGCCCTGGAAAAAATTCATTTTCATCGCTA
TCGCTATTGTGCTGTTTGGCTGGTTGGCGAATGTGGCGCCGAAAGAGTTCCTGTCGCACT
TCACCGTATTCGCGCTGTCCTGCGTGGTGGGGTACTACGTGGTCTGGAATGTCAGCCACG
CGCTGCATACGCCGTTGATGTCGGTCACCAATGCCATTTCCGGCATCATTGTGGTGGGCG
CGTTGTTGCAGATCGGACATGGTGGATGGGTGTCCTTTTTCTCCTTCATCGCCGTGCTGA
TCGCCAGCATCAATATTTTCGGCGGGTTTACCGTCACTCAGCGCATGCTGAAAATGTTCC
GCAAGAATTAAGGGGTAACGGATGTCTGGAGGACTAGTGACGGCAGCGTATATCGTTGCT
GCAATTTTGTTTATTTTCAGCCTGGCTGGCTTATCCAAACACGAGACGTCCCGTCAGGGG
AACATTTTCGGCATCAGCGGGATGACCATTGCGCTGCTGGCGACCATTCTGGGGCCGAAC
GCCGGCAACGTGGGATGGATTATCGCGGCGATGGTGATTGGCGGCACTATCGGCGTGTAT
CTGGCTCGCAAGGTGGAAATGACCGAGATGCCGGAGCTGGTGGCGATTCTGCACAGCTTT
GTCGGTCTGGCGGCGGTGCTGGTCGGCTTTAACAGCTTTATCGGCGAAGGCGATATTGCT
GACCCGATCATGGAAAATATCCATCTGACCGAAGTGTTTCTGGGGATTTTCATCGGTTCG
GTGACCTTTACCGGCTCGATCGTCGCGTTTGGCAAACTACGCGGTCTGATCTCATCCAAA
CCGTTGATGCTGCCTAACCGTCATAAGCTGAATCTGCTGGCGCTGGTATTGTCATTCCTG
CTGTTGCTGGTGTTTGTTAAAACCGGCAGCGTAGCAATGCAGGTGTTTGCGCTGTTGCTG
ATGACGCTGATTGCGCTGGCGTTTGGCTGGCATCTGGTGGCGTCTATCGGCGGCGCGGAC
ATGCCGGTGGTGGTTTCCATGCTGAACTCCTATTCCGGTTGGGCTGCGGCGGCAGCTGGC
TTCATGCTGAGCAACGATCTGCTGATCGTCACCGGCGCGCTAGTGGGTTCTTCCGGCGCC
ATCCTGTCGTACATCATGTGCAAGGCGATGAATCGGTCGTTCATTAGCGTCATTGCTGGT
GGTTTCGGTACCGACGGCTCCTCCACTGGCAGTGATGAAGCGGTTGGCGAACATCGTGAA
ACCACGGCGGAAGAGGTGGCGGAACTGCTGAAAAACTCTACGTCGGTGATCATTACGCCG
GGGTACGGCATGGCGGTGGCGCAGGCACAGTATCCGGTGCATGACATTACCGCCAAACTG
CGGGCTCGCGGCATTAATGTGCGTTTCGGTATTCACCCGGTCGCCGGGCGTTTGCCTGGA
CATATGAACGTTCTGCTGGCGGAAGCCAAAGTGCCTTACGATATCGTGCTGGAGATGGAT
GAAATCAATGATGATTTCGTTGATACCGACACCGTACTGGTGATTGGCGCCAACGATACC
GTCAACCCGGCGGCACAGGACGATCCGCATAGCCCGATTGCCGGTATGCCGGTGCTGGAA
GTGTGGAAGGCGCAAAACGTTATTGTGTTCAAGCGTTCGATGAATACCGGCTATGCTGGT
GTGCAGAACCCGCTGTTTTTCAAAGAAAACACCCAGATGCTGTTTGGCGATGCCAAAGAA
AGCGTCGAGGCGATTCTGAAAGCGCTGTAAGCCTGATCCCGCCAGAAGGCGGTCGACTGC
AGGAACACAACGGGGGCCGTCTGGCCCCCGTTGTTATGTGGTGGTATGCGCGACGAGCGG
CAGCCGTCAGGCGTTTTCATCCGGATTGTCGGCTTCTTCCTGCTGGGTCACAGGAGAGGC
GAAATCGTCCGGCTTGATAGCCAGCAGATCGCACTTAAGGTGGTCAATGACATGTTCCAC
TGTGTTGCCGATAAACGCAGCGGACAAACCGGTCCGCCCCAGCGATCCCAGCACTACCAC
GCCAGCCTGCAAATGTTCTGCCAGATCGGGAATGACTTCTTCCGGCAATCCTTTCTCCAC
ATGAGTAACGCGTTCGTCCAGGTTGAATTTCTGTCGCAGTGATTTCATCGCCAGCAGGTG
CTGACCACGAATGGCGCCGTTGTAAACACCGGGGTCGAAATCCGGCAATTCGATGGCGAT
ATTGATGGGCGTGACCGGATAGGCGCCCACCAGATGGACCTCGGTCTGATTAACCTGACG
AGCCAGATCCAGCGCTTCCGATACCAGTTTGATATTGAGCGGGTCGTGATACGGGTCTTC
GCTGGCCAGATTGACCGCCACCAGCGCACGGCTGTCTTCCGGCCACGGCTGATCTTTCAC
CATCCAGACCGGGCAGGGGCATTTACGCAACAACTGCCAGTCGGTCGGGGTGAAAATCAC
CGCCTCCAGCCTGTCGTGCTGATGAGCCATTTTGAGCAATAAGTCGTGTTTACCGGCAAT
GACCTCCTGAATAATGGCTTCATAAGGTTTGTTATGCCAGACCACCTTGATATCAATAGC
GATTCCCGCATCAAGATAGTATTTACACTGTTCCGCAATCCATTCGGTTCGTTGGGCGAT
AACCCCTTGTCTCATCTCGGTTCTTTCATCCGGAGATAGCAGGGTGGTCATTTCGTAGGA
AAAGTCGTAGATAGGCAAAAACGCCTTGATACGGCCACCAAGTCGCTGGACCAGATAAAC
GGCCCGTCGCAACGCGGGCTGGTCATCCTGATTGGGGTCAATAGCTACCAGTAAGTTCTG
ATACTTCGCCATAGCTCCTCCTGTTGGCTGTCACTCTGCAGCCTGCCCGTTAAGAGTAAC
GCAAGGAAATCGCTTTGAACAACTGGTGATGAAGACCGGATCGACAATTCAGAGCAATCA
TTGATCCGGTCAGGGGAAGGCGGTGCTACGCTTTGCTACGCGAGGTGCCAGCCAGTTCGG
CCAGCGTTTCGATATTTTCGATCGTGATGTATTTGCCTTTCACCGCCAGCATGCCGCTTT
TCTGGAAACGGCCAAGCAGGCGACTGATGGTTTCCACCGTCAGGCCAAGATAGTTGCCGA
TGTCGCCACGGGTCATGGTCAGGCGGAATTCGCGGGGCGAGAAGCCACGCTGGGCGAAAC
GGCGGGACAGGTTGTAGATGAACGCCGCCAGCCGCTCTTCGGCATTTTTCTTTGACAACA
GCAGGATCATGTCCTGATCGCCACGGATTTCGCCGCTCATCAGCCGCATCATCTGTTGAC
GCAGATTGGGCATTTTTCCGGACAGGTCATCCAGCGTTTCAAACGGAATCTCGCACACCA
TGGAGGTTTCCAGCGCCTGAGCAAAGCTGGGATGCTGGGCGTTGCCGATGGCATCAAACC
CGACCAGATCGCCCGCCAGATGGAAGCCGGTGATCTGCTCATCACCCTGTTCGGTGATGG
TGTAACTTTTGATGGTGCCTGAGCGGATGGCATACAGTGATTTCAGTTCATCACCGGCCT
TGAACAACGCTTGCCCTTTCTGGATGGGTTTCTTCCTTTCGATGATGTTGTCGAGCTGGT
CAAGTTCATGCTCGTTCAGCGTGAAAGGAATACAGAGCTGGCTGATGCTGCAATCCTGAC
AATGGATTGCGCAGCCGCCAGACTGAATGCGTCGGATTATTCGCTTTTCAGGAATCATAG
ACTTTACTCAGGCGATAATTGATATCGGTCAATTTTAACAGCTTTTATTGGGTCTGATAA
GATCTGCTATCTCTGGAACTGACCAATAAATAGTGAGCTTATTAATATTTTTACCATCAC
ATTCGGATTTTTTACCCTGCGGCTACGTCATCTACGGTAAGTTAATGGTCGGTATTGAAT
AAATTCTGCTGTGGCAAATACCCTTCGTGAGTTAATAACCATTGTTTACGATGAATGCCG
CCGGCATAACCGGTGAGCGCGCCTTGCGCACCGATAACACGATGGCAGGGGACCACGATA
CTGATCGGGTTGGCGCCATTGGCCAGACCAACGGCGCGGGCGGCGCCCGGTTGCCCGAGT
CTGGCGGCCAGTTCGCCGTAAGTAGTTGTACTACCGCAGGATATAGTGCGAAGCGCCTGC
CATACCTGGCGCTGAAAATCCGTACCGGCGGCGGCCACTGGCAACGATTCAATGATATGC
AGGTCGCCGGCGAAATAGGCGCGCAGAGTATCGGTTAATCCACCAGGATTACCACAAGCT
TTTAACACGAATGGATCGTGACGATAACGCTTATTCAGAGATTGATATAATTTTTCTTCA
TATTCACGCCATTCCACTGCCCTAAGGTGATAATTTTCATCGGCAATCAATAATAATTCC
CCGATGGGCGTTGGTAGCGTGTCAAATAAAAATGTCTGCATGGGTATCGTGCTGTGAAAC
GTCGGTCAATTACGATGACGCTGTAACCTGATTTAAACGTGGTCAGCATTGTCGCTTTAA
TAGCGTCGTCTGTCACATAAAAACTGCATGGTTTTCTCAGGAAAGCGTCGGAGACGGCGG
GTGGGGAAAGGGCCGGCGCCGGTTGAAGGCCGATTTAGGAGGAGGCGAGTTTTTGCAGGG
TGGTCAACTGGTTGACGGCATCCTGCATAGCATCCATACCTTTGGCAAGATCCTTCAAAT
TACCCAGGTTAGCGGTCATATTGGACCGGTCTTTCTCGGTTTCCGCGCTCATATCGGCGA
TTTGATTCGCCGCCGAGATGCTTTTATCCGCCATCTGCGTTGTCGTCGTTACCGTCTGCT
GTGCAATGGTGCGAATATGCGCGATGGTTTCAACGGCTTCGTTGATGCTGTGAGTGGTGG
CATCCACCTGCTCTTTGGATGAGCTGGCCAGTTTGCGTACCTCGTCGGCGACCACGGCGA
ATCCCCGGCCCGCCTCGCCGGCGCGCGCGGCCTCCACCGCCGCATTCAGCGCCAGCAGAT
TGGTTTTATCCGCAATGGCGTTAATGCCGCTGGTGATATGACTGATGCCTTTTGAAATAC
GCTCCAGATCGTTGAGGCCGGTTTCAAGACGGATCTGCGCTTCCTGCGTCTTTGCGGCGG
ATTCGCTAATCGCGCGAATACTGGTCTGGGCCACATCCAGCGTATCGCTTTGTCGTAACG
TTGCCTGCTCAAGCTGCGGCATGGCCGTTAGCAATGGCGCCAGCGCCTGCTCGTAATCGA
CCACTTGTTTGACCACCGCGGACTGAATGTCATGCAAGGCTTCCCAACGCCGCAGGGAAC
GCTGAGCGTAGTGGCCAGCATACGCGGCGTATTCGACCGGGAAGTGCGTCATCGCCTTAA
CGTCACGACTGAAAAATGCCAGCGCAGATAGCGTCTGGTTGATCGGCACACCCAGAATTT
CACCAAAACTGGAAAAACCCGCCGCAGGGACCTGATCAAAGAATTGGGCCTGTTCCAAAT
TGGGGTTGCCCGCACGGCGTAGTACACAGTCGTTGAGTAGAACAAGATCCGGTTTGCCAT
ATTGCGATATGAACTGTTGCCAGTCCCGCTCGGTTGTGGCGATAAAATCCGTTGACTGCA
TAAGATACAGACGGTCGCCAAACTCCAGATCGCAGAAAAAGGCAATGCGGTCTTCTTTAA
TCGATGCGACGGATCGGACGAAGTATTCATCGTTGACTTTAACCGCAAAGGTTTTTCCTG
TCAGATGCTGGCTGATTTGGTTCGGCGGGCAGCGCAAACATGAGGCGATCGCCTCAATGA
TGGGTTGCTCATGGCCGTTGGCGTCAAAGACGGACTTAACCGTGCGGGCGACGGGGTCGG
CTTCCGCCACCAGCCAGCTTTGTTTTGTCGGATCAAAGTTCTGGCTCTTGAACGGCGCAA
AAGACTTACCGGGCGCCATCTGACAGAACACAATCACGGCTTTTCCTTGCAGCACCGTAT
TGTCCGCACCGATGTAGGTTCCGCTGAAATCGAGCCGCCCGCCTGCCGCGCCGCCAATGG
TCAGACAGGGGAAACGGCGGCAGGCATACCAGGCTTGCATCAGAAACCCTTCCGACGCAG
CCAGGCCATCGCAATAAATCAGCGCGAACGTGTTATCCGAAGAGAGCGGCAAACTGACAT
CCAGGCGTTCCAGTTCTTGTCTGATGGCATCGATCCTGGCGCGGGCGCTGGGTTTGTCAT
GCATGTGCAGATCCACCAGATGCACTTCATGTTTAGCGATCAGTGACTGGGGCATCCACA
GCCAACTGCCATACGGGCCGTTCATGTCGCAGTAAGTGGAATTATTGCGCTGGCTGCATA
ATGCGCCGGTGGAGGAAAGGGTGATAACGGTGCGATGGGGGGCAGAGAAACGTTGCCAGG
CGCGGTTGACCTCTGAAAAATTGGCTTCAGGTGGCACAAATACCAGCAGCAACCCCGGTT
TTGATGGTAACCCGAGAGCTGACAGCGAGGAGGGTAAAGCATCGCAGCGATAGGCCCCAC
GTGCAGGGCGGTTCCTTTTTAAACCCGGGATTGCGATATGGCTCAGGAAAGATGACATGA
TATTCCCACTCCCTATATTTAAATTAATTTAATGGGAAGCACAGTTCATCCTACGAGATG
CTTTCAGGGCATAGGGTGATCTCGATCACCTGCTATCAACGGTATAAGCAAGAAATTCAT
TTCCGTGTACAGGATCACATCGGTAATAACCTTGGTATCAATAAGGTAATAAGTGGTGAT
AGAAATGATTAATAACGACAGATTATAATTAATAAAATCTAATGTTTTCGGTGTTTTATC
AGGAATACCGCGCAAACAAAGGGGGGACTGAAAAACGTGCAGAGATGGCCGACGCCGCCG
GTTGGGCCGCGTCGGTTGACAACATGTTATTGAATAACGCCGCAGGCGATACGCATGCCG
CCGCCGCCCAGCTCTTTCGGCGTATCCGCGTAGTTATCGCCGCCGGTATGGATCATCAGC
GCGTGGTTTTTCACCTCCGATAGCGATTTTAGCCGTGGCGCCAGCACCTCGTAACTGGCG
GTGCCATCGGCATTGACCACCAGCCCCGGCAGGTCGCCGAGGTGCCCTTTGTCGTTGTAA
GGGCCAAGATGTCGGCCGGTTTTTAGTGGATCCAGATGGCCGCCGGCCGCTAATGCCGGC
ACCTTGTTGCCGTTCTGCTCGCCCGGCGCGCAGCTGGCGTTGGCATGCACGTGGAAGCCG
TGAATGCCCGGCGGCAATCCTTTCAGGCTGGGGCTGAACAGCAGACCGTATTCTGTTTCG
GTGATGGTGATATCGCCAAGCGTATCGCCGTCTCCGGTCGGCAGCGCCTCTTTTAGCGTT
ACCGTGGTGCTGGCTGCGCCGGCTATCGCGCTGACGAACAGGCTGGACAGAATCAATGCT
TTCAGTTTCATGATGTTCCCTTCTTTTCCGTTGTCATGGGTTTTCAGCGTCTTGGTTCAC
TGCACCGCGCAACCGACGGCTATGCAGAGCGCGGAGTGGTGTCGGGTCACCCAACAAAAC
TATAGTTCCCGTGGTGCAGCGCGCCAGTCCTTTTAGTGACAATGTCACTTATTGAATCGC
TGCCTGCTATCGGACAATGTGGCAAAAAGCGGGTATAGCCCGCTCTGCGTTTCGGCTTCG
TTGCTGATGCGCCTGCCTGGGCTGAACACGGTAAGCAGGGATGATCGTCTGGAAAAGCCG
CACAGCGGGCTACCGATCGTCGCGCTGAATCGCCAGGACCGTTTGGGAACAACCGAATTG
CGGTAAAAATTGACGCTATCACACTGATAAAAAAACAATTCGATATATAGTGTTATCAGG
GGATGGTTTGTATCAAAAAATCAGGCGCATTAAAGGAGAGAAAAAAATGAGTAAGGGCGT
GATAACGAAAGGACTGTGCGGTCTGTTGCTGGCTATGCCGCTCTATGGCTTTGCCGACAA
CAGCAATCCGGATCTGATCGCCGGTTATACCTCGCAACAACTGGGCGATGCATTGCCGGC
TGTTGTCGATAGTTTGAAACGGCAGAAGGTGGAAGTGGATGCGAAAGAGCATTCGGTGCA
GGCGGAATATGTGGATACCGCAACCAAGCGTAAGGCGCTGGTAACCGTTTATATGCCACC
GTTGGTCAACGGGCAGACGGTGGCTGGCGACAGCGCGCTGGATGTCGTGGTCGCCAGCTC
CGAGAAAGAGATGCTGCGCCAACGTATTCGGCCGGAAAAAAAGGAACTGGTCGCTGACGG
CGCGCCCAAATTCCGTTGCCTGCTGACCATTCTGAATGACCAGGTGGTGCATTCGCTGTG
CTCTGCGGTGGTAAAAGGTCGTATCGTCGAAGTCCAGCCGGTGACGCTGGTGGACAACAA
AATGTTTGAGCCGGCGCAGCAGCGTCAGGCCAGTGTGGTTCTGGCGATTGGCAAGAGCCT
GGCAGCGACCAAATAATCCTATTTCTTTGCCCAATGACTTAGCCCTTGCCTTCCGGCAGG
GGCTTTTTTTGTGATCGAATACAATGCCGTTTGATGATGATAACTAATCAATCTTGATTG
TAATAAAGCATTATTTTGCATGAAATGTGACTTTCATCACGCTGTTTTGCTAAAAAAACA
CCATTTTCTTCCGATAAGTAAAAATATCTGTCGCCTTTGTCACGGCGCATTCCACCCAGT
CGGAGAAGCAAGGATGAGTGTGTTTGGGAATTATGTGCGAAATTTAAAGATCTCGCACAA
GATGTATGGCGGATTTGGCCTTGTGCTGCTGCTGGTTATTCTGGCGTCGGCCTTCAGCTC
GGTTCGTTTTTTCATGATTCAGGATTTGTATGTTAAAAGCTCGATCATGAATGAAATGGG
AAACTTCATTGATCTTACCCGAATTGCCCGGATCAAATTCACGTATACGCTCAATAATGA
CAACCTCAACAACCTGAATAAATACCTTGAACAGGCCCGTCAGCTAAATGAAAAGGCCAA
CGCGCTGCGTTGGGATGCGACGTATCAGGGCGATTTCAGCAATGTAGCGCAGGACTTTAC
GGAATACGCCAAAAATATCGATCGTGTCAAAAACAGTGTTGACGGTATGAACGATGTCAC
TAAAGAGATCGCAGCGCTTGACCAGAAAGAAGCCCTGAGCGATACGCTTTACGCCAGCTC
AACCGATATCAATCTGTTACGTCAGTACCATCAGACCTCCGTGCTCTACGCACAGTTGGT
GGACAAAGTGCATTTGCTGCAAAAAGAGGGCAGCGAGGCGGCATTTAAATCGATGCAGGG
CGTTTATGATCAGGCGAAAAAATCTTTCGACAGCCTGAATGGATTGCTCCCTGCAGAGGC
TAAAAATAGCGTCAGCGAACTCGGTAACCGAATTGAGCGCTATAACCAGAGCGGCGTGAA
ATATAACGACAAGGTTAATCAACTGAGAACGACCGATTCCGCGCTTAGAGCGACCGGGGA
CAAGCTGATTAACGACATCGATGGGATTCTCAAAAAAATCGGTGCCCGTAACAACGATAT
TATCAATAACTCGGTATTCCAGACGGTTATTTCCGGTATTGCCGCCGCGGTGCTGGGGCT
ATTCATTGCCTGGTCGGTCACCCGCCAGATTACCCGGCCGGTGATCGCCAACCTGAAACT
GGCGGAGAAGATCGCCGGCGGCGACCTGTCGGCCAGCGTGGTGGTGGAGCGCCATGATGA
GCTGGGGCAATTGACGCTGGCGATGATGTCGATGACTGAAAAATTGCGCCAGCTGATCGC
CGATATTCGGCACAGCGTCTACAGTGTGGCGAAAGCTTCTTCGGATATCGCTGCTGGCAA
CAACGACCTCTCTTCGCGTACTGAGCAGCAATCGTCGGCGATCGTGGAAACCGCCGCCAG
CATGGAGCAGTTAACCGCTACGGTGAAAAACAATGCCGACAATGCCCGCCATGCCAGCCA
GATTTCCGAGCAGGCTTCCGGTAACGCCAATCGGGGCGGTGAGATCATCCACAAGGTGAT
CCAGACCATGGATGACATTTCCGGCAGTTCGAAAAAGATTTCCGATATTACCACCGTCAT
CAACAGCATTGCGTTCCAGACCAATATTCTGGCGCTGAATGCCGCGGTGGAAGCGGCGCG
CGCAGGGGAACAGGGGCGCGGTTTCGCGGTGGTGGCCGGCGAGGTGCGCAATCTGGCGCA
GCGCAGTTCCCAGGCGGCCAAAGAGATTGAAGGGCTGATTTCAGAATCGGTGACCCGGGT
AAATACCGGGACGGTGCTGGTGTCGGATGCGGGGAGCGCGATGGATGACATCATGGCATC
CGTTAAGCGGGTACACGACATCATGGGCGAAATCGCCTCGGCGTCGGATGAACAGAGCCG
TGGCATTGCGCAAATAGGCGCGGCGGTATCGGAAATGGACACTACCATTCAGCAGAACGC
CTCAATGGTGCATGAATCGTCCGCCGCGTCGAATTCGCTGGAGGATGAGGCGGCGAAGCT
GTCGCGGCTGGTATCGGTATTCCGCCTGTCGCCACAGGATGAACCGGCGCTATCCGGCCA
CGCCCCGGCGCTTTTACGCCCGCGCATGACGGATAGCAGCGCGCGAATGATGGATAGCAG
CGCGCGAATGGCGGATAACGGCGCCCGTACCGCCGCGTTGCCTGCCGGCCGTTCAGCCGG
TTCGTCAACGGATAACTGGACGACGTTCTGAGCCGGCGTTTCGGTCTCACAGAGAACAAC
GGCAGGCCCTGATGGCCTGCCGTTTTTTTGGGATGAATGGTTTGGGATGAATGGTTTTGG
GGTGGACTGAGCGATACGTCAGTTAAACCAGCGCAGCAGACGATCCAGAATCAGCGCCGG
TAGTGTGAAATCCGGGTCGGCGAAGGTGACGCCTTGTGCGCCAAGGTGCGAAAACAGCGG
TAAGGTCAGCGCCGGCAGCACGCACAGCAGCAGACCATTGAGACTGCTGGCGATCACCGC
GCCGCGCACGCCACCGGTAGCATTGCCGAAAATGGCGGCCGCGCCGCCGGTGATAAAACT
GGCCATGATGCCGGGCACGATAATTGGCAGCCCAACCAGCGGGAACAGCAGAATGCACAC
CAGTTCCACCGAGAAACTGATCAAAAAGCCGATCAGCGTCGCGTTGGGCGCTTTGGTAAA
TAGCACCATCACATCGACCGCCGGAATGGCGCCAGGGGCGAACACATTAGCGAAACCCTT
GAACGCCGGCACGATTTCAGCCGTGAACAGGTTCACGCCAGCCTTGGCCAGATAAAGCCC
GCAGGCGAAGGTGGCGGACTGTTCCAGAATAAAAATCACTACGTTTTTATCCGCTGCGCC
AGTGCCATACACCATCACCATGGCGTCCGTGATTTGCGGCCGGGTGGCAAACAGGCAGGA
AAGCAGCAACAGCACCAGCATGGTCAGCAGCGTGGCCACATTCGGTTCGCGGAGAAAGTC
GAAGCGCTGACTGAGCGTCAGGTGCTCGGTGTCGCTGTTTTTGTTACCGAACCATTTTCC
CATATAAGACCCCAGCACATAGGACGAGATGGCGGCATGGGAAATGGCGTATTCGTTGGA
ACCGATGATGGTGCGGCTGAACCGGCTGAGAATATAGGGCGACGCCGCCATGTAAAGGCC
GATCAACAGCGAGGACACCACAATGATGGTGGTATTGCTGTAATTGAGCTGAATCAGTAC
CGCGGTGAAGGCAAAGGCCATGAACAGCACCAGATGCAGCGACAGGTAGATGTATTTCAG
CCGGGTAAATCGAGCCAACAGAATATTCAGCACCATGGCAAACAGCAGGATCAGCGCGGC
GGTCGCGCCAATCTTGTCGATGGTCGCCGCCATAATGGCTTCATTACTGGGCACTACGCC
GACAATGTCGAAGGCGTGAGAAAACAGCGAACTGAAGGCGGTCAGCACTTTCATCAGAAT
GCCGCCGCCGATTTTGATCATCGTGAAACCGATAAAAGACAGAAACGTGCCGGTAATCAG
GCGAGAAAGCGGTGCGCGCTGAAACAGCAACCCGAGAAACGCCACGATGGCGATAATCAC
CGCAGGGGTTTTGACCAGACTAAGCAAAATATCCATATTTCTTCATCCATAAAGTTAACG
GTTATTCTGTAAAGCGTGAAAATCACGCGTAACGGGTGATTTTTGCATTTTTCAAAATAG
CGTTCCACTTTAATTTATGGCGTTACAGGTCAAGTTGATGAAGTCTGATTTTGCCCGATG
CGGGTGCATAACGGTGGTGTGAATGCGGTACGGCAGGAGACAAGCAACGGCGGACCGGGC
GGGCCGCCGTAGGGCGACTTAACGCAGATTCTGCGGGAAATTGTCCGGCAGGTCGCTGGC
CGGGCAATTGATGACGCTGTTATCGTTTTCGCCGCAGTCGCGCACAAAGGTGATGGTGGC
GAATTCATCAATCACTTCAGTCGGGTAGGCCGGGCCTGCCGCACGGTAGGACTCCATCAG
CGGGATGTGATCGTTCTGGAAGCAGACGGTTTTTTCCGGGTTATTGATCACCCAGCGGGG
GAAGAAAATGGTGCCGTGGAAAATCCGATCGCCCAGATTGATGATCAGGCTTACGTCGGT
GCCGGTTGGTTCCGTCCAGGAGATCTTGTAGACGTCGCGGGCGACGCGGGCGATAAACAC
CTGCTGGTCTTTCACCCAGCGATTGCCCACGATGCCGCTGTGGATACGGTAATCCAGCGT
GTGGTCATTTTTCACGTATATCTCGTAATTCCAGCCGTTGTCGTAGGTATAGACCAGATG
TTTTCCCACAAAACCGCTGAGATCCTGTTTGTCGAAGCTATTCATACTGTTTTCCTTCTG
TTGACTTAGCTGGAGTATAAAAGCGGATTAAGTTGATGAATAACGCTGTTTTTAGCGCTA
ATTAATTCGATAATTAGATGAGTTGAGAGGATGAGCCGAACACTATATTCGTTAAACAGA
TTCGTTAAACAAATCCGGTAAACAAAGGCGGGCTGAAGTACATGATGTTGACGAAAACCA
CACTGGAACAATGGACGCTGCTGCAGGCGGTGGTTGAGCTGGGCGGTTTTGCCCCGGCGG
CGCAAGCGTTCAACCGTAGCCAGTCTTCGGTCAGTTACCAATTGTCGTTGATGCAGGAAC
GGTTGGGGGTGTCGCTGTTGGCGCCATCCGGGCGCAGAACGGTGCTGACGGCGCAGGGTC
AGCAATTGCTGGCGCAGGTTATTCCGTTGCTAAACGCCTTTCAGGCGCTGGAGTCGCGGG
CGGAGGTGTTGCGGCGTGGCGGACGAGCCAGAATCGATCTGGTGGTGGACAGCATTTTTC
CCAAATCCACGCTGTTTGGCGCGCTACGCACCTTTCAGTCTCGCCATCCGCATACGCAGG
TGCACCTGATGGAGGTGCTGCGTAGTGAAAACCGGGCGCAACTGGCGGATCGTCAGGCGG
ATATCTGGCTGATTTCCCGACCGTGGGACGGCATTAACCGGGGACGGCTGCTGATGGAAA
TGGCATTTGTGGCCGTCGCCCGGGCTGAACATCCGTTGCACCGGTTAGCCACGCCGTTGT
CGTTTCAGGATCTTGCGGCGTATCCGCTGATTGAAATCATCGACCGGCAACAGCAAAAGG
ACAGTTTGCGTAAGCCGGCCAGCGCTGAAAACTGGACTTTCACCACGGTAGAGGCCGCGA
TAGAAGCCGTCATGCATGGTGTCGGTTATGGCTGGATGCCGGAGGCGCGTATCGCGCCCT
GGCTGGCTTCCGGCGAGCTGAAACCGTTGTCGCTGCCGCAGGGCGGGCGGCGTTTTACGC
CGTTGTATCTGGTGGTGGAAGAAGAAAAACAGCCCTGCGACGCAGAGGTCGCCACCCTGG
TGACGTTGCTGACGGCCGCAGCCACGTCAGTTTAAAGTGACATTGTCACCCAGATTGATG
GGTGAGTTACGCCAAACGGACCTCAGGCGAAATAACGCGCTTTGAACGGCATCAATGCCG
CGCCAATCACCGACGGGTCGTGCTGGATCTGGCTTAGCAATAGCCGGGGATATTGGGCGG
CGAGGCCGTAACGCGGTAGCTGTTGGGTCGGCGGTACGTCGAGCAGCATCTCGCCCAGCG
CCGTTGGCAATTCGCCGCCAAACACGATGGCGGCCGGGTCAATCACCGCCCGCAACGCGT
CAATCGCCCGGTTCAGGTATGGCCTGACTTCCGCCACCCAGTCGTCGACACCCGGCCATT
GCGGGTCGAACTGCTGGCGCAGGGCGCTTACCCGCTGGATATCGATACCGTGCGCATTGA
GCCGCTTGAGCAGTTCGCCCAGCGCCGGACGGGAGGTGAATTCCTGCTCGGTGTAAATGC
GGCTGATCTCCCCGGCATTGCCGAACGCGCCGGAAAAAGGTTGTCCATTGAGGATAAGAC
CGGCGCCAAAACCGTAATTGAACGACAGGTAGCCGAAGGTGGAATAGTGCAACCCCGCGC
CCAGCACCGATTCGCCGATGGCGCCGGTGGTGGCATTATTCTCCGTCCAGACGTCCAGGT
CGAACAGGGTTTCCAGCTCGCTTTTGAGATCCACCAGTGACCAGTCGCGTAGCGGCTCCG
GCGCATTGAACAGCCGCTTCTCTTCCATTAGATAGCCGGCGATGGCAAACCCGATACCCA
CGACGGCCGACACGGGAATGGCATAGTGTTGCAGTGCTTTGCGCACCCGGTCCTTCAGCG
TAAACATCGCCCGCGTGCGGTCATCCAGTGGGATATCCAGCGTTTCTTCATGCAATACCT
GACAACTGAAATCGCACAGGCAGAACGCCAGCATATCGGTATTTACCGAAATGCCGATGC
TGTAGCGCGCGGCGGGCGCCAGTTCCAGCGCCGGGCTGGGTTTGCCGCGTCCGTGTACGA
TGCTTTCGCCCAGACGCAGCAGTCCGCGTTCCAGCAGGCTGTCGATGATTCGGTGTACCG
ACGGTTGGGTGAGGTTGGTCAGCGGGGAAACCGCCGAGCGCATGATGTGACGGTGGCGGC
GGACAATATCCAGCACCATACGTTCGTTCACGGTGATGCTTTCGTTGTCGTGAAGTATTG
GCCGCATTAGACGCCGGCTCCAGAGCGAGTGTTCATGATGTGCTGATCCTTTTTATATCA
AAAAATCGTGTAGTTAAATCAGCGTCAACAAGGTATTGCCGCTAATGCATGCCGCATTAA
TTATTAAACATTATGAATGATAATTGCACCATATCTGATATACAACCACGAAATGAAGGT
GGTGATAACGAGCATGAAGAGTCTTTTTATCTATTTCTTACTATATCAATGAATTAAGTC
ATCTTCTTTCGATTACACTTTTGCAACATATCTGTCATTATTATTATGCATACTGCATTA
TAAATTGAATTAACGACGTTTTCACCTTGCTGAACATGATGCCTTGCGACTCACGGGAGA
GCGTGTAATGAGTAGACTGGAAGTGGAACGCGCCAGTGTGGCTTACGGCGATGTTCCTGT
CCTTAAAGGGGTGTCGTTTGACGTTAACGAGGGTGAGTTCGTCACCCTGCTGGGGCCATC
CGGGTGCGGCAAAACCACGCTGCTGCGCGCCATTGCCGGTTTTGTCCCGCTGGATGGCGG
GCATATCCGCATTGGTGGCCGGGAAATGAACGGCCTGGAGCCGGAAAAACGCAATACGGC
GATGTGCTTTCAGTCCTATGCGCTGTTTCCCCACCTGACGGTATCGGAAAACATCGCCTT
TGGGTTACAGCAACGCAAAGTACCGCGGGAGTCGTTGAGTCATCGGGTGGTGGAAACCGC
GCTGACTGTGGCGATGGCCGGGCATTTGGATAAATTGCCCACCCAGTTATCAGGCGGTCA
GCAGCAGCGGGTGGCGCTGGCGCGTTCAATGGCGGTGCGTCCGGATGTGATGCTGTTCGA
CGAACCGCTGTCCAATCTGGATGCCCGGTTGCGTGAACAACTGCGGTTGCAGATCCGCAC
GTTGCAGCGTAAGCACGGTTTCACCGCGGTTTATGTGACCCACGACCAGGCGGAGGCGCT
GGCGATGTCCGACAAGGTGATCGTGATGCACGGCGGCAGCGTGATTCAGTCTGGAACCCC
GCAGGAAATTTATCACCGGCCGGTCAACCGCTTTGTGGCCGATTTTATTGGCACCGCCAA
CATTATGGTAGGCACGGTCACCGCGCGGGATGGGGATGCCGGGCAGTATCGGGTCGCCAC
CGCGCTGGGCGAATTCGTGGTCGCGTCGGACGAGCCGCCGGCTCACCAACGGGTCTATCT
GTGCTGGCGGCCGGAAAATGCCTGCCTGCTGTCGTTGCCCGCGCTGGGGCAGAATATCTT
TTCGTTGCGGGTTAAACGCCAGACTTTTCTCGGCAACCTGACGGATATCGAAGGTTGCCA
TCAGGATACCGACAGCGTTCATTACCGTATTCAACTGCTGGGTTATCAGCCGCTGCTGGA
AGGGGAAACCTATTATTTTTCACTGCAGCCCGGCGCGTTGCAGTTTTTGCGTGAAGCGGT
GGCGGCATGAGATCGCCGTTGATGGCTTACCTGATGCTGCTGCCGGGGCTGGGGATCATC
GTGCTGGCGATGGGCGCGGTGCTGGGGATGGCGTTTTCCCAGTCGCTGGGGTTCTTCAAT
TTCGCCGGTGATAGCGGGCTGTCGCTGCGTTTCTGGCAAACCATGTTGGTCGACGAACAG
CTGTGGCGCTCTTTTTTTTACTCGGCGCGCATTGCGCTGTTCAGCGCGCTGCTGTCGGTG
GCGCTGGCTTACCCATTGGCGATTTGGCTGCGCAAGCCGTTTCCGGGGGCTATCACCCTG
CGTGCGTTGCTGAAGGCGCCGCTGCTGGTGCCGGGGCTGACCGCGGCGTTTCTGTTCGTC
AATTTCATCTCTTATCAGGGGTTTCTCAATGTAGCCATGCTGCGGCTGGGGCTGACGGAG
CGGCCAATTCGCATGCAAAACGACGCCAGCGGCATCGGCGTGGTTCTGTTGCAGATCTGG
AAACAGATGCCGTTTGCGTTGCTGTTGCTGAGTGGCTCGGTACAGGCTATCGGCGAAACG
GTGCTGGACGCCGCCCGTAATCTTGGCGCCGGCGCCTGGGTTCGTTTTCGTCGCATCGTG
CTGCCGCTGACGTTACGGGCGTTGCAAACAGCGATGATGCTGATCTTTATTGGCGCCGCC
GGTGATTTTTCCTTTCAGTCGGTGGCGGGGCCGGTCAACCTCAATTCCATGTCGCAACTG
ATGCTGCGTGTGCAGCAGTCGGGCGCTGAGGGCTGGAATCAGGCGGCGGTGGTGGCGGTG
ATGTTGATGCTGCTGTCGCTGGCGGGCGCCGGGCTGTTGGCGGTCGCGGCTCGCGCGGTC
GTGAACGGGATGAGGAGATAGCCGATGCAGCAAAATGTGATTGACCGACTCAACCGTTTG
CTGGTGACACTGATCCTGCTGTTGGGGACCGTCTGGTTGATTCTGCCGTTTGCCATGGCG
GTGCTGTGGTCATTGGTGGACCCGTCTCACCCGTGGGCGTACCCGGATGTCTTCCCGCCG
GTATTGTCGCTGCAGCGCTGGCGTGAATTATGGAATAACACCTCGCTGCCGGATGCGCTG
CTGCACAGTTATCTGCTGGCGCCGATGGTGACGTTGACCTGCCTGCTGCTGGCGATGCCG
ACCGCCTATGCGTTTGGCCGCCTGACGTTTCCCGGCAAAGGACTGGCGCAGGCGCTGACG
CTGCTGCCGATTGTGTTGCCGGGGTTCGTGGTCGCGGTGTTCTTCTCCTCATTGCTGACG
CGGCTGGGTGTGTACTCACGGTTCATGGGGATCTTTCTCGGTCATACGGTGCTGTTTCTG
CCCTATGCCATCCGCATTCTGAGCGTCTCTTTCAGTCAGGTCCGGCAGGATCTGGTGGAT
GCGGCGCGTAACCTGGGCGCATCCCGGCGGGAGATCTTCCGGGTGGCCTACTGGCCGGCG
CTCCAGTCTGGGGCGATGGCGGCGATGATCATGGTGTTCATTCTGTCCATTGAAGAGTTT
TCCGTTTCCTACATTGTGGGCGCGCCAGACTTTATCACCGTGCCGACCATTCTGTATTCG
TACCTGGGTTATAACTTCATTCGGCCCAACGCGGCGGTGGTGTCGCTGATTCTGGTGGTA
CCCAACGTGGTGTTGATGCTGCTGATGGAGCGCTGTCTCAAACATGTTCCGGCGTCTGCG
TTCGTCAATAAGGGATAACGATGATGCCGCTTAATCATTCAGGGGAATCTTGCATGCTCA
CTCGACTCAGACTGTCAAAAATAGGGCGGCTGGCGGCGCTACCGGTGTTGCTGCTGCCGT
TACTGCAGGCGCAGGCGCAGACCCAGACGCCGGATCTGTCCACGATGTCCTGGCAGGCGG
TGGAAGCGCAGGCACGCCAGGAAGGTCAGCTTACCTGGTTCAACTGGTACTATCAGGACC
GGCTGCGCGAAGAGGTGAAAGCGTTCGAGAAACAGTACGGCATTCGGGTCACCATTCCGG
ATGGCGAAGCGATGGCCAGCATCAACAAGCTGCTGGCGGAGCAGCACCGCGAGCAAGGCG
ACATCGACGTGATCTCGGTGGGCGGCAGCCAGTTCGGGCTGTTTAATGGGCCCAAACTGT
TCTGGGGGCCGCTCACTTCGCGGTTGCCGGCCGGCGACAAGCTGACCTACCAGATCGAAG
GGGTCGATACACAGGGCTACGCGGTGGCGTTCTGGGGCAATCAGACCGTGATCGCCTACA
ACTCGGCCCGCATCGCCGCCGCCGATCTACCGCATTCGCTGCCGCAGTTCGAACAATTTC
TGGTGAAAAACCCCGGCGAATTCACCTTTAACGTAGAGAATGGCGGCTCCGGTCCGGCGT
TCATCGAATCCGTCACCCGGGCGTTGGTCACCGACGTGAATTACCGCGACGGCAATGCCG
CGCCGGCGGTGTTGCAGCAGCTTGCGCCGTCCTGGCGCTGGTTCAACCGTTACAAAAGCA
GCCTGGTGATCAGCGCGTCCAATGCCGACAGCATCACCCGACTGAACGCCGGCGAATTTA
AGCTCGCCGCCTCATGGGAGGATTTGGTGCTGTCGCTGCAACGCAAAGGCGAGGTGTCGC
CGGATATCAAGTTCTACCTTCCTGATTTTGGCATGCCGGGTGGCGGCAATGTAGTGGGAA
TCCCGGCCAACGCCAAACACAAGGCGGCGGCGTTACTGTTCATCCACTGGCTGACGCAGC
CGGACACGCAACTGCGCTTTCACTCGCAGTTCGGCACGGCGCTGTTGAAGCCGGCCGGCG
ATGGCGGTCAAGCGGCGGATTCGCTGGATCGGTCGCGCAGTTTCGCCTGGGCGGCCAAAC
CGCTGGGCGACGAAATCAAAAAGCAGTTTATTCAAAACGTGATGCTGAAATGACATCGCG
CGGCCTTGTTATGACGTTTGAACAGCAGACGTTTGAAAAACTGACGTTTGAAAACCGTTT
TCTGTATCCGACGCGGGCAAGGCTGAACGCATATTTAATTCAACATATTTTCTTACTCAA
CACCGATGCATTGAAACACCAGGGAAACCATTATGTCTGATGTAATAACCGATCGTCGCC
ACCGCGTGGTGAATGACGCGCTAATCGCCCACCGTGGCGCCTCGGCGCTGGCACCGGAGA
ATACGCTGGTTGCCATGCGTAAGGCAGCGCAGCAGGGGGCGAAGTGGCTGGAAGTCGATG
TCAAACTGACGCGGGATAACCAGCCGGTGATCATCCATGATGATCGGGTGGATCGCACTA
CCAACGGTCGTGGTTGGGTCGCTGGTCTGACGCTGGCGGAAATTCGCCAGTTGGATGCGC
GAGCGCAATTTGGCGAAGCGTTCGCCGGGGTGACCATCCCGACGTTGCAGGAGCTGATCG
CGTGTGTGCTGGAGCTGGATATGGGGTTGCAGTTGGAGCTGAAACCGACGGCGGGTGACG
ACGTGGAAACCGCGGAGGTGGCGCTGGGCGTGCTGAAATCGATGTGGCCCGCCAACCGCG
ATCGTCTGTTTTTGTCGAGTTTTTCCGTCCGTTCCATTCAGACGGCGGCGCGACTGATGC
CGGATGTGCCGCGAGCGTTTGCCGTGGTGGTGCCGCCCAAACGTCCGGTAGCGTTGTTGC
AGGAAACCCACTGCCAGATTTTGCATTGCCTGTCGGAACTGCTGGATGACGAAGCCCAGC
GCATTCTGGCGGACAGCGGCATCGAATACGCGGTGGCGATCGTCAATGACGCCGCGCAGG
CCCGGCGTTTCCTCGACAATGGCGCTCAGACGATCCTGTCTGATATTCCTGATTTGCTGG
GTTGATAACCAAGCTGGGTTGATAACCAAAGTGGGTTGATAACCGGAGGATATAATGTCT
GATCTGCAGTTGCGCTTTGAGACCGCCAACACGGTCATGGAGGAAGCCGCGTTGCTGGCA
AGGCAGTTGTTTGCCCGGCGTGACAGCGTGGTGGTGGAACAGAAATCCGCCAATGATTTT
GTGTCGGATGCGGATCGGCAGGTCGAGCAGTTGATCCGCGACCGCCTGCGGGAGGCGTTT
CCGCAGGACGCGATTCTGGGCGAGGAAATGGGCGGCGAGGCTGGCGATAATTTCTGGGCC
GTCGACCCGATAGACGGCACTACCAACTTTTTGCGCGGTTTACCGCTGTGGGGCATTTCA
ATCGGGTACGTCGAAAACGGGCTGGCGATGGTCGGCACCATTGCGTTGCCGATGCTGAAT
CTGACGCTGTCGGCGGCGCTCGGCTGCGGCGTATGGCGCAACGGGATGCCGTATCGCCGT
CAGGTGCCGTTCAGCGAGGTCCGGCTGGTGGCGTTGGGTGAAAGCAATAAGTGGGCGGCG
GCGGAAGTGGCGATGCTGGACGGCTACCTGCGCGATGAAGGCTGGGCGGTGGCGCGCTAT
CGCTGCGCCACTGTCGGGCTGGGGTTTGCCGCGTTGGGGCTGACTGACGGTTACGTGGAG
AAAAACACCAGCATTTGGGATATCGCCGCCGGAGTAGTGATCTGTACGGAAGCCGGGCTG
GTGGTGAAATATCGGGGAAGTTATGACGTGGGCGGTATGCACGTGGCGACCGCCATCCCC
GACGTGCAACAGATCGTGGAACCGTTTTTCAGCCTGTAAGGCGCAAAAAAAAAAGCACCG
CCGGACTGGCGGTGCGGGAAAGGGAAGAAATCGTGCGCGTTACTTGTTGATGAACGAGCG
CGGTTTCGGCGGTGTAGCGGCCAGTGCGGCCTGAATACGCATCGGGTTGAAGTAGTTACG
CATCAGCCGGATACGGTGGTCGTCGGTGAATTCATACCGTATCGCCCAATCGTAGCTGTA
AGGTACGCGGGTGGATTTGGTGATCCCTTGCTGGCTGCCGTACGCCATCGCCTGATTGTC
GCTGAAGAAGACTTTTTCCACCACTTCGCTGCTGAATTCTACCGTCTGGCTCATCAGCGA
CCAGAAACGGGAGAAGCCTTCGTGGCCGTAGAACACACCGGTATAAGGCACATCCACCGG
GCCGGTCATGTCCCACACCAACTGTTCGCTCAGGCAGGTGAGCGCCATCGACAGGTCGCC
CGCGGCATAGGCCTGGCCGAGTTTCTCCAGCGTAGTCTGATTGTTGGAGAACGTCACCGC
CTGACTCTTGGCCTGGAAACGCGGCGGCGGCGGCGGCGTATATTCGAACGTCGGCGCGGC
GCGGTAGGCGTTGTCGCCTGGGAACGGGTGGGAGACGATCGCCCGGAAATCTTCACGCAG
CGCACCCATCGCCATCACCGCCGGGGTGAGTTTTAGCGGCCGGCCGGACAGCGCCATTTG
CAGGTTTTCCAGCAGTTCGCAGTAGCGACGGTTGAAACGCACAATCGCCTTGTGCAACTC
GCCTTCCGGATAGTCGCTGACTTTGGCCGCGCTGTGGGTTCTGGCGGCTTTGTCCCATTC
GATCGTCAACGGTTCGCCGGTCGGGCCGCTGGCGATGGTGTCGCCGTGGGCGTACAGCCG
TTCGCAGTAGATTTCGTTGAAGCGATAATAGTGCGGGACCTCATTGTCTTCGCCCTGCCA
GATATTGTGCGGCGAACCCTCGCCCTGATCGCAGATTTGACGCAGGCTGGTGATCGCGCT
GCCCAGATCGGTCACCGGAATGACCGTGCCGTATGAGCCGTGGCAGAACTGCTCCGGCTC
AATCTGGCGCGTCGGGTCGCCGCAGAACACGGCTTTTTCGCCAAACGATTCCACCGCTGC
CCGCAGGCGCGACTCAATATAAACGTAGTATTCACCGATCGACATGTCGCTACAGACATG
GCTGGCCACCACTTCCGGGCGCACGTATTTTGGGTGCTCGATTTGCATCGCCTGATGTAT
GGCGTGCTGAGAAAACGGGTGTAGCTGAATTTCCAGATCCTCGATGCCGAACGGCAGCGT
GGCTGGGTAGTCGGGCAAGAAATCGGGGCCGCTGATATTTGGCGTGCCGCCCACAGCATT
CAGCAGGTTGCTGACCATCACAAAATGCAGCATTTCTTCAATCACGACGGAATGGATCAC
CTCGGGGACACGCGGATCGATGTCGTCATCCATCGTATAAAGCATAGTCAGGTAAGGGGG
GATCACCGCGTGTTCCAGCACCATCGCTTTTTGCAATAGGTCCCGGATGTCGTCTAACTC
GTGCGCCAGATCCTTATGGCTGGTTAATTTGACGTAACCTTTTTCCCTGAACATCGTGTC
CAAATCTTGGTGTACGGCGTGTTCGTTTAAGTTCATGATGTTATTCCGTCTTAGTCAGTT
GCGGCAGTGACGAAGTGTGTAGTTAGTCTTATCTATTTATTCGTAGCATGAAACCCGAAT
ATCATCATCTTTTGTAGCGTTTTTTTCGCGTTTAACGTGTGCTGGCACACATTCTGTCCA
GTTCGGAAAGAATTGTGTGCGCGGCCCATAGCGTCAGCGCCGCCAGCGTCAGGGTGGGCG
GTGCCGTTCCCATACTGACCATATTCCCAGCCCCCACCAGATAGAGATTCTTATGAATCC
AGCTGCGCTGCTGGCGATCAACCACCGAATGGTGGGGTGAGCTGCCCATGCAGTGAGTGC
CGGCGATATGCCCGGCGCCGACAAACACCAGCGGCTGCCCCTGACAGGTAAAGTAGCCAG
GGTCGTCGGGCGAGTAATGACTGTGGTCGCGAATGCCGGCGTGCCGGCAAATCTGCCGCA
TAACGTTGCCGGCGCGCGCGACGCCGGTGCGGGTGTACAGCGACAGGTCATAGTGGATGA
CCGGACGGTAGTTGCCCAGCGCGTCGCGGTAGTCAGGATGAATGGTCACCCGGTTATGGT
ATTCCGGCAACTGTTCCACCAGGCAACGTGCGCTAAATTGTCGTGACAGCTGTTCGCGCA
TTTGGCTGCGTAAGCGCGGACCGCATAACGATTTAGCCAGTAACTGTTCAATATCGTGGT
ATAAGGCGTTGACCGGCCAGCGCCAGCCGTCGTTGCTCAGCTCGATGCGATAGGCCGCCC
GATGCGCGCGGGCCGGGCCGCTCCGCATGGCTTCAATCCCCGACGTGGCGAGCGGACCGC
GCATCGGCCACAAGGGGGCGTCGGCCCGGCCCCAGACCGGCAGGACCGGGTGATCCATCA
GATGACGTCCCACCAGATCATTACCGTTACAAGCGTCGGACGCCAGCAACAGCACCGCAT
TGGCAATGGCGTTGCCGGCCAGCACATAGCGTCGGGCGCTGACGGTATGCAGGTGGTGTA
ATGCCGTTTCCTGATGCACATAATGGCGAAACTGAACGCCGGTGATGGCATCGGTCGACG
GGTCTATCAGCAACTTGTGCACCACGCTACAGGTGACCACATCCAGCAATGTCGGGGCGG
CGTCTTCCAGCGTTTTCAACGCGTTGTAGCGAGCCTGCGTCGGGCAGAGCGGCGTGCAGT
GGCTATTGCCAGAGCAGCGCAGGCCGAGGTGCGGGCTGCCTGCCGCGCCGCGAGGATGAT
AGCCGCGGCTGTGATCATAACCGGGGTGCGGCACGCCGTTGCGCGCGGACGGCGTGCCAC
GCAGAGTCAGCGGCGTAGCCTGCCCGTCTTCCAGGACCGTCATGCCATTGAGACGACGCG
CCAGTTGTCGATCGCCCCAGGCTGGGGGGAGGCCTTGCATCGGATAGACATAATCCGACG
GAAACCGGATACCCAGATAAGCCTGTTCCTCCACATTGGCGGAGACGCCCAGTTCGTACT
CCGCCGCCCGATACCAGGGTTCAAGATCGTTATAACGCAACGGCCAGTCCAGCCCGATGC
CGTAGCGGCTTTGTAATTCGAAATCTTCCGGCAGCATGCGCATGGCGCTGCCGAGCCACT
GTAGCGAGGTGCCGCCGAGCTGGCGGCAATAGGTGGAGCTGAATGGCAACGGACCGCGTT
GCACCAGATAGCCGCGGTCATCATAGCCGTCGGGCATCAGGGGCTGGAGGGCGGTATCGT
GCGGCGCCGGCGCGTTGACGTTACGCGGGCCGTATACCTGATGGCTTTTATCCGGGTGCT
GACGATAACGCTGCAGCGTATGCCGATACCCGGCGTAATGCAGGTTATCACCGTCGCCCG
CCTCCAGTATCAGACAGCGCTTTCCCCCGCGGGTCAGGGTCTTTGCCATCAGCGAACCGG
CAATGCCGCCGCCGACGATCACCACGTCGTAATCGGTCTGCTCAGCCTGATGAGGGGTGA
TGACATTCATCCGCGGGTTCTCCACTCGGCGATGGGCGGCTCGGCCCAGGCGCCGAATTC
CTGCTGCCGAATCGCCTGTGGGTGGGCGTGGATGGCCTGCCAGATCAACGCCTCGCGCCA
GGCGGCATCGCTGAGAAAATAGGCGGCGTCCGGTTCCGGACTGATGGGGACCCACTGGCC
GGTGTACCACAGACGCAGCAGGCTGCGGGCGATCGGGCCGAGCGTCAGCGATGTCAGCAC
CGTGGCTTCCAGCCAGTTGAGCCGTAATGTTTCATCATCCGGTTGTGCCGCAAAGTCGTG
CAGCAGGTGTTTGAACGGCGCGGCGGCGTTGTGCTCCAGCCAGGTGAAATAGTCGCGGGC
CAGCCCGGTGCCGGTCAGTTCAAACTGACTGAAGCCGGTAAGCAGAGCGGATAGGGTCAG
AAAATCGTCAAAGGCGGTGTCGGGTTCACTACTGTTACTCATGATGCGTTACCTGTGCCA
TGTCGTGAACAGCTGAGAGAAAACCGCGCGTCTGAGCGGGGTGTCAGGCGTCGTGGAATG
GGGATATCAATCGTTTCCCGGCGACGTTGCCGTCACCAGTAGCCTGGTATGTCAATACGG
GTGTTAGTGCGTTTCAGAACACACCCAATGGATAACTGCAACCCGATATCCCTGGAAGAA
GAGCCGTTCTGTTTTCCTTTACAGGAATAACAGCCTGGTCGTCATGATGGTGGAAAAAAG
AGCGGGGTAGCCTGCGTGCCTTTTTTAGCGTCGACAGTACTTTTTAACATCGACAGTACT
TTTTAACATCGACAGTATTGCTTTAAACCGGGCTAATCAAAGAAAAAACATGGCAATAAA
AGCATTCGTTATACATTCGGTACAACAGTGCATACCCCGTGTAAAACTATGACGTGAGAG
TCGCATTTTTGCAAGACCAGCCTGATTTCTAACGTGATTTTATCGAAATAGGGGATAAGG
AAAGCAGCATAATTATTTGATTGTGTAAACTTTTATGCTGAAAGGGCGGAGCGTTACGCT
CCGCCGCAGGGGTCAGCCTTCGGCCGGTTTGATCAGACCCAGAATCGTTCCCAGACGTTC
GCGCTGTTTGGGTTTGATATCACGGCCGGCCGCATAGCCGGCGTTCTGGATAATCATCTC
GTTCAGGCCGATCAGCCAGTCATAAATGTAATAAGCGGTATTGTTGACCGGCGTCGCCGA
CAGTTTGGTCAACCGGCGGGAGGTGCCGAAGTTGGCCGTTTGCTTTTCCGGCTTGGCAAA
GATCTTGTTGCCTTTGTTGACGCGGCTGTCCGGTCGGCTGGCCTCGGACACCTGCTGGAA
GCCCAGCCAGGCGACGAAATCGCCGAGGACGTTGAGCGCGCGCGATACCTGACGATCCGC
CTTGCTTTCCCGGTTAATACCCAACTGCCCGGAATCCACCAGCATGGTTTGCAGCTCATC
TTCAATCTTCAGCCGCACGCTGGCCGTAATCAGTTCCTCCACCAGCATTTCAATGGTGGG
GCGGTTAATTCCCAGCAATTCAATGATGGCGATGTTTTCCGGCAGGTTACGCAGGTGGTT
GATCCAATACCGGTACAGATTACGGGCGAACTCCGCCTCATAGCTGTGGTTTTCGGTTTG
TTCTTCCTCGGTCGGCGCCGGGGCGATGATGGTTTCGTCTTCTTCGCTCGGGTCGGCGGC
GTCGCTGAACAGGTCGATATCCATCCCGACGCCAAACGGTTCATAGCTGACCAGCGGCAC
CGCCGTATCCTGCGTTTCATGATAGGACGCGAAGTTGCGTTGCGTCTGCTCCTGCTGTTG
CAGATACAGTCGGCGTATTTCATCGCGGGAAGGCAATAACCGCTCCAGCAGTTCGCCGTG
TACGCCGGTTCGGGTTTGCAACGCTTTGAGCATCGACTCGGCGATATGCTGTTTGTGTGC
CGGATCATCGGCGCCGGCCGGCTGATACCAACTGCCGAGCAGGTTATCGGACAGTTCGCG
CTGCAATTCGCTCAGTTGCTCGTTGATGCGCCCCAGTTTGACTTCACGGCGCACTTCCGC
GTCCAGCCAGGCCGCCATCCGGTTGATGCCGCGCTTGTCCATCGCCAGCATGGTGCCCCA
GGCATCGCCGGGGTTACCGACGTAACGCTGTACCGCTTCATCATTGTTATAGCCGTGGGT
GAAACGCCGGTCATGACGGGTCACCGCCCAGATCAGGCCGGGCTTGCGGCGGCTGCGGAT
TTGCGGGTTTTCGCCCTGGGTATGACGCACCCAAAAATCCAGCGCCCGGCCGACGTGGCG
CACGTCCGCTTTGCAAGCGGCGGCGGTACAGACCATCAGCAGATTCATTTCCTGATCGTC
GGTATAACGCTCCAGCAAATAGGCGCGTTTAGCGCGCAGCAACGCACGGGACAACGGGTG
TGGTTTGAGTCGTAACAGCCGCTCCGGGTTGTCCTCGTCCGACTCGAATTCCGGCTCGTC
CTGCAGGCTGAACCCCGGAAAATCGAGCAGGTCAACCTGCTCGAACAACGTTTCCTTTGG
CGGCGACAACAGCGGGATTTGCACTTCAGCCGCCAGCATGAGCAGTTCTGCCAGCGACAG
CTCCACATTTCTGGCCGCGCGGCCGTTGACGATAGGGCGCACCTGTGCGCTGAGATCGGA
AGGGCTATTGAGCCGGTCGAACAGGTTGGCGTTGAAAATACCGCTGTCGGGCTGTAGCGA
TTCATCCACCAGCAGGCTGATCGGCGCCAGTATCTTACGGGCACCGGACAATTGCTCCAG
CGTGTGGGCGAAATGGCGGTAGAGCGAGGTGTATTCCGACTGTTCGCCCCACAGAACCGA
GAACAGGCTGGCGCGGTCGTCAATGCTAAGATGCGGCGCCAGTTCCACCGCCAGCGGCCA
GAATTTGCGTTCCAGCGGTTTTTGACGACGGGCGTCGTGGCGCACCAGATAATCCCACAG
CGCGACCACGTCATCGCCGTCCAGTCCAGGCACCGCTTCCTGCTGGCGGTGCAACGACAG
GGTTTTCAGGTGCTCGGCGATATGTTGTTCGTCGAGCTCCGGCACCGGGTTCTGACTGTC
TTCCAGTACGAAGGCATAGGCCATAATACGGGCGATATCGGCCTCGTTGAGCAACTGGAT
CTGCACCGGGTTCGGGGTGTTTTTGCCTTCAGCCTGCCGGGTAAAGCGGGTGACAAAGGC
CGGCTGCTGGTTATCCGGATTGATGTTTTTCTGATAATCCAGCGTGACGCCGCCGACGGA
GGTTTCAATCCGTCCGGTTTCGCCGCCGGCCAGCGAGGTCAGCAGATAGGTTTTGCCGCC
CTGAGCCAACCCGAACATGCCCATGGCGATCTCTTTAAGCGACGAATCGGACAGCCCGCG
GGCCTTGTTGCGGCAACGTCGCAGCTTGACGACGAGCCGATCGGCTTCCATATCCAGGCG
GGGAACGTTGCGCCGGGTTTCATCCACCCAGGCGATCGCCTGATCTACGCCTTGCGAAAC
GGATTGCAACTGACGGCTGAGACGGCTCGACAACTGTTTGGGCGTTAATGGTTTCATTTC
TTGAAGACGCTCCCGCTATCGATCCAGTAATGTGCCATGCCGGAAACCGTGCTGGACAAG
GTATTGAGTTTCAGCCTTAACTGATGCGGCGAAATGGCGAGCCCGGAACCCAGCACCGCG
TCGGCGATCTCGACGCGCTCCGGCGTGAGGTTATCGTCGCCCGGCACCACTTTCAGGCGC
ACGTGCAGTACGCTGTCGCCGGCCACCTTGCGGGCCAGCTCTGGATCGACGATCGACAGC
GAGTAGAGCGGCGAGGCGGGCCAGCGTTCGTTGTCCAACTGGCGGAAGCCGAGGCACAGC
GAGCCGCGTACTTCGAAACCGGACTGATCGTCCAGCGTGAAATCGGCGTCATCCAGATCG
ATATCGTTATAGTAGACGTTATCGGTGGTGAGGGTGTGGCTGCTGTCCAGCATACCGAGG
TAGCGCACGGTGGAATAGGGTTCGAAATCCCCGGCTTTGAAGTAGAAACCGGGCAGACGC
AGATCCAGCGCCAGCAGGCACAGCATCGCCCCCACCGCGGCGGTGGATTTCGGGTTTTCG
ATACGTCCGCGCTTGTTAAACGGATACCAGTCGCTGGTGTGATAGCCATCCAGCGACATC
ATGCGGTTAATCGGCAGCGGCTGCAGGTGGCGGAACAGCGCCTGAATGCCCGGGAAACGG
GACGGGCGACCGGTCAGCAACAGCACGTCGCAGGCATACAGCGACACCACTTCCGACATC
AGCCGCAGGTGCTGGGTAATGCTCATGCGGTTGGCCAGAAATTCGCTGTGCAGCTTGCCA
AGACGTAGGATCAACGGTACTTGCAGGATGTCGAACGGCGTTTCCTCGTCCGGCAGTTCA
CGCTGGATCTCGCTGTTAACGTATTCCAGCACTTTGCGCGTCGGCGCCTGCGGCAGCATT
TCGCCGAAGGTGGTGTCGATTTCCGCGTTCAGATCGAGCGGATCGAACTGTTCGTAGGCT
TCCAGAATCGCCTGGCCGATAGGAATAAACATCTGCAGCGTGACCTGCTGGCGCAGCGTC
AGTTGGCCGTCCATGCGGCCTTCGCTGCCGAACAGCCGGGTCATCAGGCTATCCGGACTG
GTGACGCCGGCTTTTTTCAGTGCGACCTGCAACGCGGGCAACACATACAGCTGGATCACG
TCCAGCAGAATGTCATCGCCGGCGACTTTAAACCCTTCACGAAACAGCAGGCGGGGGATG
ATTTTGACGTTGCTGCCGACGCCGTCGTCCAGCCAGTATTGGGTAATCGCCAGATCGGTG
GTGCCGCCGCCGATATCGATAGACGCGATACGTAAGGTTTTCCCCGGCTGTTCGTCGTCC
GCCAGTTCTTTGTCCGGCCGCGCCATGCTGGCGAAGAACGCCTCCGCCCGGCCGCCGAAA
TTCACCTGCGCTTCGTTGTAGAGGTATACCATCTGTCCGCAGGTGGCTTCATCCCACTCC
ATCTGAACTTCCGGTACCGGCACGCCGCTGTGGCGCTTGCCATCCGCCGTCAGGAAATCC
TCATCGGCCGGGTGCCAGCCCATCGCTTTCCACACCAGCCCGATCGCTTCGATCATCCGG
CGCCGGAAGATCTCGCGTTCCGGTTTAGGCATGGCCGAGGGCAGGGTCAGAATAATGTTG
CGTAACTGGCGCGGCGCGTTGGCGTGAATCATCTTCAGCCGTTGGGCGGGGCTGTTCATT
TGCATCAGCGCCTGCGCCAGCAGTTCGGAGAGCATGAACGTCATCACCGAACTGCGGCTG
TAGTGCGGGTCGAACACCGGCAGGCGTTCGTCCAGCGGTAAACTGAACAGCGGCTGGCCT
TCATCGTTGACCAGCATGGTCAACGGCATGGCGGTCGCCAGCGGTTCCTGCTGACGCGGG
CCGTTGGTCTGGCTGAAGCGCCAGCCTGGCACATACGGCTCTTCGTCCCACAGATAACGG
CGCGGGCTGGAGATACCGCTGGAGCCTTCGGTTCCCTGACGTTGCAGCGCCAGACGGCTG
GCCTCGCGCCCGACGCGGGTAATCGACGGCCAGACAAACGCATCGTCGCGACCGCTTTCG
AAGGAAAAATTCTGCTTGCCGAAGCGCGCCTGGGCGAATTCCACCCGGCTGTCGAACAGC
TCGTTGTACAGATAATGAGGCTGGCTCAAATCGCGGATCTGTAGCTCGTAGGTCTGTTTG
AGGCCGTTGCTTTCGTCGGCGTGATCCTCCACCAGAATCCCGGCAGTGTGGGAGTTGCCG
ACATCAAGAATCAGATCCACATTGATGGCCGGCTCTTTCAGCGTACCGCTAGTGATGCGG
ATTTCCGGCACATCCAGCAGCGTCGCCATAATATCCAGCAGATTCAGGTAATGTGCCTGA
TATTCGAATTCACGCAGATTCTGGCGGATATCGCGGGGTTTGCGGCTTTCCACCACCAGC
GCCTGCTGGGAAAACGCTTCGCGCAGCCAGCCGTCCACCCAGGTCTGGTCGAGAAAATCG
TCCAGTTCTTCGCTGTGATAGGCCAGCGTGAACAAACGCCCGGCGTTGATGTCGTTTTCG
TTGGGCGCCAGCGCTTCCAGATCGTGGCTTTCCGGATAAACGCGGGTATCGAAGGCCAGA
CAGAGGCGGTGAGTATTGCCGTCATCGTCCGGCTCGCCCAGCTCCAGCACCTGTACCCGC
GCCCAGTTGTTCGGGCCGCCCATGAAGGTACGCGGCGGATTAAAGCGGAAGAAGGGCAGC
GGCAGCCATACGTTGCTCAGCAGACGCAGCGACTGTTCCAGCGTGTAACTGGATTCCGGA
TTGACCGCTTCCGGCAGCACCTGCATGGCGCTCGGCAAGGCGTATTTTCCGCTGTGTTCG
TTGTACGTCAGCCGCAACAGCGGCCCGTTGGCGCTCTTGCGAACAAAGCGATTGGCGAAG
CTTGACCGGGCTGGCGGGAGCTTTAACGCAAAATCGAGAAACTGAAGACCGCTATTCTGA
ATCAGCGTAATGTGTTGTTTGTAATCTGTCAGGGTTGCCAGCATGGTTATTTGCTCTCAC
GCTTAATCGTCATCGGTAGCTCAGTGTCGGCATCGTAGCGGCCTTTACATTCTGCCGCCT
CGCTCGATTCCTGCCGGGTACAGACGATTTCCGGCATCGGATAACGGGAACCATCGCTGC
AGCGCGCCCGATAGCGGCTGTTGATCACCAGATTGCCGGACTGGTGCAACCCGGCCTCTA
CCTCAGCCTGACAGGTGACTTTTTCGCTGTAGTTAAAGCGTACCCGGCCTTTACCGTCTT
TGATCTGGTAGCGGAGAACCGGTGGTTTGCCGGTCAGCGGATTTTTCATGGCGACTACCG
CTTGCCAGTTGCCGTCGAGGAAACGGATGGAGCCGATTTTTACTGCGTCGGCAGGCATCA
CCAGCGCGCCCTTCGGCGCGGCGCTCATCTCTGCATGGGCGGGCGCTTCCGGCGCTTTTT
CTTCGGGTTTCTTCTGCTCAGCCACCGCTGGCGACGGCAACAGCGTCGCCACTTCCAACG
GCAGATTCGGCGGTGAAAGCGTATCCGCCGGCGGGGCGCTCAGCGCGCGTTTTTCCGGTT
TGATGGCGGTCACCGCCGGCGGGGTGTTGTTTTCGGGTTGAGAAACGCAGCCGCGAATCT
GGAACGCCAGCGTCGCCAATAACGCGGCACCCGGCGCCAGCAACCACATGCTGGTCCAGA
CCCGGCGCCGCGCCGGGGCGGTTTGCAGCGGAGCGACCGGTTCGGCAACCACGACCGGTT
CCGGTTCGACCGGCAGCGCCGGTTGTTCCGGTTCGGGGTCGGCGACCTGCGTGGTTACTT
CCGGCAGCGGTTCCGGAACCGGCTCGGGAATCTCGACCGGCTCAACCGGGCGCAAACTCT
CCAGCACATCGACGCGAGATTTTTTGCCCAGGCTGACAAAACCCCAGAAGGTGATAACCG
GTTTATCGTCCACCAAATAGACATGATTGGAACCCGGAAACTGAAAGGCTTTCGACAACA
ATACACCGAAGAGTTTCTGGGCCGGTTTGTTGGATTGACGCGCCCGCTCGCTAATGGCGT
CAACGGTGCCGAGATACTGTTCCAGCAACAGCAGCGCCTGTTCGCGTTGCTCGTCGCTGG
CCGCCATCCAGGAGGTGATCTTACCGGCGAAGGGCGCATACCAGTCGATGCGATCGCCAT
CCTCGTTAGGTTGGGGAATGGCCAGACAGTCAGCGATGTGCTGTTGTTTGCGAAGACGCA
GTGTCTCCCGTAATTGTAGCGCCGAAGCATAAACGGGCTGGCCGTTCTCTCCCAACGCAA
GAAAATCGTCTAAATTTCCACTGCGTAAAAATAATTTTGCCACGCCAAAGAGACCCTTTG
TGATAAACCGTCAAGGCAGAAAATCGTGTTCAATATCTGCGATTATAATTCTGATGATCA
TGAATCAAATGCGTAAAGAAGTGACAAATATGACAAATATTTGCGTCATTAGCGCTCTGA
AAAAGCAATATCGCATAAGTGCGATGTGACTGAAACTAAAAAACCGGTAGGTCGATTATC
TTACAGGTTACCCGGCAGCATACCAGCTGGAAGCTGGCCGCGAGCATTCTGTGATAATGC
TGGCATTTTTATTTCACACTAACCTTTTTGTTAGTACTTACTAAAAGTGAGTTTGGGCCA
TATGCTTGCTGGCAAGAGCTTTAGCCTGTTTTGGCGTTGAGAGCATTCGGGTTGAAGCGT
GGCGTAGGGTTTTCTCATTAACAGGAGTACGTGATGTTTGCGATTACAGGAGCAACCGGC
CAACTGGGCCGTCTGGTGATTGATTCGCTGGTGAAGTCGGTACCGGCAGAACAGATCGTT
GCGGTGGTGCGCGACCCGGCCAAGGCCAGCGCTCTGGCCGCGCAGGGGATTCATGTGCGA
CATGGCGATTATGATCGGCCGGAGACGTTGGTCAGTGCGTTGAGTGGGGTAGACAAGTTG
CTGTTGATCTCCTCAAGTGAAGTCGGCAAGCGCGAAACCCAGCACAACGCGGTGATCGAT
GCGGCAAAAAAAGCCGCTGTCGGGCTGATTGTTTACACCAGTCTGCTGCACGCGGATACC
TCGTCGTTGGGGTTGGCGGTCGAGCATCTGGCGACCGAGGGCGCGCTGCGCGCCTCCGGC
ATTCCTCATGTTATTTTGCGTAACGGCTGGTATACCGAAAACTATGCCGCCAGCATCGCA
CCGGCTCTGGCGCATAGCGCGTTTATCGGCGCGGCCGGCGAAGGCCGTATTGCGTCGGCA
GCGCGCAGCGATTATGCACAAGCGGCGGCGACGGTGCTGCAACAGCAGGGTCAGGAAGGG
AAAATTTATGAGCTGGCTGGCGATAACAGTTACACCCTGGTGGAATTTACCGCGGAAATT
GCGAAGCAGAGCGGCAAACCGGTGCAGTATGTCAACCTGTCCCAGGCTGATTTCGCCAAC
GCGCTGAAAGGCGCGGGATTGCCGGACTTTCTGGCGGATATGCTGGCGGACTCCGACGCC
GGTGCGGAAAAAGGCGGATTGTTTGATGACAACAACGCGCTGGCGGCATTGCTGGGGCGC
CCGACGACGCCTTATGCCGAAGTCATCCGCGCTACGCTGGCGTCGCTGTAATTTTTTTTC
ACGTGATTAAACGCGGTGGCGCGTCTGGCGACAGATGCGCCACTTTTTATTCTGCCAATT
TCCCCTTCCGCAATGTTCTGTCTGGTTTTTTTCCGCGGCCTGAACGCAAGGTAATGAAAC
GTCGATTTTCCTGACAGAATCTTGTCATTTTATTTCCGTTTTACTAACCTGTCTGTGTTG
TCAGGGTATGCCGGATTTCAATCTGATTAACACGCCACAAGGAGTATTCACTTTCAATAG
GACAAAAAGTGAATAGGTTGGTGTTTAGTCGCGGTTTTGCCGACACATCTTCAACGTGAA
GTATTACGGGTATAAAAACGAATTTCATGGAGGAAATGTTATGGCTTTATATGGAAAGAA
AACCGATCTTTCTTCCGCATCATCCGGCGATTATACCGGTGTGGCGGATGTCTATCAGTT
ATGGAATTATCACGCTCGTGGTAATGGCAACATCGGCGATAAGCCCTCCTATACGTTGGA
ACAGGCCCGTGATCAAATCACCCGTGGCAATATTACCTGGAATGGCGAAAAGGTTTTCGG
TAAATCCGTTGCGCTGACTTACTCTTTTCTTCAGTCGGTTTCTGATGCCGACATGCCGGA
TAATTTCAAAGGTTTTGTCAAATTTAACGCCGCGCAGATTCAGCAGGCCAAACTGGCATT
GCAATCCTGGGCTGATGTGGCGAACGTCACGTTTAGCGAAGCTAAGGATGGTCAGCACGC
TGCCATTCAGTTTGGCAACTATACATTGACCTCGGATGGCAATACGGATAACAACAGCCA
GGCGTTCGGTTTCTATCCCGGCAATGGGAAATGGGCTGGTTCAGCCTGGTTTAATTATAA
TCAGGCCGACAATCAGCGGCCGGATATCAATGAATTTGGCCGTAATACGCTGACGCATGA
AATCGGCCATACGCTGGGGCTATATCATCCTGGCGATTACGACGCTTCCGACGGCAATCC
GGGCTATAAAGACGTGACCTACGCGGAGGATACCCGTCAATTCAGTATCATGAGCTACTG
GAATGAAGGGTACACCGGCGGCGATTTTCATGGCTATCATGCCGCCGCGCCGCTAATGGA
TGATATTGCGGCCATTCAAAAATTGTATGGCGCCAATATGTCGGCCCGCACGGGTGATAC
GGTATACGGGTTTCACTCCAATAGCGGTCGTGATTTCTATACTGCGACAGACAGCAAGAC
ACCGCTGATATTTTCCGTTTGGGATGCTGACGGCAACGATACCTTTGATTTTTCCGGTTA
CAGCGCGGATCAGCGTATTAGCCTGATTAGCGGCACTTTCTCGGATGTCGGCGGATTAAA
AGGCAACGTTTCCATTGCCGCGGGCGCGGTGATTGAAAATGCGATTGGCGGTTCAGGCAA
TGATGTGATTGTGGGGAATCTGTCTGATAATCGTATTGACGGCGGTGCCGGTAATGATGT
GCTTTATGGCGACGGTGGCGCTGATATTTTAACCGGCGGCGCCGGTAAAGATATTTTTGT
TTATGCCTGGGAAAAGGATTCGCTATTGTCTGCGCCGGATACCATTACCGATTTCCAGCG
CGGAGAAGACAGAATCGATTTATCTGCATTTAATAAAAATCATGATCTCAGCTTTGTTGA
TAATTTCTCGGGAAAAGGAAACGAAGTGGTGTTGAATTGGGATAGTCAGTCTAACCAGAC
CAATATGCGGTTGCATTTAAGCGGACACGACACGGCTGATTTTCTGGTAAACATTGTCGG
TGAGGCGTTACAGCCGTCAGATTTTATTGTTTAAAAATAATGGGAACGCTCACGTTATTT
TGGGGTTGATTGAATGGCGGCAGGTATTTTCTCTCATTGGAGACATGCCTGCCGTTATCC
TCGTATTTAACAAGATGGTTTCAATTATTAAACGCGTTCACTGATAACCGAATGATGGGA
ATATCATGAAACAGCTTATTATTGCGACATTATTGAGTGCACTGAGTGGAGGATGTATGG
CGAGCAGTCTGAGATTGCCGTCCGCGGCGGAACTGAGCGGGCAGTGGGTATTGAGCGGCG
CGGAGCAGCGCTGCGATATCCGGTTGAACACCGATGTGCTTGACGGCACGACCTGGCGGC
TGGCCGGCGACAGCGCGTGCCTGCAAACGTTGCTGCCGGAAGCGCCGGTCGGTTGGCGGC
CTACGCCAGACGGTCTGACGCTGACGCAGGCAGACGGTTCGGCAGTGGCGTTTTTCAGCC
GCAACCGCGATCACTACGAACATAAGCTGGCTGACGGCAGCGTTCGCACTCTGAAAAAGA
AAGCCTGAGGGAGAGAGCCCTGCCGTGAATGCTTCCTCTGAGCGAGATCGTTCGTTGTTC
GGCGTGCTGCGCCAGTTCCGCCGCAGTTTCTGGAGCGTCGGGATTTTCAGCGCCGTCATC
AATGTGCTGATGCTGGCGCCTTCGGTATATATGCTGCAGGTGTATGACCGGGTGCTGGCG
TCCGGCAACGGTATCACCCTGCTGATGCTGACGTTACTGATGGCGGGACTGTGTGCCTTT
ATGGGCGCGCTGGAGTGGGTTCGTAGTCTGTTGGTGGTGAGGCTGGGCACCCGTATCGAT
CTGGCGCTCAATCAGGATGTCTTCAATGCGGCGTTTGCCCGTAATCTGGAGGCTGGCGAT
AGCCGCGCCGGGCTGGCGTTGACCGACCTGACGTTGCTGCGCCAGTTCATCACCGGCAAT
GCGCTGTTTGCCTTCTTCGACGTGCCCTGGTTTCCACTGTTTTTGCTGGTGCTGTTTTTG
CTGCATCCCTGGTTGGGGATGCTGGCGTTGGGCGGCACCGTGGTGCTGGTGGCGCTGGCC
TGGCTGAACCAGCGACTGACCAATCAACCGCTGGCGGAAGCCAATCAGCAATCACAGCAG
GCAACCCACCTGGCCGACGCCCAGTTACGTAATGCCGACGTCATTGAAGCGATGGGCATG
CTGGGCAACCTGCGTCGGCGCTGGCTGGCGCGCCACTACCGTTTTATTTCCCTGCAGAAT
TTGGCCAGCGAGCGTGCAGCCGCCGTGGGCGGCGCGTCCAAGTACAGTCGCATTGCGTTG
CAGTCGCTGATGCTGGGACTAGGGGCGTTGCTGGCGATCGACGGCAAGATCACGCCGGGG
ATGATGATCGCCGGGTCGATTCTGGTCGGCCGGGTACTGAGTCCGATCGATCAGTTAATC
GGTGTATGGAAACAGTGGAGCAGCGCGCGCATTGCCTGGCAGCGCCTGACCCGGCTGATT
GCCGCCTATCCGCCGCAGCCGGCGGCAATGGCGCTGCCTGCGCCGGAAGGGCATCTCGGC
GTGGAACAGGTTTCGCTGCGCCCGGCACAGGGCAACGCCCGATTGCAGAACATTCATTTC
TCGTTGCAGGCTGGCGAAACGCTGGTGATTTTGGGCGCGTCTGGGTCCGGCAAATCCTCG
CTGGCGCGTTTGCTGGTCGGTGCGCAGGCGCCGACACAAGGCAAAGTGCGTTTGGATGGC
GCTGATTTGAATCAGGTGGACAAAAACACGTTTGGGCCGACCATCGGTTATTTGCCGCAG
GATGTGCAATTGTTTAAGGGCACGCTGGCGGAAAACATTGCCCGTTTTGGCGATGCCGAT
CCGGAAAAAGTGGTGGCGGCCGCAAAGCTGGCGGGGGTGCATGAACTGATTTTGTCGCTG
CCCAATGGTTATGACACCGAATTGGGCGAGGGCGGCAGCGGTTTATCCGGCGGTCAGCGG
CAGCGTATCGGTCTGGCGCGCGCTATGTACGGTGATCCTTGCCTGTTGATTCTGGATGAA
CCGAACGCCAGCCTTGACAGCGAAGGCGATCAGGCCTTGATGCAGGCGATTGTCGCATTG
CAGAAACGCGGCGCGACCGTGGTGTTGATCACCCATCGCCCGGCGTTGACGACGCTGGCG
CAAAAAATTCTGATCCTCCATGAGGGCCAGCAGCAGCGTATGGGACTGGCGCGGGATGTG
CTGACGGAACTGCAACAGCGCAGCGCCGCCAATCAGGCCCGGATGAACCCCACGGCCGCG
ATGCCGCAATGACAGGGATCTCGTGATGACAGGCATGGATATAACCACTCAGGATGAATT
GAACGAAGCGGCAATGCGCGATCGCGCCAGCCGGGATGAAGAGCGGGCGTTACGGCTAGG
CTGGTGGCTGGTGCTCGCCGGTTTTGGCGGTTTTCTGCTGTGGGCGTTGCTGGCGCCGCT
GGACAAAGGGGTCGCGGTGCAAGGCAATGTGGTGGTGTCCGGCAATCGCAAGGTGATCCA
GCACATGCAGGGCGGGATTGTCGACCGGATTCAGGTGAAAGACGGCGACCGCGTTGCCGC
GGGTCAGGTGCTGCTGACGCTGAATGCGGTCGACGCCCGTACCACCAGCGAAGGGTTGGG
TTCCCAATATGATCAACTGATTGCCCGCGAAGCACGACTGCTGGCGGAACAGCGCGATCA
ATCGTCGCTGGCGGCGACGCCGCGGCTGGTTCAGGCGCGTCAGCGGCCGGAAATGGCCGC
TATCATCGCGTTGCAGGAAGATCTGTTGCGTAGTCGTCAGCAGTCGCTAAAGCTGGAAAC
GGACGGGGTGCGCGCCAGTATCGATGGCCTGGAGACGTCGCTTGGCGCATTGCAAAAGGT
GATGAGCAGCAAACAGTCCGAGCAGGCGACGTTGAGCCAGCAGTTGCAGGGGCTGCGGCC
GCTGGCGGCGGATAACTATGTTCCGCGCAATAAGATGCTGGAAACGGAACGGTTGTTTGC
GCAGGTCAGCGGCGAACTGGCCCAGACCAGCGGCGAAGTAGGGCGAACCCGGCGTGATAT
TCAGCAGCAGAAATTGCGCATCGCTCAGCGCCAGCAGGAATACGACAAAGAGGTCAACAG
CGAATTGTCTGACGTGCAGGCCAAGCTGAATGAAGTGATCAGCCAGCGCGAGAAGGCGGA
TTTCAATCTGGCCAACGTGCAGGTCCGTGCACCGGTTGCCGGCACCGTGGTGGACATGAA
GATCTTCACCGAAGGTGGGGTGATCGGCCCCGGGCAGGTCATGATGGAGATCGTTCCCGA
AGACCAGCCGCTGCTGGTGGATGGCCGTATTCCGGTAGAAATGGTGGATAAGGTGTGGTC
CGGGCTGCCGGTGGAACTGCAATTCACCGCGTTTAGCCAAAGCACCACGCCGCGAGTGCC
GGGAACGGTGACCCTGCTTTCCGCTGACCGGCTGGTGGACGAAAAGGACGGCACGCCGTA
CTACGGTTTGCGCATTCAGGTCAGCGAAGAAGGCAAGCGTTCTCTGCACGGGTTGGAAAT
TAAACCCGGTATGCCGGTGCAAGGTTTTGTCCGCACCGGGGAGCGTTCGTTTATCAATTA
TCTGTTTAAACCCCTGATGGATCGCATGCATCTGGCGTTGACGGAAGAGTAACGGAAGGA
AGCAATGCGAAGGAAAGCGGTATTACTGACGGTGGTGTTATCTCTGTCGGGCGGCGGCGC
CCAGGCGATGGGGCTACTGGATGCATGGGAACTGGCGCTGCGCAATGACGCACAGCTGCG
AGCGGCGAGTTTCGAACGAGACGCCGGGCAGGAAGAAGTGGCGATCGGCCGCGCCGGATT
ACTGCCGTCGCTGCAATACAGCTATGGCGCCAATTACAGCCACTCCAAGGTAACCCAACG
GGACCGGACGCTAAATAACACGACTAAACGTGACTACGATAACTACGTATCGACGTTGAC
GCTGCGTCAGCCGCTGCTGGACTATGCCGCCTGGGCGCGCTACCAGCAGGGCGTCACCCG
CAAACTGATGGCCGATCAGCGATTTCGCGATCGCAGTCAGGACCTGATGGTGCGTTTGTA
CCAGTCCTGGAGCGAGGCATTGCTGGCGCAGGAAAAACTGATGCTGCTGGATGCGCAGCG
CCGAGCCTATCAGGAGCAACTGGCGTTGAACCGTCGCTTATTGGCGGCGGGGGAAGGCAC
GCAAACCGACCTGCGGGAAACGGAGGCGCGTTACACCGTCATTGAAGCCCAGCGTATCGA
ACAGGAAGATACGCTGGATGCCGCCATGACCGATCTGGAAAACATGATGGGTTCGCCACT
GCAAATTCAAGATCTGTCGCCGCTGGCGCTGGACACGTTGCCGGATAACGTCACCGAAAA
TCGTTCGCTGTCGCAATGGCGCGAACTGACGGTGCGGCATAATGCAAAGCTGGCGGTGCA
GCGTGAAAATGTCGATTACAGCCGCTACGAAATTGAGCGTAACCGCGCCGGCCACCTGCC
GACATTGGATTTGGTGGCATCCACCCGCAACAGCCTGTCGGAGTCTGAATTTAACTACAA
CCAGAAATACGACACCCAGACCGTTGGCCTGCAGGTGCGCGTGCCGCTGTATTCCGGCGG
TGCGGTTTCGGCGTCGATGCGTCAGGCCGCGGCGGAATACCAGCAAAGTCAGGCGGAGCT
GGATAACCAGACCCGGCAGACCTTTGCGGAATTGCGTCGTCAGTTCAACCTGTGCACTAA
CGGGGCCGCCAAAATCCGGGCCTGGCAGATGAGCGTTACCGCCGCTGAGGAAGCGATCCG
CGCCACGCGGCAGAGCGTCGCCGGCGGCGAACGCATCAATCTGGACGTGCTGATGGCGGA
GCAGGAGTGGTATAACGCCCGCCGCGAACTGACGGAAGTCAAATATCGCTGGTTACAGGC
CTGGCTGAATTTGCGCTATACCGCCGGTACGCTGAATGAGCAGGATATGATGCAATTGGC
TGCCTGGTTTCAATCTGCGCATTCAATAAATAAAAACGGAATTAATATGACCACCGGCAA
TAAAGCGAATTAACGGTAACCGTTTGCGTTAGTTGATTGTAGTTTCTACGAAAATTGATG
GTGTTCTCTACAAAAATTGATGGTGCCCTTTATAAAAATTGATTGCAGTTTCCACGAAAT
TTCTTTCGCAGCCTGCTGCGAGGGATGGGTATGTCATTAAATTAGCCGTGGTGATAATTG
TCGGCGACTTAATGGCGAAAAAAGGCATTCTGACAGTAATGCGTCAGACTTTATGGAAGA
AGTAATATGCAACAAAACGAAAACGTTCCGTTAAATACCTCTGCTGCCGCCGCCAAGGCC
GGCAGTTATACCGGCTATGCCGATGTGTATGATTTTTGGTATTACCACCAGCGCGGCGAT
GGTCTGACTGTCAATGGCAAACCGTCTTATTCCACCGATAAGGCGGTGAGCGAGGGATTA
ACGCGGCCGCATACCACCTGGAATGGTGATAATGTATTCGGCAAAGCGGCAAATCTGACT
TATTCGTTCCTGAACACGTTTAGCTCGACGCCTAACGGTCATACCGGCCCGGTAAAATTT
ACGCCGGTACAGATGCAGCAGGCGAAACTGTCATTGCAGTCCTGGGCGGATGCGGCGAAC
CTGACGTTTACCGAAGTCAGCCCCAATCAAAAGGCCAATATCACATTTGCTAACTATACG
CGCAATGCCGACGGCAGCCTGAATACTGACACGCAGGCTTATGCGGCTTATCCGGGCACG
CATCCGGTATCCGGCAGCGCCTGGTTCAACTATAACCAGCCCAGCATTCGCAACCCCGAT
ACCGATGAGTATGGACGTCATTCGTTCACGCATGAAATCGGTCATGCACTGGGGCTGAGC
CACCCGGCCGAGTACAATGCCGGTGAAGGCGATATCAGCTACAAAAACAGCGCTGCCTAT
GCGGAGGACTCCCGTCAGTTCAGCATCATGAGCTACTGGGAAGTGGAAAACACCGGCGGT
GACTTCAAAGGTCACTACTCGGCGGGCCCGCTGATGGATGATATCGCCGCTATCCAGAAA
CTGTACGGCGCCAACATGACCACCCGCACCGGCGATACCGTGTATGGCTTCAACTCAAAC
ACCGATCGTGATTTCTATACCGCGACCAACAGCAGCAAGGCGTTGGTTTTCTCGGTATGG
GATGCTGGCGGCAACGACACCTTCGATTTCTCCGGTTACAGCAACAACCAGCGTATCAAT
CTGAATGAAGGCTCGTTTTCGGACGTGGGCGGCCTGAAAGGCAACGTATCGATCGCGCAC
GGCGTGACCATCGAGAATGCCATCGGTGGTTCCGGCAACGATATTCTGATTGGTAACAGC
GCAGACAACGTCTTGCAGGGCGGCGCGGGCGATGACGTGCTGTACGGCAGCACTGGCGCG
GATACGCTGACCGGCGGCGCCGGGCGCGATATCTTCGTCTACGGCAGCGGTCAGGATTCT
ACCGTGTCGGCATACGATTGGATTACCGATTTCCAGACCGGTATCGACAAGATCGATCTG
TCGGCGTTCCGCAACGAAGGCCAACTGAGCTTTGTGCAGGATCAGTTCACCGGTAAAGGT
CAGGAAGTGATGCTGCAGTGGGATGCGGCCAACAGCACCACTAATCTGTGGTTGCATGAA
GCGGGCCACAGCTCAGTGGATTTTCTGGTACGCATTGTCGGCCAGACCGCGCAATCCGAT
ATTATTGTGTAATCAACCACTGAAAATATTAAACAGGGTGGGTTAACCATCCTGTTTAAT
AAGATTTCCACGGGAATCTTATTATCATGTCATTCTGGCAGGGCATTGCTCGTCCTGAAT
AAAGGGTGACAGTATTCGTTTATCGTATTTCCAGAGGATTTTATGGGAAAAAATCTGTCT
TTACGTCAAGATGACGCTCAACACGCATTATCCGCAAATACCAGCAGCGCGTATAATTCC
GTTTATGATTTTCTGCATTATCACGACCGGGGGAATGGCCTGACGGTCAATGGCAAGACA
TCCTATTCCATCGATCAGGCCGCGGCGCAAATTACCCGGGAAAATGTCAGCTGGAATGGA
ACCAATGTATTTGGCAAGTCGGCCAATTTGACGTTTAAATTCCTGCAATCAGTCAGCTCC
ATTCCATCCGGCGATACCGGTTTTGTGAAATTTAATGCAGAGCAGATTGAGCAGTCGAAA
CTGTCGCTGCAATCCTGGTCGGACGTAGCCAATCTGACATTTACCGAAGTGACGGGAAAT
AAATCTGCAAATATCACCTTTGGTAACTATACGCGTGATGCGAGTGGCAACCTGGATTAC
GGCACTCAAGCTTATGCCTATTATCCGGGCAATTATCAGGGGGCGGGCAGCAGCTGGTAC
AACTATAACCAGTCTAATATCCGTAATCCGGGGTCGGAAGAATATGGCCGTCAAACGTTT
ACCCACGAGATTGGCCATGCGCTCGGCCTGGCGCATCCGGGGGAATACAACGCCGGCGAA
GGGGACCCGAGTTATAATGACGCCGTGTATGCTGAAGATAGCTATCAGTTCAGCATCATG
AGTTACTGGGGTGAGAATGAAACCGGCGCTGACTATAACGGTCACTATGGCGGCGCGCCG
ATGATTGACGACATCGCGGCGATTCAACGGCTGTATGGCGCCAACATGACCACCCGTACC
GGTGATTCGGTATACGGTTTCCATTCGAATACCGATCGTGATTTCTATACCGCGACCGAC
AGCAGCAAAGCGCTGATTTTCTCGGTATGGGATGCCGGCGGCAACGACACCTTTGACTTC
TCAGGTTACAGCAACAATCAGCGTATCAACCTGAATGAAGGTTCGTTCTCGGACGTGGGC
GGTCTGAAAGGCAACGTATCGATCGCGCACGGCGTGACCATCGAAAACGCCATTGGCGGT
TCCGGCAACGATATTCTGGTGGGCAACAGCGCAGACAACGTCCTGCAGGGCGGCGCGGGC
AATGACGTGCTGTACGGCGGTGCTGGCGCGGATACGCTGTACGGCGGCGCCGGGCGTGAT
ACGTTCGTCTACGGCAGCGGTCAGGATTCCACCGTGGCAGCGTATGACTGGATTGCCGAT
TTCCAGAAAGGCATCGATAAAATTGACCTGTCGGCGTTCCGCAACGAAGGCCAACTGAGC
TTTGTGCAGGATCAATTCACCGGCAACGGGCAGGAAGTGATGCTGCAGTGGGATGCGGCC
AACAGCATCACCAACCTGTGGCTGCATGAAGCAGGGCACAGCTCGGTAGACTTCCTGGTT
CGAATCGTCGGTCAGGCAACACAGACCGATATTATTGTGTAATGATATTCTAAGAATATT
GCTCAGGGCAGTTTATCTGCCCTGTTTAATATTCAGTTCTGCATAAGGGTAGAATTTATT
CTTGAAATTATTTCGCGTGTATTTAAACCCTCTCGCAAAAAACTGGTTTAAAAAGCAATC
GGTTTCTTTTCCTATTTTCCGCCATTCAAATAACTTATTTCATTTTAATCAATTAGCTTT
GTATCGAAGCGGTGGTTTAAATCCTCAATAAATGGAAAATTGATTAACTCTTCTTTACAA
AAACATTACAGTGGCTTATATAAATAATTAGCACCAGTGACGGTGCTGTTTGTCTGTGTT
AAATATCATCAAGCTTATATGCTGAAAAATATGTCATTAGATTGGCAGAGGTGTTCTTTA
TCTAAAAATTTAATGGCTATGGAATTTTCTGATTATTTATGCCAATGAGGGTTTTATGGA
AAAAAATCTGTCTTCACGTGATGATGACGCGTTGCATTCATTATCTGCCAGCAGCAGCTA
TGACTCTGTTTATGATCTGTTGCATTATCACGAGCGGGGAAATGGATTGACGATTAACGG
CAAACCATCCTATTCGATTGACGATGCAGGCGAACAAATTACCCGCGACAACGTCAGCTG
GAATGGTTCGAATGTATTTGGTAAATCCGCCAATCTGACCTTTAAGTTCCTTCAGTCCGC
GCGTTCCACGCCGGACGGCGATACCGGGTTTGTCAAATTCAATGCCGCACAGGTCTCTCA
GGCCAAACTGGCATTACAGTCTTGGGCGGATCTGGCCAACATCACCTTTACAGAAGTGAC
AGGGAACCAGTCGGCCAACGTCACCTTTGGCAACTATACCCGTGATTCCAGCGGCCGTCT
GGATTACGGTACGCAGGCCTACGCCTATCTGCCGGGGAGCGGCAGCGCGTCCGGTACCAC
CTGGTACAACTACAATGTGGACAATATTCGCAGCCCGGACAAAATGGAGTATGGCCGCCA
GACGCTGACGCATGAAATCGGCCACGCACTGGGCCTGAATCATCCGGGTGACTATAACGC
CGGCGAAGGGAACCCCAGCTATAGCGATGTGACCTATGCCGAAGACACCCGTCAGTTCAG
CATCATGAGCTACTGGAGTGAGAAGAATACCGGTGGGGATTTCAAAGGTCATTATGCCGC
CGGCCCGATGCTGGATGATATCGACGCCATTCAGCGCCTGTACGGCGCGAATATGACCAC
TCGCACCGGCGATACGGTCTATGGCTTCAATTCCAACACCGATCGTGATTTCTATACCGC
GACCAGCAGCAGCAAAGCGCTGATCTTCTCGGTATGGGATGCGGGCGGCAACGACACTTT
CGATTTCTCTGGTTACAGCAACAACCAGCGTATCAATTTGAACGAAGGGTCATTGTCTGA
TGTCGGCGGGCTGAAAGGCAACGTGTCTATCGCGCACGGCGTGACCATTGAAAACGCGAT
TGGCGGCTCCGGCAACGATTTGCTGATCGGCAATAGCGCTGACAACATTCTGCGCGGTGG
TGCCGGCGACGATACCCTGTACGGCGGGGGCGGGGCAGACCGTCTGTATGGCGGCAGCGG
TCGTGATACCTTCGTGTATACCGCCGTATCCGATTCTAAAGTGTCGGCGCCGGACTGGAT
TCTCGATTTCCAGACCGGTGTCGATAAAATCGACCTTTCTGCGCTGAATACCGGTAATAA
CCTGCACTTTGTTAATCAGCTCAGCGGCAGCGGCGGTGAGATCCTGCTCAACTGGGATTC
GTCGGCCAATGTCAGCAACCTTTATCTGAACCTTGATAACAACACCTCGCCGGAATTCCT
GGTGAAGATTGTAGGTCAGGTATCACAGACAGCCGATTTCGTTGTGTAACCGGCTGATAT
TAAAGAAGGGCGGGTTCTCCGCCCTTTATTTTTCGCTGAGAGTTGACCCACATCGTCTCG
CTTTCTTAAAGCTTTTTAGTTACAACATACTTATATCTTCAATGCTACCTACAGTCTGAA
ATATTGGTGTGCTTATCGTCAGGCAAGAAGGGGAAGGCGGATTTTACGTATGCCGCTAAC
GTTTTACGGTCGCCCTTTTAGTGATACTGGAAGACGTCGGGCGAAACGCGAGGACAGGTT
AGGGGAAATATGCCTGTCCCGCATTGTAAGTGACTAGATAGCGATACGTCGACCGATCTC
AATCACCTGATTACCCGGCAACTGGTAGTATTCCGTGACATGCAGGCAGTTTCGCATCAT
CCAGGCGAACAGGTAGGATTGCCAGCGCGGTAGCGCGTCCGCACTGTCTTTGGCGACGAT
CGATTCATGGCCGATGTAATAGGTTACGGATTCGTGATCGGCACAGGCTTTCAGCGGCGG
CGTTTGCCTGAGCAGCTCGGGAATATTGGGCTTCTCCATAAATCCGTAGTAGGCCACGCC
TTGCCAGAAACCGGGAAGTTTTTCGGTCAGCACCAGTTTGTCTTCCTCCCTGACGCGTGG
CACATCCAGCACCTGAATGGTCAGGGCGATGATCTTGTCATGCAAGGCTTGGTTACGTTT
GACATGCCAGCGCATCACCGGCGGCGCGACATTCTGCACCCGGGTCAAAAATACGGCGAC
GCCGGGTACGCGCGAAATGCCATCAGCCTGTAGCGATGAGAGAAACTCGTCTACCGGCAG
CGTTTTTTCCGCCACGGTCTGCGATACGCGCGTCACACCCCGACGCCAGATAAACATCAC
GCAGAAAATCAGCATCGCCAGCAGCAAAGGAACATAGCCGCCGTCGAATACTTTCAGCAT
ATTGGCGACGCAGAATCCCACATCGATCAGAATAAAAATGGCGGTGATGCTGAGGCTCAA
CATCTTGTTCCAGCGCCAAATCTTACGCATTGCGATATACAGCAACAGCGTTGTCATCAG
CATCGTGATGGAAACGGCAATACCATAGGCGGCAGCCAACCGCTCCGACGACTGGAAGAA
AATGACCAGACTGAGCGTGACCGCCATCAAAAGCCAGTTGACGGTACCCAGATAGATTTG
GCCATAGCTTTGCTCCGCTGTTTGGGTGATTTTCATTCTGGGTAGCCAGCCAAGCTGAAT
CGCCTGCCGCGTCATGGAAAACGCGCCGGAGATAATGGCCTGACTGGCAATGATGGTGGC
TAACGTGGCGAGAATCACCAGCGGTATTTGCCACTCAGGGGGACACAGCCGGTAGAGAAT
ATTATTGTTGGCGTCGGTGCCGGATAAGATAAATGCCGCCTGACCGGCATAATTGAGCAG
CAGGCAAGGGAGCGCTACCGCATACCAGGCAATCCAGATGGGCTTACGGCCAAAATGCCC
CATATCCGCATACAGCGCTTCCGCCCCGGTGACGCACAGGAATACGCCGCCCAGAATCAG
CAGGGCGATGTGTCCGTGAGTGGCGAAAAATGTCAGCGCATGAACGGGGTTGAGCGCCCA
GAGTACGGTCGGATAATTAATGATGCTCCTGATACCCAGCAGAGCCAGCGTAGCAAACCA
CAGCAGCATCACCGGTGCGAAAAACTGACTGATTTTTGCCGTGCCCAACGGCTGAATGGC
GAAAATAAGAACCAGCAGAACTATCGTCAGCGGCAGGATGTAATTGGCGGTTTCCGGCAA
AACCAGCTCCAGCCCTTCCAGCGCTGACAACACCGAGATCGCTGGCGTAATCGCACCGTC
GCCATAGATAAAGGCCGCACCCAGCAACCCGGCGGCAATAATCCATTTTTGACGTTTGGC
CTGGTTATTCTGCAACAGCGACATCAATGCCAGCACGCCGCCTTCGCCTTTGTTGTCGAT
CCGCATGGCGAACAACGCGTATTTGATCGAGGTGACGATGATCAACGTCCAGAACAAGGT
GGAAAGCAGGCCCAGTATGGTTTCCGGCCGGGCGGCGTCGCCGGCCAGTTGTATCACGGT
GTTGAAGGTATAAAGCGGGCTGGTACCGATATCGCCAAATACAATGCCCAGAGCGGAAAT
AGCCAGCAAACCTGGTGATTTTTCTTGCTGCGTATGTGTCATGTGCACATCCCGGTGAGT
GGTTAGAATCAGGAAAAATGCCGTGTAATCATAGTGTAGTCGGTTATGTTCATCCGGACG
TGACCGCGCCGAAATTCTGGATAACATCAGAAAACATAAAGTGATGTGAATCGCGATGGG
GTGCAGCTTGCGGACAGGAATAGTATTTCAGCGAGATAAAAAAGGGATTCCGTGACACAT
CGGAATCCCTGGCAAATGAGCGGTATGTCATACACTCACGTGTGACGTGGCGGATAACTT
AGTGCGGCAGCGCCTGTTCTGGGTGAAGGCCGAGCCAGCCCGGCGACGGTTCACCTTTAA
CTTCGCCCAGATACAAACCGATCTGCGCTCTGAAGCGTTCGACTGCCGCCCGGTCACTCA
TGAAACGCTCGAAGGCTTCCGGACTGGTGTTCTTGTATTCCCAGATGTGCTTGTAACCGG
CCGGCGGCGCTACATCGGTGCGAACCGACCACATATACCAGACGTCGGTCTGGGTTTTCG
GATCCAGCAGCCAGCTCAGATACAGCCTGGCGGATTCTGGGTGTTTGGCCTGTTTGAAGA
TTGCCGCGCGCTGCGCCCAGGCGACAAATGGATCTTGCGTCGGCAGCACAAAGCGGGAAT
TGGCTTTGGCGTCAGGAACCAGCGCGCCGTCAGTGGAGAAGGTTACCGCGGACTTGCCGC
TTTCCACATCGTCCGCCGGCGCCTGAGTACCACGCACGTAAACCGGCTCTTGTTCGCTGA
ACTTCGCCACATAATCCCAGCCGTATTTATCCACCACCTGTTTGAACCAGAACAGCACGG
CATCGTCGTCGTTCGGGTAGGTGACAACGATTTTCCCTTTCAGGTCAGGGCGCAGGTAAT
CATTGGCTTCACGCGGCCAGGCTTTCTGATCGATCAACTTGGTGTTGACCACATTACTGA
ACGCATCGACGAAAATACCGGTCCAGGCACCGTCCTGATCCCGAAATGTCGGCCAGATCT
TGTCCCAGCCCGCAGGCTTGTAGTTCAGCAGCACGCCTTCCTTTTTCCAGCGCGGATAAT
CCTGCAACGTCTGTAGCTGAACGACGTCCGGAATCAGGCTGTCGGTAGCCAGCTGGTTGT
CGATGCGGGCATCGTGAAATTTGCTGTAATCCACGACAACATTCAGTGTCATGCCCGGAA
AGCGCTTTTCGAACGCTTGCTTGATGCCATCCTGCTGGCCCGCGGTGTCGCCGCCGGCGT
AGACCGTGACCACACCGCCTTCTCTCAGCGCGCTCTGGTAAATTTGGTCCAGCGATCGCT
GTTCCGGCGTGGCGACGGCATTCCCGGCAAAGGCCGCCGTGCTTCCCGCGAGAGCCAGCA
TCAGCCCGGCTGCCTTCATCGCGTTATTCACATTCTTCATACGATAGTCCTTGGTTACGT
GTAGGTACTTTTCCCGTGTAGGTACTGCTCCAGTTTTCGCCGGTCGTTTATTACCGGCAA
AGCCATGCCTGCCGGGGGAGTGTGCCGCCCCGGAGGAATACATGTCGTTTCAGTTTCAAT
GGGTGCGAGTGACCATGACCCGCACAGGCGTGTTTTAAGGACCGATAGCGGACCTGTTGG
TGACGATGGCGTGAAAAGCTGCCCGAATCACACCCGCATCCGGCAAGTCATCGACGCCGC
TCAGAATGCCGCGCATCAGCCAGGCGTCGGTGAACGATACCGCCGCTTGCGACACCGTGT
GGCTGAAACCGAAATGTTCGCCCAATATTGTTTCGTGAGCATGTAGCCACTCGGCAGCGT
GCGGCCGCAGAAAAGGGCGGGAAACCGCGGCGACAAACAGTTCGTACTCGCGAGTCAGCC
TTGAGCGCTCGCCGATAGTCCAGAATACGAAATCGGTCAGGATCCCGGCGGGATCGTCGG
TTCCCTGCAGAGAAAGCCAATGCCGGGTGCTGAGTGAAAAGTTTTCAATCGCCTGGTGCA
TCACCGCGACCAGCAGGTCATCCAGCGTTTTAAAGTGGTAGGTGGTGGCGCCCAACGACA
TCTGCGCTTCTTCAGCTACTGCCCGGTGAGTACAGGCATGCAGACCATCACGCTGAATGA
TGGCCGCTGCGCTGCGTATCAATTGTTCTGTGGTGATTTCGCTTTTCGATCTCATGGTTC
CTCTCCGGGCGTCAGCGGGAACGCCAGCCCGCGATGAAAGCGGGCGGTATCGGGCGTTCC
GTAATCTGGCCTGCATCGTATCCTTACTGGCAGCAAGAAGAGAATAGCGTGGATTTGACA
GTCTTGCTCAAAAAAACAGAATGAACTTTTGGATAAAAAAAACATTTATTATTTTATAGT
TGGAATTTAATTCTGATAAAACCCAATATAAATGACATTTTAGTAATTAAATGTCTAATT
TAATACAAATGTACAATTTTAACTGCTGAACGAGCTGTGATCGACATTCGACTTACACAG
AAGGGGGATAGCGAATACCGCTCGGTTTCTTGGATCGCTGAAATGTGGCATACTGCGGCA
TAATTAAACTGTACTGTCCGGTTACCTAAAAATAATGCCGACTGAATGATCCCGGACAGG
TGCCAGAGGAGGAGTAATGCGAACACTGACTGAGGAAAAACGGCAGGCCATTATCGATGC
CGCCGCCCAATTGTTTCAGGAAACGGGATACGAACGGGCGTCCATGAATGAAGTGGCTAA
GCGTGCAGGGGGGTCAAAGGCGACGCTCTATAACTATTTTCCTTCAAAAGAAGCGTTGTT
TGAGACGGTTGTGCGCACCTACAGTACGCGTTTTTTGACGGAAGCAGCGGCGGAGCTCGA
CGTACCGGAAGACGGGCAGCGTTCTCTGGAGAACAAGCTGACGCGTTTTGGTGAAAAAAT
GATGCATGTTCTGACCGGCGGGAACCCGGCATTGCAAATTTATCGTATTGTGGTTGGCGA
GGCGGGTCACTCAGATATCGGTGCCTTGTTTCAGGGATCAGGGCCGAAAGAAAGCATGGC
CAGGCTGGCCGATCTCATGGCCGACGCCATGAAAACAGGCGAACTGGCTCCGTCTGATCC
GATGCTGAGAGCCATGCAGTTCACATCGCTGGTTAAAGCAGAAGCGGATGCGGTGCTATT
GCAGCGTGAACTGCCTGATTATTCGACCGCCCGTATCAACGACATGGTGAGAAACGGCGT
CCAGCTTTTCCTGCATGGGGCATCCCCTCAGGCAGGCAAATGACTCACCGGCAAGCCGGT
TGCCTATTGGGATAATAAATCCAACATTTCCCTCGTTAATCTCATCTGCGTGACGTTTGT
TCAACGATAGCGTACGCCACGCAGCGACGTTTTTTGGTACGCCTTCATCACTCTTTTTCA
GACAATCAGCGGCTTGACAGTGTTTTTTCTTTATATAAACTAAACCGTACAGTTTAATTA
TTGAGGAATAGAGTATGAAAATTCTGGCGTTGGCAGGATTTGCTGCGGCTGTCTGTATGC
TGACCGGCTGTGTCTCCCTGTTCTAGGGGAATCCATCTTATTCGGTTGTGAGTGAGGAAA
AAACATGAGAATTATTGGGCTGGTTTGTATCATCATGGCCGCTATGATCCTGAACGGTTG
TCTGTCTATCGGCAGTCATATTTAGCGCGACGCCTCTGGGTGTGAAAAGGAGCCAGACCG
GGTGACCGAGCTGGCTCTGGCTTCAGGAAACGTCTGCCATCACCACACTGACGCATCCTC
TGTTTGTTTATACGCTGCTTTTTCGTTTTATGATTCCGCTTCACGATTGACACGCCATGT
TCCCATGTTGTTGCCATTGCCGGGCGGTTTCCGTCATCTGTGTCGCGACTCGCTCAATAA
TCGTCTGCCAGGCAGAAAACAGCCGCGCGTTATCTCCGGCGGCGCGTTCAGTCAACTGAC
TGCGGCAAGACAGTTTGAGGTGTTTATCTCCATTTTTTACGGTCAGGCTCCAGTCGGCGT
CGAGTGAGACGAACTGGCCGGGCCAACTGTCAAAACGCCGAATCTGCATGCGGATCCGCA
ACACAGGAATATCGCGCGGCAGGGGCTGCCCCGACGCATTTTGGGCGCCCGAGCGCTGGA
CCAGCAGTGATGATAGCGCCGTATGAATCTCATCGCTCAGCGGACTCAGCCAACGATCGC
TGTCAAGGATCATGGCACTATCCTGACCGGTGCGAATCACCACCTGCTGTCTGTCCACCT
GTGCCGGTACATCGACCGGTAATAAATCAATCGCGAATGGCGTCGGGTGCGGGTATACCG
CCCCGGCGGCAGGGGGAACCAGCGTATGGTAGCGAACCTGCGGGGAACGGCAGGCCGGTA
GCGTCAGCACCGTGATGACAGACAGCAGCGGTAATATCAATCTCATGGCTGTTTTCCTTT
TGGGGAAGCAGGATGGCCATCCGCTGTGTCCAGGGCCGAGTCCGATGAGCGTCCGCGCAG
CAGCGACTCCGGGTTACGCTCCAGCTGTTCCGTAAACTCCCGCAGGGTACGTAGCGTCCG
GCTGGTCTCCTGCAACGTTTGGGTGAAATGAATCAGCAATGGCGAGTCTTCCGCGATCAG
TTCCTGAGCGTTTTCCGTCGTCAGTTGCGTTTGTTTCATCAGGCTGTTGGCGGTCGGCAA
TGTCTGGTTATTGACCAGACGCAACGTCTTGCTCAGCTCAACCAGGGTGTTGTTCAGGTT
GTTGCCGATGGACTCCAGCGGCATGTTGTTAACTTTGGCGACGATACTGCCCAATTGCGC
CTGCAGTTTATCCAGCCCGCCGCTGACGGTCGGTAATTCGATGGGGCGGGTGTTTGGATT
AAAGAGGACGTTGGGGGCATCAGGCACAAAATCGAATGAAACATACAACTGCCCGGTTAA
CAGGTTGCCGGGAACCGCCTGGGCCCGTAGCCCGTGGGCGACAAGGTCGCGGGTGAATTG
GGCGGCTTTGTTGACTGTTTCTGCAGGAGAAGGGGGTTCAGATGGCGATGAACCGGGCAG
TTTATCCAGCAAATTCCCCAAACGAGCGGGGTATACCTCAACATCCACTATCGTCGGGAA
ACGATAGCCAGTGGGATTATAGTCCAGCGAGATAGCCGTGACCCGACCGATGGTGACACT
GGAAAACTCTACCGGCGCGCCGACGTCCAGCCCATGCAACGCTCGCTCAAACCGAAGCCG
GAATGGAATCGCCTGCCCATCCGGCGCCGACATGGCGGATTCCTGATCCTGCGCCAGTCG
GTAGCTGACAGGAGGGTTAATAGCCGGCGTTTTATGGCTATCTTTATTGCTTTCCGTATT
GTCTTCCGTATTACTTTCCGGTGCGGCAAACGCGATGCCGCCGGCCAGCACCGCGGCTAC
AGTCTGCGTTTTCAGGCGAAAGCCGTTGGCGCCGACGGATAAGTCGACACCGCTGACATT
CCAGAAACGGGTGTCAGGCTGCACCAGTCGGTCATAAGGCGCATCAATGAAAACCTGCAA
ACTGACGCCACGGCCGTCTTCTTTCAGATGATAAGAGGCAAGACGTCCGACCTGCACCCG
GCGGTAGTAAACCGGCGAGCCGATATCCAACGACCCCAAGTCGTCGGCGTCAATGACAAA
GTGGCTCCCAGGCATGTCATTGATAATGGCGGGCGGGGTTTCCAGACCGGTAAACTCGCG
CCGGGTTTCCGATGAATAGCCTTTATCCACACCGATATAGGCGCCGGACAACAGGGTATC
AATGCCGCTGACGCCGCTCATCCCCACGCGTGGCCTGACGACCCAAAACCGTGAGCCGCT
GCGCGCCAGATTTTCTGCGTTTTTGTTCAGTTGAACCCTGACCAGAACACGGGAACCGTC
ATCGTTAATAACGATATCTTTTACCACGCCGACCGTGACGTCTTTGTATTTGACCGTGGT
TTTGCCGGCTTCAAGCCCCGTCGCACTGCGAAAGGAAAGGGTGATGTCAGGCCCGGCGGA
CAGGCGAGACTGAACCAGCATGGCGAGGCTGATCGCCAGCGCGATAACCGGGACGAGCCA
GATAAACGCATGACGCCAGTGGCGGCGAATGGCGGTGATCTCACCCGGTAACATCGGATT
CATTGCTCATCCTCCCAGATCGAACGCGGGTCGAAACTCATGGCGGAGAGCATGGTCAGG
ATAACCACCAGTCCAAAAAACAGGATGCCGGGGCGGGGTTCCGCTTCGCCCAGCGTATGA
AAACGAATCAGGCTGCACACCACCGCAACGACAATCACATCCAGCATGGACCAGCGGCCG
ATCCATTCCGTTATGCGATAGAGCTGGGTTCGTTCGCGTCTTGCCCATGCGCTTTTCCGA
CGGGCGGTGACCAGCAGGATCATTAGGGACAGGAATTTCATGCAAGGAATGACGACGCTG
GCAATAAATATGATCAGGGCAATGCCATACGAACCGTGCTGCCAGAAGTCGACAACGCCA
GTCATAATCGTGCTTTCACCGCCGCTGGCGATCTGGCTGGTGTACATCACCGGCAGGGTA
TTGGCTGGAATATAAAAAATCAGGGCTGCAAGCAGCAAAGCCCACGACAAAGCGGTACCT
CTCGGGAAACGCGCATCAAGTCGGGTATAGCAACGCGGGCAACGGGCCGCGCTGTCATTC
GCCGCCGGCACATCGCAAACCAGACCGCAAACCGGGCAATCGCAGACATTCATCTGCCGG
GCCGAAGGCGCCTTATGCATGATGCGTCCTTCCGCGGTGAACAGCCGAGTCAAGCGACCA
CAGCCAATGATTATCCTGACGGGTAATGATCAGAACCAGCACCAATGAGGCAACCAGAAA
CCACCCTCCGGGCTCGACAGAGACATCCAGCAGACCGGACAATTTCACCGCCGCGACCAG
AAAACCAGGCAGACCCACTTCCATCATGTTCCAGGGGCGCAGCCACCTCAGCGTTTTCAT
GATGGCGATAAAGCCCGGCGCCCGCCGGCGGGCGCTTACGAACAACAAAATCCAGGTTAA
CAGCATGATTTGTAATGAAGGAGCAAGAATGAGAAACAGCACCGCACACCACGCCAGAAA
GAAGGTATCGTCCTGAGCAAGCGACCACATGGATTGCCAGAGCGTCACGTCATGCGTTAG
TCCATGAAAACTCACCGTCATGACAGGCCAGGTATTGGCCATCCAAAAGGTGATGGCAGA
AGCACAGGCCAGAGGGAGCAAACGTGCCGGACTCATCGACGAGGAACGATAGAGAATGGT
CAGGCAACGCCCACACTGCGCCACATCGTTGCCGACCAGGGGGCGGAGGCGATACACGCA
ACCACAGTGTGGACAAGCGATCAAATACGGGTAGCTTTTCATCTCGGCGGACAAGACTCA
GCAAGATTTAAAAGGTGAAACAGATAACCGGCTTTCGATTATCTGTTGTTTTTAACATTC
ACCGGCATAACCGCGGGGCGCCTGCGGGAACACGTCACGGGCGATGCTGTCGGTCAACGG
GATACCTTATTTCAGTATGCCGGCCAGTTCGTCCGCACCTTTATCGAGCCCGACTTCTGC
CGCGCTCAACGAGCCAATGGTGGCAGAAACGTTCATGGCGTTCGGGTATTGCCTGGCGAC
ATAGGCATGAAGCAAGCGGTTGGAAGTAGAGTCGTAGATCTCGACAGCATAACTCACCGA
TCCGCTGAACATGCCTTCTTTGCCGCGGATAGATTGCACGATGTTGTAAGGCCCGCCGGC
AAGATCGAACTTGGTGAATGTTCCCACGACCTGCGTGGTGGTTTCTGCACCGGTAAGCGT
CAGTTTCAGACGTAAAGCGTCCGGCGCGGATGCTGTCGCCTGTCTGAAACGCGGGCGCAG
CGCCTCTTCGAACTTTGTTTGCATATAGGCGGCAAGTCGTTGCCTGTCAGACGTGGACAG
GTCGCCAAACTGATTGTCGCTGCCTGAATACACCACGACGGGCTCAATGATAACGCTGTT
GTATTTTTTCCAGTCAACCGGGGCGGCGTACTTGAAGGGGATTCGGTCGGATGCATCACC
GCTGTTAGGGGTCAACTGGGCTGATGATCCAATACCGGTGTAGCGTAAGGGTTGCTGGTT
ACCAGAACAACCGGCCAAAAAGAGGGTCAGAGCCACGATGGCTGGCTGGGCGGCCCGTGC
GAATGCTTTCATTTGACGTATCCTGTAATAAAGAACTTCTTGTTGAGTGACGTAACACTG
ACTTCCCTGATGAAGGCGGAAACCTTCGGTATATGGCGTTAGCTCCCTGATTAACCCCGA
TTACCGGGAAGAGCACGCCAATGAATTAACTAAACTGTACGGTATAGTTTTGCATTGACA
TTCCTGAACTGTCAAGAGAATGTTGCGGGCACTCGGCAGGGTGTTGCTCTCTGAAGTGTT
GCTCTCAGAGGGGCAGGTGAGGAATGCCAACAGGCGGCGCATGCTTAAGACCGTGCGCGT
TGAGGAAAAAGTTGAGGAAAAATACGGAGCGGATAAGACCGGCTTGCCGGCAAAAGTGCT
GATGGGCGATTGCGGTTTAGATTTAGTAGAAAAAGCGAAAGGACCTAAGAGAGAGTTACC
GGTATAACCGGCAACTCTCGTTACTCAACAGCTTATTGTCATCATGGAGATTAAGGCAGT
TGTACTTTTCCGGTGATCAAATAGGCGGATGACGTGCTGTCTGACATTGGCGGGAGCGTA
TCGCTTAATATATTGCCTTTGATATCGGTAAACTCGATCGGGATATCATTTTTTCCAACG
AATTCCAGAATAAAGTGATTGTAATCTGTTTTTGGCGCGCTGACCCATTGACTACCTCGC
AGATACTTCATCTCAATAATCGGATATTTGACGTTTCTGAATTGCACTGCCGCCCAATAA
GGATTAGACCCCTCTTTAACTCTGTATACCACATTACCGTTTACCGGCGCTTTTACCAGC
TCCCATTGGATATTAATTTTTCCATCCTGTAAATTGCCAATTTTCTCGAACGCATTGAAT
GACAAGTCCAGCGCACAATCGCCACCTTCAGGATATAAATCAGTAACATAAACAATTGTG
CTTCCCTTAGGCCCGGTGACTTTGAGATAAGCGCCGGCGAGCGCCGCTTTAACGCCTTTA
TAGTCCAGTTGCGTTCTGTTTAACGCGGTTATCTCCATATTGGCAGGGATCGGATCCAGC
AATAAAGCGCCGCCGGAATAACCCGAACCTGTGGCTGTTGCATAGCCGTAGCAGATATCG
CCAAGTTCCCAGGCTGCCTGGGCACTATGGGCCAGAGGTAATAATAGTGAAGATATTAAA
AAAGCCTTTTTGAATTTCATCATATTCACGTCCATATATTATTTGATGTCAGATAAGAAG
CACGTCCTGCTTCATATTAAACATTGTTAAATATTAATATTTCAGTGAATAAGATAAATC
CTAAAATAAATTTATAAAATAATCATCCATTATGAATAAAGAAATTATTTGTCATTGATC
GGGTTAAATATGGCACCAGGAGGAATAAATGGGAAATGGTATGATATAACGTAATAATAT
CCATTATCTTCAATCGAAAGCTGATAGGAAATTTATGACAACCACTGTCAATGGATTGGT
GTTTTCTCATGGTCTTCCCCTGTGGTGGCAGGTGGGTCATAATTGATTGTTTTCCAAACA
CGACACCTGTGCCTTCATGGCATCGGTTTTAAAACTGAGAGGGCGTTCTTGATGGGCGTG
CCACAAACAAAGTCCGAACTGCTTTCCGCTATTGATAAAAATTTCACGAAATTAATCAGT
TACCTCAACGCTGTTCCGCCTGAGCTCACTTCGGATAAATCGATGGATGGTCATGCGAAA
GGTACGGAGATGAGTGTTTGTGATCTTGTTTCGTATTTGCTGGGATGGAACATTCTGGTT
GTAAAATGGATTACCTGTGATGCAAAAGGTCAACCTGTCGACTTCCCTGAAACCGGTTAT
AAGTGGAATCAACTTGGGCTTCTGGCGCAGAAATTTTACTTTGATTACAAAGAATTAAAC
TACCAGTCGTTAATACGCGACCTTCAGTCAGTAAACGATGAAATAGTGAAACTTATTGAT
GAGCGTACTAATGAAGATCTGTATGGCAAGCCATGGTATGGCAAATGGACTATGGGACGA
ATGATCTCATTGAACACGTCATCACCCTATGCCAATGCTAATGGAAGATTAAGGAAGTGG
GCGAAAAATAATCACCTCCGCTTAAAGTAATCATCTGTGTGGAATTATTATGGATGAAAA
ATCGCTGTATGCTCGCATCCTTAACCTGTCGGCATCGTGGCAGGTTGATAGCAGGGGAAC
GACGGCATTGAAGGCAAGGAGCGCTTTAATCGGACTGTAGATCACATACAGCGGCACAAC
GCGTTGTGCCAGATTAGGACAAAATTCCTTTTATAACGTCAGTAGCGTGTTTTATGCGTG
GAATGCTATTTTTACTGTGATATGATGAAGCTATTATCCCGTTAGGATTATTTTAATTGT
CATTTTTTAACCTGGATAACCTCGATATCTTCACATAATCTGGGTTACTCGTTATGCTCG
TCCATTGATCCGGATAATCCCCTTGTCCGTTAAAATGCGCTATCTGGCCATAAGCCAGCC
ACGCCAATGAATACGCATTGGTTGGGATAGGTTATAATTATTATCTATAAAACATAATAT
GTTGTTGATTATTTCATGATAAATATAACAAAGAGAACATAATAAAATGGAATGGCTCTA
TATAGCTAGAATCGTGTCAACTTTCGCTGTTATTGTTTTGCATATCTCTGCTTATACTGT
GACTCTGGCCGAACTTGGGGCTTATTCCTGGTGGGCTGGGAATTTATATGACTCATTAGT
TCGCTGGTGTGTCCCCGTTTTTATTATGATTAGCGGGGCATTATTGCTTTCTCCTGAAAA
AGTAGAAAACCTATCCATTTTTTACAAAAAAAGAATAGGTAAAATACTTATTCCATTGTT
TTTCTGGTCTTTTTTCTTCATTTTATGGGGTTTTTTCAAGGTTAAGTTTAATGGTGGAGG
GGAGGGGGATATACTAAAAAACATCATGAATGGAAGACCTTATTATCATATGTGGTTTTT
GTATATGATAATAGGGCTATATATATTCACCCCGCTGATTAGGATTTTAGTAATTAATAC
ACATGAAGAGAGGTTGTTGTTTTTTGTTTTTCTGATGTTTGTTTTTTGTTCTTTAAGTGA
CCTGTATAATTTTTTAACCGGAAATGATGACTTCTTATTTACTAGTGAGTTTATTTACTA
TGTTCCGTATTACATCTGTGGTCACTTGATCGCAAGAAAACACACAGCTAAACCTCTTTC
ATTTTATATTTTTATTTTTTTAATCTCATTAACGTTAACTTGTGTGGGTTGCTATTTATT
GTCGTCGATTTCAGGAAAAGAAGTGGGGCTCTATTTTTATAGCTATTTAAGTTTTAATGT
CATATTCATGTCTATTTCTTTTATGTGGATTTTGAAGGTTTTTCATTTGGATAAATCTTA
CCACAATAAATTGAAGGTTTTATCTGATATTAGTTTGGGTATTTATTTAATCCATCCTGT
TTTTATTGAAATTCTTTACTATCTGGCCGCAAGACGATGGGTTGATTACTCCATCATTTC
TATACCATTAATGTCCATTATTGTTTTCTTATGTTGCGTGATTTCGGTTTTTTTTATAAA
AAAAGTCCCTTATTTAAGGAGAATAGTGTGATTTTAGGAATTCCACCGGAACCGGCACGC
AATACTGGCCTGAGAGGCAAAGTGAGCGACCATCGTTTATTGAGCCAAAGCAACGACGGA
TGGGCGAACTTTATCAGAGCCTGTCCGTAATTCTGTGTAACTGCCACGGTATTAAAGGTG
ATCGCTCAGGCGGTCACCGAACCAACGTTTTTGTCGAGTAACCGTTTCGGGTATTAGAGC
CTGACTTAGGGGCATTTTTCTCGTATCCGAGATGGTCGGTGAGTTCGGCATTGAGCGCCG
TTTCGACGGTAAGTTTCGCCAGCATACGTGAAAACTGGTTGAGGTCCGCTTCAGTTTTAA
GGCCTTTAGCCAGTTCAGCCGCAAGGGCTTTGGACTGACCCCACAACCGCAGACATTTCC
TGTCCTCACGACGAGGCCTGTTCAAAAGCCTCCGGACTGATGCCGCCGAGATGACTGTGC
CGCCTGGCCCTGTTGTAGAACATTTCAATGTAATCGAAGATATCCGCCCGGGCCAGAGCG
CGGGTTTTGTAGATCCGTTTTCTGATGCGCTCTTTTTTCAGCGAACTGAAGAACGACTCG
GCCACCGCATCAGAGAAAAGGGGGCTGCATCAAAAATCTCAACTTATTGATTTTTGGAGA
AACAAATGTTCTGTGAGGGGTTTAGATACACTTACATGAAATTTAACATAATATACATTA
TGCGAACCGACATGTAATCAAGTGAGTTCTGACGTTCCTGACCGTGGATTACCCTGGAAA
CTGCATGGCGGCTTTCTTCCCGCTTATGAACGGACCAGCACCGATGCCTGTACTTTGCCC
AGTTTCTTTCAAGGAGCCTGCGGATAATGGAATCAGCCCTGTTAAGGTTTCTTCCTGGAT
CGAAACGCTGCCACTTTCATACGATTGCCACAGGTCGCCATGCTGCACCAGCGGCGGCGA
TGAGATTTACTCAGATCGTGGAATAGCAGAATGCATTCATGCGCTTCACACTGGCGGACG
AATTCGAATTTATCGCCGGTAACCAGATTTACCAGTGCATCGGCGACAGGCCAAAGCAGG
CTTGCCGGGCTATTGTTCCTTTGATGAACATCGACTCGAAATTGCTGAGCGTCTCCATCC
CATTCCAGCCTCCTCGCAGGACGCCCCGCCTCAAGTATCTGATTGACCACAGTGAGGTCC
ACCGAAACACCGTTCATGGCGGCTTTTATCACCGCCCTTGACGCATCGCGAAGCTGTCGA
GCTTCAGCTAATAACCCATGCGGTGTTTCAGCGCTTTCTGGTAATAAACCAGCCAGCGTT
AGCCAGTTTATAACGCTGCGATCGTTGTTCAGGCAGTCATGCCGCCCCTCACCCACACCG
TATTCACTGTTGATGAAATCGAGCGCGAGGTTATCAGCCAGAAAGAGAACATCAGAAGAA
ATGCTGTCAGAATTCATAATGATCCGTAACTTATAAAATTGTTTTGACAGGTTACCAAAA
ACCAGAGTAACCTTCAAATTAATCATTTACTGGTTACATGGAGTTTATCATGACTTCTTC
TACATCAATGTCAGCTGCGGAACCTATGGTCTCTGTATCGGATGATGCTACGCACGCCAT
TTCGGTTCATTACCGCTTCAAGCAGATAGGGAATGTGAAGGTTTTCTACCGTGAGGCAGG
CAATCCTGAAGCGCCCACCATACTGTTACTTCACGGCTTCGCTGCCTCATCATTTATGTT
CCGCGACCTTATTCCCCGGCTGGCCGATCGTTATCACCTGATCGCGCCAGATCTACCGGC
ATTCGGCTTTACCGAAGCCCCGGCAAGAGACCAGTATGCATACACCTTCAGCCAGTTGGC
GGAGACCATTAGCCAGTTCACTGAACAGCTCAATCTCAATACCTACGCTCTCATGGTTCA
CGACTACGGTGCCCCGGTGGGCTGGCGTCTGGCGGTCGCCCATCCGCAGCGGGTGACTGC
CATCATTTCCCAGAACGGCAACGCCTATGAAGAAGGACTGGGTGAAGGCTGGGCGACTAT
CCAAAAATACTGGCGCGAACCCACACAGCAAAATCGGAATGCTCTGTATGACTTTCCGAC
CCCGGCCTCGATTAAGTGGCAATACCTTGAGGGAGTTACCGATCAGAGTCTGGTTTCACC
TGATGGCTACACGCTTGAAGGGCTGCAGATATTGCGGCCGGGCAATGCGGAGATTCAACT
CGATCTGGTGCTGGATTATGCCTCGAACGTGGCGATGTATCCTACCTTCCAGCGATATTT
CCGTGAGTATCAGCCACCATTATTGGCCGTTTGGGGAAGACACGATCCGTTTTTCCTCAC
TGCGGGCGCTGAGGCCTGGAAACGTGACCTACCCGAGGCAGACATTATCTTTTATGACAC
TGGACATTTCGCGCTCGAAACACACGGAAAGGAAATTTTTCCCGTCATTCGTGAATTCCT
GGACAAGAACATTCGGTAACGGGGAAACATCAGAAGATGTTGTCACGAAATAAAACCCAA
GGAAAAATATTAATATGCAACGCTTTCGTCTGTCCCTTATTCCATTGTTCGCGGCATTTA
GTCTGCCAGCTTTTGCCCACCAGGCGACCCTGGACAAGGTAAAGATAGGGGTTTCACTGA
TTAAAGACTGGTGACTAAAAAACGCTCCTATCATGGGTATACTTTACCAGGCAACACACT
TTCGCACCTCGATGGTTTTTCTTCCGGATGCAATGCGCTGTCCTGCCGGCGACGCGACTG
ACTTTAGATTGAGATCATCAATAGTTTTTACCTTATGCTCAGTCCTCATTTTTTGCCAGC
ACTTTGCTTCAACGTTCATTTTGGCGATGAATTTGCGAAAACTGAGATCTGTGCATAGGC
TTAATAAAGCACTCAAATCATTTTCACCAAAATAATCAGGCAAATAGCGTTTCCCGCCCA
ATCCGCATGTCAGTTTGTCTTGTGCCGTACTCTGGATAAATCACTACCTGTCGAGCGCCT
ATAGGAGACGAAATGCCTGAAGCGGCTAAAAATTGGGTCATTTTTACTGATCTTGATGGT
TCATTGCTGGACCACGACACCTACCGCTGGGATGACGCTCGCCCGTGGCTAAAGCGGCTG
CTGTCCCACCGTGTGCCGGTGATCCTCACGACCAGCAAAACCGCGGCAGAAATTATGTCG
ATTCAACAGGAGCTGGCATTGCACAACATGCCAGCCATCGCGGAAAACGGCGCCGATATT
CTGCTGCCGACATCCTGGCAAACGCGATTGCAGACATCGCTACCGCCCACGTCACTTGCT
TACCCCGACATTTGCCGACAGTTACAGGCGTTACGCGAGCAGTACGGTTTCCTGTTTCAC
GGTTTTGCCGATATGGATGATACCGCTGTGGCGGCTGCCACCGGACTGACGCTGCCGCAA
GCTGCACTGGCTCGCCAACGTACCGCCTCAGAACCCGTGCTGTGGCAAGGGGATGCGGCA
TCACTGGAAATGTTTAGGGTGTGTCTGGCTCAAAAACACTTGTCGGTGACTGAAGGAGGC
CGTTTTTTCCACGTGATGCATGAAGGTATTAGTAAAGGCGCCGCCGTGAACTGGCTGAAG
CAGCATATTGAAGCGACGGGTAACGTTCCGCCGGTCACGCTCGGTTTAGGTGATGGGCCG
AACGATATTTCGCTGCTGGAGGCAACCGACTATGCCGTCATCATTAAGGGATACGTTAGC
AATAAAGTGACATTGTCACCTAATTATTGTGGACAATTTTATCGCACCCAGGCTGCCGGG
CCGGCCGGCTGGAGTGAAGGATTAACCTATTTTCTCGGCGATTATGAGGCTGAACTGCTT
GATTGATAAGGGAGGTGCGTAACATGAGCGATTTTTATCAGGATGGTATTATCACCAACT
TTCATAACCTTACCCGACGTAGCGTAGAGGAACTGGAATACGAGCTGCAGGTATTTTCTG
GTCAGAGCAGCATGGGGCTGATCCTCCCTTCCCTGTTTTCCGAGTTGGAAGGACCGGCAC
TGGGCAAGATTATCGATATGTTGGCTCAGGTGCCCTATCTGTCTGAGATTGTCATCGGGC
TTGATCGGGCGGATCGCAATCAGTTCCTGTTTGCCCGGCAATTCTTTTCCCGTCTCCCAC
AGCGGCATCGCATTTTGTGGAATGACGGCCCCCGTTTGACCCAGCTCAGTCAGGAGCTGG
CCAATAAGGAACTGGCGCCGATGGAACAGGGAAAGGGCCGCAATGTCTGGTTTTGCGTCG
GTTATACCCTGGCGTCGCGTCGTACCGCATGTATTGCGCTGCATGATTGTGACATTGTCA
CCTATGATCGCGCCATGCTGGCCCGCCTGCTCTACCCGATAGCCAACCCTCATTTTCACT
ACGACTTTTGTAAAGGCTACTACGCCCGGGTAGCCGAGGGAAAATTGAACGGGCGTGTCG
GGCGGCTACTGGTGTTCCCGCTGCTGAAATCGCTGCAAAACGTTTATGGTAATTCGGATT
ATCTCGACTATATGCGCAGTTTCCGCTACCCGCTATCCGGCGAATTCGCTATGCGCAGCC
ACGTATTGCGTAATTTGCGGATCCCTAGCGACTGGGGGCTGGAGATCGGGATGTTGTCGG
AAATCCATCGGGGAACGGCGACCAGCCGTATCTGCCAGGTGGATATTGCCGATAACTATG
ATCACAAGCATCAGCCGATATCGGAAAACGACCCCAGCTCCGGGTTGCAGCGTATGGCGA
TGGACATCACCAAAGCGCTGTACCGCAAACTGGCGATTCAGGGCGTCAACATCACTACCG
ATTCATTCCGGGTGCTGCGCGCCACTTACTACCGCACCGCACTGGATATGATCGATTCGT
TTGAACACGATGCGCGCATGAACGGCCTGCATTTTGACCGACATACCGAGGAGTCGGCAG
TAGAATTGTTTGCCGATGTCATTACCCAGTCCGGCCAGGCATACAGCGAAAGTCCGGGTG
ATAAACCGTTTGTACCCAGCTGGAACCGAGTTCAGTCGGCATTCCCGGATATTCTGGAGC
GGCTGTATGACGCCGTTGAAGCAGATAATCAGGAAATGAACGACGCATGACTCAAGGTAT
CGCCCCCGCCGGGGCGATACCTTAACCCTGGCTGGCGACGATAAAAGCAATATCGGTGGT
GAAGGAGCCATCCTGTCGAATGTCATAATGACGAGTGACCTCGGCTGACATCTGTTGCTG
CAGAGCGCGAATAGCGGTGACAAAATGTTCAGGCGTTCGCATACGCGTCACCCAGCTCTG
GAACTCCAGATGCAGGCGCGACGTCTGCAACGAACGCACGGTCAGCCCGGCCTCGCTCAG
CAGCGTCAGCCATTCACCCGGCGTATAATTGTGTACGTGTGACGTGTCGCGCAGCATTTC
TACGGTTTGCAGATATACATCCAGCACCGGATGCCCGGGTGAAATCACATCCATGAGAAT
CGCTTCGCCTCCTGGTTTCAGCACCCTTCGTACTTCCCGCAGGGCCAGCCCGACATCCTG
CCAGTGATGGGCCGAATAACGGCTGATCACCACATCAAAGCTGCCGTCAGCAAACGGCAA
GGATTCCGCCACCGCCTGTTGCGTCCTGATATTGGTCAGGCCTTTTTCCAGTGCGGCGCT
GGCGACGACATCCAGCATACGCGGCGACAAATCGCATGCCACCACGTTGCCAACCAGGCT
CGCAACGGTAAAGCTGACATGACCGGCGCCGCAGCCCAAGTCCAGCACGCTGACATGGCT
TTTCCCCTTCAGATGGCGAGCCAGTTCGGCCAAATCTTCTCCCTGCGCGTGAACGGCACT
GTTCAGATAGGCGCTGGCCTGCTCGCCAAACTGTTGCTCGACGGACTGCTGGTGACTTTT
GCTGCTTTCCATGAGTGTTCCTTACCAGTGTTATCAATACCCAGACCAATAATTGCCCCG
ATAAAGCAATTACCTCGACAAAGCAATATAGTGCGAAAAAACCGCAGGTGACAAACTGTT
TTAGCCGGGCTGCGATCCTTTCCGACGTTATGTTTGCAAAAGACTGCAAGGATATATCCC
GTCTGCGAGGCTTCCCGAAAAGATCAATGCTGACATAGAGATAGCGACAGGGTTAAGGTA
TGCTCATTGTCATGATGGTGTCACTGCGGATGATGAGGCTGGCTCTTTGCAATAAAGCGG
GCACAGAGTCATCGGGTATTGCAGTCAGGAATAAAAGAGGAAAAATGCATGATTATTTTT
GTTACCGGCGCAACGGCGGGATTTGGTGAAGCGATTACCCGTCGGTTTATCAAGGAAGGT
CATCAGGTCATCGCCACGGGTCGCCGTCAGGAGCGTCTTGATGCTTTGAAAGCCGAGTTT
GGTGCGGCGCTTCTCACGCTGCGTCTCGATGTTCGCGATCGACAGGCTATCGAGCAAGCC
ATCGCCTCCCTGCCTGCCGAATGGCGCGATATTGATGTGCTGGTCAACAACGCTGGTTTG
GCATTAGGGCTGGAGCCGGCTCACAAAGCCAGCGTCAACGATTGGGAAACCATGATCGAC
ACCAACAATAAGGGGCTGGTGTTCATGACCCATGCGTTGCTGCCGGAAATGGTGAAGCGC
AATGCCGGTCATATCATTAATATTGGCTCCACTGCAGGCAACTGGCCTTATCAGGGCGGG
AATGTCTACGGTGCCAGCAAGGCGTTTGTGCGCCAGTTCAGCCTGGGGCTACGCGCCGAC
CTGTCCGGCACCTGTGTGCGGGTGACCAATATTGAGCCGGGTCTGGTAGGGGGAACCGAG
TTCTCTGCCGTGCGGTTCAAAGGGGACGAGGCTAAGGTCAGCCAGACTTATGACAAATCC
AACCCGCTGACGGCGGAAGATGTGACGGAAGCGGTATTCTGGGTGGCGACGTTGCCGGCT
CATGTCAACATCAATACACTGGAAATGATGCCGGTGAGCCAAACCTACGGCGGCCTGAAG
GTTAATCGCGACGAGTAAATCCCCTCTTAGCTTTTCGGCGCGGCAGCGGTTAACCATTGC
CACGCCGTACGCCAACAGCGCGGGGTGATTCAGGGATCCATGACTCGATCGCTGCTGTTC
GTTACGTGCCCGTATTCAGGAATATGGCCCCGCGCTTCTGTACGGCAATGGCGTTTTCCT
GAATACTTAGGGTCGGTTATAGTTTGGTTATGGCGTCGGATGCTATAGTCTCCGCCATGA
TTCTTGGTTATGACAACGATCGTATTTACAGAAATTCCTGTCTGGGTGAAACATGCAGAA
AAAAACACGTAATCTACTTCTTCTTCTTACTTCATCGCTGCTTAGTCTGAGCCTCTGGCA
GTCTGCACAGGCAGCGCAACATATCATTATTGATAACGGCAACAGTGCGTTATCCAAAGA
AGCAGCGCGTCAGAGCAGCGAAGACTGGAACGAAACACGCACCTTGCGTAATAAACTCAA
CAAGCATCTCGAAAAACGCGTCGATAAGGCGGACAGAGATTTCGACAAGGCCGATATGGC
GGAAGCGCTTGAAGATAAATGCAAAGCCAGTTCCAACTTCAATGCTTACTGGGAACCCAA
TTCATCGCGTTGCCTTGACCGTCGCTCCGGACGCCAGGTAACGCCCTAATTTTTCACCTA
TTACTGTCAATGGATTTGTCGGCCCATCGCTGGGCTGATAAGTCCATTGACGCGACAGGA
GGATGTGATGAAGAAAACAATGTTGGCCGGCACGTTATTACTGCTGCTTACACCGTTACT
GGCACAAGCGTCCTGCGAAAGTGTTCGTGATGATATTGCTCGCAAGATTATCGCCAACGG
TGTACCTGAATCAGGTTTCGAGCTGGATATTGTGCCTAATGATCAGGTCAGTCAGCACGG
TGGACAGGTTGTTGGCCATTGTGAACAGGATACGCAAAAAATCGTCTATATCCGTCTGTC
GGATGATACCGATGTTCTACCCCAATCTACGGCACCGACCGGCAAATCTCGCTAACCGGC
TTCGAAAAACACGCCGTTGATGGCAGCAATAGTTAACAGATACAACGCGTTGTGATGCCC
AAACAGGTTGAGCGATAGCAGGGGGACATGGTTCCCCCTTTTTTATTCATTCAGACAGGT
GAAAAGCGCGCGGATAGGGATAATCAGGTGCTGCTATAAAAAACGCCCTGCTCTTTGGGA
TAACGAACAGGGATTGTCTGCCAGATTAGAACGACTGGTTAATAGCGGAAAGATCAATGT
AAGCGGACAGGTCCCGCTGTTCGGCACGAGGCAGATACGGTAATTCGCCCAGTTGAGGCG
CGGGGATTTTTTCGCGCAGAGCGTGAATGATTTCGGCATAGTTGGCCAGACCGGGATTGA
TGCGGTTCGCCACCCAGCCCACCAGCGGCAGCCCATCGTTAATAACGGCTTGTGCCGTCA
GCAGTGCATGGTTGATACAACCCAGCTTGATCCCGACCACCAGCACGACCGGCAGTTGTT
CCTGAACCACCCATTCCGAATAGGTTCGCATATCATTCATCAATGTACGCCAGCCGCCGC
TGCCTTCGACGACAACCATGTCTGACAACCCGCTGAGCTGATTCAACCCTTCGGTCATCG
CACAGTAATTGATCTCCAGTTCGCTGGCGCTGATTTCATCTTCCTGCAACGACACTGGAT
TAACCTGCAGGTAAGACAACGGGATCGACGACGCTTCCTGCAACACTAGCGCATCTTTGT
TACGCAGCCCCTCTTCCGTTTCCGTACAGCTCTTGGCGACAGGTTTATAACCCACTACGG
TTTTGCCCGTTTTCGTCAGCGCCTGTAATAACGCCTTCGATACTACCGTTTTTCCCACGG
CGGTATCCGTTCCTGTAACAAACATACGCTTTAACATGAAAACACCACTCCGGCAGGCCC
CACCTGAAAAATAAACCTCAAAAAAACTTACTAATGAAGCCCAAAGTCTAGGGGATGGGC
CGCCGAAGCGGCTTGCGTTAGCGCAATGTTTTGTCGGTCAACGGGAAACCGCGCTTTGCG
TACATTGATATTGTGCGTTGATATATTGTGCGATATATATTGTGCGATATTACGCGCTTG
ATTAGCCCTGCATCAGTTTAATCAGCAAAGAGCCGTTATAGAGCGCATCTTTGATTAGCG
CGGCGCCGGGTACGGTTCCCTGATTGTAGAAATGGGTGGACGTCACCTGCAGGTGATGAC
TATAGGCCGGCAACGCCTGACGACGAATACAATCGATGATGGCGGGATACAGGATATCGG
CAGCCTGATTGAGCGGCGAACCGATCAGGATTTTTTCCGGATTGAACAGGTTAACCATGA
TGGCGGTAATACGCCCCACGTTATTGCCGACATCAACAATGATATCTTTCGCCAACTGAT
CGCCTTTCAGCGCGGCATCGCACAACGACTCTACCGTTAACGGCGAGCCGTGCAGCAGCG
AACTCATTGACCCATTCAGGCGCTGCTGGGCCAGTTCCAGCATGCTTTCTATGCTGGCGA
CGGTTTCCAGGCAACCGTGATTGCCGCAATAGCAACGTTTGCCGTAAGGATCGACCTGGG
TATGACCGATTTCCACCAGCGTCCGGCTGCCGGCATGCAGGATGCGGCCGCCGGTAATGA
CGCCGGCGCCTACGTTATGGTCGATGACAATCTGGATGACGTTTTGGCAACCGCGTGACG
CGCCAAACAACGCCTCCGCCATAGTCCAGGCGCAGATATCGTGCTGCAAATAAACGGGGA
CGCCGGTACGTTTTCCCAGTGCCGGCCCAATCGCCATCTCTTCCACATCGTAAAACGGCA
TACGATGAATGATGCCGGTGGATGAATCCACCATGCCCGGCGACGTAATGGCGATAGCCG
TCAGGCGCTCTAGTTTGCGCTGATGGCGAATAAAAAACTGATCGATTTCAGCAAGGATAC
GGTCAAGCAAGGATTGTGGATGTTCTCTGGGTAAATCAACCCGTTCTTCCACTACCAGAT
GTCCGCTGAGGTCGCGCAAAGCCAGCGTCATGACCTGGTTGCTGATCCGTACCGACAGGT
AGTGCCAGGCTTCGGTATCCAACACCAGACCGATAGCCGGGCGCCCGCGGCTGCCCATTT
CCTGATACTCCGTTTCCCGTACCAGATGGGCTTCCATCAGTTCACGCACAATCTTGGTAA
TGCTGGCAGGAGCAAGCTGGGCCTGTTTTGACAATTCGATGCGGGAGATGGGGCCATTTT
CATCGATCAGCCGATAAACGCCACCAGCATTTATCTGTTTAATCTGATCGATGTGTCCCG
GCTGACCACTGACAATCACTCTGAAACGGCTCCTGCGATTAGGCGTAATTGGTATTTTTT
ACGCTGTAAAATAAAAAACTGAGGCTATGGTGGAGCTTTTGTAAATAGCCGTCAAATATT
TGATTCGATATGTGATTAACCGCACATATTTTTGGCGGTACTGCCCAGCATAAGTGTGAT
CAGCGTCTGAGCGGCTGTGTTCAGCGGCCGGTGGTGATGGGTGACCAGCCACATTTCACT
AATAGCGTCTTTTTCCTGCAACGACAGATATTTGACGCCATCCACCCGAATGCGTCGGAA
TGACGCCGGCAGCAGGGACACCCCCAGACCGGAAGACACCAGCCCGATAATGGTCATCGC
CTCGCCCACCTCCTGAGTGATGTAAGGGGTAATACCGTATTTCTTGAGCAACGTCAGTAC
TTCGTCGTACAACGCGGTGCCCACTTCCCGGGCGAAAAAAACAAACGGCTCGCTGGCCAG
TTGCTGAATACTAATGTGACCACCGGGGGCGGCGGCCAGCGGATGCTCTTCATGCACCAC
GGCGACCATCGGTTCATGCAGCAACAGCTGATGGCGTAATGTTTCCGGCAGCGGATTGTT
GCGCATCACGCCCAGATCCAGCTTGCCGTCAAGCAGCGGCTCAATCTGCTGTTTGGTGTT
GATCTCCAGCATCTGGATATGCACTTCGGGGTAACTTTGGCGAAACTGCAACAAACTGCG
CGAAACCTGTTTGACGAAAGGCGCCGACGAGGTGAAACCGATATTGAGTTCCCCTATTTC
CCCGCGCTGGATGCGGGCGGCGCGTTCCGCCGCCTGATTAACCTGATTGATGATCGCCCA
GGCTTCTTTCAGGAACAGTTCGCCCGCCTGGGTTAGGCGCACGTTGCGATTGTTGCGCTC
CAGCAGTTGAGCGCCGATCTGCTCTTCCAGTGCCTGTATCTGCTGGCTGAGCGGTGGTTG
GGATATATGCAGCTTTTCAGCGGCGCGTCCGAAATGAAGTTCTTCCGCGACGGCGATGAA
GTAGCGTAAATGTCTGAGCTCGATATTCATATTTATAAAATATCATTATTAATGATTAAT
ATATTATACAAAACAATCGAGCCAATTCTATGATGCGCTCACTGATGTTTTTGCCGTATT
TTCTCCGGATAAGGATTGATTTTGAGTACCCCGCTGTCTGCACAAGGAATGTCCGTTTCT
GTCACCGATGACATCCAACCCCAACACTCGACTCGCACGCCCGTTTATAAAAACCCGTTT
ATCACCCGAGGCACGCCAACGTTCATTCGCGTCACGCTGGCTCTGTTCTCCGCTGGCCTG
GCGACGTTCGCCTTACTGTACTGCGTACAACCGATACTACCGGTGTTGTCGCAGGTTTTT
GGCGTGTCGCCGGCAACCAGCAGCCTGTCACTTTCTGTCTCCACCATGACCATGGCGGTG
GGTTTATTGTTTACCGGCCCGCTGTCGGACACCATCGGGCGCAAAAATGTGATGGTGGTG
TCCCTGCTGCTGGCCTCGGTCTGTACCCTGATTGGTTCCATGATGACCAACTGGGCCGGA
CTGCTGGCCATGCGGGCGCTGGTCGGTTTATCGCTCAGCGGTGTGGCGGCGGTGGCGATG
ACCTACCTGAGCGAGGAAATTCACCCCAGCGTGGTGGCATTCTCCATGGGGCTATACATC
AGCGGCAACTCCATTGGCGGCATGAGCGGACGCCTGTTGACCGGGGTGATTACCGATTTT
TCCAACTGGCGTGTGTCTACCGCCTGTATCGGCGTGGTCGCGTTGTTGGCCTCGGTGACG
TTCTGGCGAATATTGCCCGACTCCCGCCATTTCCGCGCTGGCTCGCTGCGCCCCAAAACA
CTGTGGATCAATGCCCGCCTACACTGGCGTGACGCGGGTTTGCCGTTATTGTTCGCTGAG
GGCTTCCTGCTGATGGGGACCTTTGTCACGCTGTTCAACTACATTGGTTATCGCTTGCTG
GGCGCCCCTTATAACTTGAGTCAGACTGTCGTCGGGTTGTTGTCGGTGGTCTACCTGACC
GGCAGTTACGCGTCTCCGCGCGCCGGGGCGATGATTGCCCGCTTTGGTCGCGGACCGGTG
TTAGTCGGCAGCATTGCCCTGATGTTGTCCGGCCTGCTGTTGACCCTGTTCAGTTCATTG
CCGGTGATGTTCGTCGGGATGATGCTGTTTGCTGCGGGGTTCTTTGCCTCTCACTCGGTC
GCCAGCAGTTGGATTGGCGTGCGGGCGCTGCGCGCCAGAGGACAGGCATCGTCCCAGTAC
CTGTTCTGTTATTATCTGGGGTCGAGCCTGGCCGGGACGTCCGGCGGTTTCTTCTGGTAT
CACTACGGCTGGACCGGTCTGGTGCTGTATCTGTCATGCCTGTTGATGCTGGCGTTGTGG
ATTGGGTTTAAACTGAAATCCCTGAAAAACAAGGTATGATTCCCTGACAAGAGTATTATT
TGCGACTCACCGAGCCTGAATGCGCCGGCCGGTGAGTCTCCCGCCGCTTTCCGCTTTTTT
CGCTGTTAAAATGATAATGACGCGGTTGCTAAACTGAGCGTTTAGTTTAGAGTGCATTAG
TATGTTGTAACTAAATCGTTTTTATACTAATGGGTAGTGTCATGGCAGCCTACGACCTGA
TCGAACGCATGAATCATTGCTTCACCACCCTTGAAGCACAATTGGCCGAAATGCATCAGT
TGTTCTGGACATTTCACTTCGCCGGCGGGCATATTTTTACCCTTCCGGCGGTGGAGAAAG
GCACCGAGCACGATCCGGTCAGGCAGATTCACGTCACGCCGGTCACTGGCGATGACGCAT
GCGACACCGGCTTACAGCATTTTCGTCATCTGTTTATTCATCACCACGCTGAAACCGTCA
GCAGCAAAGCGGCGATTCGGCTGCCCGGTGTGCTGTGCTTTCAGATTGAACAGCCGGAAT
ACCTGCAGGCTCATCGGTTAATTACCGACATTAACGCGCGGAAAAAAGAGCTGGAACAGA
TCATTACGGTGGAATCCGGGCTGGAACCGGAGCAGCGTTTCGATTTTGTCCATACGCACC
TAAAAGGGCTGATCACGCTGAGCGCCTACCGCACCATCACCCTGCTGGTCGATCCGACGT
CGGTGCGATTTGGCTGGGCGAACAAGAACATCATCAAAAATCTCACCCGGGATGCCTTGC
TGGAAAAGCTGGAGAAAAGCCTGCACGCCGGGCGTAGCCAGGCGCCGTACAGCAAGGAAC
AGTGGGCGTCGCTGCTGGAGCAGGAAATACAGGATGTAAAACGCCTGCCTGCGCAGGCGT
CGCTGAAAATAAAGCGGCCGGTGAAAGTACAACCTATCGCCAGAGTCTGGTATCAGGAAC
AGCAGAAACAGGTGCAGTATCCCTGCCCTTCCCCATTATTGGTGTTATGCCGCCAGGACG
CGGTACCCGTGATGGGCGAACTGAACGACTATGACGCCGACAACATTCAGTATCGGCACC
GTCCCAAAGCCAAACCCTTACGGCTATTGATTCCCAGGCTGCATTTGTACACCGATGACG
GCATGTGAGCGTCACGGCGTCATGCTGCCGACCATGTCTTCCGGACGCACCCACTGGGTG
AACTGTTCTTCAGTCAGATAGCCCAGCGTCAACGCCGACGCTTTCAGCGTTAGCCCTTCT
TTATGGGCTTTTTTGGCGATCTCCGCCGCTTTGTCATAACCGATGTACGGGTTGAGCGCC
GTCACCAGCATCAGCGATTCATTCAGCAACTGATTGATACGCTCGCGATTCGGTTCAATC
CCGATGGCGCAATGCTCGTTGAAACTCTTCATACCGTCGGCCAGCAACCGTACCGACTGC
AGGAAGTTGTGGATCACCATCGGCCGGAACACGTTCAATTCAAAATTACCGGACGCGCCG
CCCATATTTACCGCCACATCGTTCCCCATCACCTGGCAACACAGCATGGTCATCGCTTCA
CACTGCGTCGGATTGACCTTGCCCGGCATGATGGAGCTGCCCGGTTCGTTTTCCGGAATG
GCAATTTCGCCAATACCACAACGCGGCCCGGACGCCAGCCAGCGGACATCGTTGGCAATC
TTCATCAATGACGCCGCCAACCCTTTCAGGGCACCGTGCCCGTGAACCAGCGCGTCGCAG
GTGGCTAACGCTTCAAACTTGTTCGGCGCAGTGACAAACGGGTGACCAGTCAACGAGGCC
AGTTCCGCCGCCACCCGCACCGCATATTCCGGATGCGTGTTCAATCCAGTGCCGACCGCG
GTGCCGCCCAACGCCAGTTCGCACAGGTGCGGAATACTGTTTTCGATATGACGTAGGTTA
TGCGCCAGCATCGCCACCCAACCGGAAATCTCCTGCCCCAGCGTTAGCGGCGTCGCATCC
TGCAAATGGGTCCGACCTATTTTGACGATATCGGCGAATTGCGCGGCTTTATCCGCCAGC
GTTTGCTGCAACACGTTCAGTTCAGGGAGCAGGTGTTCCCGCACCACGGTGACCGCCGCG
ACATGCATCGCCGTAGGGAAAACATCGTTAGAACTCTGACTCTTATTAACATCGTCATTT
GGATGCACCAGCCGCTCATTGCCCCGAACACCGCCCAGCACTTCGCTGGCCCGATTCGCC
AGCACTTCATTCATATTCATATTGGTCTGAGTACCGGAGCCGGTCTGCCAGATAGCCAGC
GGGAATTCGCCGGCATGCAGCCCGTTCAGCACTTCATCCGCCGCCAGGAGAATGGCATCG
CCCTTATCCGTGGGCAACAGCCCCAGATCCATATTCACGCGGGCGGCCGCCCGCTTGGTT
TGCGCCAGCGCCACAATCAGCGATCTCGGCATTTTTTCTTCCGAAATACGGAAATGCTCC
AGCGAACGCTGGGTCTGAGCCCCCCAAAGGTGCGCTGCCGGCACGGCAATCGGCCCCATG
GAGTCTTTTTCGATTCGAGTGTCTGACATGGTTTTCTCCTTTGTAAAACAAGTCACTTTC
AGATGAGTGCGAATTTTTACCCTTCTGGAATCATGGCATATAAAGCATTAACATGACGTG
CATTAAGACGGTGCTACCCTTTCTCACCGGAGTCTCCACCGTCGCCGTTACGGAAATTAA
CAATCTGTTTAATGACAGGAAAATATTATGCAAAAAATGCGCAACAGTGTGCAGAATTAC
GCCTGGGGCAGTAAACATGCGTTAACTGAACTGTATGGAATTGAAAACCCAGACAACCTT
CCCATGGCCGAACTGTGGATGGGCGCACATCCGAAAAGCAGTTCCCTGCTGCTTGACGAA
CAAGGGCAAGCGCACAATCTGCGGGATGTGATCAATAGCGATCAACCCGGTTTTCTGGGT
AACGCGGTGGCCCAGCGCTTTGGCGAGTTGCCGTTCCTGTTCAAGGTATTGTGCGCCGAA
CAGCCGCTGTCGATTCAGGTACACCCCAATAAATCCGCCGCCGAGGTGGGATTCGCTCGG
GAAAATGCCGCCGGTATCGCGCTGGACTCTCCTCAACGCAATTACAAGGACGCCAACCAC
AAACCGGAACTGGTCTTCGCACTCACGCCTTATCTGGCGATGAACGGCTTTCGCGAGCTG
GCTGATATCGCCAGGCTGTTGCAACCGCTGGCGGATGCTCATCCGGCGATCGCCGCATTT
TTGCAGCGTCCGGATAGCCAGACGCTGACAACGCTGTTCTCCAGCCTGTTGAGCATGAAC
GGCGAACAGAAAGCGTTGGCCATCGCAGAATTGAAACGCGTGCTGGACCATCAACACGGC
GAACCCTGGGACACCATCCGATTTATTGCGCGGTTTTATCCCGATGACGGCGGTCTGTTC
TCTCCGCTACTGCTGAATGTCGTCACGCTGAAACCCGGCGAAGCCATGTTCCTGTATGCC
GAAACCCCGCATGCCTACCTTCAGGGCGTGGCGCTGGAAGTGATGGCCAATTCGGACAAC
GTCCTGCGCGCCGGCCTGACGCCCAAGTACATTGATATCCCCGAACTGCTCGCCAACGTC
CGCTTCGAATCGAAACCTGCCGCTTCTCTGCTCACCTCGCCGATAAAAACGGCCAACGAG
CTGAGTTTCCCTATTCCGGTCGATGACTTTGCCTTTTCACTGCATTATCTTACCGATGCG
CCGCAGACGATCAGCCAGCAGAGTGCAGCGATTATCTTTTGCGTCGAAGGTCAGGCGGTG
CTGGAAAAAGGGGCTCAACAGGTCAAGTTGCTGCCAGGCGAATCCTGCTTTATCTCCGCC
AGCGAATCACCGGTTCAGGTTCAGGGGCAGGGTCAGATTGCCCGCGTCTATAACCGGCCT
TTAATGGTATAAAACTGTCTACTCCCGATGAGGGATACGAAACCGTGAATCAACAAGGAA
ATATATAGCGTGGCCAAAAAAACAGTGGTAGCGGCAGGAATCGTTATTGCACTCGCAGCG
GCCTGGGGGGGCGCCTCCTGGTTTACCGGTAAACAGATTGAGCAACACATTGGCGAAGTC
ACCGACAATCTGAACAACGGGCTGAAAAACGCCTACCCACAAGCGGGCATCAAGGTGACA
TTCCGCGACTATCAGCGCGGTATCTTCAAAAGCCAGGTTGCCCTGGTGGTACAATCAGAC
GGTTCCGACACCCGTCAGCATCTGTTGGCCGCAAACGAAGAAGTGGTGTTTAACGCGACC
GTCTTCCACGGTCCCTTCCCGCTCAGCGCCAGCCAGTTTAGTCTGAAACCGGTGATGGCG
GCCGTGCACGGCGAACTGGCCAACACCGACTCGGTGAAAGCGCTGTTTGAACTGACCAAA
AACAAACCGTTCATCACCGCCGATAGCCGTATCGATTACAGCGGCGATACGCACTCCGCC
GTCACGCTGGAAGCGCTGGACGTGCAGAATCCGGAAATGAAGGTCAACTTCAGCGGCACC
ACGCTGCTGGTGGATCTGGCCGGCGATCTGCGGGCGGGTAAAGTGATCGGCAATGTCGCG
AATCTGGCGATGGAGAAGCCCAATCTGCAGGGACAGAACGAAAAGCTGACGCTGCAGGAT
CTGGCGCTTAACAGCGATACCCGCAAAGGCAAATTCGACCTCGACGTGGGCGACGTCAAG
CTCACGCTGAAAAAACTGGCGCTGGACGTTCAGGGCGGCGATAGCCTGGCGCTGAACGAT
TTCTCGCTGGTCAATCACACCACGGAAGATGACGCCAACCTGGCAGGACAGATGACGCTG
ACCCTGGGATCGGCGCTGTTCCGCGACCAAAATCTGGGATCGCTGAACATGAACGTCAAC
TTCTCCGGGCTGGACGGCAAAGGTACCCGTCAGTTCATGACCGAATACCAGAAAAACCTG
CAGTCGCTGTTGCAGAATATCGACCAGATCACGCCGGAGGTCTACGACCAGCAACTGGCC
GCGCTGGTTCTGCATAACCTGCCGCAACTGCTGAAAGGCAATCCAAGCGTCAAGATTGCA
CCGTTCAGTTGGAAAAACGCCAAAGGCGAAAGTACTTTCACGCTGGCGCTGGATATGACC
GATCCGCTGCAGAAAAACGCGGCGCCGACCAGCAATCTGTCCGATGAGGAAGCGATTATT
CGCCAGTCGGTGAAAAGTCTGGATGCCCGTCTCACCGTGCCGCTGGACATGATCACCGAA
CTGATGGTGCAGACCGCGCCGAAAGCCTCTTCTGCTGACGAGAAAAAACAGCTGGAGCAG
ATGGCACATCAGCAGGCGCAACTGATGGCGAACATCGGACAGATGAGTCAGGTTACTGTG
ACCAAAGATAACGCCATCACCAGCTCGCTGCAGTACAGCGACGGTGCCGTGACCTTCAAC
GGCCGCAAGATTCCGCTGGCGGAGTTCATCGCTCCGTTCATCACGCTGCCGTCGGAGAAC
GTGCCTGAAGAAGGCGATGATTCCCAGGCCGCGCCGGAAGAACAACAGCCGGACGCGTCA
GTCAGCCCGTAACCGTTCACTGGCGCCCGACAACCGGGCGCCAGTTTCTCACCCGCCGGC
CTTTTCTTGCGCCTCGCCGTTTAGACTAATTTAAGTCAAATGCAGTTCTGCTTCTCCCTC
AACCGTACCCGCTCGCCATGCCATGACACAGGCGGGAATGGCGCGTTTATGCTAAACCTG
TGTTATGACAGTATTGATATACAAATTTCTTTTTATCAATCAATAGCAAACAATCAATAG
CAAAGTGCGTGACTTTATTCTTATACTGCACAGCGAGTTATCAGACCGTGTCCCTCACAG
TGCGGTGGCGACGAGGCCAGCGTGACGAGGAATAACGCCTGACTGATGGATTTTTTTAAT
AATAAACGAGTAAAACATGATTAATCCGCACATTCCGCTGACGGATATCCATCGCCATCT
TGATGGTAATATCCGTCCTCAGACCATCCTTGAATTGGGCCGTCAGTTTACTATCGACCT
GCCGGGTCACGACCTGGCTTCACTGCGCCCTCACGTCCAGATCGTCGACAACGAACCTGA
CCTGCTCCGTTTTCTGCAAAAACTGGACTGGGGCGTGGCCGTGCTGGGATCACTGGATGC
CTGTCGCCGGGTGGCTTACGAAAACGTTGAAGACGCCATACGTGCCGGACTGGATTATGC
CGAACTGCGCTTTTCCCCCTACTACATGGCCCGCAGCCATCAACTGCCGCTGGAAGGCGT
AGTGGAAGCGGTGATCGATGGGATCACCGCCGGGTGCCGCGACCATAACCACGACATCAT
GATACGCCTGATCGGTATCATGAGCCGTACCTTTGGTACTCAGGCTTGTGAACAGGAACT
GAGCGCATTGCTGACGCACAAGGACAATATCGTCGCCATCGATCTGGCCGGTGATGAGCT
CGGCTTCCCCGGCGAATTGTTCACGACTCACTTTACCCGCGCCCGTGACGCGGGCTGGCA
TCTCACCACCCATGCTGGCGAGGCCGCCGGTCCGGAAAGCATCTGGCAGGCGATTACGCA
ACTGGGCGCCGAACGCATTGGTCATGGCGTGACCGCCATCGTCGATCGCTCGTTAATGGA
GTACATGGCCGAACACCAGATTGGTATCGAGTCCTGCCTGACCTCCAACCTGCAAACCAG
TACGGTAAAAGCGATGAACGAACACCCGCTGGTGCATTTTCTGCGCCATGGTATTCCAGC
CACCATCAACACCGATGATCCGGCGGTTCAGGGCATCGAAATTCGTCATGAATATGAGGT
CGCCGCCCCGCAGGCCGGTCTGCTGCCGGAGGATATCCGTCAGGCTCAGGAAAACGGACT
GCGTGTCGCGTTTATCTCCGAACAGGAAAAACAGTTGTTGCGCCAGCGTGCCCTGCAACG
GCAAGCCTGATTCATGCCGGCGAATCGGTTCACGGTTTGCCGATAAAAAAAGCGGATACC
TTAGGTATCCGCTTTTTTTCACACAGACAGCGTTATCGTACGCTATCCCGGTATAATCAG
TCCTGCGGCCGTACAGACGAGTGATGGCTGCTAATCAACCATTTGCCATCGGTGAAGGCA
TAGGTATAGGTGTAACGCGCTTTAGCCTGTGACTTATCGCCGAAGGTAAAGGTGTAGTTA
CCGATATCCAATGCTTCGTTACAACCGATTTTGATAACGCGGTTATCAATTTTACCAACA
GGTTTTTTCGGTAAGAAATGCTCAAAGTAATCAATACGTTCAGCATCTGTTGTACGCATT
TTTCCAGACAGTGTCGGCAGTAATACTGCATCAGCGGCATAATTGGCGTTAACTTTCTTG
GCATCACCGGTCTGCAGCGATGCATTCCAGCGATCAAACAGACTGGCGATAGCTTTCTCG
TCAGTCTTGACACAGGTTTCGGTGTTGGCGGCATAAGCCTGGGAAGTGGCGACAGCACTG
AGCAAACTCAGTGAAAGCAAAACTTTTTTATACATGTATGTCCCTCATAAATAACGATTA
ATTGAAATATCCTTGTATCTGTGAGCCGCACAAACCCGCCTCACATTCGTCCAATATAAT
AAAGATTTACTTTGTTGACTATCCCATAAAGTAACTATCCATTCAATAGTTACTTTCAAT
GGAATGACCACTTAATTACGTGATTTATCAATTATTTTTCGGTCGCCGCTGCTGAATCAC
CCGACGGTGCGGTGCGCTTCGCATACCGCTGTGCCAGCGTCGCGCACACCATCAGCTGGA
TCTGGTGGAAAATCATCAGCGGCAACACCATCGCGCCCACTGCCGCCGCGGGGAACAGCA
CATTCGCCATTGGTATACCGTTCGCCAGACTCTTTTTCGATCCACAGAACACGATGGTGA
TTTCATCCGGGGTACTGAATCCCAGTTTACGCGCCGCCAGCGTAGTGCAAACCAGCACAA
TTCCCAGCAGCACCAACGAACACACCACCACCGCCAACAGCGACCAGCCATTAATCTGGT
GCCAGATCCCCTGTACCACCGCCTCGCTGAACGCCACATACACTACTAAAAGAATCGATG
ACCGGTCAGTGATATTGATCAGTTTACGATGGCGATCAACCCAACCACCAATCAGCGGAC
GAGACAGATGACCGATAACAAACGGCACCATCAACTGCATGATAATCGAACCGATTGCAT
GCAGCGTATCAGTTTGCCCTCCCTGGGTATGCATTAGCAAGCCGACCAGTACCGGCGACA
GAAAAACCCCGAGAATGCTGGACGCCGAGGCGCTGCAGATAGCGGCGGCCACGTTGCCAC
GCGCCATAGAGGTAAACGCAATGGCGGACTGCACGGTCGCCGGCAGCGCACACAGATACA
GGAAACCGAGATACAACCCCGGCGTTAATATCTGCGGCGACAGAAACGCCATGCCAATCC
CCAACAGCGGGAACAGGATGAAGGTGCTGGCAAACACCACCAGATGCAAACGCCAATGGC
CCATCCCGGCGGTAATAGCGTCACGGGACAGCTTGGCGCCATGCATGAAAAACAGCAGTG
CGATTGCCGCATTAGTCAGGTTCTCAAAGAAAACCTTGGCCGCGCCTTCGCACGGGAAAA
TAGATGCGGTGATCACCACCGCAATCAAAACCAGCAAAAATTTGTCAATTTTTAAGCGTT
GTAACCATGCCATAGCGTGTTTGCATCCTCAGACATAAAAAATACAGGCGATCCTAGGAT
CGCCTGTTTAAACAATGCCCCACTATCGGCAATAAACACCCATAATGCAAGGCTGAAGCC
CGCCCTGCGGTCGGGGTTTTCCGTCACAAATCATGACGAATCCCGATTAGTTGTTTTTCA
GGGTCATCGCCTTTTTCTGTTCATGAGAGGTCAGCCCCAGCTCAATCAGCTCCATCACGT
TGATGGCCTGCTCGACCGGCACCGGGTTGTCGCCACGTCCCAGCAACGCACTACGAATCT
CGGCGTAATAGGATTGATAATGCCCGGGGATGGTAGGCACCGTCTGCTCCGTCAGCACGC
CGTCACGGTGCAGCGTCAGAATGCCGTCGCGACTGTCCTGCCCCCAGTCGCTATGGGCTT
GCGGCTTCTCGCCTTCTTTCAGCCTATCTTCCTGTGGGTCAAGACCGAATTTCACATAAC
TACCCTGGGTGCCGTGGACGATATAACGGGCGCTTTCCGCCGCCGCCAGCATGGTGCTGT
GCACCACCACCCGGCGCTGGGGATAGATCAAGGTGGCGTGGAAGTAATCCGTGGACTTGC
TGCCCGGCCGCAGTTGCGCCAGATCGGCCTGAATCGCCACCGGCAGACCGAATAACTGCA
ACACCTGATCAATCAGATGCGGAGCCAAATCGTACCAGATGCCGCTGCCTTCGCCGCCGT
CTTCGCGCCAGCGCTGGCGTACTTCCGGGCGATAACGGTCAAATGCGGACTCCATGTACA
CCACATCGCCCAGCACGCCGGTTTTCAGCAATTGCTTCAGCGTCAGAAAATCGCTGTCCC
AGCGCCGGTTATGAAAGACGGAAAGCAGTTTGCCCACATGCTCCGCCTGCTGATGCAGCT
CTCGCGCTTGTGACAACGTCACGGTGAAGGGTTTATCGACCACCACATGCTTGCCGGCAG
CCAGCGCCTGACGCGCCAACGGGAAATGGGTGTCATTCGGGGTGGGTATTACGATCAGGT
CGATATCCGAATCATTGAACAATTCCTGCGGCTCGCGCACAACCCGCATTGAGGGCCAGT
CAGCCTGAACCTTCCCAGCATCACTGCTGGACACTGCCGCCAGTTTCATTCCTGACGTGG
CGGCAATCAGCGGCGCATGAAACGTCTTACTGGCATAGCCATAGCCCAGCAAACCAACAC
GGATGATATCCGTCATAGATTTCCCCTCATTGGCGGATCTGAAAATCAGACCCGTTATCC
TCATGAAATACGGCCGTGCATCGCAATCACGTTTTATGCTGTATCGCGATGCACTGCCTA
GTATAGCATCGGGGAAATTGATGGTTATCGGACGGTTCCGTGATCCGTATTGGTCATGGC
CGCCGTCGGCGGCCATGCCTTATTACATAAAGCCGCCAGATACTTACGGCGTGACGACCC
ACGGATGCAGCGCGGGTGATTCCCCTCGCCAGATGGCCGCTTCCGCGGGTTTTTCCAGCG
CCGGATGATGGATTTCACTGTTGCGGCGGCGAAAATCACTGGGGCTGACCCCCACCCGTT
TGCGGAATACGCGGGAAAAATAGAGTTGGTCGTCATAGCCGACCACCCGCCCGACGGCAG
CGATTGATTCCTGCGTGGTCTGTAGCAGCAGTTTGGCGCGAATCACCCGTTGGTCTTCCC
GCCAGCGCAGAATATTCACCCCCACCTGTTCGCGGAACAGATGCGCCAGCCGCGACGGCG
ACAGACAAACGTGGCGCGCCACCTCATCGATACGCAGTTCTCCAGCCAGGTTGCCGGTAA
TGAACTGGCACGCTTCGATCACCCTAGGGTCCATAATGCGCTGCGGGCTCTGCGGATCTT
CTTCCATCGCACGCAGCAGCAGGCGTTCCAGCAGATTCATCGCCAGCTCTTCGGCAAAAC
GCCGGCCGGAACGGTGAGTCTGCTCGATATTGGCGAACAGCTTGTCAAACTCCTGCAACA
ATCCGGTGCTGGACAGCGTCAGCCGCCCGACGTCACACCCTTTGCTGTGCCACTCCAGCC
AGTCGGCCCAGTAAGCGCGAGGCCGGAAATAAACCCAGCGGTGATACCAGTTTTCGCTAC
CGGGCGCGCGGCCGTAATAGTGGCGCGACCGGGGTGGAAACAGCAGCAGATCGCCAGGAT
TGCAGAAAAAGGTGTCATCGCCATCCAGCACCTTACCCTGTCCCTTAATGGTCAGGTTAA
TGATGTAACCTTTCATGCCATCCGGGCGATCGATAAAGAAATCCAGCGGCCCGCCCGCCA
GAATCGGCGTCAGCCCGGCCACCAGATAGGCGTTAAACGCATAACCGGGCAGCAACGGGT
TGGGCTGGGACTCATGCGCCATGCGGTGATACATACGGCCTCCTGAAAAAAGATTCTCGT
CTGTCATGGATAGCGCCGGCCACGCCGGCGCATCCGTCCATCAAACCGTTTTCTTCGCCA
GTTGCTTGTAGCGGTCAAAGATCACCGCCGCCAGCAGAATCAGACCACGCACCACATACT
GGGCAAAAGGCGAAATATTCAGCAGGTTCATGGCGTTTTCCACCGTCCCCAGAATCAACA
CCCCGGCCACCACATAGGATATCTTGCCGATGCCGCCTTTCAGTGACACACCGCCCAGTA
CGCAGGCCGAAATCACGATCAATTCATAACCGATCGACGTCATCGGCTGGCCGCTGGTCA
TGCGCGACGCCAGGATGATGCCCGCTGCGGCGGAAACCAGCCCGGACAGGCCGAAAATAA
TGATTTTGGTCCGCACCACCGGCACCCCAGCCAGCCGCGCAGCCTCCTCGTTACCGCCGA
TCGCCAGCGTGTTGCGGCCAAAGGTGGTCTTGTTCAGCAGCAAACCGAACAGCACCATGC
AGAAAACCGTCAGCCAGATCGGCGCCGGCAATCCCAGCCAGTTAGCGTATCCCAGGGTGA
AAAAGCGCTCGTCTTCGATACCGACCGCCTTACCGTCAGAAATGATGTACGCCAGACCGC
GCACAATCTGCATGGTGGCCAGCGTGGTGATCAGGGCGTTGATTTTTAGTTGGGCGATAA
CAAAGCCATTGAGCAGGCCGAACGCCACACCCAGCAACAGCCCGGCGCCAACGCCCAGCC
ACAGGCTTTCGCTGGCGTTGATCACCACGGCGGTGGTCACGCCGGCGCAGGCAATCACCG
AGGCGACCGACAGGTCGAAATCGCCGGAAGCCAGACAAAACAGCATGCCGCAGGCCACCA
TGCCCGACATGGAAATCGCCAGCCCCAACCCTTTCATGTTGATGAAGGTGGCGAAATTCG
GTACGAATAACATACAGGCCAGGAACAGCGCAGCAAACACCACCAACATGCCGTAGTTAT
CCCAGATGCGGGACAGGCTGAGGCCTTGAGATTTGCTGGCGTGGGAAGGGGAACTCACCG
TAGACATTCATCGACTCCTTGGCGGTCAGGCAACCGCGGGTTCAGTGGCGGTCGTTTTCA
ACATCGCCAGACTCAGGACCTTCTGTTCGCTGGCCTCATCGTGCAGCAGTTCGCCGGAAA
TGGCGCCCTCGCGCATCACCACGATGCGGTCCGCCAGCCCCAGCACTTCGGGCAGGTCAC
TGGACGCAAACAGCACTGCAATACCCTGACGGGCCAGTTCATAAATCACGTGGTAAATCT
CGTGCTTGGCGCCGACGTCAATGCCGCGGGTCGGTTCGTCCAGCATGATCACTTTCATCT
CTTCCGACAGCCAGCGGCCGAGAATCGCCTTCTGCTGGTTGCCGCCGGACAGGTTCATGA
TCAACTGCGCCGGCGACGGCGTTTTGATATTCAGCGCCTGAATATGGCGGTCGGCGTTTT
CCTCCTCCCAGGCGTCATTGATGATAAAGCCGCTTTTGATATGTTTGCGGCGGGCGCTGA
TATTGATGTTATCCCGCACAGAATGTACCGGAATGATGCCGTCGGCTTTACGGTCCTCCG
GGCACAGCATCAGCCCGTGGCGGATCGCGTCGCCGGGCGAACGGGCGTGCAACGCCTGCC
CATCCAGCCGCACCTCGCCGCTGGTAATGCCGGTAGCGCCGAACAGCGCCTTCATCAGTT
CGCTGCGCCCGGCGCCCACCAGCCCGAACAGGCCGACAATTTCGCCGCTGCGCACCGACA
ACGAAATCGGCGACTTCACCCCGACCGCTTTCACCGCCTGCAATTCCAGCCGCGGGTCGC
CATGCGGACGCGGCTGATAGCCGTAGATGTCGCCCAGATTGCGGCCCACCATCGCCTGCA
CCAACTGTTCATGGTCAACCTGCTGCATGTCGGCGAAGGTTTTGACATAACGCCCGTCTT
TGAACACGGTAATGGCATCGCTGAGAGTAAAGATTTCCTCCATACGGTGCGACACATACA
GAATCACCCGGCCTTCGCTGCGCAACTCGCGGATCACCCGGAACAGCTGTTCGATTTCCC
GCGCCGACAGCGAGCTGGTTGGCTCGTCAAAGGCGATGATCTTGGCGTTGCGCGCCAGCG
CCTTAGCGATCTCCACCATCTGCCATTGGCCGATGGACAGGTATTTCAGCGGCGTATCCG
GGTCGATATCCAACCCCAGATGTTCCAGTTGCAAACGCGATTCATAACGCAGCAATGAGC
GATTCACCAGCCCGCCTTTGTGCGGCAGCTGTCCCAGATAGATGTTCTCCGCCACCGTCA
TTTCCGGCACCAGATGCAGCTCCTGGTAGATAATCGCCACCCCGGCGTTCAGCGCATCCA
TCGTATTGGCGAAGCGCACCGGCTGCCCTTTAATATGAATTTCTCCCTGTGACGGCGAGT
AATTGCCGCTCAAAATTTTCAGCAATGTGGATTTTCCCGCGCCGTTTTCCCCCATCAGCG
CATGGATTTGTCCGGCATGGCAGTCGAAACTGATGTCATCCAGTGCCTTGACACCGGGAA
AAACCTTGCCGATCCCGCGGAAAGATAAATAAGGTGACTGTACGGTCATTTCAGCATCCT
CAATGGTCTGCGCCGTCATGTAGGACGGCGCGGCCAGTGTCCACCCCCGCCGGCTAAGGT
GGGAGTGGACAAGGGTCATTACATCAGGCCTTTCTTCTGCAGTTCGGTCTTGAAGTTATC
GCGGGTAATCAGCACCACATCGGTCACTTCGGTGAATTTCTGCGGTTCGACGCCTTTGGT
CACCCAGTCATGCAGCATCTGGATGCTCTTGTAGCCGTGCACGTCCGGGCTGGGCAGCAG
CGAGCCGTAGAAACCGGTCGGCTGCGACTTGGACAGTTCGCTGACCGCATCCACCCCGTT
GATGCCGATGCCGATTACGTTACCGGCTTTGAATCCCTGCCCTTCAGTCGCCCGCACGCC
GCCCAGCACGGTGTTGTCGTTCATGCCGATCACCAGCCAGTTTTTCACGTTCGGATGCTG
CACCAGCAGTGAGTTGGCGGCGTCAAACGCGCCGGGGATATCATTGGATTTGGTGGGTAC
CTGATAGATCTGTTTTTCCGGGAACCCGACCGCTTTCAGTGCATCCATCGAACCGGAGGT
ACGGCGGCGGGCGGTATCCAGCTCGTTGGCGGTGATCGCCATGACGGCCGTGTCCTGCAG
TTTCCAGCCACGTTTCTGCATCTCTTTCCACAACTCCTGCCCCTGACGCTCGCCAATCTT
GGTGGCGGCCATCATGACCAGCGGTACGCTGTCCATCGGCTGCCCTTTGGCGTTGACGAA
CTGATCGTCCACCGCGATCACTTTCAGGTTATAGCTGCGCGCCTTGGCCACGATAGCCGC
ACCCAGCTTCGGGTCGGGGGTACAGATGACAAACCCTTTAGCGCCGCTGGCCGCCAGGCT
GTCGATAGCATTGAGGGTCTTTTCGCCATCCGGTACGGCGATCTTGATAACGTCAAATCC
CAGGTCTTTACCGGCCTTGTCAGCGAACCGCCATTCGGTCTGGAACCAGGGTTCTTCCGG
CTGTTTGACCAGAAAGCCCAGTTTCATGTTTTCCGCGATAGCTGATTGTGACATAACCGC
GGCCAGGCCAATCGCTGCCAGAACCTTAGTGAATTTATGCATGGTCTTCTCCGCTCATTG
TTATCTTTAACACGCTGGCAATCGGGGATGCCCTCACGTGTGTAAACGCTCTCGGCAAGA
TGTTCCTTTTGGGAGCAATGAAAAAACAAAGAGTTATTGTGATTTCATCCTCCTGCTTCC
TTCAGACGCGTAAGTTGTAGCTGTTATTTTCATCACGAAGAGAGAGCATTATCACATTCA
GAAACTACAGCCGATTCGTACATAGATTCAGCAAATTTAACCTGCCATTAACTTATGACC
GCCATCACAAAACCCCTGTCTGTGACAGAAAAATGCATACTTCCAGCCAACCGCTCCTCA
CGGCGCCAGAACGGCCTGTCTATCGTAAACAGCGTGATCCCTACGATTAACAGGAGCAGC
AACGATGAGTGCGGGCGCCATTACTCTTGGTCTTGATTTTGGCAGCGATTCTGTCCGTGC
GCTGGCGGTGGATTGCCGCAGCGGGCAGGAGCTGGAAACAGAAGTGGTTTACTATCCGCG
CTGGCGCCAGGGACAATATTGTCATCCCGCCAGCAATCAGTTCCGCCATCATCCGCTGGA
TTACATCGAATCGCTGGAGCTGGCGATCCGCGCGGTGGTGGCGCGGCTTACTCCTGAGCA
GCGCCAGCAGATAATCGGTATTGGCGTCGACTCCACCGGCTCCACCCCGGCGCCGATTGA
TGAACAGGGCAACGTGCTGGCATTGCATCCGGAATTCGCGGACAACCCCAACGCCATGTT
TGTGCTGTGGAAAGACCACACCGCGATTGACGAGGCGGAAGCCATCAACCAACTGTGCCG
TAGCGGCCAGTTCCCGGATTACACCCGTTACATCGGCGGGGTGTACTCATCAGAATGGTT
CTGGGCCAAAATTCTCCATATCAGCCGGCAAGATCCCTCCGTGCGTCAGGCGGCGGTTTC
CTGGGTAGAATTGTGCGACTGGGTGCCTGCCCTGCTCTCCGGCACCACGGCGCCTGACGC
CATCCGCCGCGGCCGTTGCAGCGCCGGACACAAATCGCTGTGGCATCCCGACTGGGGCGG
CCTGCCGCCAAAAGACTTTCTGCAGGCGCTCGACCCCTGCCTGACCGAAAAACTACAGTA
CCCACTGTTTACCGATACCTGGACCGCCGATCGTCCGGTCGGCACGCTGACGCCGGAATG
GGCGCGTCGGTTAGGCTTATCGGAACAGGTCGTTATCGCCGGCGGCGCCTTCGATTGCCA
TATGGGCGCCGTCGGCGCCGGGGCGCAACCCTACACGCTGGTCAAAGTGATCGGCACCTC
GACCTGCGACATTGTGATCGCCGATGCGGATCGAGTCGGCGACAAAACGATCGCCGGGAT
CTGCGGCCAGGTGGACGGCAGCGTGGTGCCCGGTTATATCGGTCTGGAAGCCGGGCAATC
CGCCTTCGGCGACATGTACGCCTGGTTTGGCCGCGTGCTGGGCTGGCCGCTACAACTGGC
CGCCCGCGAACACCCCGACTGGCAGCCGCAACTGGAGCAGTTGCAGTCCAGCCTGCTGAC
GCAGTTGACGCAAGCCTGGGCCAACGATCCTTCGCTCGATCACCTGCCGGTGGTGCTCGA
CTGGTTTAACGGCCGCCGCACGCCGTTCGCCAACCAGCGACTCAAAGGGGTGATCACCGA
TCTCAATCTCGGCACCGACGCGCCGGCGCTGTTTGGCGGGTTGATCGCCGCCACCGCGTT
TGGCGCCCGCGCCATCATGGCCTGTTTCGAATCTCAGCAGATCCCGGTGGAAAACCTGCT
GGCGCTGGGCGGCATCGCCCGTAAATCCACCACCATCATGCAAGTCTGCACCGACGTCAT
GAATCGCCCGATGCAGATCGTCGCCTCGGATCAGTGTTGCGCGCTGGGAGCCGCCATCTT
CGCCGCCGTAGCGGCCGGGATTCACCCGGATATCCCAGTCGCCCAACAGCATATGGCCTG
CGGCATCGAACGTACCCTGATGCCCGACCCGAAACGGGTCGCCCGTTATCAACAGCTGTA
CGAACGTTATCAGCAGTGGTGTCGGCTGGCGGAACCCGCCTACAGCCCCCGGACCGGGGC
AGACCATTGAGCGTTTGCCGAACATCACTTTTACATCCCTTTGGGAACCCAAACAGGAGT
CATCATGGAACAATTTAAGCCGCTCGAAGTCTGGTTTGTGATTGGCAGTCAGCATCTGTA
TGGCCCGGAAGCACTGCGTCAGGTGAAAGAGAACGCCGAAAAAGTGGTGAATGGCCTTAA
CCGCGACGCCAATCTGCCGGTGCGGCTGGTACTCAAACCGTTGGTCAAAACCCCGGATGA
AATCACCGCGCTGTGCCGCGATGCCAATTATCAGGATAACTGCATCGGGCTGCTGGCCTG
GCTGCATACCTTCTCGCCCGCCAAAATGTGGATCGGCGGCCTGAGCATCCTCAACAAACC
GCTGCTGCAGTTCCATACCCAGTTCAACGCCGATATCCCCTGGGACACCATGGACATGGA
TTTCATGAACCTGAACCAGACCGCCCACGGCGGGCGTGAGTTCGGTTTTATCGGCGCACG
CATGCGCCAGCCCCATCAGGTGGTGGTCGGCCACTGGCAGGATCGCCACGCCCATGAGCG
CATCGCCAAATGGATGCGGGTAGCGGCGGCGCTACAGGAAAGCCGTCAGCTCAAGGTCGC
CCGTTTTGGCGATAACATGCGGGAAGTGGCGGTCACCGAAGGCGATAAAGTCGGAGCACA
AATTCAGTTTGGTTACTCGGTCAGCGCCTGGGGACTGGGGGATCTGGTCGGCGTGGTGGA
CGATGTCAGCCAGGGCGACGTCAATACGTTGATTGAAGAGTATGAAGCCACCTACACCCT
CAGTGAAGCGCTCAAACTGCATGGTCCGAAGCGGCAAAATCTGTTGGATGCGGCCCGCAT
CGAACTCGGCCTGAAACGTTTTCTCGATCAGGGCAGCTTTAAAGCCTTCACCACCAATTT
CGAAAACCTCTACGGCCTCAAGCAACTGCCCGGCGTGGCGGTACAGCGCCTGATGCAACA
AGGATACGGGTTCGGCGCCGAAGGCGACTGGAAAACCGCCGCACTGCTGCGCGTGATGAA
GGTCATGGCGCAAGGATTGCCCGGCGGCACCTCTTTCATGGAGGATTACACCTACCATTT
CGCCCCCGGCAACAATCTGGTATTGGGCGCCCATATGCTGGAAGTGTGCCCCAGCATCGC
CAGCGAGGAAAAACCGCTGTTGGATGCGCAATACCTCGGGATCGGCGGCAAAGCGGATCC
GGTACGGTTGATCTTTTCCGCGCCGGCCGGATCGGCGCTAAACGTCAGCGTGATCGATCT
GGGCGATCGTTTCCGCCTGCTGGTTAATCAGGTAGATACCATCGCGCAGCCACATCCGTT
GCCAAAACTGCCGGTCGCCCGCGCGCTCTGGCAGGCGCAGCCGTCGCTGGAAACGGCGGC
CGAAGCCTGGATTCTGGCGGGCGGCGCCCACCATACCGTGTTTACCCAATCGCTCGATCT
TGACTACCTGCGGCTGTACGCTGACCTGCACAACATCGAACTGACGGTGATTGATCAGGA
CACCACTCTGCCCGCCTTCAGAGACGGGCTGCGCTGGAACGAGTTGTACTACAAGCTGTG
CGGGCACCGGGCGTAATACCGGCGATCCATCACGTCATCCGTCACATGCCGGCACCCCAG
TACCGGCATGTGACGCTTTCGGTTATTGCCTCCGTATCGGCACAGCCAGGCAATACGTCA
TATTCCGAATAATAAAATAAAAAATCGTCATTATTACGCGTGAATATCATCGTATTTAAA
TGAAACAAAAGGTTTCCATAAAGATGAAAAGAAATAATAGCGAAGCAAAAAAATGTGACA
TAGATCGGGTGGGGTGCATGAAAAACATCACAATATGAATAAAATGTTAACTGTCTTATT
CCAGCGCTTTCCGTTGTTGCATTTTTCACCGCAGTAGAGTTAGTGGGATATGCCAATAAA
ATCAATAATAAAGCCACGTTATTCAGCATCAATGACAAATAAAGTAGATTTATGGTTCTT
TATTACGACAGCCTATTACAATCTGCGTTTCTGAATTCATCGCTGGACAGAACCGCCGTG
GCGAATATACTGAATACCCTTTAAACTCTATTTGACTATTTTACGCAAATGAGTATCTAC
GAATATTTATTGAAATTCAGAAAAGTGAATACACTGGAAAGTCTTGAGAAGTTATTTGAT
CATTTGAATTATTCTCTGACTGACAATCACGACATTATCAATATGTATCGGGCTGCCGAT
CATCGCCGCGCCGAATTAGCCGCCGGCGGAAAACTGTTTGATATCGGACAAGTGCCGAAA
TCCGTCTGGCACTTCGTCGTCTAACGGTAGTCTGACGATGACGATACAGCATGGATGCGC
GTGCCACCGCCGCACGCTCTTCCCGCGTTCTCTTTTCTCGCACATTTCTTCGTATTTTCT
TACCGTTTCTCGCGCCCACTTACTCTTTATCGCACCCAATGAGTGCGATTGCCTAATATC
CGTACAGAGGGTAAGTTGCCGAACGCCGGACAATGCCCGATAATACGCCGGTTTTATTTT
GTAGGCACTGTAATGAGCGAATATGTCTTGCTGTTTGTTGGCACAATTTTTGTCAACAAC
TTCGTACTGGTGAAATTCCTGGGCTTATGCCCGTTCATGGGCGTATCCAAAAAGCTGGAA
GCCGCCATCGGCATGGGGTTTGCCACCACATTTGTGATGACGGTGGGGTCGGTGTTCTCC
TGGCTGGTCAACACCTACGTGCTGCTGCCGTTAAACCTGCTCTATCTGCGCACGCTGGCC
TTTATCCTGGTTTTTGCCGTGGTGGTGCAATTCACCGAACTGGCGGTGCGGAAAACCAGC
CCGGCGCTCTACCGTTTACTGGGCATCTTTTTGCCGCTGATCACCACCAATTGCGCCGTT
CTCGGCGTCGCGTTGCTTAGCGTGAATCAATCGCACAACTTTTTGCAATCAACCATCTAT
GGTTTCAGCGCCGCCGTCGGCTTTTCTCTGGTATTGGTGCTGTTTGCCGCGCTGCGCGAG
CGCCTCGCCGTGGCCGATGTGCCCGCGCCATTCCGCGGCTCGTCTATCGCACTGGTGACG
GCTGGCCTGATGTCGCTGGCCTTTATGGGTTTTACCGGTCTGGTGAAACTCTGATGATTA
CCATCTGGATAGCCATAGCCGCGCTCAGCGCGGTGGCGCTGGTGTTCGGGTTAATCCTGG
GCTTTGCCTCACGCCGCTTTCAGGTGGAAGAAGACCCGGTGGTTGAGCAACTGGATGCCA
TGCTGCCGCAAAGTCAGTGCGGCCAGTGCGGTTATCCCGGCTGCCGCCCCTACGCCGAAG
CGATCGCCCTCAACAACGAGCACATCAACAAATGCGTACCGGGCGGCGAACCGCTGATGC
TTAAGCTGGCAGAACGGCTGAACGTCGATCCGCAGCCGCTTGACGCCGAGGCGCAGCAAA
AACCGGAGCCACTGGTCGCCTGGGTCGATGAGGACAACTGCATCGGTTGTACCAAATGCA
TCCAGGCCTGCCCGGTGGACGCCATTGTCGGCACCACCCGCGCCGTCCATACCGTCATCC
GCGATCTGTGCACCGGCTGCAACCTGTGTGTGCCGCCCTGCCCAACGGATTGTATTGAAT
TAAGACCTTTAGCCCCGACGACCGCCAGCTGGAAATGGAATCTCGACACCATTCCGGTGC
GCGTTATCCAGGCGGAAAACCGTGTGATCGAAAATCATGTTTAAGCTGTTCGCCGCCTTC
AGAAAAGACAGAATCTGGGATTTTTCAGGCGGAATCCATCCCCCGGAAATGAAAATCCAG
TCCAGTCAGGTTCCGCTGCGGCAGGCCCCCATGCCTGACTATTTGATTATCCCGCTCAAG
CAACATCTCGGACCGGAAGGCGACCTGTGCGTCAAAGCCGGCGATCCGGTGCTGCGCGGC
CAGCCGCTGACACGCGGCGCTGGCCGGATGCTGCCGGTGCACGCGCCAACCTCTGGGACG
GTGCACGCCATCCGCCAGCATATGAGCAATCACCCCTCCGGGCTGACCGAACTCAGCATC
ATTATCATTCCCGACGGACAGGACCGCTGGTGCGAACGCCGCCCCTTCACCGACTACCGT
CAGGCGACGCCGTCCGAGTTGGTTGAGCATCTGCATCAGGCCGGTATTGCCGGGCTGGGC
GGCGCCGGCTTTCCCACCGCCGCCAAACTGCAGGGCGGCCTGCGCGGCATCGACACCTTG
ATTATCAACGCCGCCGAGTGCGAACCCTATATCACCGCCGACGATCGTCTGATGCAGGAG
TGTGCGCAGGAGATCGCGCAGGGGGTCGATATCCTCGACCATCTGCTGCAACCGCAACGT
ATCCTGCTGGGCATCGAAGACAACAAACCGGAAGCCATCGCGGCGTTGCGTGTTGCGCTG
GTGGATTACCCGCGCATCCAGATGCGGGTAATTCCCACGAAATACCCATCCGGCGGCGCC
AAGCAGTTGACCCATATCCTGACCGGTAAAGAAGTGCCCTTCGGCAAACATTCGGCGTCT
ATCGGCGTATTGATGCAAAACGTCGGCACCGCGTACGCCATCAAACGGGCGGTCATTAAC
GGCGAGCCGCTGACCGAACGCGTCGTCACCCTGACCGGCGATGCGTTGCGCCAGCCGGGC
AACGTCTGGACCCGGCTGGGCACGCCCGTGCGTCATCTGCTGCGACACGCCGGCTACCAT
GTCACCACCACGCAGCCGATGGTGATCATGGGCGGGCCGCTGATGGGCTTCACCCTGCCC
GCGCTGGACGTACCGATCATCAAGACCAGTAACTGTATTCTGGCCCCTGCCCGCGATGAG
ATTCAGGCGCAGGAAGAGGAACAGGCCTGCATCCGCTGCGGCAAATGCGCCGATGCCTGC
CCAGCCGGGCTGCTGCCGCAACAACTTTACTGGTTTAGCCGGGGACAGGAGCACGAGAAA
GCGCGCCAGCATCATCTGTTTGACTGTATCGAATGCGGCGCCTGCGCGTACGTTTGCCCC
AGCAATATCCCGCTGGTGCAGTATTACCGTCAGGAAAAAGCCGAGATTCAGGCGCTGGAT
CAAGAATCCCGCAAGGCGGTGGAGGCCAAAGCGCGTTTTGATGCGCGTCAGGCCCGTCTG
GAACGGGAAAAACAGGCGCGTGAGCAACGCCATAAGCAGGCCGCCGCCAGCGTAGCCTCT
ACCGACAAAGATGCGGTGATGGCAGCGCTGGAAAGAGTGCGCGCCAGGCAGGCAACGACC
GTTCAGGCCGAAATCCGCATTGAACCGGGTCAACAGCCGGATAACAGCGCCGTGATCGCC
GTCCGCGAAGCTCGCAAGGCGCAGGCGCGTGAGCAGCAGGCGGAAAAAGCGCTGAGCACG
ACAGATGGCGACACGCCGACAGCGGTGATCGTCCGTGACAAAGCTCATCGTGATGAACAG
CTGGCGACGACTAATCCGGCAGAATCTACGCCCGCTGTCGCAATGGGCGACAATGTCGAT
CCCCGTAAAGCCGCTGTGGCAGCCGCTATCGCCCGGGTTAACGCACGTAAGGCGGCGCAG
TCCGGTATCGCCGAAAACGTGACATTGTCACCCGACGCACCGGTATTCACCGTGGCGCAC
GCGCCGGAGAGTGAGTTCCCAGCCACATCGGCTGACACCGCTCCGACCGAGATCATCGAC
CCACGCAAAGCTGCCGTGGCAGCCGCCATCGCTCGGGTTAAAGCACGTAAGGCCGCCGCA
TCGCAGGCGTCGCAAGAGGATTAAATGGCTTTCAGAATCGCACCCTCACCGTTTACCCAT
AACCGCCAGTCCACCCGCAATATTATGCGCTGGGTTCTGGCCGCCTGTGTACCCGGCATC
GCGGCGCAAGCCTGGTTTTTCGGTTACGGCAACCTGATCCAGCTGGCGCTGGCCAGCGTC
ACCGCGCTCGTTACCGAAGCGGCGATATTGTCATTGCGAAAACGCCCGGTGCTGGAAACG
CTGCAGGACAGTTCCGCCCTGCTGACGGCAGTTCTGCTGGCCATCAGTCTGCCGCCGTTT
ACGCCCTGGTGGATGGTGGTATTAGGCACCCTCTTCGCCATTATTATCGCCAAGCAGCTG
TATGGTGGACTGGGGCAAAACCCGTTCAATCCGGCGATGATCGGCTATGTGGTGCTGCTG
ATTTCCTTTCCGGTTCAGATGACCAGTTGGCTACCGCCAGACGGACTGCAAGCCGCGCCG
GTCGGGTTCCCAGATGCGCTGTCGGCGATCTTCTCCGGGCACGGAACGGCGGGCCAGACG
ATCCAACAACTGATTCAGGGAGTGGATGGCGTCAGTCAGGCCACGCCGCTGGATGCATTC
AAAACCGGTCTGCGCAGCGGTCATCAACCCGATGTGTTACTGCATCAGCCGTTATTTGGC
GGCGTATTGGCCGGGCTAGGCTGGCAATGGATTAATCTGGCTTTTCTGGCCGGCGGCCTG
TTTATGCTGTTGTTGCGGGTTATCCACTGGCAGATACCGTTCAGCTTCCTGCTGGCGTTG
TCGGCATGCGCGCTGGCGGGTTGGTATCTGCATCCGGACGTCAGCGCCCCGCCGCTGCTG
CACCTGTTTTCCGGCGCGACCATGCTGGGGGCATTCTTCATCGCCACCGACCCGGTTACC
GCCTCCACCACGCCCAGAGGTCGCCTGATTTTCGGTGCGTTGATCGGCGTGCTGGTATGG
ACCATCCGCACCTACGGCGGTTACCCTGACGGCGTGGCTTTCGCCGTGCTGTTGGCCAAC
ATTACCGTGCCGTTGATTGATTACTTCACCAAACCGCGCGCTTACGGCCATCGCTAAGGA
CGGATTATGCTGCTGACCACCATGCGCCGCCACGCCACCACGCTGGCGCTGTTTGCCGCC
TTTACCACCGGGCTGACCGCACTGGTTAACGCCCTGACCGAAAAAACCATTTCGCAGCAG
GTTATCGCGCAGCAACGCGCGCTGCTGGACCAGGTGCTCCCTGCCGAGCGCTATAACAAC
GATCTGCTCAGCGAGTGCTATCTGGTGAGCGACCCGGCGCTGGGATCCGCCTCGCCACAT
CGCGTGTACATTGCCCGCCACGACGGCGCGCCGGTCGCCGCCGCGTTGGAAAGCACCGCG
CCTGACGGTTATTCCGGCGCGATCCATCTGCTGATTGGCGCAGACTTTCATGGTACCGTG
CTGGGCACGCGGGTCACCGAACATCATGAAACGCCCGGATTGGGCGACAAGATCGATATC
CGCATTTCCGACTGGATAACGCGTTTTACCGGGCAAACCATCACCGGTCCGCAGGATAGC
CGTTGGGCGGTGAAAAAAGACGGCGGTCAGTTTGATCAGTTTACCGGCGCTACCATCACC
CCGCGTGCGGTCGTCAATGCGGTGAAACGCGGCGCCCTGTTTTTACAAACCTTGCCGCCG
CGGCTGTCCACCCTGACGCCATGTGGAGATAAACCATGAACCAGACCAAAGAACTAGCCT
TGCAGGGACTGTGGAAAAACAACTCTGCACTGGTGCAATTGCTGGGGTTGTGTCCGCTGC
TGGCGGTGACATCTACCGCCACCAATGCACTCGGACTGGGGCTTGCCACCACGCTGGTGC
TAACATGCACCAATATTGCCGTTTCCGCGCTGCGCCGCTGGGTGCCGGACGAAATCCGCA
TTCCGATTTACGTCTTACTGATCGCCTCGGTGGTCACCATCGTGCAGATGCTGATCAACG
CTTACGCCTACGGCCTGTATCAATCGCTGGGGATTTTTATCCCGCTGATCGTCACCAACT
GTATCGTGATTGGGCGCGCGGAAGCCTTCGCGTCGAAAAACACGGCGATGCTGTCGGCGC
TGGACGGCCTGTTCATGGGGCTGGGCGCCACCAGTGCGCTGTTTGTGCTGGGCGCGATAA
GAGAGATCCTCGGCAATGGCACGCTGTTTGACGGCGCCGACCTGTTGCTGGGCAGTTGGG
CGCGGGTATTACGGGTCGAAGTGGTACACATGGATTCGCCGTTCCTGCTGATGATTCTGC
CGCCCGGCGCCTTTATCGGGCTGGGGATGCTGCTGGCAGCCAAATATCTCATCGACGAAA
AACGCAAACAGCGCCGTGCCCGTACGGTGCGGTTGTCGCCCCTTGGCTCATCTACGCTGA
CGGAATAATATGAACAAAGAGAAACGGATTGCCATTCTTAGCCGCCTGCGAGACAACAAC
CCGCATCCGACCACCGAACTGAAATTCAGTTCGCCGTTTGAGCTGCTCATTTCGGTGCTG
CTGTCCGCGCAGGCCACCGACGTCAGCGTTAACAAGGCCACGGAAAAGCTCTATCCGGTG
GCGAATACGCCGCAGGGGATGCTGGATTTAGGCGTGGACGGCGTGAAGGCGTATATCAAG
ACCATCGGGCTGTTCAACAGCAAGGCTGAAAACATCATCAAAACCTGCCGCATCCTGCTG
GATCAACATCAGGGCCAGGTGCCGGAAGATCGCGCCGCGCTGGAAGCCCTGCCCGGCGTC
GGGCGTAAAACCGCCAACGTGGTGCTGAACACCGCCTTTGGCTGGCCAACCATCGCGGTG
GATACCCATATCTTTCGCGTCTGCAATCGAACCCTCTTTGCACCGGGCAAAACCGTCGAA
CAGGTGGAAGAAAAATTGCTGAAATACGTCCCGGCGGAATTCAAGGTCGACTGTCACCAC
TGGCTGATTCTGCACGGCCGTTATACCTGTGTCGCCCGTAAGCCGCGCTGCGGCGCCTGC
CTGATAGAAGACCTGTGCGAATATAAGGAAAAGGTCGACATCTGACCGACGTCTTTTTTA
TTCCGTAATTCTATTCCGTAATGACAAGGGCAGGTTCTCACCTGCCCTTGCTGCATCATG
CCTAGAGTAAAACGGACGCATTACTTCACCGGCAGCGTAATATCCTTGAACATGGCTTCG
ATTTCTTCATTGGAACGCAGCGAAATCGCCGTATCCACTACATCCCGCGTCAGGTGCGGC
GCAAAGCGATGAATAAAATCGTACATGTAGCTACGCAGGAACGTGCTGCGACGAAAACCA
ATTTTGGTGGTGCTATAACTGAACAGGTTATCGGCGTTGATGGCGACCAGATCCGGATCG
CTGGCCGGGTCCACCGCCATGTTGGCGATGACGCCGACGCCCAGCCCCAGGCGGACGTAG
GTTTTTATCACATCGGCATCGGTCGCGGTAAACACGATGCGCGGCGTCAGTCCGGCCCGG
TTAAACGCGGTATCCAGCTCGGAGCGGCCGGTAAAACCGAAGGTATAGGTGACGATCGGA
TATGCTGCCAGTTCCTCGATGCTGATATCGGTTTTACCCGCCAGCGGATGATCCGGCTTC
ACTACCACCGCGCGGTTCCAGTGATAGCACGGCAGCATGATCAGGTCTTCATACAAATGC
AGCGCTTCGGTGGCGATGGCGAAATCCGCTGAGCCTTTGGCCACGGCTTCAGCAATCTGC
GTCGGCGAGCCCTGATGCATATGCAGCGAAACGCGCGGATAACGCTCGATAAACCCTTTG
ATTACGTCAGGCAACGCGTAACGCGCCTGAGTATGCGTGGTGGCGACATACAGCGAGCCT
TTGTCAGGATAGGTGTGCTCGCCTGCCACCGCCTTGATGGCATCGACCTTGGACAACACC
TCACGGGCGATACGAATGATTTCCTGCCCGGCGGGCGTCACCTGGGTCAAATGTTTTCCG
CTGCGTGCAAAGATCTGAATACCCAGTTCATCTTCAAGCATCCGAACCTGTTTACTGATT
CCCGGCTGGGAGGTGTACAACCCCTCAGCGGTCGAGGAAACGTTCAGATTGTGATTAACA
ACTTCAACGATATAACGAAGCTGTTGCAGTTTCATAAGTTATCCCATTCCGTAATATGTC
ATGCGCGGCGGCATCTGTATTGTTGACGTTATCTGCGTTGACAAGCGGACGACAGCTCAA
TGCAACGGTATAGATTTCCGTCACTTAAATGCCATTTAATCATAAAAAAATATTTTATAT
AACCACTTCCTGTATTACTTAGACAGTACTGGTACTGGAAAACGGGTTTTTATTTCCTTT
TTTGTTATCGGCTGCCGGCGGATGATATTCATGGTTCATGGATCAAAAAAGCCAGCCTAT
GCAGGCTGGCTTAACGTAATGTAACCGCTAACAAATGGAAAAAATGCGGTTTTAGTCAAT
TATCGGCGTAATTAGCGACTGCTTTCCACCCACTTGCCGTCCACATAAAATGCCGACCAT
CCGGTAGCTTTACCCTCTTTTTCAGAGGAAACATACTGCTGTTTGGTTTTGCGGCTGAAG
CGCACCAGCGTTTTGTTGCCTTCCGGGTCGGCCACCGGCGCCTCGGCCAGATAGCGTAAT
TTCTCCGGCAAACGATCGCGGAAACGCGCCAGTTCTTCCACCAACGGCGCGCGGGTTTCC
CGCGATTTCGGGAAGGTATTAGCCGCCAGGAACACGCCGGCGGCGCCATCGCGCAGCACA
AAATAAGCGTCGGATTTCTCGCACGGCAGCTCCGGCAATGGCACCGGATCTTCTTTCGGC
GGCGCCACTTCCCCGTTACGCAGAATTTTGCGGGTATTGCCGCAGCTTTCGTTGGTACAG
GCCATATATTTGCCGAAACGCCCCATTTTCAGGTGCATTTCCGAGCTGCACTTCTCGCAT
TCCACCACCGGGCCGTCATAACCCTTGAGCCGGAACTCGCCTTGTTCGATCTCGTAACCA
TCGCAGGACGGGTTGTTACCGCACACGTGCAGTTTGCGCTGATTGTCGATCAGGTAGCTG
TCCATCGCCGTGCCGCATTTCGAGCAGCGGCGACGGGCACGCAGCGCATTGGTTTCCGCC
TCATCGCCTTCCAACACATTCAACACTTCCTCTTCCGGAATCAGGTTGATGGTGGTTTTG
CAGCGCTCTTTGGGCGGCAGCGCGTAACCGGAACAACCGAGGAACACCCCGGTGCTGGCG
GTACGAATACCCATTTTGCGACCGCAGGTCGGACAATCAATGCTGGTCAGCACCATCTGG
TTCGGCTTCATGCCGCCCTCGTCCGGCTCCAGCTCAGCGGTTTCCAGCTGTTTGCTGAAT
TCGGCGAAGAATTCATCCAGCACCGCTTTCCACTCGGCCTGGCTGTTCGCCACCAGATCG
AGGCTGTTTTCCATACGAGCGGTAAAATCGTAGTTCATCAGCTCGCGGAAGTTATCCTCC
AGCCGATCGGTAACGATCTCCCCCATCTTCTCCGCGTAGAAACGGCGGTTTTCCACCCGC
ACATAACCACGATCCTGAATGGTGGAGATGATGGCGGCATACGTGGAAGGACGGCCGATA
CCGCGCTTTTCCAGTTCCTTGACCAGCGACGCTTCGCTGTAACGTGCCGACGGCTTGGTA
AAGTGTTGGCTTGGAAGCAATTTTTCCAGCGACAGGGGTTGCCCCACCTCGGCGGCCGGC
AGCGTGCGGTCTTCATCACCTTTGCGCAGCGCTGGCATCACTTTGGTCCAGCCGTCGAAG
CGGAGGGTGCGCCCTTTGGCTCGCAGTTGATAGTCGCCGGCGCTGACCACCAGCGTGGTG
GAATCATATTGAGCCGGCATCATCTGACAGGCCACAAATTGACGCCAAATCAGCTGATAC
AGCTTTTGCGCATCCGCTTCCATATCTTTGAGTTGGTCGGCCAGCACATTCACGTCGGAA
GGACGAATGGCTTCGTGCGCTTCCTGCGAGTTTTCCTTGCTGGTGTAAAGAGTGGCCGCT
TCCGGTAGATAGCGTTTGCCGAATTCACCCTGGATATAGTCGCGCGCCATCGCCAACGCA
TCCTGACTCAGGTTGGTGGAGTCGGTACGCATGTAAGTGATATGGCCGGCTTCATACAAC
CGCTGCGCCATCATCATGGTCTTTTTCACACCAAAGCCCAGTCGGGTGCTCGCGGCCTGT
TGTAGCGTAGAGGTAATGAACGGCGCGCCCGGCTTGCTGCTGGTCGGTTTGTCTTCCCGC
TCTGCCACCACATAACTGGCTTTTTCCAGCAGGCTGACCGCTGCCTGCGTCTGTGCTTGA
TTCACCGGCCGGAACGGTTTGCCGTTGTGATGTGTTACCTGCATCTGCAACGCGATTTCC
GGGTTCGCCACCAGATCGGCGTGCAATTCCCAGTATTCTTCCGGCACAAACGCTTTGATT
TCGCGCTCGCGTTCCACCACCAGACGTACCGCCACCGACTGTACGCGCCCGGCGGACAGC
CCACGGGCAATCTTTTTCCACAACAGCGGTGACACCATGTAACCCACCACGCGGTCCATA
AAACGGCGCGCCTGCTGGGCGTTGACACGGTTGACATTCAGTTCGCCCGGATTCTCGAAC
GCCTGACGAATGGCATTTTTGGTGATCTCGTTGAACACCACGCGGCTGAACCGTTTGTCG
TCACCACCGATGATTTCCCGCAGGTGCCAGGCAATGGCTTCCCCTTCGCGGTCAAGGTCG
GTTGCGAGATAGACGTGATCAGCGTTCTGCGCCAGCGCTTTCAGTTCCGATACCACTTTT
TCCTTGCCGGGCAGGATCTCATAGTTAGCCTGCCAGCCGCGATAGGGATCCACCCCCATA
CGGTTGACCAAGGCGGTTTTCTCATCTTTCTTGACCGCTTTTTTGGCTTTCTCGCCGTTG
GCCTCAGTGCTTTTTTTGCTCGCCGAACCGGAGCCGCTGGTCGGCAAGTCGCGTACATGC
CCCACGCTGGATTTCACCACGAAATCATTGCCAAGGTACTTATTAATCGTTTTGGCTTTT
GCCGGGGACTCGACGATAACGAGAGCTTTACCCATAATATATTGTTACCTACTGAATTCT
TTGAAAAAAGAAGAAATTTTCTCAGTTATTCGCTCTGGCTTTTCAGCCGGCGTAGCCTGA
ACCATCATGGTTGCGGGAAAATCGTTCTGTTGGTGCGTCGACGGCGCGCCGCACGCATTC
ACCGCGTCGCAACCCTATGATCATTCAGGATTATTCGTTTACTGCACTGCCCTTTGCGGT
AACCGGTTCCGTCCCGGCGCAAAGCAATTATTCCGCTTGACGATGCAAAATCCCACACTC
TACCTGATAAATAACACCACGCAACCTAATTAGCATGTAAAACCCGTTTTCGCCAATCGT
TACTCTCGTGTTTATCGGCACACAGGAGACTAAAAATCAGTCAGTTTGCGATAAATTCCG
TTCAGGCGCTACAATAGCGCCAGTAAAATAAGGGTTATCTGCAGGAGAAAAATTCCATGT
CTGGTTTTACATACATAAATGAAGAAAAAACGCCAATTGGTCGTGAAGCCCTGCTGGTGG
AAGCCAATGCGCTGATTAAAAACCACGAAGACCACCTGCACGGCATGGTGGCCAATGCGG
TAGAACAAAAGAACGGCGTGCTGGTGTTCCGTGGCGAATACTTTCTCGACGATGATGGAT
TGCCGACGCACAAGACCACGGCGGTGTTCAACATGTTCAAATACCTGGCGCAGGTTTTGT
CGGAAAAATACCAGTTAATCGATTAACACCCGAATCCCGCCGGGCGGTACCTGCTGATGC
GGGCCGTTCCCGGCGTTTCCCTCAATGCATACAGCGGGCATCACAGCGTGATTCTCGTTA
TTGTGTATTCCGGTCATTCTGATTCGTTGAATGCCCAATCATCACAGGTTCTTCTATACC
CGCCCAAAGATTAGGTTGATGCCGGGCAACACGCATAATGCCTGAATGGAAAACACCGCC
AGCACAGGCGCAGTCTCATTTAAGATGATCAACAAAATTATTTTATAAAAAATATATCTT
AATTGATTTTTAAAAAAATCAATTCAAATAAATTAATTCAAAAAAATAAAATCAAAACAA
TTAAAAACAAATATTTCGATTTATTTACAAACTAAATATGGTTATTTATACTCACCACCG
ATGCCACACAGGCATTAATTAAAAAATCATTTATGGAGAGTGTTATGAAAAAGCAATTTG
GATTGCCTTTGTTATTGTCACTCGCAGCAATTTTTAGCCATGCCGGCTACTCGCAAACCA
TCAATAGTACCGATGAAGCAGGCCCGCCGATTGAATTAGGTCTGACGGCGTTTGATTCAC
TGGAAAGCAACAGCCCGTTGTCTGCGGCCAGAGACACGTCCCGCTCCTCCACCTCTGGCG
CCTTACGGGCCCCCGCTCCAGCGTTGTCCCGAGTCACCGTATATGCGGTGGGGTCATCAA
ACTGCGGCTGGGAATACATGACTTCTTTGGGGCAGCTTTCAACCACCTGTGATCACGGCG
GCGCTCAACTCAGAGTCGCGGTGCAGGAAATTGGTTACGGCAACAACCCCATTGCCTGGA
TGAATGGCGGCATATTGCCTCGTACAGCTAATTATCAAACTGACAGCATTTGTATTGTCG
GGAATCAATATACCTTCCCTTGCCCGGCCGGATATACCGTTGTTGGCTGGATGTACTACT
ACAATCTGGACGGGACTGATAACGGTCAGTTCAAATTCCAGGACACATCCACCAACGCGC
CAAGAAATACATTGTTCACACAGACTTATATTAAATAACACGCCATCTGAACGGCCCAAT
CGGGCCGTTCAATTTAAATAAAATACACTTCGCCACCCGCAAGCCTCGGTTTAAAAATAT
CTCCTTCATATTCCGAGTGACCGGTGCGTTGGCTGCCCTCACTCACCCCGGACATCGATA
TAAACGCAGTGTGCTATTGTCAGAAATTAGAAAAATAAAAAATCCATAGCCCGCAGCATG
CATGACTATGGATAAGAGCGACTGCAAAAATAGTACGTTTACGTTTAATCACGGAATCGA
ACGGTGCGATTATCCGCTCGCTTACGCGCGGACATCGGACGTCACGGTCTGCCCTTGCAA
GCGTCGTAACGCATCGATCGTACGCTGCAGACCATCCGCGCTTTGGCTATCGTTACGCGA
CAACGCGACGGCCATGTTCTCCTGTAATTGATTAAACACATTCATAGGCTGTTCTGAATA
AGCCAGCGAGGTGGTTCCCATTACGCCAGCGTTAGACAGGTCGGTCGAGCCCATCATGCC
AACCAGCGGCGTCGTTTGATCAAGATCCAGTTGACCGCTGCGAACCAGGCGATTGACAGA
TTCATGCAAGGTGGTGGGAGTCATTCGAGTAAAGTCATAGGTCTCGGCCTGCGTGGAGGG
AGCCGTGGTCGACTGGCTGGTCGGGGACGACGCGCTAATATTCGCGGCCAGCAACGCAGC
AAACGGCGACGTGTCTTCCTTACGGCGAGTGGCGTTATTTGCCTGAGAGCGCTGATTGAC
TAACAGGTTATATTCTTCAGAATCAATTTTCATCGCATATCCTTACGTCTGTCATGAGAA
GCAAAGGTCGCCGGGCCGGTGGACAACGCTTTGCGGACACGGAGATTGTCTTTAAGAAAC
CATTATCTATGAGAAACTATTGTTTCTGAGAAACCATTGTCTATGAGAAACCAAAATCAG
AATCAATAAATAAACATAAACAATCATACTCATTTCAGCTGATTACAGTGATAGAAATTG
GCCGTATTACTTATTAATTTAATAAAAAACGTCAATATTCAATAAATTAAAATAGAAAGG
AGCTCTTGGCGTAAAATGAACCGCTAAATATCATTAGCAGTGATAATGAATAAAAAGGAC
AATTAACGGCAGGAAACGATAGTCATGGATGGAGACGCGGCGCTCAACGCTAAAGTTCAG
AGTCTGGAGAGACAGGGAGTCGCGAGTAAACCGCTGGGAACCGGTTTACCCACCTATCCG
GCCGGTCACAATACGCGGATGGCATTGTTCAACAGACAGCGGCACGGACAGGCAGGCAGT
TAAACCTTACAGCTGAGGGTTATTGCCCCGCTGCCACCAGCGCAGCATCAGGCGCTCCAG
TGCATCGCCGGTGCTACCGGTCAGACGGTCCAACAGGCGTTTGCGGCGGGTATAGCGCAC
CGCCAACACTTCGTGGTTTTCCATTTCCGCGATCAGCAGATCATCGCTGGTACCGATGGC
ATCCACCAGCCCCATCGCTCTGGCCTGCGTGCCGAACCAGTGCTCACCAGTCGCGACCAA
CTCAATATCCAGTGACGGGCGCATCTCGCTGACAAACTGTTTGAACAGCAGATGTGTTTC
ATTCAACTCCTCGCGAAACTTCTCCCGGCCTTCTTCGGTATTTTCGCCGAACAGCGTCAG
GGTACGTTTGTACTGACCGGCTGTATGCAATTCCACATCGATATCTTTGCTTTTCAGCAG
CCGATTGAAGTTGGGGATTTGCGCCACTACGCCAATCGACCCGACAATGGCGAATGGCGC
CGCCACAATGCGATCCGCCACGCACGCCATCATATAGCCACCGCTGGCCGCCACCTTGTC
TACCGCCACCGTCAGGCGGATACCGCGCTGACGAAAACGCTGTAGCTGAGACGCCGCCAG
CCCGTAGCCGTGCACCACACCGCCGGGGCTTTCCAGCCGCAGCAACACTTCATCTTCCGG
CCGGGCCACCGCCAGCACCGCGGATACCTCTTCACGCAGCGAGCTCACCTCACCGGCATC
CATGCTGCCGTTAAAATCGAGCACATACAAACACGGACGAGCGGATTTCTCTTCCCCCCG
TTTGGCGCGTTTCTTCTCCTGTTTGGCGGTTTCCTTTTCTTCTTTCTTCTGCTTTTTCTC
CAGCAGGCTGCGCGCGGTATCGTTCATGGCGGCGGACTGCATTTCCTGCCGCATTTCGCG
GTATTGTTCGCCCAGATTAATCACCTGCAGTTCGCCCTTACGATGGCGCTTACGCTGCGT
CATACCGACTGTCAGCACCACCAATGCGCCGATGGCGACGACAAGGGTGACGACTTTTGC
CAGGAATAAACCATACTGAGAAAGTAATTCCACAAATACCGCCTTCATTGACCAATGTGA
TATATGACGTTGATTCTTCAACAACCATTACGGCTCCAGCGCGGTGCGCCGAGCTTCTAA
CCTAACGTATGACGGACGTGATGGCGATGATCTTCATACATAAATTGTACTTTCCGCTGC
TTTTTGCCGCACAAACTGTGAGAAAGCCGGACCTTCTGATTGAAAACACCTATTGCTTCA
GGCATAAAACACCCATTATGGCTTTTTCGGAAACACCTCATCCTTCCCCGGATGATGACA
GCCAGAGGACACCGTTTTGCATTACCAACCCAAGCACGACCTACTGCAACACCGTATCAT
TCTGGTCACCGGCGCCGGTGACGGCATTGGCCGCGAAGCGGCGCTGACCTACGCGCGCCA
CGGTGCGAGACTGGTGTTACTGGGGCGTACCGAAAGTAAACTGCAGGAGGTGGAGCAACA
GATCCTGCAGGAATACGGCGCCCACAGTTATCTGATTCCCTGCGATATGCTGACTGCCAG
CCATCATGATTTCATCCAGATCGCCGGGCAGATCGGTCAGGCGCTGCCGCGGCTGGATGG
CGTATTGCATAATGCCGGCCTGCTGGGTGACGTCGTGCCGATGGAGGAACAGTCCGCCAC
CGTCTGGCATCAGGTGATGCAGGTCAACGTTAACGCGACCTTTATGCTGACGCAGGCGCT
GTTGCCGTTGTTGCTGAAATCAGCCAGTCCGTCGCTGATTTTCACCAGCTCCAGCGTCGG
CCGTCAGGGGCGCGCCAACTGGGGCGCCTACTCGGTATCCAAATTCGCCACCGAAGGCAT
GATGCAGGTACTGGCCGAGGAATACCGTAACCGCAACCTGCGGGTCAACTGCATCAACCC
GGGCGGCACCCGTACATCAATGCGCGCTGCCGCGTTTCCCGATGAAGATCCGAATAAGCT
CAAAACCCCGGCCGACATCATGCCGCTTTACCTGTACTTAATGGGGGATGACAGCCGTCG
CAAAACCGGCATGAGTTTCGATGCCCAACCCGGCCGCAAGCCCGGCCCGGCCGAATGATT
ACGCAAAGGATACAAACTCATGAGTGACGATCGTCATCAGCAACGTCAGCAACGGCTGAA
GGAAAAAGTAGACGCCCGCATCGCCGCCGCCACTGACGTGCGAGGTACCCTGATCGTGTT
TACCGGCAACGGCAAAGGCAAGACCACCGCAGCCTTCGGCACCGTAACCCGGGCGGTGGG
CCACGACCTGAAAGCGGGGGTGATACAGTTTATCAAAGGCGAATGGCCGAACGGCGAGAA
GCATCTGCTGCAACAACACGGGGTGGAATTTCAGGTGATGGCGACCGGCTTTACCTGGGA
AACCCAAAACCGCCAGACCGACATCGACGCGGCCAGGCGTGTCTGGCAGCATGGATTACG
CATGCTGGCGGATGACTCGCTCGATCTGGTGGTACTCGACGAATTGACCTACATGCTCAG
CTACGACTATTTGCCGCTGGACGAGGTGATTGCTGCTCTGCAACAGCGCCCGGCGCACCA
GAGCGTCATCATTACCGGCCGTGGCTGCCATCGCGATGTGCTGGAACTGGCGGATACGGT
AACGGAAATGCGGCCGGTGAAGCACGCCTTTGACGCCGGCATTCAAGCCCAACAAGGTAT
CGACTGGTGAGAAATAAACACGCTAGGATGACGCTGCGCCCCACGGGCGCAGCGTCAGGC
GGGCAACTTAGCCGCTCTTAGCCGTTCGCTTCGGCGCGCTACGGCGGCCGCTAGCCGGGC
GGTTACTGACGCCCACCTGACTATGGCGTTTCACCGCACGACGGATCTGATTGGCTTTCA
CCCGGCGACGCTCACGCTCCACCGGTAATTTGCTGACGGTTTCCGGCGTCAGTTGCACCA
GTTCACGCAGGTAGTTGACGTCGGTCAGGCCCATCTCCATCCAGCCGCCACGCGGCAACA
CTTTCGGCAATTGAATGTCGCCATAGCGCACACGAATCAGGCGGCTAACCTGCACACCGA
CCGCTTCCCACAAACGACGCACCTCGCGGTTGCGGCCTTCGGTCAGGGTCACGTTGTACC
ACTGGTTCAACCCTTCGCCCCCCTGATAGCGGATAGAGCGGAACGCTGCCGGACCGTCTT
CCAGCTGTACGCCTTTGCTCAGTTGACGAATTTTGTCATCGCCCACTTCGCCGAACACGC
GCACGGCATATTCACGCTCCACTTCACGGCTGGGGTGCATCAGGCGATTCGCCAGCTCGC
CGTCAGTCGTGAACAGCAACAGACCGGAGGTATTCACATCCAGACGCCCTACCGCTACCC
AGCGGTATCCCTGAATGCGAGGCAGACGGTCAAATACCGTTGGTCGCCCTTCCGGGTCGC
TGCGGGTGCAAAGTTCCCCTTCCGGTTTGTAATACATCAGCACACGGCACACGGTTTCTT
CGGTTTCGCGCACCGAGATTACATGCCCGTCGATACGGATTTTGGTCGCCCGGGTAACCT
CGACACGGTCCCCCAGCGTGGCAATCTTGCCGTCGACGCTAATGCGCCCGGCTTCAATCA
TACTTTCAATTTCGCGGCGTGAACCGTGCCCTGCACGCGCCAGCACTTTCTGTAGCTTTT
CGCTCATTGAGCAACCTCTGATGTCGCCTTCACAGGCGTCGGGGGGAATGTCATGATGAC
CAGAAATCGCGTTAACTCATGAAAAAATAAAGAGTTAACGCATATTGTCGAGATTATACC
TTGATTCGTGTCGTTTGTATGCCAAATGTTAGCAACGATAAATACGCTCTGGGAACGCCA
TGATCGGCGCTCCTGCGTTACAGAAAGGGCGTCACATCACCGGTGCCTTCACGCACCACC
ACCGGCACGGACTCGGTCAGATCGATCACCGTGGTGGGTTGTTGCCCCAGAAAACCGCCG
TGAATGACCAAATCCACCCGTTTACCCAGTTGCTCCTTAATTTCTTCCGGATCGGACTCG
GCAAAATCGTTGCCCGGCAGCATCAGCGTGGTCGACATTAGCGGCTCATTCAGCGCCGCC
AGCAGTTCCAGCGCAATCGGGTTGGACGGCACGCGCATGCCGATGGTTTTGCGTTTCTCA
TTCATCAGGCGACGCGGCACTTCCTTGGTCGCTTTGAGAATAAAGGTGTAATTGCCGGGA
GTATTATTCTTGATCAACCGGAACGCGGCGTTATCCACATAGGCGTAAGAAGACAACTCC
GACAGATCGCGGCACATCAGGGTGAAGTTGTGGTTCTGATCCAGATCACGAATACGGCAG
ATGCGCTCCAGTGCCGCTTTATCTTCCAGCATGCATCCGAGCGCGTACCCTGAATCGGTA
GGATAAACAATCACCCCGCTCTTGTGCAGGATTTCCACCGTCTGGTTGATCAGCCGCGGT
TGCGGGTTCTGCGGATGAATATAGAAAAACTGACTCATGCTACGTCCTCTGCCTTCTGAA
AACGTACACCCCGCCTGGCGCCATCACCATAACGGGTTGAACGAATGCTGTCGGATACGA
ACAGGGGCTTTAACCGGCCAACGCCGGATGTTGCCAGACCGGCTCCACGCCGGCGGGCAG
CCACAATTTTCGTCCCAGTTCTATCCAGGCGCAGGGCTGATGAAAATCCGAACCCTGCGA
CCCCAGCAAATGGTAGTCCTGCGCATAACGCGCCAAATGTGAACGCTCGTCCGGCGCTTG
TTGACACTGGGCAATCTCCATCGCTTCCCCGCCGCACTCGGCAAAGTGCCCGATCAATCG
TTTCAGCCACTTGGTGGTCAGATCATAGCGGCCAGGATGCGCCAGCACCGCGACCCCGCC
CGACTGGCGGATAGCGTCCACGGCTTGCTGTATTGTACACCACTGCGGCGGCACATAACC
GGTTTTCCCTTTGGCCAGGTACTTTTTGAACACCTGAGCCACCGTTGCGGCTTTCCCCAA
TTCCACCAGATAACGTGCGAAATGCCCGCGGGTGATCATACCGCCTTCCGCCAGCCGGGA
CGCGCCCGCCAGCGCATCCGGAATCAGCGCTTTTTCCAGCCGCTGCGCGATCTGCCCGGC
ACGCAGCTCACGATACTGCGCCTGCTGCTGCAGTAATGACGTCAGCGCCGGATGCCGACA
ATCCAGCCCCAGCCCGACGATATGGATCTCATGATTTTCCCACACGGTGGAAATCTCGAC
GCCGGAAATCAACCGCAACGACAGCGCCTGCTGCTGAATAGCGGTATAGGCCTCATCCAG
CGCCGCCGTAGTGTCATGATCGGTGATCGCCAGCACGCTGACGCGCATGCTCACCGCGCG
TTGCACCAGTTCGGTTGGCGTCAGCAAACCGTCGGAAGCCGTGGTGTGGCTGTGCAGGTC
ATACAAGGGAAACGTCGGTGATACCGGCAACTCGTCTGGCACGTCAGGTGTCTCTCTGTT
CAGGAAATTTCAGGCGGCATGATGCCACCAACCTGGTCAAAAAGGAAAAAAGATCGGTTG
GTCCGATGCAGGCTGTCGCCAGCCATCCACAGCCGGACATCCCCCCGAAAAAATCGTATG
AAATGTTATTGACTTCTTTTTCTCGTTCCAGTTTACTAGTACACAAGTTCAAACGTAGAG
ATAAACGAGGACAATGGCGATGACGATAACGACCCTGACCCTGAAAAATCATGCTGGTTG
GTGGCGCTTCTCCCTGTTGCGGGCGAAGTGATGACGCATAGCCATTTTCTGACATGCATA
TCCTGAAGCCCGCTGATAGCGGGTTTTTTTATGGACAAAATACGAGTAGACATCATGCAA
ACACCACAACCTGAACTTGAGCTGCTGCGCGTCGGTGCCGAATACCGCAACGACCCCAGC
GCAATGTTCCACCAACTGTGCGGCGCCCGCCCGGCAACCCTGCTGCTGGAGTCGGCGGAG
ATCGACAGCAAACAGAATCTGCAGAGCCTGCTGATCGTCGACAGTGCCTTACGCATTACC
GCCCTCGGCCCACAGGTGTCGATTCAGGCGCTGACCGCCAACGGCGCATCGCTGTTGCCA
CTGTTGGATAGCGCGCTGCCTGCTGATGTCATCGTCGATGCGCGCCCAAACGGCCGTGAA
CTGACCTTTCCAACCATCGATATTATGCAGGACGAAGACGCGCGTCTGCGTTCTCTGTCG
GTATTTGACGCGCTGCGTCAACTGCTGACGCTGGTGGCATGCCCGGAACATGAGCGTGAG
GCCATGTTCTTCGGCGGGCTGTTCGCCTACGATCTGGTGGCCGGTTTCGAAAGTCTGCCG
CCGCTCAGCCAGCAACAGCGCTGCCCGGATTACTGCTTCTACCTGGCCGAAACCCTGCTG
GTGGTGGACCACCAGCAACGCAGCACCCATCTGCAGGCCAGCCTGTTTACCCCTAACGCC
TCGGAACGCCTGCGCCTGCAACAGCGTCTGGAACAGTTGCAGCATCAGTTGCGCCAGCCT
GCCCCGGCGTTGCCGTGCCAGACGGTGGACACCATGACGCTGGCTTGCAACCAGAGCGAT
GAAGATTACGGCGCCGTGGTCAGCCAGATGCAGCAGGCGATCCGCATCGGCGAAATTTTC
CAGGTGGTGCCGTCCCGCCGTTTCTCATTGCCGTGCCCATCGCCGCTGGCCGCCTACCAG
ACACTGAAAGACAACAACCCCAGTCCTTACATGTTCTATATGCAGGATCAGGATTTCACC
CTGTTCGGCGCGTCGCCGGAAAGTTCTCTCAAATACGACGCCGCCAGCCGCCAGATCGAA
ATCTACCCCATCGCCGGCACTCGCCCGCGCGGCCGCCGCGCCGACGGTTCGCTGGACCGG
GATCTGGACAGCCGTATCGAACTGGAAATGCGTACCGACCATAAAGAACTGGCTGAACAC
CTGATGCTGGTGGACCTGGCACGTAACGATCTGGCGCGAATCTGCGAACCCGGCAGCCGC
TATGTGGCGGACCTGACCAAGGTGGACCGCTACTCGTTCGTGATGCACCTGGTGTCCCGC
GTGGTCGGTACCCTGCGCGCGGATCTGGATGTGCTGCACGCCTACCGCGCCTGCATGAAC
ATGGGCACGCTGAGCGGCGCCCCCAAAGTGCGCGCCATGCAACTGATCGCGGAAAGCGAG
AAAACCCGCCGCGGCAGCTACGGCGGCGCGGTGGGCTACTTCACCGCCCGCGGCGACCTC
GACACCTGTATAGTGATCCGTTCCGCTTATGTGGAAGATGGCATCGCCACCGTGCAGGCC
GGCGCCGGCGTGGTGCTGGACTCTCACCCGCAGGCCGAAGCCGATGAAACCCGTAACAAA
GCCCGCGCGGTTCTGCGCGCGATTGCCAGTGCGCATCATGCCCGGGAGGTGTTCTGATGG
CCGATATCCTGCTGCTCGATAATATCGACTCCTTTACCTATAACCTGGTCGACCAGTTGC
GCGCCAGCGGCCACAACGTAGTGGTGTACCGCAACCAACTGCCTGCCGACGTCATTATCG
ACCGTCTGCAGCATCTGGAAAAGCCGGTACTGATGCTCTCGCCCGGCCCCGGCACACCGT
CTGAAGCCGGTTGCATGCCGGCACTGCTGCAACGCCTGCGCGGCCAGTTGCCGATCATCG
GCATCTGTCTGGGCCATCAGGCCATCGTCGAAGCCTACGGCGGCCATGTCGGCCAGGCCG
GTGAAATTCTGCATGGTAAAGCCTCCAGCATTGAACACGACGGACAGGCGATGTTCAGCA
GCCTGCCCAGTCCGCTGCCGGTGGCACGCTATCACTCGCTGGTAGGCAGCAACATCCCGG
CCGGGTTAGTGATTAACGCCAGTTTCAACGGCATGGTAATGGCGGTGCGCCATGACGAAC
ACCGCGTTTGCGGCTTCCAGTTCCATCCGGAATCCATCCTCACCACTCACGGCGCACATC
TGCTGAACCAGACGCTGGACTGGGCTCTGGCCTGATTTGAAGGAGACACCACTGATGCAA
CCGATTCTTGAGAAACTGTACCGCGCCGACATCCTGAGCCAGGCAGAAAGCCAGCAGTTG
TTTGCCGCCATCATTCAGGGCGAGCTGGATCCGACGCAACTGGCCGCCGCGCTGATCAGC
ATGAAGGTGCGCGGCGAGCATCCGGATGAGATCGCCGGGGCCGCTACCGCGCTGCTGGCC
GACGCCAAGCCGTTCCCTCGCCCGGACTACCTGTTCGCGGATATCGTCGGCACCGGCGGC
GACGGCACCAACAGCATCAACATCTCCACCGCCAGCGCGTTTGTGGCCGCCGCCTGCGGG
CTGAAAGTCGCCAAGCACGGCAACCGCAGCGTCTCCAGCCGCTCTGGCTCGTCGGATTTG
CTGTCGGCGTTCGGCATCAAGCTCGATATGCCGGCGGAGGTATCGCGTCAGGCGCTGGAC
GATCTCGGGGTGTGTTTTCTGTTTGCGCCGCAATACCACACCGGTTTCCGTCACGCGATG
CCGGTACGTCAGCAGTTGAAAACCCGCACCGTGTTCAACGTGCTGGGGCCGCTGATCAAC
CCGGCACGCCCGCCGCTGGCGCTGATCGGCGTCTATCGGCCGGAACTGGTGCGGCCGATC
GCCGAAACCCTGAAAGTGCTGGGATACCAGCGCGCGGCCGTGGTGCACGGCGGCGGCATG
GATGAGGTCGCCATCCATGCGCCGACCCAGGTCGCCGAACTGCGTGACGGCGAGGTGGAA
ACCTACCAGCTAACGCCCCATGATTTCGGGCTGGATTCATTCGCACTGGGTGACCTGCTG
GGCGGCACGCCGGAAGAAAACCGTGATATTCTGGCCCGGTTGCTTCAGGGCAAGGGCCAA
CCGGCGCACGACGCGGCTGTCGCCGCCAATGTGGCGCTGTTGCTGAAACTGTTCGGACAG
GAAGATCTGCGGCAGAATGCCCGACAGGCGCTGGACGTGATTCACAGCGGTCAGGCTTAC
CAGCGCGTGCTGGAACTGGCGGCCAGAGGATGATGAAGAAAATGCAGGAAACCGTATTAA
CCAAAATTGTGCGCGACAAAGCGCAGTGGATCGCCGAACGGCAGCAACGACAGCCGCTCG
ACAGCTTTCAATCACAGGTAACGCCCAGCTCGCGCCACTTCTACCAGTCGCTGAAACAGG
CCACCCCGGCGTTCATTCTGGAGTGTAAAAAAGCCTCGCCTTCCAAGGGACTGATTCGCG
CCGATTTCGACCCGGTCGCCATTGCGCAGGTTTATCAGGATTACGCGTCCGCCATTTCGG
TACTGACCGATGAGAAATATTTTCAGGGCGATTTTGCGTTCCTGACCCAGGTCAGCGCAG
CGGTGGCCCAGCCGGTGCTGTGCAAGGATTTCATCATCGACCCGTACCAGATCTATCTGG
CCCGTTACTACCAGGCCGATGCGATTTTGCTGATGCTGTCGGTGCTGGATGATGAACAGT
ATCGCCGGCTGGCGCAGGTAGCGCACAGTCTGAATATGGGCATCCTGACGGAAGTCAGCA
ATGAAGCCGAACTGGAACGCGCTATCGCGCTGGAAGCGCGCGTGGTCGGCATCAACAACC
GCGACCTGCGCGATCTCTCTATCGATCTGAACCGTACCCGCACGCTGGCGCCGCGTCTGC
CCGCCGGTGTGACGGTGATCAGCGAATCCGGCATCAGCCGCCACGCCCATATTCAGGAAC
TGAGCCAGTACGCCAATGGCTTTCTTATCGGCAGTTCGCTGATGGAAGAACACGATCTGA
CGCTGGCGGTACGCCGGGTCATCCTCGGAGAAAACAAGGTGTGCGGGCTGACCCGGCCCG
ACGATGCCGCCGCCGCCTTTCGCGCCGGCGCGGTGTACGGCGGGCTGATTTTTGTCGCCA
GCTCCCCGCGCTGCGTGACAACGTCACAGGCACGTGCCGTGATGGCGGGCGCGCCTTTGC
GTTATGTCGGCGTATTCCGTGACGCGCCGCTGGCCGACATCGTGGCAACCGCGTCGTCGC
TCCAGTTGGCAGCGGTTCAGTTACACGGCCACGAAGACGAAGCCGCCATCGCCGCCTTAC
GTGAACAACTGCCCGCGACCTGCCAGATCTGGAAAGCGCAAAGCGTCGGCGACACCCTGC
CTCCGCTAGCGCTGGCGCAGGTTGACCGGGTGCTGCTCGACAACGGTCAGGGCGGCAGCG
GTCAGTCGTTCGACTGGTCATTGCTGCGGGGTCAATCACTGCAACAGGTGCTGCTGGCCG
GCGGTCTCGGCCCGGACAACGTAGCACAGGCCGCGAAACTCGGCGCCGCCGGGCTGGATT
TCAACTCTGGCGTGGAGTCGCAACCCGGCATCAAGGATCCGCAGAAAATCGCGGCGGTAT
TCCGGACGCTGCGTACGGCGCAACCGCGCCATACCTCTCATGAATAACAAGATAAAGGCT
GATTATGACGTTACTTAATCCTTATTTTGGTGAATTTGGTGGTCAGTACGTACCACAGAT
CCTGATGCCGGCCCTGCATCAGTTGGAAGAGGCATTTGTCAACGCGCAGCGCGACCCGGC
GTTTCAGGCTGAATTCAGCGACCTGCTGAAGAACTATGCCGGACGGCCCACAGCGCTGAC
CCTGTGTAAAAACCTGACCGCCGGCACCCGCACCAAACTCTATCTGAAACGCGAAGATCT
GCTGCACGGCGGCGCGCACAAGACCAATCAGGTACTGGGGCAGGCGCTGTTGGCCAGGCG
CATGGGTAAAACTGAAATCATCGCCGAAACCGGCGCTGGCCAACATGGCGTCGCCACCGC
ACTGGCCTGTGCCCTGCTGGGGCTGAAATGCCGCGTGTACATGGGTGCCAAAGACGTGGA
ACGCCAGTCGCCGAACGTGTTCCGTATGCGGTTGATGGGGGCGGAAGTGATTCCGGTACA
CAGCGGTTCCGCCACCCTGAAAGACGCTTGCAACGAAGCGCTGCGCGACTGGTCGGGCAG
CTATGAAACCGCCCATTACCTGCTGGGCACCGCTGCCGGTCCACACCCTTACCCCACCAT
CGTGCGGGAATTTCAACGCATGATCGGCGAGGAAACTAAAGCCCAGCTGAAAGAAAAAGA
AGGTCGCCTGCCGGATGCGGTGCTGGCCTGCGTCGGCGGCGGCTCCAACGCCATCGGCAT
GTTCGCTGATTTCATTGACGAGCCGTCAGTACGGTTGATCGGCGTGGAACCGGCCGGGCT
GGGCATCGAAACCGGGCAGCACGGCGCACCGCTGAAACATGGCCGCGTCGGCATCTACTT
CGGTATGAAATCACCGATGATGCAGACCGAAGACGGCCAGATCGAAGAGTCGTACTCCAT
TTCGGCCGGTCTGGATTTCCCCTCCGTCGGGCCGCAGCACGCGCACCTGAGCAGCATCGG
GCGGGCGGATTATGTGTCGATCACCGACGATGAAGCGCTGAACGCATTCCGGGAATTGTC
GCGTCACGAAGGGATCATCCCGGCGCTGGAATCCTCCCATGCGCTGGCCCATGCGCTGAA
AATGATCAAAGCGGAACCGGAAAAAGAGCAAATTCTGGTGGTCAACCTGTCCGGCCGTGG
CGATAAAGACATTTTTACCGTTCACGATATTCTGAAATCCCGGGGAGATATTTGATGGAA
CGCTACCACGCTTTGTTTAAACGGCTGTCGGAAAAACAGGAAGGGGCGTTTGTGCCGTTT
GTCACGCTGGGCGACCCTTCCCCCGAGCTTTCGTTGCGCATTATCGACACACTGGTCGCC
GCGGGTGCCGACGCGCTGGAGCTGGGGATTCCGTTCTCCGATCCGCTGGCGGACGGTCCG
ACCATTCAGAACGCCACGTTGCGCGCATTCGCCGCCGGCGTGACCCCGGCCCACTGTTTT
GAAATGCTGGCGACCATCCGTCAGAAATACCCTGACCTGCCGATCGGCTTGCTGATGTAC
GCCAATCTGGTGTTCAGCAATGGTATCGACGCCTTTTACCAGCGTTGCGCCGAAACCGGC
GTTGACTCGGTGCTGGTAGCCGACGTACCGCTGGAAGAATCGGCACCGTTTCGCGCTGCG
GCGATGAAGCATGGCGTCGCGCCAATCTTCATCTGCCCGCCGAATGCGAACGACGATTTG
TTGCGTGAAATTTCATCTTTCGGTCGCGGCTATACCTACCTGCTCTCCCGGGCTGGCGTA
ACCGGCGCGGAAACCCGCGCGCAGCTGCCGCTGCACCATCTACTGGAAAAATTGCAGGAG
TACCACGCGGCTCCGCCGCTGCTTGGTTTCGGCATTTCCGAGCCGGTGCAGGTGCAAAAA
GCGCTGGAATCCGGCGCTGCCGGGGCTATTTCTGGCTCAGCTATTGTCAAAATCATCGAG
CAACACCATGCCCAGCCGGATGTGATGCTGGCAAAACTGACCGATTTCGTTAGCACAATG
AAAGCCGCCACCCACGCACGCTAATCCCACCGCTTCCCCGCCATAGTCGGTTATTCCGCT
TATGGCGTTTTTATTGTCAATCATCTCATCCCTGCCGACTATGGGGCCCAAACAGCTATC
ACCACGAGCGGTTGTTTTCTGCTCCCCCTTCGAACGCTCATCACCCTGTTCTCATAAATC
GGCGTAACGTCACAAAATGACAAATATACTCATAATTATGAATTCATTAAGAAGAAAACA
GAATGTGAAAAATATATTTCAAAAATAAAAAATCAATACATCAATCATCATTATTATTTT
TAATTTGTAAAATTTAATTTCAAATAGAATCAAATAATTTCTTATTTTATTGAAATGCAG
TTTTATTTACACATACACATATTAATATCTATGTAAATAGGTACAAATCACAAAATGAAA
TGGCTTTTCATTTTTTCCATTTGCCGATCTTGCTCACATATTTGTAAATAATAATGAATA
GAATTGAACTTGTGTCGAATCAGACACCATTGCGAAAACTTCAAAAATAATTATCTCTGA
TGAGGGTGATAACAATGAAATTTAAAATTCTGACGATGATGGTAGCGTCCGTTGTAAGCA
TGAGTTCGATGGCGGTCACATTCGACTATCGCCATGAAATGAAAGATACGCAAAATGCAA
ATCATCAGGATCGCCTGCTGATTTCGCATCGTTTTGAGAATGGGTTCGGCTTGTCTTCCG
AAGTGAAATGGAAGCAATCCGGCAATGATAATACGCCAAACAAACCTTACAACGAGCAGG
TCAGCAACGGCACTGAAGTCACTGCCAGCTATCTGTATAAATTTAATAAAATGTTTAATG
CAGAAGCCGGTTTCAACCTGGTTTCCGATAACACAGGTAATAAATACCGCCCTTATATCA
GAGGTGGAATAAACTTTACCGACAACCTTTACTACACTCTGCGTTACCGTCCTTTCTACC
AGCGTATGGATGATAAAATCCTCACATCAGGCGCTGATACAACCATGAAAGGCTATACTA
TCACCAGCGTACTGGGCTATAAGTTCCTGGACAACTTCACTGTTGAATACGAACTGGAAT
ACAACAAAAATACCAAAGCAGGTTCAACTGGTTTGATTTATGACAATGATAACGACAACC
TCACTCATGATGTGAAGCTGGCTTACAAGATTGACAAAAACTGGACCCCGTATATTCAGG
TTGCCAATGTTGAAGGCCCATCCAAAACGACTGATGAACGCCAGACCCGTTACCGCGTCG
GTGTACAGTACAACTTCTGATACCCGTCCCGGTTATCACCAGACGTAAAAAAGGCGGAAC
TTCGGTTCCGCCTTCTCTTTTTGTTTTTTACTTCGTTTATCAGAATTTGTAACCGAAGCC
AAACATAAATACCCAGGGATCCAGCCGTGTTTTGATGCTCTGATCCTGGCCGGCAGCCTT
GAATTTCACGGTAGTGTCGATATCCATCCACCACACCGACATATTCAACAGCCAATTTTT
ATTCAGGTTGTAATCCAGACCGGCTTGCGCGGCAACGCCCCAGGAGTTTTTCAGGCTCAG
GTCGCTCAACCCGGCATCTTTACCTGTCTGGTTAAATTTCTCATCAAAAAACATGGTGTA
GTTCAGGCCAACACCCAGATATGGACGCAGCTTGTCCGTGCTCTGCCCAAAATAATACTG
CGCCATCAGCGTCGGCGGCAGGTGTTTGACTTCGGCGATCGGCCCGACATTCCCTACGCC
GACCTTGTGCTGGAACGGCGTCGCCGCCAGCAGTTCCACGCCGATATTATCCGTCACCAT
ATAGCCAAGGGTCAGTCCCAGTTGGGTATTGTTATCTACGTTGAATGAACCCAGCCCCAA
CACATTGTCCGAGCTTTCAACCGGGCGCACCGTCGCCGTTCCGGTACGAACAATCACATC
GCCAGCCTGATGAGCCTGTGCCAATGCCGGCATCAACGCGGCTGCCATCATCAATAAAGA
AACCTTCTTCATTACCCACTCCATTTATAAGGTTAATATCCGGGCGAACTATACCCACTA
AGGGGTAAATTTGTTTGAAGCCAGATCACATCCTGACAGGATTTTTGCCGCATTATGTCA
CCAATCAAATCACGCCAAATCCATAAAAAACAAAGAATTGATTCAAATCAAAAAGCACAA
AAAAGGCAAATTACGCACCAGTACAAAAAAGGAGCTGCGCAACCTGATGTTCGGGCGTAG
ATTCTTCTTTTCACCATTGATTCAACGCGACTGAGGCCGGTGGGTAATCAACTATGAGCG
ATAACGTCAACCCCTGTATGGAATGCGGCGCCTGTTGCGGTTACTTTCGGGTGTCGTTTT
ACTGGTCGGAAGCTGATGACGGGGGAGGTACCGTTCCCGCCGCGCTGACGGAACCGGTGA
CGCCATTTCTGCGTTGCATGGCCGGCACCAACAGAAAACCGATTCGCTGTGGCGCACTGG
AGGGTAACATCGGTGAGTCGGTCAGTTGCCGTATCTATGCTCAGCGGCCCACACCTTGCC
ATGAGTTTGTACAATCGGGAGAGAATGGTCAGCACAATGACGCTTGCGATCGGGCTCGTG
CGGCCTATGGCCTGCCACCGCTGATCCCAGCCAGGTTACCGCTGCCGTGTTCATGAGTCA
GAATAAAAAGTAGAACGTCACACCGGGGTGCCACGGAACAGCTGAACGGGTTACAATAGC
TGGATAATATTTTTTGCTAAAAGCCCTATTGTTAACCTTTGCCAAGGAGTTTTCATGCCT
ATCACGGCCAGCAGATTATACCGTGACACCTTGAATTTTACGCGTAACCAGTTTTTCAGC
ATCCTGATGCTGGCGCTGCTGACGTCCTTGATCACCGTCGTCCTCGGGCACATCTTCACG
CCCGGCAACGATCAGTTGCAACTACTCAGCAGCAGCAATGTAGATCTGTCCTCCATCGAG
CAGCCTGGCATCAGCGACATCATCCAGCAGCTTTCCCCCGAGCAACAAATGGTGCTGCTG
AAAGCCTCCGCCGCCGGCACTTTTGCCACGCTGGTGGGCAACGCGCTGCTGACCGGCGGC
ATCCTGATGCTGATCCAGTTGGTGTCGGCAGGTCATAAAACCAGCGCTCTGCGCGCCATT
GGCGCCTCGGCACCGCTGTTACCCCGCCTGTTTTTGCTGATACTGGTTTGCACCCTGTTG
ATCCAGTTAGGCATGCTATTGGTCGTGGTCCCGGGAATCTTGTTATCCATCGCCTTTAGC
CTGTCACCGGTGATCGCCGTCACCGAAAAATGCGGGATCGTTGCCTCCATGCGTGCCAGC
AGCAAGCTGGCGTTCGCCCACTTTCGCCAGACTGCGCCGGCCGTCATACTGTGGCTGCTG
GTCAAAGTCGCGCTGTTGTTGCTGCTTGCCCGGTTACCGATGGTGTCGCCTACCGCCATG
GCCGTGATTCTGAACGCCATCAGCAACGTGCTTTCCGCTATGCTGCTGGTCTATGTATTC
CGCCTGTATATGCTGGTGCGCAGCTGAATTCACACGCCTTATTCCGGAGCAGCAACAGCG
CTGCTCCTTTATTGCTACCCGCCATAACGTAATTTTCTGCAAATTGTTACGATAAATCGG
GAATCGCACGGCGCAAACAGCGATAATAATTCAGAAATAGCCTGGCCCTTTTAATACATG
CGGACCACCACCCCACATGGGTAAGTGACGGATTAACATAATGAAGCAACTGATTGATTT
TATTCCTCTTATTGTTTTCTTTGTCTGTTATAAACTGTATGACATCTATGTCGCCTCCGG
GGCATTGATTGCTGCGACGGCGGCGGCATTACTGCTGAGTTGGTTTATTTACCGCAAAAT
CGAAAAGATGATGCTGCTGACTTTCCTGATGGTTGCCGTATTCGGCACCCTGACGCTGGT
ATTCCACAATGACCAGTTCATCAAATGGAAAGTGACCATTATTTATACGCTGTTCACCAT
CGCCTTGCTGTTCAGCCAGTTTGTGATGAAGAAAACCCTGATTCAACGCATGCTAGGCAA
AGAACTGTCATTGCCGGAAATGGTATGGGCAAAACTGAATATTTCGTGGGCGGTATTTTT
CCTGCTGTGCGGTCTGGCTAATATTTATATTGCTTTCTGGCTGCCGCAAAGCGTTTGGGT
TGACTTTAAAGTATTTGGCCTCACCGGCCTGACTCTGGTATTTACATTGCTGTGCGGCGT
TTACATTTATCGTCATCTGCCGGCTGAGACGGAAAACGAAAGCGACAAATGATCGCCCGA
CACAGACTGACATTGACTACTCACAAGCGGACTCGTTGACCCTATGAGCAAACAAGACGC
ATTACCTCACGGCGAACTGGTGCTACGCACGCTGGCCATGCCGGCGGACACCAATGCCAA
CGGCGATATCTTCGGCGGCTGGCTGATGTCGCAGATGGATATCGGCGGCGCCATCCAGGC
AAAAGAGATTGCAGAAGGTCGCGTCGTCACCGTTCGGGTTGACGGCATGACGTTTCTCAA
ACCTGTCGCCGTCGGCGATGTGGTGTGCTGCTATGCCCGGTGCATTCGTACCGGCCGCAG
TTCGATGACCATTAATGTGGAAGTGTGGGTGAAAAAGGTGTCGACTGACCCTATCGGCCA
ACGCTACCGCGCTACCGAAGCGCTGTTTACTTACGTTGCCGTGGACGAAGACGGCCGACC
GCGCGAATTGCCGGAAGGGAAAAGCCACTTCGAGCCTGAACAATAACCATAAACAATTAA
TAACCATAAACAATTAATAATCACAAACAATTAAGGCACCGTTGGCGGTGCCTTAATTGT
TCAACGTCAACCGGCTAGGACTTACTCCATCGCTGCGCCGCCATTGATTCTGAAGATGAT
CGTCACCACCAGATCTTTCCCCGGTTTGCTCTCTTCATAACGCCATTTACGCATGGCCTG
CTTGATATCCCGCTCAAACATATTCTTAGGTTCAGCCGACAGCACACGGACATTATCCAC
CCGTCCTGATTCATCGACATCAAACTGTACCTTAACCCGGCCTTCGATGCGCAAGGCGAA
CGCCCGAGCGGGGTATTCCGGCTGGGCCCGGCTCAACGGTCTCGGCCCCGAGGGCTGAGC
GCTGGCAACTGGCGCCTGACTGACCGGTGCCGCGTTACGGCTGACTGTCTGGCTGGTCGA
CGGCGTCGCCGTCGGCTGCGGCGCGGTTTCACGCGGCGTTTCCTTCGGTTGCTCTACCTT
TTTCACCGGTTTGGGTTTCGGCTTAGGTTTGGGCTGGGGCTTAGGCTCCGGCAGCGGGAC
AGGAACCGGTTTTGGCAACGGCGGCGGTTCTGGCTGGACCTCCGGCTCAGGTTCCGGCAC
TTTTTCCGGTTCTGGCTGGGGCGCTGCCGCCGGAGCAGGTGCAGCTTCCTCCGGTGCGGT
ATTGACCATCATTACCTGGATCGGCTGTGGCGTCGACGGCAGCTTGACTGATGTATTAAA
TGAAGCAAACAGCAACCCTGCAATCAATGACCCATGAAAACCCACGGAAACCAGCATAGG
CCATGAATATCGGCGGGTCAGGAAAAATGTTTTCTGCGGCATAGTTATATGATGTCCTCT
CACCGCGCAAGTTTAAATGCAAATGACAATCATATTCAATAGAAGCCGATCAATTCCCGT
ATGGGGCGTTCCAATCCGCATCAGTTTTCGTGCCGCACGACCGGACTGACGGTAACAAGG
ATTGTCCTGTCGGTATCATCGAGTATGATGACGGTTCCGTCTCATAATGGTCTGACAGAC
CGAGGTTTACCATGCTGTATGTGATTTATGCCACCGATGTGCCCGGCTCGCTGGAAAAAC
GCCTGGCCGCCCGCCCCGCTCATCTCGCCCGCCTGCAAACACTGCGGGATCAAGGACGTC
TGTTAACCGCTGGCCCACTGCCGGCCATCGACAGTGAAGACCCGGGCGCCGCCGGATTTA
CCGGCTCAACGGTGATTGCCGAGTTTCCGTCGCTGGAAGACGCTCGCCATTGGGCAAACG
AAGATCCCTATGTCGCCGCCGGTGTCTACGAGTCTGTCAGCATCAAGCCGTTCAAAAAAG
CATTTTAATCCAAAATTGATGGAGGTCATGGTATTTTCACCAAACATAACCTCCGTTTCC
CTCTTAAATATCTGAAATATTTTAGTCATTTAATGATGTTATGTTGGCGACAATTTATCT
TTAGAGAGTCGATTGTCATGTCAACATCCGCCCCGTCACGCTCCGGTTTTCTGGGCAGAC
TGCGTCAGTACCGCCTGAGTTTTCTTTCAGGTTTGCTGCTAATCATCGGGTTGTTTTCCT
TATTGCAGCTATTGTCCATAGGGATGATATCGAAAACCATGACTGAAGTGCGCCAGGACA
GCGCCGCCAACGAAGCCCTGCGCCAACAACAGGCACTGATGGATCAGGCCCGCATGGAAG
TGATGAACGCCAGCGATAAACTTAATCGCGCCGGCATTTACCTGATGTTTGACAAAGAAA
CCGGCTCGGTCGGCAGTTGGAACAGCCTGATGGCCGAAGCAGAAGAGTCGTTAACCCACG
CGCAGGCGTATTATCAAAAGCTGGAGCGATTTTCTGGCGCCGCTCGCAATGACGCGGCCT
TCAACGAGCTCAAAAGCAGCTATCAGCAGCTCTATAACGGGCTGCTCGAACTGGCGCAAG
GCATCAAAAAAACCAACGAAATCGATATTTTCTTTGCCGTCCCCATTCAGGCTTACCAGA
CCCTGTTTACCCAAAAATACGCCCGGTACCTGCAGGAAAACGATGCCAGTCAGAAACAGC
ATGCTCAGCAATTGTTGAATAATCTTGATGCCGCCCACACCCTGTTCATCGTTATTCTGG
GCCTGTTGCTGGTGATTTCTCTCGTGGTCTGGATTGGCGTGAACAAGGTGATCGTTCACC
CGCTTAAGCGCATTACCGGCCACCTGCGGCTCATCGCATCCGGCGATCTGTCGCATGACA
TCGGCATAGAGAAACGAGCGACCCGCGAAATCGCGCTGCTAAACAGCAGCGTGGTGCAAA
TGCAGAGCGGTCTGGTGAACCTGATAAGCCAGGTTCGTCAGGGTATGGGAACCATGATGC
AACAGGTCAGCCATGTCACCACCGACAATCGCCTGCTGTCCGAACAGGCCAATCGACAGT
CCGCAGAGCTGAAGGTCACTACCGAGCACATTATCCAGATCAGTCAACATCTGGAGCAGA
ACGCCCAGTACACCGAGCAAGCCAGTCATCATGCGAAAGAAACCAGTCATATCGCCGAAC
AGGGCGAAACCATGATGAGCGACGTCAGAAACGCGATGCAGAATATTTCCGGTCGCAGCA
AGGAAATGACAGAAGTCATCTCGCTGATTGAAAATGTGGCATTCCAGACGCATATCCTGT
CGCTCAATGCCGCCATTGAAGCGGCGCGGGCCGGCGAGCTGGGCAAAGGTTTCTCGGTCG
TCGCCCGCGAGGTAGGCACGCTGGCTTCGCAGAGTAGTCAGTCAGCCCAAAACATCAATG
CGTTGATTCATGAATCGGACAGCAGCGTCGCTACCGGCGCCAGACTAGTCGGTCACCTCA
ACGACAGCCTGCAGGAAATCATTCAGGCGGCGAAAGGCACCAGTACGTTCCTGAATGAAA
TCACCGATATTTCGCAACAACAAAATCAGAGCGTCCATGAAGTGACCAACCGTATCAGTT
CACTCAACGATACGGTGAAACAAAATGCCCTGCAGGTGGAAGCCTCTGCCCACACCTGCC
TTCAGTTGCTTGAGCAAACCGAACAGCTCAATCTGTCGGTATCCCTGTTCCAGTTGCCCG
GTACGGAAGCGGCGGTTGAACCTGACGCACCGCGTGCTACGCTGTCTCCGGCCGCCAATG
GCTATGTCGCCCTGCCGCAACACTCGCCAGCGCTGTAATCCTCTCTGGATAACAAAAAAG
CCCAACGATCTAACGACCGTTGGGCCTGGCGCGGACTACCTGGTGGTTACCACTCGTAAG
CCACCGCATACAATAACGCGCGACGCTGCTGTTTCTGGCTCAGGTAACGCGCGTGGTGGA
TATGCCGGTAACCGCGCGACTGGGCCTCAAGCCAGCGACTGCGACGGCGCTGCACCTGAC
GTTGCATACGCCAACGGCTAACTTCATTCCGGCTGCGTTTCATGGCTCGACTCTTGTTTC
ATAACACAACTCTTGTTTCATGGCACGGCTTAGCAATAAGCATGGTGGACCTGAATATTA
TATCCCTCTGATATTCTCCGCCAAGCAATACGACAGGATTTTCCCGAATCCGCACGCTTG
CTCTTCATGCGCTATAGTATTCAGAGTAAAGGACTTTCCCCTTTGGGGAACTATGCATAC
ACTTGAACAAGTGAACATTTCGCAGCAGGGAACCGTGCATTGTTACTATGACAGCATTTT
ATACTGTACTGAGTGGATTACTGGTTTTCAGCTATTGGCTGCTCGTTGCCAGCATTACGC
TGCGTATTCTGATGAAAAGGCGTGCGGTTCCTTCCGCTATGGCCTGGCTGTTGGTGATTT
ATATTCTGCCATTGGTTGGGATCGTCGCTTATCTGTTATTTGGCGAACTGCATCTGGGGA
AACGTCGTGCGGAACGCGCCCGGCAAATGTGGCCGGTTACCGCGCAGTGGCTCCGTGAAC
TGAAAGAATATCGCCGCATTTTCGCCACTGAAAATAGCGAAGTGGCGCGCTCGTTGTTTC
AACTGTGCGAACGGCGTCAGGGCATTGGCGGCATCAAGGGCAATCAGTTGCAGTTGTTGA
CCTCATTCGACGACACCATCAGGACGTTGATCCGCGACATTGAGCTGGCCCGTAATAACA
TCGAAATGGTGTTCTATATCTGGCAGGCCGGCGGATTGGTGGATCAGGTGATGACCGCCC
TGCTGGCGGCGTCGCGTCGCGGGGTCAAATGCCGTATCCTGCTGGATTCGGCAGGCAGCG
TGCAGTTCTTTCACAGCACCTACCCGGAGATCATGCGCGCCGCCGACATCACTGTGGTGG
ATGCGCTACAGGTCAACCTGCTGCGCGCGTTCCTGCGCAGAATGGATTTGCGCCAGCACC
GTAAGGTGATCCTGATTGATAACCGTATCGCCTACACCGGCAGCATGAACATGGTGGATC
CGCGTTATTTCAAGCAGGATGCCGGCGTAGGCCAGTGGGTGGACCTGATGGTGCGCATCG
AAGGCCCGGTGACTACCACCATGGGCGTGATCTATAGCCTCGACTGGGAAATGGAAACCG
GCCAGCGCCTGCCGCCGCCGCCGCCCGACGTGAATATCATGCCGTTTGAGCAGGAACGCG
GCCATACGGTGCAAGTTATCGCCTCCGGCCCCGGCTACCCCGAGGATATGATCCATCAGG
CGTTGCTGACCGCCGTTTATTCTGCCCGCCATCAGTTGATCATGACCACGCCCTATTTTG
TGCCCAGCGATGACCTGCAACACGCCATCTGCACCGCCGCACAGCGCGGCGTCGACGTCA
GCGTCATCGTACCGTACAAAAACGACTCCATGATGGTTGGCTGGGCCTGCAAAGCCTTTT
TCACCGAATTATTGGCGGCGGGCGTCAAAATCTATCAGTTCGAAAGCGGGTTGCTGCACA
CCAAAAGCGTGTTGGTCGACGGCCAGCTCAGTCTGGTGGGGACGGTCAATCTGGATATGC
GCAGCCTGTGGCTGAACTTCGAAATCACCCTGGTGATTGACGACGATGGGTTTGGCAGCG
ATCTGGCCTGCGTGCAGGAGGATTACATGTCCCGTTCTCGGCTACTGAACGCCAAAGAAT
GGCTAAAACGCCCCTACTGGCAGCGCATTGTCGAGCGACTGTTTTACTTTTTTAGTCCGC
TGCTGTAATCACACCGCCCTTCATGCTCTAATACCCTTATCACGTTTTAACAGGAATGTT
GTATGGATTTAAATAACCGCCTGACAGAAGATGAAACGCTGGAACAGGCTTACGATATCT
TTCTGGAACTGGCGCCGGATAACCTGGACCCAGCAGATATCCTGCTGTTTAACCTGCAGT
TCGAAGAGCGTGGCGGTGCGGAGCTGTTTGATCCGGCGGAAGACTGGCAGGAACACGTGG
ATTTTGACCTGAATCCGGACTTTTTCGCCGAAGTGGTCATCGGCCTGGCCGAGCAGGAAG
GTGAAGAAATCAATGATATCTTCGCCCGTGTCCTGATCTGCCGCGAAAAGGACCACAAGC
TGTGCCACATTCTGTGGAAAGAATAACGGCCGCGATCGTAGCCTAATCGGCTATCATCAG
CGACGAACAGCAAAACGCCCCTGACGGGGCGTTTTGTTTATTAGCGAGTTTTGCTTCAAC
GAATTGCGCTGAATTACGACAGCGGATCGACCTTCAGGCAGGACACCGCATGACGGAAGC
TGCCTTCGAGCACCGGTCGGGTTTTGGTACATTCCGGCCCGACAACCGGGCAACGGGTGC
AGAACACACAGCCTGTCGGCGGATTAATCGGTGACGGCAGGTCGCCTTCCAGCAATTGAA
TCTGCTTATTGCGCTCCTTGTCCGGATCGGGAATCGGCACCGCCGACATCAGGGCGCGGG
TATAAGGATGCTGCGGATTGTGGTACAGCTCGTCATAGGTTCCCAGCTCTACCGCATGGC
CCAGATACATCACCAGCACGCGGTCGGAGATGTGTTTTACCACCGACAAATCGTGAGCGA
TAAAGATCAGCGACAGCCCCATTTCCCGCTGTAACTGTTGCAGCAGGTTCACCACCTGCG
CCTGAATCGACACGTCCAGAGCGGAAACCGGTTCGTCACAAATGATCAGTTTCGGTTCCA
GAATCAGCGCGCGGGCAATACCGATGCGCTGGCACTGACCACCGGAAAACTCGTGCGGGT
AGCGGTTGATCAGGTTCGGCAACAGACCCACCTTCATCATCATCGCTTTGACGCGGTCTT
TCATTTCCTGACGCGGCATATCCGGGTGGTAGGTACGCAGCGGCTCGGCGATAATCTCGC
CGATGGTCATGCGCGGGTTCAGCGACGCCAGCGGGTCCTGGAAAATCATCTGGATATCGC
TGCGCACATTGCGCCATTCGGCATCGCGCATTCCTAACAGGTCTTTACCCAGCCAGCTAA
TGCGCCCGCTGGTGGCCTTCACCAGACCGATGATCGCGCGGGCCAGCGTGGACTTGCCGC
AACCGGATTCGCCAACCACCCCCAGCGTTTCCCCTTCGTACAGCCGCAGGGTAACGCCAT
CGACCGCTTTTAGCTTCTTGGCGGGCTGCCAGAACCACTGTTTATCATCGCGGATATCAA
AGTGGACTTTCAATTCATCCACTTCAAGCAATACTTTTTTGTTTTCCAGCTCATTCATAC
TAATTCCCCCACACTCCGGAAACAGGCACGCAGACGGCCCTCGCCAAACGGCGTCAATTC
AGGCGCATGCTGGCATCGGTCCTGTGCATAGGGGCAACGCGGCAGGAAAGGACACCCTTT
CGGCAAGCGTAACAAGTTGGGCGGATTTCCCGGAATGGTGGCCAGCGCTTCGTTCTCTTC
GTCAAGGCGCGGGACGGCTTTCAACAAGCCGATGGAATACGGATGCGTCGGCTCGTAGAA
AATCTCGCGCGCGCTGCCGTACTCCATGGTACGACCGGCGTACATTACCAGTACCTTATC
GCAAATACCGGCCACCACGCCCAGATCGTGGGTAATCATGATAATGGCGGTATTGAACTC
GCGCTTCAGGTCGTTAAGCAATGTCATGATCTGCGCCTGCACCGTCACGTCGAGCGCGGT
GGTCGGTTCATCGGCGATCAGCAGTTTAGGACGGCACAGCAGCGCCATCGCAATCATGAC
ACGCTGACGCATCCCGCCGGAAAACTCGTGCGGGTACATGCGCATACGTTTTCTGGCCTC
CGGCATTTTCACCGCGTCCAGCATGCGCACCGACTCATCAAACGCTTCGCTTTTACCGAG
CTTCTTGTGCTGCATCAGCACTTCCATTAGCTGGTCGCCGACACGCATATACGGGTTCAG
CGACGTCATCGGGTCCTGAAAAATCATGGCGATCTCTTCCGCTCGCAGGCGATTGAGCTC
GCGCTCCGGCAGATTGAGAATTTCGCGACCGTTAAAACGGGCGGAACCGCCGATGTGGCC
GTTAGCGGCCAGCAGCCCCATCAGCGCAAACGCCGTCTGGGATTTACCAGAGCCGGATTC
TCCGACGATCCCCAGCGTCTCACCGGCGCTGAGAGAGAAATTAAGGTCGTTTACCGCCGT
GACATCGCCGTCAGGCGTACTGAAAGTCACGCGCAGATCTTTAACGTCAAGCAGAGCTTC
ACGAGATTGTGACGTATTCATCATGGTCTGAAGCGTCTCCTTAGCGGTCTTTCGGGTCGA
GGGCATCACGCAGGCCATCGCCGATAAAGTTGAAACAAAACAGGGTCACCACCAGAAAAC
CGGCGGGATACAGCAGCAGCCACGGCGCTACTTCCATTGAATTGGCGCCATCGTTCAGCA
GCGCGCCCCAACTGCTCAGCGGCTCCTGGGTACCCAGGCCAAGGAAACTCAGAAAAGATT
CGAACAGGATCATGCTCGGCACCAGCAGCGATGCGTATACCACGACCACGCCCAGCACAT
TCGGCACGACATGGCGCAGCACGATGTTGCGGGTGGAGACACCGCACACCAGCGCGGCTT
CAATGAACTCTTTACGTTTCAGGCTCAGGGTCTGGCCGCGAACGATACGCGCCATATCCA
GCCAGGACACCATGCCGATCGCCACAAAAATCAGCAGAATATTTTGCCCGAACAGGGTCA
CCAGCAGGATAACGAAAAACATGAACGGGAAGGAGTTGAGGATCTCCAGCAGACGCATCA
TGACCGAGTCCACTTTCCCACCGATATAGCCGGATGCGGCGCCGTACAGCGTTCCCACGA
CCACCGCCACCAACGCGGCGGCAACGCCAACCATCAGAGAAATACGTCCGCCGATCGCCA
CACGTACCAGCAGGTCGCGGCCGGACGAATCGGTGCCTAAATAGTGTTTTGACACCATGT
CAGGCGCGCTGGACATCATATTCCAGTCGGTATCGGCATAGTTGAACGGCGCCACCATCG
GGCCGACGACGACAAACAGCGTGATGAGCGTCAGTACGAACAGGCTGGCTAGCGCCGCCC
GGTTGTGCATGAAGCGACGACGCGCATCCTGCCATAGGCTGCGCCCTTCCACTTCCAGTT
TTTCGCTGAAGTTATCCAGCGCTTCGCGGTTACGTTTATTCCAAAACATCAGTGATTTAC
CTTAGTAACGGATCTTCGGATCGATGACCGCGTACAGCACATCGATGACCGCATTAAACA
GAATGGTCAGCGCGCCCACCAAAACCGTCAGGCTGAGCACCAGCGAATAGTCACGGTTAA
GCGCACCGTTAACAAATAACTGACCAATACCAGGTAAACCAAAAATGGTTTCAATCACCA
TGGAGCCAGTGATGATCCCCACGAACGCCGGCCCCATGTAGGAAAGCACCGGCAGCAGCG
CCGGTTTCAGCGCGTGGCGCAGAATAATCCGGTACAGCGGCAGCCCTTTGGCGCGCGCGG
TGCGGATAAAGTTCGAATGCAGCACTTCAATCATGGAGCCACGGGTAATACGGGCGATGC
TGGCGATATAAGACAGGGACAACGCGACCATCGGCAAAATAATATATTTCGGCGCACCGC
CGTTCCAGCCGCCCCCAGGCAACCAGCGCAGGGTTATCGCAAAGATCAGCACCAAAAGTG
GCGCTACCACAAAGCTCGGGATCACCACCCCGGTCATGGCAAAACCCATTACTGTGTAAT
CCCATTTACTATTTTGATTCAATGCGGCAATCACGCCGGAGGTCACCCCCAGCACCACGG
CCAGCAGAAAAGCGGCGGCACCCAATTTAGCCGACACCGGAAAAGCCCGGACGACCAGAT
CATTTACCGAATAATCTTTGTACTTAAAAGACGGCCCAAAGTCGCCCTTCAGCAACTGCA
CCAGATAATTACCGTACTGTTTGATCATGGGATCGTTCAGATGGTACTTGGCTTCGATAT
TCGCCATGACTTCGGGGGGGAGGTTGCGTTCCCCAGTAAACGGACTTCCCGGGGCCAGTC
GCATCATGAAAAACGAGATGGTAATCAGGATGAACAGTGTCGGGATTGCTTCCAGGCAAC
GACGGAAAATAAATTTTAACATTGACCTTACCTATAAAACCGGTCTGAGATTTTCTCTTC
TGTTTATCAAGTTGACGTGGGCTGCGTGACGACACGCAGCCCGGATATCATTAGTGCTTG
ATAATATAAAGATTTTTAACGTTGAGGTTATCCAACGGATCTTTGCCGGTCAGGCCGCCC
ACATACGGTTTAACCAGACGGGTATTCGCGTAGTAGTAAACCGGAACGATAACCGCATCT
TTCTCCAGCAGCGCTTCCGCTTCTCTGTAGACGCTGGCGCGTTCATCTTCGGTTTTGGCC
GCCAGTGCCTTCGCCATCAACTTGTCAAAACCCTCGCTCTTGTAGTGCGAGGTGTTGCTG
CTGCTGTTGGCGATCATGATGTTCAGGAACGTGGTCGGTTCGTTGTAGTCCGCGCACCAG
CCAGCTCGGGCAACGTCATAAGTGCCCTGATGACGGCTGTCCAGGAAGGTTTTCCACTCC
TGGTTTTCCAGTTTTGCATCAATGCCAATGTTACTTTTCCAAATGGAAGACGCCGCGATC
GCCAATTTCTTGTGCAGATCGGACGTATTATACAGCAGGTTAAAGGTCAGCGGTTTTTCA
GCAGTGAAGCCTGCTTCAGCCAGCAGTTTCTTCGCTTCTGCATTACGTTTTTCACGCGAC
CAGCTCACCCACTCCGGCGGAGTCAGTTTGCCATCCAGACCGTCGATGTACGGCGGGGTG
AAACCAAACGCCGGGGTGTCGCCCTGACCTTTCACCTTGTTAACCAGAATGTCCTGATCC
AGCCCCATCACCAGCGCCTGACGCACACGGGCATCGGTAAACGGCGCTTTCTGGTTGTTG
ATCTCATAGTAGTAGGTGCACAGAGACGGATCCGCCTTCACTTCATTGGGGATCTCTTTC
TTCAGCTTCTGGAACAGCTCGATCGGCAGGTTGGTATAGGTCATGTCGATCTCGCCGCTG
CGGTAGCGGTTCACGTCCGTCACTTCGGAGGAGATCGGCAGATAAGTCACTTTATTGATG
ATGGTGTTGGCGTTATCCCAGTAGTTCGGGTTGCGTTCCAGAACGATCTTTTCGTTCACC
ACCCACTCTTTCAGTTTGTAGGCGCCGTTGCCCACCCAGTTAGCCGGCTGGGTCCATTTG
TCGCCAAACTGTTCAACCGCTTTTTTGTTCACCGGGAAAGTGGACGGGTGCACCAGCAGT
TTATAGAAGTACGGCACCGGTTCGCTCAGCGTCACTTCCAGCGTGTGATCGTCGATCGCT
TTCACACCCAGTTCGTCAGGTGATTTTTTGCCCGCGACGACGTCATCGATGTTAACGATA
TGACCGAACTGCAGATAACTGGCGTAAGGCGATGCCGTTTTCGGGTTGGAAACACGCTGC
CAGCTGTAGACGAAATCCTGTGCGGTGACCGGATCGCCGTTGGACCATTTAGCGTCTTTA
CGCAGGTGGAAGGTCCACACTTTGAAATCTTTATTGTCCCAGCTTTCCGCAACGCCCGGC
GCAGGATGGCCATCCGGAGAGGTAACCAACAGCCCTTCCAGCAGGTCGCGCGCAATGTTG
GATTCCGGCACGCCTTCCATCTTATGCGGGTCCAGCGAGGCAACCTCGGAACCGTTGTTA
CGCACCAGCTCCTGTTTCTCAGCCAGTTGAACACCGGCCGGCACCTTGGCGGCCCAGGCG
GAAACGCCGGCAGAGGCAGTGATAGCAGCGAAAATGCTGACCGCCAGTCTTTTTTTAATT
GTGTTGTTTACCATTATTTACCTTGCTCCTGTTCTACTGTTATCACCCAATCAGGCACAT
AACTTTTTACGTATTAAGCGGACAGACATCATCGCCACCAGAGGAACGAATCTGGCAACA
TGGCCGCTCAATCACATCTAAATTGTTTTATCCACGCAGCACAGGCAGATACGTCATAGC
ACCGCGCCAACGTGTTGGAAAAATCAACAGAGATAAAAACAGCACATTTCAGCAACCCAA
AAGCCACCGCAGCCCTTTCCCAGACCCGGTAGCCCACAGCCATTTCCACTCTTCCCTGAT
GGTACGCCCCCCATAAAAAGCAGCCACGGATAAGGTTCTAATAAAATTAACTTATCCATA
ACAGCCAAGGGGAATAGCGTGATGCCGAACGTATCAGAAGAATCCGTCTTCGCCAATAGA
TTTTGCAGACTGTTACTTAAATTTCTTTTCCATCTCGGAAAGTCACAAAATGGCTCAAGC
GCGTAAATGGATATAAAAACATCCACGACGAGCGTCACAACGGTAAAGATTCATCAGGCA
GCAGATTGTCCAATAACTTCTTAGTATGAAAGGATTAACAATAGATCAGGATGAAAAACG
CACGATAAAACACTTCCACACACAATAACACCATTCCGGCGCCACGCCCTTTGCGTGTGA
ATAAATTAACAGCGAAAACGCGTACACACCTCGCCATAATGCCTGCCGCCTTTTACGCCA
TATGCATTAGCTTATCTAAGGCATGCGATAAAAAATGAAAATAAGCTATACCTTCTGGAA
TGATAAATGAGTGATAAATAACAGTGGGCGACATGCTTTCCCCGGCCCGATAATTGCCGG
GGAATAAACATAAGAAAAAAGTATTAATAAAATAAACTAGCAGCCCTTGCGGCTATAGCA
AACCGGGAAACAAGGTGCGAATTCCCGTAACGATAAATTCGATGCCGAGCGACATCAACA
GCAACCCCATGATACGCGTCACTACGTTAATGCCGGTCTGCCCCAGCAATCGCACCAGCG
CCGGAGCGGCTCTGAACAGCAGCCAGCAGCAGAATGCAAAAAAGGCAATCGCCACCGACA
ACCCCAGCAGATTCTGCCAGCCGTGATAACGGGAACTCCAGACAATGGTGGAACTGATTG
CCCCCGGCCCCGCCATCAGCGGCAATGCCAGCGGCACCACGCCAATACTTTCCCGATTGG
CGGTTTCCGTTTTCTCCTGTTTATTCTGTTTATCCTCACCCAGCTTGCCGCTGATCATCG
ACATGGCAATGGTTACAATCAGAATGCCGCCCGCAATCCGAAACGAATCAATAGAAATGC
CGAACAACCGCAAAATCATGTCGCCGAAAAACAATGCCCCCCAAAGAATGATAACCACGG
AGACATTCGCCGTCAGGTTGGTCTTCGACCGCCCTTCCGCGCCCTGATAATTGGTCATGC
TAATAAAGATAGGCAGAATGCCCACCGGGTTAATCAACGCAAACAACCCGATAAAGAATT
TGATGTAACCGGAGAAGTCCAGAACAGGCTGAATCACATTCCACCCCTGAAGATTATTGT
CAACACCGGGAATCCCTGATAAGCCACGACCAATGCCGTGATGTCTGCTACAGTAATGTA
AAGCGGCGCGCGCCTCCATCCTCCTTCCTGATAATTATTCTCTACTGCCATTCAGATCTT
CGATACAAATCCATATAAACCCACTCATATTATGGTCATTTATTTTTAACAAATCGCCAT
TATTAATGATATTAATTCTCAAACATATCATGCTGAATGGTGTCAGCATTGAAATTTAGC
GAACAAGATCACAAAAAACCGGCTAACAACGGGGTATTCTGCCTTCATCGTAACAGGAAG
GATCAAAGACAACCGATTCTACCGTCAAATCGCCGACAACTTTAGGAATAGGATTGAGAA
ACCGAGGTTTCTTTTATTAAGCAAGGCGATCGCATTCATCAGGAGCGCTTTGAGTCAATG
GATAATCGCCGCGGCCAAATTATCAGGTGCGTCAACCATTATCTATACTGCTTATTTACC
GGGCTGACCATTGACTGAAAGAGCTTAACATTACAGGAGAGCATTATGGCCGTAACAAAC
GTTGCTGAACTTAACGCTTTGGTCGAACGCGTCAAAAAAGCGCAGCAGGAGTTCGCAAAT
TTCACGCAGGAGCAGGTCGATCAGATCTTCCGCGCCGCCGCGCTGGCTGCGGCGGATGCC
CGTATACCGCTGGCGAAAATGGCGGTCGCCGAATCCGGCATGGGTATCATCGAAGACAAA
GTGATCAAAAACCACTTCGCATCCGAGTACATCTATAACGCATACAAGGATGAGCAGACC
TGCGGCGTACTGTCCGTCGATGATACGTTCGGCACTATCACGATTGCCGAACCTATCGGC
CTGATTTGCGGTATCGTTCCGACCACCAACCCGACCTCGACCGCTATCTTCAAGGCATTG
ATCAGCCTGAAAACCCGCAACGGCATTATCTTCTCCCCGCATCCGCGCGCGAAAAACGCC
ACCAACAAAGCGGCGGACATCGTACTGCAGGCCGCTATCGCCGCGGGCGCGCCCCATGAC
ATCATCGGCTGGATTGATGAACCGTCGGTGGAATTGTCCAATCAACTGATGCATCACCCG
GATATCAACCTGATCCTGGCGACTGGCGGCCCAGGCATGGTAAAAGCGGCCTACAGCTCC
GGCAAACCGGCAATCGGCGTCGGCGCGGGCAACACCCCGGTGGTGATCGATGAAACGGCC
GACATCAAACGCGCCGTGGCATCGATTCTGATGTCCAAAACCTTCGACAACGGCGTGATC
TGCGCTTCCGAGCAGTCGGTGATCGTGGTCGATGAAATCTATGATGCGGTACGCGAACGC
TTCTCGACCCACGGCGGCTACCTGCTTCAGGGCAAGGAACTCAGCGCGGTACAAGGCATT
CTGCTGAAAAACGGCGCGCTCAACGCCGCCATCGTCGGCCAACCGGCCACCAAGATTGCG
GAAATGGCCGGTATTACCGTGCCAGCCAGCACCAAGGTGCTGATCGGTGAAGTGACGAAC
GCGGACGAGTCCGAACCGTTCGCTCATGAGAAGCTTTCCCCGACGCTGGCCATGTACCGG
GCGAAAGATTTTGAAGACGCGGTCGACAAAGCGGAAAAACTGGTCGCCATGGGCGGGATC
GGCCACACCTCCTGCCTGTACACCGATCAGGACAATCAGACGCGTCGTGTCAACCATTTT
GGCGACAAAATGAAAACCGCCCGTATCCTGATCAACACACCGGCCTCTCAGGGTGGGATC
GGCGATCTGTACAACTTTAAACTGGCGCCGTCGCTGACGCTGGGTTGCGGTTCGTGGGGC
GGTAACTCCATCTCCGAAAACGTCGGGCCGAAACACCTGATCAACCGTAAAACCGTGGCT
AAGCGAGCAGAGAATATGCTGTGGCACAAACTTCCCAAATCTATCTACTTCCGCCGCGGC
TCTCTGCCGATCGCGCTGGAAGAAGTTGCGAGCGACGGTGCTAAACGCGCGTTCATCGTC
ACTGACCGTTTCCTGTTTAATAACGGCTATGTTGACCAGATTACGTCGGTGCTGAAACAG
CAAGGTCTGGATACCGATGTCTTCTTTGAAGTGGAAGCTGACCCGACGCTCAGCGTCGTT
CGCAAAGGCGCCGAGCAGATGAACGCCTTCAAACCCGACGTCATCATCGCGCTGGGCGGT
GGTTCGCCGATGGACGCCGCCAAGATCATGTGGGTCATGTACGAACACCCGGATACCCAT
TTTGAAGAACTGGCGCTGCGTTTTATGGACATCCGTAAACGTATCTACAAATTCCCGAAA
ATGGGCGTGAAAGCCAAGCTGATCGCCGTCACCACCACCTCCGGCACCGGTTCTGAAGTG
ACGCCGTTCGCCGTGGTGACCGATGACGCCACCGGTCAGAAATATCCACTGGCAGACTAT
GCGCTGACCCCGGATATGGCGATTGTCGACGCCAATCTGGTGATGAACATGCCGAAATCG
CTGTGTGCGTTCGGCGGGCTGGACGCGGTGACCCACTCGCTGGAAGCCTATGTATCCGTG
CTGGCAAACGAATACTCCGACGGACAGGCGCTGCAGGCACTGAAGTTGCTGAAAGAAAAC
CTGCCGACTAGCTACCGTGAAGGCGCGAAAAACCCGGTGGCCCGCGAGCGCGTTCATAAC
GCGGCGACAATCGCCGGTATCGCTTTCGCCAACGCCTTCCTGGGCGTCTGCCACTCAATG
GCGCACAAGCTGGGTTCGGAGTTCCATATCCCGCACGGGCTGGCCAATGCCCTGCTGATT
AGCAACGTGATTCGCTATAACGCCAACGATAACCCGACCAAACAGACAGCATTCAGCCAG
TACGACCGCCCGCAGGCGCGCCGTCGTTATGCGGAAGTGGCCGACCATCTGGGTCTGGGC
GCCGCAGGCGACCGTACAGCGCAGAAAATCGAAAAACTGCTGGCCTGGCTGGAGAGCATG
AAGAAAGAGCTGGGTATTCCCACCTCTATTCGCGAAGCTGGTGTACAGGAAGCCGATTTC
CTGGCCAAAGTGGATAAACTCTCTGAAGATGCGTTTGACGACCAGTGTACCGGCGCGAAC
CCGCGTTATCCGCTGATTGCCGAGTTGAAACAAATCCTGCTGGATTCGTTCTACGGCCGT
CCGTTTGTCGAACATGCGGTCACCGAGGCCAAAACCGCACCGGTAGTGGCCAGCGTGCCT
GCCAGGGCGGAAAAAGCCGAGAAGAAAGAGAAAAAAGCCGTTAGCTGATTGACGGTATCT
GATCAAAGCCCTGTGCGCACGCGCAGGGCTTTTTTTTTTGGATTTGTCACACCGCGACAA
GAATGACTCGCCCCTCACCGCCATTAGCCGCTGCGATACGGTCTGCCACCAACGTACCGT
CATTCTCTATAGTCTGGCTGTCAGTACCTACGCGCGCGCTGACAACTATCCCGTTACAGC
GACAGAGAGCATTACGTCAGGAAAGCGAGGTTGATGCATCAAAAAGCGCATCAGCGCTCA
AACGCCCTGCGGCCTCGAATGCCAGCCGTTTTGTCGATAACCGGCCGACAGCAGGGTTGT
TACGGGTACCAATCCTGGTTGGCGAGCGTTGGCAGCGCCTCGACATCAACAAAGGGGGCA
GGCTAAGGGATTATTCGGCTCAGACGGCGAGTTACGGCCCGGAAAGCACATCAATAACAC
CGAGGGGAGCATCTGTAAAAACACCGATAAACGCGGCAAATACGCATCTGGTAACGAATA
TTTAATTTATATTATCAATTTTTACCAGGAGAGATAACCGGATAATCGTGCCCTCTATCC
GGTTATTAATAAGCCCGGCTGAATGCTTAGCCTATATAGATATGGATTATTCCGTTTCTG
ATCGGGTCAAGCCCAACGCGATTTTATAATGCTTTCGACACACCGACACGTAACTCTCAT
TTCCGCCGATAACGACTTGCTCGCCTTCAATGACGGGCTTGCCATGCGAATCCACCCGCA
ATACGTGATTCGCTTTACGTCCGCAATGGCAGACGGTCTTAAGTTCGATCAGTTTGTCTG
CCCACGCCAATAAATAATGACTGCCGCTGAACAATTCCCCGCGGAAATCGGTACGCAGGC
CATAACAGAGAACCGGAATGTCTAATTGATCGACAACATCACACAGTGCATTCACTTGTT
CACGTGTCAAAAACTGACTTTCATCAATTAACACACAGTGAATAGTTTGCTGACGATGCG
CCAGCTCAAGCGTCTGGAATAAGTCTGTCTGTTCGTTAAACAATAACGCCGGTGAAGAGA
GACCGATGCGGGAACTAACGACGCCGCCTCGCCCGGAACGGTCATCTATTTCAGCCGTAA
ACACCAGGGTTCGCATTCCCCTTTCCTGGTAGTTATATGAAGACTGCAACAGTGCGGTGG
ATTTCCCTGCATTCATCGCGGAATAATAAAAATAAAGCTGCGCCATGGCTCCTCGTTCAA
CGGCATTCACCGGTCAGTAATCGTTAAAATTTATTGTAACATAGGTATTGTCGCTGACGA
GGGTTTAGTCGTGCCGCCTCGGGCTCCGCACGCTCCCTGAATCATTCAGTGGTTTGGTAA
TATAGACAGTTCCATCATGGGGGCTCAAAGAAACTATCGATACGCTCCACATGGCTATTT
CCGCTACAGATCGCGCTAACAGAATGTATTAACTGGCTTGTCCGAAATTTATATTGGTCG
GTCAACACGTGATTTCCGTTTTAAATTTGCTAAATTTTAACAACCTGACAATTTTGCCTA
TTGCAGAAAATAAAACGGCACTCTATTATCTCTGTACTGTCACCGTTAATATTTATTTTG
AGATTAATCCAATGAGCGAAGCACTTAAGATTCTAAACAACATCCGCACCCTGCGTGCCC
AGGCAAGAGAATGCAGCCTCGAAACGCTGGAAGAAATGCTGGAAAAGCTGGAAGTCGTGG
TGAACGAGCGCCGCGAAGAAGAAAACCAGGCTCAGGCAGAAATTGAAGAACGCACACGCA
AATTACAGCAATATCGTGAAATGCTTATTGCCGATGGCATTGACCCGAACGAATTACTGC
AATCCCTGGGTTCAAGCAAAGTTGCCGGCAAAGCCAAACGTGCAGCACGCCCGGCTAAAT
ATCAGTACACCGACGAAAACGGCGAACTGAAAACCTGGACCGGCCAGGGCCGCACCCCGG
CAGTGATCAAGAAAGCCATCGAAGAACAAGGCAAGTCTCTGGATGACTTCCTGCTGTAAT
TCACAGTTCGAGAATCAAAACGAAAACACCCCTATCAAAGGGGTGTTTTTTTATGTCCTG
ATTCAGGCACTCCCCGTACTGACTAACAGTACAGGGGGAAGAAGATTAATTGGCGTCTTC
CTCTATCGCCTCTTTCAGCCACTGAGTAAAGTCTTCACCCAGCGCGTCATGGCGAAGGCC
ATATTCCACAAACGCGGTCATGTATCCCAGCTTATTACCGCAGTCATGGCTTACCCCTTT
CAGGTGATAAGCTTCAACGGTTTCTTTTTCCATCAGCATAGCGATAGCATCGGTCAACTG
AATTTCATTACCGGCGCCTGGTTCTGTTTTCTTCAATAGATCCCAGATATGTTCAGACAA
CACATAACGCCCAACCACCGCCAAATTAGACGGCGCTTCCGATGCTTTGGGTTTTTCCAC
CACGCCGACCATCGGCGCGCTGTCGCCCGGTTTTAATTCCACGCCTTTGCAATCCACCAC
GCCGTAACTGCTGACATTCTCCACCGGCTCAACCATAATCTGGCTATGGCCTGTGCTATA
AAAACGTTGCAGCATTTCGCTGAGGTTGTCTTTTTTCAGATCGGATTCATATTCGTCGAT
GATCACGTCCGGCAAAATAACCGCCACTGGTTCATCGCCAACCAAAGGATGAGCACAAAG
TACCGCGTGACCCAATCCTTTCGCCAGCCCCTGACGAACCTGCATAATAGTGACGTGTTC
CGGACAAATAGACTGAACTTCTTTTAGCAGCTGGCGCTGAACGCGTTTTTCCAGCATTGC
TTCCAGTTCAAAGCCGGTATCAAAATGGTTTTCTATTGAATTCTTAGAAGAATGTGTAAC
TAAAATTATTTCATTGATACCGGCAGCAATACATTCATTAACTACATACTGGATTAACGG
CTTATCGACCAGCGGCAACATTTCTTTGGGAATGGCCTTGGTAGCAGGCAACATGCGCGT
CCCCAACCCAGCCACTGGAATGACCGCTTTTTTTACTTTTTTATTAACAGTTGACATAAA
CAACCTCGTATATATCGTTCAAATAATGAGCTTTATTTGTCCGGCGCATAAAACCGCGAA
AGTATATCAGGTTCAATGCGCGATGCTCGACCAATCTGGATTCGTGATTAAAAATCATAG
GTCACATACTAGGGAATAAAAAATAATAACGATAGATACACCTAGTCTGAAGTGCGGGGG
AGTTCGCAGCTATCGGATTAGTCTGTAGAAAGCATCAGTCGCAGACGACCGCCGCTGCCC
CACATCTGGCATTGCCATGACTCGCAGTGATAACTGATCTGATTAAGATAGGCGGCTTCC
AGCGTGCCCAACGGCACCCCGTTATTTAGCCCGATGTGTTGTTCTTCCACACTCAGGGTG
GCATGCAACCCCGCCGAAATCAGGATCAGCCGTTTCAGTTCCCGATGATAGTAACCAACC
AGCAAGGGAAATTGCCCTTGCAGATTTGCCTGACGCAATAGTTGGTTAACCTGATTAAGC
AGCACCGGCAATTCGGGCAACCGGCGCTGCTGATGCACCAGATGCTCCTGCAACAGGCTG
TTGAACAGCGCCCGTAACAGCAATGCCGCCAGCACGCCGTGATTATTGGCCGCCTGCGTC
ACATCAAGACAATAAAACGCCAGATCGTCCCCGGACAGCGCCGCAATATCAAGCACCAGC
CCCGGGCGGTCCGCCGCCATTAGCTGTCGGTAATTGACCCGGCAACGCGCCAGCGTCTGC
TGAACCGGCGGCTGCAACTGCTCAAGCAGTTTCAACGCCGCACCCGGCGACTGGTTCAGC
GTATCTAAATCATGCATCAGCTGTTCGACTTCATTGGCCTGCGAAGTAAACATCGTCGGA
TACAGGCAGGCCATAACCGATTCGCGCAAACGGGTGTAATCATGGATAGGTTTGAGCAGC
ACATCCTGAACGCCAAGACGCAATATTCTGGCGATGTCCGCCAGATGACTGGTGGCGGAC
ACCACCAGCACCGGCGTGGTGATATCGTGCAGCCGCAGCCGCTCGACGAATTCGAAACCG
CCCATCATGGGCATATTGAGATCGCAGATAATCAGATCGGGTGACTGATGGGCCATTTTT
TCCAGCGCATCCTTGCCGTTATCCGCCTCATGCACGTCTGCGCCCAGAGATGTCAGATAG
CCGGCCAGCACGGAACGGAAAACAGCCTCATCCTCAACAACCAAAATGTGTTTTCCCGTC
AGTGGTTGTGCCATCAATGACCCCTTGCACCGCTCATCATCATTCGTTGCCGAATCCTAA
ATCGGAAATAACCCTATACACCCCGGTTCACCAGCGGCAACAGCAGCTCCCGCTGTTTTT
CTACCGCCAGTCTGCCAGACTCAATAGCCTCTTCCGCCCGATGAAAATCCAGCGTGGCGA
TTTGCGGACAATAGGGTTGAATCAATACATCCGGAGGATCGCCCGCCATGCGATTCATTT
TCAGGCGATTCTCCAATACCTGTATGGAGGTACTCATGATCTCCATCGCGGTGGGCGTCG
TTTCCGTCTGTCGACGAAAACGGTGAGACAGACGAGACCTAAGACGTTGACGCCAACCGT
GCGGCGCGAGAATCGCCTCCTCAGTCTGAACCGCCGGCCTGGCCGACAACAGATTATGCT
GCTGCAGGCTGGCGTCGTGCTGCAAATCCACCGCAATCACCACATCCGCGCCCATCGCAC
GAGTCAATGAGACCGGAACCGGATTAACGACGGCCCCATCCACCAGCCAATAGCCATTGA
ATTGCACGGGGGACAACAACCCCGGCATACTGCAGGAAGCGCGAATGGCTAAATGTAAGT
CCCCCTGCGTCAGCCAAAGTTCCCTTCCCGTACTCAGATTAGTTGCCACTGCTCCATATT
TGATAGCACACTCCTCAATATGTTGCGTACGTAGCAAATGCTTTACATGATTGAAAACGC
GATCGCCCCGCAATAATCCGCCACGCCGCCAGGAAAAGTCCATCAGACGGATGACATCCC
AGTAGCGGAAGCCGCTCACCCAGAGCGCCATACTGTCCAGACGATGTGTGGCGTAAGCGG
CGCCGACCAGCGCGCCTACCGAACACCCCGCCACCACGTCAGGCACAATCCCCAGATCCT
CCAGCGCCTTCAGCACACCGATGTGCGCCCATCCCTTAGCCGCGCCGGAACCCAATGCCA
GACCGATTGTTACCTTCCGCATGGTACTTCTCCTGTATCTTATTCTAGGCGCTGCCCTAC
TGTTATGTCCTCACCGGGCAGGATTATTGCGATACGCGAACCCTATTGGGTAACATAGCG
CACGCCTAATCAGTGGCGTCTCAATTATTTAACCTTATTGCAGAATTTTGCAGGAGATAT
TGTGTCCGAATGTTGCCCGTGCGGCAGTGATCAGCCTTACGAACACTGCTGCCAGACCTA
TCTGCACCGCGATACCCAGGCCGCACGCCCTGATCTGTTGATGCGCTCACGGTATAGCGC
CTACGTCAAACAGGATATCGATTATCTGGTTGACACCTGGCACCCGGATTGCCACGCGGA
AAACTGGCGAGCCGACATCGTCGCCAGTTGCGCCGACACGCACTGGCTTGGTCTGCGGAT
ACTCGACGTCGCGCCGGGAAAAACGGCGGATGAAGGCTATGTCGAATTCGCGGCCAGCTA
CAGCGCCACCGAGAATCCGGATCGCCGGGTACTGATGAGGGAACGTTCTCGCTTCCTTCG
TTATCACGATCGCTGGTACTATGTCGACGGCGTTCACCTGCAAACCGGCAGGAATGACGC
CTGTCCGTGCGGCTCCGGCAAAAAATACAAAAAGTGCTGCGGACAATAATACCCTTGATT
ACCGCGGTGATTCCGGCATCGCGTAACGGCAACATCTGATTTATGTTTTGGACAGGATCC
CAATTCCATGCAATCCCAGAATATCCAACGAAAAATTTTACGGACAATCTGCCCTGACGC
AAAAGGGCTTATCGCCAAGATCACCAACATCTGTTACAAGCACGAACTGAATATCGTGCA
GAATTCGGAATACGTTGATCACCGTACCGGTCGTTTCTTCATGCGTACGGAATTGGAAGG
TATCTTCAACGACACCACGCTGCTGGCCGATCTGGACAGCGCCTTACCGGAAGGCTCCGT
GCGTGAACTGAGCAGCGCCGGGCGTCGCCGTGTCGTTATTCTGGTGACCAAGGAAGCCCA
CTGTCTTGGCGACCTGCTGATGAAAAGCACCTACGGCGGTCTGGATGTCGAGATCGCGGC
GATAATCGGTAACCACGACACGCTGCGTACGCTGGTAGAACGCTTTGATATTCCGTTCCA
TCTGGTCAGCCACGAAGGCCTGACACGCGAAGAGCACGATCTGAAAATGATCGCGCAGAT
CGACCAATACAAGCCTGACTATGTGGTGCTGGCGAAATACATGCGCGTGTTGACGCCCGC
CTTTGTTCAGAACTACCCTAACCGCGTTATCAATATCCATCATTCGTTCCTGCCGGCGTT
TATCGGTGCGCGCCCGTACCATCAGGCTTACGAGCGCGGCGTGAAGATCATCGGCGCCAC
CGCCCATTACGTGAACGACAGTCTGGATGAAGGCCCCATCATCATGCAGGACGTGATCCA
CGTTGATCATACTTACACCGCAGATGACATGATGCGTGCTGGTCGCGACGTGGAAAAAAA
CGTGCTCAGTCGGGCGTTATACCATGTGCTGGCCCAGCGGGTGTTCGTTTACGGCAACCG
CACGATTATCCTGCGTTGATGAACACGTCGCCGCCCCTCGCCTACAATTGCAGCGGGCGG
CATAAAAAACCGGCAAACGAACTTGTTTTTGTTTTTTCGGTCTTTACAGGGGCGCGGCAT
TTGATATGATGCGCCCCGCTCGATACGAAAGAGCAATCAGGCCAGTGGTGGGGTTCCCGA
GCGGCCAAAGGGAGCAGACTGTAAATCTGCCGTCACAGACTTCGAAGGTTCGAATCCTTC
CCCCACCACCATCTCTCAAGTCGCTACGACATGTTGTTGCCACATCGCACTGCCATCAAA
TAAAAATCACCCAAAACCGCAGTAAAAAAGCACACTGTGATATCGCCATACTCTCTCCTG
TCGCACCATGAAAAATCGCCGCAATGACTCTGCGATATTCACCTACCGGTGTCATAGTGA
TAGTACGGGTCAGGTAAGGTGATTACTCTTTCCAGCGTTCCGGCATATAGCTGAATACCG
GCAATTGCCAGGACCAGAAAATAGCGGCCAGACGCAGCGATAACCCGATAGAGAAAGAGA
TCAGCTGGTTGAGATCGTGGTTGATGCCGATTTCGCGCAGGCCAAGGTAAACCAGCGCCA
CCAGCAATGAAACGCAGGCATACAGCTCTTTGCGTAGCACCATTGGCGTCCGGTTGCAGA
AGATATCCCGCAAAATCCCGCCGAAGATACCGGTGGTAATCCCCGCCATCACCACCACGG
TCGGCGAATACCCCAGTTCAATCGCCACATTGCAACCGATAATGGTGAATGCCACCAGCC
CCATCGCGTCCAGTACCAGAAACAGTCGGTGAAGATGGTGCATCACGCGCGCAGCCAGCA
CCGCCAGCAGTCCGGCGCTAATCGTGAGGTAGATATAAACAGGATGCTGAGTCCAGACGA
TGGGATAGTTACCCAGTAGAATATCGCGCACCGTACCGCCGCCCAGCGCGGTAATAAAAG
CGATCATCGAAACACCGAAGATGTCCATGTTGCGGCGGCCCGCGGCCAGCGCACCGGACA
TACCCTCAGCGGTAATAGCGATCAGATAGATATAGGTCAGCACACACGTACCCTTGTGAA
ATGTGCCCCTCCCTCTGTCCTTTTACCTGAGAGTTTACGCGGTAAAACCGCTTGCCCCTT
CGGTGGGTTGTCTGGCAACCGCTCTCCAGTTGGCGTCATAGAAATGTGCAGTAAGGTAGC
CTGAGCGATTATGGGAGTTTGCGCCTTCGGCGGGAAGAACGTGGTCTTCCGCTCTCCTGC
AAGCCGCGGAGTATACGGGCTATCATCGCCCGGTTCAACCAGCCATCATCGATAGTTATG
ACTGCTGATACAGCAGCATAGCCGCCGTGACTCGACTCCCGTCTTTCTGCTACCATCAGA
GCACGTTTTTTTAACAACGGCAGCGAACATGAAGTTTGTTTCTTTCAATATCAACGGGCT
GCGCGCCCGACCACACCAGTTGGCCGCAATCATCGAACAACATCAGCCTGATGTGATCGG
TCTGCAGGAAACTAAAGTCCATGACGATATGTTTCCGCTCGACGAGGTGAAACAATTTGG
CTATCACGTCTTCTACCACGGACAGAAAGGCCATTACGGCGTTGCGCTGCTGACCAAAGC
CGAGCCGCTGGCGGTTCGGCGCGGATTCCCCACTGACGAAGAAGACGCCCAGCGCCGTAT
CATCATGGCGGACCTGGCGACGCCGCTCGGTACGCTGACCGTGGTCAACGGCTATTTTCC
GCAAGGCGAAAGCCGCGACCACGCGGTGAAATTCCCGGCCAAGACCCGTTTCTATCAGGA
TTTGCAGCATTATCTTGAACAGCACCATCAGGCGGACCAGCCCGTGCTGATTATGGGTGA
CATGAACATCAGCCCGACCGATCTGGATATCGGTATTGGCGAGGACAATCGTAAGCGCTG
GCTGCGCACCGGCAAATGCTCATTTCTGCCGGAAGAACGTGAATGGATGGAACGGCTGAA
GAACTGGGGACTGGTCGATACCTTCCGCGCCGCCAACCCCGAGTGTCAGGACCGGTTTTC
GTGGTTTGATTACCGTTCGGCCGGGTTTGACGACAACCGCGGCCTGCGCATCGACCTGAT
TATGGCCACCGCACCACTGGCCAGCCGCTGCGCGGCCACCGGCATTGATTATGCTATCCG
CGGAATGGAGAAACCTTCCGACCATGCCCCGGTATGGGCGGAATTCACACTCTGATGACG
TGAACGGGGCTGTCCTCAGCCCCGCATCACCACTTACTCTTGCTGCTGGTCTTTGATGAT
GCGCCACACCAGATTGTTGGTGCCGAGATTGCCCTTGTCACGCTGACATTGCAGCAACAC
CCCTTCCGCCCTGACCACCGAGCCTTCAGAGTAGTTTCTGTTCTGGTAAACGCAGCAACT
CATGCAATTAACCTGGGTTTCACGCTGTACGTTGCCGCCATTACCGTTTCCCCAGATCAC
CTGGGGAGGCACCGGCACGACTACGTCAGTGTTGGTGCTCCCCTGTGTTGTGGATACCGT
ACCGTGGGTACTGCTGGTATTGCCCGGTAGTACCACCGGATTCCCTTGCGTAATCACCGT
GGTTTGCGTCGCCGCCTGCGCAGCGGAAGATAACAACAGACCTGTTGCCATCAGGAAGGT
GCCCCATGCTTTCATCTGCGTTACTCCTTTGTGCTGGCTGAACGTGGCTGACGACGTTTC
CGCCCGGCGGGCGGAGCGCGTTTAACCGGAGGTAATCCTCTGAATGCCGTGATATTACCA
CTTTGCCGAGCCTGCTGAATAAGTTCATGCAGCGACTGGGTCAATGGCTGCATGAAATCC
TGATAGCGGCAGCGTTTTTCGCTGATCTGCGTCAGTGTGGCTTCCCAGTGCGCGGTCATA
TCCGGGTGCGCCGCCATCGGCGGCAAAGCGTGGATCAACGCTTTGCCCGCTTCGGTGGAA
TGAATATAACGCCCTTTCTTTACCAGAAACGCGCGTTTGAACAGTAATTCGATAATGCCT
GCACGTGTGGCTTCGGTGCCCAACCCGTCGGTTTCGCGCAGAATTTTCTTCAATGCCTTG
TCCTGCACAAAACGTGCGATACCGGTCATGGCGGACAACAAGGTCGCATCGGTAAAGTGC
CGGGGCGGCTGAGTCTGCCGTTCCACCACCTCGCCGCGCTCACACAGAAGTTCATCGCCT
TTCGCCACCACCGGCAACGGCATCCCTTCGTTTTCCTCATCCCGTTCTTTGTTGCCCAGC
AGCGTCCGCCAGCCTGCCTCAGCCAGAAATCGCGCCTTAGCGACAAACTTGCCGCCGGCG
ATATCCAGATCGATAACGCATTTACGAAACACCGCATCCGCGCAAAACTGCATCAGATAT
TGCCGGGCAATCAGCCCATAGACCTGGCTTTCATGTTCCGTCAACGAGGTGCGGGCGCTG
CGCGCCGTGGGAATAATGGCGTGGTGGGCATCGACCTTGCCGTCATCCCAGCAGCGGTTG
CGGCGCTCGGTATCAACGGCAGGCTGCGGCAACAAATCCGGCTGATGCGCCGCAATTGCA
TTCAACACCGCCTGTCGTCCGGCAAAATGCTCTTCCGGCAGGTAACGGCAATCCGAACGC
GGATACGTAATCAGTTTGTGAGTTTCATACAGCCGTTGGCACACATCCAGCACCTGCTGG
GCGCTAAGGCCAAAGCGCTTGGCGGCTTCAATCTGCAAAGCGGAAAGCGAGTACGGCAAC
GGCGCGGTTTCCGATTCCCGTTTATCATTATAGGCGGTGACCCAGGCCGGTTGCCCTTCA
ATGCGTTTGACGACGTGTTCGGCCAGCGGGCGATGCAGTAAACGCCCATCTTCATCCTGA
TACGGCTCACAGGATTCGCTGGGCTGCCACAAGGCGACAAACCGTTCGTTGGCCGGCGTG
ACGATGTGCGCCTTAACCTCGAAATAGTCGCGAGGCACAAAATTGTCGATCTCCTCATCG
CGCCGCACCACCAGCCCCAACACCGGCGTCTGCACCCGCCCGACCGACAGCACACCTTCG
TAGCCGGCGTTTCGCCCCAGCAGGGTATAAGCCCGGGTCATGTTGATGCCGTACAACCAG
TCGGCGCGCGAACGGGCCAGCGCGGAGACGCACAGCGGAACGAACTCCCGGTTTTCACGC
ATGCGTGACACCGCCCGCTCCACCGCCTGCGGATTCAGGTCGTTGATCAGACAACGACTC
ACCTGCTGACGCTTTTCTTCCGGCAGCGACAGATACTCCAGCACTTCGTCCACCAGTAAC
TGCCCTTCCCGATCCGGGTCGCCGGCATGAATGATTTCATCCGCCTGAGTCAGCAGTTTT
TTGATAACATTCAGCTGTTTGCTGACAGAGGGGCGCGGCTGCAGCAGCCACTTCTGCGGC
ACAATCGGCAGATCCGCCAGCGACCAGCGCGCATAACGGGCGTCGTACACATCCGGTTGC
GCCTGTTCCAGCAGGTGCCCCACACACCAGGTCACGACATCCTGTTCGCCACAGGCAATA
AAGCCATCGCTGCGCCGCTGCGGTTTGGGCAGCACATCGGCAATGGCTCTGGCAAGACTG
GGTTTTTCCGCAATAAACAGTCGCATGTCACACCGCAAGGCAGAACGGATATTTACTGAT
TCGCGCCCCGTCAGGAGCGCGAATCAGGGGAAACATCGTCACTACAGAAATTAGAAATAG
CTGACAAACTTCGCGCTATCAACGGGCGTGATCGCGGCGGAGGCTTTAAGCTGAGGCGTC
CCTAAATAAAGGAAACCGACAATTTCATCCTGCGCACGGCAGCCAAACGCGTCACGCACC
AGCGGATGGTGAGTCCAGGCGCCGCTGCGCCAGATACCGTTGAACCCCTGCGCCAGCGCC
GCCATTTGCATGGCCTGCACCGCACAGCCGGCAGACACCAACTGCTCCCAATGCGGGACC
TTCTGGTTTTCTTCGCAGTGCGCCACCACAGTAATGATCATCGGGGCGCGGAATGGCGCC
TGACGCGCTTTTTCGACGGCAGCCTCGTCCAGATTATCCTGCAATGCCGCCTTGACCAAC
AGATCGCTGAAGCGGGATAACCCCTCATCCTGGATAATGGAGAAACGCCACGGTTGCAGC
GCGCCATGGTCCGGAGCCCGCAGGCCCGCACGCAGAATATTCTCCAGCACGTCGCCCGCC
GGCGCAGGTGCCGCCAGACGGGACGCCGAACGACGATTCAGTAGCAATTCCAGAGCATCC
ATCACATCTCTCCTGTCATGAAAATCTGCTGTCGGTGAATAAGATCCGGTTGCGCGCCAC
GGTAGCACAGGTAGAAGATTTGTTACAAGTTAGCGCCCTGCCGCCAACCCTGTGACAAGA
TAAATAGCTGACTTTTATCCTGTCGCTCATTAGGATACCGCCAGTGCCCTGCGTGCGGGC
GATGAGCGCCGATACATTTTGGGCGGCGACCATCACCCGGCAAACACAGGGTGCTGCTTA
AACCCAGTTTTCTTTTGACGGAGTGGACATGCGCACAATGTGGCGAATTTTCAGTGGAAT
ATTCAAGTGGGGGTGGCGCCTGCTGAATTTTATCCGCGAATTTATCCTCAACCTTTTTCT
GGTGTTTTTGATCCTGGTCGGCATCGGGGTCTATAGCCAGCTAAAAACCCCGCAGGCTGA
GCCTACGCGAGGAGCGTTACTGCTGGATCTGACGGGCGTGGTGGTGGATAAACCGTCCGT
CAACAATAAACTGCGTCAGTTCGGACGGGAGTTCTTCGGCGTGTCCGCCAGCCGTCATCA
GGAAAATGCGTTGTTTGATATTGTCGACAGCATCCGTCAGGCCAAAGACGACAGCAACAT
TACCGGCATGGTGATGGATCTGTCCGATTTTGTCAGCGCGGATCAGCCTTCGCTGCAATA
CATCGGCAAGGCGCTGCGGGAATTCCGCGATGCCGGCAAACCGATTTTCGCCGTCGGCGA
CAACTTCAACCAGACGCAATACTATCTGGCCAGCTTTGCCAACAAAATCTACCTGACCCC
GCAAGGGAATATCGACCTGCACGGCTTCGCCACCAATAACCTTTACTACAAAACGCTGCT
GGACAAGCTGAAAGTCACCACGCACATCTTCCGCGTCGGTACTTACAAGTCAGCGGTCGA
ACCGTTCATCCGCGACGACATGTCGCCGGCTGCCCGTGAAGCCGATAGCCGTTGGATTTC
CACCCTGTGGCAGCATTATCTCGATACGGTGGCGGCCAACCGCCAGATCACGCCACAACA
GCTGTTCCCCGGCGCCGAAAACCTGCTCGCCGGCCTGCGAACGCTGGATGGCGACACCGC
CCGTTATGCGTTGGAAAACAAGCTGGTGGACGAAATCGCCTCCCGTTCGGTGATTGAGCA
GGCGTTCATCAAAGCCTTCGGGTGGGACGCCAAGAACAAAAACTTCAATTTCACCAGCAT
CTATGATTACGCGCCGACCCCACCGGCTACCAACGCCAACGAAATCGCCGTGGTGTTTGC
CAACGGCACCATCGTCGACGGCAAGGAAACCCCGGGGTATGTCGGCGGCGATACCACAGC
GGCGCAAATCCGCGACGCCCGTCTGGACCCGAAAGTCAAAGCCATCATTCTGCGGGTGAA
CAGCCCCGGCGGTAGCGTCACCGCCTCTGAGCTGATTCGTTCGGAGCTGGCAGCGGCGAG
ACAGGCAGGCAAACCGGTGGTGGTTTCCATGGGTGGCATGGCGGCTTCCGGCGGTTACTG
GATTTCCACGCCGGCCAACACCATCATCGCCAGTCCCAGCACCCTGACCGGCTCGATCGG
GATTTTCGGCGTTGTCACCACCTTCGAAAATTCGCTGGACAGCATCGGCGTACACACCGA
CGGCGTCGCCACCTCTCCGCTGGCCGCGCTGTCCCAGACCAAGGCCTTGCCGACCGAAGC
CAGCCAACTGATGCAACTCAATATCGAGCGCGGTTATCAGAACTTTATTTCACTGGTGGC
GGAGTCTCGCAAGAAAACGCCGCAGGAAGTGGATGAGATCGCGCAAGGGCATGTCTGGGT
CGGCAGCGATGCCAAAGCCAACGGACTGGTGGACCAACTGGGCGACTTTGACGACGCCGT
GAAGAAAGCGGCGGAACTGGCCAAGCTGGAACATTATCAATTGAGCTGGTATTCCGGAGA
GCCGGACCTGCTCAGTGCGATGTTCAATCAGGTCAGAAGCTCGGTTTACGCCATGCTGCC
TTCCGCGTTGCAGGCTATGGTGCCGGCACCGGTGGCTCAGTTGGCGCAGACGGTTCGCGC
GCAAACGTCGGTGCTGGACGCGTTGAACGATCCTCAAAACCGTTATGCGCTGTGTCTGAA
TTGCGGCGACGTGCGTTAACGTCTCCCTGAACAGCCCGGCTCAGCCGGGCTGTTTTTAGC
GCCGAAACCTTTTTATAATCCCTGCCTTTCACGGCTAACCTTTTCTCTAACCAACAGTGT
CCCGACCCAGACTATCCATGCAAAAGAAATCCATTTATGTCGCCTATACCGGCGGTACTA
TCGGCATGCAGCGCTCCGCCCACGGTTACATTCCGGTTTCCGGCCACCTGCAACAACAGC
TGGCGCAGATGCCGGAATTTCATCGTCCGGAGATGCCCTCGTTCACTATTCACGAATATA
CGCCGCTGATCGACTCATCCGATATGACGCCGTCTGACTGGCAATCGATTGCGGATGACA
TCCAGCAACACTATGACCAGTACGATGGTTTCGTGATTCTGCATGGCACCGACACCATGG
CATTCACTGCTTCCGCCTTGTCTTTCATGCTGGAGGATCTGTCCAAACCGGTTATTGTGA
CAGGGTCACAAATTCCGCTGGCGGAACTGCGCTCAGATGGGCAAACCAACCTACTCAATG
CGCTGTACGTGGCGGCCAATCACCCGGTCAACGAAGTCAGCCTGTTCTTCAACAACAAAC
TGCTGCGCGGCAACCGCACCACTAAAGCACACGCCGACGGCTTTGACGCCTTTGCCTCGC
CGAATTTTCCGCCGCTGCTGGAAGCGGGTATCCACATCCGCCGCCTGACGCCAGCCAACC
CCGACCCGATTAGCGGGCCGCTGATCGTGCATGCCATTACGCCGCAGCCGATCGGCGTGG
TGACGATCTATCCCGGCATCTCTGCCGATGTGGTAAGCAATTTCCTGCTTCAGCCGGTAA
AAGCGCTGATTCTGCGTTCGTATGGAGTCGGCAACGCGCCCCAAAGTTCGGGCCTGCTTG
ATGAACTGCGGCGCGCTTCCGAACGCGGCATCGTGGTGGTTAACCTGACGCAATGCATTT
CCGGGCGGGTCAACATGGACGGCTACGCTACCGGTAATGCGCTGGCGCAGGCTGGCGTCA
TCAGCGGGTATGATATGACGGTTGAAGCGGCACTGACGAAACTGCATTATCTGTTAAGCA
GGAACGATCTTTCCCCTGACCAGATTCGCCAGTTAATGCAGCAAAACCTGCGCGGAGAAC
TGAGCGATAAAGATTAAATCGCCTGCAACCAATACACAGCATCCAGAACATAAAAATAGT
AATAAGAAGACCACAATATGAACAGAGCACTCTTACTGGTGGATCTCCAGAACGACTTCT
GTGCGGGCGGCGCCCTGGCCGTCTCGGACGGCGATAGCGTGGTCGCGGTGGCGAATCAGG
CTATCGCCGCTTGCCAGCAGGCCGGGGTAATGGTCATTGCCTGCCAGGATTGGCATCCGG
CGGATCATCGCAGTTTTGCCGTCAATTCCGGCACCCAGGTAGGTGATCTGGGCGAATTGG
ACGGCTTACCACAGATTTGGTGGCCGGTGCATTGCGTACAGGGTTCGCCCGGCGCCGATT
TCCATCCCCGGCTGAATCAACAGGCGATAGACTGGGTGGTACGCAAAGGAACACACCCCT
TTACCGACAGCTATAGTGCATTTTTCGACAACGGCCACCGCACCCGCACCGATCTGTATG
ACTGGCTGAAAGCCAGAGACATTACCCAACTCACCATTATGGGGCTGGCAACCGATTACT
GCGTTAAATATACCGCGCTGGATGCGCTGGCGTTGGGTTATCAGACCGAGGTGCTGACGG
ACGGCTGCCGCGGCGTTAATCTGCACCCGAAAGATAGTCAGCAGGCGCTGGAGGTGATGG
CGAAACACGGCGCCACGCTGACGAACCTGCCCGCTTTTATCGCGTCGCTCAGCCAGTAAT
TCATGCGCGCATCACGCCAGTTGCCGATGCTGGTGCGACCGGGTTTAGTCCTGCGGTTTC
AGGGTAGTGATAGGCTTTAGAGCGGTGGCAGGCTCCAGGGGAGTGATAATATCGCCGGCA
AAACGCTGCTTGAGCTCCTGCTTGCTTTTCATTTCGATTTCACCACGGGTGTTGATCGTC
ATGTGGTCCGCCTCGGCGTTATTACGCGCCTGCCACAGCATGACCATCTGCAACGCGTTT
TCCTTTTGCTCCGCCGTCAGGGTTACCCCGTCCGGCCATTTTCCCAGTTCCACCGCCGTG
ACCAGACGCTGGTAGATTTCCGGGGTCATGCTGTTTATTAAATCATCCAGTTGCATGTTT
TTTCTGCCTGAAGTCAGATTTTAGCTGAAACGTTTCAAGTCAAAGTATTGTATTAGCGAC
GTTAACCATCGGTCTGTTGACCGCTTTCCGTATCGATAAAGCTGAGCGACGCAGAGTTCA
CGCAATAACGCTCGCCGGTGGTGTCCTGCGGGCCGTCGGGGAACACATGCCCCAGATGCG
CATCGCAATGACCACAGCGAATTTCGATACGGCGCATATGGTGGGTGTCATCTTCCAGAT
AACGGATGGCATCCTCCGCCACCGGGCGATCGAAGCTTGGCCAGCCGCAGCCGGAATCAT
ATTTGTTGTCGGAATAAAACAGCGGCTGATGACAGCACAGGCAGTGGTAAACCCCGGTAC
GCTTGTTGTGCAGCAGTTTGCCGGTGTAGGGACTTTCCGTCCCCCGCTGCTGCGTGATAT
GCCGCTGCAGATCGGTTAACTCGTCCAGATTACGTGGTGAAACAGTTATCTTGGTCATCA
GGTTCTCTCTGAAACACGGTTTTTTCGCCAGAGCGATGAAGCATAATTCTAACAAAAAGT
TAACACCGCTACAGCCTATTTTGACCTACACTTAGTCCCATGCGGCAAAGGCATTTTTAA
TTGTGATCTCAGTCACAATTACACCTATGGCAGGTGTTTCCATGCCTGTGTATTCCTCAT
ATGATTAGGTTATGCACTTTAATTAGGCTGATAGCTGTTTATCGCGCAACTGTTGAACGG
ACTTTTGACTTACCGCAACGATTGACACGATTCCGCTTGACGCTCAGTAAGGTTTTTGTA
ATTTTACAACCAACCTTTTATTCACAAACCAATAGCTGGTGGAATATATGACTATCAAAG
TAGGTATCAACGGGTTTGGCCGTATTGGCCGTATCGTTTTCCGCGCTGCCCAGGAACGTT
CTGACATCGAAATCGTTGCCATCAACGATTTGCTGGATGCGGATTACATGGCGTACATGC
TGAAGTATGACTCCACCCATGGTCGTTTCAACGGTACCGTTGAAGTGAAAGACGGTCACC
TGGTTGTCAACGGCAAAACCATCCGTGTTACCGCTGAGAGAGATCCGGCTAACCTGAAGT
GGAACGAAATCGGTGTTGACGTTGTCGCTGAAGCAACCGGTATCTTCCTGACCGACGAAA
CTGCTCGCAAACACATTCAGGCTGGTGCCAAGAAAGTGGTTCTGACTGGTCCGTCCAAAG
ACGACACCCCGATGTTCGTTATGGGTGTTAACCACGCCGCTTACGATGGTCAGGACATCG
TTTCCAACGCTTCCTGCACCACCAACTGCCTGGCGCCGCTGGCTAAAGTCATCAACGACA
AATTCGGTATCGTTGAAGCACTGATGACCACCGTTCACGCGACTACCGCTACGCAGAAAA
CCGTTGACGGCCCGTCTCACAAAGACTGGCGCGGCGGCCGCGGTGCTTCTCAGAACATCA
TCCCGTCCTCTACCGGTGCTGCTAAAGCTGTAGGTAAAGTGATTCCGGCTCTGAACGGCA
AACTGACTGGTATGGCGTTCCGTGTACCGACCCCGAACGTATCCGTGGTTGACCTGACTG
CCCGTCTGGAAAAACCGGCTACTTACAAAGAAATTTGTGCCGCTATCAAAGCCGCTTCTG
AAGGCGAACTGAAAGGCGTTCTGGGTTACACCGAAGATGACGTGGTATCCACCGATTTCA
ACGGCGAAAAACTGACTTCTGTGTTTGATGCCAAAGCCGGTATCGCACTGAGCGACACCT
TCGTGAAACTGGTTTCCTGGTATGACAACGAAACCGGCTACTCCAACAAGGTTCTGGATC
TGATCGCCCACATCTCCAAATAATGTGGCGATGAACAGATGATGAAAGGGCGACGTGAGT
CGCCCTTTTTTATTGGGTATATACCCGTCATACTCCAAACTGCAGGTGTGTTGGCTACCC
TCACAGTCACTTACTTAATGTAAGCTCCTGGGATTCATTCGGTTGCCGCGTTACAAGGCG
CTTAACGAGCCTTGCCCTGTCGGGCCAACGCACTGCGTTGTTCAACACGCAAGCGTGTTG
TCCTACAACTCGGATTATTTTGGGTATACAACAAGACCATCAAGGCAAAACCAATACCAT
GAACGATAAAATTTATTCACTTCCTATCAATAACGCGATCACTGCGCATCTGAGCCAGCG
CCAACTGGACCAACTGCCGATTATCGTGGTGGATCATCCGCAGGTTCGTGCCGCCATCGC
GCTGCAAGGCGCGCATCTGATTAGCTGGCAGCCCAAAGGTGAACAACCGGTACTGTGGCT
GAGCGACAATACACCATTCGAGCACGGCGTAGCGATTCGTGGCGGTGTGCCTATCTGTTT
CCCTTGGTTTGGCCCGGCTGCGCAGCCCAACCACGGCTTCGGTCGTCTGCTGGCGTGGGA
GTTCACCTCTCACAGCGAAGACACGAACGGCGTTACCCTCACCTTCACGCTGCGTGATTC
AGAACAAACACACGCCGCCTGGCCGCACGCGTTTACCGTACTGGCTCGCTTCCATTTAAG
CGCGCAGGAATGCCGCATGGAACTCGAATGCCACGGCGACTACAGCATCACCAGCGCGCT
GCACACCTATTTCCAGATTGGGGATATCAGCAAAGTCCGCATTGGCGGCCTGGGCAACAC
CTTTATCGACAAAGTTAACGATGGCAAAACCGATACCCAACAGGGCGACCTGACCTTTGC
TACCCGTACCGACCGCATTTATACCCAGCCAGCGCCACTCAGCCTGATTGAGGACCCGGT
GTTGCAACGCACTATTGAAGTGCATCATGCTCACCACAGCGACGTGGTGGCCTGGAACCC
GGGCGCAGAACTGTCTCGCACCATCAGCGACATGACCGATGACGGCTACCAGACTTTTGT
GTGTGTTGAAACTGCATGCGTTACCCAGCCGCTCGTGGCAACCACGCAAGCACCGGCGCG
TCTTACCTCCACCATTCGCCTGCGTAAATAATCTCTATTCTGCTCATGGCTGGCTTTTGC
CAGCCATGCTTCGATTACACCACATCCAGCGGCTGTTTACGGTGCGGGGCGGGATAAGCC
TCATCCAGTATGGCGAGCTCTTCAGGTGACAACGTCACTTGAAGCGCGGAGGCATTTTCT
TTGACATGCGCCAGCGTAGCGGCTTTAGGAATGGCGATGACGCCAGGCTGGCGCGTCACC
CAGGCCAGCAGCACCTGTGCGGGCGTCAGCGTATGTTGCTGCGCTACGCGCACCACCGCC
GGGTGAGCAAACAGGTCATGGCGCAACTCCCCGGCCTGCGCCAGCGGGCAATAAGCCATG
ACCGGAAGCCGACGTTGCTGACACCAGGGCAGCAGGTCATACTCAATGCCCCGCGACGCC
AGATGATACAGCACCTGATTGGTCTGACACTGCTCTCCGCCCCGGCAGGACCATAACTCT
TCCATGTCATCGGTATCCAGATTAGAGACGCCCCAGCGTCCAATTTTGCCCGCCTGTTGC
AACTTTTCCATCACGGCGATGGTATCTACCAGCGGAATGCCGCCGCGCCAGTGCAGCAAA
TACAGATCGATATAATCGGTTTGCAGGCGTTTCAGGCTACGTTCACAGGCGGCAATGGCC
CGCTCGCCGCCCGCATTATGCGGATACACCTTGGAGACCAGATAGACACGGTCGCGACGG
CCACGAATCGCCTCTCCCACGACCTCCTCCGCCCCGCCGTCAGCGTACATTTCCGCGGTA
TCGATCAGTGTCATGCCCACATCAATGCCGGCCTGTAATGCGCTGACTTCACTGCTCCGC
CGTTGGGCGCTTTCTCCCATAAACCAGGTTCCCTGACCAATAGCGGGAACCGCGTTTCCA
TCAGGAAATGTTACCTGTTTCGTCATGTTATTCCTCCCCCTGTACTTAGGGTAACAAACC
CCGAGCGCTCCATTAATGTGCAAATGGGGTGAATCCACCCCATTTTTGTGCAATCAATGC
ACAATCACTGCGCAATTTACTTCAGAAGGTATAACTGACGCCGCCGCCCAACATCAGGCT
GTAGTTTTTATCGACCATCGGGCTGTTTTTGATCTCATCCGACAGCCGGATATAACGCCC
GCTGACCCAGGTACTCCAACTGGAATTGATCTTGTAGCCGGCGTTCAGTTCGACATACGG
CGACCAGCCATCATCCGGCTGATAATTGCGCAGTCCGGAACGGGCCGATTCGTCGCCGGT
GACACCATAATAGTAGCGGTTCTGATTTTCGCTCGACCAGGTGATCCCCACGCCCGGCGT
CAGGCTCCAGTCACCGTCGTTGAAGCGGTAAAGGTAGGCGGAGTCCCACACCAGGCCGTT
GCTGTAATCCAGCGTGTCGCCGGCCAGCATGGTGCGCAAGGTGCCCCATTGCGCATCGTA
ACGATAGGATAACCCCGCCATCAGCGTACCGCGCCGACGCTCAAGCTGCTTCATCTGGTT
ATCATCGCTATCGCCCGGTTTAAACCCGAACGGGTTGTAATACGCCGTCAGCGACAGCTT
GTTCTGCGCGTCATTCCACAGGTAATACCCGCCCTGCAGGCCGCGCAGATAAAAGCTCTC
ACTTTCATAAGTCACCAGCGGAAAAGGATACACATGACCGTTATCACCCCGGTATACCGG
GGTCTCTCCGACCGCGCCCAGTCCCAGTGAGAACTCGTCCGCAAAGGCCGCCGGAGCCGC
TGCCGTGCCGGCCAGCGCCGCCATTAAGAAAGTTAACACGTAATTTTTCACGATTGTCGG
TTCCCATTCAGTGTTACGTATTTGATCACTTCCAGCAGAATAGCAGCGCAGGAGTCCTAC
ATACATCACATTAATGTGAAAGATACATAAGTTATAACGATTTCGTCTGCCTGCCAGCAC
CCCGCATCAGGGCTGCATTGGCAGATAAAAAAGCCGATTGTGGGCCGCCTCACCGAAGTG
AGTCATTGAAATATCTTAAAAATGCGACGAAAGATTAGAGGAAATTTTATGGATGCAAAC
TACGCTTTAAACAAGGATGAGGATTTCCGCTGAGTGTAGCTGGGCGCCAGTTGCCTGCCC
CTTCCCGCCGACCAAAGTTGGCATAAGGGTTGCTGTATCTCAGTAAGCGGTCTTCTTCCG
AGAGAGCCATCCATTAAACAGGCTGTATACATACCATTCGCTCTCTTACTCTGTGTTAAT
CGACGAAGGACGGGCAACGCTATGAACATATTTGATCATTATCGCCAGCGTTACGACGCT
GCCAAAGACGAAGAGTTCACTCTGCAAGAGTTCCTTACCATCTGCCAGCAGGATCGCAGT
GCGTATGTGAACGCCGCTGAGCGATTGTTAATGGCTATCGGTGAGCCTGTTATGGTCGAC
ACCGCTCTGGAACCGCGTCTGTCTCGTTTATTTTCCAACCGGGTAATTGCCCGCTACCCT
GCGTTCGAAGAGTTCTATGGTATGGAAGAAGCCATCGAACAAATCGTCGCCTACCTGAAA
CACGCCGCGCAAGGGCTTGAGGAGAAAAAGCAAATCCTCTATCTGTTGGGTCCGGTGGGC
GGCGGTAAATCTTCGCTGGCTGAACGGTTGAAATCGCTGATGCAGCGCGTTCCCATCTAC
ATTCTGAGCGCCAACGGCGAGCGCAGCCCGGTCAACGACCATCCGCTCAGCCTGTTTAAC
CCGCAGGAAGACGCGTTGATCCTGGAGAAAGAATACGGTATTCCGCGCCGCTATCTGGGC
ACGATCATGTCGCCCTGGGCGGCCAAACGGCTGCAGGAATTCGGCGGCGACATCACCAAA
TTCCGCGTCGTCAAGGTGTGGCCGTCCATTCTGGCTCAGTTGGCGATCGCCAAAACCGAA
CCGGGCGATGAAAACAACCAGGACATTTCTGCGCTGGTCGGGAAAGTGGACATCCGTCAG
CTGGAGCATTTCGCCCAGAATGACCCGGACGCCTATGGCTACTCTGGCGCGCTGTGCCGG
GCCAACCAGGGCGTGATGGAATTTGTCGAAATGTTCAAGGCGCCGATCAAGGTACTCCAC
CCGTTACTGACCGCGACTCAGGAAGGCAACTACAACGGCACCGAAGGCATCGCCGCCCTG
CCGTTCAACGGCATTATTCTTGCGCATTCCAACGAATCGGAATGGGTACAGTTCCGTAAC
AACAAGAATAACGAGGCGTTCCTTGACCGTGTCTACATCGTCAAAGTGCCTTACTGCCTG
CGAGTTTCCGAAGAGGTCAGAATTTACGACAAGCTGTTGATAAACAGTGAGTTGAGCCGC
GCCCCCTGCGCACCCGGCACGCTGGAAACACTGGCTCGCTTTTCCATTCTGTCGCGGCTG
AAAGATCCGGAAAATTCCAGTATCTACTCCAAAATGCGGGTATACGATGGTGAAAGCCTG
AAAGATACCGACCCGAAGGCCAAGTCGTATCAGGAATACCGCGATTACGCCGGCGTCGAC
GAAGGCATGAAAGGGCTTTCCACTCGTTTCGCCTTCAAGATCCTCTCCCGCGTGTTCAAC
TTTGATCACAGCGAAGTGGCAGCCAACCCGGTCCACCTGTTTTACGTGCTGGAACAGCAG
ATTGAGCGGGAACAGTTCCCGCAGGATGTAGCGGAAAAATACCTGGAACACCTGAAAGGC
TACCTGATTCCGAAATACGCTGAGTTTATCGGTAAGGAAATCCAGACCGCTTACCTTGAA
TCCTACTCGGAATACGGTCAGAACATTTTTGATCGCTACGTGACCTATGCCGACTTCTGG
ATTCAGGATCAGGAATACCGTGATCCGGACACCGGCCAGCTGTTTGACCGCGAGTCTCTG
AACGCCGAACTGGAGAAAATCGAAAAACCGGCGGGTATCAGCAACCCGAAAGACTTCCGC
AACGAGATCGTCAACTTCGTGTTGCGCGCCCGCGCCAGCCACAGCGGCCGCAATCCGAAC
TGGACCAGCTATGAAAAGCTGCGTACGGTCATTGAGAAGAAGATGTTCTCCAATACCGAA
GAGCTGCTGCCGGTGATTTCGTTCAACACCAAAACGTCGACGGAAGAGCAGAAAAAACAC
GACGACTTTGTCGATCGCATGATGGAAAAAGGCTACACCCGCAAACAGGTGCGTTTGCTG
TGCGAATGGTACCTGCGTGTGAGGAAGTCATCCTGATGCCGTACATCGACAGGCATGTCG
TTTGGGGGAAACATGGCCTATTTCATTGATCGGCGTTTGAACGGCAAAAACAAAAGCGCG
GTTAACCGCCAGCGCTTTTTGCGCCGCTACAAGTCGCAAATAAAACAGTCGATTGCCGGG
GCCATCAACAAGCGTTCGGTTACCGACGTGGAAAACGGAGAGTCTATCTCGATCTCCAAC
TCGGATATCAGTGAACCGATGTTCCATCAGGGCCGTGGTGGGGTTCGTCACCGGGTACAT
CCCGGTAACGACCACTTCGTGCAAAACGACAAGATCGAGCGGCCTCAGGGTGGCGGAGGC
GGCGGATCTGGTCAGGGCGACGCCAGTCAGGATGGCGAGGGGCAGGATGAGTTCGTGTTC
CAGATATCCAAAGACGAGTATCTTGACCTGCTGTTCGAGGATCTGGCGCTGCCCAACCTG
AAAAAAACCGAACACCGGCAACTCAACGAGTACAAAACTCACCGTGCGGGGTACACCGCC
AATGGCGTCCCCGCCAACATCAGCGTGGTGCGTTCGCTGCAGAACTCGTTGGCGCGCCGC
ATGGCGATGACCGCGGGTAAACGACGCGAGCTTCACCAGCGGGAAGAAGATCTGGTGTTG
CTGGAAAACACCGAGCCGGTCCAGTTGCTGGAGGAGGAACGACTGCGGCAGGAAATCGCT
GAACTGCGCCAGCGCATCGCCAGCGTACCGTTTATTGATACGTTCGACCTGCGTTACAAG
AACTACGAACGCCGGCCGGAACCGTCAAGCCAGGCGGTGATGTTCTGTTTGATGGACGTA
TCCGGTTCCATGGATCAGGCCACCAAGGACATCGCCAAACGGTTTTACATCCTGTTGTAT
CTGTTCCTGAGCCGCACTTACAAAAACGTGGAAGTGGTGTATATCCGCCACCATACGCAG
GCCAAGGAAGTGGATGAGCAGGAGTTCTTCTACTCTCAGGAAACCGGCGGCACGATTGTC
TCCAGCGCCCTGAAACTGATGGAGGACGTGGTCAAAGAACGCTTCGACCCTGCACAATGG
AATATTTACGCCGCGCAGGCTTCCGATGGCGACAACTGGGCGGACGACTCGCCGCTTTGC
CGTGAATTACTCGCCACTCGCCTGCTGCCGATGGTGCGTTACTACAGCTACATCGAAATT
ACCCGCCGTTCACACCAGACGCTGTGGCGGGAATATGAGATGTTGCAGAACAGCTTTGAC
AATTTCGCCATGCAACATATTCGCGATCAGGACGATATCTACCCTGTCTTCCGAGAAATC
TTCCACAAACAAACCGTCGACAACTAACCTGCCGCAGCCAGCCGTTCACGCGCTGGCTGT
TTTTCCCTTCTGAATGGTATCTCCCCCCTGTTTACTGGTGGCTGGTTTATTGTCGCCATG
AGTTCACCCATCAAACTGCACTTTTCCGCCTAAGACCGGGTGCTTTATCCCTTTTTAATA
AGGGTTTTTATTTTAAGTGTTATGTTATAACATAATCATAATTGCAATAAATTTTCACAC
TTTCGGAGTGCCGTGTGCTGGATGTCAGGCAGTTAACACTTTGTATCGATGGGAACCACA
AGATTCATGACGTCAGTTTCTCCCTCGCGCCCGGTGAGCGCGTCTGCCTGCTGGGCGGTT
CCGGTTCCGGCAAATCCCTGACGGCGCGTTGCCTGCTGGGCGCGTTACCTATCGGCAGTC
GACTCAGCGGCAGCATTCGTCTTCAGGGCCACGACGTGACGGGATTGCCGTTGTCACAGC
GCCCGCCAGATGAACGCCCGGCGGCCATTTTTCAGGATTCAGCCACGTCGCTCAACCCGT
TATTCACTGTTGAAGCGCAACTGCGCATGGCGCTAAAACATCAGCCGACTCATCGGCCGC
AGCCGGATTTGCTGCGTGCGGTCGGCTTTGCCGATCCGCAAGCCGTGCTCACGCGCTACC
CCGGCGAACTCTCCGGCGGCCAACGTCAGCGCCTGTGTATTGCACTGGCATTACTGTGTG
AACGTCCGTTATTGATCGCCGATGAACCCACCACGGCGCTGGACGTGGTCACACAGGCGC
AGGTACTGCAAACCTTGTTGGCTCGGCTGCACCAATCTCCGCACACCAGCCTGCTGTTCA
TCACCCACGACATCACGGTAGCGGCCATGATCTGCCAGCGTGCGCTGGTGATGGAGAACG
GCCGGTTGGTTGAGCAAGGCGACATGCGTCAGTTGCTGACGCATCCCCGCCATTCTTATA
CCCGTGCGCTGGTATCGGCGGCGCGTCAGGCATCCACTGGCGCCGCTTTTCCCCGCCAGA
ACCGCACGCCATCCGCACCATGTTCACAGGCCAGTTAATGTTATGCACCACGCGTCTTGC
ATGCTAAGTGAAGCCCCCTTTTTACAACTCCATCAGGTCAGCCACCAGTATCAAACAGCG
GGTATGTTGACACGCCGGGCAACGGCCACTCCGTCGCTGCAGCACGTCAGTCTCGACCTT
CATGCGGGAGAACGCGTGGCGCTGGTGGGCGCATCCGGCTGCGGCAAATCCACCTTGCTG
AAAATTTTGCTGGCGCTGGAGTCGCCGATTCAGGGTACGGTGCATTGTCAGGGGCGCGAG
GTGCGGCCGGATCGCGTAGCCCGGTTACGCTGGTACCGGCGGCTGGTGCAATACATCCCA
CAGGATCCGGCGGGATCGTTAGCGCCGCATGCCTCGGTATTCGCGCTGATCGCCGAACCG
CTGCGGCAACTGGGGATGGCGGAAAACCTGAAACAGACGGTCTGTGACGTGCTGGAGCAG
GTCGACCTGCCGTTAACCCTGCTGCATCAGCGGGCCGAATCGCTATCCGGCGGTCAGGCT
CAGCGAGTCGCCATTGCCAGAGCCATTGCGCTACGCCCGGCGTTTCTGCTGGCGGACGAA
CCGGTGAGTGGGCTCGACCTGCCGCTGCGCCAGCAAATCACTACGCTGCTCGATACGCTA
TCGCGCCGTCATGGCATGGGATTATTGCTGGTTTCCCATGACCTGTCGGTCGTGGCGGCA
CTCTGCCAGCGGGTATTGGTGATGTACAACGGCAGTCTGGTGGAAGACCGCCCGCTGTCA
GAACTGCTCGCCGAGCCATTCCATTTTCATACCCAGGCATTGCTGGCGGCCGTGCCGACG
CTGCCGGCTTTTGATTGAACTTTCCAATACCATAAGGAATGCGTATGTTTCGCTCCCCCT
CTCTGAAGGTGGTTGCTACGCTGGCATCCACCCTGTTGCTTGCCGGTTGTTTTGACAAAC
CGGAGCCCGCCGCCACCGGCGCAGACTCGTCGCGGATTCGGCTGGCGATGCTGCTGCCGC
CGCGTTCAGCATTGTCGCCATTCAGCGATGATGCGTTCAAGCTGTCGCGCTGGCGTGCCG
GCGAAACGCTGGTGGTGCTTGATGCCAACGGCGATGCGCAACCCGCGCTGGCGACGCACT
GGCAACAACTGGATGCGCTCACCTGGCGCTTTACCCTGCGCGACGGCGTCAAATTTCACG
ACGGCAGCGATTTCAACGCCAGTGCCGTGGTCAATGCGCTGACCGCCGCCACACACGCCA
CGCCGAAACCACGCATCCTTGACGGCGTAACGCTGAGTGTCGTAGAGGAAGACGCTCACA
CCGTGCAGATTAAAACCGCCACCCGCGACCCACTGCTGCCGCAACGGTTATCCAGCCCTC
AGCTCACCCTACTCTCGCCCGCCGCTTACGGCGCCAACGGCGTGGTCAGCCCGGTCAAAA
CCGGCACCGGCCCGTTCGTTCTGACGCAGGTTAACGGCACCAGCAGCGCTCGGTTGGATC
GTTTTGACGGCTACTGGGGCAACAAAGCCACGGCACCGGGCATTGATGTCGATTTCGTCC
CGGACAGCGCCGCCCGTACCGCCGCATTACGCACCGGCACGGCCGATCTGGTGGAGGCGA
TCCCGGTTTCGCAGGCCCCGCTGCTGGACCCAGCGCTGGTGCATGAAGTGCCGATGCCTC
GCACCAACACGCTGTACCTCAACACCCGGCGTGGTGTTTTCAGCGATCCGGGTCTGCGGG
CCGCAGCGCGTGATGCAATCCACCGCGATATTCTGGTCAAAAACGTGTATGAAAACCGGG
CTGACGTGGCGGCCGGGCTACTTGGCCCAGCGGTACAGTGGGCCGCGGCGCTGCGTCAAC
CGGTGGTGGCACCCACCGCAGCCCGAGCCCCGAACGGCGCGACGATCACGCTGGCGACCT
TCAGCGACCGGGCGGAGTTGCCGGAAGTGGCGGTTTATCTGGCCCAACAGTTGACCGCCG
CCGGCTTCACGGTGAAACAGGAGGTACGCGAATATTCGCAGATAGAAGCGGATGTGCTGG
CCGGCCATTTCGATGCCTTTATTTTATCTCGCGCCACCGTGCTGGATTCAGGCGATCCGG
TGGCTTACCTGTATAGCGACTTTTCCTGCAAAGGCTCATTCAATATTTCGCAACTGTGTA
ATCCAGAAGTGGACGACGCGCTGAAACAGGCGGCCGCCACCCCCGCAGGAGAGGCGCGAC
GCCAGGCGATCATGGCCGCCGAAAATCTGATTCTGGCGACTAACGCTGCTATTCCATTGC
TCCACGAGCGGGTGATTCAGGGCGAATCCGCCCGTTTGCGTCAGGCTATCCGGGACCCGC
GTGAACGCGCCCTGATCGATGTACAGACCCACATCGATGGAGCACATGCCAAGCCATGAG
CGATACGTGGTTTCGGTTGCCTGCAACACTACGACCCTCGCTGCTGGTCATGGCCTCACG
CCTGTTGACTGCCCTGACCCTCATCGTGCTGATCGGACTGCTGCCCTGGTTGTCTGACGC
CGACCCGGCGCTCAGTCTGCTGCGCGCCCGTTCCAGCGAGCAGGAGGCCACGGCGGAAGC
GCTGGATGCCATTCGTCAGCATCTGGGGCTGGCGCAGGGACCGTGGGCGTTCTTAAGGAA
CTGGTTAACCGGTTTATTGCACGGCGATGCCGGCCTGTCCTGGGTATCCGGCAAGCCGGT
GTTGCCCGGTATGCTGGACGCCGCAGGCGTGTCACTCACACTGATGCTGGCGGCATTGGC
GGTAGCGATCCTGCTGGCTCTGCTGCTGAGTTGGCCAACCCTACAACGCGGGTTGACCGG
CGATAACCGGCGCAGTAACGGTGCGCTAGCCACCGCCTTCACAGCTATGCCGGAGTTTCT
GCTGGCGTCGTTCCTGCTGATTGTCGGCGCGGTCTGGTTGAAGCTGTTGCCGCCTTATGG
CTGGCAATCATGGCAACACCTGACTCTGCCCGCGCTGGCGCTGGGTATTCCGGCGGGTGG
CTTGCTGGGTAAACTGTTCAGCGATGCATTGACCACCACATTCAGCGAGCCCTGGCTGCT
GACCTGGCATATGGCCGGCTTTTCCCGTCGTGACTGCCTGCTGGGCGTCATTCGTCGTGC
CCTGCCCGCTATTCTGCCGCAGGTCAGTCTGGTGCTGGTCGGGCTGACCGGAGGCGCGGT
GGCGGTGGAAAAGGTGTTCGCCATTCCCGGACTGGGGCGGGCGACATTAGGAGCAGCGGC
GGCTCAGGATCTACCGGCGTTGCAATGTGGCGTACTGATTCTGCTGGTTATCGCGGCACT
CGCGGGGATGAGCTCGGCGTTGTTGCGCAGCGGTCTGCTTGGTCATGCGCTGGAAAACGG
TTCCCTCTCTACGCCTGCCAGCGCTATTAAAGTGACGCGCCGTCATTACCGTTTGCCGTT
GTTCATCGCGTTGTTGCTGACAGCAATAGTGCTCACCGGCCTGCCGCGTGATCCCTTCGC
TTCCGACTTTGCCCGCCTGCAACCGCCTGACTGGTCATTGCCGTTCGGCGCTGACGCCAC
AGGCCGCGACATGCTGGCGCGGGTCGCGCACGGGGCGTTATCTACCCTGTTCACCGCACT
GGCGGTGACGCTCTGCTGCCTGCTGCTCGGCCTGCTCCTCGGGCTGTTTCCTCGCCTGCT
CAGTGGCCCGGCCGAAGTGGCCAACGCCATGCCGCCGGTGATCGCCGGCATGGTGGTCGC
CGCATTGTACGGTCCCTCTACATCAGGCGCAGCGCTTGCCGTTGCTCTGGTGGCCTGGGC
GCCGCTGGCGGTGCACACCGCGTCGCTGGTGACCGAAATCACCGCTCAACCGTATATCCG
CATCACGCCGCTATTTGGCCTAAGCCGCTTCACCTGCGTCATACGCTACGTCATTCCGGC
GCTGATAGGACCGGTCACCCGTCATGCCATGCTGCGCCTGCCCGGCATCGCGCTGGCGCT
GGCATCGCTCGGCTTTCTGGGATTAGGCGAACAACCGCCGACACCGGAATGGGGACGCAT
ACTGGCGGAAGGCATGCCCTATGTCGAACGCGCCGTCTGGACGGTGTTGCCGCCCGTTTT
CGCATTGATTCTGCTATCGGTACTGGCTGTTTCGCTCAGCCAATGGTCACGACGATGAAA
GGCGACATCAGGTTGTGCAATACCGCACAACCTGATGCCATCGGATAACGCCCCGGCCCA
GTCATCGCGGGCAAAAGCGCGGTCATCTGTCCAGAGACTGTCGGCCGACCGGCCTCAGTC
GCGCACTTTACGGTAAACCCACAACACCACAATGGCGCCGACCACCGCCACCGCAAAACT
ACCGATATTAAAACCATCGACTTTGCCAAAACCAAAGAAAGTGCTGATCCAGCCGCCGAC
CACCGCGCCGACCACGCCCAGCAACACGGTCATGATAAAACCACCGCCATCTCTGCCCGG
CATGATCCACTTTGCCAAAATACCGGCAACGAGACCGAAAATAACCCATGAAATGATTCC
CATCCTGTCCTCTCTGTCAGTCGCGCATTAAGCGATGTTCCGCAATAATGATGTGTAACC
GCTAAGGGCTATACCTATAAAAGCGTAGCATAAGATGCATCGCTTACTTTGCCGCGGCCG
TGAATGCACATTTTTCCGCCACCTCTGGCGGTCATAGCCCAACACCGCAGCACAGCAAAA
TAGACAATGCCACTAGGGAGTGACAGCCAATTGACAATCACGCCAAACAGAAGAATAACA
ACCGGCTTTTACGGGAAATAAAAAGCGCCTGAACAGTCATTCAGGCGCTCCCGTTGTTCG
TATCGGCACGGATACGGCGGCAATGTTTATCTGCCTGCGATAGACAAGCGAAGATTATTG
ATCGGCAACAAAATAGTCATTATCACCGGTCATCGGAATATAAACCCTGACCCATTCGTC
GCCTTCCATCAGTTCCCAGCTGTGCCCTTCGCCATTGGTATCCTCAGCCAGCAAAACCGT
TCCCGGCGACAGAATAAATGTAGAACCGTCACTGACTTTGAATTTCAGCTTACCTTTCAG
CGTAATGACATATTGTTTTCTCGGCGCCGGGTGCGTGCTTTTCTCCCACGCCTCCACCGA
GTTATTAATCCAGAAATTTTGCGCGGGTATTTTTTCCAGCACAGGAATGCTGCCTTTCAG
ATAAGCCGAATGGCTATCCGGTGTGGTGATGAGTTTAATTGCCGGAATGCGCGGAGGATT
AGTTGACGTTCCTGCGATGACGTTCAGCGGTATCAACGATGCTATTGCCATTAATAAAAA
TATTTTAACTTTATTCATTACTACCTCAACTCCCTGTTTAATTTGAAGCCATTGATGACC
AATAATTATCTCTCTGAAAATTTCGTTGTGAATTATACGAAAATTATTCGTCAGATAAAC
AAATGTGCATTCTGAATATCATTATTTATTCAATAGGTAATAACGATGAAGATATAGGAA
TTATCCAGCCGTCCTGATAGGAAACCAGAACATATAATCAGGTAACCAATATCATCTTGC
AGACAAAGGGGTTCCTGAAGGCTCATCGGTTTTTACACCTTACCTCTGGCAAGAAAATCA
ACGGCACGTTTCCGTTCCCCGTATGAATAACGTCGTTTTCTTCGTCCTTACCCGGCAGCT
CACCCGCTCCCAGGTAAGATCAATGTCGATCTGGCCGACTCGACTTCATCAAACCCGGCC
GTTATGATCGCCCTTCCGGGCCTGCCACTCGCCGTCTCGTTGTGGTGAGGTATCGTCTCG
CCCGGCGGTAGACCTGAGGTCATCTCCCGCCTGGGAGCTTTACATGGAATATCACAATGA
AAAAAGTAGTGCTGTCGCTTATTGTCTCTGTGTTGTCGGCCCAGGCGTTAGCCGCGCCGC
AACTGGCTAACCTGAGCAAGCTGGAATATGGCCCGCGCTGGGCGTTCAACCGCGAAGAAG
TTCAGTTGATCTGCAGACCCGGCCATGCCATGTACGTGATCAATCCCAGTACGCTGGTGC
AATACCCGCTCAATGACGTGGCGCGTGAGCAGGTCAACTCCGGCAAGATGAACGCTCGTC
CGCTGGAAACCCTTCTTCTGGATGACCCGCAGAATCCGGGCCAAAAAATGAGTCTGCAAC
CCTTTATCGACCGGGCAAAAGCCCTCTGCCAGTAGCGCATATAGCACTCCTGAAGAGAGA
GTGGATTACGAATACGCGGGTTTGCGCTGGTTGTCACAAAGTGTACAGATTGTTTCAGAA
TTGACCGTCAAAAACTGGGCCAGACTGGCAAACGAAAGTGAGTCGTCTACGCTTAAAGTG
CGGGTTGTGATGCAGCCCGCAACAAATGCCAACTTTTAGCGCACGGCTCTCTCCCAAGAG
CCATTTCCCTAGACCGGGCACAGGAATCGTGTTCGGTCTTTTTTTATGCCATTGATTTTA
AATGATTTATTTTTCAATGTCCGAAAATGTCCGAAATTTGTCCGAAAATCCGTACCCGGT
GTAAATTGCAACGGGTTAGATAATCATCATTATCTGTCGCAAGATAGACCTTTCAATAAC
AGGGATGTAACAAAAAGTTCAAGCTAAGCGACTCGAATAACCTATCCCAAGAAGCGTTAT
CATTAAGCAATCGTTCGCCTGCGAACTAATCATCGTATCGACCTTCACCACTCCATTGCT
GGTCACGCATTTGTCGATAATGCTGACGCAAACGTTCGAACTCAGCGGCTTTTCCGGCGG
CCATCTGTGCTTCACTCTGACCACTGGTGTAGAGAGTCTCCAGGCGTTGGCGACTGTCCA
GCACCAACCTGACGAACTGCTCACGCTGACGCTCTCCGGAGTTATCTGGCGGCGGCCCCC
TTGGGAGTGCCGCCACTGAGACAGCCCTGCTGTTCAACAAAGGTGGCGAAAGTTCAGAGA
AAATGACCATTCGTCATTTTCGCGACGGTGGATAAATGCGTTGGGTTTGCCGTAGCCCGA
AATCCCGTAGGCCTTTCACCAGCCTGGTCACGCGGCATTTTCTTATTGTTAATGCGTATT
CGGAGAATGGCAGCATAACAATGGGAGGTGGCCGTCCTATTGATATACATAGATAAGATA
AAATTCTGCATATTTGCTATTTGTACCACCACCACCTAACCTCTCTGGAGAGGGATAACT
GACAGAAGGATACTGACAGAGGGTAACTGAAGAATGCAGGAGCGCAGGCGAAGGTTTCTG
CTTAGCATCGGGAGAACTCGTCATGAATGTCCAACCCAAATATGCCAGTAGCGAATCGCC
GAACCCGGTCGAGGCTGTCGCCGAGTTTGCCAGCCAGATTGGTCATGAAGGCATCGATGC
CGTCATTTTCTTCTGCTCCCCAGACTACGACCTGGATGTTCTGGGCCGAGAGTTGAAGAA
CACCTTCTCCTGTCCCTGCATAGGTTGCACGTCCTCTGGACAGATTGGCACCGAAGGCTT
CCAGCACTCTGGACTATTGGGTCTCGGATTAGGCGGCGGTTTTCGCATCCACTCCTTCAT
GATTCAACCTTTGGTCAACTATACCGCGGTAGTGGCCGATATCGCCGAAGCAATTCGCCG
CGATAGTGAGGCCAGGCCGAACCTGCATCGTTTCGGTCTGCTGCTGGTAGACGGCCTCTC
TATGGTCGAAGAACGTCTGGTAGCGAACCTCTATCAGCAGATCGGCAACGTTCCTATAAT
CGGCGGCTCCGCTGGTGATGACCTACGTTTCGAAAAGACTCATGTCTATGATGGAAATGG
ACGGTTCATTTCCGACGCAGCCGTATTCGCTGTTATCGAGACCCATTCGCCCGTCACCAC
CTTTAAGGTCCAGCACTTCGAACCCAGCGAGGTAGAGCTAATCATCACCGAGGCCGACCC
GGAGAAGCGGCTCATCCTGGAGATAAACGGCGAACCTGCCGCTCAGGTTTACGCGGAAGC
CTTAGGTCTCACGGTGAACGAATTGACGCCGACGGTATTTTCCCGCAATCCGCTGATGCT
CTCCTTCGGTGATGAACCCTACGTCCGTTCCATACAGAAGTGGAACGACGATCTCTCTCT
CACCTGCTACTGCGCCATCGAAGAAGGACTGATCGTCGCCATCGGCAAAGCGGAGGACCC
GGTCCGAACCCTCAAACAGGCCTTTGACAAAGTCCGCGAGACGATTCCAGAACCCGCGGT
AATCATCGGCTGTGATTGCATCCTGCGTCGACTCCAGTTCGAACAGGAAGGGCTTGAACA
GCAGATCGGCAGCGTAATGGCGCAGAACCGGGTAATCGGTTTTTCCACCTACGGCGAGCA
ATATAACGGGTTGCACGTGAACCAAACCTTCACGGGCATCGCCATTGGAGGACAGAACGT
TGACTGAAGGAACATTTTCCGAAGCGTCCGCCAGTGGTTTGTCCACCGCCGAATACCAGC
GCAAGCTCACCGCCCGGGACAAGACCATTGAAGTACTCAAGCGCCGCATTGCACAAGAGG
CCAGACACAGCCACGCTACGCCCTTTGCCATCCTGGAACAAAACGTAGGCCTGGAGAAGG
TGGTCGCCCGCAAGACCGTGGAGTTAGAAAACGAACGCCAGGAGTTAGAAAAAACGCTGA
CCGAGTTGCGCTTCACCCAGGATCAATTGCTACAGGCTCAGAAGATGGAGTCCATCGGAC
AACTCGCCGCCGGCATCGCCCATGAAATTAACACGCCAACCCAGTACGTTTCCGACAATG
TGGGTTTCGTTAAGACAGCCACCGTTTCCCTTCTGAGCCTGTTGGACTCCGCGCTGGCGT
TGGCCGATGCCACACGGGGGAAAATGGCTGAAGAGCCCGTGATGGCGGAGTTCGACACCG
TTCTCAAGCGCACTAAACTGGATTTTCTGCGCCGCCAGATTCCAAACGCCTTAGACGAAT
CGCTGGAAGGCCTTGGTCATATCGCCAAGATCGTAGCTGCCATGAAGGAATTCTCCCACC
CTTCCCATAGCGAGAAGGAATTGGTGGATGTGCGCGAGGTCATCAACACGACGGTGACCG
TCGCCCGCAACGAATGGAAATACGTGGCGGAACTTGAGACCTGCTTCGAGGACGACTTGC
CGCAATTGCCGTGTCTGCGCGATATGATCGGTCAGGCCATTATCAACCTGGTGGTGAACG
CCGCCCACGCCATCGCAGATACCATTCAGGAAGGCATCAGGGAAAAAGGCAACATCATCA
TATCAGCGGCGCGGGACGGCGAGTATATGGAGATCCGAGTCAAAGACGACGGAGGCGGCA
TTCCTGCAGGGATCCGCGACCGCATTTTCGATCCCTTCTTCACGACCAAAGCCGTAGGCA
AAGGCACGGGTCAGGGGCTCGCTATTGTCTACTCGACCGTGGTAGACAAACATGATGGGC
TGATCCGTTGCGAGTCTGAAGAAGGCGTGGGGACGACGTTCATCCTGCAACTGCCCCTTC
ACTGCCACACAGAGGATGGCCCGGCATGCAAGTGATGTTCGTCGATGACGAAAGTCGGGT
GCTCTCCGGTATTGAGCGGGCCCTCATGATGCAAGACACCGAATGGGAATGCCGCTTTGC
CAATAGCGGCCAGGAGGCACTTGCGATGCTGGAGAAGAAGCCGGCCGACGTGGTGGTGTC
CGACATGCGAATGCCCTTCATGGACGGCGCTGAATTACTTACTCAGGTACGCGACCGCTG
GCCTGGTACAATACGCATCATCCTGTCCGGCTATTCTGAACCCGATGCCACCGTGCGTAT
GGTGGACGTCGCCCACCGGTTTGTATCCAAACCCTGTGACAGCACGGTGCTGCTGGAGAT
GGTAGGAAGCGCTCTGGCCCTGCGCGACATGTTCCAGGACCCCGCGGTGGTCGAGATAGT
GGGCCGCACCAGCCGACTGCCGGCTGCCCCCAAAGTGTTCACCGAAGTATGCCGTCTCAT
TGCCAACCCCGGCAGCGATACCCGACAGATCGCCGAACTGCTGGGCAGTGATCCTGCGTT
GAGCGCCAAGATTATGCAGCTTGCTAATTCGGCCTATTTTGCCAGAGGCGGTCACATTAA
TGACATCGGAAATGCCATCATCCACCTGGGTCTGGATCAGGTGCAGCTACTTGTTCTGGC
GTCTCAGGTCTTTGCGGACGCGAAGCTCGACCCTTATGTGGACCGGCTGCAACAACGTGC
GCTGCTCGCCTCAACCCTGGCCGCCAGCATCTCCGGTCATCAGGGACTGGAGCCGACCGC
CGCCTTACTTGCCAACATTGCGCTGCTTATCCCCGAACTGAGGGAATCTGACAACGAGGC
AACCACGACTCGCGACAACACCCCAATACACGCCGCGGTAGGCGCATATCTGCTGGCGCT
GTGGGGTTTACCTGTGGACATCGTGGAAGCCGTAGCCTGTCACACGCACCCCTCCCGTTC
CGCGGATAAAACCTTTGGCGCGATTGGTGCTGTGCATGTAGCGGTCGCTCTCGCCAATAA
CAGCGGCCCGGACCTGGACTATCTTGAACAAACCGGCGTGCTGAATAAACTGCCCCAGTG
GCAGAAAATGCTCGCCCACACGCAGGAAACTCTCGATGACTGAAACTGCCTTGCCCCGGG
TGCTGTGCGTAGACGACGAGCCCAATGTACTTGCTGCAATGGAACGTAACCTCTTTGGCG
AATTCGACGTTGTGGTGGCTCACAGTGGTGAAGCCGGCCTGGACGCCGTTCGCTGGGGAC
AGCGTTTTGCCGTGATCATGTCCGACATGCGTATGCCTGGCATGGACGGCGCCACCTTCC
TCGCCAAAGCGCGGGAAATCTCGCCCGACAGCGTACGTATCCTCCTCACCGGGCAAGCCG
ACGTGGAATCCTCCATCGCGGCCATTAACAAAGGGGCCATCTTTCGCTACCTCTGCAAAC
CTTGCCCCAAGGAGGAACTGGTTGCGGCGCTTAGCGATGCAGTCAGTCAGTACCGTCTCA
TCTGTGCGGAAAAGGAGTTACTGGAAACCACCCTAACCGCCTCGGTCAAGACACTGACTG
AAGTGCTCGCTATGGTTGCTCCCTGGGCTTTTCAGCGGGCGGCCTTCGCCCAGTCCTGTG
TTCGCCACGCTCTGTCCAAGCTGGAGTGGCCTGATGGATGGATATATACCATCGCCGCCT
CATTGAGCCAAATCGGCTGTGTTGGTATTCCCGCCGATATCGTCCAGGCCGACGCAGCCC
AGCGTAACCTCTCGGAGGATGAGAAAAAACTCCTTCAGGAGCACCCAGATGTCGCCGGCC
GCCTGGTGAAGAACATTCCCCGCCTCGAACTGGTGGCCGAGATCATCCGCCACCAGGCCG
GGGTTGCCCCGTCCAACGCCCCCACAGAGGTTATCCGCGGCGCTCACCTCTTGCGCGCCG
CTCTGGAACTGGAACGCCACGCTGCCCGGGGGCTGAGTCTGGAACATCCCAGGGAAATCC
TGCGCGTGGCGCGGCCGGCTATCCCTGAGTACATCATCAAATCGTTGGTTGATTTCCGCT
CTAACGTGGCCGGTACCCGCACTGTGCGCATTTGCGAATTAAAACCCGGTTGGATAGTGG
ATGAAGACATCCGCACCACCAACGACTTGATGGTACTCACCAAGGGCCATGAACTCACCG
ACACCGCCATCTCCGCCCTTCAACACCTCCTCGCCGCAAACGCCGTGAAGGAGCCGATCA
GGGTGCGTGGAATTCCGGATACCGCAACGTCTTCGTGACATCATGCCGGTGCGGCCATGA
TAAATAATAATGATATTGACCGTTCGGTAATCTCCGACCGGGTAGTATTCGCTAAAAACC
CACTGATTGCTCAGTGGGCCGTTTCCCTGGCGTTCAAATTAGCGTTTAGCATGGACATCA
TGGCATCATGATCGGTTATTTTATAGACGTTTTTACAGATCAATTTTTTGAAATTGATCG
CTACCACCGATCGGTTCAACCATCACCGCCGTACAAATTAGCTACGTTTGCCGGTGTCCT
CGCCATCGGCACTCAGGGCTGTTTGACTTATTCACTGCACCGGGAATGGGTCGATGGAAT
ACCGTGTGGAAAAGTCACTGACTGACAGGCTGGAGACAACGCCGGTGGTGTTATCACCCA
CAAAAACCTGCTGGACTGATTGACTCCTGATGGCCTTATAAATCAGAGTCGGCACCGATA
CACCGTTACCGATTCTTTTGCTTCCGAATATGGCTCCCGTCACCACCCATACCTCTCCAT
CCTGCAACGCCAGTTTGCGAACCGACGCTTCGACTTTACGCCAGGATATCCGGTTCAGTT
TCGGCAGTTGCGGCGTCATATTCGACATAGAAAAAGACTCATGCTGTGCCAGAGGATTTG
GCATATTCCCCGCTGGCGTCATATGTCCCTGATCGTATCCGGAGTACTCATAATCGTCAG
TTGCCGATCGCACCGCTCTGGGTATTAATGGCTCAACATGAAATGAGTCACGCCGGGAAA
TGGTGTCCGCGGCTTTGACCCGTTCGGCGGTTAAACGCTCGGCAGAAATTAATGGCGCTT
TATTCGCATAACTATAAAGCACGACAAATTCAGTGAAACAAATCTCTTCGTCATAATGAA
TATTGGGTGTTTCATTGTGGATAAATTTACCGGGGCATAACGACTGACCTGCCATTACCG
GGAAACACGCCAACACCAGCATCAATGACGATAAATAACGCGTCATTTTTTCCAATGTCA
TCAGCTTGCTCTCTCTTGCGAAAATACGGTGAATTCGCTTAATCCTGTTGGACATCGACG
TATAATGCCAACCGCTTAAACGACGGCGGCTTAGATGGAAGCTGCCGGGAAACACCGTTA
TTATTCCGCTGGCTGCTGAAATAATCGTGTGTGTACGGTACGTTCCTCGTTCACCAAACC
ACAATGTTCACCAGCACTGAATACGATAACGCATGAACATACGGGTAATTAGTCTTTCAC
CATGCACGCACTATATTCAGGTGGCGAAAAGATGATCACAATCGGAGAGAATGCAACGTC
CATTCACCGAGACACCATGCATGACGGCAGGACAAGATTTAGCATATTGTTATGAAATGG
CGTTTAAATTTTGGAAGTAGTTTAGCAGTGGGGAAATAACAGGAACATACCGTATGTGGT
GCAATATCTATAATATTTATATTCGAGAGAAACAGACGGAAAATAACAATAAACCGGGCA
GCAGGATAATCCAGCTGCCCGACCATCGTCAGGCAGACGGCGTGACGGATGCCGCCATTT
TCTTCAGATCCTGATCAATAAAGAACAGACCGCCTTCCTGAGCATTCACCATGCCCATCT
TGTCGAGGATCGACTTGAACAGTTTTTCTTCTTCATGCTGCTCCGACACGTACCACTGCA
GGAAGTTGAAGGTGGAGTAATCCTGCAACGTCATGGCTGCGTGAGCCAGCTCATTGATTT
TACTGGTGATCAATTGCTCGTGTTCATAGGTCAGTTTGAACACATCCTGCAGCGAGTTGA
AATCAACCGGCGGCGCGGCAATTGCGCCCAGCACCGGCATGCTGCCAGTATCGCCCAGAT
AATCGAACAAGCGCTGCATGTGCTCCATTTCTTCACGGGAATGCGATTTCAGGAAAGTCG
ACGCCCCTTCAAAACCTTTGTCGCCACACCAGGCGCTCATCTGCAGGTATAAATTGGCGG
AGTAAAATTCAAGATTAAGCTGCTCATTCAGCTTTTGAATCATTTCTTTTTTTAACATGA
TCATTCCTTATTTTTACTGGCAGGTGACTGATGGATTCGCATTATGCCTGCAAATAATAA
AATTTAAAACATTCCATTAACCAGCCAGTGAATGATTTCGTTATAAATTCAAAGCATTAT
CATTTAGCCATGATAATGCTTTTCATTATGGGGAAATGATCGCAGATTATGATTTGATAA
TTATTTTCATTATCAATGCTTGTTATTAGAAAATAGACCTGATGTATTTCTCTCACTCGT
GCAACACGGGTACAGACATATTCCCCGCTCACGCTCTTACACGATTCAAACCGGCGATAG
CGTGGCAAAAAAACTGACCAGCGCGATGATCAGAACAGATAACGCCAGTTCCACTGTGGT
GAGCCGCAAAAAATAGCCATACGCTGCGCTATTTGCCCGCTGAAAGCGCGGCACCACCCA
ATAGCGATTGAATAACGCCAGTAGCGCCATAATGGTCACCAACAGAATTTTCACTGCCAA
CAACGCGCTATAAAGCCCTGCTCCCGGTAATGGCCAGCCGAGAATCAGTCTTGTGCTCAC
CAGCCCGGTCAGGATTGCCACTGCAACAGCCAGGTGACCATAACGGGAAAAACGCATCAT
CGTCAGGATAGCGTCCGTTCGTGTCTGCACCAGACGGGCATCCTGTAACACAAACAGCAG
TGGAGGCAGCCCTCCGACCCAAAACGTCACGGACAACAAATGCACGACCTGATTGATGCA
ATGCAATACGCCAGGCCACCCTTCCAGCATCGCTGCGTGCCCCACCCATCCCATGCCGCC
TAGTTGCAGTATGCCCAGTATCAGCACGCCCGCTTGCCGATAACGACTACGCCAGAAAAA
CATCACGCAGGTCATCAGTGCCAGCACGGGTTGCCAAAGCCAAATGTTCCCAAAGCGGGT
GCCCAGCACGGCGTGCCAGATGCTGGCATCACCGATATTACGCCAGTCGCCACTCATCAA
TCCGGCTTGCGCCGCCAGTATGGCTACGGCGGTCAATAACGCCGCCACACAGCCGATCAC
CATCAGACCATGCAACTGCGACGCCAGCCGGGCCTGGTACGTTCGGGGAGCCAGCAATGT
GCTGTAACAGGCTGAGCCGACCAGCAACATAAGACTGGAGAAATGTCCGAGGCGCGATAA
CGCATAAAGCCATTCCAGCGTCATCGCTTACTTAACGCCAAAGCGATAGCTTCCTTCAGT
TTTGTGACCATCAACGGATAACACGCGCCAGCTAACCTGATAACTGCCGCTGACCAGCGG
CTTCTCAAGCGGTACCACCAGAACGTTGCGATGGCCGCTTTCCACTGTCGCCTTGCCCAC
AGGCACACTCTGCCCCGCCAACGTCAATTCAACGTTGCTGAAAGACGGCTCGATCTGTTC
GGAGAAAAGCAGCGTCAGAGAAGAAGGCGCGTTTTGCGCCGGGATATCCTTATCCGCTGT
CGGCGTCTGGCTTTTGAGGTGCGCATGCGCCAGTGCCGCGTGGGAAATAACCAGACTTCC
CACCAACATCGCTACATTCAGGACCGGAAAAATTTTACGTTTCAACATGATGTCATCCTT
TCTGACGGTCCCCATTGCGTTCAGGAGACCAAGATTCAGCGGCAAGGATACGAGCCCCCG
CTCGCCTTGTCGAGGGACAGGACAGTAACAGAATTTGCCAATTTCACACTTCTGCTTTAA
GTTTGTGGCGCAATAGAGAGGAGGCAATCATGGGATACAATCTGGCCGAACTTCCTTATA
AAGAAATGGAAAGGGTCAATGTGGATCTGGCGGCATCTGGCGTAGCGTTTCGCGAACGCT
ACAACATGCCGGTGATCCCGGATGAAATCGAACGGCAGCAGCCCGCGCACCTGCGCACCT
ATTTCCGGGAGAGGGTCAGTTATTACCGGGAGATGTCTCGTCAGTTCGCCACCCTGCCTT
ACGACCCCAACAGTAAATAACGAGCCCGTTCTCCGACATGGTTTCGGAGAGGCGCTATCC
GGTACGACCGGGTAGCGCCTGTTTACTGCCTCATCCCAGTTTCATGCTGTCTTGTCTGCT
CTGGGCACTGATACCCACCGGTCAAAAAAACACTTTTTTTCTTGCATCCCTTCGCAAACA
GGGAGTTAATAAACAGGCAAACCAACCTTTTACCAAGCGAGGCTCAACATGAGTAAAGGA
CTGGACAGCAAGAAAAACGCCAAGAAAAAACCGCTGAAAAGCGCCGTGCAGAAACGAGCG
GAAAAGCGGGCTAAACGGGCTCAACCACAGCCTGAAACCAACTGAGTTGCCGCCGTTCTC
CTACTCCGTTGAACGGTATTGTCGCCAAGGCAACATTCTGCTCTGCGATCACCCTCTGCC
TCCTGACACCCGGTGATCGCAGTTTCAAACGCTGACCAACCTCTCTTGTTCCCCTTATTC
CCTGACAATCCATCTTGAGAATGCTGAGAGGGTTACCGGCTTGACGTAAGGGCGTTATTT
CAACGCCGGCGGGTGCTCCAGCACCATCAGCAGGAAGGTAAACTCCTGTGCGATCTCTTC
AAACTGAGCCAGACGGCCGGATTTTCCGCCATGCCCTGACCCCATATCGGTGTGCAACAG
TAGCAGGTGCTCATCCGTTTTCAGTTCACGCAGTTTCGCTACCCATTTAGCCGGTTCCCA
GTATTGCACCTGAGAATCATGCAGACCGGTGGTCACCAGCAGGTGCGGATACGCCTGCGC
CGACACGCGGTCATAAGGGCTGTATTGTTTGATGTACTGGTAATCCCGCGCGTTGTTTGG
GTTGCCCCACTCGTCGTACTCACCGGTAGTGAGCGGAATGGACTCGTCCAGCATGGTGGT
GAGCACGTCGACAAACGGCACCTGCGCCACCACGCCACTGAACAACGATGGCGCCATATT
AATCACAGCCCCCATCAACAACCCGCCCGCGCTGCCCCCCATCGCGAAGGTTTTCGCCGG
ATCGCCGTAACCGCGCGCCAGCAGGGCCTGTGTGACATCAATGAAATCCGTAAAGGTATT
CATCTTGTTGGACAGGCGCCCCTGATCATGCCATTGCTGCCCCAACTCGCCGCCGCCGCG
GATATGCGCCAGCACGTACACGAAGCCGCGATCCAGCAAGCTAAGACGACTGCTGCTGAA
CTCCGGATCCATACTGCTGCCATAAGCGCCGTAGCCATAGACCAGCAGCGGACTTTGGCC
CAGCTCGCTGTCTTTGTGATACACCAGCGATACCGGCACCGACTCGCCATCGCGGGCCGT
TACCCACAACCGTTCGCTTCGGTAATTTCCGGCATCAAAATTTTTCACCTCTGATTGCTT
AAGTTCCACCTGAACACCGGTCTTCATATCCAGCTCGTAGATAGTCATCGGCGTGGTCAT
GGAGGAGTAGCCGTAACGTAATTGTGTGCTCTCCGGCGTCGGGTTATAGCTCAGCCAGGT
CACATAAGCCGGGTCGTTAAAGGCAATCTGGCGGGATTCCTCCGTCTGCCAGTGAATATA
GCGAATGTAAGTCAGCCCGCGTTCGCGCTCTTCGACCACGTACCAGTCGTCAAACAACGA
AAACCCCTCCAGCACCTGTTCTGGGCGCGGGGCGATCAACGCGTCCCATGTCGATTCGCT
GGCGTCGTGGGCGCGATAAAAACCAAAGGTTTTGCCGTCTTTGTTGGAGCGGACATAGAA
TGCGTCGCGGAAATGGTCGACGATATACTCGTGATCCGGCCGCCGAGGCACAAACAGCTG
CGGTTTGGCCTGCGGATCGGCGGCGTCCAACAACAGAATTTCCGTGCTGGTGGTGCTGTC
AAGGTAAATCAGGATATAACGTTCGGACGTGGTTTTATCCAGGCTAAGATAGAACGCGTC
ATCCGTTTCTTCGTACACCAGTTCGTCCTGCTGCGGATCCTCACCCAGACGATGACGATA
AACCTGATAAGGCAGCAGGGTCTGCGGATGTTTACGCACGTAATAGAGAGTACGGGAGTC
TGCCGCCCACTCACTGCCGGCCGAGACATTTTCCAGTCGATCCGCCAGCCACTCGCCGGT
GGCGAGGTCGCGAAACGTCACCACATACTGCCGACGGGAAAGCAAATCTTCCGCCACGCT
CATCAGTCGATTGTCAGGACTGACGCCCAGCGCGCCCAAATTGTAAAACTCGCTGCCGTC
CGCCCGCTGGTTGCCATCCAGCAATACCTGCCAGGAGTCGCTTCCCGTCTCCTGCTCCAA
CTGACGTTGATAGATAGCGTAATCCTTGCCGGTCTCATAGCGGCTCTGGTAACGATAGCC
GCGTTTCACGTAGGGCACGGAGACGTCTTCACCGGGGATCCGCGCCACCATTTCCTCATA
TAAGGTCTGACGCAGCGCGGCATGGGGCGCCATGATCTGATCGCAATAGAGATTCTCTTC
CTGCAGCCAGGCCAACACATCCGGGTTGCTCCGTTCATCATCTCGCAGCCAATAGTAATT
ATCGATGCGGGTATCGCCATGCATCGTCATCGCATGCGGGCGTTTTTCGGCTTGCGGCGC
TTTCATCCACGTCACTCCTTTCCATTCATTGATCAGGCTCTGCCTTCCATCCCGCCCCGC
GCCGGCGGGCCAACGGTGGTGAGACAGCAAATGCCCAAAGCCTGTCATGAATCATCGGGG
GAATCCAGCTTGTGCCGAGATCTGCATGACTTTTCACTCGCTTTTGCGTACCGGTACGCG
AGCAATGCCAAACGCAAACGTTTTCGTTTATACTGCGGGCACGTTCGGGCACCGGTCTGC
CCGTTTTTTACTACACGTTCTTTTTACAACACGCTCTTTTTTACAACACCATCAGGTATC
AGGTTATGTTAACAATGGGAACAGCCCTGCGTCCCGGAGCCACCCGCGTTATGCTGTTAG
GCTCCGGCGAGCTGGGAAAAGAAGTGGCGATTGAGTGTCAACGTCTGGGTATTGAGGTCA
TCGCGGTCGATCGCTACGCCCACGCGCCGGCCATGCAAGTCGCCCACCGCAGTCACGTCA
TCAATATGCTGGATGGCGAAGCACTGAAACAACTGGTGGCGCAGGAACGCCCAGATTACA
TCGTGCCTGAAATCGAAGCTATCGCCACGGATATGCTGGTCGCGCTGGAACAACAGGGGC
AACACGTAGTGCCGTGCGCCGAAGCCACCCGTCTGACCATGAACCGCGAAGGCATCCGTC
GGCTGGCGGCGGAAACGCTGAGCCTGCCGACATCCAGCTACCGTTTTGCCGCTGACGAAA
CCGCGTTCCGTCAGGCGGCTCATGAGTTGGGTTTTCCCTGTATCGTCAAACCGGTGATGA
GCTCATCGGGGAAAGGCCAGAGCCTGATCCGGTCGACGGAACAGCTGGACCACGCCTGGC
GCTATGCGCAGGAAGGCGGTCGGGCCGGCGGCGGAAAAGTGATTGTGGAAGGGCTGGTGA
AATTCGATTTCGAAATCACGCTGTTGACCATCCATGCGGTTGACGGTCTGCACTTCTGCG
AGCCGATCGGCCATCGTCAGGAAGACGGTGATTACCGTGAATCCTGGCAGCCGCAGCAGA
TGAGCGAGCTGGCGCTGACGCGAGCCAAAGAGATCGCCGGTAACGTGGTGAAAGCGCTGG
GCGGTTTTGGCCTGTTTGGCGTGGAGCTGTTTATTTGCGGCGACGAGGTCATCTTCAGTG
AAGTTTCGCCACGCCCGCACGATACCGGCATGGTGACGCTCATCTCGCAGGATCTGTCCG
AGTTTGCGCTGCATGTGCGCGCGTTCCTCGGTCTGCCGATCGGCGCGATCCGCCAGTATG
GCCCGTCAGCCTCCGCGGTTATCCTGCCGGAACTGACCAGCAACGATGTGCGTTATCAGG
GGCTGGAGCAAGCCTTACGGCCGTCTACCCAGATTCGCCTGTTCGGCAAGCCGGACATCA
GCGGTCGCCGCCGTATGGGCGTCGCACTGGCGGCTGCCGACAGCGCAGACGCCGCCGTGC
AACTGGCCAAGGCCACCGCGTCAGCCGTTAAGGTAAGCGGCTGAGGTCACGCCAGGCCCA
TGCGCCAGCGTGGGCCTGAATCCTCCCCCCGATAACACCATAACCGTGCGCCAGACGACA
GGTTTGTTGTAACGAGCAATGCCGTCTACACAAACGCAAGACGGTTTATCGCCCCGCCGA
CTGAAAACAAAAAAGCCCGCGAAAGCGGGCTTGGGGAATTAAGAGGGGAAAACGTCGGTC
AGGCTGTCGCGCCGGCAACGGCTTCACGCGCCAGCACCGTGATGCGATCGTAGTCGCCGC
TTTCCAGCGCATCGGCCGGCACCAGCCAGGAACCACCGACGCACAGCACGCTCTTCAGCG
CCAGATAATCGCGGTAATTCTTGAGCGAGATCCCACCGGTCGGGCAGAAACGAATCTTAC
CGAACGGACCGGCAATCGCCTGCAGCGCTTTCACCCCACCGTTAGCTTCCGCCGGGAAAA
ATTTAAACTCGCGCAAACCGTAATCCATCCCCAGCATCAGTTCGGATACGGTGCTGATCC
CTGGGATCAACGGAATAGTGCCTTCCGTTGCGGCTTTCAGCAGCGGCTCGGTCAGGCCGG
GGCTGATGGCAAACTGCGCACCGGCTGCGGTCACTTCCGCCAGCTGCTGCGGGTTGGTGA
CCGTACCGGCGCCGACGATAGCGTCCGGCACTTCTTGCGCGATCAGGCGAATCGCCTCTA
CCGCACACTCGGTACGCAGCGTCAGTTCCAGCACACGCACACCACCCGCTACCAGGGCTT
TCGCCATCGGCACCGCGTGTTCCAGTTTGTTAATCACAATAACAGGAACAACCGGACCGG
CTGTCAGAATCTGTTCCGCACTGGTTTTCCAGTTTTTCATCAAGGGTAATCTCCAGTCAT
GCCCAACGGGCATCGATTAATGATCTGGCGCGCCCCTGCCACAGGGATCCGCGGTTACCC
ACGGACGTCCGACCGCACCGTCAGCTAAAAACGCTAACGGCTTCGCCCCGCCTTTCGACG
GGGAAAAACCGCTTATTCCACTTCGTTCCAGGAACGCCCATCGCGGGTAATCATGGCGAC
GGACGCGACCGGCCCCCAGGTCCCTGCCTGATAAGGTTTGGGTGAGTCATTGTCCATTGC
CCAGGCATCCATAATGGAGTCCACCCATTTCCAGGCCTCTTCCACTTCGTCGCGGCGCAC
GAACAGCGCCTGAATACCGCGCATGGTTTCCAGCAGCAGGCGCTCATAGGCGTCCGCCAG
ATGTTGCTGGTTAAACGTTTCCGAGAAGCTCAAGTCGAGCTTGGTGGTCTGCAACCGATG
TTTGTGGTCCAGCCCCGGGATCTTGTTCAGAATCTGAATTTCCACCCCTTCGTCCGGCTG
CAGGCGGATGATCAGCTTATTTTGCGGTAATTGCTGATAGGAATCGTGGAACAGATTGAG
CGCCGGGTTTTTAAAGTAGACCACCACTTCTGAACATTTTGACGGCAGACGCTTGCCGGT
GCGCAGATAAAACGGCACGCCGGACCAGCGCCAGTCATCGATATCGACGCGAATAGCCAC
GAAGGTTTCGGTATTGCTGCTCTTGTTGGCCCCTTCTTCTTCCAGGTAGCCCGGCACTTT
CTTGCCCTGCACAAAACCGCCGGTGTACTGCCCGCGGACCGTCACTTCATGCACATTGGA
ACGATCGATACGGCGCAGCGAGCGCAGGACTTTCACCTTTTCATCACGAATGCGATCGGT
GCTCAGATCCGCCGGCGGCGACATGGCAATCATGGTCAGAATCTGCAACAGGTGGTTCTG
GATCATGTCGCGCATTTGCCCGGCCTGATCGAAATACCCCCAGCGCCCTTCAATGCCCAC
CTCTTCCGCCACGGTAATCTGCACGTGATCGATAGTGCGGTTATCCCAGTTGTTGGCGAA
CAGGGAGTTGGCGAAACGCAGCGCCAACAGGTTCAGCACGGTTTCCTTGCCGAGATAATG
GTCGATGCGGTAGACCTGACATTCGTTGAAAAACTCCGCCACCTGATTGTTGATCACCCG
TGACGACGACAGGTCGGTGCCCAGCGGTTTTTCCATCACCACGCGTGCCGGCTCCTTGTT
CAGGCCTGCCTGCCCCAGGCCGCGGCAGATAGCGCCGAAGGTGCTCGGCGGCATGGCGAA
ATAATTGATGGTGGTGCGATTTTGCTGATCGAGCATCGTTCCCAGCCGCTTGAACCCTTC
GGTGTCTTCCACATCAAGGTTGCAGAAGTCGAGCCGGTTGCTCAGGGTTGTCCACAATGC
CGGGTCGAGCGGTTCCTTGAGAAAGGTGTCCAGCGCTTCGCGCACCACTTTGATATAGGC
GTCTCGATCCCACTCCGCCCGTCCCACGCCGATAATGCGGGTTTCCAGATGAATATGGCC
TGCTTTTTCCAGTTGATACAGTGAAGGCAGCAATTTGCGGCGCGCAAGGTCGCCCTTTGC
ACCGAAAATAACCAGGTCACAAGCCTGGGCTGTTGACGTTACCGCCATTTTCAATCTCCT
CATTGCAGGACGCTGTAATTTTATTACATTAATAATGTACTCTTTTTGACACAAACCAGT
AAACCCGTAAGAAAAGCACATTATCGGCTGATTCTGATACCACAAGGCCTCCGAACCTAT
TGTGCCGATGGAGAAAACGAGTCTGGCATCTGCCTAAAAGAGAAATTTTTCATCGTTTCT
GACAGCCAGTTACTATTCTGAAAGTTAGACACACGTCATATTCTGACAAAAAAAGCCGAT
GACTTGTTGTGTCGACCTCTGCCAACCGTTACGGGCTCGTAGTATATTTCACAAAATCCG
CATCGGTTTCACCTTTGGCTGAAATCCAAAATACCATAGATGGTCATTGTCATATGAATA
TGCTGGAAAAAATCCAGGGTCATCTGGAGCTGTTGAGCAAGTCGGAACGAAAAGTGGCGG
AAGTCATTCTCGCGTCGCCCCAGACAGCCATCCACTCCAGTATCGCCACCCTCGCCGGCA
TGGCCGAGGTCAGTGAACCCACGGTCAACCGCTTCTGCCGCCGGTTGGATACCAAAGGCT
TCCCCGATTTTAAACTGCATCTGGCGCAGAGTCTGGCCAATGGTACGCCTTATGTGAACC
GTAACGTGGAAGAAGACGATTCGGTGGAGTCTTACACCAGTAAAATCTTTGAGTCCACCA
TGGCCGGGCTGGAGCATGTGAAATCCTGCCTGGACATTCAGGCTATCAACCGTGCGGTGG
ATTTGCTCACCCAGGCGCGCAAGATTTCCTTCTTCGGCTTCGGCGCCTCGGCGGCGGTAG
CCCACGATGCGATGAACAAATTTTTTCGTTTCAATATTCCGGTGGTTTACTTTGATGACC
TGGTCATGCAGCGTATGAGCTGCATGAACTCCGGCGAAGGCGACGTCGTGGTGTTGATTT
CGCACACCGGGCGCACCAAAAGCCTGGTGGATATGGCGCGGCTGGCGCGAGAAAACGACG
CCACCGTTATCGCCATTACGTCGGACGGCTCCCCTCTTTCGCGGGAAGCCTCGCTTACGC
TGCGGGTCGAAGTGCCGGAAGATACCGATGTCTACATGCCGATGGTGTCGCGCATCGCCC
AGCTAACGCTGATTGATGTGTTAGCCACCGGTTTTACCCTGCGGCGCGGCGCAAAATTCC
GCGATAACTTGAAGCGGGTCAAAGAAGCATTGCGCGAATCGAGATTTGATAAGGAAGAAC
GATTCAGCAACCCGTTAACTAATTATGTTATAACATCGGGTGGCAAGGGGTGATGCCCGC
GGGAAGAAATCCTGTCGCTCAATCATAATTACAGGCACGACATCCGGACAGTGCAGAGCG
ACAGAGACGGCATCCATGTTATGTCCTCTACTGATACTGACGGCATTACCACATTACAAC
AAGCTTCACCAGTCAACGGAGTTATACATGTCCAGACGGCTCAGAAGAACCAAAATCGTT
ACCACGCTGGGACCGGCTACAGACCGCGACAATAATCTGGAAAAGGTTATTGCCGCAGGC
GCAAACGTAGTCCGCCTGAACTTTTCTCACGGCTCGCCGGAAGATCATCTTCTGCGCGCC
AACAAAGTTCGCGAAATTTCGGCTAAACTTGGCCGTCATGTTGCTATTCTGGGCGACCTC
CAGGGCCCCAAAATCCGTGTATCCACCTTCAAAGAAGGGAAAATTTTCCTCAACGTGGGT
GACAAGTTCCTGCTGGACGCCAACCTTGGTAAAGGCGAAGGCGACAAGGAAAAAGTCGGT
ATCGACTATAAAGGATTGCCCAACGATGTGGTTCCCGGTGACATTCTGCTGCTGGATGAT
GGCCGTGTGCAGTTGAAAGTCCTGACCGTGGGCGACATGAAAGTGTTCACCGAAGTCACC
GTCGGCGGCCCGCTGTCCAACAACAAAGGCATCAACAAACTGGGTGGTGGTCTGTCCGCC
GAAGCGCTGACCGAAAAAGACAAGGCCGACATCATTACCGCGGCTAAGATCGGCGTGGAT
TTTCTGGCGGTGTCATTCCCGCGTACCGGTGAAGACCTGCACTATGCTCGCCGCCTGGCG
CGCGAAGCCGGTAGCAACGCCAAAATCGTCTCCAAAGTGGAACGTGCAGAAGCGGTGTCA
ACCGATGAAGCCATGGACGACATCATTCTTGCCTCCGATATCGTCATGGTCGCTCGTGGC
GATCTGGGCGTGGAAATCGGCGATCCGGAACTAGTGGGTATCCAGAAAAAACTGATTCGA
CGCGCTCGCCAACTGAACCGTGCGGTCATTACCGCTACGCAGATGATGGAGTCGATGATC
ACCAACCCAATGCCGACCCGCGCCGAAGTGATGGATGTCGCCAACGCCGTGCTGGACGGC
ACCGATGCGGTGATGCTTTCGGCGGAAACCGCTGCCGGCCAGTATCCGGCGGAAACCGTT
GCGGCCATGGCGAAAGTCTGTCTGGGTGCGGAAAAGATCCCCAGCATCAACGTATCCAAA
CACCGCCTTGATGTGCAGTTCGACAACGTGGAAGAGTCGATCGCCATGTCCGCTATGTAC
GCGGCCAACCACCTCAACGGCGTTACCGCGATTATCGCCATGACCGAATCCGGCCGCACC
GCGCTGATGATGTCCCGTATCAGTTCCGGTCTGCCGATTTTCGCCATGTCTCGTCACGAG
CATACGTTGAATCTGACCGCGCTTTATCGTGGCGTCACGCCGGTGCAGTTCTCCAGCTAC
ACTGACGGCGTAGCTGCGGCTAACGACGCCGTGATCCTGCTGCGCGACAAGGGTTTCCTG
ATGTCCGGCGACCTGGTTATCGTGACTCAGGGTGACGTGATGGGAACGGTCGGCACCACC
AATACGGTGCGTGTACTGCGGGTGGAATAATCGCGTAGCCATAGCGGTACCACAACGTTC
GACGAAGGTTCATTCAGCTAAAAAGCGGGGCGCGATTATCGCCCCGCTTTGTTTTTGTTA
TCGCATATCTTGCTCTGGGGTCGTCATCCCCTACCTTCCACGAATGATCCGCCTATTGGC
TATCCAGCCCGCCAGACAGATTAGCCCGGCTGGAACTGGATTTGCCGTCGCTATAATCAA
CGTCATAACCGCCGGAAAGGTTGGCACGGCTGGCGCTGGCGTTGCCATCGCTGTAGCGGG
TATCCAGCCCACCGAACAGATTCGCGCGGCTGGTGCTGTGGGTGCCGTCGCTAAAGTGGG
TGTCATAACCGCCAGACAGGTTAGCCCGGCTGGTGCTGGTCCGCCCATTGCTGTAGCGGG
TATCGAGTCCACCCAATAAATTGGCGCGGCTGGTGGATGTCGAGCCATCGTTATAACGGC
AGTCCTGTCCACCGGACAAATTGGCCCGGCAGCTGTCAGCCTGGGAAAAAGGGATGTGAG
CAGTCAGTAACGCAAGACATAAAAGTGGTTTATTCATAAAACTTAACCTTCCTCCAAAGG
AATATACCCGTCATACGTCCCGGCCAGGAATAACCTTTTAGTTATTTCGCAATAACCCAC
TTTGTTATTTCCTGACCGGATTAATTATTACCATCGGCACGAATACTACTAATCCTTTTA
TTATCGCGCGATGTTTATCTTATTGTACGTTGACTGGCGGACGAGTTTCCTGGGTACCGC
TATTGCTGCTTTTCGTATCGTCCGTTTTTTCCCCGGTGCTGGCTTTGGTCTTTCCCTTTG
TACTGGTGCTGTCAGCATGGTGTTTCTTCACCACCTTTTTCGCCGATTTCTCTTCACCTT
TCACGGCAGTTTCAGCAGCGACTTTTTCGGCCTTCACCACGTTCTCTCCGCCGACATTCG
CTTTCACCGCTGAAACGTCACGTTCAGCCTTGACTGCAGCGTCAGTATTCGCTTTATCCA
CCGCCTTGCTCAGTGCAGATTCGGCGGATGCCGGTACCGCACTGGTTGCCGTGGCGTCAG
TTGCGCTTTTTTCCACCGTGGTGGTCGCTGCGTTGGCAGTTGCATAGGTTGTTGCCAGTA
ACACGCCTAAAAACAGTGGTTTCAGATTCATGATAAAAATCCTTTAGCAGAGATTCTTTT
ATTAGCCTGAATTAAATAGGCGGATAAATTATCCCGCAGTATTTACAGTGGCTAACGGTT
GAAGTCATACATGCAGTGACCTCGGGGGCTATTAAATCAAAAGCAATAATAAAAAGAATA
TGGAATACTCCGAGAAAAGATTGGGGGCAAACAACGCTATTTTTAAAGTTTTTTATAAGT
TCCGACACGTATAAAATGAAATAAGGGTTAACTGTTACAGATTATGTATTCTCGACAACG
GACTAGTCGCGTTTGATTAAATAACGGATTGATTATTCAATCATATAAACACTACAGCAG
ACTGTACCGGACTCATCTGAGTACCAGATGCAGGCAAAAAAAAAGCGGAACGCCAGTTCC
GCCTGTGTTGTTTTACTGATGCGACCGCCTTGCGGTTCCCTATTTTTTGCGCGGGTACAG
GTCTTTACGCAGATAGGGTTCGGTTTCCCCCGGTTTACGGGTTTTCAACAGTTTCAAAAT
CCAGGTGTACTGTTCCGGGTTAGGCGTAACCAAAAGCTCAACCTCTTCGTTCATACGGCG
GGCAATCGTGTGATCGTCAGCGCCATTAATATCGCTCATCGGCGGGCGAATATAGACATC
CAACCGGGAGGTTTTGCCATCATACACCGGAAACAACGGCACGATTTCAGCACGGCATAC
CTTCATCAAGCGGCCGACAGCGGGCAACGTGGCTTTGTAGGTCGCAAAAAAATCGACGAA
CTCGCTATGTTCGGCACCATGATCCTGATCCGGCAAATAATAGCCCCAGTAGCCTTCACG
CACTGAGCTGATAAAAGGCTTGATACCATCATTACGGGTATGCAGACGTCCGCCAAAACG
GCGACGCAGGGTATTCCACAGATAATCCTGCAACGGGTTTTTCTGATTGTGTATCATGGC
GGCCATTTTCTGACCGCGCAGGCTCATCAGCATGGCGGGCAAGTCCACTGCCCAGCCGTG
CGGCACCATGAAAATCACGTTACGCTGCTGTTCCCGCAACGCATCGACAATCTCCATGCC
ATGCCAGTGGACGCGACGCTCAGCCCGCCCGGCGGGCAATATCGCCAGTTCCACCATCAT
CAGCATCGCCTGCGGCGCCGTCGCAAACATCTGATCGATGATATGCTCACGTTCGGTCTC
CGACAGTTGCGGCATACACAACAGCAAATTGATACGGGCACGCCGTCTCGCGCCTTTGGA
AAACCGCCCTACCAGTCGGCCTAACGCGCCCAGTATCGGGTCGCGCAAGCGGGCCGGGAT
ACAGGCAATCAGCGCTGTCACTCCCACAGCCAGCCAGAGCGCCCAGTAGCGCGGATGAAA
GAAGGCGGGCGTAAACTGCGGGATGAACTCAGCGTTGGTTTTCTTCTCTTTTTTCTCTTG
TTCCATGCAACCACTCTTCATTACAAAATCGAGTTAATGATAATAGCTACCCGACGTTTT
GCAATTGAACACGCACTGGTCTGATATTCCCCGTGCGACATAAAAAAACAGCCGGCAGCG
CAAACTGCCGGCTGTCACTTATCCGCAACGGTGATCAGTCCAGTTGCAGTTGAGGTAAGA
CTTCGCGCACGTGCGCCAGATAATCGCGGCGCTCTTTGCCCATCAGCCCTTCGGAGCGCG
GCAGTTTCGCTGTTAGCGGATTGACGGCTTGCTGGTTGACCCACAATTCATAATGCAAGT
GTGGGCCGGTGGAACGCCCGGTATTGCCGGACAGACCGATGCGATCGCCACGCTTGATCT
TCTGCCCAGGTTTAACCAGCAGACGGTTCATATGCATGTAACGGGTGGTGTATTGACGCC
CGTGACGCACAGCCACAAAGTTACCGGCTTCACTGTCACGCTCAGCCACCACGACTTCGC
CATCACCGACGGCCAGCACCGGCGTTCCTACCGGCATGGAGAAATCAACACCACGGTGCG
GCGCGATACGACCGGTTACCGGATTAAGACGGCGCGGATTGAAGTTGGAGGATACCTTGA
ACTGCTTCATGGTCGGGAAACGCAGGAAGCCACGGGTCAGACCGGAAGCTTCGCGGTCAT
AAAATTTGCCGTCTTCAGCACGGAACGCGTAGTAGCTTTTCCCGCCGGTACGCAACCGAA
CGCCCTGCAGCTCACTTTGTTCGCTACGGCCATCCAGTATTTCACGGGAAATCAGCACGG
CAAAACTGTCATCTTTACGCAGTTTGCGGAAATCCAACTGCCATTGCAGCGCACGAATCA
CTTCCCGCACTTCGCTGCTGGTCAACCCGGCAGCCTGTGCGCTACTGGCAAAACTGCCAT
CCAGATGACCGATCAGCACTTTGTTCTGCCAGTCCCCTTCCACGTTCTCGATTTCTTCAC
GGTACGCATCGCCGTTCCGGGTATAAGTTCGAGTTTCGCGGCGAGAGACCTGCCAAGTCA
GCGTTTGCAGCGCGCCGTCGCTATCCAGCGACCAGGTCAGTTGCTGGCCGATCTTCAGAT
TCCGCAACGCCGCATTACGATCCGCCAGAGCAGCGATATCCGACATATCAATACCGTACT
GCGTCAGAATACTGCTCAGCGTATCGCCGGTAGACACCACATACTCATGCGTGTCATCAG
CGTCTTTGTCATCCAGCTCGTCTTTAATGATGCCATTGGTGGTGGATGGCTGATCCAACG
GTTCACTGTTGGCTTCGGTTACATCCGCCGTCGGTGCCGAACCGGCGATCTGCTGAGTCG
CTACCGGTGGTAATGGGTTGCTGTCCAGGGGTTCACTGGCAGGAGGATTCAGAGCCTGGC
TCCGAGTTTGATTTTTTTCGCTTTCCGCGTCTTTTACGATAACAGGTGCGTCATTGACCG
GGGGATATGTCATTGGCCGCCAGACTGCGGCGGCCAGTGTGACGACAGTCAGTGACCCCA
GCATCACGCGGTGAGGCCGGGGCAGGCTGTTATACGCCAGAGCGATAGTTCGGACTATCT
GCTGCACTTGTTCCTATCCTCATTATTTTTCCTTCAGGCAGCTTAAATACTGTTCGGACA
GTTGCAACAGGAAACGCGCATAGCTGTCTTTATCCAGTGCAATGTCACTTCCCAACGGGT
CCAGCACGCCGATGCGCACGTCAGTTCCCCTGGCGACAGCATGTATGACCGCTGGCCTGA
ATTGTGGCTCAGCAAAAACGCAAACCGCTTTATGCTCAACCAACTGTGTTCGTATCTGGT
TTAAACGCTGTGCGCCGGGGGCAATAGCCGGATTGATGGTAAAATGCCCCAGCGGAGCCA
ACCCATAATGCTGTTCGAAATAGCCATAGGCATCGTGAAACACGAAGTAGCCCTTGCCAC
GCACAGGCGTCAGCATATTAACAACATTTTTATCTGTCTGCGCAAGTTTCTCAGTGAATT
TACGCAGGTTTGCATCCAGTTTGTCTTTATTCTGCGGCATGAGTTCCAGCAATTTTGCAT
GAATGGCAACGGCAGAAGCCTGCGCCATCTCCGGCGACAGCCAGATATGCATATTGAACT
CACCGTGATGATGCCCATCATCATCGCTATCCTGATGATTTTCAGGCTCATTAGTGTGAT
CATGCCCGTTGCCGACAGGGTTATCATGATCGGAGTCATGCTGCGCACCGTTTTCCACCG
CCGCATGTTCAGGATGTGACTCCCGTAACAATAGCGATTTGACGGCCGGTTGCAGGCTCA
ATGCGATTTGACGTTCTGCCGGCAGCGGTTGCAACGCCTTGGGCAGAAACGCTTCCATTT
CCGGCCCAACCCAAATCACCAGTTCTGCCGATTTAAGACGCTGTACATCGGACGGACGTA
GTGCATAATCATGCGGCGACGCGCCATCCGGCAACAGCACTTCCGTGGGCGTAACGCCAT
CAGCGATCGCCGCGGCGATAAACGCCAGCGGGCGAATCGAGGTAACCACGGCGGCAGAGG
CAACCGGCGTGGCAGACAACGAAGCCAGCAATGTACCGGCAGCAAGTACGGTGTTTAGCC
ATTTATAGTGAGTAACTCGCAACATACCCAATCATCCGTCGATTTATCAATAAAAACGCG
TTATATTATAACGTCACACACCCTCTGCAAACAGAATTCTATGTCAACGCTGGTTTCACT
GGAAAATATTGGCGTGCAGTTTGGCAACAAACCTGTACTCAATGATATTTCTCTCACATT
GCAGGCTGGCCGTATTCTGACGCTGCTCGGACCCAATGGCGCGGGAAAATCCACGCTGGT
CCGGGTTGTACTGGGATTACAGGCCCCAACCCACGGCACGCTGACCCGGACGGCGAATCT
TCGCATCGGCTACGTACCGCAAAAGCTGCATCTGGACCCAACCCTGCCGCTGACTGTCAA
ACGCTTTATGCAGCTACGCCCCGGAGTCAATAAGCAGGACATCATGCCAGCATTGAAACG
CGTGCAGGCGGGTCATCTGCTTGAACAACCGATGCAAAAGCTCTCCGGCGGCGAAACCCA
ACGTGTTCTACTGGCGCGCGCTATCCTTGCCCGCCCGCAATTGCTGGTGCTGGATGAACC
CACCCAAGGGGTAGACGTCAATGGACAGTTGGCGCTGTACGAGTTGATTAACCAACTGCG
ACAGGAATATCAGTGCAGCGTACTGATGGTCTCCCACGACCTGCATCTGGTGATGGCAAA
AACCGATGAGGTCCTGTGTCTCAATCAGCACATCTGCTGCTCCGGCACACCGGAAGTGGT
GTCGCTGCACCCGGAATTCCTGGCTATGTTCGGCCACCGCGGCGCCGGACAACTGGCGAT
TTACCGCCACCATCACAATCACCGTCACGATCTGAACGGAAAAATCATTTTAAAACGACA
GGATGGTAATCACGCATGATTGAGTTGTTGTTGCCCGGCTGGCTGGCAGGGGTGTGTCTG
GCGGTGGCGGCAGGGCCGCTCGGTTCCTTCGTGGTATGGCGCCGTATGTCTTACTTTGGC
GATACCCTCGCCCATGCTTCATTACTTGGCGTTGCGCTGGGCCTGTTGCTGGACATCAAT
CTGTTCTATGCGGTAATTGCGATAACTCTGTTGCTGGCCGTGGGGTTGGTCTGGCTGGAG
CGCCGCCCAGGACTGGCGATCGATACCCTGCTTGGCATCATGGCGCACAGCGCACTGTCG
CTGGGTCTGGTGGTGGTCAGCCTGATGAACAATGTCCGTGTCGATTTGATGGCTTATCTG
TTTGGCGACCTGCTCGCGGTCACCAGTGAAGACTTGTGGCTGATTGGCCCTGGCGTGGTG
CTGGTGCTCGGCGTATTGGGGTGGCAATGGCGCGCCCTACTCTCCATGACAGTCAGCCCA
GAACTGGCGCACGTCGACGGCATCGCCATCGCCCGCACCAAACTGTTGCTAATGCTGATC
ACCGCCTTGACCATCGGGCTGGCGATGAAGTTTGTCGGCGCGCTGATCATCACCTCACTG
CTGATTATTCCGACCGCCACCGCACGTCGGTTTTCCCGCACACCGGAGCAGATGGCCATT
TGCGCGATGGGCGTCGGCATTCTGGCCGTCACCGGCGGACTTGCTTTCTCGGCCGGCGCC
AATACGCCCGCCGGCCCTTCCGTTGTGCTATGTGCATCGCTGCTGTTTATGGTTAGTCTG
CTGAAAAAACAGGCTGCCTGACACAACCGTATTTTAGCTGCTATAGAAAAGAGGTTAATC
AGCCCGTCAGGGTCTTTCACCTACCTGCAGATGTGTTTAACGTTGCCGGACTTATCGCCA
GCCGACAGGCTGGCGATAACGAGAGATAACGATGAAAGGCGGCCTACTCCTACTACTCTT
CTTTCCTACTCTTCTATTCTTCGCGGGTCAGGCCGAAATGGCGATAGGCGTGCTGCGTAG
CGATGCGGCCACGCGGCGTGCGTTGCAGAAATCCCTGCTGAATCAGATAGGGTTCCAGCA
CATCTTCAATGGTTTCACGTTCTTCGCCGATCGCCGCCGCCAGATTGTCCAACCCCACCG
GGCCGCCCATGAATTTGTCGATGACCGCCAGCAGTAACTTGCGGTCCATGTAATCAAACC
CTTCGGAGTCAACCGCCAGCATATTCAATGCCTGAACCGCCACCGTGGCTGAAATCGCGC
CGTCTGATTTTACTTCGGAGAAATCCCGTACCCGGCGTAACAGCCGGTTAGCGATGCGCG
GCGTGCCGCGTGAACGACGGGCCACTTCCAGCGCGCCGTCCTCGGTCATATCCAATCCCA
GACACTGAGCGCTGCGCCGTACAATATGCTGCAAATCAGCGACCTGGTAGAATTCGAGCC
GCTGCACGATGCCGAAACGATCGCGCAACGGCGAGGTCAGCGAACCGGCGCGCGTTGTCG
CCCCCACCAGGGTAAACGGCGGCAAATCCAGCTTGATGGAGCGCGCCGCCGGCCCTTCGC
CAATCATGATATCCAACTGGTAATCTTCCATCGCCGGGTAGAGTACTTCCTCCACCACTG
GCGACAGTCGATGAATCTCGTCGATGAACAACACGTCGTGCGGTTCAAGGTTGGTGAGCA
GCGCGGCCAGATCGCCCGCTTTCTCCAGCACCGGCCCGGAGGTCGTGCGCAGATTCACGC
CCATTTCGTTGGCGACAATATTAGCCAGTGTGGTTTTACCCAACCCCGGCGGACCAAAAA
TCAGCAGATGATCGAGCGCATCACCGCGCTTGCGGGCCGCCTCGATAAATATTTCCATCT
GCTCGCGGACCACCGGCTGCCCGACGTACTCTGACAGCAGCTTCGGCCGGATCGCGCGAT
CCTGCAGTTCTTCGTCGGCAACGACACCGGGTGAAATCAGACGATCGGCTTCAATCATAC
GTACCTCACAGTGCAGCGCGCAGCGCTTCCCTGATCAGGGTTTCGCAGTCGGCACCCGGC
CGCGCCACTTTGCTCACCATACGGCCGGCCTCCTGCGGTTTATAGCCGAGGGCGACCAGT
GCCGCTTCAGCTTCAGCCTGCGGGTCCGCCTCCGGCTCCGCATTGCCAGTCGCCGCCGGC
AAGGCAATATCGCTGGCGACGTTGAACAGATCGCCGTTCAACCCTTTAAAGCGGTCTTTC
ATTTCCACGACCAGACGTTCTGCCGTCTTCTTGCCCACGCCCGGCAATTTCACCAGCGTG
TTGATTTCCTGACGCTCCACCGCGCTGACAAACTGCTGGGCCGACATGCCGGACAAAATC
GCCAGCGCCAGTTTCGGCCCCACGCCATTCACTTTGATCAGCTCGCGGAACAGCGAACGC
TCTTGTTTATTGTTAAAGCCAAACAGTAATTGTGCGTCTTCCCGCACCACAAAGTGGGTA
AAAATCACCGCTTCCTGGCCGAGCTCCGGCAACTCGTAAAAGCAGGTCATCGGCATATGA
ACTTCATATCCGACGCCGCTGGCTTCAATCAAAACCAGTGGCGGCTGTTTTTCCAGTACG
ATGCCTCTGAGACGACCTATCACGTGATGTTTTCCTTAATCTGGCTGACCTAAACGTGGC
GTATAGCTTATAACACAAAAAAAGAGGCGGATACAGAAAAGCTGGATGCATATCCAGATA
TAAGATAGAGCGGGAACCCCTCTCCGGCGACGGTATGAAAACCGTGAAACGCCGGGGAAG
AAATGCTCACCGTCTCCCGGCCCATCGGAGAAATCGGCCGGAAAATGTGGTTACGCTATC
GGGCTATTCAGCGCATCGTAATTTTTCCAGCGATAGTTGCACCATGAGATCACCCAGCAG
GCGACAAACAGTGTCACAACATAGAATCCGGCATTGCCGAGTTGCTCGTTAAACACATCA
ACCACGCGCCACCATCCGGTGTGCAGATCCAGTTTATCCGCCAGCAATCCTAACGCCTCC
ATACCGCCGATGAATATCGCCACCACCACCGACGTCGCGGTAATAGTCAGGTTGTAGTAG
AGCTTGCGCTGAGGTTTGCGAAATGCCCAGCCATAAGCTCCCACCATCAGCACATTATCC
AGTGTGTCCACCAACGCCATACCACAGGTAAACAACGCCGGGAAAATCATGATCGACCAG
ATCGACATACCCTGCGAAGCGCCCGCGGCGGAGATGCCCAATACGCCGATTTCGGTGGCG
GTATCAAACCCCAGACCAAACAGCAGACCAACCAGATACATATGCCAGCTTTTGTTCACC
AGCCGAAACGTAGCGCGAAATAGCCATCCCATCACACCCGCGGCCGGCACAGCATCGGCC
TGGCTGAGCGTTTCTCGCCTTCCCTGTTTGAACTGCTGAAAACGGACCCAGACACCACGC
AGAATCACCAGATTCACCAGAGCCATCAGCAACAGAAATCCGGCAGAAACCGATGTGCCG
ATAACACCGCCAACGTCATGAAACCATGCCATGTCATCCTGTAATGCGGCGGCCGTCGCG
GCCAGCGCCAGCGACGCCAGAATCACAATAGAAGAATGTCCCAGCGAGAACCAGGCGCCT
ACCCCCAACGGCATCGCTCCCTCCTGCATCATTTTGCGGGTGACGTTGTCGATAGCGGCG
ATATGATCCGCATCCACCGCATGACGCAAGCCGTAACACCAGGCCAGCAGGCTGGTGGCC
ATCAGGGCGGCATGGTCATGAAATATTCCCCATGCCAGCAGCCACACCAACACATTAACC
ACCACCAGACAGCCCACTATCGCCACGGCGCGTGGATTATTCCTGAACACGAGCGACAAC
ATGCCAATACCTCTGTATCAGTCCGGCGGACTAGCCCGTCGGGTAAATTACGAGTGTGAG
ATTTTATAAATTGTTCATACGACGCTGCGTTATCCCAGATCAAAACAGGAAACGGTTACG
ATAACTGAAGGGCTTAAACCAAAGCGGTGTATAGAGTACGCACTGGCAAACGAGGCGCAT
CAGAAGAGAAATAGATCAGGGAAAGCGAGGGGACGAATCGGGCGGCTATCTGACAAAACC
GGGCGTTGGTCAGGCCGCCGCCCGGAATTGAACGATCACGTCATTCACGAATATCAAATC
AGTCAGCGAATACGCCCGCGCGCCAGCGTCAGTTTGTCATCGCTGATACGCGAGAAACTC
TGGCTGAAATGACAGTGCGTAATGGCAATCGCCAGTGCGTCGGCGGCATCGGCCTGCGGG
CTGGCGGGCAGTTTGAGCAGCGTTTTCACCATGTGTTGTACCTGGCTTTTTTCTGCTGCA
CCGGTGCCGACCACCGTTTGTTTCACCTGCCGTGCGGCGTATTCAAACACCGGCAACGAC
TGATTCACCGCGGCGACTATCGCCGCGCCGCGCGCCTGCCCCAACTTCAACGCCGAGTCA
GCATTACGAGCCATAAAAACCTGCTCGATAGCGAAATAATCGGGTTGAAACTGGGTGATA
ATTTCACTGACGCCGGCATAAATCAGCTTGAGGCGCGTGGGCAGATCATCCACCGCGGTG
CGGATACACCCGCTACCCAGATAGCTGATCTGCCGGCCTTGCTGACGGACGATGCCGTAA
CCGGTGACGCGGGAACCGGGGTCGATACCGAGAATAATACTCATCGTTTCCCCCCGGTTT
CCTGCTGAGCAAGGAAAACGGCCATTACAGCAGTGCCGCTACCTCGTCGGAGATCTCACC
ATTGTGGTAGACCTCCTGCACGTCGTCGCAGTCTTCCAGCATATCGATAAGACGCATCAG
CTTCGGTGCGGTGTCAGCATCCATGTCCGCTTTGGTGGACGGAATCATCGACACTTCGGC
AGACTCGGCCACCAGACCGGCCGCGTCCAGCGCATCTTTTACCTGGCCGAAGCTTTCCCA
CGGCGTAAACACGTCGATCGCGCCATCGTCATAGGACACGACGTCGTCAGCGCCGGCTTC
CAGCGCCGCATTCATCACCGTATCCTCATCCAGACCCGGCTCATAGGAAATCACGCCTTT
TTTAGCGAACAGGTAGGACACGGAACCGTCGGTTCCCAGGTTGCCGCCGCATTTGGTGAA
GGCATGACGGACTTCGGACACGGTGCGGTTACGGTTGTCGCTCAAACACTCTACCATCAC
CGCGGTGCCGCCCGGGCCATAGCCTTCATAAATGATGGTTTCCATGTTGGCGTCGTCATC
GCCGCCCACGCCGCGCGCAATCGCCCGGTTCAGGGTGTCGCGCGTCATGTTGTTGGACAG
CGCTTTATCGATGGCAGCACGCAGGCGAGGGTTGGAGTCGGGATCGCCGCCGCCCAAACG
GGCCGCGGTAACCAGTTCGCGGATAATCTTGGTAAAAATCTTGCCGCGTTTGGCGTCCTG
TGCTGCTTTGCGATGCTTAGTGTTGGCCCACTTACTATGACCTGCCATAAAAATCTCCGA
AAAAAGCCTGTTCAGGCCGGATCAATAACAAACTCTTCAATCGCCTGCCGGTTGCTCCAA
GATTTGGTCAACCGCGCCGCATCGGGCGCACCCAGCCATTGATAAGCCAGATGTTCACTG
ATCTCCACCGGGCGTTCATCAGGTAACGCCAGACAGAACCAGTGTTCCAGGTTATGCGTG
ACGCCAGGGGCATAGCGACGTCTCAAATGAGCAAAAAGCTCGAATTCCACACTGCGTTGA
CAGTCAACCAGCGTCAGCGCCTCGGCAGCGATGTCGATGTTAACTTCTTCTTTCACTTCA
CGCTGTGCGGCACATCGCGCGCTTTCATCCTCCTCCAGGCTGCCGGTGACCGACTGCCAG
AAATCCGGATCATCGCGCCGCTGAAGCATCAGCACCCGTCCGGTATTCCGGGCATAAATC
ACCACCAACACCGAAACGGGTCGCTTATAGTTCATCTTACTGATTCTCTGCATCCTGCGC
GGCTTTACCCTTACCCACCACCGCGATAGAAAGTTCATCCAGTGCCGACGGGTTGCCGAA
GCTCGGCGCTTCGGTCATCAGGCAAGCGGCTGCGGTGGTTTTCGGGAACGCGATCACGTC
GCGGATATTGTCGGTGCCGGTCAGCAACATCACCAGACGGTCAAGGCCGAAGGCCAGGCC
GGCGTGCGGCGGGGTGCCGAATTTCAAGGCGTCCAACAGGAAGCCGAATTTTTCGCGCTG
CTGCCGCTCGTCGATGCCGAGAATGCGGAATACCGTCTGCTGCATCTCGCCACGGTGGAT
ACGCACCGAACCGCCGCCGACTTCGTAGCCGTTCAGCACCATGTCGTAAGCGTTGGCGAT
AGCGGCTGTCGGGTTGGCTTCCAGCTCTGTCGGAGACATATCGCGCGGCGCGGTGAACGG
ATGGTGCATCGCGGCAAGGCCGCCTTCACCGTCCTCTTCGAACATTGGGAAGTCGATGAC
CCACAGCGGCTGCCAGCTGTTTTCATTGGTGATTTTCAGGTCGCGGCCCAGTTTCAGGCG
CAGCGCGCCCAGCGCGTCCGTCACCACTTTGGCGCTGTCGGCGCCGAAGAACAGGATGTC
GCCATCTTCCGCCGCAGTACGCTCCAGCAATGCCGCCAGAATACCGTCGTTCAGAAACTT
GGCGACCGGGCTCTGGATACCTTCCAGACCGTTGGCCTTCTCGTTAACCTTGATGTACGC
CAACCCTTTGGCGCCGTAGATTTCGATAAATTTGGCGTATTCGTCGATCTGTTTGCGGCT
CAGCTGTGCGCCGCCCGGTACGCGAATAGCGGCAACGCGGCCTTTCGGATCGTTGGCCGG
GCCAGAGAAGACCTTGAAGTCCACGTCTTTGAGCAGATCGGTCACATCCACCAGTTCCAG
CGGGTTGCGCAGGTCCGGTTTATCGGAGCCAAAACGACGCATGGCTTCGGCAAACGTCAT
GATCGGGAAGTCGCCCAGGTCCACACCGTGGATTTCCAGCCACAGCTCGCGCACCAGTTT
TTCCATCACTTCACGCACCTGCGGCGCGGTCATGAAGGAGGTTTCCACGTCGATCTGGGT
AAATTCCGGCTGACGGTCGGCACGCAGGTCTTCGTCGCGGAAGCATTTGACGATCTGATA
GTAACGGTCAAAACCAGACATCATCAGCAACTGCTTGAACAACTGCGGCGACTGCGGCAG
CGCGTAAAATTTGCCTTTATGCACACGGCTCGGCACCAGGTAGTCGCGGGCGCCTTCCGG
CGTGGCTTTGGTCAGCATCGGGGTTTCGATATCAAGGAAGCCGTGGCTGTCCATGAAACG
GCGCACAAAGCTGGTGATGCGGGCGCGGGTTTTCAGGCGCTGAGCCATCTCGGGACGGCG
CAGGTCAAGGTAACGGTACTTCAGACGCGCTTCTTCGCTGTTGGTTTGGTTGGCATCCAG
CGGCAGCGGTTCAGCCCGGTTGATGATGGTCAGCGCGGTCGCCAACACTTCCACTTCGCC
GGTCGCCATCTCTTTGTTGATCTGATGGTCCGGACGGGCGCGCACCACACCGGTCAATTG
GATGCAGAATTCGTTGCGCAATTCGGAAGCCAATGTGAAGGCCTCCTGACGATCCGGGTC
GAAGAACACCTGCACCAGACCTTCGCGGTCGCGCATATCAATAAAAATCAACCCACCCAG
ATCGCGGCGGCGATTGACCCAGCCGCACAACGTCACTTCCTGGCCCACATGGGACGAATT
CAACAGCCCGCAATATTCAGTACGCATTACGATGTCCTTTTACACCGCCGCCGGTGCCCT
GTTTCACACGCCAATTGGCGGCGATACGGGGTCTGTGAACCGGTCGGCATGGTTTTTCTG
GATTACAGTCCAATGAAAAAAGGGGAGCATTATAAAGGAATTTCCCCACAACGATAAGTA
CGATGGTAGCGGTCTGCGGGCCGCCCCGCATACTCTTTTTTGCTTTTTGCCGTGCTTTTG
CCTGTCGGTTACACAATTGCGGGGTATTATGCTAAAACCCTGTTACGTCAGCCGTCATGG
CGACCTGCTGTTTCAGAGCGTTCACTCGCAGAGAAACCTATCGGGACAAGGATTTATGTA
TATCGGTTTACCGCAGTGGCAACATCCCGGCTGGAACCGGCTGGGCCTGCGCGATCTGGC
GGATTATGCCCGCTACTTCAACTGCGTGGAGGGAAACACCACCTTTTATGCGCTGCCGTC
GGCAGAATCCGTGCTGCGCTGGCGGGATATGACCCACGATGATTTCCGTTTCTGCTTCAA
ATTTCCCTCCGGCATCAGCCATCAGGCCGGTTTGCGTCATTGCCAGCCGTTGGTGACGGA
GTTCTTTCGCTGTCTGGAGCCGATCCAGCACCGGCTCGGTCAATTGTGGCTACAGCTCCC
CTCCGCCTTTGGTCCGGATCGGCTGGACGACCTGTGGCAGTTTATGGCCTCACTGCCCGG
CGGGTTCTGTTACGGCGTAGAGGTTCGCCACCCGCTGTTTTTCGCCAAGGGAGATGAAGA
ACGCCAGCTTAATCAGGGGTTGCATCAGCGTGGGCTAAACCGGGTGATTATGGATAGCCG
GCCGGTACATCATGCCGCCCCCACCAGCGACGCACTGCGGGACGCCCAGCGCAAAAAGCC
GAAAGTGCCGCTGCATGTGGTGCGCACCGCCGAAGAACCGCTGATCCGTTTTATCGGCAG
TGAAGATCCGGACGACAACCTGCGCTGGTTCATGCCCTGGCTCGCCAAACTGGCGGAATG
GCAAGCGCATTCCCCCTATCTGTTCATCCACACCGCCGGTACGGCCAGCGCGCCGGAGCT
GGCGCAACGGCTATGGCCGCATCTGAGCGCGGTGATTTCCGGCCTGCCGCCCTGCCCGGA
CTGGCCACAGCAGTCGTCGCTATTTTAGGGCGCCACGCTGAAAAACATTGGGCAAAAATC
GCCGGCGCCTTTTATCACAATTTCTTATTAATAGCGTTTGATGTCCGCCAATTTCACCTA
CAATATCTTCGTGTTATGCAGGCGACAGGTCGGCGACAGACACGCTATGATAGCGTCTGC
CGCTTCTGGTCAGGCAATGGAGTGAAAAATGGTAAGCGCGCTTTATGTGGTGCTCAGCGC
ATTGTTGTTAGTCAAATTGTCGGTTGATGTGGTGAAACTGCGAATGCAGTACCGGGTGGC
CTACGGCGACGGCGGTTTTTACGAATTGCAAACCGCCATTCGCGTCCATGGCAACGCGGT
GGAGTACATCCCTATCGGCGGCCTTCTGTTGGTGCTGATGGAGATGAATGGAGCGATGAA
TGCGATGGTTCATCTGTGCGGAATTATGTTGTTGCTCGGACGGTTGTGTCACTACTACGG
CCTGCGACACCGTGAACTGAACTGGCGGCGTTCCGGTATGTCGGCCACCTATGTTTCATT
GCTGCTGATGATTCTGTTCAACCTCTACTACCTGCCCTGGGATCTGGTGTTTACCCTGCG
TTAATCCCGCCCGGTATCCACGGTAAGGCCTGCTGACTGCGCCTTACCGTCTTTCTCTCA
TACATCTTTGCCCTCTCTTTCTGCTAGAATGCGCCCTTGTTCTTCCCTGTATGCATTTTC
CCTGCTATGTCAAACCGCGATATGATTTTTTCCGCGCCCATCGCCAACCTGGGCGACTGG
ACGTTTGATGAACGCGTTGCTGAAGTGTTTCCGGACATGATTCAGCGCTCTATTCCTGGC
TATTCGAATATTATTTCCATGATCGGCATGCTGGCAGAGCGCTTTGTTCAGGCGGACACC
CAGGTCTACGATCTTGGTTGTTCGCTGGGCGCCGCCACCTTGTCGATGCGCCGCAATATC
CGCGTGCCCGGTTGCCGCATCATCGCCATCGATAATTCGTCGGCTATGGTGGCCCGCTGC
CGCCGTCATATCGAGGCGTTCCGCGCCGATACACCCGTCGAGGTTCGTGAAGCGGATATT
CTGGACACCGAGATTGAAAACGCCTCACTGGTGGTGCTCAATTTTACGTTGCAGTTTGTA
CCGCCGGCCAGCCGGCTGGCCTTGTTGCAGCGGATCTGGCGAGGATTGCGTCCCGGCGGC
GCGCTGGTGCTGTCGGAAAAATTCAGTTTTGACGATGCCTCGATCGGCGAATTGCTGTTC
AACATGCATCTGGATTTCAAACGCGCCAACGGGTATAGCGAACTGGAAATCAGCCAGAAA
CGCAGCATGCTGGAAAATGTCATGCTCACCGACTCGGTGGAAACACACAAGGCCCGCTTG
CGTGAAGCCGGCTTCAGCCACAGTGACGTGTGGTTCCAGTGTTTTAACTTCGGCTCCCTG
GTGGCGTTGAAAGCGGAGCACGGTTCATGATCGATTTCGGTAATTTCTATCAGTTGATCG
CCAAAGGCCCGCTCAGCCACTGGCTCAATACGCTTCCGGCCCAGATCAGCCAATGGCAGC
AGGACTCGCTGCACGGCGAGTTCAAACACTGGATTAATAGCGTGGAGCATCTGCCGACGC
TGACGCCAGAGCAGCTTGATCTCGCCCACGGCGTCACCGCCCAAATGAATACGCCGCTGT
CAGTCGGTCAGCAGGAGGGCATTGAGAGTCTGCTGCGCAACCTGATGCCCTGGCGCAAAG
GCCCGTTTTCACTCTATGGCGTCGATATCGACACCGAATGGCGTTCCGACTGGAAATGGG
ATCGGGTGTTCCCGCATCTCAGCCCGTTGCAGGATCGGTTGATTCTGGATGTCGGCTGCG
GCAGCGGTTACCACCTGTGGCGCATGCTCGGCGCTGGCGCTCGTCTGGCAGTCGGCATCG
ATCCGATGCAACTGTTCCTGTGCCAGTTTGAATCAGTACGCAAGCTGCTGGGTAACGACC
AGCGTGCCCACCTGCTGCCGCTGGGTATTGAACAACTCCCGGCGCTGGCCGCGTTTGATA
CCGTGTTCTCTATGGGCGTGTTGTACCACCGGCGCTCTCCGCTCGACCATCTTTGGCAAC
TCAAGAATCAACTGGTTTCAGGCGGGGAGCTGGTGCTGGAAACACTGGTGGTAGAAGGCG
ATGAGCACTGTGTTTTGCTACCGGGCGAGCGTTATGCCCAGATGCGTAACGTCTATTTTC
TGCCCTCGTCCGCCGCGCTCGCGCGCTGGCTGGAAAAATGCGGTTTTGTCGATGTTCGCG
TGGTAGATCAGTGCGCCACAACGCTGGAGGAGCAACGTCGCACTAGCTGGATACGCACGG
CTTCACTGGCGGATTTCCTCGACCCGAACGATCGCAGCAAAACCCTCGAAGGCTATCCGG
CGCCGTTACGGGCGGTACTGGTCGCACGCAAACCCTGAGCGGGAACCATCAAAGTCAGGG
CGGCGCCGCGCGTAAGTCAACACACCAGACCAACGCGACGACTCCGCCCAATAATGCCAA
TAATCAGTTGCGATTTTTGACGATCAGCTCAATGGCCGCGTCCTCGGTCATATCGGTATT
TTGGATCTCGACGTGAATATCCTGACTGCTGGTTTCATTAAAAAGCGTCGTATTGCCGAC
GATCTGGAAATCGCCGGTTATCGCATCTCCCCTTTCCACTTCATAAATGTCCAGCAACTT
AGCGACGATAAACCCGTCTTCCGGATCGCGGATAACGATGAAACCAATGCGATGCTCATG
ATGCACAACGATTCCACGCATAACAGGATTCCTTTTGGCTGTTGGGATAATCGGCAGCAT
ACCACCAGCTCAGGGCGATAAAAGATAAACGCATAACAATTCAACACATTTTCTGGGCGT
GATCACATTCAGTCCGGTAATAACCACAACGTACAACAACGGCGGCGTACAGCGGGTGAT
GAAGCGGTCGCTCGACGCGCCATTAAAGGGCATAAAAAAAGCCCCGACAACACCGTCGGG
GCCTGGTACTCGCAAGCAGACCGATAAGGGGAATGCTGCGCGGCAAAGGGCATCGGGAGC
ATACCAGACGGTGCCAACTCTTATGCAGGCACGGTCTAGGAGGCGGATGTCGCAGAGGGA
GCCGGTTCCGGGCTCAAGGCGTTTTTCATGGCCGCCACGACATCACCATCAACACAGTAG
TGCTGGAATTCATCCATTTCAGTTTCGGAACAGAGTGTGACACCCAATTTGCGATAACGC
ATCGGCGATGGCAACCATTGGCCTGCCGAGGTGTGCAATTCCTGAATACCACAGGCGCGG
AACTTATGCAGGTTGGTCAGTCGTACACCCGCTCCTGCCATAATGATAGGACCACAACTG
GCCGCATTAAGTTCCCGTAACAATGTTAACCCATTTTCGGCGCTTTGCTGTTGGCCGGAA
GTCAGTACGCGGGCGACGCCCAAATCCGCCAGCTGATTCAGCGCCAGACGAGGGTTCAGG
CACATGTCGAACGCACGATGGAACGTTACCGCCAGCCCTTCGCACCGTGCCATAACCTGC
CGCATACGCGCCATATCAATATGCCCTTCCTCATCCAGAATCCCCACCACCAACCCCGGA
AACCCCATCGACCTGATCTGATCGATGTCATACAGCATCGCCGTAAACTCCTGATGACTG
TAACAAAAGTCGCCCCCACGCGGCCGCACCATCGGGTGCACCGGAATGACGAGCGTTTCC
CGCGCCTGTCGCAATACGCCATACCCAGGCGTCAAACCGCCCTCACGTTGCGCAGCGCAG
AGTTCTACCCGATCAGCTCCCGCCTGCTGTGCCGTCAGCGCGCAATCCAGGCTATAACAG
CAGACCTCCAACATTGGCATACCCACCCTCCCGTGCCAAAAAATAACAAAACCGGAAAAA
CACCGCATTTCCGAAAGAATTACCCGTGCATCACGATAAGGGCGTAATGCACGCCTAATA
CTGGCATCCCCTCGCCAGCGGTGGAGAGAGGCGTGTCACACTGGCGACAGGATTTGGGCG
TGGAATATGACACATCACACAATTTACAAGACAGCGAGCTAACCTACTGACCAGCCGACT
GTTCGCTGGCCACAATCTCCTGAATGCGATAGGGATGAAATTTCAGCGTGACCCGCCCGT
TAGTCACCGCCAGCGTCGGATTGGGCAGGCGTTCATGTTCACCCTGCGGATGACTGAATT
TCAGTTTAATACCGGGAGCGGTCAGGGCTGCATCCGGTAAGCAGGCCAGCGCACGGGGAT
GTAAAGTGGCCGGGTCGCCGGGCAATACCAGCTCTACGTGTTCCCACCCTTCATGCGGAT
AATGTTTACTACCCGGCCACGGCAGTTCCACGCAATCAATTTGCCACGGTCCCACTGTTA
ACGGTTGATGAAGGGTAAACAGGCAGATAGGCCGGCCGTTAATCATGTTTTCCGACAGCA
ACGACCCACAGGCCAGCAGCGCCGTACGCCATTGCTCCGCCGTACTGTTCTGATGACAGC
GCAGAGAAATGTGGTCGGCGTCAAACGCGGCAAGGTCAAGTTCGAGCTGCTGCGCGAGTT
GCTGAAGTTCAGTTTCAAAACGGGAAAGGTCATTCAATAAGGAGGGGGGAAGCGTCGACG
GTAACAAAGCGGTCATTATTTCCTCATTAACCTGAATAAATAGTTTATCCACTCTAATTT
AACATAGACAGAAATAACCTCCATCTTTTTGCGACTTTGCTATCATACCATGCTGGCATT
AACCGACTTTCTTGTCTTTTCATGCCATTATTTGCAACGGCAGACAAACTTCATTTCAAT
CAAAGAATAATAACAACAAATACTGTTAACAAAATGACAGAAATATAATAAAAATTACAA
TGTATTGATTTTTAATGAATTTAAAAACCCGATGAGAGTATTCTTAAATATTCTCTGTAA
CATTGAGAAATAAACAAAAAACGGATAACTTCGAAACTACCCAATCTCCACTAAATGACC
AAAGGGCATTTACCATGTTGCTAATAACTTTCTCTATGTTAGTTGTCATTGCCGGTTATT
CACTGTTCCGTCATTTTAAAACAATGCAGAGCACTCGACTGAGCACGGACCGTCGACACA
AACGACGTTAAGTTTTTTATTAATACTCCCCTTCCGCTATTCAGGCTTGCCGGAAAGCCG
CGCCTTTCACCTTAAATTTTATTATCGATAATGGCAGCAGGTATCTCGCCGCATTATCGA
ATGAATTGCTTTATTTTTATTGACGCCCCGCCAGGGGCGCTTGTCATGGTGCTCTGCTGA
CTACACAACCCAAATATGGTATAAAGAAAGGCTTGATTCGTCATTTAGGGTAAACCGGTG
AATATTCAGGCTCTTCTTTCAGAAAAAGTCCATCAGGCAATGATTACGGCGGGCGCGCCC
GCTGACAGCGAAGCAATGGTTCGCCAGTCAGCAAAAGCGCAATTTGGTGATTATCAGGCA
AATGGCATCATGGCGGCCGCCAAGAAACTGGGCATGCCCCCGCGCCAGCTTGCCGAGAAA
GTAGTACAAACGCTGCAGCTGGATGGCATTGCAGTCAAAACGGAAATTGCCGGTCCCGGT
TTCATCAATATCTTTCTCGACCCCCAATGGCTATCCGGCCAGTTGGAACACGCGCTGACC
GCCCCAAAACTGGGCGTCTCTGCGGTTGAGCCGCAAACTATCGTCGTTGACTACTCGGCT
CCCAACGTGGCTAAAGAGATGCATGTCGGCAACCTGCGCTCGACCATCATTGGCGATGCC
GCCGTGCGTACTCTGGAATTCCTCGGCCATAAGGTTATCCGCGCCAACCACGTCGGTGAC
TGGGGCACCCAGTTCGGTATGCTGATTGCTCATCTGGAAGATGTGCAAAACGACACCACC
AGCGATCTGGAACTGGCGGATCTGGAAGCGTTCTACCGTGAAGCGAAAAAATACTACGAC
GAAGATGCCGTCTTCGCCGAACGCGCCCGTGGCTACGTCGTGAAACTGCAAAGCGGCGAC
GAGTATTGCCGTTCAATGTGGCGCAAGCTGGTGGATATCACCATGATCCAAAACCAGCAC
AGCTATGACCGTCTGAACGTGTCGCTGACCCCAAATGACGTCATGGGCGAAAGCCTCTAC
AACGCCATGCTGCCGGAAATCGTCGCGGACCTGAAAACCAAAGGGCTGGCGGTGGAAAGC
GAAGGCGCCATCGTGGTCTATCTGGACGAGTACAAAAACAAGGAAGGCGAAGCGATGGGC
GTCATCATCCAGAAAAAGGATGGCGGCTACCTTTATACCACTACCGATATCGCCTGCGCC
AAATACCGTTATGAGAAACTGGGCGCCAACCGTGTGCTGTACTATATCGACTCCCGCCAG
CATCAACACCTGATGCAAGCCTGGAGCATCGTGCGTAAAGCCGGTTACGTGCCGGAATCC
GTCAGCCTGGAACACCACATGTTCGGCATGATGCTGGGTAAAGACGGCAAGCCGTTTAAA
ACCCGCGCTGGCGGCACCATCAAACTGTCCGAACTGCTGGACGAAGCCTACGAACGCGCG
ATGACGCTGATTGCCGGCAAGAATCCGGAAATGGATCGCACCGAACTGGAACAGCTGGCG
CAAGTGGTCTCGGTGGGCGCGGTCAAATACGCCGACCTGTCGAAAAACCGCACCACCGAC
TACATCTTCGACTGGGATAACATGCTGGCGTTTGAAGGCAACACCGCACCCTATATGCAG
TATGCCTACACCCGCGTGTCATCGATCTTCAAACGCGCCGGGGTAGAAGAAGCCAGCCTG
ACCCAGCCGATTGTACTGACCGCCGAGCATGAACAAGCGCTGGCGACGCGTCTGCTGCAG
TTCGAAGAGACCGTTACCACCGTGGCTCGCGACGGCACGCCGCATGTCATGTGCGCTTAC
CTGTACGATCTGGCCGGGCTGTTCTCCGGTTTTTACGAAAACTGTCCGATCCTCAACGCC
GACAGCGACAGCACACGTCAAAGCCGCCTCAAACTGGCGCTGCTGACCGCCAAAACGCTG
AAAACCGGCCTGGAAACGCTCGGTATCCAGACCGTTGAGAAGATGTAATCCGCATCGTCT
TCATCGCAATAAAAAAGCCAGTCAGTTAACTGACTGGCTTTTTTCTGCCGCAATACCCTG
TCAAACCCCATCCATTCAGGCGCAATCAAGGTGCCTGAATGGATAACATCAAATACTCCG
GCGGGAAAAATCTTTCAGGCGGAAGCCCAGCAAGGCCAGGCAGGCGAAATAACTGCCGGC
GCCGGCGACAACCACCGCCGACAAACGCAACAGACGCGCGGTCATGCTGCCCTGCTCCCA
GGGCGGCATCCACAGGCATAGGGCGATCAGGACCAGGGACATGACAATGACCGCAACGAC
CAGTTTGATCAGAAACGCCGTCCAGCCCTGCTGGGGTTCAAAGATGCGCTGACGACGCAA
CTGCCAGAACAACAGCGCGGCGTTGATACAGGACGCCAGACCAATCGACAGCGACAGCCC
GGCATGTTGCAGCGGGCCAATAAATATCAGGTTCATCACCTGGGTCATCACCAGCGTCGC
CAGGCCAATTTTCACCGGCGTTTTAATATCCTGCCGTGCGTAAAAACCCGGCACCAGCAC
TTTTACCAGAATCAACCCCATCAGCCCGATCGAGTAAGCGACCAGCGCACGCTGGGTCAT
CAGGGCGTCAAACGCGCTGAATTTACCGTACTGGAACAATGCCACGGTCAGCGGCTTGGC
CAGCAGCCCCAGCGCCACCGTGGCCGGCAGCGCCAGCAGGAAACAGAGCCGCAGTCCCCA
GTCCAACAGCCGGGAATATTCTTCCTGATTACCGCTGGCAACGCTTTTCGACAATGACGG
CAGCAGAATCGTCCCCAGCGCCACACCGAGCACGCCGGACGGAAACTCCATCAGCCGATC
GGCGTAGTACATCCAGGACACCGCGCCCTGGCTGAGGAACGACGCAAAAATAGTGTTGAT
GATCAGTGAAATCTGGCTGACCGACACACCGAGAATCGCCGGCGCCATCAGCTTCATCAC
CCGGCTGACGCTGGGGTCGCGGAACTTGATACGCGGCAGCACCAGCATGCCGATTTTCTT
CAGATGCGGCAGTTGGTAGCCCAGTTGCAACACCCCGCCGGCCACGACCGCCCAGCCCAG
CGCCATCACCGGCGGGTTAAACCAGCGGGTGCCCAGCAACGCAAAACCAATCATGCTGAT
GTTCAGTAAGGTAGGCGCAAACGCCGGCACCGAAAAGCGGTTCCAGGTGTTCAGCACCGA
CCCCGCCATCGACGTCAGCGAAATCAGCAAAATATAGGGAAAGGTAATCCGCAGCAGCGC
CGAGGTCAGCTCAAAGCGTTCCGGCGTCGAGGCAAACCCCGGCGCGGTCACCATGATCAC
CCAGGGCGCGGCCAGCATCCCGGCTACCGTCACCAGCGCCAGTATCAGCGTTAGCATCCC
GGACACATAGGCCAGAAAGGTGCGTGTCGCCTCCTCGCCCTGCTGGCTCTTGTATTCCGC
CAGAATCGGTACAAACGCCTGGGAAAACGCGCCTTCGGCAAAAATTCGCCGCAACAGATT
CGGCAGCTTGAACGCCACAAAAAATGCGTCGGTCGCCATACCGGCGCCGAACACGCGGGC
GACGATCGCGTCACGCGCGAACCCCAGCACACGGGAAAGCATGGTCATGGAACTGACCGC
AGCCAGTGATTTCAGTAGATTCATTCAGTTGTTCTGACTATCAGTTATTCTGACTATGGG
AAAGAGAGGGATGGCGGGGAAAACCGGGTCGTCCGCCATGTCCACGACGGTCAACCCGCC
CGTGATAACCCGTAACGGCAGCAGAAGTACTGACTCTGACCCGTGCCGCCGCACCGGCTA
TCGCGGCACACAGCCTAGTCGATTGCACCGCCAATAGCCACACGGATGCCCGATGGCCGC
CGGTTTTTTCAGCGTTTTCTCACTAACGTCTCGATCACCCGTTGCGCGCGCAACGCCTGA
TCGCCGGAGGTTAACGGCGGCGTGTGTGAAACTACCGCGTCGATAAAATGCCGGACCGCG
CCCGCAAAACCACGCTGTTCCAGCGTGCTCTGCCAGGACGGCGCCGGATGCAGCGACACC
GTGCCGCCGCGCTCTTCACGCCACTCGCGCAGGTTATCCACCTGATACCAGCCGCCATCG
TTGACCAGTTGTACGCTTTCACGCTGGCTGCCGGCCTGACGGTGCATACTGGTGGTGATC
ATCCCATGAGCGTTCTGGAACTGGTGCTCGGCGTAAATCAACTGCCCCTGTGGGTTGCAG
CGTAGCAGGCCGCCGCACAGCGTGGCCGGCGCATCCGGCGCTTCCGCCAGCCACAGGGCG
GTATCCACCACGTGCAAATAGTCATCCAGCAGGGTAAACGCCAGCGGGTGCGGCCCGATA
TTATCGCTGCGGTGTTTTTCCATACGCAGGCTGTCCGGGGCCGGCCGCAATTGCCTGAGC
CGTTGATAAAGCGGCGCAAAACGACGGTTGAACCCCACCATCAGCAACAGATTGCGGCTG
GCCGCCAGCGCCACCAGTTCTTCCGCCTGCGCCAGCGTTTCCGCCAGCGGCTTATCCACA
TAGACGTGTTTGCCAGCCAACAGCAGCGTGTTGACCACCTCGTAGTGGCTGGCGGTGCTG
CTGTGTACAAACACTGCATCACACTGGCTGCTCAGCGCCGCCAGAGAGGAAAAACAAGTA
ATACGATACTGCTGGCACAGTTGCCGGGCCCGCTCCTGCCCCGGCGACCAGGCGCCCGCC
AGTTGCCAGTGCTCAGCCTGTGACAAGATCGGCAAATACGCCTTGCGGGCGATATCGCCC
AATCCGGCCACCCCGATACGTAATAATCTCATGCTATCGCTCCGGTACGTGCTGCATTCA
GGTCGCCGTCAGGCGAGGCGTTCCTGTAGCGCGGCCAGTTGTGCTCGCAACTCAGCGACC
TCGTTTTCGAGTGCGGAAACCCGCGCGGCCAGCCCGCCTTCGGCCGGTTCATCGACTGGA
TCAGTGGGCGCGACATCCGCCACCTCGCCGCTGAACAGATGCATGAACCGGCTTTCACGC
TTGCCCGGCTCCCGCGCCAGCCTCGCCACAAAGGGCCCGTCCTCGCGCTGTTGCAGTTGC
TGCAGTACGTTCTCCACCGCCTCCATATCGGCAAACTCGTACAAGCGGGCCGCACGGGTA
CGCAGTTCGCCCGGCGTCTGAACGCCGCGCAGCAGCAAGGTGGTCATCAGCGCCACTTCG
GTCGTCGAAAACTTCAGGTCGCCGAATTCGGAGTTGCAGAAACGGTGTTCATACTTCATC
ACCCGGTTGCCAAAACCGCTGACGGTACGCAGAAAATGCCGTTTGACCAGCAGATCAAGC
GTTTGCTGTACCTCGTTTTCGGTCAGGTCCATCACCGGCTCGCGGTTGGTTTTCTGATTA
CAGGCGGCGGTCAGGCCATTCAGGGACATCGGGTACTGTTCCGGGGTGGTCACCTGTTTT
TCCAGCAGGCACCCGATTACCCGCGCTTCGCGGGGCGTCAGTTGATATTTCATGGCACAT
CCTCATTGACCCGCATGCTCAGCGCATCGGCGTCCATTCATGGTTAGTCAGGGCGGTCAG
CACGTGGTCCTGCCACATGCCGTCAATCAACAAGTAGTTTTTGGCGTAGCCTTCCTTTTC
GAACCCAAGCCGGGCCAGCAGGTTGCCACTGCGCTGATTGTGCGGCATATAGTTAGCCAT
GATGCGGTGCATATGTTGCTGACGCTGCATGTAATGCAGCGCCGACTGCAACGCCTCGTA
CATCATCCCTTGCCCCTGCCATTTTTTGCCCAGCGAATAGCCGAGGTAGCATGCGTGAAA
AGAACCGCGCAGCACATTGCTGAAGTTGGCGACGCCGCGCACCTCATTTTCATCCGGGTC
CAGCAGCAAAAAGTAGTAGGCGCTGCCCTGTTTGTGCATATCGCAGATCACGCTCAGCCG
CGCCTGCCAGCCGGAGGGATAACAGTGGCTGGCATCACGCACCGGCTCCCAGGGTTTCAA
AAAATCACGGTTTTCCACGTAATACTCAGCCAGACGCCAGGCATCGCGTTCGTGCGCCAG
ACGGACCACCAGTCGATCCGTGGTCAGACGGACCCTGGGTGTCGTTGAGCGATAGCCAAA
CATGCCTTCCCCCCTCAGGTGACGGATTGTCGATGAAGAAATTTTATTGATGCGATCAAC
GCCGACGCGGCGGACGCCATAAAAGGATAAATCACCAATAGCGCTTACTATAAACACATA
AATTCCATAGCGTAAAATCATGACCGCCGAGTTATTGCACAATCGACACGCCATACTGAC
TTTTTTTCGTAAACTGCGCGTCAGATAACTGTTGAACGATAAAAAAATTTATTAGCCGGG
TAGTCTATCGCAACGGCGCAATCGGCGAGAGAATAGACAGGCTGCATTCTTTTCTTCTTT
CCTCGTGGTGAAACATGTCATTGATGACGCAGGCCCGCAGCCTGGGTAAATATTTTCTAC
TGCTGGATAACATGCTGGTGGTATTAGGTTTCTTCGTGGTATTCCCGTTGATTTCCATTC
GCTTTGTCGACCAGATGGGCTGGGCGGCGCTGACCGTCGGGATCGCGCTCGGCCTGCGTC
AGCTCACCCAGCAGGGGCTCGGCATTTTCGGCGGCGCCATCGCCGACCGTTTCGGCGCCA
AACCGATGATTGTCACCGGCATGCTGCTGCGCGCCTCCGGTTTTGTGTTCATGGCCTTGG
CCACCACGCCGCTGATGCTGATTCTCTCCTGCGTGCTGTCGGCGCTGGGCGGTACGTTGT
TCGAGCCGCCGCGCAACGCGATGGTCATCAAGTTGACCCGTCCGCACGAACGCAGCCGTT
TCTTTTCGCTGTTAATGATGCAGGACAACGCCGGAGCGGTGATCGGCGCGCTGCTCGGTA
GCTGGCTGATGCAATACAACTTTTCGGTAGTGTGCTGGGTCGGCGCGTCGGTATTCGTGC
TGGTGGCCGCGCTGAATGCCCTGCTGCTACCCGCCTATCGCATTTCCACCATTCGTACTC
CCATTCGCGAAGGAATGATGCGGGTGATGCGCGACCGTCGCTTCGTTGTCTATGTGCTGA
CGCTGACCGGCTACTTCATGCTGGGCGTGCAGGTGTTGTTGATGATGCCGATCATGGTTA
ACGAACTGGCGGGTACGCCGTCCGCGGTGAAATGGATGTACGCCATTGAAGCGGCGCTGT
CGCTGACGCTGCTTTACCCCATCGCCCGCTGGAGCGAAAAACGCTTCCGTCTGGAACAGC
GGCTGATGTTCGGGTTGTTCATCATGACCCTGAGCCTGATTCCGATGGGCATGATCACCA
GTTTGCAATGGCTGCTGGGCCTGATCGGGCTGTTTTACATTGGCTCCATCATCGCCGAAC
CGGCGCGGGAAACGCTGGGCGCATCGCTGGCCGACGCCCGCGCCCGCGGCAGCTATATGG
GGTTCAGCCGTATGGGGCTGGCGCTGGGCGGCGCGCTCGGCTACAGCGGCGGCGGCTGGT
TGTTCGATACCGGAAAGGCGCTCGGCCAGCCGGCCTTGCCCTGGTGCATGCTGGGCATCA
TCGGTATGTTGACCATGGCCGCCCTGTACTGGCAGTTCCACTTAAAGCGCATCGAACCCG
CCATGCTGAACGAGCACTGATCACGCGAGTTCAGACTTCATCACCGCACGGGGCGCATCG
TCGCCCCGTTTTTATCGTCAATGTCCAACTGTTGCGGCACACACTTATTGCTACGGACAT
GTGTTGCTACGGACATTGCACATGGACGAGCCGACGCTGACGATAGATAATCCCGCACGA
CATCATGATCACGGTAGCGCCCGATACGGCGCCGTTCAACCCGAGGAGTTCCGGTATGAA
ACTGTTTGTCTATGAACATTGTCCTTTCTGCGTAAAGGCACGCATGATTTTCGGCCTGAA
ACAGTTGCCGGTGGAAGTATCCGTGTTGTCCAACGAGGATGAAGCCACGCCGATTTCGAT
GGTCGGTCAGAAAATGGTGCCGATTCTGCAAAAAGAGGACGGCAGCTACATGCCGGAAAG
CCTGGATATTGTGAAATACATCGACGCGCTGGACGGCAAACCGGTACTGACCGGCCCGAC
CAACTCGGCTATCGACGCCTGGATTCGCCGCGTGTATGAATACGCGCCGCGCCTGCTGAT
TCCACGCTTCTCCCGCGCCGATTTCGAAGAGTTCGCCACCGACGCCGGCCGCAACTACTT
TATTCACAAGAAAGAGGGGCAAATCGGCAGCTTCGATACCCACTTCAGCCAGACGGGCGC
GCTGATCGGCCAACTGGAAGGCGACCTGCAAGCGCTGGCACCGCTGATTGTTTCGCCGCA
GGCTTGCAACGGCAAGCTATCGCTGGATGACATCAATCTGTTCGCCCTGCTGCGCTCGCT
GACCATCATCGCTGATGTCAATGTCCCGGCGGCCGTCGCCGCCTACTGCGACACCCTGTC
TCAGAACGCCGACATCGACCTGCTGATCGAACAGGCGCAATAGCCCCTTGTTGTTGCCGC
CATCACTACCGGCTGACGGCGGCGTTTAGGCCTATTCCGATTGGCGATATCGCCGGAATA
ACGCACCCTGCCGGCATCCCTCGCCCGGCGAGGGAATCATGGAAAACAAGAGGTTATAAC
AATGAAAAAATCGGGACTGGCCGCTCTGGCGCTGCTGGGCACGCTGCTGGTAAGCGGCTG
TAACCAATTGGCGCAATACAGCCTGAGCGAGCAGGAAATTAATCAGTATTTACAGCAGCA
TAATGACTACCAGAAGCAACTGGGCGTTCCCGGCGTGCTGGATGCGCAAATCACGCTGAC
CGAGCTGACCAGCCAGATTGGCCGAGCGGAACCCGGCAAAGTGACGCTGAGCGGCAACGC
CAAGGTCGATATCAGTTCGCTGCTGGGTAAACAGCAGGCGGACATGAAACTGACGCTCAA
AGCCCAGCCGGTGTTCAACAAGGAAGAAGGCGCCATCTATCTGAAAGACATGGAGCTGGT
GGATTACAGCGTTCAGCCGGAAAAATTACAAACGGTGCTGCAAACGCTGACGCCCTACCT
GAATCAGTCGTTGAAAAGCTACTTTGACCAGAAACCCGCCTACGTGTTGAATCCGGAGCG
CAACAACAAAGAAGCGCTGGCGAAGAAACTGGCCAAAGGCATCGAAGTGAAACCCGGCCA
ACTGGTTATCATGTTGACCGATTAAGCAAAAACGGGTGGCATTCGCCACCCGTTTTTCAC
TCTTCAGACGCCTCGTCATCCGTCTCGTCGTCTTCCGCTTCCGCCAGCTCATCGCGCATT
GCTTCCAACGCTTCACGGCAAATGATCGCCAGTGTGCGATAAAACGCGGTGGTGGCATGG
CTTTCCACCTTGCCCAGAAAACGATCGCTCCACGCCAGCAGATAGCGATCGAAAAACGCC
GACTGCGCGGCGGTTTCATCTTCCTGCGCCTGATCTTCCAGCCAGGACGCAGCCAGCAGC
AAGGCGCCAAAATGGTCTACCGGCCCGTCTCCCAGCGGCATGCCGCGCTGTTGCAAAAAC
GCGCGCACTTCGGCCTCTTGCGCTGCCGGGTCCCAACTGGAACGGTGCGGCGGCACCGCC
GGCTGCGCGCCGAACAATGCCTCATAATCAGCGCCCATCGCCGGCAAATCAACGCTGTGC
TGCCAGCGCGCCATCAGCTCGTCCTGCGCCAGCGGCCATTGCTGCGCCAGCTTGCCTTGC
GCAATCAGGTTAAATAACGGCGCCATCAGCGGGTCCTGCGGCGGGCGGTTAAACAGGGTG
CCGAGAATGCGGCACACCACGGAAAATTCATTCATCTCATCAACCTGTAAAAAGACATGA
CGGCGCGCTTAGGTGACAATGTCACAAATTCGCAAACTCCGGGATCGCGGGTTTCCCGCG
CAGTTCCAGAAAATCCAGCACCCGGCGCGGGCTGACATTCAACACGCGATCCTGCGGAAA
ATCAACGTCCCGCATAATGCGTTCACAATGCGGAAATTCGCCCAGCGACCAGGCGATATG
CGAATCCGACCCCAGCGCCAGATAACCACCGGCATCACGCACCGCTTCGGCCACCGCACG
GCAATTCGACTCGCTGCCCTGACGAGAATGGGTAAAAGACGAGTTATTCAGTTCCAGCGC
CACGTTGTATTTGGCGGCGGCCTGCGCAACCGCACGGATATCGATCGGGAACTTCGGGTT
GCCGGGATGGCTGATGATATGCACCGCGCCCTGCGCCATCGCGGCAATCATCGCTTCGGT
ATGGGTATCGCGGTCCGCCGGAGGAAACACCGGCTCGTGGAAACCGGCGATAACCAGATC
CATGCAATCCAGCATCGGTCCGGTGCAATCAATATCGCCCGCCAGATTCTTGATGTTGGC
TTCAATGCCGCGCAGGATGCCGATGCCGTCCACGACACGCGGCCAGACGCGCATATTGAT
GAAGTGCCAGTAGTGCGGCGCATCCGCCATATCCGGGCCGTGATCGGTAATGGCAAACAG
GCGGATCTGTTTGGCTTTGGCTTCGGCCACGTAGTCATGCAGGGTGCTGTAGGCGTGGGT
ACTGGCGACGGTGTGCATGTGTAAATCGACGGGATACATGGTTTCTCCTGACTCGACATT
GATAAGCCAGCATAGCATTTATCCTGCACCGACACAGCCGAGGCATCGGCGCAATAACTG
CAAATTAACAGAAGTGAAACATACGCCGCCTCGTTCGTTGCACACCCGGACTACGGGCCG
ACAAGACGGACTGGCGAGTAAAGCAGCAGATTGCGCTAAGTTTGGCTAAATGCACGTTTT
TATGAAAGAAGTGTGTTGACGCTGCAGCGGATTTTCCCTAGAGTAGCGCCCCGTTGCCCC
CGACGGCAACGAACCGGTGAGGTGTCCGAGTGGCTGAAGGAGCACGCCTGGAAAGTGTGT
ATACGTGAAAACGTATCGAGGGTTCGAATCCCTCCCTCACCGCCAGATTAAAAACCCCTG
CTTTCGAGCGGGGGTTTTTCTTTATAGGTCAAAAACTTCCTGATTTCATAGCGATTTTGT
GATCAACCCTTCCATCCCGGCACTTCCGAGGTGGTACAAAATGAGGTCTATTAGCAACCT
AATCCAGAACCGTAATGGCATGTGGTATGCCCGCGTTGTCATCCCCAAAGAACTATGTCC
TTTGCTTAACAACCAGTTGTAGTGGCATCGTTAATTTGGCCACCTGAATAGAGGTGATAT
CATCGCCTCATAGTCAAAAACAGGTGACATTATGACCGGACGTATTAGGAGCAATTTTAG
CCCCGAGTTTCGCCTCGAAGCTGCCCAGCGTACTCGATCAGCATTACACCGTTGCCGCCG
CTGCTACGGCAATGAATGTCGGTAAATCCACGATGGATAAGTGGGTCCGGCAGTTGAAAG
AAGAGCGAGCGGGAAAATCCCCCATCGCATCACCAATGACACCTGAACAGATTGAAATAC
GCGAATTGAAGAAGAGACTTCAACGCATTGAAATATAAAGATATATATTGAAAAAGGCTA
CCGCATTCTTGATGTCAGACTCCCTGAACAGTTCTCATTAGTTGAGAAACTCAGGGCGCG
GTTTCCTGTTGCCGTTATGGGCAACGTGTTTGGGGTTCATCGCAGCATTTATAAATACTG
GCGGCAGCCAAAGAAACCTGATGGCACACGGGTGGCGTTAATCAGCCTTGTTCGTGAAAG
CTACCGCGAAAGTAACGGTTCTGCAGGCGCATAATATTGCCGCGATGGTCACCCCAAAAG
GCGTAAAACTGAGCCGCTGGCGGGCAACAAAGCTGATGAAAGAACTTAATCTTATTAGCT
GTCAGCAGCCAGTCCATCGATATAAGAAGGCGTCTAAGGAACACGTTGAGAGCCCTAATT
ATCTGGAACGCCAGTTTGCTGTAACAGAGCCTAATCAGGTGTGGTGCGGTGATGTGACTT
ATATCTGGACGGGTAAACGCTGGGCTTATTTAGCCGTTGTGCTTGATCTGTTTTCCCGTA
AACCGGTTGCCTGGGCGATGTCATTTTTCCCAGACTCTGCACTGACAGGTAAAGCGCTGT
CCATAGCCTGGGAAGCGCGAGGAAACCCCGCTAACTTGCTGTATCACTCAGATCAAGGTA
GCCACTATACCAGCAGGAATTTCAGACAGTTACTGTGGAGATATCAGATAAAACAAAGCC
TGAGTTGCAGAGGAAATTGCTGGGATAATAGTCCAATGGAACGGTTCTTCAGAAGCCTGA
AAACAGAGTGGGTGCCGAAATATGGGTACGCAAACTTTAGCGAAGCCAGCACAGCGATAA
CAAATTACATCACGGGATATTACAGCCAGCTCAGACCTCATCAATATAATGGTGGTTTGA
CGCTAAATGAATCAGAACGATTGTTCTGTAAAAACTCTAAAGCCGTGGCCAGTTTTGCTT
GACCACTACAATGACCTATAAAAGTAGGGATCACATGGAACAAGAAGTAGATGACAGCCT
TCACTCTTCGCATTCTTCTTTCCGGGAAAAATTGCTAGAGCATCTATTCATTGCGGAGCT
ACTCAAGAAATCTTGGAAAACAGGGTGTTGTGACATCGAGGTGGCAAAGTCTGAGGTGGA
TAGTAAAGGGTATGACCTCATCGTTGAAGCTGAGGGGATCTTACGGCATATTCAACTGAA
GTCGACCAAGCAGGGCGGAAAAGCTGCCAACCAGAAAATCCACCAATCGTTGTCCTCAAA
ACCGTCTGGATGTGTTGTGTGGATGTTCTTTGATGATGTGTCACTGCAAGTTGACCATTA
TCTATTCTTTGGCGGGGCTCCGGGTGAAAAATTACCTTCTCTCGGGGATAAAGTTGCCAA
GCACACCAAGGGAAATGCAGATGGTAAGAAGCTTGAACGCCCGATGATCAGACAATTGCC
GAAGGGGAGCTTTACCAGAGTAGACACATTCGAACAGCTTTATGAAAGGCTTTTTGTGCT
ATAGATGTGGTACAGATAAGTGGTACAGAAGTAAAATTTATTGCAATAGTTATCGCAATA
AAATCAGTTGGTTACTGATTGACGATTAGTATCGAGGGTTCGACAAAACGGCTTGCCGTT
TTGGACCGCCGCAGGGCGAGCGCTCCGCGCGAGTCAATCCCGGTCGGGCCGACATACCTC
CGCCTGCAACCCCCCTCAATAACATGATTCATGACCTCAAACTACAGGACGGGTATTTAT
TAATGCTATGATCCGCAGCACTCAGCACGATCGATGATTTTGAATATTTAGTGATTATCA
AATCTATCAATTAGTGCTGAGTTCCCCTAGCGAGGTTTACTATTTAATAGAGCTAGTTAG
GTGTTATACGCATCCAGATGTCGAGGCATTATCCCAAGACCTTCCGGTACTTATAGATTT
TCTACTATCAGTAGGTGAGAAACATTGGGCTCATTGGTTTAAAAAAAATGCTGAATTAAT
CCGCGGGTCCGACTTCAGAGGTATTGAAGGTATTTTGTCGTCATTTGGTGGAATGGGTAG
CATCAATGATCTGGTTATTCATCCAATGAATGGTCACACAATAACCGAAGAGCAGATTCA
AACAGCTAACGTTACGCTCGAATCACTACTGAACTCAGTAGCAGAAAAAGCTCAAAAGTT
ATATGCCGAAGAAATCGATGACCGTCGTCGCACATAATAAACGATTCACTCGTTCGCTTC
TTCACTAGAGCAGGTTAAAGCCTGCCCTAACCAAAAGTGGCACCACCATCCATTAATTTA
AAATGGATAAATAATCAATCCCGAGAATTCAAAATACACCCTCATCGCCAGATTCAATCA
CACTATTTACACCCTAATCCCCCCTATACCTCACCGTTCTCCGCTCACGCTCATCCACCG
TCAGCGAGAACACATCCGGCCGGGCGTAGTGGCCGACCACATCCAGATCGTAACGGGCGC
CGACCAGCAGGTCGGCGTCGATTTCCGCCGTCAGTAAACCAGCCTGACCGGTCAGCGGCC
CGGCCAGTACGTTGCCCAGCGGATCGACGATCAGGCTGCCGCCGTTGATCAGCGGCCGTT
GCGGATCCCAGCCGGGCACCTCAATGCCCAACGCGGCCGGCGACGGTTGCACCTGGCAGG
CGGTAATCACGAAGCAGCGCCCTTCGTGGGCGATATGCCGCATCGAGGCGTGCCAGATGT
CGCGCTCGTCCACCGTCGGTGCGCACCACACCTGTACCCCTTTGCCGTACATCGCCATAC
GCAGCAGCGGCATGTGGTTTTCCCAACAGATCGCCGCGCCGATTTTACCCACCGGCGAAT
CCAGCACCGTCAGCGTGGAACCATCGCCCTGTCCCCAGATCAGCCGCTCGGTGCCGGTGG
GCATCAGCTTGCGGTGCTTGCCCGCCAGCCCGGCTTCCGGCGTGAAAAACAACGCCGTGC
AGTATAAGGTGTTGCCGTCGCGTTCAATGGCGCCCACCACTAGCGTGGCGCCGGTGCGGG
CCGACAACGCTGCCAGCGCCGCGCACTCTTCGCCATCCAGATCGACGGCATTGTGGTAAT
ACTGTGCAAACGCCTCGCGCCCTTGCGGCAGGCGATAGCCCAGATAGGTGCCGAACATCT
CGCCCTTCGGGTATCCACCTAATAGCGCCTCCGGCATCACCACCAACTTCGCGCCGCTAC
GCGCAATGTCTTCTTCCCATGCCAGAATCGCTTCCAGCGTCGCCACCTTGCCGGCAGGTG
AACTCCCGATTTGCAATGCCGCCACCACCGATGTCGCCATAGTGTGTTCTCCGGTCAGTT
GAGATGGCCCGACGGGCCAGCGATAGTGATATGCTGCCCGTTCCGCTGAGTTGAATGAAG
CCCATTTCGTTGTTGATTGATATGAATGAAATAAATATCAGCAGTCTGGATTTAAACCTG
CTCAAGACCTTTGAAGCGTTATACGAGGAAGGCAGCGCCAGCCGCGCCGGGTTACGCCTC
GGCATCACCCAGTCCGCCGTCAGCGCGGCGTTGAAACGGCTGAAGCAGTGGTACGGCGAC
CCGCTGTTCGTGCGCACCGGCCGGGGACTGATGCCGACGCCGCGGGCGCACGAGCTGCAA
CCGCTGGTCAGCGATGCGCTCAACAAATGCCGTGAAACGCTGACGCTACTGCAACCCAAC
CCGCAGGCGTATGCCGGCCGTACCGTAACCCTGGGGCTGTCGGATGATTTTGAACTGGCG
CTGGGGCAAACGCTGATTGCCCGCCTGCAACAGCGAGCGCCGGGATTGCGGCTGGTGTTT
CGGCAGGCCCACAGCCAGATCGCGGCGGACCTGCTGCTGCGGCACGAACTGGATCTGGCG
CTGACGGCAGGCGGCTTCAGCTACCGTTCGCTCTCGAAGGTACAGGTCGCCAGCGGTGGT
TATGCCTGCCTGGTGGCTCGTGACGTGACCGCGCTGTCGCTGGAGCGATTTATTCAAACG
CCGCACCTGTTGATCTCGCACGGCGGGCATATCGGGCTGGTGGATGAACAGCTGGCGGAA
CAGGGGCTCAGCCGGCGTATTGCCGTTTCCACCACCCATTTCGCCGCGATTCCCTGGCTG
TTGCAGGATGACACCCTGCTGGCTACGCTGCCCACCCACGCCGCTCAGGCCATCGCGGCC
CGCGCGCCGCATCTGCGGTGCTTACCGTGCCCATTGTCCATGCCGGATTACGCCATCGAA
CTGGGATTCCGGCCGACCGTCATCCGTGACAGCGCGATTCGTCTGGTGCGTGAAACGCTC
AGCCAACTGGCGGGCGAGTTTCAATGGTTCACGCCTGCACGCCCTTTACCTGAACGGCGA
TAGTCGGCGTTTGGACCCACGCATAATCCGCCTTTGTGCACGTTTCTGCACGTTATCTCC
CGCGCTAATCACGCTTGGGGGAATGACGGCGGCACGTCTTATTACCGCGTCTAAGCCCGA
ATAAGACTTAATCCGGCCTGTGTAAAAGGCGCGGTAATCTCATCAGGAACGGTGGATTCC
ACAATCAGCGTGCTGGCCATAGCTAATTCGCCAATCGCATAGCGGGAGGCTACATTCAGC
TTATCCTGCGTCGCCATGACAACGGTTTCCGCCGCGCGCGCCGCCAGCGCCCGCTTGATG
TACGCCTCTTCCAGATCGCCGGTACTGAACCCCGCCTGCGGATGCACCCCGGTCACCCCC
ATGAAAAATACGTCGGCCCGAATCGTCGCCAACGCTTCCACCGCGGCGGCACCTACCGCC
ACCAGGGAGTGCTTGTAGAGGCGCCCGCCAATCAACACCACCTCAATACCGGGATGGTTT
ACCAACGCCACCGCCACACTGGGGCTGTGGGTCACCACCGTGGCGGTCAGCGTAAGCGGC
AGGCATTTCACCAGCTCGCCGCTGGTAGTGCCGCCATCAATCATCACCACCTGCCCCGGC
AGGATCAGGGAGGCCGCGGCCCGCGCCAGTTGATGCTTGGCGCCTATCGCCATCCGGCTG
CGCGCGTCAACGCTGACCACCGTGCCGGACGCGGGCAGCGCACCGCCATGTACCCGCTGC
AATCGGCCCTCGCTGGCCAGCTCCCGCAAATCACGCCGGATGGTATCTTCCGATACGCCA
AACGCCTCGCTCAATTGTTTCGCCAGCACCTGCCCTTCGGCCGCCAGTTGTTCCAGAATC
CGCTGTTTACGCTGCGTGGTCAGCATGGTGTTCTCCGGGAGGGTCATTTACACCGCCATA
CTTACCCGATATCGCCTGATTTTGCACGATTTTTTGTTGTTCTGGTCTTTTTTAGCACGC
ATCAATGCACGAAAATGCATGATTACACTTGAGGATGCCCGAAATATTACGCTAGGATAA
CCGCTCACACCTTGTTCAGGAGAGTCATGATGCTCACCACTCGAGACCGGGTACGTATTG
TCGACAGCGTTGTACTGGCTAACGACTGGTACCTGCTGAAAAAAACCACGTTTGACTTTC
TGCGCCGGGACGGCACCTGGCAGCGGCAGAGCCGGGAAACCTATGATCGCGGCAACGGCG
CCGTCATCCTGCTGTATCATCGCCAGAAACAAACGCTGCTGCTGACCCGTCAGTTTCGCT
TTCCGGTGTTTGTCAACGGGCACGACGGGATGCTGATTGAAGCCGCCGCCGGGCTGCTCG
ACCACGCGGAACCCGAGGTGCGCATTCGCGCCGAAGCGGAGGAAGAAACCGGCTACCGGG
TATTCAATGTCCGCAAGGTGATGGAGTCGTACATGAGCCCCGGTTCGGTCACGGAAAAAC
TGTACTTCTTTCTGGGCGAGTACGACGATCATTCCCGTATCGGCGCGGGCGGCGGCGTGG
AAGACGAAGGCGAAGACGTGGAAACGCTGGAAATGACCCTGCCGCAGGCACTGGCGGCGA
TTGACGATGGCACCATTATGGACGCCAAAACCATCATGCTGGTGCAATACGTCGCGTTGC
ATCGCTGTCTGCCGTTCGACGGCACGAAGCGTTAATGCCAATACATTGAATTCTTATAGA
TTTTCGGCGAGTGTGATAACTCGCCGTTCCCCGTAACGCGCTGGGCTGGTTACGTCGGTA
TTGATCTTGCCGACTTGAACGCGCTTAACGCCTATATGGCGCGCGTTGCCGAACGACCGG
CGGTAAAAGCGACGCTGGCGGCGGAACATCGCGCCTGATGGTTATTCATGTGCGCGCATA
CCGCGCACATTTTTTCCCACACGACGGCGTCAAAAAATAATTAGGCAAGGAATTACTTGC
CACCCTTATTTATTTCATCTCGATTATTATGCGTCTTTCTTTTTTTAGAATGACAACCAC
GATAAATCCTCACTGACATTTACAACTCGCCAACCTGTTTATTTAATAGACTTTTTTAAT
AAATATTTTCCTGAAAATTGACATTTCGCGTGTTTATATTCATACACTATTACACCTGCC
CGCGATCATCGTGCAGGTTTCCGGTTATTTATTTCCCGTTTTCGATCTTAAAAAAATAAG
GTCAATGGCAAAGGTTCATTGGTTATTTATCCGCTGTCCGGGGTATGCCCATAGCATCTG
GATGCACTTATCAACGCAAATTGGGCACGATTATGCGTGTCTGAAACACAGAGATACACG
ACAGGAGAAGGTTATGAAGAAAATGTATTCGTTACTGGTCGGATTGATGCTGGCTGCCGG
CATCATGTCTAGCCCTGCCGTTCAGGCCAAAGGTCAGGCGGGAGTATTTGATTACTACCT
GCTGACCTTATCCTGGTCGCCCACCTTTTGCCTGACCCACGCCAGCAACGAGCAATGCAC
TAAAGGGTATGGCTTTGTGTTACACGGGTTATGGCCGCAATATGCCAACGGCGGCTGGCC
GGAGGACTGCCCGCCGATTACCGCGCTCACCGCGCAGGAGCGCAAATACGGCAATACCCT
GTTCCCTACCGATACCCTGCTCACCCATGAATGGAGCAAGCACGGCACCTGTAGCGGACT
GGGGGCGAACGGTTATCTGCAAGCGGCAGACAACGCGCTAACCAAGGTGAAGATTCCGGC
CAGTTTCCAGGCGCCGGCCAAGCCGTTACAACTGACGGCGCAGCAGATTCTGACCGCATT
TCACCAGAGCAATCCCGCGCTTCCACAAGAGAGTATCGTCGCGATTTGCAGCGGCCCGGA
ACTGTCTGAAATCCGCGTCTGTATGGACAAAAACCTGAATGCCCAGTCCTGCGGTAAAGC
GGTAAAAACCCAGTGTCGTGACGGCAATATTCGCGTCCCTAACGTACGTTGATCCGTCCT
CCCGCGCCTACCGCGTGGTGAAACCCTCCTTTTAGCCCGCCTTACCGGCGGGCTTATGTC
AATTAGTGCCTACACATTGAATAACAATATTTACTTTTGTAAAGATTTCTATTGTATTTA
TTCTACATGTGAAATATCACTGTCACCCGGGATCACTAGCATGTCCGGTTAGACATACTC
CATTCACCCCAGTGCAGGTATACAGCATGTTTTTGTTTTCACCCCAGGACAGCACCTACA
CCAGGATGTTGTGCCAGTTTGAATTTCAGGCGCAGCAGGAAGGGATTATCCGTCAGACAA
TGGCTGCCGCGGTGGTATTCCGGGGCGGGATTCTACTGGTGCGTCGCAGCGCCAACGATC
CGGTGCTGCCCGGCCACTGGGAGATCCCGGGCGGCAGCCGTGCGCCCGGCGATCACAACC
TGCTTGCCACGCTGATGCGGGAATTACAGCAAGAAACCGGCCTGCGGTTACGTTATATCC
GTCATTATCTGGGCTTTTTCGATTATCTGACGCCGGTTAACGAGAAGGTTCGGCAGTGGA
ATTTTCTGGTCGACGTGATGCAGGAAGAGGTGTGTTTGAACGGACAAGATCACGATGCCT
GGCAGATCGTGCGTCAGCCTACGGATATCCCGGAAGACTGCCCTATCAGCGAAGAGAGCC
GCTTTGTCGTCAACGCCGCGATTCGGATGCTATAGCCCGTTGATGTTATGGTCATGAATG
TTATGACCATGAATGTTATGACCGTAGATGCTATGACCGTAGATGCTATAACCGTAAATG
CCATAACCCGTAAACGATGACCCCGGCGCGCCGGGGTCTGGTAACGCTTACACCAATTGG
CCGAGAGAAGCCGGCTCGAACCCTTTAAGGGCTTCCAGTTCCTGCTGACGGACTTTCGCT
GCCCAGTTTGGATCGGTCAGCAGCGCACGCCCCACCGCGATCAAATCAAACTCATCACGC
GCCATGCGATCCAGCAGCTTATCGAGACCAGCCGGGCTGGAGCCTTTGCCGGCAAAGGCG
CTGAAGAATTCATCCGACAGCCCGACGGAACCCACGCTGATCGTGGCCGCACCGGTCACT
TTCTTCGCCCAGCCGGCGAAGTTCAGGCCGTTCTCGCCATCCACATCCGGGAATTCCGGT
TCCCAGAAACGACGCTGGGAGCAGTGCAGAATATCCACACCGGCGGACACCAGCGGCGCC
AGCCAGTCTTCCAGCGCCAGCGGGGTCGGCGCCAGACGAGCGCTGTAATCCTGCTGTTTC
CACTGGCTAACGCGCAGAATCAGCGGGAAGTCCGGCCCCACCGCGTCGCGGACGCTCTTC
ACCACCTCGGCGGCAAACCGCGCGCGTTGTTTGACGGTGGCGCCACCGAACGCATCGGTA
CGCTGGTTGGTTCCCTCCCAGAAGAACTGGTCGATCAGGTAGCCGTGCGCACCGTGCAGC
TCCAGCGTATCAAAGCCCAAACGTTTCGCATCGGCGGCGGCGCGGCCAAACGCGGAAATA
GTATCGGCAATGTCTTCATCGGTCATGGCATGACCGCGTTCGACTTCCGGCGAGAACAAA
CCGGACGGGCTTTCGATGTAATCCGGTTCCCACTCCACACCGGGATACGGTGCCGAACCG
ACGTGCCATATCTGCGGCCCCATTTTGCCGCCCGCGGCGTGAACCTCGTTAATCACCTTC
TGCCAGCCATTCAGCGCGCGTTCGCCGTGGAAGAACGGAATGCCGGGGTCGTTGCGCGAA
CCGGGACGATCCACCACGGTGCCTTCCGACAGAATCAACCCCACTTCACCCTCCGCCCGA
CGACGGTAATAGGCGGCAATATCATCGCCCGGAATGCCCTCAGGTGCGAAGCTGCGGGTC
ATCGGCGCCATCACAATACGGTTTTTTAATTCCAGTGTTTTCAGCGTAAAAGGACGGAAC
AGAACATCAGTATTGGCCATGTGGCTCATCTCCTTGGGCATGAACCCGTGATGGTATACA
ATGTAAACCTGGTGTCAATCAGGCACATTAATGCTACCAGGTAGCCTAAAGGAAACCACC
ATGCTGAAGCCCTGCATATCCCCGTTCTCCCATGCCAACTGCCCCAGCCGTTTTCTGCTG
GAGCAGATCGCCGATAAATGGTCGGTACTGGTGCTGGGCGCGCTGTGTGAGAAACCGCTG
CGCTTTAACGAAATCAAACGCAGCCTGGAAGGCATCACACAAAAGGCGCTGACGCAGTGT
CTGCGCAAACTGGAACGCAACGGCATTGTGGAACGCCGGGTACTGGCCTTCTCGCCGATT
GCGGTGGAGTACCACATCACGCCGCTCGGGCACACGCTGAAAGAGCCGTTTCAGGCGCTT
TACCGCTGGACGGTGGAATACCTGCCGCAGGTAGCGCAGGCGCGGGAAGCCTTTGATCAA
CGTCTGGAAGAACAGACCAGAACGATGTCCGACGCCAACGCGTAAAAGGCCGTTAATGCG
CGGACATCGCCTTTGCGGCGGTATCAGGATACGGTAAACGACATCATCATGCCGGTGTCT
TCATGTTCCAGCAAATGGCAGTGCGCCATAAATGCCCGCTCTTTCGGCGCCGGATGATTG
AACTGCACCAGCACCTCGCTGTGCGACCCTTCCATATGCACAATGTCTTTCCAGCCACGC
CGGTGTGCCGCGGGCGGTTTGCCATTTTCCGACAGGATGCGAAAACGGGTGCCGTGAATA
TGGAAAGGGTGCAGCATCATGTCGCCTTGCCCGGAAATCCGCCACACCTCAACGTCGCCG
CGCCGGACGTCAAACATGGGCTGCCCCATCTGGAACGCCGCGCCATTGATGCGGTTGCCG
GACAGGATATCCAACTGCGCTTGCCCCGTCTGGTGGTTCATGCCGCCGTGGTTCATTCCT
CCCTGCGCCATGCTGCCATGATTCATGTTCATACCGCCGCCGTGCGCCATCCCCTGCATC
GCGCCGTGCCCCGCCATATCCATACCGGCCATCGCCTGCATGCCATAGCGCTGCATTAAC
GCCTGCATGCCTAGCATGTCCAGCTGCGGGTCCATCGTCAGCTGTAGCTGGCGCGTTTTC
AGCCCTGCGGTTGACGGCAGCGCCGGCAGTGTCGCCAGCGTTTCCGGCAGCGCGCCGGCG
CCGGGTTGCAGCGTTGGCTGAATACGCAATACCGGCACGGGCTGATCAAACGGCGGCACG
CTCATCCCCATCTGCGTAACCGGCTGCGTCACCATATCGAACGCCTTACCGTCACGCGCA
TCCACCAATACTTCAAAACGCTCGCCCATCAGCACGCTCAGTGCGCTCACTTGCACCGGC
TCCGCCAGCAGACCACCATCGCTGCCAATCACATACAGCGCTCGGCCGTCGCTGGCCGCC
AGCGTCAGCGATCGCGCGTTACAACCGTTCAGGATCCGCAGGCGCAGCCACCCGCGCGGC
GCAACATGCTGCGGATAGCGCGCGCCGTTGGTCAGCATCACATCGCCAAACCAGCCGACC
GCTGCCGACATCACATCCAACTGGTAATCAATCTGCCCTTTCGCATCCAGACGTTTGTCC
TGCAGGATCACCGGAATATCGTTCACGCCCCACTGCGACGGCAGCGACAACGCCCGGCTG
GCGGCATCCTGAATCAGAATCAGTCCACCCAATCCCATCGCCACCTGACGGCCGGTCACC
CCGTGGGTATGCGGATGAAACCACGCCGTCGTCGCCGGCTGCTCTACCCGGAACGCAGCG
CTCCAGGTTTTGCCCGGTGCGATCTCCGCCTGCGGGCCGCCATCCGCGTTCCCCGGAATT
TCCAGCCCATGCCAGTGCAACGTGGTGGTTTCAGGCAGAGTATTGGTGACGTTGAGGGTC
ACCACCTGCCCGTGCTCCAGCTGCAATGCCGGCCCCAGAAATCCACCGTTGACGCCCCAG
GTGGCGGTTTCCAGTCCCGTCAGCCAGCGCATGCTGCCGGTCTGCAATTTCAGGGCGATA
TTGCCGCCCGCATCCGGCGCCAGCAATGGCGGCACTGGCAAAGCCGGACGTTCGGCGGCC
CATACGGAACGGCTCCACCAGGGTAAAGCGCTAGCCGCCCCCAACATGGCGCTCAATTTG
ATAAACTCGCGGCGACGCATACGTCTCTCCTCGGTGCGGATAGCATTCAGGAATAGCGTT
GATGATGACTGGCAGACTGCACCTTCCAGTAACGGGAAGGTCAAGCGTTTTTATTCCACT
CCAGTGCGTATTTCCGTGCTGTAAATATAAGTCCCGACAAAATCCAAGTCCGTATCCGGT
GCAATAAAAAAGACATCTTTATTAAACAGTAGATATTCTTTTATTTGTCTTTTTCTATCA
GCCAGTCGTTTTAACCGCTGCATTCTTTACTCGGACCACTCTGATTTTATTCCGGTGCAT
TTCATCTTCCACTCCTCGTTGCAATAATAACGCCGAAGACAATGTCATCATCGGAAATAC
ACTGTATAGCGAGATGAAAAATGAATTATCCCTTTGTTTCCGCTTTGCTATCAGAAATAG
CCCCCACATTAGGCATTCAGATCGAGTTCGAGCCGGAATTCAACTTCGTCGGTGAAATAA
TATTTCCTGACGGAAAGACACATCTATTTAAAAACACCAATCTCAACCTTAACCCTTCCG
CCTCTTCAGCTATCGCACGGGACAAGTTCTACACCAAATATCTTCTTCAAAAGAAAGGAT
TTAACGTACCGCGAGGGAAAACATTTTTTTCGAAAGCACTCAATAAAAAACTGGCGCGGG
AGAACCGAAGAGGCATTGAAGACGCCGCGCAGTTTGCCGGGTCGCTGGGGCTCCCGGTGT
TTGTTAAACCCAACAACCTGAGCCAGGGCGCTGGGGTAACGAAAGTTTATGAGATGCAAT
CGATGTCGGCTATCTGCCGCCGCCTTTTTTCCCGCACGGATGTGCTGCTGGTGGAGCAGG
AATGCCAGGGCCGGGATTACCGGGTGGTGGTGCTGGGTGACACTGTTATTTCGGCGTATG
AACGATTTCCGCTGGCGGTCTATGGCGACGGTAACCAGACTGTCCAGCAACTGCTGGTCG
CGGCGCAGCATACTCTGCCCCTGCACGGGCGCCCCAGTCGCCAGATTGATCCACGCGACC
CACGCATTGATATCAAACTGGCCGACCTGGGTCTGAACCGGAAAACCATTCTGCCGGCGG
GGCAAAAAACATTTCTGCTGGATAACGCCAATCTCTCCACCGGCGGCACCTCGGTGGATA
TTACCGACGCCATTCACCACAGTTTTGCCGCGCTGGCGATTGCCGCCACCGCGTCGTTAG
GGCTTCGTCTCGCCGGCGTTGATATTATCTGCCATGACTTATCTACAGATGCCGGTGCGC
AACTCTGGAATATTATCGAAATCAATTCCGTACCGGGTTTAAACAATTATGCCGCACTGG
GGCCGCACCAGTTGGCGCGTGTTAAAGCGCTTTACCGGGCCATCCTGCTGCAAATACAAC
AGGACAACGCCATACAAAAGCCTGAATCTGGCTGATAAAAATAACGCCCCGGAAAATTCA
ACCTCAGAGACGCCGTTGTGGAGGGAAATATCATTCTGGTTTGATCCGCCGCCATCCGTA
GCGGCGTTCTGGCTGATTATTCCTTTCGTCCCAACCAACGTTCTTTCAAAATACTGCCGC
GCACGCCAATATCCAGCAACGGGCGCGGCGGAATATAGCTGGGTTGACCTAACGCCTGCA
TATCGGCAATCAGCGGATTATCGATGCCGGTCGCCAGGTCCGCCAGCGTGCTGCCGGCAA
CGGTCTGTTTGGAGATACCGGCGCCGTTGCACCCCACGGCCGCATACAGATTATCAGCAT
ATTTTCCCCAGCCCGGCGCCCCGTTACGGGTGACGCTGATCATGCCGGACCAGGTATGAG
CGACCGGCACCTCGGCCAGTTGCGGAAAGCGGGACAGGAAGATCGCCTGATGCCGTCGCG
TCATCTCCACGGTGTAGCGTGCCGTGACAGTGTAACTCGGCACATAGGTCACATGCTGGC
GAATCAGGAAGCGATGATCGCGGGTATAGCGCAGCGTGGCGCCCGCTATGGCATTAGCCG
GCGTCATCCCCCACGCGTCAATCTGGCCGATACGCTGTTGCTGCTCCGCCGTCAGCGGTC
CGGTGAGGGTGGCAAACGTCGACAACCCCACTACCTGACGGGAGAACATCGGCAGTTGCC
GGGCGCAGCCGTTGGTCGCCACCATCAGATGCCGGGCCCGCACCTTGCCGTAAGGCGTGC
GCACCCGCACCGTTTTGCCGGGTTGAATCTCCAGCGCTGGCGAGCGCTCATACAGCGTCA
CGTTGTCGGGCAGGCTATCCGCCAGCCCCCGGACCAGCGCCGCCGGGTTGAGCAACACGC
AATTCGGTGTATGGATCGCCGCATGGTAATAGGCCGTGCCCAGCTTGCGGGCCAGCGCAT
CGCCCTGCAATAGCTGGTAGGGTTCTGACAGCGCCTGCAATTCGTGGGTGTACTGTTCCA
GCAATCCATGCAGTTCAGGGCGAACAATGCAATGATACTTACCGTGGCGGTTCCAGTCGC
ACTCAATGCGATTGCCGGCGATCAGCGTTTCCAGTTGCGCCAGCCCGGCGTGCAGCAGGC
GGCGATAGTTGGCGGCTTTTTCCAGTTCCGCGGTGGAACTGCCGATATTGTGCGGCAGGT
CGATGGCGAACCCGGAATTGCGCGCGGACGCGCTGTCATCAATGTCAACCGCATCCAACA
CCACCACCTGCTCATGCGGGCGGTTCTCCGCTATCCGGCGGGCGAACGCCAGCCCGGCGT
AACCCGCGCCAATCACCAGCCAATCAGCGCTAATTGACTGGCGCAACGCCGGTTTCGCTA
CTCGCGGCGGCAACATCGCCGACCAGCCATTGATATTGGCATCCAGTGGTAATGCATTGA
TATTCAATTTATTCGTCCTGATACATTTCGCCATAAAAATCGGGCTGTATCACACAGCCC
GAATAGGTTTGTTATCAACATTATACCGCCCCGACGACGACGTGCGTCACTCAGAAATCA
ACGATAACGGTCGTTCCCGGATCTGTGCCCACATAGACCCCACCCATATCCTTCAAATCC
TGCACGGTTATCTTCGCTTTGACCTCATAGCTGACCGTACCGCCGGACTCCACCCGTTCC
AGACGCAGCTTGCTGGCGACAATATCCTTTAAGACTCCCCATGAGGAGGTCCAAATCCGA
GTGCCGGCATTGTCCGCGACATTATTCTTACCCAGTACATTTTCTGTCAGGGACTGCCCT
TCACCGGAGCCGATTCCCATGACATTGCACACTTCCACATAGGCCACCGCCTTGCCACCC
AGCATGAACTCCCGTTCGGCTCCTACCTTCGATTTAGCCGTCGTTCCCGCCATCGCCGTG
ATCACCTGCGGAGACGCATAATCCTTTATGCTGAACCCCAGCAAAGGCTCGCTGGGATAA
GGGCTGGTAACACCAGCGGTATTCAGGAACGCGGTCAGTTTATCCATGCAGGTTTTCACC
GCCAGCTCGACTTTCAGCTTGGTTTCATTGCTCTTGATGATTCGGATATCTTTGCCATTC
ACGCTATCCATCGGCGCGCCGTCAGGGTATTTCATGTTGTACCATTCCGCTGCCATGGTA
CCAGCATAATGCGGCAACCACTGCAACCGGTTATAGACCACTTTGCGACCGCTGTTCAGC
ATATTCCAGGTTGCCAGAAAGCACCTCGCACGGTTGCTGCCAATCTCTTTATCCGGCGTA
TCCAAATAAGGAACCAACGCCTCGCCCGGTTCCACATCGACAATCAGGTAAAGGTCGCGG
GCTTCGTCGGCAGCATTCTGGGGGCGATTGTTCAGCAACATAGCTTTGTGCAAACCAAAC
GCTCGCAGCAGCCCATAGGGTATGGTTTTCAACCGACTCTCCCGCAATGACAATTTGCCT
TTCACTTTCGATAAATCTGCGTCGGCGGGCGCGACGGCATCGTCCAGCTTCCGATGCTCC
CGGTTCATCAACCAGGCGCTGCAATCAATGGCAAAACGGATTTTTACCGTTCCCTTTCCC
TGCGCCTCCAGCTCTTTGATCAGATTCGCCGCCCCGGTGGTGATAGCCCAGTCGTTCATC
AAGGGTGAATTCAGGTGCAGATGAATCAGCCATTCGACATTCTGAAATCTCACTGCATCC
GACGTCGCGGCGTCACTCAACGTCTTCGCCCACGCCTTCATGGTCGCCAGCCCGCTCATC
AGTTGGTTGGAAATGATCAGAATCGTGCCGATGGCTTTGCCTGCGGAAATCGCATTGTGA
CCAAATCGTTTCGTTTCATGCGTTTGTAGCAGAATGCCCGACTTGTTCAGGGCGCTATAC
CCTTCGGCGTTCGGGTTGTTGGTCATCACGTAATTGCTGATGTTCTTAACGTAATTTGAC
ACTACCGCGTCATCCGCCAGCGGTGCCAGTTTATAGGGTGTCAGTCTGTCTACCATGTTC
ATCTCCATGAGTCTGCATATCGGAATAGCCTTGCCAGCGCGGTGAGGGAACAGCGATCGC
CGCGCCATCACCACGCTGACGTCCACAGAGAAATTACGTAACGCAGGCAGGGATGACTCG
GCGAAACGCCGCGCCTGCCAAGGGGAAAATCGCATTCGGATAAGAACGAGTCGGGCGCAG
ACGAAAATGCCGCACCGGCAAAGAGACGGGAATCGCGAGGGACAATGCGCCATACCCGAC
GGTATGGCGCATTGTTACGCAGAGGAACGTTATGCAGAGGAGCGTTATGCCGATGAGAGT
GACGCCAGGAGATTACGGCGTCGGCAGATTCTCTTTCGTTTCGGCGCCAAACCCGCGCAG
CCCGACCACGTGTACATGTTCGTGGTTCTGGAACACTTTTCGCACCAGCTTGTAGGTGGT
GCCTTTTTCCGGGCTGATGTTCTCCGGCGCAGCGATAATCAGCTGCATTTCCAACCGTTC
GCACAGTTCGAACAAGGTGGCGATGGACTTGGCATCCAGACGCGCCGCTTCGTCGAGGAA
CAGCAGGCGGCACGGTGAAATATCCTTGCCGCGCAGACGACGGGACTCTTCTTCCCAGCT
CTGCACCACCATCACCAAAATCGACATCCCGGTACCGATGGCCTCGCCGGTGGACAGCGC
TCCGCTCTCGGCACGCAGCCAGCCGTCGGCGCCGCGGTTGACTTCCACTTCCATCTCCAG
ATAGTTGCGGTAATCCAGCAGCTCTTCGCCGATGGTCTGCGGCGTACGCTGCCCCATGTC
GATTTCCGGGTTCAGGCGCTGATACAGCTTCGCCAGCGCTTCGGAGAAGGTCAGGCGGGT
GCTGTTGAACAGGTCCTGATGCAGTTCCTGCTGCTCGGACAGCACATTGAGCAGCGTGGT
GTGGGTTTCGCGTACGTTGACATTCAGCCGTACGCTCTTCACCTGGCCGAACGACACCGC
CTGCAACCCCTGGTTGAGCATACGGATGCGGTTCTGCTCGCGCTGAATGGTTTTGCGGAT
GATGTTCGCCACGCTGCGGGAACTGATCGCCAGCGTCTTCTCGCGGGCAGTCAACTCTTC
GGTCAGCCGGTTTAGTTCGATCTCCATCTGCTCGATGGCTTCCACCGGGTCATCGGTACG
GATGATATCCTGACGGATACGCTCGCGCAGATGCTGGTATACCGCGATGTAGAACTGTAT
TTTGCGCTCCGGCCGTTTCGGATCTTCCGACATACGCAGCACATCGCGCAGGTGTTCGTT
GTCCGCCACCGCCTGACGCAACGCCCCCAGCGCCTTATCCGACATGGAGCGCAGATCGTC
GCCGCTCATGTACGCCAGTTCACGACGATGCAGGCGGCGTTCGACGCCATTGTCTTTCAC
CAGCCGCATCACCGCGCACCAGCCCGCTTTGGCGGTCACCACCTGTTCGCGCATTACGTG
ATAATCGCGCTCCAGTTTGCGCAGTTTCTTCTGCAGACCATCCATTTCCGCTTCGCAGAA
GGTAATCTGTTTCTCCAGCTGATTGCGGCGGGAGCGGTTGGCGCTCAGGGCTGCGTGCAG
CTCATCGCGGCGCTGGCGCGCGCGCGCTTCGGCGTCCGCATCGGCGCGCACGCCAATGTC
CGACAGCTCCTGCGTCAGTTCCTTCAGCATGTCGCGTTTAGCGTCGTAAGAACTTTTCAG
CGACGCCTGCAACTGGCTGTACTGGGTCAGTTGCGCCTGTTGCTGGCGCAGTTGCTCGCG
GGCGCGGGTACGCTCCTGCTCCGCCTGCTCCAGCCGCTGACGCAGCTTATCGTTGAGATC
GACGTTGGCGTTCAGCATGCCCGCCGAATCGGTGTAGCTGAAATGCGCGCGGCGCTGCAC
CACTTCAATCAGAGCGAACGCCTGCTGTTTGGCGCCGCGCTGAGCCGCCTGTGCCTGCGC
GTAATCTTCGCGCATCTGCTCATGCTGTTGCGGGTCGTTCTGCAACACCGCCGCCAGCGG
CTCCAGTTTCACCAGCGACGCACCGTGCTGCTGCATGAAACGGGCCGCTTCTTCGGCTTC
GTCCCGCTCTTCGCGCAGTTCTTCCACCCGGTCCGCCAACGTGTCGTCGCACAACAGGCT
GATGCGCGGAATCAGGCGGTTCAGCATGCCAGCCTGCTCTTTGGCTTGTTCATACTGCTG
ACGCTGCTGCTGGTTTTCGTTATCGAAATTGCTGATGGCGCGATCCAGTTCACCGCGCCG
GCCGCTGATCTGGCGAATTTCCGCTTCCGGATCCGATTCGAACACTACCGCCAGGTGGCT
GCCGATAAAGCGGCTGAACGCCTGATGCAAACGCTGAATCTTCTGTACGTCAAACGACAG
CGTGGCGTACTGCTCGGCCAGTTGCTCGCGCGTTTCACGCAAACTCTCCAACCGCTGCTC
GCGGGCGGCGCGACCAAACAGCGGCAACTCCGGGAAGCGCGAGTAGCGCCACTGGCGCTC
GGCGATTTTCACCACCACCGCTTTTTCCAGCTCTTCTACCTCGAACACGCTGTCGTCGAA
CGATTGCGGATCCCCTTCGATCAAGTAGAGATCTTCCGGGCAATCGTCCAGATCGGCCAG
TTGTTCGCGCACCAGCGACAGATCCGCCACCACGATGGCATGACGCGACGGACCGTATAA
CGCGGAGAAGTACGGTGCGTCATCCAGCGTGACGTCGTCATAAATTTCAGATAACAGCAC
CCCGCCAAACCGCTCCGCCAGCGCGTTAAGGCGCGGGTCTTCGGAGCCGCCCGGCTGGCT
CAGGCGCTCAATCTGCGCATCCACCTGCTGCTTGCGCACCGCCACGCTGTCGCGTTCCAC
CGTGGTTTCACGTTCGCGCTCCAGCAGTTGCTGCATGTATTCGGTGACCTGCTGACTGTC
GGCAAAGTTTTCGCCGCTCTGCTCGCCAAGCTGGGTCAGGGCTTCCTGCGCCGCCAGCCA
TACCGGCGCGCGGGCGGTCAGCTGCGTGATACGCTGTTGGATTTGTTCCAGTTCCTGACG
CAGCGCCAGACGGTGCTCGCCGGCTTCCGACACGCGGACGGACAGGTCTTCGATACGGGC
TTCCAGCTCCTGCTGCAGGCTGTCGAGATCTTCCGGCTGGTAATCCTGACCGCTGCGCTT
GACGAACTCCTGCAACAGCCGTTCGGCGTCCTGCTGCTCGCGCTGGCGTTGCTCTAGCTC
CGACAACCGCATGCGCAGCGGCTGCACCTGCTCGGCCAGATAGCGCTGGGAAGAGCTCTC
GCGCAGCAAATCACGGGCCACGTCCCAGGCTTCGCTGCGGCTGATGGCGCCGGCAATGCG
GCACACCAGTTGGTACGCTTGTTCGAACTGGCTGTTGGCGGCGTCCGCCACGCTCAGTTT
CTGTTCCAGCATCAGCAGCAGCTCGGTGGCTTCCTGCTCTTTGGCCTGGAAACTGTCGAG
CCATTCGTCAGCGTTGTCCGGCGTCAGCTCCGGCACCTGACACAAGCTGCGTGCACGCTC
CAGCGCCTGTTGCGCCTGGTTGTACTGAATGGCGCGCGTCTGCTGCACATCCAACGCCTG
CTGGTAGTCGGCCAGTTGGCTTTTCAGTTCGTCCACTTCCTGCTCGGCGGCGTCAGCGCG
GGCTTCGTTCTCTTCCAGCTGGTCGCGCGCCTCTTCCACCACCTCGTTTTGCTCTTCCAG
CCGGTAGCTCAGCTCTTCCAGATCGGCGTTGTAACGTTCGATCTTCTCCTGCTGACGCAT
CGCGGTCTGCACCAGATTGAGGTGATCGCTGGCGGCCTGGTAATCGGTTTCCAGATCGCT
TTCGGCGCCGCTGTGCTCTTGCAGCTCACGCGCCATTTCAACATGGCGGGTCTGCTCGGT
AATCAACTGTTTGCGGCTGGCGAACAGTTCACGCCGTATCGCCAGCGAACCATCCAGATG
GATACGCCGTTCATTGGCGTGCCGCATGTAATCCGCCGCCACATAAGAGGTGGCTTCGGA
AATCAGGTGCTTGAACAGGTCGCGGTCCGACTGGGTAACGCGAATCGCCTCCAGCGTCAT
GCGGTTTTCGCGCAGCGCGGCTTCCATGTCCTGGAAAGCTTTGCGCACCCCGCTGTTTTC
CGGCAGCAAGTAATCACGCAACGACCGGGTGATGGCGCTGGAAATCCCGCCGTACAGCGA
GGCTTCGATCAGGCGGTAGAACTTGCTGCGGTCCGATGCCGAACGCAGCCGACGCGGCAC
GACGCCGAGATCGAACATCAGCGAATGGTAATCGGTGATGGAGTTGAACTGCTTGAACTG
GACGCCTTCGTACTCATCGAGCCGGTCTTTCACGTCCTGCAACGACAATACCCGCGCCTG
ACGCTCGCCCACCGTCTGGGTGAAAATCTGCGTCGGCGAGACGGCGACCGGTAAGCCCTG
AATGGTGAAGGGTTTGATGTCGACCTTGCGGTCGCGACCGGCGACCTGCTGCAGCCTGAC
CCCGACCAGCACGCGCTGATGGCGGGAGTTGACCACGTCCAGCACCGAGTAACAGACGCC
GGCGCGCAGCTTGCCGTGCAGCCCCTTGTCGCGGGAACCGCTGGTGGCGCCCGCTTCGGT
GGTATTACGGAAGTGCAGCAGCGTCAGATCCGGGATCAGCGCGGTGATAAACGCCGCCAT
GGTGGTGGATTTCCCGGCGCCGTTGCCCCCGGACAGGGTGGTAACCAGCTCGTCCAGATC
AAAGGTGCGGGCAAAGAAACCGTTCCAGTTAACCAGCGTCAGTGAGCGAAATTTACCGCG
TTCAATCATTCCTGTTCATCCTCAGCTCGTTGATCATCACTGGAAGCGTTATCGCCGTCG
CCATCATCGCTATCTTCCAGCGACAGGCTGCCATCAATCGGCATGGCTTCGCCGTCGCGA
ATCATCCGCAGTTGCGCCTCGCGCGGATCGTCGCCGCTGCGCACATCGGCGCCGAAGCGG
AACACCGCCTCGGTAATGCGGAATTTGCTGCTGTCGGCCCCCATGAAATAAATCATGCCG
AGACGGCGTAACCGGTTGAGCGAGGTGCGGACTTTTTCCTGCAGTTTCTGCCGGTCGAGG
TCCGACCCGGTAGAGCGCTGGTTTACCAGCTTCAGCAGTTTGTTTTCGTCCGCCAGGCTC
AGCAGTTCCTCATACAGCTCCTGCTGGCTGAAAATCCCCTCGTGCGCCAGCCGTTCCGGA
CTGAGGTAGAGGTAGCAAAGGATCTTGCCCACCATCATGTCCAGTTCGGACAGCACCGAA
CGCGGGATCAGCGTGGTGGAACGCGGCCTCAGGTAGAAAAAGCCTTCCGGCGCGCGAATC
AGCTCCACGTTGTAACGGCCGTAAAACTGCTCCAGCTCATCCTGAAAATCCATCAGGAAA
ACGTGATTTTCCAGTTCCTCCACGCCAATGTGGCGCCCGGCGCGCAACTGGCTGTCCAGC
GCCGGAAACAAGGTGTTGGAGAGCGCGGTCATCAACCGCGCGGAAACGTGTTGATCAATA
TTTATCGATGACATGGGCCTGCACCTTGGCTCCGTAATCATTGATTGCCTGCCACAGTGC
AGGCAATCCGGTGAAATCAGCTTCGGCCACGCCCAGGCGAACCGCCTGGTCGACCACGAT
TCGGGCAACATCGAAATGCTGCGAGCGCGGGTACTGCGTCAGGTACTCCCGCACTACGTC
GCCCAGATTAAGCGGTATTTGTTGCTGTTTGTATTTCTGCAATGCCAACTCGATCATCGC
GGCGATCTGCTCGCGGATTTCGCTGAAGGCTTCATACTCCAGGTCCGGCGGCAGTTCACC
GGTGACCTCTTCGGAACGCAACGCCAGCTCCTCATCACGCATATCCAGCAGACGGTCGGC
ATTGGCGTGGGTCAGCGCCCACGGCGCCTCGAAATAACTCTGTACCGACTGGCGCAAACG
CTGGGCAAACACGCGATTTTTATCCATGTCGATGGCGGTACGGATGAATTTATGCACGTG
GCGGTCATAGCCGATCCACAGGTCGATGCTCTGCTGACCCCAGCTAACGATGCGGTCGAG
TTTGCCCTGCAGGTCGAATACCAGATTGTCGACAAACGCCAGCGCCGCCTGACCAAGCGT
GGCGTCCTGAATACGCAGCAGGCTGGTCTGTAGTTTGTCGCCCGCCGCTTCCAGCGTGTC
CTGCAATTCACGCAGGGTATCGGAAGTCTCGGTCAGCAGTTTTTCGCAACTGGAAATCGC
AGCACGCCAGTCCTGATTGAGCAGCCCGGCGATACTCTCTTTCACCCCTTGCTGCTGCTC
ATCCATCACCCGCTGCGACAGGTCGATGCTGTCGAAAATCTCCGCCACCGAATACTTGAG
CGGAGCGAACACATTGCGATGCCAGTGGAACTCGTCACCGCCCTCTTCGGCTGCTTCCGC
CGCCCGTCCCAGCTCCTGCGCTACGATCGACAACTGCATCGACAGACGCAGCGCGGAAAA
CTCACGCTGACGAATGTAATAATCGGTGATGCCGATACCCAGCGGCGTCAGACGGTAGAT
GGCGTTGCCGTCCGCCAGTTCGCTGGTAAAACGGTTGATCAACCGCTGACGCACCAGATC
GTTGATCGCATTATTGGCGCGCACCGGAATGGTTTCGTTGGTTTGCTCAAAGCCCTTGCT
GACATGACGGAAGGCGTCCACCAGTTCCCCTTCGCTCATTTCGCCGTCCATGCGCTCGCC
GTTCAGGGTGGCGATAGCCAGCAAAAACGCCAGACGCTCGGTGGGCAGCGTAATGGCGAA
GTCATTTTTTCTCGCCCAGGCAACCAGTTCGGGTACGGTCTGGGAAAAATCACTCATAAT
GCATCCTTCATAGGGGGCTTGTGCGCCATGACAGGCTTGTGCGCCATAACATGCTTGTGC
GCCATAACATGCTTGTGCGCCATAACATGAATGTAGCGCCCCAGGCTGACAAAGGGTTCC
TGCCGACAGTAGCGCTGCTCCAGCGCCAGCAGCAGGTCAAAATCGTCAATCTGTTGTTGC
TTGTTCTGCAGGTAGTCATGAAACACCCGTATGCCGGTCTTGCCGCTCACTTGTAGCCCG
AGTTCGTCAAGCCACTGGTAGACCTGCGGCGGGTCAAGCGGGTGATCCGGCGACAACGAA
CGGCGTTTGCGCTTGGGCATGCCGGCGTCGACATAGCCGAAATTGCCCAGCACCATGTTG
CGCATCACCAACGCCTGATGGTTGTAAAACATCAGCGACAACGCGCCGCCCGGCGCCAGA
CAGTCGGTCAGCGCCCGCAACGCCTGCTGCGGCTCCGCCACCCACTCCAGCACGGCGTGA
AACAGCACCAGATCCACCGGCTGCGACAAATGCGCGCCGACATCCTGCGCGGCGCACCGC
ACAAAGCGCATATTATCAGCCACCCCTTGCTCCTGAGCCGCCTCACGGGCGCGCGCAATC
ATCTCATCGGACAGATCGCACAACAATACCTGATGTCCCAACGCGGCCAGACGGCGGGAC
ATCGGCCCTTCGCCGCCGCCCGCATCCAGAATGCGCAGCGGTTGTGACGGCAGGCGCGTC
AGCAAGATTTCCAGATCCTGCCACAATACCGCCTGACGCAGCTGCCCCTTGGTGGTGCCA
TAAATGTTTCGAGCAAATTTGTCAGCGATATCGTTAAAATTACGATCCTGCATTCCACGG
TTCCGCATGATGGGTGACTGTACTACCTAAACAACTGGTTTTTCTCTGAACCTGACATTC
TGTCACAGGCTGGCCTAGAATGAATGGTCTGAACGCCTATTTTCGCCCGTATGGCGGTTT
TTCATTCAAAAGGGACGCTATTTTATGCTGTTTGCCGTCAAAAAATACATCGGTAGTCTG
TTATTGCCGCTACCGTTGCTGATGCTGGTGATGGGCCTCGCCCTCGCCCTGCTGTGGTTT
TCCCGTTGGCAGAAAACCGCCCGGGTCCTGCTGACCGGCGGCTGGCTGGCATTGCTGTTG
CTGAGCCTGCAACCGGTGGCCGATCGGCTGCTGCTGCCGCTGGAGTCTCGTTATCCAACC
TGGACGCCGAATTTCCCCACGGCGAATTATATCGTGGTGTTGGGCGGCGGTTACACCTTC
AACCCGGACTGGCCTCCCAGCGCCAACCTGCTCAACAACAGTCTGGCGCGCGTCACCGAA
GGCATCAGGCTGTGGCGCGCCAACCCTGGCGCCAAGCTGATCTTCACCGGCGCCGCCGCG
CAGGGCAATCCGGTTACCAGCGCCAGCACCGCCGCCCGCGTCGCCGAAAGCCTGGGCGTC
CCGGCGCAGGATATCCTGTTGGTGGATCAGGCGCGCGATACCGAAGAAGAGGCGGCCGGA
ACCGAAGCACTGATCGGCAAACAGCCGTTCCTGCTGGTAACGTCCGCCAACCATCTGCCG
CGCGCTATCCGCTTTTTCCAGGCACGCGGGCTGCACCCGATCCCGGCGCCGGCCAACCAG
TTGGCCATCACGTCGCCGCTTAATCCGTGGGAGCGGGTATTTCCGTCCGCACTCTATCTG
TCGCACAGCGAGCGGGCCTGGTATGAAGGATTGGGTCTGATCTGGCAACAAATGAAAGGC
GTCACGCCCCCGCCGGAATCCTGATGCCTGCACGCGGGCGATCAGGGGTCGCCCGCGTCG
TTGGTTATTCCAGCCAGGGCAACAGTTCGCGGGTCGCGGTGTCGAACAAAGGGCGGTCTA
ACTGACCGGTGTGGATGTAGCGGGAAACCGCGGCCCACAGAATGTACAGCCAGCGGCGGT
AGACGAAGGATTCAGCCAGCGGCGCCTGCTTCAGATAATGATAGAACAGGTGTTCCGGCA
TACCCGGCTCTTCACACAACCGGAACAGGTCGTACTCACGCGGCGCCCACAACATCATGC
CGGGGTTGATCATCGCCAGCAGTTGATCGCTGCGCGGATCTTTCAGCATGCTGCGCAAGG
TCAGGTTACCGTGCACCAATACGCTATTGTCATCGAAATCCGCAAACAGCGCAGGCAGGC
TCTGCCGGGAGCGGTACAGCACGGCGCGATCCTGCTGCGTCAGCTGCGCGGCGTTAACGT
TCATCAGCGTAGCCCATAGCACCTCCAGCCGCTGGCGATACCAGTTCGGCCAGCTGTTGT
CCTGCGTGCTGTCGACCGTGCCGACGCAGCCGTGACTGTCGATTCGATGCCAGGCCAGCA
TGCTTTCGACGATCTGGTCCATCAGCAGCGTCCAACGCTGAGGCGAGCGGGACGGCGCTT
CCACCGACACGCCGCGCAGGCGCTCGATAAGCAGCAGTTCTTTATAAGGCGCCTGGTGGG
TCATCACCATCCCGTAGACCGTCGGTAGCCTGACTTCGCCTTCCCGGGCCAGCATGGTCA
GCTTGTAAGCCTCTTGCCCGGCGATCCCCTGACAAATATAGCTTTTCGCCAGCAGCGGCA
TGGCGTTGCCCGCATGATCATACAAGGCATACAAATGCGCATAAGGTTGCTCGCTGATGC
GTTCAAGACGGCTGAGCGATTCTCCCAGTACCGTACTCAACTCGGCTTTTAACAGTTCCA
TAGGCGGTAAAATCTCGCTGTTGCAGGCACGCTCCTGTGCCTATCATGCGGGCAGCACAC
AACAATTTCCCCAATGCAGATCAAAGAAAACGGGATATGCGACGGCACGCGCGGCTCAGG
CCAAATTAACAAAATGAGTAGCATAGATCAGTAGTATGTATGGATCAGTAGTATGTATGG
ATCAATAGTATGAGTAGATCAATAGTATGAGTAGATCAGAGGTATGGATGAACGGGCATA
CCGATATGAGGGCAGTAGTCGCAGGCAAAAAAATGCCCGCCGAAGCGGGCATCTGTTGCA
TCATCCGGCGGATTCCTCTGCTGAACACCGCGGATAGCAGCCAGTTTCGCCGCTTATTTC
AGTTCAAACGCGCCCAGATCCGGCGCAGCGCCTTTATAGGCAATCTTGACGTCGCCGCCC
TTGTCGATCATCCAGCTGTCTGACGCCAGACGCAGGTATTTCAGCACCGGCAGGCTGCCA
TCAGCCTGACGCGCTGCATCCCAGCCCGTGGTGGACACACTCTGGAATTCGGCATCGGAA
ACCGTGTTGCTGAAGTTCCAGGAGTTGTAGCGCATGTTGGCGCCATCGGTATAGGCCAGC
GATTGCGAGCGAGCAGCATAAGAGATGTTATTGCGCAGCGTGCCCAACGCGACTGCGTTA
CCGTTCGCATCAATGCCCCGCATGCTGTAATTGACGGTGTTTTTGAACGAGGTGTTGTTG
AAGAAGTCATTCGCCACCGGATGGTGGTTGGCATAGAAACCCGCCGCTTTATTCAGGAAT
GCCACCGAGTTGCGCACGATGTGTTTGGGCGCATTGCTCACGTACTGAGCGCCGTAGCCT
CCGGCTTTGAAACCGTTGCCGTTACCGGCGGGCAGCGAGGTGGTGGTACCCGGCAGGTAG
CCGTGCGACCAGGCCCAGGAGTTCTCAATGGTCACCGAGGAGTAGGCGTTGATCAGGTCA
AAGCCGTCATCCGAGTTGGCCCAGGCGCGGCAACCGCTGAAAATGTTGCCCGGCATATTG
GCGGCAATGTGTGCGCCAAAACCATCGCCACTCTGACCTGCGCCATTGGAGGTCAGCGGG
TCATAATTGTGATGAGAATCGGTATTCAGCACGGTGTTGTTGGCCCCGTTCTTTAAAAAC
AGCCCGGTCCCCATGATGTGGTGGATATTGAGTTGTTCGAAGCGGTTGTTGCTGCCGTTA
ATCCACACCCCCCAGGATTCATGATTCTTGTTGTTATTTTGCGGAACCCCTTTGATTTCC
AGCCCTTTGAGGGTAACCCAGCTTGCTACTACGTTAAATCCTTTAACGCGGCAATCGTCT
TTCATCTGGCTGAAATCAAACACCGGCGTTTCACCGGTATAAGCAACATATTCGATGCTG
TTACCCGAAGTACCATTCTTATTCAGGGTAATGGCGTTCACGATATCTGTCTGGCTGGCG
CAGCTGTTAAGCCCGGCGATAAAGGTATAGGTTCCGCCGCGAATCCACAGGCGGTCGCCG
GGAGAAAGGGTCTGTTGCGCACGAGCAAAAGATTTCCAGGGGGCGCTCTTGCTGCCGTTG
GCAGAATCGCTGCCGTTCGACGCCAGATAATACTCAGCGGCCAGACTCTGTGCCGCAGTC
CCAGTCAGTACCAATCCAATTATTGCGGGTAAAAATTTTTTATTCACTTTCATTGTGTCA
CTCCATCCTTAAGCAAAACAAAACCCAGAGCATTTATCGCCATCGAATAAATGCTGACCA
ATAATAAGTCATGATTAACAATTGTGCACCTGCGGTACGGATTTTTATTATCCCTGCTAA
TAAATTTATTAATTAAGCTATACCATTTGTGACATAACAATAGCGACGAGTGATTAACGG
ATTTTCTGGCTATAGTAATAGCCAATAATCCACGGGATAAAAAAAGCGTATGTGCTCGCA
GCGCATACGCTCATCGGAAAGGATAATAAAACTGGCGTCAGTTTGCCGCCATCACCGCTC
TGACGCGTGCCAGATCTTCAGGCGTGTCCACCCCCACACTCGGCACTTCTTTAGCTACCG
CCACATGGATCTTCTCGCCATACCAGAGCACACGCAATTGCTCCAGCATTTCGATTTTCT
CCAGCTGGCTGGGCGCCCAGCCGACATAGCGACGGATAAATCCGGCACGGTAGGCGTAAA
TACCAATATGTCGCAGGAAATGATCGCCAATGGCATCACGAGATTTGGCAAACCGATCCC
GCTCCCACGGAATGGTGGCGCGAGAAAAGTAAAGCGCATACCCTTCGGCATCCGTCACCA
CTTTTACCGCATTCGGATTGAACGCTTCTTCACAGGTGGTGATCGGTACCGCCAGCGTAG
CCATACCTGCGCGGCTACCAGCCAGATTGTCCGCCACCTGACGGATAATCACCGGTGGAA
TCAGCGGTTCATCGCCCTGCACGTTGACGATGATTTCATCATCGGCAAAACCGTAATGGT
CGATAACTTCGGCCAGTCGTTCGGTGCCGGAATTGTGATCCGGGCTGGTCAGGCAAACTT
CGCCGCCCGCCAGTTCAATGGCGCGGGCGACATCAGCGTGATCGGTTGCCACCACGACGC
GGCTGGCGCCAGACTCGCGGGCGCGCTCCATCACGTGCACCACCATCGGTTTGCCATGAA
TATCCGCCAGCGGCTTGCCCGGCAACCGGGTGGATGCATAGCGGGCGGGAATAATTGCAG
TGAACGTCATTTTGCGATCTCATCCGGCGCCAGCGTGCGGGCTTCATTTTCCAGCAGGAC
CGGAATACCATCCCGCACCGGGTAAGCCAGCCCTTCGATTTTGCAAATCAGTTCCTGCTT
TTCTTTGTCAAAAATCAGCCGTCCGTTACACACCGGACAAGCCACGATTTCAAGCAAACG
ATGATCCATGCTTCCTCCATCAAGAAGCGATTATCAAAAATAGCCGGTCACCCGGTTTCC
GTCTGGCGCGATACGCGATGCGCATCAATCAGGCGCGTCAGACGCTGTAACAGTAACGCC
GATTCTGGCGCTGACAATGCGGCGTCAACCGGCAGATACCACCAGTTGGCGCGGGCAAAG
GTGCGGCATTTCACCGCATCCTTTTCCGTCATGATCAAGGGTTGCTGGTCATTGGCGGTC
AGCGCCTGCAATTCTTCCGGTTGCCAGTGCTGATGGTCGGCAAACGCCACTTCGCGCACC
GGCGTGCATCCCAGCGCTTTCAGCGTAGCAAAGAAGCGCGGCGGATGACCGATCCCCGCC
ATAGCAACCAACGGAGGCAATGCTGATACCGCGCGGCGTTCTCCGGTCAGCAGATTAACC
GCGTCGCCTGCCGTGAGCTGCATGGCGATTTCACCGCTTTTCGCCTCGCCGCCATTCACA
ATGACAGCGTCGACCGAACGCAGGCGCGAGGCCCGCTCCCGCATCGGCCCGGCCGGCAAC
CACCAGCCGTTGCCAAAGCGGCGCACGCCATCCACCACCACCAGCTCCATATCCCGCGCC
AGCGCGTAATGTTGCAGGCCATCATCGGTCACGACAACGTCCAGCGGCTGATGCGCCAGT
AACGCCGCTACCGCCTCGCGCCGTTTGGGCGCGACGGCGACCGGCACGCCGGTGCGCTGG
TAAATCAGCACCGGTTCATCACCGGCCTGAGCGGTAGTGACTTCATCGGTGACCCGCAGC
GGATAACGATCCGTCTTACCGCCGTAACCACGCGATACCACGCCGACACGATAACCCTGC
TGTTGCAACTGCTCCACCAGCCAGATCACCACCGGTGTTTTACCATTGCCGCCGGCAGTC
AGGTTTCCCACCACCACCACCGGCACCGGCGCTCGCCACACCTTGCGCCAGCCGCAGCGG
TAACTCAGCCGGATAAGATGGCTGATCAGCCCATAGAGCAACGACAGCGGCAGCAACAGC
CGGTACAGCGGGGAACGCCCCGACCAGATGCGTTCAATCATGCGCCAAACTGCAGCTTAT
GCAGTTGGGCATACGCCCCATTTTGGGCCAGCAACTCGCTATGCTGGCCGCGTTCGATGA
TCTGCCCGTCTTCCACCACCAGAATTTCATCCGCCTTCTCAATGGTGGACAACCGGTGCG
CGATCACCAATGCGGTGCGATTTTTCTGCAACTCGTCCAGCGCCGCCTGAATGGCACGCT
CCGACTCGGTATCCAGCGCCGACGTGGCCTCATCCAGCACCAGAATCGGACAGTCGCGCA
ACAGGGCGCGGGCAATCGCGATACGCTGACGCTGGCCGCCGGACAGCAGCACGCCGTTCT
CGCCGATCACTGTATCCAGGCCCTGATCCAGCCTGCCGATGAAATCCATCGCATGCGCCA
TTTTGGCGGCGCGCTCAATATCCTCGCGGCTGTAGCGATCACCACAGGCATAAGCGATAT
TGTTGGCAATCGTATCGTTAAACAGGTGAACATTCTGAGACACCAGCGCAACCTGGCTAC
GCAATGACGGCAGCGTGTAATCGCGCAGGTCGTGCCCATCCAGCAAAATCTCGCCGGACT
GGATATCGTAGAACCGGGTAATGAGGTTGGCGATAGTCGATTTTCCTGAACCGGAACGCC
CCACCAGCGCCACAGTTTTCCCCGGCGGAATATGCAAGCTGATGTTTTTCAGCGCTAGCG
TTTCCTTACCAGGATAAGCAAAGTTGACCTGCCGGAACTCAATATCGCCCTTCGCATGCG
CCAGTTCACGTGTACCAGTATCCTTTTCCTGTTCCATGTCCAGAATAGTAAATAGCGTCT
GGCAGGCCGCCATGCCACGCTGGAACTGGGCATTGACGTTAGTGAGCGACTTAAGCGGGC
GCATCAGGGTAAACATGGAAGAGAACACCACCGTGATGGTGCCGGCGGTCAGGGTTTCCA
TCACGGACGGAAAGCTGGCGGCGTACAACACGAACGCCAGCGCCAGCGAAGCAATCAGCT
GGACCACCGGATCGGAAATGGAGGATGCCGATACCATCTTCATGCCCTGTTGGCGCATGC
GATTGCTGACTGAGTCAAACCGTTCCACTTCCACCGTCTGTCCGCCGAAAATCAGCACCT
CTTTGTGCCCTTTCAACATCTGTTCGGCGCTGGTTGTCACCTGCCCCATGGTGTTCTGCA
TGCTTTTGCTGATGCTGCGAAAACGCTTGGATACCACCCGCATACTGTAGGAGACGATCG
GCGCGATCAGCACCAGAATCAGCGACAACTGCCAGCTGTACCAAAACATCAGCACAAACA
GACCAATGATGGACGCGCCTTCACGCACCACGGTTACCAGCGCGTTTGATGACGAGGCGG
CCACCTGCTCGGAATCATAAGTGATACGGGACAGCAAGGTACCAGTAGACTGCTGATCAA
AGAAGGAAACCGGCATACCCATAATATGGCTGAACAGGCGACGCCGCATGTTCATCACTA
CTTTGCCCGATACCCAGGCCACGCAATAACTGGAAATATAGCTGGAGATGCCGCGCATAA
TCATCAGTCCGATGATAGCCAGCGGCATCCACACCAGCACACTGCGGTCGGCCTTACCGA
ATCCGTCATCCAGCAGTGGTTTGAGCAGGGACAGCATCAGCGTATCGCCGGCAGCGTTGA
CCACCAGCGCGACCGCTGCGACCGTCAGCCCGGCTTTGTAAGGGGTGATCATCGGCCATA
GGCGACGAAACGTCTGCCACGTGGAGAGATCTTGATCGTTAATCATTCAATAAACCTGAG
CCTTTGATAAATAGCCGTCTATTATTACTCATTATCCCGGCTAGCGCCAAACCACTGATG
ATACCAACGGGGTGATATTTCCCCCCGATAGCGCAACATTTCGATGCCTTCGTCGAAAAA
ACGCACACTCAGCTGTCCGTCGCTGGCGGTGTCGTGCCAGCGATCTCCCCTCTGACGGTA
GCGCCGCACTACGCTGACAGCCGGCAAACGCCACGGATTGTATCGGGAGTTGGACGACAA
CACCTGCTCCGCCTCCACCGCCCGTAAAAATGGCGGCGATGATGACGTGGTGCTACCATG
ATGCGGCACCTGAAGGATATCCGCCGCCAGCATTTCACGTTGGGTACGCAGCAGCATGGC
TTCATCTTCATGTTCCAGATCGCCCGTCAGCAGCACCCTATAACGGCCGTCGTCCACCCG
CACCACGCAGGAGTCGTGATTGCCGGCTTCCCACACCGGCAACGGCGGCCAGATGACGCT
GAACGTCAACCCTTGCCAACGCCACCGTTCACCTTGTATGCAAGACCGATGCCCTGATTC
AAGCAACGGACTGTATACCGGCACAGACGGAAACGCGCGTTGCAATGCCGACAGCCCGCC
GCGGTGATCCAGATGGCTGTGACTGAGGATGATGCCCTCCAGTTGTAATCCCCGCCATTG
AAGATAAGGCAGGATTTCACGATCGGCCATGTTACCGCCGTCCCAGCCGGGACCGGTATC
ATACAACCAGGCTTTACCTTGTCGTTCAATCACCACGGCCAACCCGTGACCGACATCCAG
CATGTCAACCCGCCACGACGGCGCGGGTGATTTGGGGCGCAGCAGCATCACCAGTACCAG
CGCCAGCAGGCTGAGCGGATAAGTTCGCCACCAGGCGAAACGCCAGACGATCACCGCCAG
CCATCCCGCCACACTGTAAGGCACCACATTTTCGCCCAGCGATAACCAGCCCGGCGGTAT
GGCCTGCAACGGCAGGAAAACCAGCGCCAGCGATCGATCGGCCAGCCACCACAGACCGTG
CGCCACCACCGGAATAGCCATTAACGGCAACGCCAGTAGAATCAATGGTGTGGTGATGAA
TGATACCAACGGTACCGCCCACAGATTGGCCGGTAGCGAACTCAGGCTGACGCCGTGAAA
CAGCAACACTTGCAGCGGCATCAGCAACAGTGTGATTCCCGCCTGCAAATGCAATCCGCG
CAGCCATACCCAACGTTTAGGCCGCTGCAGATGCGGCGGTAGCGGCGCCCATTGATACCA
GAAGATCAGGGCTGCAACCGCCAGTGCGGAGAGCCAGAAACTGTCTGATAATACGCTCAG
CGGGTCACTCACCAGAATCAGCGCCACGCACCACAGCCACACCTGCCACGATGAAACCGA
TACGCCGCGCAACCTTAGCAACGTCCAGCATGATAACGCCAGCGCAGCTCTTACCGCCGG
CGGGTTTCCCCCGGCCAGCCAGACGTATCCCCAGGCGCAGCACAGACCACACCACAACGG
CGTGCGATGCTCTATCCAATGGACCGGCAACAGATATTGCACCACACGAACCACGCCCCA
GCCAGACAGTGCCGCCAGCACGATATGCAGCCCCGATATCGCCATCAGGTGCATGATTCC
GGTCTGCCGAAGCACGTCGAGGATCTCATCCTCCACCACCGTCATTTCACCGATCGCCAA
CGCCAGTATTATCGACCGCCACGGCAATGACCGCGTTTGCCGCTCCGCGTGTTCAACCAG
ACGCTGGCGCAAACCGCACTCTGGCGTCAGCACAGCGGCAGAGAGTATCCGCCCGGTCAA
TGGCTGCGCCTTAGCCAGCGCCCAACGCTGACTGTCAAAACCGCCTTCGTTCAACCGGCT
ATGCACCGGACGCAGCCGTAGCCGGACCTCCCACTGCTGCCCACCGCACCAGTCCGCCAT
CTGCGGCTGCGCATCCAACCGCGCATAGAGCGGCGGGAACACCCAACGCCCGCTGATCTC
CCACAAACGCACCACAACCTGTCCGGCATCCGCCTGCGCAAACCGGACGCTACTGACGCT
AACCCTTGCCGTCACCGGTCGCTGGGTAAACTGTTCCACCTGATTCAGTATCACCCGGCC
GCTGTAGAGGCTCCAGATCACCCCAAGCGCCACCAGACCGACCGAATAAAAACGCGTCTT
AAGCAGCCACAGCGCGGGCAGCCCCCACACCAGCGAACGCCTATCCGGCAAATCCGGCAA
TATCAGCAACAACAACGGACCCGTTATCAACGTCGCCGCCAGTTGGTTCAATGAAATTCT
GATGGTTTGTCCCTTACCATTTATCGCCGAATTTCCGGCTGTCGCCTTGTCTGGGGCGCA
GTGTGCCAACCCATGGCCCCTGGCGACAGCAAGTGATAACAACCCCGGAACCGGCTACGC
AAACAACCGCAACGGTTGCAATCCATTGCAACAACAATGCGAGGCGGTATGAGCGAGATA
AAAACCCGTTGGCTCTGGTCTTGACAACCAGAAGCGGTTCATCGAATGGTATGCCGCAGG
TCACGTCTGACGGTTATGGTTAATCGTTGCGCAACCACGGACTATTGGCGAAAAACGAAA
GGGAACATCGACATATGACGAATAAAAACAGGATTCTCATCATCAGCGTAGTGGCGTTGT
CAGCCTGCTCGACGGCGCCACGGAACGAACCGAGCGACAACGCCTTTCGGCATGTGGCAC
GCGCCGCCAACGAATGCACCACCGATTTACTGGCGCAGGTAAGGTACCTCGACGGTAAAT
ATCGGGTAATGACACGGTATTACATCAAAAGCCAGGCTATCGACACCGACGGCGGCGGCA
AGGTCATCGACACACAGGTGCGGGAGATTCCCGCCATCAGCGCAGACGCGCTGGATAAAG
GCGAGACAGGCAGCGCATGGCGCGACTGTATGATGCGGAAAAACGCGCTGGCACCGGAAA
TCGTGATGAGTCAGTCGTAGGCGGGTTGCCTGACTAGTCACCCCGCCCCCAAAAGCATCA
GGGCCGGAAACCGGCCCTGTACGTCAGTGGAATTATTTCGCCTCCACCGGCGGTTTAATT
TCACCCATTTCCTTGATTTTGCGGGACAGCTCGCGGCGTTCTTTCGACAGTTCCGCATTT
TTGATGATGTATTCATCCACACGGTCTTCATAGTCGCTGCGCATGTTGGCGATAATGTTC
TGAATATCTTCAATCGACATACCCGGCTTGATGTACTCGCTCAGGTTATCCAGCAACAGC
ACACGTTTCTGGTTATCGCGGATTTTCTTTTCATTGTCCGCAATTTCACGCTGCAACTTG
TTCTTACGACGGAACATACGCACGAATTCCAGCACATCCTGGAAACATGGCTTAGTGTTA
CCCTTCTCCATTTTTCTACCCTTACTTAACGATCAAAATTCGTTATGCGGAGACCGCGTT
ACTCCAGGCTGTATCCCGCAATAATGCGCATCATCCTCCGCCTTGATAGCAACGTGTGGG
CTACGCCAGCGACGTGCACCATTGCGGAACATAGACTCACCATACAGGTTAGCCACTATC
GTCGACAAGGTGGTTTTCCCATATCGCCGATGCAATTGTTGTCTTTATGTGCACCCTATC
ACTCCCGCTCTCTGATTGCACCTGACTCGATTCAACACCGCAGAGCATTGCACATGTCAG
CTTCTGTCAGGCGGCAGGATGGTTTACCATGACGGCTTTGTGTTGTCCGTCACCGTTTTT
ACTGAAAGAGCGATAATTTGCCTTTAAATTGGCGGGCCGTTCCGCATGGCGCTTATGCCA
GGCAAAACCGGCGGTGACAAACACGCTTAGCGGCGGTATGACTGATTTCCCAGCGCTTGC
CGTCGCCAGGCTGAACAGAGAGAAACCGTGCAAAATCAACACACCGAACCCACTTTTTTC
ATTCATGACTATGAGACCTTTGGCAAGCATCCGGCCAAAGATCGTCCAGCGCAGTTCGCC
GGCGTCCGCACCGATTTGAATTTTAATGTGATTGGCGAGCCGGTAGTGATCTACTGCCAG
CCAACCGACGATTACCTGCCCGACCCAGAAGCGGTGATGATTACCGGTATCACGCCACAG
GTGGCGCAAAGCCGGGGGATGCGCGAAGCGGAGTTCGCTCGCCATATCCATGAGGCGTTC
AGTGTGCCGGGCACCTGCATCATGGGGTACAACAACATTCGGTTTGACGACGAAGTCAGC
CGAAATCTGTTCTATCGCAACTTCTACGATCCTTATGCCTACAGCTGGCAAAACGGCAAC
TCTCGCTGGGATTTGCTGGACATGCTGCGGGCGTGCTATGCCTTGCGCCCGGATGGGATT
GTCTGGCCGGAAAACGACGACGGTTTTCCCAGTTTCAGACTGGAGCATCTGACGCGCGCC
AATGGCGTCGAACACACTCAGGCGCACGACGCCATGTCGGATGTGTATGCCACCATCGCT
ATGGCGCGCCTGCTTAAACAGTCGCAGCCAAAACTGTTCGAATATCTCTACGCGTTGCGT
AACAAGAATAAAGTCAGCGCATTAATCGATATTCCGCAAATGAAGCCGCTGGTGCATGTT
TCCGGCATGTTTGGCGCCGCGCGCGGTAACACTAGCTGGATCGTGCCGCTGGCCTGGCAT
CCGGATAACCGCAACGCGGTTATCGTCTGCGATCTGGCGGGCGATATTCAACCGTTGCTG
GCGCTGAATGCAGATGAACTGCGCACCCGGCTTTATACCCGCCGTACTCTGCTGGCGGAA
GATGAATCGCCGGTACCGATCAAACTGATTCATATCAACAAATGTCCGGTTCTGGCGCCA
GCCAGCACACTGCGGCCAGAAGACGCGGAGCGGCTGGGCATTGACCGTCAGCACTGTCTG
AACAATCTGCAACTGCTGCGTCAGCATGGCGGCGTACGGGAGAAAGTGGTGGCGCTGTTT
GCCGATGCCCCGCCGTTTGAAGCATCGACGGATGTGGAGCTGCAGTTGTACGATGGCTTT
TTCAGCGACGCCGATCGGGCCGCAATGGATATCATCCGTAAAACCGACTCCCAGCATCTT
CCAGCCCTGAACATTCAGTTTGCCGATCGCCGGGTGGAGGAATTGTTGTTCCGCTACCGG
GCGCGCAATTTCCCCGGCACGCTTGATGAGCAGGAGCAGCAGCGCTGGCTGGCGCATCGT
CGGGCCGTGTTTACCACCGACCGGGTGCAAGATTACTTTGATGCCTTGAATCAGCTCTAC
CAACAGCACGATGGCGATGAAAAGAAAACGGCGTTGCTGAAAGCGCTGTTTTCCTATGCT
CAGCAACTGCTGACTTGATATTCTCACAGGCGTGCCGACGCGTTGCTATCGGATAGGTAC
CCCGGATAGATAACCGTTCGGATATGCAAAAAAACAGGCTCTCATGAGAACATGGGAGCC
TGTCGATAGCGTTTGTCGTATTATATCGTCCGACAAATTACGCCAGATCTTCGTTGTACT
GCGGTACCGGCTGGCTGAAACTGCGCGTCACGAACGTCAGATAGAGCAGACCAATCGCCG
CCCACACCAGCCCCAGCGTCATGGAGGTGCTTTCCAGATTCAGCCACAGCGCGCCGACGG
TCAACGCGCCCATGACCGGTAGAATCAGGTAGTTCACGGTGTCTTTCAGCGTCTTGTTGC
GGCGTTCACGGATATAGAACTGAGAAATCACCGACAGATTGACGAAGGTGAAAGCCACCA
ACGCCCCGAAGTTAATCAACGCCGTCGCGGTCACCAGATCAAACGAGATGGCGGACAGCG
CGATAACGCCGACCAGCAGTACGTTTAACGCCGGTGTCCGCCAGCGCGGATGCACATAGC
CGAAGAAACGCTCCGGAAATACGCCATCACGTCCCATCACGTACATCAGACGGGACACGC
CGGCATGTGCCGCCATACCAGACGCCAGTACGGTGACGCAGGAGAAAATCAGAATGCCGA
ACTGAAACGTTTTACCCGCCACGTACAGCATGATCTCAGGCTGAGAGGCATCCGGATGTT
GAAAGCGTGAAATGTCCGGGAAGTAGAGCTGCAGGAAGTAGGACACCACCACGAAAATTA
CGCCGCCGAGCAACGCCGTCAGGAAAATGGCTTTCGGAATGACGCGGCCTGCATCTTTGG
TTTCTTCAGACAAAGAGCTGATGCCGTCAAAGCCGAGGAACGAAAAGCACAGGATCGTCG
CGCCAGTGATCATCGGCACCACATGGGCGTTATCGGACCAGAATGGACGGCTACTGGTCA
GCGTACCGGCGCCTTCGCCATGCGCTACACCATAAATCACCATACCGGTGATGGCCGCCA
TCACGGCGACCTGCAGCACAACAATCAGACTATTGAAGTTGGCGACGGTTTTGATACCGC
GCAGGTTGGACAACGTCATGAAGCCCACCAGCAGCACCACAAAAATCCACGATGGAATGC
TGGGGATTAAGGTTTCAAAATAGATTTTTGCCAGCAGGATGTTGATCATCGGCATGAACA
GGTAGTCCAGCAACGACGACCACCCCACCATGAAGCCGACAGTCGGGCTGATGGCTTTCT
GGGCATAAGTATAGGCCGACCCGGCGGACGGGAAGCGACGCACCAGCTTACCGTAGCTAA
GTGCGGTAAACAGAATCGCAATCAGCGCAAACGCGTATGCGGTGGCGACGTGACCATCGG
TCAGCCCGGAAACGATGCCGAAGGTATCGAACAGCGTCATCGGCTGCATGTAGGCCAGGC
CCATCATGACCACAGGAACCAGGGTCAGAGTTTTACGCAGTTGTACCCGCGGCGTGGAAG
TGGAAACAGTGGAATCAGTTGTCATGACGCAGACCTCCCTTACCAGCAGCGACCTTACCG
GTGCCAACCATCAACCATGATCCCGCTATGAATGACGAAGACGCCGTGCGGCGGTGCTTC
AGGTATCCGGAACGTCCGGAAGCGAACGGACGAACTGTGTCGCCGTAGCCGAGGTGCTGA
GCAGCGGATACACCGCCCGATGCCAGCCATGCCAGCATATCGCCCTTGTCGCTGCACTCG
CAGCACCAGCCGGCGGGCACCGACTCCAAAACAACTGATTGCCCCATTATGTCTCTCTAT
TTACTCTGCGCAGCCCGTAGCATGCGTTTTACCGATATCTGTCCGGTGCCATCAACAGCA
CCAGCCTCTTAATGAAGTGCAAAAAAATAACCGACGCGATAGCGATGCGTCGGTTTTTCA
GGGCGCGTATTTTGCCCCAGCCGGCAATCAGAGACAAGACCTGTAAAGCCAATCGTGCAA
GACTTACGCGGTCAACGCTGTAGCTGGCGCGGATCAAACGGCTCAGCGAAGCCGTTTACG
CTTTTCGTTTTGATCCAGTTCCAGTTCGGTAATCACCTGTTGCAATCCTCGCTCCTGCGT
AGCGCTTAGCGACGAAAACCTGAAGCTCAGGCGTTCGATCTGCTTCACCTCGCCTTTACT
GTCCATGACTTTGGTGGTGGCATGGTTGACAAACTGCAAGTCCAGACAGAATTGCCCGTA
ACTGGCAAGATCCACATCAATATTTCTCAGCAGCATGCCCGGCTCAAACAGCTCAGCCAT
AGCTTTGTCATCGGTGTACATGGACAAGCCGCCCAGCGACAGATCCTTCAGGTTAAATTC
GAAATGGGTGTTGTCCGGCAGTTCTCCCCGGCAGTTCATTGGTGGCCAGGCAGGTGAGTT
GATACGGAAAAAATTACGGCGTTGGATATAGTACAGCACGTCGGGAACCGCCGCGCAGAA
AGCGGGGAGGCCGTCATGATCGACCGTTCTGATGATCGTGGTACGAAATTCAACCTTGGC
GCCAGCGGTTTCTGCCGCAAACTCAAGCTCACCCGCAAACAGCGCCCGGCTGTTTTCACG
CTCCAGCGCGCCAAGGTCAAAAAGAAACTCCTCTTCGTCCGAATCAACCTCAAGGATCTT
GCTGATGAACTGACCGTGCGTGTGATACACCATTACTGTGGCGTCTTGCTTTTGCAGTCC
GCGCAATGTGGCGCAAATAGCCATTTTATTATGCCTGGCGTACTGCTCTTTCATCTTGTT
ATCCACTACATCCATCCCCACCGTCAATTGAATGGTCAATGCATCATTCAGTGTCCCAGA
ACCCCCAGGATACAGCATGGCACTAGTATCGACATTCATGCCATCAACTTTAGGGCTTTA
TCCGTTCATTCGCTTATGCGCTGTACGCACGGAATATCCGAAATACAGAACGCCTCGCAA
ACACGAGGCGAAAACTCATGAAAAGAATAGGGGTGACTGTTCGCCAATAATAGACGAGGT
TCAGACGTGAGGATAGTGAGAAAGCAGCCAGGTTAGCGCCAGCAGGTCGGCACTGCCGCC
AGGGCTAATGTTGCGCTCGACCAACGCTTGATTCATCTCCTGTAGTCCCTGCCGGGTCAC
ACCGCCGGACAGTAGCGCCCGCGCCTGAGATTGCACGAACGTCAGCCCTTTTATTCCGCC
TCGGGACACGACATTGGTATCCGGGTTGTGGGCCATTAATACCACCAGCGTCTGCAGCAA
AGCAGAGTCGTCATCCTGCCCCTGTGCGCGGGCGTGCAGATAAGCGGGCAGCGCATACTG
ACGAACGGTGGCAAAACCGCTGGCGGCTTCCCCCCGAGCACCGGTCAGGCCGTGACGCCG
GAACAGATGTTCTCCCGCCGTCGCGGTGTGCTGGTTGTTTTCCAGTTCATTACGCACCAA
ATCGGCGCTCATCTGCGCAGCGCACTGACACAGACTGTCCCGCGTCAGCCGTAGCCGACG
CCCCGCCAGCCAGCCGGCGGCGCTGCACAGCAACCCAAAGGCAAAAATGCCGCCTTTATG
GGTATTCACGCCGCCCGTCGCGGCCAGCATCGCCTGTTCGGCGGCGATGCCAATGGGCCG
CACCTGCGGCAGGAGCTGGGTCATCGGCAACGCGCTATGCGCTATGCCTGCTTCGGTAAA
ACGTGAAAACCAGGGAGCCAGCGCGGCGATACTGGCCTGAAACAGCGGCACATCCATATC
GCGATGGGCACCGTTGTTATCCTGATCCACCAGACCGGGTTTTGGCGTCAGCATCACCTC
GACAGTCAGGGCGGCAGCCACCTGCTGGTGAATAGTGGGGATTGCCACCAGCGCGCCAGT
GGCATCAGGAAATAGCGGTGTCAGTAACGGAGAGGAAACACTCGACTCAGTGTGCGTTAA
ACCAGGCATGGAGGATACCCTCGATTTTTTCAATCACGTCCGGTAACGCATGGCGGCGCG
AACGCGCGCAGGCATGCGCCGATTCATCACAGAGTATACACCGGCGACGATCATGCGCCA
GTAACGTCCGGCTAATCGACCCTTCCTGCGGACAAAACACGTCAAAATCCCACAGCCGCC
CTAATGGGTGCTGATCTTCCAGTGCAATGGCCGCCGCCTTAACGCTCAACGCATCCTTGG
TAATGACCCAGAATGCCTCTGCGCCGGTATCCAGCCAGTGCAGCTGTTGTTCCAGCGCTT
CCCAGCCGCGCGCCAGGCACAAGTCATTGAACGCGGCCACCGCTTCCGCCATACCTCGTC
GATACAGCGGCGAATCTTTAACCGACCCCGGCGTCACCAGCGTCAACGACACCAGCGTCG
ACTGATGCCGCGCCAGCAGTTGCTGCTGACGGGCATAGCGGCGCTCCTTCGCCGCCAGCA
GGCTTTCCAGTGAGACGGCGACCGGTGCGTCTACCGCAACATCGCTCACTCGTTTTCCTC
TTTAACCTGACGTACCACGTCAATCACGCTGCCGTCACGGTAGCGGATCACCCCGACGAT
GCGGTCGTGGAATTCGATGGCCTTCGGTTCACCCACCAGTTGGATCGCCCGCTGGTACAG
ATCGTCGATGGACATCACGCTCAGACCGGCGTTGACCAAACGCTCCGCCACATCCGGACG
CGCCGGGTTGACGGCGATGCCGTGGTCGGTCACCAGCACGTCGATAGCGCTGCCCGGCGT
CACACAGGTCGTGACCTGGCGCACTACCGTCGGAATACGACTGCGGATCAACGGCGCGAC
CACGATGGTCAGGTTGGCTGCGGTCGCTACATCGCAATGGCCGCCGGAAGCGCCGCGCAT
CACGCCGTCGGAGCCGGTGATCACGTTGACGTTAAACTGGGTATCGATTTCCAGCGCGCT
CAGAATCACCACGTCCAACTGGTCGCAACAGGCCGCCTTGGCACTGGGGTTGGCGTAGAC
ATTGGTGGAGATTTCCACATGATTGGGGTTTTTCGCCAGCGATGCCGCCGCGTTAGCGTC
AAAGCACTGGGTGTCCAGCAGTTTTTCAATCAACCCTTTTTCATGCAGATCGACAATACT
GCCGGTGATGCCGCCGAGTGCGAAACTCGCCACCACGCCCTGTTTCTGCATGCGATCTTC
CAGAAAACGGGTACAGGCGGTAGAAGCCGCGCCGGAGCCGGTCTGGATCGAAAAGCCCGG
TTTGAAATAGCCGGAGTGTGCGATCACGTCCGCCGCGCGGCGGGCAATCAGCAGTTCACG
CGGGTTGCTGGTGACGCGCGCCGCACCGACGCTAATTTTCGCCGGGTCGCCCACTTCGTC
CACCGGCACCACAAAGTCCACCTGATCCTGCACCAGACTGGCCGGCATGTTGGGGAACGG
CACCAGACTTTCGGTCAACAGCACGACTTTACGGGCATAGTGGGCATCCACCATCGCGTA
GCCGAGCGAGCCGCAGCGGGATTTACCCGACGTGCCGTTGGCGTTACCGAATTCGTCGCT
GCTCGGCACCCCAAGGAACGCGACGTCAATCTTCAGTTCGCCGCTCTGCAACAGATGCAC
GCGACCGCCGTGAGAGTGAATCTGCACCGGCTCTTTCATCAGGCCGTGCGAGATGGCGTC
CGCCAGCTTGCCGCGCATGCCGGAGGTGTAGATGCGGGTAATCACGCCATTGCGGATATG
TTCGATCAGCGGCGCGTTGCAGGTCATCAGCGAGCTGGAGGCCAGCGTCAGATTTTTAAA
ACCCAGGCGGGCCAGCGTATCCACCACATGGTTAATCACCTTGTCCCCTTCACGGAAGGC
GTGATGGAACGAAATGGTCATACCATCCTGCAGCCCGCTTTTGCGGATCGCCTCTTCCAG
ATCGGCACACAGTTTGCGCTGGTGCTTCTGGACGACGTCATTCAGCCAGGGGGTGCTGTG
GTTGGCATTAACGAACGGTTGCAGATGGCTTTTTTCCGGATATTGCTTCTGCAGTGCTTC
AATAAAGTTACTCATGATCCAATCCTGTCATTGCGACGGCCCGCCAGCGCGACATCTCGC
CGCCGGCCGGCCAGTGCGGAAACTATCGGTTACCCGGTCTGCGCCTATTGTCGTACGCCG
GAGGCCAGCGCACGCTCCACCACCCGGCGGGCGTGGTCGATAATCGGGCCGTCGATCATT
TTTCCGTTCAGCGAAATGACCCCCAGCCCGGCGCGCTCGCCATCTTCCGCCGCCTTGATG
ACCAGATGGGCGTAGTCCACCTCATCCTGGGTCGGCGCGTAGGCGTTGTGCAGCAGTTCA
ATTTGACGTGGGTTGATCAGCGACTTGCCGTTGAAGCCCAGCCGGCGGATCAGATCCACT
TCTTTCAGGAAACCTTCTTCGTCGTTGACATTGGAGTACACCACGTCAAAGGCATCGATA
CCGGCAGCACGGGCAGCGTGCAGCACCGCGCAGCGAGCATAGAACAGCTCGGTGCCGTCG
CCGCGTTCGGTTTGCATGTCCATCACATAGTCGAACGCCGCCAGCGCGATACCGATCATC
CGCTCGGAGGAGCGGGCGATAGACACGGCGTTGATCACCCCAATCGCGGACTCAATCGCC
GCCATAATGCGGGTAGAACCGACTTCACGGCCGCACGCTTTTTCGATGCGGACCAGGTGA
TGTTCCAGTTCATCGACATCGTCGGTAGAATCGGTTTTCGGCAGGCGAATGACATCCACG
CCGCCTCGTACCGCCGCTTCCAGGTCTTTCAGACCAAACGGGGTGTTGAGCTGATTGATG
CGCACCACGGTTTCAATGCCCTGATACATCGGGTGCTGCAACGCATGGTAAACCAGCAGA
CGCGCGGTATCTTTCTCACGCAGGGAGACGGCGTCCTCCAGGTCGAACATGATGGAGTCC
GGCTGATAGATAAAAGCGTTGGACAACATGGCGGCATTGGCGCCCGGCAGGAACAGCATA
CTGCGGCGCAGTTTTTTCGGCTGAGTAGTGCTCATCACAGTTTCTCCCAGTCAATCTGAT
CAACATCGGCGGCACGCAGCACGGCGCTCTGCACCCGGGCACGGATCACGCAGTCCAGCG
CGCCCTTGTCCTCAACCACGATGGTGCCGGACTCCACGCCCAGCGTGCGCAGGGTGTCGT
TCACCACCTGCGTGATCTGCGCGCCAAACTGTTTGATGACCTCGCTGTTTATCACCACAG
TCAACGGGCCTTCCGCCGGCGCCACCTTGACCAGCAAGTCGCTGGATTCAAAGGTGCCCG
CCAGGGCCTCCTTGATAATTTTCATGTTGTTTACCTGCTTAATACATTAAAAACACGTTA
CGCACAGGCGAGTTCGCCATAGCGTTGTAAATGCGCAAACGTAGTCGCCGGGACAATCTC
GCGGATAGGTTCAAACTGACGCAGCTTCAGTAACCGGCGCACTTCAGAGGCGGAAATCGC
CAGGCCGGAGTGTTCGCGAGTGCGTTCAATTTCCACCACTTCCAGCGCCGGCGCGGCAAC
CTGCCCGGCCTGCTCCAGCCAGTGATGCATATCCTGGTTGTACTGATGCGTGACCGGGCA
GAAAGGTTCGGTGCCGACAAAGCGCCGGGTAATACCGAGCGCCGGGGCGATGTACTGACG
AAAGATGATCAGATCCAGCGCCGCATGGGCCTGAGTAATCAGTTGCTCTTCTTTCAGGAA
ATAGCCAGGAAAGGTAGCTTTGGAAATCATGTATTCCGACCCGGCATGCACCGTCAGATT
CGGGATATGCGCCACCCCCTGACGAACCATCTCCAGCCGTTCGGTGAACGGGAAAAAGGA
CACATCTTCCCGCACCACAAAGATATGCAGCCAGTCACAGGCACGAGCGGCCTGCTCCGC
CAGATAACAATGCCCCAGCGTGAACGGATTGGCGTTCATCACGATGGCGCCGATGTCCCG
GCCCGGTTTGACCTGCGCCGCCAGGGACTGACAATACTGTTTGATGCCGATAGGCGTGTT
TTCCATCAGCACGGCCTTGTCGTCATAACAGGCCAGCGGGTAGAAACCGCAGCCGCGGAA
AACCTGGATATTGCAGGGGCGGGTGTAGAGAAACAGATGGAACTGACCACGCTCAGCGGC
GAACTGCACCACCTCGTTCACCACTTTCACCCCCAGATTGAGATCACGATAGCTGGGATC
CACCGCCACACACTTGATGGTATTCGCGCACAGTCCGGCGCAGGCCACCAGTTGGCCGTT
ATGCCTGCCCACCACAAAAAACTCGATATCCTTGTCCATGCCCAACTGGCACATCCCGAG
AAATTGACTGACTTCCGCCAGTTCACGAGGTTGGACGCGAACATCCAGCGTGGCAAACGT
AAAACTCTCATCGGCGTACATAACGGTTATCCTGCTTTTTGCTGTACCACATAACACGTG
GGGTCGACGCCTCCGGCAAGCCGGAGGCGATACCTGTCAGTGCCCCACAGCGGCGGGCGC
CGCTCGCGGGGTTTTCACCGGCTGGGCGACTTCACCAATGGTGTTGCGCAGGTGACCCAC
GTTTTCAATTTCCACTTCAATGCTGTCGCCCGGTTTCATGAACAGCGGCGGCGTACGTTT
CTTGCCGACGCCGCCAGGCGAGCCGGTAATGATCACGTCACCGGCGCTCAGCGCGGTGAA
GGTACTGATGTATTCGATCAGATCCGCCACTTTGTGGATCATGCTGGCGGTGTTGTCGTC
CTGCACCATGCGGCCGTTCAGGTAGGTGCGGATGGACAGGGCATGCGGATCCGGGATTTC
GTCACGGGTGGTGAGGTACGGCCCGAACGCGCCGGTCTTTTGCCAGTTCTTACCAGCGGT
AAACCAGCTGTGCTGCCAGTCGCGGGCGGAGCCGTCCATATAGCAGCTGTAACCGGCGAC
AAACGACAGCGCCTCGTCGCAGCTGATGTTCTGGCCGTCTTTGCCGATGATCACCGCCAG
TTCGCCTTCATAGTCGAACTCGCTGGAGTAGTGCGGTTTGAGCACCTGAGTACCGTGACC
AGTCTGCGAGTCGGCAAAACGCACAAACAGCGTCGGCGCCGGGTTCAGCTCGTTAAACTC
TTTGCGTTTGTCGGCATAGTTCATGCCGACGCACAGGATTTTGGACGGTGTCACAATCAC
CGGCAGAAAGGTCACATCTGCCACGGCGACGTCCGGAGTCTGGCTCTGGAACGCCGCGGC
TTCCTGGAGCGCATCGCCCGCCAGCAACGCTTTCAGGTCCGGATAACGGTCGCCGAGCCG
GCTTCCCAAATCAATCAGGCCCGCAGGCGTGTGGATCCCGTAGCTGTTTTTGCCGTGATG
GCGGTAACTTGCAAGTTTCATAATCTTTCCCGTTTAAATAAGGCCGCTTGCTATCGCGGC
GTTATTTGTTTTTGTCATACAACCGTCACACCAGGAACTTGCCAAGAACCAGCAAGGCCA
CGGAGACGTTAATTGCCCCACCGATACGGGTGGCAATCTGAGCGAACGGCATCAGCACCA
TACGGTTACCGGCGGTGAGAATCGCCACATCACCGGTACCGCCCTGCCCGCTCTGGCAGC
AGGACACGATCGCAACATCAATCGGATGCATACCGATTTTCTTGCCAACGAAGAAACCGG
TCGTCACCAGTGCCGTCACGGTAGAGACAATCACCAGCAGATTGGTAATGGTGAACGCAT
GCACCAGCTCTTGCCACGGCGTGATAGCCACACCGACGGCAAACAGAATCGGGTAGGTCA
CCGATGTCTGGAAGAATTTGTAAACCACCTGAGAACCTTCCAGCAGACGCGGAGAGGCAC
CATTGATCAGTTTTACGATGACCGCGGCGAACAGCATGCCTACCGGCGCCGGCAGACCGA
TCCATTTGAAGCCCAACATCCCTACCATGTAGAGCAGGATGGCCAACAGCGCGCCCGCCG
CCAGATTGGCCGGGTCCATCTTGCCGCTCAGAGCACTGGTCAACGAAGCCGGCGTCTGTT
CGATGCCGTTCGTCTTGTTCGGCATCAACTCGCCTTCACCGGTCAGGTGCGGATAGCGTT
TACCCAGTTGATTCAGTACGCCGGCGATAATAATGGCGGTCAGGCTGCCCAACATGACGA
TCGGCAGGATACGACCCAGCGCGACACCTTGTTCCATATGCAGTAGCGCGGCATAGCCAA
TCGAAAGCGGAATCGCCCCTTCGCCCACGCCGCCAGCCATGATCGGCAGCACCAGGAAGA
AGAAAATCTGGAACGGTTCCAGACCCAGCGCCATCCCGACGCCCATACCGACAATCATGC
CAACCACTTCACCGCACAGCATGGGGAAGAAAATTCGCAAGAAGCCCTGAATCAGCGTCT
GCCGGTTCATGCTCATGATGCTGCCGACGATAATGCAGCAGATATACAGGTACAGAATGT
TGGTGGATTTGTAGAACTTGGTGGTAGAGTCCACCACCACCTGCGGCAGCAGACCGTAAT
ACACCAGTGCGGAAGGAATAAAGGTGGCACAGATAGCCGCCGCCCCCATTTTGCCGACAA
GCGGCAGACGTTTGCCGAACTCGCCGCAGGCAAAACCGAAGAACGCCAGCGTGGCAACCA
TCACCACGATATCGCTCGGCAGTTTGCCTTCCAGACACTCCAGCGTAATCAACACCCCGG
CCAGAACAAACAGCGGCAGCGGAATAACGCCAATCTTGTAATTATCAAGAATGTGCCACC
ATCTTTCTTTTAATGAAACCTTCCCAGAGGTCTCCTCTTTCACAACGATATAGGAATCAT
CAGTGGTACTCATAACTTTCTCCCCTTGTTATTTTCCCGTGCATAGTAAGAGGTCGACAT
CAATTATTATGTGACAATCTTCAAATTAAAAAATGAGTTTTAATGGTGCTTATGGTTTTT
ATGGTTTTTATTAATTTTTGATTAAAAATCAATAAAATAAAAGAATTTTTGGCGAGGGTT
ATTTTCGTGGTTTTTATGGTTTCTATGGAATGAATGGTCCTTATTCCGATAAGAGAATTA
TATGTTGAGAAAAAGTAATTAAAATGTCCTCTCCCGGTGACACTTAATTTACGCTTTATT
TAAAATCACAGAAATAAGAATACTATTTTCACAATTTACGCGGAGCGCTTCACAAGACTA
TTTTTTATACCCTTTCTTGTACGCCTTTCATGATAAATTAGCCATCTTCGTTTCCGTGGT
TTACCGGTGATTAGCACATTATGGCTGTCAGGCTACCGTTCCATCTCAAGCTGTTCATCT
ACCTGATGATCTTTTTTTCTCTGCTGCTTATCACCGCAGGGCTTTACTATTACCGGGCGG
TAGACCAGCAACTCTATGACGAACTGGGCAGCCGGGCGCAGATTCAGGCGCGTGAAATCG
CGATTATTCCCTCGCTGGTTGATGCAGTGAAACACGGCGACACCGCCACCATCGACGACC
TGGTCGACCAAATCAAGGCGCGCAGCGACGCCAGTTTTATCGTCATCGGCGATCGCAACG
CCACCCACCTTTATCATTCGGAAGAACCCTCGCTGCTCGGCACCGAAATGATCGGCGGCG
ATAACAAAGAGGTGCTGGAAGGGCAAAGCACCATCACGCTACGGCGTGGCGCCATCGGCA
TCTCACTGCGCAGCAAAGCGCCGATCATGGAGGGCGATCAGGTTATCGGCATTGTATCGG
TGGGGTATCTGAAAAAGCGTATCGACAACCTGACATTCAGCAAGGTTGCTCATGTCGGCC
TGGCTATCGTCGCCATGCTGGTCGCGCTGTTCTTCTTTTCCTGGTGGTTCTCCCGTAACC
TAAAAAAACAAATGTTCGGGCTGGAGCCGCTGGAAATCCGGCTGCTGGTCAGGCAGCAAA
AAGCGCTGCTGGAATCCATTTATGAAGGCGTGATCGCCATCGACAAACAACGCAATATCG
CGGTAATCAACCATGCGGCCAAAGATCTGCTGGGCCTGATGATGCCCTCGTATCAACTGC
GCGGCAAACCGATCGATGACGTGATTGCGCCGGTGCCGTTTTTCTCCAATCAAGATATAT
GGGTCAACGATACCCATGATGAGATCTGCCGCTTCAACCAGATTACGGTCATCGCCAGCC
GCGTGCGCATTATGCTGGAGGACGAATTGCAGGGTTGGGTGATCAGCTTTCGCGACAAGA
ACGATCTCCACACCCTGAGCATGCAGCTCAGCCAGGTGAAGCGCTACGCCAACAGCCTGC
GCATTCTGCGGCACGAACAGCTGAACTGGACCGCCACATTGGCCGGGCTGTTGCACTTAC
GCCGTTATGACGAAGCCGTGCGTTACATTGAGGCACAGTCCGAAGGGGCGCAGGTGGTGC
TGGATTTTATCTCCAGCCGCTTTTGCTCCCCTGCGCTTTGCGGCCTGCTGCTGGGCAAAT
ACGCCAGCGCCCGTGAAAAAGGCATTGAACTGCGCTTTGATCCACGCTGCCAGCTCAACG
GCATCCCCGCCTCCCTTAGCGAAACAGAGTTGATGTCAATTATTGGGAATTTAATCGATA
ATGCGGTAGAAGCCACGTTGGCCAGTACCCCGGTTCACCATCCTGTCGAAGTGTATATCC
ACGATGGTGAGCAGGAACTGGTCATTGAAGTGGCCGATCAAGGTACAGGGATTGACCCCG
CCATTGTGGATCGGGTATTTGAAATGGGCGTCACCAGCAAACAGGAAGGCGATCACGGGC
TGGGTCTGCATCTGGTTTCCAGCTATGTCAGCCAGGCACAGGGCGTGATCGAGGTTTCTG
ATAATTCGCCTCACGGCGCTATTTTTTCTATTTTCATTCCGAAAAACACCATATAACCAA
AAACAGGGAATACGCATACCATGCCGATTGCGAGCACCATGCCGACTGAGCGATCCATTG
AAAACTTCGATGTACTGATCGTTGAAGATGAAAGAAAGCTGGCAAATATCCACGCGGAAT
TTATCGAAAAGAATTTCGCGCTGCGGGTGGTAGGCACTGCATCAACCCTGAACGAAGCCA
AACGCATGCTGCAACAGTACAAACCCCGGCTGATGCTGCTGGATAACTACCTGCCGGACG
GCGAAGGCGTTCAGCTTATCGAAAGCGACCTGATGCGCAGCATCAACTGTTCGGTAATTT
TCATCACCGCCGCCAGCGACATGAATACCTGTGCGCAAGCCATCCGGTGCGGCGCCTTTG
ATTACATCATCAAACCGGTGTCCTACCCGCGGCTACGCTCATCGCTGGAACGCTTTATCC
AGTTCGTCAAAACCCAGCATACCTACAAGGTCGTCGATCAGCAGAATGTGGACGTGCTTT
ACCAGTTGCAGGCGTCTACCGTGCCTAACGGGCCCGGCAGCAAAGGCATTGAAGAAAACA
CCCTCAGTCTGATCAAACAGATCTTTCAGGACGAGCCGGAAGCCCTGTTCTCCGTAGATG
ACGTAGTGGAGAAAACTGGATTAAGCAAAACCACGGCACGGCGTTATCTGGAGTTCGGGC
TCGAAAACCATTTTCTGGATGTAGAAATGCGCTACGGCAAGATTGGCCACCCCCGGCGTC
TTTACCGCAAAAAATACCTGGACTGACCCGCACGTCCGAACGCCCTTTCCTGTACGCCAT
GCTGGCCGCCTCTCGCCGGTATTGGCGTTCTCCCAGTCAACCGCCGTGACGTCAGAGGGC
TTCGATGGGCAGCAGTTCGGTGGGCGGCAGTTCGGTGAGCCATAACATGACGCTTTTCCG
GTCGAGGGCGCAGATTCAGTCAATAGACCTAACCTGCCCAGGCATTTCTCCAGATAAACC
ACCTCACGTCACAAAAAACTATCAAACAGCGTAAATACACCTAAATCTCTACACTACAAG
CACCGATAACACACTGGCCGGGCGTCACAAAGCGACGGCTTGTATCACCGATGTTCACGG
CACCAGACCAAACCAATAACAACACTCAGGTAATTTATTTCAAGGAGTACGGCAATGGGG
TTCAGCAGCACGATAAAAAATACCAAAATTTCTCACAAACTCTACTTGGGATTCGGCGTA
GTGTTATTACTGGTGGTGATGGCTTCCTCACTCAGCGCCATACGCTTTCGTGATATTCGC
GATATCTACGAAAAAACCAATCTGATTTACAACATCAACATTGAGGTCTTCCAGGCCAAA
ATCAACCGCCTGAAATATTTCTATACCCCGGACGACAGTACCCAAGCCGTTCTGACCGGT
TTCGTCAAACACGCCGCCGACCTGACCCAAAGCGCCCACACACTCTCCTGGCACAGCGAC
GAGCTCGGTTACATCAACGATCTGGACAAGATCATGGTGGATTTCCAGAAAGCGGTCGCA
GATATGTCAACCGCCACGCAACAGGTCGTCGCGCTGAGAAAGCAGGTCGCCACGCTGAAT
GCGCAGGATGCCGTCAAAAGTTTTCGCGACGGCCTGCAAAACCAGCAACTGGACAACGCG
TTGTACCAGCGCGTCGAGGAATTGGCTTACGCCACGACATCGCTGAAAAACCTCTCGTAT
GAATTGCAGCTTACCGGCACTGACGACGCCGCCAAGGCGTTTAACAGCCGCTACGCCGAG
GTGCAGAAGGCTTATCAGGCCTTGCTGCCGACGCTTTCCGGCGACACGCAGAAACTGGCG
GAAGCGCTGTGGAAATACACCGGGCAATACGCCGTGCAGAATCAGGACTACTCTCGTGCC
TGGAGTGATTTGAAAAAAGCGGAAAATGCGGTGAAGACCGGCGGGGATAAAAGCAGCGCA
GTGATCAAGTCCCTGATCACGACGGTGAAAAACCAGAACGATGCGCTGGCGTACGGTTCG
GCCAACATTACGCTGTTGATCGGGTTGATCGCCGTGGTAATCGGTATCCTGATTGCCGTC
TATATCATTCGCCAGATCACCCGCCCGGTAATGCATAATCTGATGCTGGCGGAACGTATC
GCCAGCGGCGACCTGACCGCGACTATCGAAGTGGATCGTCACGATGAGCTGGGCAAACTG
ACCGCCGCCATGGCAGCCATGAACGATCGTCTGCGTCAGATGATTTCCGATGTCCGCGAC
AGCGTGGGTCATGTCACCCATTCTGCCGCCGACATTGCCGCCGGCAACAGCGATCTCGCC
TCCCGAACTGAACAACAATCCGCCGCCGTGGTGCAAACCGCCGCCAGCATGGAAGAACTG
ACCTCAACGGTGAAAAACAACACCGAAAACGCCCGCCATGCCAGCCAAATTGCCTCCGAC
GCGTCGAAAAATGCGCATAAAGGCGGCGAAGTGGTGCAAAACGTGGTGAAAACAATGGAT
GATATCGCCGCCAGCTCGCGGAAAATCGCCGATATCACTGCCGTCATTAATAGCATCGCC
TTCCAGACCAACATCCTGGCGCTGAATGCCGCCGTGGAAGCCGCGCGTGCCGGTGAACAA
GGGCGCGGTTTTGCCGTGGTGGCCGGCGAGGTGCGTAGTCTCTCCCAACGCAGTTCCCAG
GCCGCCAAGGATATCGCCGCCCTGATCGCTGAATCGGTGGAAAGAACCAATGCCGGCAGT
ACGCTGGTGGCGGAAGCGGGACAAACCATGGGGAGCATCGTCAACTCGGTATCCCGCGTT
AACGACATTATGGGCGAAATCTCTTCCGCCTCAGAAGAGCAAAGCCGCGGTATCGAACAG
ATCTCCCGCGCCATCACCGAACTGGACAGCACCACACAGCAAAACGCCGCGCTGGTCTCG
CAGTCATCCTCTGCCGCCAATACGTTGGAAGAACAGGCGATGCTGCTGGAAAAACTGGTT
GCTACGTTCCGGCTGTCCGAATCCTCGGCGCCGTCACCACGCCCGGCTCCGCTAAATAAC
CCGCGCCGCCCACTGCAGGCCCTGCCCGCCGCCGGTAAGACTAAAGCATTAGCTAAACCG
GCCGGCAAAGATCATCAGAATGACTGGGCTTCCTTTTGATCGCACTGGACCGTTCGTGAA
CGCTCTGATTTGATCGTTCCGGCGTTATCCTGACAAGCGGTCCGCTCCTGGCGGGCCGCT
TCTTTTTGTCTATACCCGAACATCAGAGATGACGGATGTTAATGAGGGAACAACCGCCAT
CCCGCTTTAAAACACCATCGTCATGGGGTCCGGGTGCTGATACTCAAACCCCAGTTCGCT
GCAGATCCGTTGCCCGTCAATCAATCTGGCCTGCGCTGGGTCGCCCGGCAGAAACTGTGG
CGGCTCCAGCCCCATCTGGCGCGCCTGCGCCGGATAGAAATCCTGTTTAGCCGGATGCGC
CGGCGCGCACAGGTTGTAAAGATGCCCGCCATGCGGACGCTGCAGCAACAGCGTAATAGC
GCCGATCACGTCTTCCAAATGGACCAGATTCACGCCGTGACTACCATCCGGCAGATCGCG
CCGCCCGGCGAGAAAACGCCCCGGATGGCGATGGCTTCCCACCAGTCCGGCCAACCGCAA
AATATCCACCTCGGTATGAGGCAACGCGTGCAGCCACTGCTCCAGCGCCAGCAAAACCCT
GCCCGTCCCGGTTTCCGGCTGTAACGGACTGTTTTCTCTCACCCGGCCGCCGAGCGGTCC
GTAGACCGAAATGGAGCTGGTGTACATAATCCGCGGCACCCCCAGCGCCAGCGCGCTGTT
GACCACCTGCTGCACCGCCTGCAGATAAGCGCCGCCTTCCCGCTCAAGGCGCCCCGGCGG
TAGGGTGACAATCAGCGCGTCCACGTTCAGCAGTATGTCCAGTTCGTCCGGCTCGCACTC
CAGTTCCGGCGTCAGGCATAGCCGATAGCACTCCACACCGGACAGCCGCGCTGCCATCAC
GCCATCATCGGTGCTTTTGCTGCCCACCACCCGATACCCCCGGCTCTGCAACGCCAGCGC
CAGCGGCATACCCAGCCAGCCAAGTCCGATTATCGCTACCTTTTTCATCGTCGTTCTCCT
GACCTCCCGGTGTTTCTGTTCCCCGGATGAATACTCTGCGCTTTTCATTATGTACCCTTA
TCGCCCATCTGGCGGTAATGTGATTTGTATACAACATGATTTGTACACGGTGGGTAAAAA
AATGTTGCGCTATCACATCAACATGGTTTAGGTTAACCAACAGACAACATCACTCTACTT
TGACGACAAAGAGACGAATTCATGTTACGCGTTAACTTCAACCACCATCATCACCATCAC
CCTGACTAGTCTTTCAGGCGATAGGTGCTGGAAGACATTCAGATCTTCCAGTGGCGGTAG
ACGCGTAAGAAAAGCCCCCGGAAGATTGATTCCGGGGGCTTTTTTTTTTGGCCGGAATTT
TTTAAAAAAGCCTGCTTAACAGGCATCACAGACAGGATAAATTGAGGTTCACATGCTGGA
TAAAACACGTTTACGTATCGCGATGCAGAAATCAGGCCGCCTGAGCGACGACTCCCGGGA
ACTGCTGGCCCGTTGCGGCATCAAAATCAACCTGCAGCAGCAACGCCTGATCGCGTTTGC
CGAAAACATGCCTATCGACATTCTGCGCGTACGCGATGACGATATTCCGGGGCTGGTGAT
GGATGGCGTGGTGGATTTGGGTATCATCGGCGAAAACGTGCTGGAAGAAGAGTTGCTCAA
CCGTCGCGCACAGGGCGAAGACCCGCGCTATTTCACGCTGCGCCGTCTGGATTTCGGCGG
TTGCCGCCTGTCGCTGGCGATGCCGCTTGATGAGGAGTACACCGGCCCGCAATGTCTGCA
AAACAAACGCATCGCCACCTCCTACCCGCACCTGCTCAAACAGTATCTCGATAAGCAAGG
CGTCAATTTCAAATCCTGTCTGCTCAATGGTTCGGTTGAAGTGGCGCCGCGCGCCGGTCT
GGCTGACGCCATCTGCGATCTGGTTTCCACCGGCGCGACGCTGGAAGCCAACGGCCTGCG
AGAAGTCGAAGTGATTTACCGCTCCAAAGCCAGCCTGATTCAGCGCGACGGCGAGATGCC
GGCCGAGAAACAACAGCTGATCGACAAGCTGTTGACCCGTATGCAGGGCGTGATTCAGGC
GCGCGAATCCAAATACATCATGCTGCACGCACCCAGCGAGCGTCTGGATGAAATCATTGC
GCTGTTGCCAGGCGCCGAGCGACCCACCATTCTGCCGCTGGCCGGCGATCAGAACCGCGT
CGCCATGCACATGGTCAGCAGCGAAACCCTGTTCTGGGAAACCATGGAAAAACTGAAAGT
GCTGGGCGCCAGCTCTATTCTGGTGTTGCCGATTGAGAAGATGATGGAGTAACGCCATGA
GCAACCGCTTCAACACCCTGATTGACTGGCAGACCTGCACCGAAGCGGAACAGCGCCAGT
TGCTGACCCGCCCGGCTATCTCCGCTTCCGATCGCATCAGCGCGATTGTCAGCGAGATTC
TGGCAACGGTGCGTGCCGACGGCGATGCCGCGCTACGTGAGTACAGCGCCCGTTTTGACA
AAGTGCAGGTCGATAGCCTGCGCGTGTCAGCCGAGGCGATTGACGCCGCCGTCGCACGAC
TGGGCGACGACATCAAACAGGCGATGGCGACCGCCGTACGCAATATCGAAACCTTTCATA
ACGCGCAAAAACTGGCGCCTATCTGCGTAGAAACTCAGCCGGGCGTGCGTTGCCAACAGG
TAACCCGGCCGATCGCCAGCGTGGGGTTGTATATTCCGGGCGGTTCAGCCCCGCTACTGT
CCACCGTGCTGATGCTGGCGACCCCGGCGCGAATCGCCGGGTGCCAGCGCGTGATTTTGT
GTTCGCCACCACCGATCGCCGACGAAATACTGTATGCGGCAAAATTGTGCGGCGTACAGG
AAGTGTTCCAACTGGGCGGCGCACAGGCGATTGCCGCCATGGCGTTCGGCACCGACAGTG
TGCCGAAGATGGACAAGATTTTCGGCCCCGGCAATGCGTATGTGACCGAAGCCAAACGTC
AGGTCAGCCAGTTGCTCGACGGCGCGGCCATCGACATGCCAGCCGGCCCGTCCGAAGTGC
TGGTGATTGCCGACAGCGGCGCCACGCCGGATTTTGTCGCCTCCGACCTGCTGTCGCAGG
CAGAGCACGGCCCGGATTCACAGGTTATCCTGCTGACGCCGGATGCCGACATGGCGCAAG
CGGTGATCGAGGCGGTAGAACGCCAGCTGACCACATTGTCTCGCGCTGACATCGCCCGTC
AGGCGTTGGCCAGCAGCCGGGTGATCGTGGCGCGCGATCTGGACCAGTGCATCGACATCA
GCAATCAATACGGCCCGGAGCACCTGATTATCCAGACCCGCGATGCCGAAGCCCTGGTCG
AGCGCATCACCAGCGCCGGCTCGGTCTTTTTGGGTGACTGGTCACCAGAGTCCGCCGGCG
ATTATGCGTCCGGCACCAACCATGTGCTGCCGACCTACGGTTACACCGCCACCTACTCCA
GTCTGGGGCTGGCGGATTTCCAGAAACGTATGACGGTACAGCAGCTGTCGCCGCAAGGTT
TGCTGGGGCTGGCGTCAACCATTGAAATCATGGCGCAGGCCGAGCAGTTGACCGCCCACA
AAAACGCCGTCACCCTGCGCGTCAACGCCCTCAAGGAGCAAGCATGAGTATTGATAATCT
GGCTCGCGACAACGTACGCCGCCTGACCCCGTATCAGTCCGCTCGCCGCCTGGGCGGCAA
CGGTGACGTCTGGCTGAACGCCAACGAGTACCCGCAGGCGCCGCAGTACCAACTGACCTT
GCAGACGCTGAACCGTTACCCGGAATGTCAGCCCGTGCAGGTGATTGAACGCTATGCCGC
CTATGCCGGGTTGAAACCGGAGCAGGTGCTGGTGAGCCGTGGCGCAGACGAAGGCATTGA
ACTGCTGATTCGCGCGTTCTGCGAACCGGGTAAAGACGCCATTCTGTTCTGTCCACCGAC
CTACGGCATGTACGCCGTCAGCGCTGAAACGTTCGGCGTAGAGCGCCGCGTAGTGCCCTC
GACCGCCGACTGGCAACTGGATCTGGCCGCGATCGAAGGCGCGCTGGACAACGTTAAAGT
GATTTATGTTTGTTCGCCCAACAACCCGACCGGAAACCTGATCAACCCAGAGGATCTGCG
CCGTCTGCTGGAGTTGGCGCGCGGTCGGGCCATCGTCGCTATCGACGAAGCCTATATTGA
GTTTTGCCCGCAGGCGACCACGGTCGGCTGGCTGGCGGAATACCCGCATCAGGTCGTATT
GCGCACGCTGTCCAAAGCCTTCGCGCTGGCCGGCCTGCGTTGTGGTTTCACCCTTGCCAG
CGCAGGGGTGATTCAACTGCTGCTCAAAGTGATCGCCCCCTACCCACTGGCGTTGCCGGT
AGCGGATATCGCCGCGCAGGCGCTGAGCGCTGAGGGTCTGGCGGACATGCGCCGCAATGT
GGACGAGGTGCGGGAAAACCGCCGCTGGCTGCGTGAGTCGCTGAAAGCGTTGTCGAGCAT
AGAAACGGTATACGCCAGCGAAAGCAATTATCTACTGGTGCGCTTCGCCGATTCGCCAAC
CGTCTTCAAAACCTTGTGGGATCAGGGCATTATTTTACGCGATCAGAACAAACAGCCGGG
GCTGGCGGGTTGTCTGCGCATTACCATCGGCAACCGCTACGAGTGCGAGCGCGTCATCAG
CGCATTGCAGGCGTTATCCGGCAAAACGGCATAATTTGAGGAATCACCGTGGGATTAAAG
TATCTTTTCATCGACCGTGACGGCACGCTGATTGCCGAACCGCCCGAGGACTTTCAGGTC
GACCGGCTGGACAAGCTGGCGCTGGAGCCGGATGTCATTCCGTCGCTGCTTTCCCTGCAA
AAGGCTGGTTTCAAGCTGGTGATGATCACCAATCAGGACGGCCTGGGTACCAGCAGTTTC
CCGCAGGCGGATTTCGATCCGCCGCACAACCTGATGATGCAGATTTTCACCTCGCAGGGC
GTGCGTTTCGAGCGAGTGTTGATTTGCCCGCACTTCCCCGGCGACAACTGCGACTGCCGC
AAACCCAAAACCGCGCTGGTGGATGCGTTCCTGAAAGACAACGTGATGGACAGCGCCAAC
AGCTACGTAATTGGCGACCGTGAAACCGACGTCCAACTGGCGCAAAACATGGGTATCACT
GGCCTGCGCTACCAGCGTGACGGTCTTAACTGGCTGGCGATTACCACCCAGTTGACCAAA
CGTGACCGTCATGCCCACGTCAACCGCGTCACCCGTGAAACCGCGATTGATGTTAACGTC
TGGCTGGACCGCGAAGGCGGCAGCAAGATCCACACCGGCGTCGGCTTCTTCGACCACATG
CTGGACCAGATTGCCACCCACGGCGGTTTCCGCATGAATATCGATGTCAAAGGCGATCTG
TACATCGACGATCACCACACAGTGGAAGACACCGGGCTGGCGTTGGGCGAAGCGCTGAAC
AACGCGCTGGGCGACAAACGCGGCATCGGCCGTTTCGGCTTTGTACTGCCGATGGATGAA
TGTCTGGCGCGCTGCGCGCTCGATATCTCCGGCCGCCCGCATCTGGAATACAAAGCGGAG
TTCAACTATCAGCGTGTCGGCGATCTCAGTACCGAAATGGTGGAGCACTTCTTCCGTTCC
CTCTCCTACGCCATGGGCTGCACCCTGCACCTGAAAACCAAAGGCCGCAACGACCATCAC
CGCGTCGAAAGCCTGTTCAAGGTGTTTGGCCGCGCGCTACGTCAGGCCATCCGGGTGGAG
GGTGATACCCTGCCCAGCTCCAAAGGAGTGCTGTGATGAACGTGGTGATTCTGGACACCG
GTTGCGCCAACCTCTCTTCGGTGATGTACGCGGTTAAACGGCTGGGGTATGACCCGTTGG
TTAGCCGCGAACCGGAGGTGGTGCTGCACGCCGACAAGCTGTTTCTGCCGGGCGTCGGCA
CCGCGCAGGCCGCAATGGATCAACTGGCCGAACGCCAGCTAATCGATCTGGTTAAAGCCT
GTACCCAACCGGTACTCGGCATCTGCCTTGGCATGCAATTGTTGGGCAGCCGCAGCGACG
AAAATGGCGGCGTGGACACCCTGGGCATCATCGATACGCCGGTGGTACAAATGGCAGACC
GCGGCCTGCCGTTGCCGCACATGGGCTGGAACCAGGTGACGCCGCAGGCCGGTCACCGTC
TGTTTCGTGATATTCCGGATGGTTCGTACTTTTACTTCGTGCACAGCTACGCCATGCCGG
TCTGCGCCAATACCATCGCCCAGTGCCACTATGGCGACGCCTTTACCGCCGCGGTGCAGA
AGGACAACTTCTATGGCGTCCAGTTCCATCCGGAACGCTCCGGCGCGGCAGGTGCTCAGC
TACTGAAGAATTTTCTGGAGATGTAAACGGACATGATTATTCCCGCATTAGATCTGATTG
ATGGACAAGTGGTCCGTTTACATCAGGGCGATTATGGCCAGCAGCGCCAGTACGGCAGCG
ATCCACTGCCCCGCCTGCAAGACTATCAGCAGCAAGGTGCCCCGGTGCTGCATTTGGTGG
ATTTGACCGGCGCCAAAGATCCGTCGGCGCGTCAGATTCCGTTACTCAAAACGCTGCTGG
CCGGCGTCTCCGTGCCGGTTCAGGTCGGCGGCGGCATCCGCACCGAGCAGGATGTGGAGG
CGCTGCTGGCTGCCGGCGCCAGTCGGGTGGTGATTGGTTCCACCGCGGTCAAACAACCTG
AGCGAGTCCAGCAATGGTTCACCCGCTATGGCGCTGATGCGCTGGTGCTGGCGCTGGATG
TGCGCATTGACGCCGGCGGCGTGAAAAATATCGCCATCAGCGGCTGGCAGGAAAACTCCG
GCATCACGCTGGAACAGACGGTGGAGCGTTATCTGCCCTTCGGTCTGAAACATGTGCTGT
GTACCGATATCTCCCGCGATGGCACGTTGCAGGGGTCTAACGTCGAGCTGTACCGTGAAA
TCAGCGCCCGTTATCCGCAGGTGGCGTTTCAGGCGTCCGGCGGCATTGGCTCGCTGGCGG
ATATCGCCGCCTTGCGCGGCAGCGGCGTACAGGGCGTGATTGTCGGCCGGGCCTTGCTGG
AAGGTAAATTCAACGTGACGGAGGCGATTTCATGCTGGCAAAACGGATAATCCCTTGTCT
GGACGTGCGTGACGGCCAGGTGGTGAAAGGCGTACAGTTCCGTAATCACGAAATTATTGG
CGATATCGTACCGCTGGCGCAGCGTTACGCGCAGGAAGGCGCTGATGAGCTGGTGTTCTA
CGATATCACCGCGTCATCCGACGGCCGTGTGGTGGATAAAAGCTGGGTATCCCGCGTGGC
GGAAGTGATCGACATTCCGTTCTGCGTCGCCGGCGGCATCAAAAGCGTGGAAGACGCAAG
TCAGATTCTCTCTTTCGGCGCGGATAAAATTTCCATCAACTCGCCAGCGCTGGCGGATCC
GGACCTGATCTCGCGTCTGGCGGATCGCTACGGCGTGCAGTGCATCGTAGTCGGTATCGA
TACCTGGCATGACGCCGAAACCGGCCGCTATCATGTTAATCAGTATACCGGCGATGAAAA
GCGTACCCGTGTTACGCAGTGGGAAACTCTCGACTGGGTACAGGAGGTGCAGAAACGCGG
CGCGGGTGAAATCGTACTGAACATGATGAATCAGGACGGCGTGCGCAATGGTTATGACCT
GACGCAACTCAGGCAGATGCGCGAGGTCTGCCACGTTCCGTTGATCGCTTCCGGCGGCGC
CGGCACCATGCAGCACTTCCTTGACGCGTTTCAGGACGCCGGGGTGGACGGCGCGCTGGC
CGCGTCGGTATTCCATAAGCAAATCATTAATATTGGCGAACTCAAACAGTTCCTTAAGCA
ACAAGGCGTGGAGATCCGGGTGTGTTAACCGAACAACAACGAAACCAGCTCGACTGGCAA
AAAACCGATGGCATGATGCCCGCTATCGTACAACATGCGGTTTCCGGCGAAGTGCTGATG
CTGGGCTACATGAATCAGGACGCGTTACGGGCCACGGAAGAGACCGGTAAGGTCACGTTC
TATTCCCGCACCAAGCAGCGGCTATGGACCAAAGGCGAATCCTCCGGCCACTTCCTCAAC
GTGGTATCGATTACGCCGGATTGTGACAACGATACGCTGCTGATTCTGGTCAACCCGATT
GGCCCGACCTGCCACCTGGGCAACAACAGCTGTTTCCACCCGGCACAAACGCAGTGGCAG
TTTTTGTACCAGCTGGAGCAGCTTCTGGCGGAGCGTAAGCACGCCGATCCGGCCAGTTCC
TATACCGCACAGTTGTACGCCAGCGGCACCAAGCGCATCGCCCAAAAGGTCGGCGAAGAA
GGGCTGGAAACCGCGCTGGCGGCCACCGTGCACGACCGCGAAGAATTGACCAATGAAGCC
TCCGATCTGGTCTATCACCTGCTGGTGCTGCTGCAGGATCAGGAACTGGATCTGGGTACG
ATCATTCAGCGTTTGAAAGCGCGTCACACGAAATAACCCTTCCTGCCCGCTTTATCGTCG
GTAAAGCGGGCTTTTTCTCATCACCATGTTTTTGCGGCCTTTGGCTGCATCTCCCCGTAT
TTTGGCCGCGTGCCGACTCGCTCCCTTTATTACCCTGCCCTTGCTTTTGGTGCTTCGCGA
CACAGGGTATGGCTACAAATCTTGTGCCGCGACTACTACCCATTGTTCACATCATTTACC
AATAAGGGCAAACCATGACATTCAAAAACAAATTCTGCCGGCAGGCAGGTGGTCTGACGA
CGACGGCAATGCTGGCGATATTCGTGTCTCACGCCACGCTGGCGGCTCCCGGCGATGTAG
AGAACGTGATTAAACGCAACGGACTGGACAATACGCGGATTATGGCGCTCTACCGCAGCG
GTGAGTTGGTGGCGAAGGAAGACGCGCAGAACAATGTGTTGGAGCTGGTCAATCCAGCTG
TGGACACGCCGAACAGCACGACCCGCAACACGAAATACTGGTATCAGTCCATGCCGCTGA
CGGAGTACAAAGCCTTTGATGCCACCGGCTACACCGCCTTACCCTGCACGCAGCAATATA
CGAGTTGCATGTTGACGCTGGAGTATCGTTATACCCAAAAATCGTTATCCAAAGAAAAGC
CAGGGATTCTGATTCAATTTAGTACGCCGAAAGAAGGATGGCTTTATGAGGATTTCGTCA
CCCGGCACCATTGCCCCATCAAACAGGAAGGCGGCGGTAGCTTTATTTTGGGTGAAAAAG
GTAAAGCAGCGGTTGCCAGCGGCGAATGCGACAAGGAATATCGCACCCAGGGGTTAGGCG
CGGTATTCAATGGTTTTCTACAGCAGAACAGCGTCAAACCGGTTATCGCCTACGTGCTGT
TGGTGAAATAATTCACGCTTCCCGCTCTGGCTCGCGCCAGTTCACTGCCGGAGACGCGTG
GCGATATTTATCATCGGATCGTAAACAACATCAATGATGACTTGTTCAGCTACAGGAGTG
ACCTGTAGCTGAATGTACAGCAAGGTTCTGGAATTATTGGGCTGATGGTTGATACGTCTG
CCAGCCGCCTTTCCAGGTTTCCAGAACGGGAATATCCCGCATACCCGCCACAGGGTTATT
TTTATCGGCGCCATGATAAGTGATGGGGGATTCGGCCAGAATAACAAAATCAGCACATTT
CCCGGCAGTCAGTGACCCTACCCATTGCTCAGCATGACATTGCCAGGCGGCATCATAGGT
CATGGCTTTTAGTGCTTCGAACCGGGAAATGGATTCCTGCTCATTCAGCACGGGCGAGTC
ACAATTAGCCGGTGCGCCCTCCATCACACGAGAAATCGCCTGCTCCATCATGCGTAAAGG
CCCCAGCGGGGTCACGCTGTTGTCACTATGCAGGGTAATTTTCATGTCTTGCTTTAACGC
GGACTGACACCGGTCAAGCAAAGCGGCGCGTTGTTCACCAAGAATCGTTTGCTGAAATAC
CCATCCCCAATACCCCACATGACCGATTAAAAAGCTGGGGGAAATACCCAGCGCTTTCAT
ATCCTCAAGATTCTGATCGGAAAGCAGGGAGGCATGTTCCATGCGGTCTCGCCGCTCGTT
ATACGTGCTCAGCGTCACCCCCGCCTGCTTGAAAGCCAGCAGGGTACGATCGATAGCCTG
CCCGCCATTGGCATGGATCATCAACGGCCAATGGTATTGAACCGCTTGACTCACCAGAGA
ATTAAATGCCGTCGGGTAATCAAAATTGAATAAGCCGATATTCTGCTCTGATGCTGTTTT
TTCATAGTTACTATCGCAGCAATAAGGCTGTAGTTGATATCCCGTCAACCCCTGATTCGA
ACCGTCGGAAACCACCTTAATGTACGGCAGGTTAAAACGACTATCACCGGTGTTTGGGAG
GTATCGATTATTGATCTTATTTTTAAAATCATCAGGACTGGTCACGACCAGCGCGCCGCC
AATTCTGACGCGACAACGGCTGGCACGCGCTTTTAGCTTCAACAATAACGACTGGTTGAG
CAGGGACTTACCATCCCACGGCTCAATCCCCGCATCAAATAAATAGGTCACGCCCCGCTT
ACTGGCTTGCACAAATATATCGTCAATGGATCGATTCAACTGAAAAGGGAAAGTTAACGG
GTTCTGGCTGTTGGTAATAACAGTAATAACGGGGGCAATATCGTTTATTTCGGCCAGAAT
ACCATCCGGGTTGATAGTGATCGGTTGGCCTTTATCTTTATAGTATTGCTGCACGACCGT
GATTGCATGGTTGTTAATATAGGCAAGATGCATCGACGCATTCATGATAAAAACCGGCTT
ATCCGTCCCTATTTCCTGATCGAGAATAGTGGCATTGAACGCCTTTTCATCACCAAGGAA
AAGGGAGGGATCGACATTATGACCAACCACCCATCCCCCCATATACGGGCCTTTTTCCAT
AACAATCTTCAGCTGTGACGTCACCCATTGCCTGGTGTATTGATCTTCCGGCGTCTGCGC
TACCTGAGATCGCAAATTCTGACCAGTAAATGGGCTAACGTCCGTTGCCAGATCCAGAAC
CGCAGTAGGGATAATGTGCACGTGGGGTTCAATCAAGCCGGGAATGAGGGTCTGGCTGCC
AGACAGTACACGCTCCTGCGTACCGGGTGGCATCTGCGTTTTGACATAATCATATGACCC
GGTAGCGACAATCACACCGTCCTGAATACCCATCGCCTCGACAGACACGTTCTGACCATT
CTCCAGCGTCAGAATGGTTCCCCCTGAGGGGCCATTAGCATCCGTTGCAATACGGAAGAT
AAGTGTTTCCGTATTTACCTTATTGATATCATTGGATATGTTGATAGTAATATTCGGGAT
GAAAGACTTCCATAATGGGCTACAGCAGGAACAGGTAATACTGTCAGAATGGTTGCATGC
GTGCGTCATAAAGTTTCCTTTCAACAATGAATTATTTAGAAAAACCAATATAAAGCTGGT
CTACAATGCGGAATTCTTCAAGTTGGGAAATCAACTCATGACTTTTATCGAAAATTATTA
TTGATATTTAATGGTTTTTTATAAAGCCACGCTACCGTGAAGCATATTGCGCCTATATCA
GGTTTAATGGTTAAATTACTATTTTTTATATGTTTCCTTAGTCATTGCGTTTTCAGGAGA
TTAGCAACGAATGTACTAAGGCTAAGCAGCATTTCTGTATCGGGGAAACATGTGAGCCGG
GCGGAAAAAGCGCATCAATGAAAAGCGCGTTTCAGGCAGGAAACTGAGGGGCGAATGGTG
ATAACGCATTGTTGTAAAAAATTGTTGTAAAAAAAATAGCACCCGGCTGGGTGCTATCTA
TGAAACAGGCGTTATAGCTGATTAATCAGCCATAAATGTTGGCGCGATCGCGTAACTCTT
TACCCGGTTTGAAATGAGGAACGTATTTACCTTCCAGTTCCACTTTCTCACCAGTTTTCG
GATTACGACCTACACGCGGTGCACGGTAGTGGAGTGAAAAACTGCCAAACCCACGGATTT
CGATGCGGTCACCGCTGGCCAATGTTGTGGCCATCTGTTCCAGCATCTCTTTTACCGCAT
CCTCAACCACCTTGGCTGGGATATGAGATTGCTGTCCAGCAAGTCTTTCGATAAGTTCAG
ACTTGGTCATGATTCCTCCAAGCATGTGGTCAGTTAATACCACGTTAACTTACTACCGTT
TGAGGCAGGGCGGCAAGCATCGCCACCGCCCAACCCACCGTCATTACTCGCCTTTTGCAG
CTTTGAAAGCTTCAGCCATGGCGCTAGAGAAATTGCTTTCTTCCTGTTTGTTATTAACAG
AAGCGATAGCATCTTTCTCGTCAGCTTCATCCTTGGCACGGACGGACAGGCTGACAACAC
GGTTTTTGCGATCAACACCAGTATATTTGGCTTCGACCTCATCACCCACGCTCAGAACCA
GCGTTGCGTCTTCGATACGGTCACGAGAGGCTTCAGAAGCGCGCAGGTAACCTTCAACAC
CGTCGGCTAATTCAACTGTAGCACCTTTGGCGTCAACTGCGGTGACTTTACCTGTAACAA
TTGCACCTTTCTTGTTAACAGACAGGTAGTTATTGAACGGGTCTTCGGCCAGTTGTTTCA
CGCCCAGGGAGATACGCTCACGCTCGGCATCAACCTGCAGAACCACAGCAGCGATTTCGT
CACCTTTCTTGTATTCGCGAACGGCTTCTTCGCCAGCTACGTTCCAGGAGATGTCGGACA
GGTGCACCAGACCATCGATGCCGCCATCCAGACCGATGAAGATACCGAAGTCAGTGATGG
ACTTGATCTTGCCTTCTACGCGGTCACCCTTGTTGTGGGTTTCAGCGAACTGCTGCCACG
GGTTGGATTTGCACTGTTTCAGGCCCAGGGAGATACGACGACGCTCTTCGTCGATGTCCA
GAACCATAACTTCCACCACGTCGCCCACGTTAACCACTTTGGACGGATGGATGTTTTTGT
TGGTCCAGTCCATTTCAGATACGTGTACCAGACCTTCAACGCCTTCTTCGATTTCTACGA
AGCAGCCGTAATCAGTCAGGTTGGTTACGCGGCCAGTCAGCTTGGTGCCTTCCGGATAAC
GCTTAGCGATAGCGACCCACGGATCTTCGCCCAGCTGTTTCAGGCCAAGGGAGACACGGG
TACGCTCGCGGTCGAACTTCAGCACTTTAACAGTGATTTCGTCGCCCACATTGACGATTT
CGCTCGGATGCTTAACGCGTTTCCAGGCCATGTCGGTGATGTGCAGCAGGCCGTCAACGC
CGCCCAGGTCAACGAATGCACCGTAGTCAGTGAGGTTCTTGACGATACCTTTGACTTCCA
TGCCTTCCTGCAGGTTTTCCAGCAGTTGATCGCGCTCTGCACTGTTTTCAGATTCGATAA
CGGCACGACGGGAAACAACAACGTTATTGCGTTTCTGGTCCAGCTTGATCACTTTGAACT
CAAGCTCTTTGCCTTCCAGATGCAGGGTGTCACGTACCGGACGGACATCAACCAGAGAAC
CCGGCAGGAACGCACGGATACCGTTCAGCTCAACGGTGAAACCGCCTTTCACTTTACCGT
TGATAACACCGGTAACAGTGGCAGATTCTTCGTAAGCTTTTTCCAGCATCAGCCATGCTT
CGTGACGTTTAGCTTTTTCACGGGACAGCAGGGTTTCACCGAAGCCGTCTTCTACCGCGT
CCAGAGCTACGTCTACTTCATCACCAACCTGGATTTCAATTTCACCCTGCGCGTTTTTGA
ACTGCTCTACCGGAATGGCAGATTCAGATTTCAGGCCGGCATCAACCAGGACAATGTCCT
TGTCAATAGCAACCACAACGCCACGAACGATGGAACCCGGGCGGGTTTCAATTTCTTTCA
GGGATTCTTCAAAGAGTTGAGCAAAAGATTCAGTCATGTTGATAATCTTTGGGTTTTTAA
ATTTAACGTCCATCTGGCGTCCTGCTCGATGGGGTTGTTTCACATCCGCGCCACATCCTT
GCGGCGAGGTAAATAGTATCAGGCCAATTGAGGCAATTTCTGGCGCACATACGCCAGTGC
CTGCACGACCACTTCATCCAGCGTCATATGCGTGGAATCCAACACCAGTGCATCCAGTGC
TGGCACCAACGGTGCAACCGGTCGATTACGGTCACGCTCGTCACGCTCTTTAATCTCGGA
CAAAAGACGTTCAAAGTTAACATTAAAGCCTTTCGCCTGCAACTGGAGCATGCGACGTTT
GGCGCGTTCTTCCGCACCGGCATCCAGGAAAATTTTCACTGGCGCATCAGGGAACACCAC
CGTTCCCATATCACGGCCATCGGCAATCAGCCCTGGCATTTCGCGAAATGCGCGCTGACG
ACGCAACAGCGCCTCGCGCACTCGCGGAAATACGGCAGCCTGAGACGCTGTATTTCCCAC
TTCCTGGCTGCGGATCTCATTGCTGACATCTTCGCCTTCCAGGATAACTTTCAGTTGCCC
GTTTTCCGGCACAAACCGCACATCCAGATGCGACGCTATCGGCACCAGCGCCTCCTCGGA
GGCAATATCCACCTGATGATGCAGGGCTGCCAACGCCAGCACACGATAAATCGCGCCGGA
ATCCAGCAGATTCCACTGCAGCGCGTTAGCCAGCGCCTTGCACAGGGTTCCCTTGCCCGC
ACCACCTGGCCCGTCAACCGTAATTACCGGTGCAGTCACCGCCATCTCTCACTCCTTACA
AAACAGGGAAATCGCATGTCATCGTAGACAATACAATAAGTCATTATACCCTGCCGTGGC
AGCAAGCGTGAAATTAAAGACTTATTACTGCAGAAGATCGGGCAAATATTGTGATATCCA
GAGTATAACGCTAAATGCTGACGCACAGGGCCATATCGCGGACCTGTGCGCCAGAACATC
AGCCAAATCAAAACATCAGCCGATGTCAGGACATCAGCCGTGCTGGCTCAGACGTTCCAG
TTGCTGGAAGTAATCCGGGAACGTTTTAGCGGTGCATTTAGGATCGAGGATGGTGACCGG
TGTATCAGACAACGCCACCAGCGAAAAGCACATCGCCATACGGTGGTCATTGTAAGTGCC
GATTTCGGCTGCTTTCAACTGCGTTGGCGGCGTTATGCGGATGTAGTCATGCCCTTCTTC
CACCTCGGCGCCGACCTTGCGCAGTTCCGTCGCCATGGCGGTCAGACGATCGGTTTCTTT
CACGCGCCAGTTGTAGATGTTACGTAGCGTAGTAGTCCCGCCTTCAGCGAACAACGCGGT
AGTGGCGATGGTCATTGCCGCATCAGGGATATGGTTCATATCCATATCAATGGCGTGGAG
ATTACCGCGCTGACATTCGATGTAGTCATCACCCCAGCGGATCTCTGCGCCCATCTTCTC
CAGCACGTCGGCGAAGCGGATATCGCCCTGCACGCTATGGCGGCCGACACCGGTCACACG
TACTGTTCCACCCCGAATAGCCGCTGCCGCCAGAAAATAAGATGCAGACGATGCATCGCC
TTCCACCAGATAATGCTCAGGCGACTGATAATGCTGATTACCGGCGACCACGAAAGTCTG
GTAATCGTTATTGATCACCGTGATGCCGAAGGTTTCCATCATGTGCAGGGTGATATCGAT
ATAAGGTTTGGAGACCAGATCGCCTTTAATGCTGATGCGCGTATCTTGCACAGCCAACGG
TGCCGTCATTAACAACGCAGTGAGAAACTGGCTGGATACCGAACCGTCTACACTGATATC
TCCGCCTTTGAAGCCCCCTTGCAGGCGCAACGGCGGATAATTTTCCTGCTCCAGATAGTC
GATACGCGCGCCCCCCTGCCGCAACGCATCCACCAGGTGACCAATCGGACGTTCTTTCAT
ACGCGGTTCGCCGGTCAACACGATATCACTATCAGTCAGGCACAGCGCGGCGGCAAGTGG
GCGCATCGCCGTCCCGGCATTCCCTAAAAACAGCTCCAGCGGCGCAGACGCAGTTAATGC
GCCCCCCACACCGACAATTTCGCACTCTGTGCGGCTGCCCAACAGGCGGTACTCAACACC
CAACGCACTCAACGCATTGAGCATATGACGAACATCGTCACTATCCAGCAGGTTGGTCAG
GCGAGTCGTGCCTTTTGCCAGGGCCGCCAACAGCAACGCACGATTGGAAACGCTTTTGGA
ACCCGGCAGATTGATCGTGCCGTTAATCAATGAAATCGGTTGTAGGGTCAGGGATTCCTG
CATGTGAAACATGTTCTCCAAGAGTTAATACAAAAACCCCGGCCAGATAACCGGGGTTTA
AATCAAAAGCAGCACGTTGTCGCGCTATATTTATCAGCCGTGGCGACGCTCAAAGTCGAC
CATGAATTCTGTCAGCGCTTTTACGCCATCCAGCGGCATGGCGTTATAGATGGACGCACG
CATACCGCCTACGACACGGTGACCTTTCAGCGCGTGCAGACCGGCAGCCTGAGCTTCCTG
CAGGAACACCGGATCCAGTGCAGCATCTGCCAGTTGGAACGGTACGTTCATACGGGAGCG
ATTGGCCAGCACAACGTCGTTACGATAGAAATCGCTGCCGTCGATAGTGGCATACAACAG
ATCGGCCTTAGCTTGATTACGCTTTTCCATCTCCAGCAGGCCGCCCTGTTCTTTCAGCCA
CTTGAACACCATACCGGACAGATACCAGGCAAACGTCGGCGGCGTATTGAACATGGAATC
GTTATCAGCCAGGACTTTGTAATCCAGAATCGACGGCAGTTCACGGCGCGCCTTGCCGAA
CAGGTCTTCACGCACGATCACCAGTGTCAGGCCGGCAGGCCCGACGTTTTTCTGCGCACC
AGCGTAAATCACGCCATAGCGACTGACATCCAGCGGGCGGGAAAGGATGCTGGAGGAGTA
ATCCGCCACCACGATTTTGTCGCCAAAATCCGGCGTTTCTTCAATCGCCAGACCGTCAAT
GGTTTCATTCGGGCAATAATGGACATAGGCGGCGTCATCCGACAGCGTCCACTCACTCAT
CGGTTTCACGCCGCGCAAACCGTCAACGCGGGTTTTCACGTCAATGACATTCGGGGTGAG
GTATTTTTCAGCTTCCTTGACCGCGCTATACGCCCAATAACCGCCATCGATATAGTCGGC
TTTAGTGCTATCACCCAGCAGGTTGAGCGGAACCGCCGCAAACTGCGCACGCGCACCGCC
ATGGCAAAACAACACTTTGTAATTCGAGGGAATTTTCAGCAAATCACGCAAGTCCTGCTC
AGACTCGCTGGCTACTTGCATGAACTCTTTACTGCGGTGGCTGATCTCCATCACCGATGT
ACCCAGCCCACGCCAGTTGCACAGTTCCTGCTCTGCACGACGCAACACTTCTACCGGTAA
CATGGCCGGACCGGCACTAAAATTAAAAACCTGAGTCATTTCCCATCACCACTATAAATA
GCGACCTGTCTAAGTCGCATCAGTTTACCCTGCTATCGGTTTTATCACTCGTTTTTCCTG
CCTGCAATGCTTATTGCCCCTGATGTTCGAAAACTTGCGCACTCGTTCGCCTGTTATCGT
CCCCGGTGATACATCTGTTACATCATTGCCGGAACACGCTGCGCAATACGCAGCATGCAG
GATAGAGTCAGCACACAAAACCACGTATGATGCAGCCTCCTCATACCAAATTCAGGTTCG
AAACATGACCCAAACGTTTATCCCAGGCAAAGACGCCGCCCTGGAAGATTCCATCGCCCG
TTTTCAACAGCAGCTCCTCAACCTGGGGTTCAACATCGAAGAGGCCTCTTGGCTGAACCC
GGTGCCCAACGTCTGGTCGGTACATATTCGTGACCGCGACTGCGCCCTGTGCTTCACCAA
CGGCAAGGGGGCAACCCGGAAAGCCGCACTGGCTTCCGCGCTGGGCGAGTATTTCGAACG
TCTGTCCACCAACTACTTTTTTGCTGATTTCTATCTGGGCCAGCAGATCGCTGAAGGTGA
TTTCGTGCATTACCCTGACGAGAAGTGGTTCCCGCTTCCCGAGGACGACAGCCTGCCGGA
AGGCATTCTGGATGCGCGCCTGCACGCCTTTTATGACCCAGAACAACAGTTGATCGCCAG
CGATCTGGTGGACCTGCAATCAGGCAATCACAACCGCGGTATCTGCGCCCTGCCGTTTAC
TCGTCAGTCCGACCAGCAGACGGTTTATATCCCGATGAACATCGTCGGCAACCTGTATGT
ATCGAACGGCATGTCCGCAGGCAATACCCGCAATGAAGCACGGGTGCAAGGGCTGTCTGA
AGTATTCGAACGTTATGTGAAGAATCGTATTATCGCCGAGGCCATCAGCCTGCCGGCGAT
TCCGGCCGACGTGCTGTCGCGTTATCCGGGCGTGGTGGAAGCCATTGCCACGCTTGAGCA
GGAAGGTTTCCCGATTTTCGCCTATGACGCTTCTCTCGGTGGTCAGTACCCGGTGATCTG
CGTGGTGCTGTTCAATCCGGCCAATGGCACCTGCTTTGCCTCGTTTGGCGCCCATCCGGA
TTTCGGCGTGGCGCTGGAGCGTACCGTCACCGAATTGCTGCAAGGCCGGGGGCTGAAAGA
TCTGGACGTGTTTACGCCGCCAACCTTCGACAATGAGGAAGTTGCGGAGCACACCAACCT
GGAAACGCACTTTATCGATTCCAGCGGCCTGATTTCCTGGGACCTGTTTAAAGCCCAGGC
AGACTATACGTTCGCCGACTGGAGCTTCAGCGGCACCACCGAGCAGGAATTCGCGACGCT
GATGGCGATCTTCAATAAAGAAGACAAAGAGGTGTATATCGCGGATTACGAACATCTGTC
GGTGTACGCCTGCCGTATTCTGGTACCGGGCATGTCGGATATCTACCCGGCGGAGGACCT
GTTGCTGGCGAACAACAGCATGGGCGCACATCTGCGCGAAACCCTGCTGTCCTTGCCGGA
CAGCCAATGGGAAAAAGCGGATTATCTGGCCCTGCTGCAACAACTGGACGACGAAGGGCT
GGATGACTTTACCCGCGTACGCGAGCTGTTAGGGATAGCGACCGGCAAAGACAACGGCTG
GATCACACTGCGTATTGGCGAACTAAAATCCATGCTGGCACTGGCCGGCGGCGACCTGGA
GCAGGCGTTGATCTGGGCGGAGTGGTCAATGGATTTCAACCAGTCGGTCTTTGCGCCAGC
ACGCAGCAATTATTACCGCTGCCTGCAAACGCTGCTGCAACTGGCGCTGGAGCCTGAACG
CGACCCTGCCCAGTACTATGATGCGTTCGTGTGCATGTACGGGCAGGACGCTGTCGACGC
CGCAAGCGCCGCCATTGCGGGCGAGCAGTGCTTCTATGGCCTGTTCGCCGTCGATGCTGA
CCTGAAAGCATTGCCGGCTCACCAGTCGTTACTGGCTGCTTACGAAAAATTGCAACGCGC
TAAGCGCCAGCACTGGCAGGTAAAATAAGCCGGGTCTGTAGCTGACCGGATGGCGGAAGG
CCATCCGGTCAGGCCTCCAGCACAGGCAAAGGCTGCATTTCCTTATTTATTTTTTCACAA
CATCCCCACCGAGACAGCCCGATTGAGACTATGCAAAGCCTCGCTTATTCCCTTATTTTT
ATATGGATATACGGCATCACTGCGGAATATTTATTTTTACAAAAGCATCATTGTTACCGA
ATGGTAAATAAGAAATTAAATAATATAAAACCCAAGTATGGAATCACTACAAAAACTTAT
TTTATTTAACGCTAAATGGGTAATTAAGGCCCCTTCATTCAACTGTTTTGATAATTTTTA
AAAAATATTTTTTACATAAAAATCAATAATTTGAATAAAAAATACCCTATAAACCCGCTT
GTGATCAGCCTAATAAATTCCAGCGGTATGATCCACGTCAAATTATGACGAATAACCCTT
TGTTAGTATCTCACCGTAGATAAACTTTAAGAGAGAGTTAGTGTGAAAGCTGACAACCCC
TTCACCCTGTTATTACCGCCGGCGATGGCAAAAGTCGCTGAAGATGCCGGTGTCTATAAA
GCAACGAAACAACCGCTTACTGCGTTTTTTCTGGCGATTACCGCCGGTGTGTTCATCTCA
ATAGCGTTCGTTTTTTACATCACCGCCACGACAGGTTCTTCATCCATGCCGTATGGTATG
GCTAAACTGGTAGGGGGCATCTGCTTCTCTATGGGTTTGATGCTGGTGGTTGTCTGCGGC
GCAGACCTGTTCACCTCTACCGTGCTTACCGTGATCGCCAAGGCCAGCGGCCGTATCACC
TGGAAGCAGTTAGGGATGAATTGGCTCAACGTTTATGTCGGCAATCTGGTTGGCGCCTTG
TTCTTCGTGGCGCTGATCTGGTTTTCCGGCGAATTCATGGTAGCGAATGGCGCTTGGGGG
CTGAATGTATTGCAAACCGCCAGCCATAAGCTGGAGCATTCATTCGTTGAAGCGTTGTGC
CTTGGGATTCTGGCGAACCTGATGGTTTGTCTGGCGGTATGGATGAGCTACTCTGGCCAT
ACCCTGACCGACAAGATGCTGGCTATGATCCTGCCGGTCGCCATGTTTGTCGCCAGCGGC
TTTGAACACAGTATCGCCAACATGTTCATGGTCCCGATGGGGATTGTGATTAAGAACTTC
GCTCCGGATGCATTCTGGCACGCCATCAGCATGGCGCCGGGCCAATTTGAGCACTTGACC
GTCAGCAACTTTATTGTCGATAACCTGATTCCTGTCACGATCGGCAACATCATTGGCGGT
GGATTGCTGGTAGGGTTGACCTACTGGGTCATCTATTTGCGCGGTGGAGATCAGCACTAA
GCTGCTGTCGGCCGCAACGTCGGGTTATAAAAATCCAAATCAAAGGTAGGTGTAATATGA
CCGAACTTAATCAGAAACTCGCCCAGGCTTGGGAAGGTTTTAGCAAAGGCGAATGGCAGA
ATGGCGTCAACTTACGTGACTTCATTCAGAAAAACTACGCGCCGTATGAAGGTGATGAAT
CCTTTTTGGCTGGCGCTACCCCGGCAACCAATAAACTGTGGGATGCCGTTATGGAAGGCA
TCAAACAGGAAAACCGTACTCACGCGCCGGTTGACTTCGATACCGATGTAGCAGCCACCA
TTACCTCTCATGATGCCGGTTATATCGACCAGAAACTGGAGCAAATCGTCGGTCTGCAAA
CTGATGCTCCCTTGAAACGTGCGCTGATTCCGTTCGGCGGGATCAAAATGGTTGAAGGCT
CCTGTAAGGTTTATGGCCGTGAACTGGATCCGCAACTGAAAAAAATCTTCACCGAATACC
GTAAAACCCACAACCAGGGTGTATTCGATGTTTATACTCCGGATATCCTGCGTTGCCGTA
AATCTGGCGTACTGACTGGTCTGCCGGACGCTTACGGCCGTGGCCGTATCATCGGCGACT
ATCGTCGCGTTGCTCTGTACGGTATCGACTACCTGATGGCGGACAAATTCGCCCAGTTCA
CTTCCCTGCAGTCCAAACTGGAAAACGGTGAAGATCTGGAAGCGACTATCCGCCTGCGTG
AAGAAATTGCTGACCAGCACCACGCGCTGTCGCAAATCAAAGAGATGGCAGCGAAATATG
GTTGCGATATCTCCAGCCCGGCCACTAACGCCAAAGAAGCGGTTCAATGGACTTATTTCG
GCTATCTGGCTGCGGTTAAGTCTCAGAACGGCGCCGCCATGTCCTTCGGTCGTGTCTCCA
CCTTCCTGGATATCTTCATCGAACGCGACCTGAAAGCGGGCAAAATCACCGAACAAGGCG
CTCAGGAACTGATCGACCATCTGGTGATGAAACTGCGTATGGTCCGTTTCTTGCGTACTC
CGGAATACGACGAACTGTTCTCTGGCGACCCGATTTGGGCAACCGAGTCTCTGGCCGGTA
TGGGTCTGGACGGACGTACGCTGGTTACCAAAAGCAGTTTCCGCTTCCTGAATACCCTGT
ACACCATGGGGCCGTCTCCGGAACCGAACATGACCATCCTGTGGTCTGAAAAACTGCCGC
TGAACTTCAAGAAATTCGCTGCTAAAGTGTCCATCGATACCTCTTCTCTGCAGTACGAGA
ACGATGACCTGATGCGTCCGGACTTCAACAACGACGATTATGCAATCGCCTGTTGCGTCA
GCCCGATGGTAATCGGTAAACAAATGCAGTTCTTCGGCGCTCGCGCTAACCTGGCGAAAA
CCATGCTGTATGCCATTAACGGCGGTGTGGACGAAAAATTGAAAATGCAGGTGGGTCCGA
AATCCGAGCCGATCAAAGGCGACGTGCTGCACTTTGACGAAGTGATGGAACGTATGGATC
ACTTCATGGACTGGCTGGCTAAACAGTATGTCACCGCGCTGAACATCATTCACTACATGC
ACGACAAGTACAGCTATGAAGCTTCACTGATGGCGCTGCATGACCGTGATGTGTTCCGTA
CCATGGCGTGCGGTATCGCAGGTCTGTCCGTCGCTGCTGACTCCCTGTCCGCCATCAAAT
ATGCCAAAGTGAAACCGGTCCGTGACGAAAACGGTCTGGCTGTCGACTTCGACATTGAAG
GCGAATACCCGCAGTTCGGTAACAACGACCCGCGTGTTGATGACCTGGCTTGTGACCTGG
TTGAACGTTTCATGAAGAAAATTCAGAAACTGAATACCTACCGTGGTGCTACGCCGACTC
AGTCCGTACTGACCATCACCTCCAACGTGGTATACGGTAAGAAAACCGGTAACACTCCGG
ATGGTCGTCGCGCTGGTGCGCCGTTCGGACCGGGCGCCAACCCAATGCACGGCCGTGACC
AGAAAGGCGCTGTCGCCTCTCTGACTTCCGTGGCTAAACTGCCGTTCGCCTATGCGAAAG
ACGGTATCTCTTATACCTTCTCTATCGTGCCGAACGCGCTGGGTAAAGACGACGACGTGC
GTAAAACCAACCTGGCAGGCCTGATGGATGGTTACTTCCACCACGAAGCCAGCATCGAAG
GCGGCCAGCACCTGAACGTCAACGTGATGAACCGTGAAATGCTGCTGGACGCGATGGAAA
ACCCGGAAAAATATCCGCAGTTGACCATCCGTGTATCCGGTTATGCCGTTCGCTTCAACT
CGCTGACCAAAGAACAGCAACAGGACGTCATTACCCGTACTTTCACTCAGTCCATGTAAT
TACATGTCTGTCTGAAAAGGCGTAAACTAAAGGCTCCACATCGGTGGGGCCTTTTTATAA
CGGGTATCCAGCCCGTCTCCTTTGTGGACCGCCGCAAGCGGCGTTGAAAATTTCTCCCGG
AAATTTTTCACCACCCCCGCCGAAAAAAATCAGAACCTGTTTTGTCAGCCGGCTACGACA
TCCCGGCTGGCGGGCTGACAAAACAGATTCGACGCAGAGCGAATACTGTGGCCGTCCACG
CCTCAGTTCCGCCACTGTGCTCATCGAAGGCCGCTATTTCTCGGCCCAACCTGGAGAAAC
CTTGCATGTCAGTTATTGGTCGCATTCACTCTTTCGAATCCTGCGGCACCGTAGACGGTC
CCGGTATTCGCTTTATCACTTTTTTTCAGGGTTGCCTGATGCGTTGCCTCTACTGCCACA
ACCGCGACACCTGGGATACCCATGGCGGCAAGGAGGTTACCGTGGAAGAGTTGATGAAAG
AGGTGGTGACTTATCGTCATTTTATGAATGCGTCCGGCGGCGGCGTGACGGCATCCGGCG
GCGAGGCCATTCTGCAGGCGGAATTCGTCCGTGACTGGTTCCGGGCCTGCCACGAGCAAG
GCATTAATACTTGTCTGGATACCAACGGTTTTGTCCGCCGTTACGACCCGGTTATTGACG
AGCTGCTGGACGTGACGGATTTGGTAATGCTCGACCTCAAGCAACTCAACGACGAGGTGC
ATCAAAATCTGGTGGGGGTATCCAATCACCGTACGCTGGATTTTGCCCGTTATCTCGCCA
AGCGTAACCAACGTACCTGGATTCGCTATGTGGTGGTCCCTGGCTGGAGCGATGACGACG
CTTCCACCCACCAGCTAGGGGAATTCACCAAAGAAATGCACAACATTGAGAAGATCGAGC
TGTTGCCTTACCACGAACTGGGCAAACACAAGTGGACGGCCATGGGCGAGGAATACAAGC
TGGATGGTGTCAAGCCGCCCAAAGCGGATACCATGGACCGCATCAAGTCTATTCTGACCA
GTTACGGCCACAAAGTCGTATACTAACTCCCCGACTTCGGTGAAGAATGGCGCCGGTTGT
TCAACACCGAATGTGCGTCTTCGCCAAAGTCATCTCGTTCCGCCAGCCGGCATCGACGTC
AGCCGCAGACGACCATCGGCTGGCGTTGATAATCAACATCCCGCCAACCCAATATCGGCC
AATAAGGCGTAACTGAACCACCTTTCTGGGCGAACCATACTTACCGTGCACCACAATCAG
CAAGATAGTATGTCTGGGGGCAACACCGTTTGAGGGGCTGCGTTTTACCGCGTGGAATGG
TTGACCTTGTTTTACTGTGTTTTTTTCTTCCTGCAACAATCAGAAGCAAACTCACGGCAA
GAAAAAAGATAATCATGGGTATTATATGACAGGCAATCGTATATCCACACCGATGTGGCA
TACGAAAAAAGAAACCGGGTGTCGTGCATAAGCCGCATTATTGCGGTGTGGGGACCGCCC
AAGCGGAGCAACTTGCACGTACCATAGAGGGAAAACACATTGAATAAAACCGAATTATTT
CAATGCTAACATTTAAAATGGCTGTGTGTTCAGGGGCACATTTATGCGGCTCGACAAACT
GGAAATTCGCTGGCTGAAACTATTTTGCAAAATTGTTGAGAAAAAAGGCATCACCAACGC
TCAGGATGCCACCGGACTGAGCCAGCCGGTACTAAGCCACTACCTCTCCCGGCTGGAAGA
CACGCTGGGGCTGATTTTGTGTGAACGCGGCCGCGGCGGTTTCTCACTGACTACCGAAGG
TGAAGTGGTCTATCAGGAAGCGCGCTCGGTGATTGCCACGCTGGATGACTTTGCCAACCG
CCTGGCCCGCATCAAACATGAATTGATCGGCGAAGTACGGATTGGTTGTCTGGATAATAT
CGTCTCTCATCCGGATCAAGCCGTTTCACTGGCAATTCGTCGTCTGTTCGAGTTAAGTCC
CGATGCATCCATGAACCTGAGCATCAGCGGCCATCATGCACTGATGGAACGACTGCGCAA
CAGCGAGCTGGACGTGGTATTAACGGTTCTGCCAGCCGATGTGCCGCCGGATATTTTCTT
CCAACCCGCATTCATTGAGCACAGTTCATTTTACGCCGCCGCCGAACACGCCGAACGCAT
CGAACAAGAGTGGCGCGACGGTACTCTGAACCCGAAACGGCTGCTGATTGACGGCTACCC
GATGAATGACATCTGCAAACAGCTCGGGGCGGTGGCCAAACAAGGACAACAGAACATAGC
CTGTAGCGAGGAAGGTTGCATATTACTGATTCTGGCCGGCACCCATGTGGGTTTCCTGCC
AGACCACTATGCTTCGCGTTGGGTGCAGGAAGGGAAACTGACTGCCATCGCGCCGGAAAG
TCTGCAACTCAGCAGTATTTTTTATCTGGTCCGCAATGCCAAACAGCGGTTGAGCCCGGT
CGCTGAAGTCCTGTGGAACAATATCATTGAAGCCGGGCAACCTTCCCTGACCGGTCGTCG
CCGCCAGTCATGAACCCGCCGGGCCTGAAATCAAGCGTTCACACCGCCAGCGGCCGGGGA
TGATGATCGGCTTTTTTCAGTAATATGATCAGGTACCCCAGCGATACCGCCGCAATCAGA
ACGAACAGTAACTGGTCGGAATAAGTCTGCATCAGCATTGCCGCCAAACTCGGACCGCAC
AGGCTGCCGATGGTATAACTGAGCAGCAACGCCTGATTCATGGCTACCAGCTCGTTGGGC
GCGACCTTTTCACACGCCCATGACATCGCCACCGGATATAACGTGAACCCGGCGGCGCCG
AGCAGAAACAACGACGGGACCATGCTGTATCGCCCCGGTGCCAGCATAGCCAGCGAGCCG
AGAATAACGGCGAAGACCAGAACCCGCAGTACCAGCAATCGCCCATAACGATCCGCCATC
CGCCCGACCGGCCATTGCCCGAGAATACCGGCGCTGATCAATAACGCCATCCAGTAACCA
ACGTTGGCATCGCTCATGCCCTGATGGGCCAGATACAGCGGCATCAAGCCATACAAGGAA
CCAAGAATGACCCCGGAAATCACACATCCCTGAATACCCAGCCGGGCGGCGCGATAACGC
AACATACGCCAGACGTTGACGCGCTGGGTCACAAGCTGCGGCGGCGGAATACGGGCAAAC
AACAGCGGCAACACCGCCAACAACGTCAACGCCACCAGCCAGGGTAGAATGCTGAACAGT
GCGGTTGGCACCATCCCCAACAGCAATTGCCCTACGACGCTGCCCAGATAATAGGCCATC
ATATAAGCGGCCAACAGTCGCCCCCGGTTGAGCGCATTACCACTGCACAGCAGTGCGCTT
TCCACTACCACCCAAATCAACGCGCAAGCGACGCCGGCGACAAAGCGCCACAGAATCCAG
CACCCGACATCCGGCGACAACGCCAGCGCCGCGGTTGCCAGCCCAAACATCAGAGTAGCC
AGATAATAACTGCGGTTAAAGCCATAGACCCGAATCAACCCGCCAGCCACCAGCGTTCCC
AGCAGATTGCCGCTGAAATAGGCCGAGCCTACCACGCCAACCTGCCAGACCGGCAATTGG
CGATCATTGAGCCATAACGGCACCAGCGTATTCAAAACGGCCAGACAAACAGTAAGCAGC
AATAGCCCGCAGAGCAGCAATAAAACCGGGCGCGTATAGGTTGACATGGAGAGACAAACC
GGAAAGAGAGGATGTTTTGCGCGCATCATGCCACTGGCAATGGCAAAGTCAATCGCCTTA
TTATCCGCTGCCGCACAATTTGCTCATCCGTCGATATTTCGGTAGAACAGGCTCGTTTCA
GCGGCGAGAAACCCGCTTCCACTCCAGGTTGCCATCGAACCATTCAGCCAGAAAATCCAC
CAATGCCCGCAATGCGGACGGCATGCGTTCACGGGAGTGATAAGCCGCATAAATGTCCAG
TTCCTGCGGTTGCGCTTCGGGAAACAGGGCAATAAGCCGCTTGCTGGCGATCAGGTCCGT
GACGGAATAGACCGGCTGCAAACTTACGCCTGCGCCATTCAACGCCGCCTCCAGCAACAT
CAGCGAGTCATTAGCGCTGAAACTCCCGCCGACCGGTATCGCCACGGCTTCGCCTTTTCG
GGTAAAACGCCACAGGCTCTTGCCAAAGAAGGAATAGGTCAGGCAGTTATGCACCGCCAA
ATCCTCCACACGCTGCGGCGTGCCATGCACTGCCAGATAGGATGGCGCCGCGCACACCAC
CGACGGACATCCCCCCAGCCGACGGGCAATAAGCCCCGAATCCAGTTGACTGGTAATGCG
AATCGCCAGATCGATACGCTCCTCGATCAGATTCAGCGTATGACTCGCCACCTGCAGGTC
AATGGCCGTTTTGGGATAACGCCGTAGATAGGCAGTGATTGCCGCCACCAGCGTCGCTTG
CGCCAGTGACGGGGAACAGGTCAATCGCATCAACCCGGAGGGTTCCTTCCTGCCGCGGGA
AGGCATCTCCAATTTTTGCGACACCGCCAGCAATTCACGACAGTGCTGCAATGCCGCCTC
ACCCTCGCTGGTCAAGCTAAGCTGCCGGGTGCTGCGATGTAATAATCGTGCTTCAGCCCA
GCGTTCCATTTCGGCCAGATAGCGAGTCACCATAGCACGCGACATCTCTAACGCCTGCGC
CGCCCCCGTCAGGCTTCCCTGTTCGGTTATGGCGACAAAGACCTGGGCTGCGGTAATTCT
ATCCATCACTCGTCCGTTTTATGCAACAAAGCTGTTCGGCAGGTAGGGTTTTTCTTTACT
AGAATGAAATTTAACATGACGCCATCTTATTCAGGAAGGAGTATTACCGTGTTAAAACAA
ACCCTGCTTGCCACCCTCTTCGCTTCCATGGCGTTTTCCGCCTCCGCTGCGCTGAAGATG
GAAGTTTACAACCCCGGCGAAAAATCAGTCTTCCCGGTATCGTCTGAAATCATTACCGGC
GAACACGATGCCTTGCTGATCGATGCCCAGTTCCAGCGTAACGATGCCGAAAAGCTGGTG
GAAAAAATTCGCGCCACCGGAAAAAACCTGAAAACTATCTATATCAGCCATCACGATCCG
GATTTTTATTTCGGACTGGATGTGTTGAAAGCTGCCTTCCCTAACGCGCAGATCGTCGCT
ACGCCGCAGACCATCGCCGCCATCAACGCCACCAGGGACAAAAAAGTGGCCTACTGGGGA
CCGATTCTGAAAGAAAACGCGCCGAAACAGGTCGTGGTGCCGCAGACGCTGAACGCGGAC
CATCTGACACTCGAAGGCAATACGATTGACATCGTTGGTCTGAAAGGCGCGACGCCGGAC
CGTACCTTCGTCTGGATTCCTTCGCTGAAAGCCGTTGTCGGCGGCGTGCATACCGCGGCG
AATATCCATGTGTGGGTGGCAGACACTCAGACAGTAGCCTCGCGTCAGCACTGGCTGGCG
GATCTGGACGTTATCGATAAGCTCAAGCCGACCACCGTGGTGCCGAGCCACTATCTGCCG
AACAAAGACGGCTCCGCGCCCTGGTCACCGAAAAATGTGGCCTTTACCCGCCAGTACCTG
AAGACCTTTGAGAAAAATGTCCCATCATCGGCCAACAGTACGGCGCTGATCGACGCGATG
AAACGCGCCTACCCGGACCTCGGCGAGGCCGCCTCGCTGGATCTGGGCGCCAAGGTCATC
AAAGGCGAGATGCAGTGGCCCTAAGAACCGACAGGTAAAAGTCAGAGGCGACCGCCAGCG
GATCGCCTCTGACGCCAGAACAGTGCACTTTTCTTTCAGGTTTGCGATCCCTGATCGCAG
AACGGGTGCAGAAAATCACGTCATCGCCTGCTAACTCTCAGGAAATAGACAATAATTAAG
GCAGAGCGCCACACAGGCGATAATAACGGGCTGCCATTCCCACACTCTCTCGGAAAGGCG
CGTGGCGCGATAACCAGTCTCTTTCCCTTTTCTGATGCGCCCGCCACCCCGGGCAACATA
CGGAGCGTATGAATGAACAGGCTACACTACATCTTCGACCCGTTGTGCGGTTGGTGTTAC
GCCGCAGCGCCGTTAATCCATACGGCCCGTAAAATCGAAGGGTTGCCCGTTGTGCTGCAT
GCCGGCGGCATGATGACCGGCCCGAACCGCCGTCGTATTACTCCGGAATGGCGGGATTAT
GTTCAACCGCATGACCGCCGCATTGCCCAGATGAGTGGTCAACCGTTCGGCGATGGCTAT
TTTAACGGCCTGCTATGGGACGTGACGGCAACGCTGGACTCTGAGCCACCCACGACAGCA
ATTCTGGCGGCGGAAGAACTCGGCGGCCGGGGGCTCGACCTGCTTGAGCGCCTGCAACGC
GCCCACTATGTCGAGGGACTGCGCATCTCCGATCCCCCGGTACTGATGAAAATGGCGGTA
GAAATCGGCCTGTCGTTGGACGATTTCGAGAACGCTTGTATCCACTGGCGTGGTTTGCCG
ACCCGCAAGCATATCGAAGAGAGCCGTCAATGGCTTACCCAGTCGGGCGGCGCGGGTTTT
CCTACGCTAGTCTTCGCGGTAGACGACATCTTCACCACCCTGAATATTGCCCCCTGGCTG
GGCCGCCCTGACGACTGGCATGATTATCTGGCAAAACTGGTAGCGGAAAATCAGTAAACG
GCGCCCAACCCGCTTTTCCACCACGACCACACGATTGGAAACAGCGGGTTGCCTGTGATG
TGAAATCGCAGCATTTTCTCCCCGTCAACAGGACGTTCCCCATGATTCGTGTTCATCATC
TGAATACTTCCCGTTCACAGCGGGTTTTATGGCTGCTGGAAGAGCTGGATGTCCCTTATG
ACGTGATCAATTATCAGCGCAACAAGGCCACCCTGCGCGCTCCGCATGCCTTGCGTGATA
TTCATCCGCTGGGGAAAGCGCCAATAGTTGAGCACGATGGTCAAGTGCTGGCGGAAACCG
GTTTAATCCTGGAATATCTGGTCGCCACATTTGGCCCGCAACTGGCTCCGCCGAGCGACA
GCCCGAACGTGTGGCGCTACCGCTACTGGATGCACTACGCTGAAGGTTCGCTAATGTCGG
CTATGCTGCTGAAACTGGTCGCTCACAAAATGGGACCGTTTGGCTGGCCGATTCGCGGCA
TGGTTAATACCCAGCTCAATCTGCACTATGACTTTCTGGAACAGGAGGCTGGGAAATTTC
GCTGGCTGGCAGGCGATGCGTTTTCAGCAGCAGACATCATGATGGGATTCCCGCTGGATA
TTGCCGCCCAGCGCGGCTGGCTCACCCCGTCGCGCGCCAGTCTCTGGCGTTTACTGGACG
CGATGCGGGCGCGGCCTGCCTGGCAGCGCGCCGCCCGCTACGGTTAGCAGCAACGCATAC
CGCGACAGTCCCTATTCGTCATGGTATGCGCAGCGAGCGATGTCTCTCAGCAAACCAGGT
GCCGAACCGCCATCAGGCATTCCGCCCAACGGCATTACCACCTGACGGATAAGGCAACAT
CCAATCATGCACTACCCAATAAACGCGCCATTCAATAGCAGCACTATTCAATAGCAATAC
TATTCAATAAAACAATGCCTTTTCCATCTGGATCAGTTGGAAGCGTGCCTGCCAGTCCTG
CAGAGTAATACGGGTTAACCGCGCCACGCCCTGATAAAACGGGTGACGACAGTGGCACTC
CAGTAAATCCAGATAGCGCATCGCCCAGGGTAACAAATGCTCGGTAAGCAATTCCGACAG
GCTATCCGGCTGATTTTCCGCACACCACGCCGCCAGCATCAGCATCAGACCAATGTGATC
CTCCGGCTCATGCCGATCGCAGCGCGGCTCAATCCCCAGTTCTCGTAACCAGCGGCGCAA
TGCCAGTGTCGAATCACCAAACAACACATTTTGCCGATCAAGATATACCGACCCCCAGGG
TGGTGCCGGCACGCCCTCACTACTGCTGAATAATCGCCGCCAGGCTACCGATAACGTTTC
ATCGTAGCCCGGCTGCAGGCCAAGCTGAATTTGCCGGGCGGCAATGGCGATGTCTATCCG
GTCGCCACACGGCCATGTCTGCTGCCATGTCTGATGCCTCAGGCGCTCAATCCACGCCGC
GTTGTGCTCATCATCCGGTGCGTAATAGAGTAAAGCGCCGAGCAGCCGCCCAGTCAGGCT
GACGATATGTTTTGGCATAAATCACCTCGTTGACTCTTTCTTCAGGGGACTTCCCCCCTT
TGTTCTCATCCTGCCACCACCCGTTCTTTCCCAGTTGAGTCAGCTCCGGCCAGTGCAACG
ACAAAAACTTAAAACCCTGCGAGCCAGCTCTCCATAAGAGGATGCCTGAATCCTCTCATC
CATACCGATATCCGCTCGGAATCAGACAATTCCGCGCGCCATAGCCGCAGCGAGGTGTGA
TTTCAGCCATAAAAAAAGCGCCCCGAAGGACGCTTTAGTAAGAGAGTAAACTTCGCCACG
CTTGACGGTGTTACGCGATAAATTGCAGACCATTCATGTACGGGCGTAATACTTCCGGCA
CTTCGATCCGGCCGTCAGCCTGCTGGTAGTTTTCCAGCACCGCAACCAGCGCGCGCCCTA
CCGCCAGACCAGAACCGTTCAAAGTATGTACCAGACGGGTTTTCTTATCGCTCTTGCTGC
GGCAACGCGCCTGCATGCGACGAGCCTGGAAATCCCACATGTTGGAGCAGGACGAGATTT
CGCGATAGGTATTTTGCGCCGGCAGCCAGACTTCCAGATCGTAGGTTTTGCAGGCACCAA
AGCCCATGTCACCGCTGCACAGCAGCACCTTACGATACGGCAGCTTCAGCAATTGCAGCA
CTTTTTCCGCATGACCGGTCAGTTCTTCCAGCGCCTGCATCGACTCTTCCGGGCGGACGA
TCTGCACCATTTCCACTTTGTCGAACTGATGAACGCGAATCAGGCCGCGGGTATCGCGCC
CGTACGAACCGGCTTCAGAACGGAAGCACGGCGTATGCGCAGTCATCTTGATCGGCAGCG
TATCGTCGTCCAGAATTTCATCACGCACCAGGTTGGTCAGCGGCACTTCCGCGGTAGGAA
TCAGCGCGTAGTTGCTGGTTTCCGCTTCTTCGCTCAACGGCTTGGTGTGGAACAGGTCCT
CGCCAAACTTCGGCAGTTGCCCGGTCCCGAACAGCGTATTGTGGTTAACCAGATAAGGCA
CGTAGGCTTCCTGATAACCATGCTCACTGGTGTGCAGATCCAGCATGAACTGCGCCAGCG
CGCGATGCAGGCGGGCAACCGGCCCTTTCATCACCGAAAAACGCGCACCGGTCAGTTTTA
CCCCCAGCGCCATGCTCAGGCCGCCGGTCAGTTCCCCTAAATCCATATGGTCGCGCACCG
GAAAATCAAACTGACGCGGTTCGCCCCAGCGCAGAACTTCCTGATTTTCCGAATCATCTT
TACCAGGCGGGACACAATCATCCGGCATGTTGGGAATCGTCAGGGAAATCGTTTCAATGT
GATTCAGCACCTGCTGCAATTCAGCTTTGGCTGCGTCCAGTTTCTCACCCAATTCATTCA
CGTCGCGGCGCAGCGGTTCAATGTCTTCCCCACGCGATTTAGCCGCCCCGATCTCTTTCG
ATCGGGAGTTACGTTCTGCCTGCAAATTTTCTGTTTCAACCTGAAGCACTTTACGGCGTT
CTTCCAGCGTACGCAGCGCTTCCACATCCAGTTTAAAATTTCGGCGAGCCAGTAATTTTT
CGGCAACTGCGTCTAGCTCATTACGCAGTAAATTGGGATCGAGCATGCTAGTCCTGTGCT
TGTATTATTAAGGGGATATTGATAATTACAGGGCGCCGACAGCGGCGCCGTGCAGCAGAA
AATCTCGGAATAACCTTACCGCAACGTTAATGCTAGCGGTAGCGTTTTGTCGGGCTATTT
TGATCCTGAGCAGCGAGCCAGGCCAGCTTTTCGCCAATCTTGGCTTCCAAACCCCGCGAA
GTCGGCTGATAGTAGTGCGTTTCTGCCATTTCAGGCGGGAAATACACTTCACCGGCGGCG
TAAGCGTTATCTTCATCATGCGCGTAGCGATATTCGGCGCCCAGCCCCATCTCTTTCATC
AGGCGGGTTGGCGCATTGCGCAAGTGCTCCGGCACGTCGTAATCCGGCTTCTCGCGGGCA
TCATGCATCGCTGATTTGAACGCGGTATACACCGCATTACTCTTCGGCGCACACGCCAGA
TAGACTATCGCCTGAGCGATGGCGCGCTCACCCTCCGCCGGACCGACGCGGGTGAAACAA
TCCCAGGCGGCAATCGCTACCTGCATCGCCCGCGGATCGGCGTTGCCCACATCTTCAGAC
GCGATAGCCAGCAAACGCCGGGCGACATACAAAGGATCGCCACCGGCGGTAATGATACGG
GCATACCAGTACAAGGCGGCATCCGGCGCCGAACCGCGTACCGATTTATGCAGCGCGGAA
ATCAGGTCGTAATAACGATCGCCTTTGTTGTCAAAGCGGGCGCTGCGCTCGCCGGAGACT
TCCCTCAGCAAGGCCGATGTCAGCAGGCGCTGGCCGCTGGCGTCCACTTCCGCCATATCG
GCCATCATTTCCAGCAGATTCAGCGAGCGCCGGGCATCGCCGTTTACCAGCTCAGCCAGC
AGACGACGGGTATCATCCGGTAAGACAATCTGCTGTCCGCCCAGTCCCCGTTCCTTGTCC
TGCAACGCCTGTTCCACCACCTGCTCAATATCGTCGGCGCTCAGCGCCTTAAGCAGATAA
ACACGAGCGCGGGACAACAGCGCCGAATTCAGTTCAAACGATGGGTTCTCAGTGGTAGCG
CCAATAAACGTGATGGTGCCGTCTTCAATATGCGGCAGAAAAGCGTCCTGCTGGCTTTTA
TTGAAACGATGCACTTCGTCCACAAACAGGATAGTGCGACGCCCAGCATCACGGTTTTGG
CGCGCGCGCTCAATCGCTTCGCGAATTTCCTTGATGCCGGAGGTCACCGCGGAAATCCGC
TCCACATCGGCGTGTCCATAGTGCCCGATCAATTCGGCCAGCGTCGTTTTCCCAGTCCCC
GGCGGCCCCCACAGAATCATGGAGTGAAGTTGCCCCGCTTCAATCGCACGCGGCAGCGGT
TTGCCAGGCCCCAACAGATGCTGTTGACCGATATATTGCGCCAGCTTAGCCGGCCGCATC
CGCGCGGCCAGCGGCTGGAACTGATTACTGGAAAAATCGAGTGACAGATTGCTCACACAC
GCCTCACTGACGCTGGTCGTCCACCGCTACGCCTTTCGGCGGCGTAAAGCGGAACTTCGC
GGCATCCACCTCGCCATTTTGCTGATTTTTCAGCGTATAGGCGCTGCGCTGCCCATCCTG
TTCGGTGGCGGTAAATCCATGGATCGTGCCATCAATGCTCACGTTGATGGAAAACTGTTT
CAGATTGCCATTCGCTGCACGGGGAGTCAGATCGAAGTCATCTCCTTTCTGACTCACGTT
GTATTTACCCCAGTCTTTCGGGTCGTTACGGGTAATCAGAATGAACGGCGTATTACCGGT
CGCATCCTTCACCCAGGTTGCCGTCACCTGTTCGACGAACGGGTTATAAAACCACAGTGT
TTTACCATCGGACACCAGCGTACTTTCATCCGGCGACGAGGTTTTCCAGTTGAACAGATT
CGGGCGTTTTACCCACAGCTCACCGGCGCCTTCCTGCACCGCGGCACCATCATTGGTGGT
GACTTTTTGCGTGAAGCTGGCATGGAAACTGTTCACTTTATTCAAACGGCTCTGTAAATC
ACTGGCCGCATCGGCATAGACTGCGCCGGAAACCAGGCTAGTCAGTAAACAACCAGCCAT
CAACCCTGTTCTTATCATACTCATACAAAAATCCTTTGCGTGTTCTTACCGCATTGCGGC
TCCCGACGGGAGTCGATTTCAGTTGAACGCTGCTTCAGTTGAACGCTATTTCAGGCGAAC
GCTAATGTAGCCCAGCCGGTCATGGCATGACAGACGAATTGTCTGTTATCCAATACCTTT
ACGCATCTTTGCAGGGACATACACCGCACCGAAAATTACTCCATCGGCGGCGGCGCCAGC
ACCTCGCGGTTGCCGTTGTGGCCGGGGGCGCTGACAATCCCCTGCATCTCCATTTGCTCG
ACAATGCGGGCCGCACGGTTATAGCCGATGCGGAACTGGCGCTGCACCCCGGAAATCGAG
GCACGGCGTTTTTCCACCACAAAAGCCACCGCCTGATCAAACAGCGGATCAAGATCTTCA
TCGCCTTCAAAGCCAAGGCTGCCGCCCTCGCCATCGTCATCACCGCTGATAATGCTGTCG
ATGTACTCTGGACGACCGCGCGCCTTCCAGTCCTGCACCACGGCATGCACTTCCTGATCG
CGCACAAACGCGCCATGAACGCGAATCGGGATCGAGGAGTTAGGCGCCATGTACAGCATA
TCCCCCATGCCGAGCAGCGACTCCGCGCCGCCCTGATCGAGGATAGTACGGGAGTCGATC
TTGCTCGACACGGTAAAAGCGATACGGGTTGGGATGTTGGCCTTGATAAGACCGGTAATC
ACATCCACCGACGGGCGCTGCGTCGCCAGCACCAGATGAATCCCGGCAGCGCGCGCCTTC
TGCGCCAGACGAGCAATCAGCTCTTCCACTTTCTTGCCCACCGCCATCATCAGGTCGGCA
AACTCGTCCACCATCACCACGATATACGGCAATTTTTCCAGTACTGGCGGCTGGGTATCC
ATACTGTCGCCCGGCTTCCAGAACGGATCCGGCACCGGGCGGCCCATCGCTTCCGCCTGC
ATCACGCGCTCGTTATAACCGCTGAGGTTACGCACGCCAAGCGCCGACATCAGTTTATAG
CGACGCTCCATCTCCCCCACGCACCAGCGTAAAGCATTGGCGGCGTCTTTCATGTCCGTC
ACGACTTCGGTAAGCAGATGCGGAATCCCCTCATACACCGACAGTTCCAGCATTTTCGGG
TCGATCATAATGAAACGCACATCCGCCGGCATCGCCTTGTACAGCATGCTGATAATCATA
GCGTTGACGCCGACCGATTTACCGGAACCGGTGGTCCCCGCCACCAGCAAATGCGGCATT
TTCGCCAGATCAGCCACCACCGGCTGCCCGGAAATGTCTTTGCCGAGCACCACAGCCAGC
GGCGAGGCGGTGTCACGGAATCGGTCGCAATCCAGCACTTCCCGCAAGAATACCGTATGG
CGATGGCGATTTGGCACCTCAAGGCCGACGTAGGGTTTGCCGGGGATAACCTCGACAATA
CGCACCGCCACGACCGACAATGAGCGCGCCAGGTCTCTGGCCAGATTGGAGATGCGGGCC
GCCTTGACGCCCGGCGCCAGATCCAGTTCAAACCGGGTGATCACTGGTCCCGGGTGGTAA
TCCACCACAGTGGCTTTGACGCGATAATCCGCCAGCCGGGTTTCGATCAGACGCGCCATG
TCATCCAGCGCGTCACGGTCGACCGGCGCATCATTCATGGAAGGCGGCGTCAGCAGGTCC
AGCGATGGCAATGGCGTCGTCGGCTTCTGCAACGGCTGATCATTACGCATCAGGAACGGG
TGAATCAGGCTGTCCATAATTGACGACGGCGATTCAGCTTCCACTTCAGGTTCGGTCGGC
GCAGCGGTCTGCAACGCTGGCGCATGCTGCCGCTCATCCGGAAAACGCTCCTGCGGCTGC
AACGTGAACAGCGGTTCTAACGGGCCGTCATCAACCAGGTCGGCAAAGGGCGAAATAGCG
AAAGCGCTGTCCAGCGGAGCCTCGGCTTTCGGCTTCATGTCAGGCAGTCTGGTTTCGGCA
ACAGCGGGCGCCACCGTTGGCGGTTCAGGCGCAAAAATCGCCGGCGCATCCTGTTCCGTA
TCCGGCCCATGCTCTTCGCCATAGCGAGAACGCTGCATGGTGGCGAAATCACGCGCCAGC
TGCGCCTGCAACAGCGTTTCCTCATCCTCTTCATGGTCGGGATAGGTCTCGCCGTAGCGT
TCGCGTTGCTGGTCAGCAAAGGCTTGCCGCAACGCCGCGTCCTGTATCAACGTATCCTGC
TCGTCATCAGGCAACGCTGTCTGCGCGGTCACGTCGTCCGGCAAAGGCGCTTGCGCGGCA
AACGGCGCCAACACGCCGGTTTGCTCAACGTGTGCGACCTGCGTCTGTTGCTCCGCTGCA
CGAGCCTGCTGTTCGGCCAGCCGTTGCGAAGGCAGTTTGATGCCATACGATGCCAGCTCA
CGGCGAGTGGGAATACGAACCGGATTTGGCCGTGGTAATTCCGGCCCCATACCGCGCTTG
ACCTGCGGATTGTTGTCTTCATCGGTGGTAAACGCCGGCATGAACAGCGTCGCATTCTGC
GGTTCCGGTTTCGGCACCGGGGCAGCCCCGGCGCTTCCCGAAACAACCGCCGCCGCAGTG
ACCGCTGCCGTACGGGTAATGCGATCGTCAGACTGCAAGGTCAGCGGTTGCCAGTCAGGC
AACGGTTCAGACAGTGATGGCGCAAGGTCAGCTGGCGCGGGCATTATCCCCGCCCCCTCA
ACCGAAGGCGCTGGCGCCAACGGCGATGCCGACGAGACATCAGCCCCCGGTCTGAATTCA
GGCGCAGGCGTTGTAACCGGCGGGACATAGGATTCAGGCCCGGCCAACGGCGTAACGACT
ATCGGTTCAGGATGTGGCTTCAATACCGGCTCCGCATCAGGCGTTGCCGCAGTGGCAAAT
GCACGCTCGTTCGCCTCGTCTGCAGCCGGCATCTCGGCGGCTACTGATGCGGTAGCGACC
GCGCCTGACGTTGCTGTCACACCCGGAGCGGAAAACAACACATCATCGTCATCTTCCTCT
GCCGATGACGATATAGCGACGGGTTCTTCGTCGTGAGGCGCGGCAGTGCGGTGAGCATCT
TTTCGCGCCTCTGCCGATGATTCATCAATATCTTCGTCGTCATCGTCGTAAAGATAGTCA
TCTTCACGCCGACGGCCGGAAAACAGCGTCAGACAACCCATCACCCCGGCACCGAGCTTT
TCTGCGATCGTCAGCCACGACCAGCCGGTGAACAGCGTCAGCCCGGCGGCCCAGACGCAC
AGCAGGATCATGGTGCCGCCAATGTTATTGAAACGCGGAATCATCGAACTGCTGAGCAAA
CTGCCCAACACCCCGCCAGAGGCGAAATAGTAGATGTCATCCACGTTGAGCGCCGCCAGC
CCGCATGAGGTCAGAATCAGGGCCAGCGTGCCGATCAGGCGCAGCGAGAGGGTAAAGTAA
TCCAGCGTGGCGCGCTGGCCGCGCTGGCGATGAACCACCCAGCACAACGACACCATCACC
ACGGGAATGGCATACGCCAGTACGCCGAAAATGAAAAACAGGGTGTCCGCCAGCCAGGCG
CCTACCCCGCCCCCCAGATTGTGAATCGGCTCATGCCAGGCGGTTTGCGACCAGCTAGGA
TCCGAGGGACTGAAACTCAGCAGCGCCACCGCCAGATAAATGGCAAAAAGCACCACAACG
ATTAACATCGCTTCCAGTAAACGTCGACCCGCGCTGAGTTTTTTCAGCGTGACGTCTTTA
TCTTCTGTATATTCCTGGCTCAAGCGTCTCTCCAGGCTCCCTGTAAATGTTTCATGATAA
AGCGCCGAGTCTTCCCCGGCGCCATACTGTACATATTCACAGGAGTGTAGCTGAATTTAT
CGGGTTATGCACCCTTGCCGTCAGCGTGTCTTGATGACCAGCCGGTTGCTTTGCTTCACT
TCTTCCATCACCACATAGGTGCGGGTATCGTTCACGCCCGGCAGACGCAACAGCGTTTCT
CCCAGCAACTTACGGTATGCCGACATATCCGGCACGCGGGTTTTGAGCAAATAATCAAAA
TCCCCGGAAACCAGATGACACTCCTGAATTTCCTCAAGCTTCTGCACGGCTGAATTGAAC
TGTTCAAACACATCCGGCGCGCCGCGGTTGAGGGTGATCTCGACGAACACCAGCAATGAC
GCATCCAGATAATGTGGGTTCAGCAGCGCGGTATAGCCATTGATAAAACCCTGTCGTTCC
AGACGACGAACGCGCTCCAGACACGGCGTTGGCGAAAGGCCGACCCGCTTGGAAAGCTCC
ACATTGGAGATACGTCCGTCTTTTTGCAATTCGTTCAGGATATTGCGATCGATACGATCA
AGATCTTTTCCCGGACGTTTTTTCGTGTCTACCATTCTTATTGTCTCTCTTCATCCTTCC
CTGTTTAACCGCTGTCTCTGACCAACCTCAATGTACCAGAGCCACCCCTAAAGAAGACCC
CTGCCTTTTGTAGTGTGTTCATTCTTTGTTCCGACCGCGTTTCCCGGAAACGTCGTGAAA
CGCCGGTTATCCATTGGCAGACAACGCCGCCGCCATAGACCCCAAACGCATAAAAGCCGG
AGCATTTAACTATTCACATACAAAAAATTTCCTCTTCCAAGGATGTTTTCGCAAAAGCAC
AGCCGATTGTCAAAGTAAAACAATTAAAATCAGAAGAAAGTGCCAGATTCGCTCCTGGCA
GTCCATTCGGGCAGCGTTTTCACACGTTACCCGCCCGCCGTCATGTTATCAGCTGCCCCC
CCTGCCAATATTCCGTAACGATTGAACCGATAGCCAACAACATTCTTCCACACTTTTTTT
ACGCAGGTAATTTCCTTACAATTGGTCATATCGTCCGTTCGAGTGAATTGAGGAACTCAT
GAGCACTGCCAAACACCGTAAATTATTAATTCTGGGTTCAGGCCCGGCAGGCTATACCGC
CGCGGTCTATGCTGCGCGGGCAAACCTAAATCCGTTGCTGATCACCGGCATGGAAAAAGG
TGGTCAGTTGACGACCACCACAGAAGTGGAAAACTGGCCCGGCGATCCTGACGATCTGAC
CGGTCCGTTGCTGATGGAGCGCATGCACGCCCATGCCGCCAAATTCAATACCGAAATCGT
CTTTGATCACATCACGCGTGTCGACCTGCAAACCCGTCCGTTCCGTCTGTTCGGCGACAG
CGACGAGTACACCTGCGACGCATTGATCATCGCCACCGGCGCGTCCGCTCGCTATCTGGG
TCTGCCGTCTGAAGACGCATTCAAAGGGAAAGGTGTTTCCGCCTGCGCGACCTGCGACGG
TTTCTTCTATCGCAACCAGAAGGTCGCGGTAGTCGGCGGCGGCAACACCGCGGTGGAAGA
AGCGCTGTACCTGTCCAACATCGCCGCCGAAGTGCATTTGATCCACCGTCGCGACAGCTT
CCGCGCGGAGAAAATCCTGATCGACCGCCTGATGGCGAAGGTCAGCAGCGGCAATATCGT
GCTGCACACCCATCGCACGCTGAATGAAGTGCTGGGCGACGATATGGGCGTGACCGGCGT
GAGCCTGCGCGACGCCACAGGCGAAGCAACCGAGCAGTTGGATGTGGCAGGCGTGTTTAT
CGCTATCGGCCACAGCCCGAATACCGCCATATTCGGCGATCAGCTGGCACTGGAAAACGG
CTACATCAAGGTGCAATCCGGTATTCACGGTAACGCGACTCAAACCAGTATTCCCGGCGT
GTTCGCCGCCGGCGACGTCATGGACCATATCTACCGCCAGGCTATCACCTCGGCCGGCAC
CGGTTGCATGGCGGCACTGGATGCCGAACGCTATCTGGACGCCCTCGTCAAGTAAGCCCT
GATTGCCGGCATGCCAACCCGGACGTGATCGCGTCCGGGTTTTTTATTGCAGTTTGTCAC
TGCAAAAATTGATCGACACCCCATTCCGCCGCCTGCTTTTCGTTTGCACAACCCCGCCAC
CGCGGTAACATGGCGCATCGCAACCGTTACGCCACCATCGTGTTAAGTAACGGTTATATA
AGCGTTATTTTCATGTATAAACTGGAAGCGATCGGCACCTGATGAAAGACACCCGACAAC
GAGAACTGACCCGCTGGCTGAAACAGCAAAGCCGCCTGGCGCACCGCTGGCTACGACTAT
CGCTGATGCTCGGTCTGGCAAGCGGCCTGCTGATTATGGCGCAGGCCTGGTTACTGGCCT
CACTGCTGCACGCTCTAATTATCGCCCACACGCCGCGTAACGAGCTGACCACGACGTTTT
TGTTGCTGGCGATGACGTTCGTACTGCGGGCATTGATCAACTGGATACGGGAACGCGTCG
GTTTTCGTTGCGGTCAAACTATTCGCCAGCATATCCGCCAACAGGTGCTGGATCGGCTGC
AGCAACTGGGGCCAGCCTGGATTCAGGGAAAGCCGGCCGGCAGTTGGGCCACGCTGATAC
TGGAGCAGGTGGACGATATGCACGATTACTACGCCCGCTATCTGCCCCAGATGTATCTGG
CCGTGCTGATTCCGGTGCTGATCCTGATTATCGTATTTCCGGTGAACTGGGCCGCCGGGG
TCATTCTGTTCGTTACCGCGCCGCTGATCCCGCTGTTTATGGCGATGGTCGGCATGGGTG
CCGCCGACGCCAACCGCCGCAACTTTCAGGCGCTGGCCAGACTGAGCGGCAATTTTCTTG
ATCGACTGCGGGGTCTGGATACCCTGCGCCTGTTCTATCGCGGCGAGGCGGAAACTGAAC
AGATTCGCCATGCATCGGAACAATTTCGCAGCCGCACCATGGAAGTGCTGCGCATGGCTT
TTCTGTCTTCCGGCGTGCTGGAATTTTTTGCCTCGATCTCGATCGCGGTGGTAGCGGTGT
[truncated: 4,717,616 more chars]
