# Supplementary material for: Genome-Wide Identification of Dickeya solani Transcriptional Units Up-Regulated in Response to Plant Tissues From a Crop-Host Solanum tuberosum and a Weed-Host Solanum dulcamara
Source: Front Plant Sci. 2020 Sep 2;11:580330. doi: 10.3389/fpls.2020.580330 (PMC7492773; doi:10.3389/fpls.2020.580330)
Supplement: Supplementary file 8 [file DataSheet_8.fasta]

>NODE_1_length_762561_cov_11.841634
ACAAAACAAAACCTATGAAACAAATTTACGACAACTCATCTTTATTAAGAATTATAAAAT
TAATATTATAGTTAATAAACTAAAAAAATCAGACGTTTTTTATTCTTGTAGTACACCCCC
GTTAATTCTCCATCAAGGAAAGAAACAGTGGGAATAGTAGATTTAGATCAAGAAAAAATA
GACGGAATAATCTCTATAGTACCCATGACGACAGTAATCCAATCTCAATTAATTAACTCG
TCATTCTGAGCAATGGGGAATCTATGGACTTTATCATTCAACTTATCATAGTCCTGATCT
GCCTGTTTTACGGTGCGCGAAAAGGTGGTATCGCGCTCGGATTATTAGGGGGTATCGGGC
TCGTCATTCTGGTTTTCATTTTTAAACTAGAACCTGGGAAACCGCCGGTGGACGTGATGC
TGGTCATCATCTCCGTGGTGGCCGCCTCTGCCACGCTGCAAGCCTCCGGCGGGCTGGATG
TGATGCTGCAGGTAGCGGAAAAAATGCTGCGGCGTAACCCGAAATATGTGTCGATCATTG
CGCCGTTCGTGACCTGTATACTGACCATTCTGTGCGGCACCGGCCACGTGGTGTATACCA
TCCTGCCGATTATTTACGACGTCGCCATCAAGAACAATATCCGCCCGGAACGGCCGATGG
CCGCCAGTTCAATCGGCGCGCAGATGGGGATTATCGCCAGCCCGGTCTCGGTGGCGGTGG
TGTCGCTGGTCGCTATGCTCGGCAAATTCACCTTCCACGGCAAACATCTTGAATTCCTGG
ACTTACTGGCAATCACGATTCCCTCTACCCTGTTGGGTATTCTGGCCATCGGGATTTTCA
GTTGGTTCAGGGGTAAAGATCTCGACAAGGACCCGGAATTCCAGAAATTCATTTCCGTGC
CGGAAAACCGCGAGTACGTCTACGGCGACACCGCCACCCTGCTGGACCGCAAACTGCCGC
GCAGCAACTGGGTTGCCATGTGGATCTTCCTCGCCACTATCGCCGCGGTAGCGCTGTTGG
GCGCGGTGGAAAGCCTGCGTCCGACCTTCGGCGGCAAACCGCTGTCGATGGTGCTGGTGA
TTCAGATGTTCATGCTGCTGTCCGGCGCCATCATCATCATCGCCACCAAAACCAATCCGG
GGTCGATTTCGAAAAACGAGGTATTCCGTTCCGGGATGATCGCGATTGTCGCGGTGTACG
GCATCGCCTGGATGGCGGAAACCATGTTCGGCGCGCACCTGACGGAAATTAAGGAAACGC
TGGGCACGCTGGTAAAAGAGTACCCGTGGGCGTATGCGCTGATCCTGCTGCTGGTGTCCA
AGTTCGTGAACTCGCAGGCCGCCGCGCTGGCCGCCATTGTGCCGGTAGCGCTGGCGATCG
GCGTTGACCCGGCGTACATCGTGGCATCGGCGCCGGCTTGCTACGGTTACTACATTCTGC
CGACCTACCCCAGCGATCTGGCCGCTATCCAGTTCGACCGCTCCGGTACCACTCACATCG
GCCGGTTTGTGATTAACCACAGTTTCATCCTGCCGGGCCTGATTGGCGTCAGCACCTCCT
GCGTATTCGGCTGGGTGTTCGCCGCCATGTACGGGTATTACTGAGTTATCCCGCTGCGCC
GGAGCACGTCGGCGCAGCACGCGTTTCTCCCCTCAACCGCCCGTTCGGTCCCAGCCGTCG
GGCGGTTTTTCGTTACCCGCCCGCCTGTTCCCGCCACAGCGCGACGCAGTGCCGGGCCAG
CGCCTCGGTACTGTCGATACTACGCGCCAGCCAGCGTGACTGCGTTGCCGCCAGTCCGGG
GGCCACTTCGGTACAGGCCAGAATCAGATGGGTGGCGCCGCGTGCAGCCAGCCGATCGGC
CAGTTGCCCGAACAGTTGCCCGCCCGCCGCCACGTCGCCGCGCTTAACGGCGTAACAGCC
CGGCACAAACAGATTATCCATCTCCTGTTCATCAGGCAGCACCGTCTCGATATCCAGCGC
CGACAGCCGCTGTTGATACCAGCCCGCCGCCAGCGTGCCGTGGGTGGCGATCAGGCCTAC
CCGGGGTGACGGGGTGTCAGCCAGCGCGGCCTGCGCCTGTGTCAGCGTGACATCGGCGAT
ATGCAGCACCGGTGCGCGGCTGGCCGATCGCAGTTCATCAAACCAGTGATGCGCGGTATT
GCAGGGAATGATCAGGTGACTGATATCCAGCCGGTTGAGGTGCTCAACGCCATCCAACAA
CGCCGGCAACGGCGATGCGCCAATCCCGGCCAGCGCCCGCTGGCGATCCGGAATCTGCGG
CACATTCCACACCGCGACCGGTACATGTTGCTGGTCGCGCTCAGCGGACGTGGCGGCAAT
GATCTTCTGCAACAGATCGACGGTAGCGAGCGGCCCCATGCCGCCCAGCACCCCGACCAG
AAAACGCGCCGGCAGCGGCATCACCAGCCTTCCTGCTGTTCGAACAGTTGGCGGTAACCA
AACAGTCCGGCCGAGCCGCCGGTATGAATAAACAGCACGTTTTCGTTTTTGCCGAACCGC
CCCTGGCGCGCCAGATCGATCAACCCGGCCAGCGCCTTGCCGGAATAGACCGGGTCCAGC
AAAATGCCTTCCAGCTGTGCCGCCAGCGTCAGGGCTTCCAGCGTCCCGGCGGTGGGAATG
CCGTATCCTTGCCCGACATAGTCGCTGTTAACCTGGATAGCCTTGCGCGGCACCTCGCCC
GCCAGCCCCAGCTTCTGCCAGGTGCGCTGCGCCAGTTGCCAGACGTTCTCTTCCTGCTTC
GCCTTCGGCGCACGCACGCTGATGCCCAGCACCGGAATGCCGCTGTTGCTGGCGGTCAAC
CCGGCAACCAGCCCGGCCTGAGTGCCGGTGCTGCCGGTGGCGTGTACGATATGGTCGATG
CGCAGCCGCTGCTGGCTGGACTGATACAACAGCTCTTCAGCACAGGCGGCGTATCCCAGC
GCGCCGGTCGGACTGGAACCGCCGCCGGGGATCACGTAAGGGCGGTGTCCCTGCTCGCGC
AACGTCGCGGCCAACACCTCCATCGCCTGCTGCATATCGGTGCCGGCCGGCAGGTGGTCA
ACAATGTCGCCGCCCAGCAGCTTATCCAGCAGCACGTTGCCGGAACGCTGATAATCCACG
CCGTAATCCTCAACCCGTTTTTCCAGCAGCACCTGGGTTTTCAGCCCCAGTTTCGCCGCG
GCGGCAATGGTTTGCCGTACATGGTTGGATTGAGTGGCGCCCTGGGTGATGATGACATCG
GCGTCCTGTTGCAAGGCTTCCGCCAGCAGAAATTCGAGTTTGCGGGTTTTATTACCGCCG
GTCGCCAGCCCGGTGGTGTCGTCACGTTTGATATAAATCGTCGGGCCGCCAAGATAAGCG
GATAAACGCGGCAGCGGTTCCAGCGGCGTAGGGAAATGGCCCAGCGATAAGCGGGGAAAA
CGGGCGAGATGCATATTCTTCTCCTCGGAAAATAATCAATGTGTTTTAGCCATCGTTTTT
TTCATCTTATTTCGCCCACGCTAATAAACGGGCGAAGCAATAAACCTGTGCTGCAGAATG
CGCCATGAAATAAGATGATGCGCTGGCTACTCAAAATGATAAAAATAATTGTGGCGCACT
GACTGGCAGCCGGTTCAGGCCACTTGCCGCTCCAGTTCGGTTAATTGCTGCCAACTGGTG
TCATCGACGAAAATACCGTTTGCCAACCGTTGCTGATACGCCTGCTGTTCCGGGTCGCCG
GGCAGCAGCAATCCGCCGTCAGGACGCGACTGGCGCACCCAGTCCAGCAAGGCGGGAATT
TCCTGTTGATAGCTGGCCGCGCCGCCCAGCCGCGCCGGGTCGATCAGTATCGACAGCATG
CTGTTGATGATCTGCTTACCCTGACCGGTGGCGGTGCGCTCGGTCGACCCGCCGGTCAGC
GCCGCGCCAAGCAACGAGCACACCAGCGCCAGCCCGGAGCCTTTATGCTGACCGAACGCC
AGCAGCGCGCCGAATGGCTCTTCCATTAGCCAACGCGGGTCCACCGCAGGCTGGCCCTGA
CTGTCGACAATCTGCCCCGGCGGCAGCTGTCGCCCCTCGTTCCAGGCAATCCGCGCTTTG
TTGCCGGCAATCACGCTGGTGGCGAAATCGAGAATCACCGGCAAGCCGCCCGCCACCGGG
ACGCCGGCGCAGAACGGATTGGTGCCGAAACGCGGCAGCTGCCCCTGCCAGGGCATGACG
ATCGGGCGGGTATAGACATTGGCGAAATGCAACGACACCAGCCCCGCTTCCGCCGCCTGC
TCCGCCCAGGCGCCGATGCGCCCGAGATGATGTGCGTCCGACAGGCTGATCACCGCCACG
CCCTGCTGTTTCGCGCGTTCAATACCCTGTGCTATCGCCTGCCGGGCCACCACCTGGCCA
AAACCATGCTGCCCGGAAAACGCCAGCATCGGCCCGGCGTCCAGGGTCTGTTCCGCCCGG
GCGTGCGGCGACAGCCCGCCTTCGCGAATGGCGGCGATATAACGCGGCAGCATGCTGACG
CCGTGAGAGTCGTGCCCTTTTAAGCTGGATTCCACCAGATTATCCGCCACTATCCCGGCA
ATCTCCGTGCTGACGTCCACCTCGGACAGGCGTTCGCGCAGATAGCGACGTAAATACTCA
TGAGAAAAGACTGGCATAATCCGCCCCGTTAATCAGAAAGGGGTTTACTATAATCCTCGC
TGAAATCGGGGTAAGTGAATAATACGGGAAACGATAGCAATAATATTGCTTATGACAATA
TCGGCTATTTTCATCAAAAATAACCATAAATAGAATTTTAATAAGTTATTACCAAATAAG
CTTTGTCGTCTGGAATTATAAAAATAGCATGCAAAAACTATCTCTTTCGAAATGACAAAT
GATTGCCGACTTTTATTAATTAAATAATTGACCAACTGCGAGACTATACCGATGGCACCA
GTGGAAATGCAATTCGTAAAAACAAATCTATTTGTAAAAACAAACCTATTCATAAACACA
AACCAGCTCGCAGAAATAACCCGGACTGAAAACACGCCGGGACAGAGTACCTCCTCCAGC
CGTGTCACACGCGGCTGGCTGCTCGCGCTGATACTCGGTCTGGGCGCTTCACCGCTGGCA
GCACAGGCGGAAGGCAGCATCAGCATCGCCCAGCAGTTTGGCATCGGCTACCTGATTCTG
GACGTGGTGCGTGACCAGCAATTGATTGAAAAGCATGGCAAACAACAAGGACTGGATATC
AAGGTCGACTGGCGTACGCTGTCCGGCGCCACTGTCATCAACGAAGCGCTGCTGTCCGGC
GCGCTGGATGTTGCCTCCGCCGGCGTGCCGCCGATGCTGACCCTCTGGGACCGCACGCTG
GGCAAACAGAATGTGCGCGCTATCGCCTCGCTGGGCTCCATGCCGAATTACCTGCTGAGC
AATAACCCGGCGGTGAAAACCCTGCGCGACCTGAGCGATCGCGACCGTATCGCTACCCCG
GCCGCCGGCGTCGGTTTCCAGTCACGCACGCTGCAAATTGAAACCGCCAAACTGTTTGGC
GATAGCGACTACAAACGCTTCGACACCATCACCGTCAGCCTGCCGCACCCGGACGCCAAC
GCCGCGCTGATCGCCGGCGGGTCGGAAATCACCACCCATTTCTCCAGCCCGCCGTTCCAG
TATCAGGCGCTGGAGCACCCGAACGTGCACAAGATCCTGAGTTCCTATGACGTGCTGGGC
GGGCCGGGCACCTTCAACGTGCTCTACACCACGCAGAAATTCCACGATGAAAACCCGAAA
ACCTACCGCGCCTTTTACGACGCGCTGAAGGAAGCGTCCGACATTATCAACGCCAACAAG
GCCGCCGCCGCGGAAACCTATATCCGGGTGGAAAATTCGCGCCTGCCGCTGCCGCTGGTC
AAACGCATCGTCGAAGACCCGGAGGTAAACTTCACCATCGTGCCGCAGCGAACCTCGGTA
TACGCCGAAAAACTGCACCAGCTTGGCGTACTGAAAAACAAGGCGGCGTCATGGAAAGAC
TACTTCTTCACTGAAATCCACGATCAGCCGGGCAGTTAATATCCGGCTACAGGAGATTGC
GATGTCCGCTCATCCATTGCATCCGCTATTACAGGTCAACGGCGTTGACCTGCGTTACCG
CACTCATCGCGCACAGATACAAGCGACCCATGACGTCAGCTTTGACGTGTTCCCGGCGGA
ACGCTTCGTTTTACTGGGGCCGTCTGGCTGCGGTAAGTCCAGCCTGCTGAAAGCGATCGG
CGGGTTTCTGTCGCCGACCGGCGGCAGTATCCGGTTGGAAAACCAACCGGTCACTCGCCC
CGGACCGGACCGTATGATGGTGTTTCAGGAGTTCGACCAACTGCCGCCGTGGAAAACCGT
GCTGGAAAACACGCTGTTCCCGCTGGTCGCCAGCGGCACACTGCCACCATCAGAAGCGCG
CGAACGGGCGCTGCATTTTCTCGATAAGGTCGGGCTGGCGACATTCGCCGATGCCTACCC
GCACACGCTGTCCGGCGGTATGAAACAGCGGGTGGCCATCGCCCGCGCGCTGGCAATGCA
GCCGAAAATCCTGCTGATGGACGAGCCCTTCGCCGCACTGGACGCCCTCACCCGCCGCAA
GATACAGGAAGAGTTGCTCACGCTGTGGGAAGAGGTGCGCTTCACGCTGCTGTTCGTCAC
CCACTCGATTGAGGAAGCGCTGGTGGTCGGTAGCCGGATTCTGCTGTTATCGCCCCATCC
CGGCCGGGTACGGGCGGAAATCAACAGCCACCAGTTTTCGCTGAACGACGCCGGCAGCGA
CGCCTTCCAGCACACCGCCCGACGCATCCACGATCTGTTATTCCCGCCGACGCCGGCCCC
TCGCGGCGCGTCGGCTTCACACGAGGTTCCTCATGAATACGTTGCCCCCGGTCAGACCCG
AGTATCAGCGTGAACTGACGCCGTTACCGCCCGAGGCGCTGGCCGCACCGTTGCCGTGGC
TGACCCGACTGGCGCAGCATACCGTACTGCGTCGGCTGATACTGGTGCTGGTGCTGCTGG
CGTTATGGGAAGCCGCCGCTCGCTGGCAGAACAATGACATGATGCTGCCCGGCGTCCTCC
AGACACTACAGGCATTCTGTCAGGATTGGCTGAGCGGCGAACTGCCACAGAAGACAGCCG
TATCCCTCGGCACGCTGCTCAAAGGATACGTCATCGGCAGCGTGCTGGCGCTGTTGCTCA
GTACGCTGGCGGTGTCGGTACAACTGGGGCGAGACCTGCTGGCGCTGCTCACCGCGATGC
TTAACCCGCTGCCCGCCATCGCCCTGCTGCCGCTGGCGCTGCTGTGGTTTGGTCTCGGTG
AAAAAAGCCTGGTTTTCGTGCTGGTGCATTCGGTGATGTGGCCAATGGCGCTCAACGCCT
ACAGCGGTTTTCTCGGCGTTTCCGACACCCTGCGCATGGCGGGGCGCAACTATGGCCTGA
CCGGCTGGCGCTATGTCGCCTACATTTTGATCCCGGCGGCGTTACCCGCCATTATTTCTG
GTCTGAAAATCGGCTGGGCTTTCGCCTGGCGGACCTTGATCGCCGCCGAACTGGTATTTG
GCGCCTCCAGCGGCAAAGGCGGGCTGGGGTGGTACATTTTTCAGAACCGCAACGAGCTGT
ATACCGACCGCGTGTTCGCCGGTCTGGCTTCGGTGATCCTGATCGGGTTACTGGTGGAAG
GGTTGATTTTCGCCACGCTGGAGCGCCTGACCGTCCGAAAATGGGGTATGCAGCGCTAGG
CTGCTCAGAAAAAACCGACAGGAGAAAAGCGCATGATCGCCATACAAGTTCCGGACACTT
ACCTCAATCAGGATGGCCTGCTCGCCCGGGTGGGGGATTACATCCAACCGCTGGCGAAAC
GGGTGTTGATCATCACCAGCCCGACGGCCTGGCAACACACCGCCGCCACGCTGGAAGCCA
GCTTCAGACAGCATGGTTTGTACTACCGGACGCTGTTTCTGGAAGGCTATTGCACCGAAG
AGAGCATCGCGGTGCTGCGCGAACAGGCGCACATCGAACGCGCCGAGCTGATTCTCGGCG
TCGGCGGCGGCAAAGTGTTGGATACCGCCAAAGCAGTGGCCGACCAGTCAAACGCGTTGC
CGATGATCGCCGTGCCGACCGTCGCCGCCACCTGCGCCGCCTGGTCGCCCATTAGCGTGC
TCTATACCCGTGACGGCACGCATCTGGGGCGGCTCAGTCTGAACCGTCTGCCGGTGTGGG
TGCTGGTCGATAGTACGGTGATTGCCCGCGCGCCGGTACGCTATCTGAAAGCCGGTATTG
TCGACGCGCTCGCCAAATGGTACGAATTTCTGCCCTACCTGCGGCACGGCGACGATGCCC
TGTCGTTGCACATCAAAGCCCGTATCGCCCGGCTGGCGGTCGACATGTTTGATGCACACG
GCGAGCAGGCGCTGGCGGATAACCAGCAGCAACGGGTAACGCCGGCGCTGCGCCGGGTGA
TCGACGCGGTGATTGCGCTGGCCGGTATCGCCAACAGCGTCAAGGATGAACGCGCGCGAC
TGGGCGTCGCACACGCCATTCATAACAGCCTGACCCGTCAACCGGAATCCAAACGTTGGT
TGCATGGCGAAAAGGTCGGGTTTGGTCTGGCCGTACAGGCGCAGTTGGAAGCGCGCCACG
GGTTCGACAATCAGGAGCTACTGGCGCAATTGCGCCGCTATGACAGCCCGTTAACGCCGC
AAACGCTGGGCCTGACCGACGAATCCCAGTGGGATGACATTGCCGCACAGGTGACGATCC
CGGCCGATGTCGCCGCCCGGCTGCCGTTCGCGGTGGATAGCGCGGCGCTAAGGCAAGCGC
TGGCCACTACGTCGCAGCCCAGCGCAGTCCACGCGGATTAACCCGAAGACCCAGCCCCGC
GTCTCAACCGGTTTATGCGGGTTACTGATTAGATGGCGGGCGGCCTGGCCAGGTTATAAC
CTTTAAACGTTATGGGCGTTAATACATTGATTATTCGCAGTCCGCCCCATTCTTCGGTAA
CTCAACGGGGTTATTTGGTATCTCCTGACAAAAACCCGGGAAAAGGATTGTTGCGAGTCA
TAGCCATATTTCATCGAGATATCGATGATTCTGTCGTCTGTGCATTTGAGATCGTTCGCC
GCCTGCGCCAGACGACGCTCACGAATATAATTCCCCAATTTCTGGTTTGTTATATTGTAA
AAAACTCGCTGTAAATGCCATTTCGAATATCCGGCTTTACGTGCTACATCCTTGATTTTG
AGTGGGCGTGTCAAATCAGAATTTATCCATGTAATTAAGTCATCAATGATTTCTTTTTTC
ATGACAAGCACTCCTGAATAAAAATATATCCTTTTATTGGCGCCAGAGCGCCAACACGTG
AAAGGCGGAAATCACAACGCCTTATTGTGTGCCAACAACAAAAGGCCAGGACGATCAGAA
CGTCAACCCGATGAGCGGTATTTTAACAATTTTCATCATAAACTTAATGGCACATAAGGT
TGAGAAATACTTAACCTGACGTTATCAATGGCAGGCTATGATCCGGAACAGCAATAGCAA
TAATCATCAACCTGACGTTACAGGTGAATCAACCTCCCCGTTACTTCCAGATTATTATCG
CTCATGAGATAATCGCTGATACCAACAACCGTGCATCAAAGCAGGAATACACTATTTTGC
GGTGTTAGCGAATCCGTCTCGCATGATGGTAGCGTGATACAACGCACGCCAGGTTTAAAT
ACACGCCTGGGCGTTCAATGACTTAGGAATAAATCTTATGAAAACGCGTTTTTATAACGT
CATGGCCCTCACGATGATAATACCGTCAATATGTTTCTCCTATGTTTATGCCGCCCCTCT
TCTGCGTATATTTGAGTTGGGCTTAAAACCGGGAAAGCAGGATGAATTTAACCAGGCTGG
TGTTGCCAACCTGACCGCGTCCATTAATTCAGAAGCGGGTACACTGGCCATGTACGCGGC
GAGCCCGCAAAACAACCCGGATATCGCCTATCTGTTTGAGGTTTACGCTGACGATAATGC
CTATAAAGCACATATTGCGGGAATACCCTATAAAACTTACCTGATGAAAGCCCCGGAACT
GCTGACTGAGCACCGGAAACTGACAGAAACTGAAGCCCAGTTTTTTGCCGAAAAACCGTC
TGCGATAAGGGTGGCGACGTATGCAGAAACGCCCGTCATACGCTTTAGCGAATTTACCGT
CAAAGCGGAATACAATAGTGAATTTCACCAGAAGTTTTTTGATTTAATGACATCAACCAT
CAAAACGGAAAACGGTGCGCTGGCAATGTATGCGGCAACGGTAAAAGGATTTCCTGAGCA
ATGGCGCGTTGTCGAGATATATGAAAACAATGCTGCCTACGCGCTTCATCGTCAAACGCA
TCATTTTCACTACTACAGAGACATGACGAAAAATATGGTGCAGGAAGAAAAAACAACCGA
ATTAAAAAATCGTATTCTGGTGAACAAAGGCGGTTTATATTTTAATGCAACCCAAACAAC
CGTTCAGCATTAAAAGCGTGGTATCAGTATCTGGCATCAAGCCATCTGACAACAGGGTCT
GATGCCAATATTAATCCGAATTCAGCGGTGAATCAGCAACACGGCATCTTATTGGTTATC
ATAAAAATACCCCGTCCTTCGGAACAACATCATGGCAGCCGTAGCCAGACGTCGTATTCC
CTCTTGAAGATAGGGCGTCGTTATTAACGCACCAAATCCGTCGGTTCATTCCCACCCCGC
CGCCGGGCACAAAGCCGTTCCCAGTTCTGATGAGCAAGCCCGGCTTTGTCCGCCGGCTCC
AACGCCAGTTCGTTCAGGAAACGTCTCGCATCGCCTCCCGGCCGATACTGGTAGGGATAA
TCGGTCGAGAACAGAATGCGGTCCGGGCCCACAGCGTCGATCGCGCGTTGCAGGTAGTCC
GCACTGAACATGCCGCTGGCGGTCAGATAGAGGTTGTTACGGACATAGTCAAGGAATGGC
TTCTGCCGTTTCGACACCCGATCCAGCATGGTCAGGCGCTCCAGGTAGAAGATGACCACC
TCCCCCCAGTGCCCCAGAATGACCTGAAGGTTGGGGTGGCGATCAAACACGCCGCCCAAT
ACCATCCGGACAAACTCAATGCCGGCTTCATAATGCCAGCCCAGACCAAAGGTAGCGAAA
GCCAGATCAACCGACGGGGAAAACCCGGTGTAGTAGGCTTTTTGCACCGACGGTTGCGGA
ATCTGCGGATGGATCAGCACAGGGACGTTGAGTTCGGCCGCGCAGGCAAACGTCGGTTCG
AACAGTTCATCATCCAGATGCTTATCCCCGACCCGGCCGTACAGAATGGCGCCTCTGGCG
CCCAGTGCGGTGACAGCGCGGCGCAATTCGCTCGCCGCCGTCTCAGCATTGGCAAAAGGC
AGCGCGGCAAGAAACTGGAAACGGCTCGGGTTGGCGCGAACGGTGTTCGCCAGCAGGTCA
TTGGCACGCCGGGCCAGCTCGACGCCGTGCTCCCCGAGATTGTTCAGGCCCGGCGTGGTT
AGCGACAAGACCTGTACGTCGACGCCCGTCTCGTCCATCAATGCCAGCCGCTGCTCGCCG
AGGTCGGCGAGGCGTTCATCGATGACCGCGGGATTGAGGGCCAGAGTCCCATCATCCGCA
CCGGTTATCGTCGTCCAGGCGTGTTTGATGTCGCCCGGCAGAACATGCTCTTCAATCGCC
ACGAGTTTCATCGTTGCATTCCCCCCTACTTCAGTTGAACGTCGCTCACCGTCCGGGCTG
CGTGGGTCGCACCGTGCTCTTCGGGTGAGGTTGCGATGCGCTATTTCGCTCGACTACGCA
GCACGTCTGCAACCACCGCCGATGCAGAAAACGCATTCGGCCAGCCGGCATAGAAAGCCG
CATGTGCGACGACTTCCCCCGCCGCTTCAGCGGTCAGACCATTATCCATGGCGCGGTTGA
GATGGTAGGTGATCTGTGCGCTCTGCCCCGATGCGATCAGCGACGTGACGGTCACCAGAC
TGCGATCCCGCGCGGCAAGCCCCGGCCGCAGCCACAGATCGAGAAACAGCGGATCGGTCG
TGAATTTCACCAATCCCGGTGAGACGGTGCCGATGCTGTTCTCGACGGTGGTAGCGCGTA
GTTGCTCCGCCTCTTCATTGAGCGGCAGCAACGGCGGTGACGCCGGGGGAAGCTGCCCGG
CGGTGACGCCTCGCGCCGCGAAAACATCCTTAGTGACGGCAATCGCAGACATCGCATTCG
GCCAGCCGGCGTAGAAAGCCAGGTGAGTGATGATTTCGGAAATCTCGGCCGGGGTCACAC
CGTTATCGAGCGCCACGCCAACATAGTGCCGGAGCTCGGCGGGTTGGTTGCGGGCAATCA
GGGTGGCGACGGTAACAATACTGCGGTCGCGCGGCGACAACAGTGGTCTTTGCCACAGGT
CCGCCAGCACGTCCTCGCGGGCGTAGCGGGCAAGCGCCGGGGATACGGATTGAATGTCGC
TAATCGACAATGACGATACGCTTTCTGGCATGTTGGTGCCTCCTGTTCTCTCTTTCGCCA
ACGCGGGCTCACTCAGCACGAGCGAGACCGCTGCGGCCAATACGATACGTTTCATGGTGT
CCCTCCTGATGCGATGCGACCTGTAGGCCGGGCGGGCCTACAAACTCGAAACAAGGTCAG
CTGAGGTCCGGTTTATTACTAACGTGCCGACCATGCTTGTGTTGTGCTACAGCCCGGAGC
GGCGCAGGATGGCCTCCGGATAGCGGGCGCCCTGAATAACGATGTTGGCTTGCTGGATCT
CATCAAGGTCTGCCTTGTCGAGCGTCAGGTTCAACGCGCCGATGTTCTCTTCGAAGCGTT
CGAGTTTGCGCGTACCGAACAGCGGAACGATCCAGGGTTTTTGGGCCATCAGCCAGGCCA
GAGCAACCTGAGCCGGCGTCGCCCCCCGCCGCTCCCCAATCTTGCGGATGAGGTCGATCA
ACTTCTGGTTGGCAATCCGCGCCTCTTCAGCAAAGCGGGGGGTTTCCGAGCGGATATCGG
ACACATCAAACGTCGTGTTGACGTCGATTTTGCCGGTCAGAAAGCCTTTTCCAAGCGGGC
TGTAGGGCACCAGCCCGATGCCAAGCTCCTCAAGCGTCGGGATGATTTCCGCCTCGGGTT
CACGGGTCCACAGCGAATATTCGCTTTGCAACGCCGCCAGCGGCTGCACCGCATGCGCCC
GGCGGATCGACAACGCGCTGGCCTCGGACATGCCGAACCATCGGACCTTGCCCTCGGCAA
TCAGGTCTTGCACTGTCCCTGCCACGTCTTCCATCGGCACCTCGGGATCGACCCGGTGCT
GGTAGTACAAGTCGATATAGTCGGTCCGCAGGCGCCGGAGGCTGCCCTCAATGGCGCGGC
GGATCTGCGCTGGTTTGCTGTTGACCCCGCCCCGGTGCTCGCCGGTCGCCTGATCGATGT
CCCAGCCAAACTTCGTCGCAATCTTGACCTTATCGCGTATCGGTGCGAGCGCCTCGCCCA
CCATGTCCTCGTTAGTCCAGGGACCGTAGACCTCTGCGGTGTCGAAGAAGTCCATACCGT
AGTCGACCGCGGTGCGGATGAGCGCAATCATCTCCGCCCGGTCAGGGAGTTCCCGCGCCT
TGCCATACCCCATAGCACCGAGCGACAGGGCCGATACCTCAAGCCCCTGACCGAGTTTAC
GTGTGATCATGCTGTGTCTCCTTTCTTCGCTGACGGACATTCCGTGAAGAAAGATTGAGG
GTGCGACAGTCAATCGTCGCAACATCAGGAATGTTTCCAGCGACACGATGGCAATGTGTG
AGCGCCACGATTATCGCGGCCTGCCGGCAGCCATCTTCCCCGACAGATTCCCCGTCAAAC
TGTTGCCTTGAGCTGGTTGACGACCGCCACGCCGACGCCATGCGCCGATGCCGGATTTTG
ACCGGTTACCAGCCGACCATCCGTTACCACGTTTTCGGCCCAGTCTGGCGCGGGCTGATG
CAGCGCGCCGCGCTGTTTAAGGGTGCTCGCCAGCAGATAAGGCACCACCGCGCTGTACCC
GACCGCGGCTTCTTCATCGTCCGTAAAGGCGGCGACGTTCTTGCCCGCAACGAGGTAGGT
GCCGTCTGACAGTGTGGCGTTCACCAGAGCAGCGGGGCCGTGGCAGACGGCAGAAACGAT
ACCGCCGGCTTCCCAGATGTCCCGAATGATGGTTTGTACGGCCGGGCTGTCGGCAAAATC
CCACATCGTGCCATGACCACCGGCAAAGAAGACCGCTGAATAGCGGGACGGGTCCAGCTC
GCCAAGCACCAGTGAGTGCGCCAGCGCGTCACGAAAGGCCGTGTCTTGCCAGAAGCGAGC
ATTAACCGGATCGGAAAGGTCGAAGAAGTCAATCGGCGGGTGGCCGCCGCGGATTGAGGC
GATCTCCACCGGAATACCGGCTTTTTCGAACACGTCAAGCGGATGAGTCAGCTCAACCAG
CGCAAATCCGGTGGGTTCACCGCTGTCGCCCCGGATTGGGTGGCTGGTCACAACGCAAAG
AATGGGTTTGATAGTACCGCTCATGTCTGGGTTCCTCATGCTTTGAGCGACGCCATGTCG
ATGACAAAGCGATACTTGACGTCGCTCTTCAACATGCGCTCATAAGCGTCGTTAATGTTC
TGGATGGGGATGATTTCGACATCGGAGACAATGCCGTGCTCGCCGCAGAAATCGAGCATT
TGCTGGGTTTCCGGCACCCCGCCAATGAACGACCCCGATACCGCGCGACGGCCCCGCACC
AATAAGCCGGCGTTCACAGGGGTACTCAGGGGCGCCATGTAACCCACGAGCACCAGTACG
CCTTCCAGCGTCAGGGTCGGCATGTAAGGATTGATATCGTGGTCGTAGGGAACCGTGTCG
ATGATGACGTCGAAACGGCCCGCGACAGCCTTCATCTGCTCCGGCTCACTCGATAGCACG
ACATGATCGGCGCCAAGGCGGAAGGCATCTTCCTCCTTGCCGGCGGATCGTGTGAACAGC
GTGACATCGGCACCCAGCGCTTTGGCCAGTTTCAACGCCATATGTCCCAGCCCGCCGAGA
CCGATCACCGCAACCTTGCTGGCTTTGCCTACGTTCCAGCGGCGCAAAGGCGACCAGGTG
GTGATACCTGCGCACAGGAGCGGCGCGGCGCCGGCTGGGTCGAGGCTATCAGGCAGAGAC
AGAACGAATTTGTCGCGAACCACGATGGAATCAGAATAGCCGCCATAGGTCACGCTGCCA
TCATGCCTGTCGGTACTGTTGTAGGTGAATGTGGCGCCTTCAATACAGTCCTGCTCCCAG
CCCTGCTGGCAGGGCTCGCAGTGCTGACAGGAATCGACCATGCAGCCGACGCCGACCCTA
TCGCCCACGCGGAAACGGGTGACCTGATGACCGACCTGCCGCACCCGACCGATAATTTCG
TGTCCAGGCACGATGGGATAGGTCGAGAATCCGCCATGATTGCGGGCAAGGTGCAGGTCG
GTGTGGCAGACGCCGCAATACAGAATATCAATAACCACATCATCCGCTTGCGGAGCGCGT
CGCGTGAAGGCGAATTTTTCGAGCGGGCTGACAGCCGATTGTGCGGCAAAACCTAATACA
TTCATGAATGGTCCTCTTTCATCTTTCGCCAGATGCCGCCGCTCCGGCAACGCGGCGCGA
GACAGGGCGAGACTGGAATAGCAAATTCGGCGCTCAGGCGTTATCCCGGGCAAACAGCGC
TTCCCAGTTCGTAAAGGGGCCAAGCGGGATGATATCCCAGCCAATTAACCCGGCTTTGGC
GAGCGGAAACTCGGCCAGCGCCGTCTTCGCGGCCTCGACAGACTCGCACTCGGCGATAAT
GGCAACGCCCGGGCGATCCTGTCGGAAGTAAATGTCGCGAACCAGGCCGCTTTTGTACAA
TTCCCAGCCGTGCCGGACTTCATCCAGCATATAGGGTTCGTACTGCGCCAGGGTTGCATC
GGGCTGGGGGATATCAAGGCAGAGCAGTTTCATAGTCAGTCTCCTGTTCGGGGATAGCAT
GGGTCAGGCGTAATGAAATCGGCCGGTGATTTTCGCCACACGGCGACCAAAGTATTGTGC
GGTCTTCAGATCGCTGCCAGACGGTGTGACCCTATTCGCGGTCATAAACGATCGAAATTA
ACATCGGTTGTGTCTTGCGTTGTTGGCTGTTCATGAATGTTGGCTGTTCATGAGCGTTGG
TTGTTCATCAGCGTTGGCTGCTCATCAGCGTTGCTTGACGAGTCGTTGCATCACCCACTC
CCTCTGTCGCTACAAACTGTCACCACGAACTTTTGTTTGTCCTTCAGGCACTATAAAGTA
GAATTAGAATCACGATTAGTGGATTAAATTCCACTTAATGCTTCCTAAACTTCTACAAAC
CGAGGGGAATTACATGCTAAATAGATTCGATGGCGTGCAACTGTTCGTCGAGGTTGTGGA
AGCGGGCGGCTTCGCAAAAGCCGGTGAACGGCTTTCGCTGACGCGCTCGGCAGTGGGTAA
GGCGATTGCGCGTCTTGAGGAAAGGCTTGGCGTCCAACTGTTTCAACGAACCACGAGGAC
CCAGAGCCTGACAGAAGATGGGCAGCAGTATTACGAACGGTGTATTCGCGCCATTGACGA
ACTGCGGGCCGGTGAAGCGCTTCTGGAGTCAGGGCGCCGGGAAGTGGCTGGCAAACTACG
GGTTTCGCTCCCGGTTCTGTTCGGGCGTTATTGCGTGGCGCCGATCCTGCGGAACTACGC
GCGCCAGCACCCCAGGCTCGAACTCGAGCTGAATTTTAGCGACCGCTATGTCGACCTCAT
TGCGGACGGATTCGACCTTGCGCTGCGCAACGGTACGTTGGGCAACGAATCGTCACTACG
CGCCCGCCGGCTGGTTAGCCAGCGCAAGGTTCTCTGCGCAGCTCCGGCTTATCTGGCCGC
GAAAAACGAACCGCGTTCGCTCGAAGACTTATCGGATCACGACCTGCTCGCCTACTGGCG
AAAGGATAACGGCATGCCCTGGCGGCTGCCGGACTCGACAGGCGAACTGGTCGATATTCA
GGTCCGTTCACGGATACACTCCAATGATCTTGAAGTCATCGCGGATGCCGCCGTCGAAGG
GATGGGGATTGCCTGGCTTCCTCACTGGCTCATCAGGGAACGGATACAACGCGGCGAGCT
GGTCGAAATCTGGGGCGACCGTCCGGGCGCGGTTATGGAATGCTACGCCGTCTGGCCTGC
GGCGCAGCACCTGCCCTTACGCTGCAGACTGGCGATAGATGTACTCGCCGCGGAGCTTTC
CAACTGCCTGGAATCCTGAGACGAACGCGCAGATAAGATGTCGACACGATTTAAATAATC
GAATATCGCCAACACAATATGAACCGGGATAATTTAGACCTGCTGAATTACTTAATTTAG
CAGTAATTCCCCAGGGCACTAACGAAAAAAAATAAAACACATAAAAACCATAACATCTGG
AATATACCACCACCTGAGACATATCTCATAAATCCACATATAAGACATGTCTTATGAATT
TATTTCTTATTGCGTCAATAATAATCGCAAACCCAACTAAAACACCTTGATTTACCATCA
CAGCATGTAAATTATGAACTTATTTAAGTTACGAAAAGGCGATGATTATTATCTTTAATC
AAAATACCAGGAGTGCCAGCATTATGTCACTGATCCGAAAAGCCTTCAAAATGCCTTATC
CTGTCAATGTCATTAATCTGTATATCTGTTGGTATTTGGCTTATGTATTTAGTGTGCGAG
ATAAAGCCTATGTATTACTTACTATTACTGTCCTATTCCTTTATACCCTGACCGGAGAGG
CGGAAACGTTCAATAGCACGGTCGTTTTTGGCGATAGCTTAAGCGACGCGGGTAATCTTT
CACAGGCCTTAGGGCTTGGTATTACAAGGTTTACAACCAACCCCGGAGAAACCGCCGTCA
TGTATGTAGCAGAGGGTTTAGGTCTGTCGGCTACAGATTCATCCTCTGGGGGAACTAACA
ATGCCTGGGGGGGTGCCGGTGTGCTTAATAATTACGCATTGGGTACGATTTTCTCACCGA
CTATCCAGGCTCAGGTTAACAATTACCTGAGAGATAATACTGTCAACGCGTCAACACTTT
ATCAAATGTGGGCTGGTTCCAATGATATATATGCTCTTTATGAGTCGGCGCCCGATACCG
CAACCGCTGAAATTATTCCGGTGGCAGAGGCTGAAATATCATTATTGAGTAGCCTGTACA
ATGCAGGGGCGAAATATGCTGTGGTTTATAATCTATCGAACCTTAGCACAACGCCTGACG
CAAAGATTAATGACCGCCAGGAAAAATATCAAGAAGTCGTGACGCAATACAATCAGACCT
TAAATCATGGCCTTACTGCACTGAGTAAAAATGGGCTTAATATCATTCCGGTAAATACCT
ATGAACTACTGAATGAAATAATGGCGAACCCATCGGCCTATGGCATTATCAACACCACCA
GCGGCGCCTGCGATACAATATCATCACTTTTCTGCACCCCGGATGATTACACCAGCGGAA
CAGAATATACTTATTTTTTCGCTGATAATCTTCACCCCACAACGGGTGTCAACAAGATGC
TTGCCAGTGTCGTGCTATCTGAAATTGCCGCACCCGGTAAAATCTCACTGCTGAGCAAAG
GCCCATTAGCGGCCACCCAATCGCAGTACACGCTGCTGCGCAATGAAATCCTGGCCGATA
CACGCGGGAGCGCGACCCGAGTATTCCTTGGCGGTGATTACAGCCACGCCAGCTCACCCG
ACAATATCCCGTCAACCAGCGGTAATAACCGCTTTATTTCGATCGGCGGCGACCTGAAAT
TTAGTGAAAACGTTAACGCAGGCGCGGTGGTGACGCTTTCTAGTCAACAGGCCGCTATTG
ATGATGCAGGTTATAAGCTCTATGACGACAGCATCGCGCTTTACGAGGTCTATCACATCG
ATAACGCCTGGCTGAGCGCATTCTTCAACACCGGTCGATCCAACTTTGATGATGTTTATC
GAACCCTCCATATAGGTCCTGCAAATCGCCGAGAGTCCGGCTCAGTGAAAGGACATCACC
TGGGCGGCGGCATTGATGGTGGCTGGTGGTTCAATCTGGGGCCAGTTAAAACAGGCCCTT
TTGCCCGTCTGGAACGCCAGTTCGTCAAGGTATACGGCTACAGTGAGCGTGGGGATGACA
GTTCCGCCATGTGGTTCTCCGCGCAACGTCGTAATTCACTGGTTTCCGGTCTTGGCTGGC
GAGCTCAGGGGCAGTGGTCGGTATTCGGTTTGGATATCAGCCCTTTCGCAGAGATCGCCA
GGAATCATGACTACATGACTCATGCCCCGCAGGTAACGGCCGGGTTGAACACCATGAATG
GTTCTTTCTCTATGTCGGGGGCGGTTTCAGAGAAAAACTGGGACTCGGCAGATGCCGGGA
TTATGCTGAATATCACCTCCAATCTGCACACATGGTTGCAATATTCCAGTCAGTTTGGTG
GTAACGCCAGAAAAGGTGATTATGGTGTCAGCGCCGGTCTTGAATATGCCTTCAGATAGC
GCGTATTCAGATAGTGCGTATTCAGATAATGAACGCAGGTGATCTACCGAAATGGGGACG
AGACACGTCAGCCTTGATACGCCAGCGGGCAGAGGAACCGGCCGAAGAAGCGCGGCGATA
TCAGCGCTATGCCGATAACAGCTCGCGCTGATGCTAAACCGGCGGGTAATGAACGACGAC
AACGTAACGCCACAGTTGGAAAAATACGCCCGGCACCAATAGCAACACTACCGGTGTAGG
CGTAGGTTAATCTGGTACGTCCACTTCGTTAAGTGTCCTTTCCCTGCCGAATGTGATTAT
CAGGAGGTTTGCATGACTGATTCATCCGAATACGTACCACCGAAAGTCTGGACCTGGAAT
AAAGCCAGCGGCGGCCTCAATCGCCCAATCGCCGGCGCCACGCACGACAAAGCCCTGCCG
ATTGGTCGTCATCCGCTCCAGCTCTATTCGCTGGCGACGCCAAACGGCCAGAAAGTGACG
ATCTTGCTGGAAGAACTGCTGGCGCGGGGTCATAGCGGTGCGGAATACGACGCCTGGCTA
ATCAAAATCGGCAACGGCGATCAGTTCAGCAGCGGCTTCGTGGCAGCCAACCCCAATTCT
AAGATCCCGGCGCTCGTGGACCACTCCGGGCCGCAGCCGGTGCGGGTATTTGAGTCAGGC
GCTATTTTGCTTTATCTGGCGGAGAAGTTTGGCGAATTCCTGCCGACCGACGCCGCTGAA
CGCGCCGAATGCCTGTCCTGGCTGTTCTGGCAGATGGGCAGCGCACCCTATCTTGGCGGC
GGCTTCGGCCATTTCTACGCCTATGCGCCGATCAAGATCGAATACGCCATTGATCGCTTC
GCAATGGAAACCAAACGCCTGCTCGATGTCCTCGATCAGCGGCTTGCGCAAAGCGAATAC
CTGGCCGGTTCCCACTACACCATCGCCGACATCGCCGCGTTTCCCTGGTACGGCGGTCTG
GTGAAAGGCTGGCTTTATGACGGCGCCGAATTTCTGTCCGTCCACGAATACCCGCATGTG
CAGCGCTGGGCGGACGCCATTCTCGCTCGCCCAGCGGTTCAGCGCGGCCGCATGGTCAAC
CGCCTGAGCGGCGATCCTGCCACCCAGTTGCATGAGCGCCACGACGCCAGCGACTTCGAG
ACGCAAACGCAGGACAAACTGTCGACCCCACGCTGATCGCGCTCATCCCGCCGCCGCGCA
GACCGGCGGCGGGTTATTGCTGTGTGAGAGGGAAATCAATGCCACAACATTCTCTGGCCT
GCTCCAGCACCTTAGAGACATTCAGGGCAATATCCAGCAATTCATAGCACCGGGACATAT
CCTGTGCGTTGGCAATATCCCTGAACGCCTCAAATTCATAAATCATGTGATTCTTATCAG
TCGTGTCGTCATGTTTTATCAGTGTTCCCGCTTTCGAAAATTCAACATGCTTACATACGC
TCGGTATATCGGTAACTTTCACATAGCCAGCCGTCCCCTGAACGGTGAAATAACCCGGAC
TGGCTGAATCTTTCGCACCGCTACAAACAGCAATAAATCCCCCGTAATTCATGACCAGAA
TACCGGAAGTGTCAATGCCGTTATGTCCCTTATTACAGCGATAACTCACGCTCTCCGGCG
CCCCAAATAAGGCGCAGACATTATAAATATTATATAAGTTGATATCGTAAAGCGCGCCGC
CTGATTTGGCAGGGTCAAACGCCGGATGTACCGTGCCGTTAACGTAGTCATTATAGCGGC
TTGAATATTGAGAATAATTTGCCTGTACAAGCTTAACTTCACCAATTTCAGCGACATTAG
CCTCCAGGTAAACAAAGCCGGGCGTGTGGATCGAAGTGATGGCTTCAAAAAGATAACGTC
CCGTTGATTTTGCCAGTGTGACCAGTTCCAGCAATTGCGCATAATTCGACGTGAACGGTT
TTTCACAAATGACATGCTTTCCGGCGGACAACGCTTTATGCGAATAGGAAAAATGCAGGT
GATTGGGTATACCAAGATAAACAAAATCAATGTTGCTATCCTGCAACAGGAGATCATAGT
CGGTATAAATCGAATGAATATTATATTGGCTTTTTAATGCTTCGCCTTTTTGCAGACTTC
CCTGCCGGACGCATAAGGCCGCAATATCAATGCCCTCAATGTCTTTTAATGCATCAAGGC
AGGACAGCACAATTTTACCTGCCCCTACCAGCGCGATTTTCATGGGATAACTCCTGAGCG
TATTACCGGAATACCGCTGACTATACAAGATAGTCGCTATCGGTTATAGCCATCGGGTCT
TAAACAACAGGCCACATCGCGTGGCCTGTCAGCATGGAAGAACCGTTATCTGACGCTCTC
ACTCAGCCACGGATTTCTCATCAGTCGTTCCCATGCCCGCGTGACGTCGTCAGGTATATC
CACATGCCCAATAAAACCGGCGCCTGACGGGCCATAGCCGTTCTGGTCATCTCTCAGGCG
TTTAACCTCACCTAAAACCATCGCGATATAACGCTCCATCTCCCACACCTCCGGCATCTG
TCCGCCGGTAATCATCGGTTCGCCGCCAATTATAATGATCGAAGGGGTAAACACCGGCCA
ACTGATAAACCGGCTGTGCATTCCCTTCTTATTCCAGCTGAACAGGAAGGTTTCTGTCGT
ACGCCGTTGCATCAGGGGATCCTGCACCAGAATAATTTCCTGGCGCGCTATTTTTTTATC
AAGCACCAACTCCCGGCTAAAGTCGGCGTTTTCGCCACAGTTTCTGGAGGCGCTCTCAAT
AAATAGGTTATCCGCGGCGATATCGAATACGGTCATGGCGATGCTGAAAAGGATTTCTGC
CTCGCCTTTACCCGCAGTATCAATCGCGGCGGTCAGGCGGTTATTTTTTACCGCCTGTTG
CAACAACACCGTTGAATGCCCGAACCCGCCGCTCAATAAGACCGGAATATCCGCGTTCTT
CGCCAGTGTCAGCGCGCCGAAAATATTGGGCAAAATGGCATGACCGGCGATGATCATCAG
GTCGGGATTCATGGTTTTCGCCTGCGGAAAATCATCCAGCGCCAGCCAGTTTGCGATACC
GTTAAGGTCGTGAATCATTTCATCGGATAAATCCATAACACCTCTCCTGCCATCAGTATG
CACCATTCCATTCTCCCCCACCGCCGCTGGCGACCGCACATGATGAAAGGCCGCGGTCTG
CCGCCATAAAAAAACCGGGCCGAAGCCCGGTTATTTGACGTCACACGGCAGGATTATTCC
TGACCGGCGGGACGTGCCGCCAGCGCCGCCTGTTCCTGCTCGTACGCGCGCGCTTTTTCT
TCGTCGAACTGCCCTTCCCATTTGGCGACCACCAGCACCGCCAACGCATTGCCTACTACG
TTAAGCGCGGTGCGCGCCATATCCAGAATGCGGTCAACCCCGGCGATAAACGCCAGCCCT
TCCAGCGGAATGCCGACGCTACCCAGCGTCGCCAACAGCACCACAAAGGAAACGCCCGGC
ACACCGGCAATGCCTTTGGAGGTGATCATCAACGTCAACACCAGCACCAGTTCCTGCCAC
AGGCTGAGATCGATGCCGTACAACTGGGCGATGAAAATAGCGGCGATACTCTGATACAGC
GTGGAGCCGTCCAGATTGAACGAATAACCGGTCGGCACCACAAAGCTGGTGATGGCTTTC
GGCGCGCCATAGGCTTCCATCTTCTGGATAATACGCGGCAGCACCGTTTCCGAGCTGGCG
GTAGAGTAAGCCAGGATCAACTCATCCTTCAAAATGCGGATCAGCGTCGTGATGCGCAAC
CCACACAGCCGCGCCACCGTGCCCATTATCACCAGCGCAAAGAACAAAATCGCGATATAC
ACCAGAATCACCAGCTTAGCGAGCGGCCACAACGAGGCGAAACCGAAGTTGGCGACAGTA
ACGGAAATGAGCGCAAATACCCCGACCGGCGCGTAGCGCATGATCATATTGGTGACGCGG
AACATGGTTTCCGACGCACTGCGGAACACGTTCAGCAACGGTTCACGCTGTTCGCGCGCC
AGCGACGACAACCCGAGACCGAACAGCACCGAGAAGAAGATCACCGGCAGCATTTCGCCT
TGGGCCAGCGCGGCGAAGATGTTGGACGGAATCAGCGACAGGATGGTGTTCACCAGACTG
TGCGAACCGCTTTGCACATGCTCGGTGGTTTTCTCGTACTGGGAAATGTCCACCCGGGTG
AGCATCGACATATCAATGCCGTGCCCCGGCTGGAATACATTGGCCAGCGTAATGCCGATC
ACAATCGCCAGCGTGGTAATAATTTCAAAATACAGGATGGTTTTGAAACCGATGCGCCCC
AGTTTTTTGGCGTCGCCGACGCCGGCGATGCCCACCACCAGCGTGGTGATAACAATCGGT
ACCACAATCATCTTAATCAACCGGATAAAAATATCCCCGGCCGGGCTCAGGACGTTGGCG
ATCAACCATTGTTTGTCGGCCGGGTTTTCATGCAACCAGGCGCCAACGGCAATACCGATG
AACAACGCGATAAGAATTTGCCAGGCCAGGCTAACTTTCTGTTTTTTCATGATACGAATC
CATTGTCTGTACTCCCTGCGACGACTTGCCGATGGCTACATCACTGCCACCGGACATTCC
TGCGAATGCTGAACGACTACAGATGAAGGGGAGAGGTGAAGGTTATTTTTTGCACAATTA
CGTGACCCACAGGCAAACACGTGACTCACCAAAACAGAGTGCGTAATCAAATAGTTATTC
AATTAAAACGCGCAACTATTTGTATCGCAAAAGAAAATAAAAAGGCATAACCTGTTGTTA
TGCCGCGGCATGCTACTATCCCCTCCCCCTGAGATCAAGCGCTACGTTCGGGGATTTTTT
CATAATTATGCGTTTCGTCACTGTGCGCTGGCTGACCTTACGCCGCCGAAAAACACAAAA
AAATCCGACCGCGCAGGAACATCACGCGGCCGGGATTTTGGGTGCGGGCGGCTGAATCGC
CGCTTGTCAGATCTGATAATCGATCGCCGGTTCGTTATCTTCAGCGAACACCCGGGCTTT
GATGTCATCCTGCGTCAGTTCCGGGTTGCACAGTTGAATGAACTTCCAGGTGTGGTTGCG
CTGCAACTGCCCGCGTTTGAGACCGAGCCAGACCGTGCTGGCTTCAAACAGATGGTGTGC
ATCCAGCCGCACCAGACCGGGATCGCGCGTGGCGTCAAACGACATGTCGGCGACGATGCC
CACCCCCAGCCCCAGTTCGACATAGGTCTTGATCACATCCGAGTCCTGCGCGCTGATGGA
AATATGCGGCGTCAGGCCGGCGGCGGCGAACGCCCGATCGATACGGGAGCGGCCGGTGAT
GCCCTGCCGGTACGTAATCAGCGGCACCGCGCTGAGCTTATCCAGCGTGACCACCGGCTC
TTCCGCCAACGCGTGCCCTTCCGGCACCAGAATGGCATGATGCCAGCGGTAATAAGGAAA
TGCCGCCAGCGAATTCACGTTCATCAGTTGCTCGGTGGCGATGCCAATGTCCGCCTCGCC
GGATTCCAGCATCGCCACGATTTCGTCCGGCGTGCCCTGATTAAGCACCAGTTGCACCTG
CGGATAGAGCGCGCGAAACTCCTTGATCACCCCCGGCAGGCTGTAGCGCGCCTGGGTGTG
GGTGGTGGCGATCACCAGTTGCCCGACGTCATTGTCGCTGAACAGATTCGCCAACCGCCT
GATATGGTTGGCGTCGTTGAGAATACGCTCGGCCATGACCAGCAACTCTTTGCCCGGTTC
CGTCATGCCCAGCAGGCGCTTGCCGCGGCGGATAAAAATCTCAATACCCAGTTCTTCTTC
CAGCTCGCGGATGTGGCGACTCACGCCAGACTGGGAAGTGAACAGGGTATTGGCGACTTC
GGTCAGGTTATAGTTGCACCGCGCCGACTCACGGATAATCTTCAGTTGTTGAAAGTTCAC
GCCCTTGTCCCTTGTCCGTCGTTCTTGTTATCACTATTCATACGAAGTATTGTTATTCCG
TACAAATAAGGAAAACTTACTATTTATAACTTTTTGTGATATATCGCTGCGTATTATCCG
TCGCACAGCTTGTCCGTCGCACGGCTATAGTGTGCGGTTGCTTTTCGCCACACGCGTGAT
GGCGGGCATATAAAAGTATCAACAGGAAAAAACATGCTAAGTGGGATTTTTTTTGCCCTA
TCCGCCGGGCTGATGTGGGGACTGGTGTTTGTCGCGCCGCTGCTGGTGCCGGACTATCCT
GCCATGCAGTTGTCCACCGGGCGCTACCTGGCGTTCGGGCTAATCGTATTGCCGCTGGCA
TGGGTGGACCGAAAACGGTTGCAACAACTGACGCACCGCGACTGGCTGGAGGCATTCAAG
CTGGCGACGGTGGGCAATCTGCTTTATTACCTGTTCCTGACCGCGGCGATTCAACGCATC
GGCGTGCCGATTACCAGTATGCTGATCGGCACGTTGCCGGTGGTGATGGCGGTCAGCGCC
AACCTGTTGTACGGCCGCCACGATGGGCGCATGCCCTGGCGGCGGCTGGTTCCGGCGCTG
CTGCTGATCGCGCTGGGTTTACTGCTGGTAAATCTGGCGGAGCTGAACGGTGAAGCGGCC
GACGTGCCAACCGGGCGTTACCTTGGCGGTATGGCACTGGCGCTGCTGGCGCTCGTCTGC
TGGACATGGTATCCGCTGCGCAACGCGCGCTGGCTGCGCCAGAACCCGCAGCGACAGCCT
TCCACCTGGGCCACCGCGCAGGGTCTGGCGACGCTGCCGACCGCACTGGTCGGGTTCATC
CTGGTCAACAGTTACCTCGCCGTCACGACACCGGATTTTGCGCTGCCGTTCGGCCCACAG
CCGTGGCGTTTCGTCACGCTGATAGCGGTCATCGGCCTGTTCAGTTCCTGGCTCGGCACC
CTATGTTGGAATGCCGCCAGCCAGCGTCTGCCCACCGTACTGGTGGGGCCACTACTGGTG
TTTGAAACCCTGTCGGCGCTGACGTATACCTTTATATTGCGCCAGTCATGGCCGCCGCTG
ATGACCCTGACCGGTATTCTGTGCCTGATCGTCGGCGTGATTTACGCCATGCGCATTAAG
CTTGAACCGGTCGTCACCCGGCATTCTCCTGATATATCCGGCGCCTGACGCGACACCGCC
AGGTGGCGAGAGGCGTCGCTTGTCAGGATGAACCGCCGCGCCTTGTGATTATTCCTGCCG
CTGGCAAGCCCTGTCGTACCGTAATCACACATAGTAAAGAGACACAGCCTAAACTGATTT
GGCAAGAAAAACGCCGACATCCGACTCCACTTCTTCCATCTGCCGTAGCGCATCCAGCGT
ATCGCGCGCTTCCTGCTCGTCCAGCCGGCTCATGGCAAACCCGACGTGCACCAGCACCCA
CTGGCCGATCAGCGATGACGGTTGCCCGTCTTCCAACACCAGCGCCACATTGACCTCGCG
CCGCACGCCGCACACATCCACCCACGCCAGTTGATGATCCGCTGACGCCCATTCCACCAC
CTGCCCCGGAATTCCCAGACACATAACACCCATCCTGTTATTTGAAGTCACACGTTTCTA
CCCGACAGCTTAAGCAAATTTGATGCCAGCCGACATGATCCCGCCCAACCCGCGAGCAAA
GGGTTGGCAGTTCGATAGTATGTTGTAACTAACTGTCGTTATCCCCTAAAAAAACCGGCG
GGACTCGTCAAAAGTGTCGAGTTTTCACCCCCATCCGATGCTGTCGACGGTGACGATAAT
CGGGTAAAAACCGGCGGCAAAACGTCGTCACTAATGTCGAGCGGCAGGTTCGGCTGGCTA
CCGCTGATGGAACAGCTTTATCTAACTAACTGATTTTAAAAACCATCACTCCACTATTTT
TCTTATGGCATGGAATATGCTTCCGGCGCAGTAAACATTTCTATCACCCCGGAGGGTATG
GCTATGAACCGCTTCGTCATTGCGGAGCCAACGCGTTGTATCGGATGCAACACCTGTATG
GCGGCCTGTACGCAGGTGCATCGCCAGCAGGGCCTGCAGTCTCATCCGAGGCTGGCGGTC
GAGCGCGATGCCAGCGGCACAGCGCCGGTGTTATGCCGTCACTGTGAGGATGCGCCCTGC
GCCAGAGTGTGCCCGGTCAACGCCATCAGGCATCAGGACCACGCCGTGCTGTTGGACGAA
AACACCTGCATCGGCTGCAAACTGTGCGCCATCGCCTGCCCGTTCGGCGCCATCACGCCA
TCCGGCAGCACGCCGCTGGCAATCCCGACCACGTTTGATCACCACATCCCGCTGTCGCTG
CTGTCCGATGTACCGGTGAGTCCGCCGTCGGTTCACCCGATGCTGGCGTGGAACGCCGGG
GTGCGCAGCATCGCGGTGAAATGCGACTTGTGCGATTTCCGCGAACAGGGGCCGGAATGC
GTGCGCGTCTGTCCGACACGCGCGCTGTATCTGGTGGATGACGCCGCGCTGGACGACGCT
ATCGCCGCCAAACGCCGTCAGGCGGCGGAATGGCCCGAAGGCAACATCCCTTTTTCCTCC
ACCGGGACTGACAGGGAGCAAAAATTATGATGACGCCACTGCAATTGTTCACGCCACTGC
AATGGCTGGGCCTGTCGCTAGCGCTGTATCTGGCTGGCGCGCTGCTTTCGTTATGTCTGT
GCCGCCAGGAATCACTGGCGATTCGCTTAAGCGGGCTGTGCGCGCTGGCGGGCGGCTGTG
CCGGTGCGCTGGCAGCGGCACCCGTCCTGCTCGGCGGCGGCGTGCTGACCGCCATGTTCG
ACGGGCCGTTTAACGCGTTCGCTCACCTCACGCTGCGCTTCGATACCCTGGCCGCGTTCA
TGACGCTAGTGATCTCGCTGCTGGTGGCGGTGTCCGCCCTGTATTCGCTGGCTTATCTGG
AGGAGTACCGCGGGCGCGGCGCCTGGGCGATGGGGTTCTTCATGAACCTGTTTGTCGCCT
CTATGGTGGCGCTGGTGGTGGTGGACAACGCCTTCTACTTCATTGTGTTGTTCGAAGTGA
TGTCGCTCAGTTCCTACTTTCTGGTGATCGCCGATCAGGATGAAGAGGCTGTCGGCGCCG
GGCTGCTGTATTTCCTGATCGCCCATGCCGGTTCGGTGCTGATCATGATCGCCTTCTTCC
TGCTCTATCGCCACAGCAGCAGCCTCGACTTCGCCGATTTCCGCCACGCCGCGTTGTCGG
CGCCGCAGGCCTCGGTGGTGTTCCTGCTGGCATTCTTCGGCTTCGGCGCCAAAGCCGGGA
TGTTGCCGCTGCACGGCTGGCTACCGCGCGCGCACCCGGCCGCGCCGTCGCACGCCTCGG
CGCTGATGTCAGGCGTGATGGTGAAGATCGGCGTATTCGGCATCATCAAAGTCGGTGTTG
ATTTGCTGGGCGCTACCGAAGCCTGGTGGGGCGTGGTGGTGCTGGCGTTCGGCGCGGTGT
CGTCGGTGCTGGGGGTGCTGTACGCGCTGGCCGAGCACGATATCAAACGCCTGCTGGCGT
ACCACACGGTGGAGAACATCGGCATCATTCTGATGGGGGTCGGCGTCGGCATGATCGGCA
TCGCTACCCATCACCCGCTGCTGGCGCTGCTTGGCCTGCTGGGCGGGCTGTATCACCTGC
TCAACCACGCGGTGTTCAAGGGACTGCTGTTTCTCGGCGCCGGCGCGGTGATCTACCGCG
TCCACACCAAAGACATGGAAAAAATGGGCGGCCTGTCACGGCTGATGCCGCGTACCGCGC
TGGCGTTTCTGGTCGGGTGTATGGCGATCTCCGCCCTGCCGCCGCTCAACGGTTTCGTCA
GCGAATGGTTTACCTACCAGTCGCTGTTCACCCTCAGCCATGACGGCAGCATCGGTCTGC
GGCTGGTCGCACCGATCGCTATCGTGATGCTGGCGATCACCGGCGCGCTGGCGGCGATGT
GTTTCGTCAAGGTGTACGGCATCAGTTTTTGCGGCGCGCCGCGCAGCGAGAAAGCCGCTC
ACGCCCGTGAGGTCCCCTGGCCGATGACGCTCGCCATGTTACTGCTGGCGTTGCTGTGCG
TGTTGCTTGGCGTCGGCGCCAGCGTGGTGGTACCGGTGATGACCCGCATCGCGGCGGATC
TGGCGCACACCCCGGCCGTCATGATGGCCGCGGGGCTGGGCGTCTTCCCCGGCGACCACC
TGCAAACCCGCCTCAATACGCCGCTGATCTTCATCCTGCTGTTGGCGCTGCCGTTGCTGC
CGCTGATGCTCTACAGCCTGTTGCGCGGCCCGCGCCTCGGTTTTCGTCATAAAGGCACGC
CCTGGGCCTGCGGCTACGGCTATGAGTCCGCCATGTCGGCCTCGGCCGGCAGCTTTACCC
AGCCGCTGCGGGTGATGTTCGCGCCGCTGTACCGTGTGCGCAAAATCCTCAACCCGGCGC
CCGCGATGCAGCAGGCGTTGGAAAAGACCACGCAGGCGGCGGCGCGCATCGAACCGGTAT
GGGACGACCACGTGGTGATGCCGGTGGTCAGCGGCGTGCAGCGCATCAGCCGCGCGGTGC
AATGGATTCAGCACGGCGATTTCCGGGTGTACTGCCTGTATGTGGTGGCGGCGCTGGTTG
CCCTGCTACTGGCCACTCTGGCTTAAGGAGACCGGAACATGACATACGCTTCACTCGTTT
TTCCGCTGCTGGGCGCGCTATTGCAGGCCGTCCTGCTGATGGCGGCAGCGCCGCTGCTGT
CCGGCCTGTCGCGCGTGATCCGCGCCAAAATGCACTCCCGCCAGGGGCCGGGCGTACTGC
AGGATTATCGTGACATCGTCAAACTGCTGCGCCGTCAGGAAATCGCGCCCGAACACAGCG
GCGGCGTGTTTCGTCTGATGCCGTTCATCCTGCTCGGCACCATGCTGCTGGTGGCGATGA
CGCTGCCGGCCGTGACCGACAGTTCCCCGTTCGGCGCGGCGGGCGACGTCATCACCCTGC
TGTACCTGTTTGCGGTATTTCGCTTTTTCTTCTCCCTGTCCGGCCTGGACTCCGGCAGCA
CCTTTGCCGGCATCGGCGCCAGCCGCGAACTAACGCTTGGCATTCTGGTGGAACCGATTC
TGATGCTGGCGTTACTGGTGGTAGCGCTGGTCGCCGGCTCCACCAACATCGGCAATATCA
GCGTCAAACTGGCGAGCGGTCACTGGGTGTCCCCCACCGCCACCGCGCTGGCGCTGCTGG
CCTGCGCCTTCGCCACCTTTATCGAGATGGGCAAAATCCCGTTTGACGTGGCGGAAGCGG
AACAGGAGCTGCAGGAAGGCCCGCTGACCGAGTACGCCGGCGCCGGGCTGGCGCTGGTGA
AATGGGGCATCAGCCTCAAACAGGTGGTGGTCGCCACGCTGTTCCTGTCGATTTTCGTGC
CGTTCGGCAAGGCCGAAACGCTCACGGCGGCCGGCCTGCTGTGGGGAGCGCTGGCGCTGA
TCATCAAGCTGGTGGTGGTGTTCGTCATCGCCGCCGTTATCGAAAACAGCCTGGCTCGCG
GGCGCTTTCTGCTGACCGGCCGGGTGACCTGGCTCGGCTTCGGCGTGGCGGCGCTGGCGT
TCGTTTTCTACCTGACCGGACTATAAGGAGTCGGCATCCATCATGGAGAATATTGCTCTT
GCGACCCTGTTGCTGCCGTTTCTCGGCGCGCTGTGGATAGCTTTCGCACCGCAACGCCTC
GCCAAAGGGTTATGCACGCTGTTCGCCCTGCTGGCGACGCTCGGCATGGCGCTATTGGCC
TGGCGCTATCTTGACGGCGGCAAAACCGACCAGGTCGTCACCCTTTATCGTTATGGTCAG
GCGGACCTGTTCGGTTTCCTGTTCGACCGTATCAGCCTGTTGATCGGCTTTGCGGTGGTG
TCACTCGGCTTTCTGGTCAGCCTTTACTCCTGCGGCTACCTGACGTTGGGCAACCGCGAG
CATCCGCACGACGGCAGCAACCGTTACTACGCCTTCCTGCTGGTATTCATCGGCGCAATG
GCCGGGCTGACGCTGTCATCCACCATCCTCGGCCAGTTGCTGTTCTTTGAAATCACCGGC
GGCTGTTCCTGGGCGTTGATCGGGTACTACCAGAAACCGAAATCGCTGCGCTCGGCGCTC
AAAGCGCTGCTGGTGACGCATATCGCGTCCGTCGGCCTGTATCTGGCGGCGGCCTGGCTG
TTCGCCACCACCGGCACCTTCGCGCTCAGCGCCATCGCGCAGTTGGACGATAGCAGCAAA
ATCATTGTGTTCGGCGGCATCCTGTTCGCGGCCTGGGGCAAGTCGGCCCAGTTGCCGCTG
CATGTCTGGCTGCCGGACGCAATGGAAGCGCCGACGCCGGTGAGCGCCTACCTGCACGCC
GCCTCGATGGTGAAAGTCGGCGTGTATATTTTTGCCCGCGCCATTCTGTCCGCCGTCGAG
GTGCCGCACATCATCGGCGTGGTTGGCGTCATCATGGCGACCATTACGCTGGTGTACGGC
TTCCTGATGTACCTGCCGCAAAAAGACATGAAGCGACTGCTGGCCTACTCCACCATCACC
CAGCTCGCCTACATTTTTCTGGCGCTGTCGCTGTCTATCTTCGGCTCGCGCATGGCCTTC
GACGCCGGTATGGCCTACATCTTCAACCACGCTTACGCCAAAAGCCTGTTCTTTCTGGTG
GCCGGCGCGCTCAGCTACAGCTGTGGCACCCGCATGCTGCCGCAGTTGCGCGGCATGATG
AAACGTCTGCCGCTGCTGGGCGTGGGTTTCTGCGTAGCGGCGCTGGCGATCACCGGCGTG
CCGCCGTTCAACGGCTTTTTCAGTAAGTTCCCGCTGTTCGCCGCCGGGTTCGCGTTGTCA
CGCGACGTCTGGTGGCTGTTGCCGCTGCTGATCATCGCGCTGGTGGAATCGGTCGCCAGC
TTCGCCTGGTTCCTCTACTGGTTTGGACGTACCGTGCCGGGCGAGCCGTCCGAGGAGGTC
GCGTCGGCTACGGCGGTGCCGACGTCGATGAATCTGGTGCTGCTGGTGCTGATAGTGATG
TCGCTGTGCTCCAGCGTTATCGCCGCACTCTGGCTGAAATAAGGAACTCCCATGACTGGT
TCTCTTCTTGTCAACAATCTGGCTGGTCTGCTGATCATCACCTCGCTGTTGGTGATCGCC
GCCAGAAAACCCACAGTGTCCGCCGCGCTGTACGCGTTGCAGTCGCTGGTGCTGGTGCTG
ATCTTTGTGGCGCTGGGCGGGTTGCTCGGCTCCCACGAGCTGTATCTGTGGTCGCTGACC
GCCTTCATCACCAAGGTGGTGATGGTACCCGCCATCATGAGCTTCGCCTTCTGCCGGCTG
GCTGACCCGAAAGCCGACGGCGGCGTAATCGGCACCGCGACCCTGATACTGATCGCCACC
CTGATTGTGTTGCTGAGCTACTTTGCCGTCGCACCGGTGAAACTGCCGATGGTTAACGAC
CTTAAACCGGTACTGGCGGTGTCGCTCGGCCACTTCCTGATCGGCCTGCTGTGCATCGTC
AGCCAGCGCAACATCCTCAAACAGGTATTCGGCTACTGCCTGATGGAAAACGGCGCCCAC
CTGACGCTGGCGCTGCTGGCCTACCGCGCGCCGGAGCTGGTGGAGATCGGCATCGCCACC
GACGCCATCTTCGCCGTCATCGTGATGGCGCTGATGGCGCGCAAAATCCACCGCACGCTG
CACACGTTGGATGTTCAGCAACTGACCGCGCTGAAAGGATAATCACCATGACGACTTTGG
ATCTTTTTTCCCTGCTGCTGGGCGTGCCGTTTGTCGTCGCCCTGCTGGCGTTCGCCTGCC
GCTTTACCGGCACGGCGGCGCGCGGGCTGGTGAGCCTGATTCATCTGCTCGGTATCAGCG
CGCTGCTGCTACTGGCGTTGCTGGCAGTATGGACGGTGTACCAACAGGGCGAACTGCTGG
CGGCCCACCGCTGGCTGCATCTCGACAGCCTGAGCGCGCTGTTTCTGGCTATTCTCGGGG
TGATTGGCTTTCTCACCGGCCTCTACTCGATGGGGTATATGCGTCACGAGGTGGACGGCG
GCGAGATCAGCGTCACCACGCTGTGCCACTACTACGGCTTCTTCCATCTGTTTCTGTTCA
CCATGTTGTTGGTGATCACCAGCAACAACCTGATCCTGATGTGGGCGGCGATTGAAGCCA
CCACGCTAAGTTCGGCGTTTCTGGTGGGCCTGTACGGCCAGCGCTCGTCGCTGGAAGCCG
CGTGGAAATACATCATCATCTGCACCGTCGGCGTCGCTTTCGGCCTGTACGGCACGGTAT
TGGTGTACGCCAACGCCGCCAACGTCATGGCGGAGCCGGGCAACGCCATTTTCTGGACCG
AGGTGCTGCAACACGCCGGCGAACTGGACAGTACGCTGATGCATCTGGCGTTCATCTTTA
TTCTGATCGGGTTTGGCACCAAAACCGGCCTGTTCCCGATGCACGCCTGGCTGCCGGACG
CCCACAGCGAGGCGCCCAGCCCCACCAGCGCCCTGCTCTCCGCCGTGCTGCTCAACTGCG
CGCTGCTGGTGATCGTGCGCTACACCATCCTGATCAGCGCTGCCATCGGCCCGGAATTTC
CGCAACGGCTGTTGTTGGTGTTCGGTTTGCTGTCGGTGGCCGTCGCCGCGTTCCTGATTT
TGGTACAGCGCGACATGAAACGCCTGCTGGCCTACTCCAGCGTGGAAAACATGGGGCTGA
TCGCCGTGGCGCTCGGCATCGGCGGCCCGCTCGGCATTCTGGCGGCGCTGCTGCACACGC
TGAATCACAGTCTGGCGAAAACCCTGCTGTTCTGCGGCTCCGGCAATGTACTGCTGAAAT
ACGGCACTCGTGATATGGACGCGGTGAAAGGCATCCTGCGCGTCGCGCCGGTGACAGGCG
CGCTGCTGGCCGGCGGCGCGCTGGCGCTCGGCGGTATGCCGCCGTTCAACATATTTCTGA
GCGAATTCATGACGGTTACCGCCGGCATCCACGCCGGTCATTTAGCGCTGGTGCTGGTGT
TGCTGGCGCTGTTGACCGTGGTACTGGCCGGGCTGGTGCGAATGATCGCCACCAGCGTGC
TGGGCAGCCAGCCGGAAGCGGTCAGCAAGGGCGAGCTGGGTTGGCTGACCACCGCGCCGA
TGCTGATTTTACTGGTGTTGATGCTGGTGATGGGCACCCGCATTCCGCAGCCGGTCATCC
ATTTGCTGGAGCAGGCCACCGCGATTGTTTTAAACGGCAACCATGCCGGCGAGCCAACGC
CGCCGAGTCTGGGCTGGCCGTCGCTGAGCGCCCGCGCCAACACGCCGGGTACGACTACTC
TGAGTACCATCACTCTGGGTACCACCACTCTGGGTACTACCACGCCGGACACCGCGCCTG
CTTCATCGTTAACCCCTTCCCGTCAGGAGATGTACCGTGATTAATTCATCCGCCGCGACC
AGCGCTGAAAATTTAGGTGCTAATTATGTCGCCCATGTCAGACAACAGTTTCCGACGGCG
ATTCTGGAAGAGGAACGGCAAACCGCCAATCAGCTGACCCTCACCGTCAAACTGCATCAG
CTGCCGGAGGTGGTGGAATACCTCTACTACCAGCACGGCGGCTGGCTGTCGGTATTGTTC
GGCAATGACGAGCGCACCCTCAACGGCCATTTCGCCATCTACTATGTGCTGTCGATGGAA
CAAGGCGAGAAGTGCTGGGTGGTGGTGAAAGCGCTGGTCAACCCGACGGTGCCGGAGTTT
CCGTCGGTGACGCCGCGCGTGCCCGCCGCCGTGTGGGGAGAGCGCGAGGTGCGCGACATG
TACGGGCTGATCCCGGTCGGCCTGCCGGATGAACGCCGGCTGGTGCTGCCGGACGACTGG
CCGGACGATCTCTATCCGCTGCGCAAAGACGCGATGGATTACCGTCAGCGCCCTGCCCCC
ACCCGCGACGACGAGTCCTACACCTTCATCAATGAGGCGACCCGCGACACCCGGGTGGTG
CCGATCGGCCCGCTGCACATCACTTCCGACGAACCGGGTCACTTCCGGTTGTTTGTCGAC
GGTGAACAGATTATCGATGCCGACTACCGCCTGTTCTATGTCCATCGCGGCATGGAAAAA
CTGGCGGAAACCCGCATGGGCTACAACGAAGTGACATTTTTGTCCGACCGGGTGTGCGGT
ATCTGCGGTTTCACCCACAGCGTGGCCTACACCTCGTCCATCGAGAACGCCTTGGGCGTG
GTGGTGCCGGCGCGCGCGCATACTATCCGCAGCATTCTGCTGGAGGTGGAACGCCTGCAC
AGTCACCTGTTGAATATCGGGCTGTCCAGCCACTTTGTCGGTTTCGACACCGGCTTCATG
CAGTTCTTCCGGGTACGCGAAAAATCGATGCAGATCGCCGAGATGCTCACCGGTGCGCGC
AAAACCTACGGTCTTAACCTGATCGGCGGCATCCGCCGCGACATCCTGAAAGAGGACCGG
TTGAAGACCATCAAGCTGATCCGTGAAATGCGCGAAGAAGTCACGCAGTTGACCGATATG
TTGCTCAACACCGCCAACATGGCGCAACGCACCCAGGGCGTCGGCGTGCTGAACCGTCAG
GTGGCGCGTGACTACAGCCCGGTGGGACCGATGATTCGCGCCAGCGGTTTTCAACGCGAC
GTGCGCGTCGACCACCCGTTCGCCGGCTATCTGGACCTGCCGATGGAGTTGCATCATCTC
GACGGCGGCGACGTTTACTCCCGCGTACTGGTGCGGGTGCGTGAGGTGTTCACCTCGCTG
GCGATGATCGAGTTCGGGCTGGACAACATGCCGGACGGGCCGATTCTCAACGAGCATATC
CATTATCAGCCGCACAAGTTCGCGCTGGGCTTTACCGAAGCGCCGCGCGGCGAAGACATC
CACTGGAGCATGACCGGCGACAACCAGAAGCTGTTCCGCTGGCGCTGCCGCGCCGCTACC
TACGCCAACTGGCCGGTGCTGCGCTTTATGCTGCGCGGCAACACGGTGTCGGACGCGCCG
CTGATCATCGGCAGCCTCGACCCCTGCTATTCCTGTACCGACCGCGTCACGCTGGTGGAT
GTCCGCAAGAAGAAAGTCACCACCGTGCCGTACAAAGAGATCGAGCGCTACGGACTGGAA
CGCACCCGTTCGCCGCTGAAATGAGGGAGGCCCCATGATTAAACTGTTCAAAACCATCCT
CAAAGCGGGCAACAGCACGGTGAAATACCCGTTTGCGCCGCTGGCGGTACCCGCCGGATT
TCGCGGCAAGCCGGAGTACGACCCGGCGCAGTGCATCGGCTGCGCCGCCTGTACCATGGC
GTGCCCGGCCAATGCCCTGACGATGGCTAACGACCTGGACAACGGCACCCGTACCTGGCA
GTTGTTCCTCGGCCGTTGCATCTTCTGCGGCCGCTGCGAGGAAGTGTGCCCGACCCGCGC
CATCGTACTGTCGCAGGATTTCGAAATGGCGGTCGCCAGCAAGGCCGACCTGTATCAGCG
CGCCACCTTCCAATTGCTGAACTGCCATGTCTGCCAGCGGCCGTTCGCGCCGCAGAAAGA
GGTGGAGTACGCCATGGCGCTGCTGGCGCACGCCGGGGTGCCGGAAAACGAGGTGGAAGC
GCGTCGCCATCAGTTCGAAACCTGTCCGGACTGCAAACGCAAACAGAATATGAACCATCA
GGGCAACGTGCGGCTGAGCCAGCACCTGCCCGCCCCGACCACTCACAAGGGGAATGCGCA
ATGAGTATGCTGCCCAACGGGGTCGATCACTACCGTACTACCCCAATTACGCTCGACGAA
CAGGCCCAACAGCTGAAAAAGACGCTGCTGAAGGATATCCAGCGTTCCGCCTACGTCTAC
CGCGTGGATTGCGGCGGCTGCAACGGCTGCGAAATCGAGATCTTCTCCGCCATTACGCCG
CTGTTCGACGCCGAACGCTTCGGCATCAAGGTGGTGGCGTCGCCGCGCCACGCCGACATT
TTGCTGTTTACCGGCGCGGTGACCCGCGCCATGCGAAGCCCGGCGCTGCGCGCCTATGAG
TCGGCGCCGGATCCGAAAATCTGCATCTCTTACGGCGCCTGCGGCTGCGGCGGCGGCATC
TTCCACGACCTGTACTGCGTATGGGGCGGCAGCGACAAAATCGTGCCGATCGACGTCTAC
ATCCCCGGCTGCCCGCCGACCCCGGCGGCGACGATTTACGGTTTTGCGGTAGCGTTGGGG
CTGCTGGAACAGAAACTGCACGGCAGCGACCACCAGCAGGCCGAGCATGAACAAGCGACG
CTGATTCATCCGGCAGTGCCGCTGGATTTGCGGGTGCGGGTAGAACGGGAAGCCCGTCTG
ATGGCGGGGTATCGTCAGGGGCGTGAAATCAGCGACCGTTTCCTCGATTTGCTGGAAAAC
CAGCCGCTGGAAGGCTTTGAACACCGCGTCAACCGTTGGCTCAACCAATATGACGACCCA
CGGCTGAACGAGATTGTCGGCCATCTGCTACAGATTTATCACGCTATGCTGCGCGGGGAG
ATCCTGTCATGAGCAGCGTGCGTTTTTATGCCCTGAACCGCAAGTTTCTCGACAGCCGCG
ACAAGATACCGGAGCAGGCACAGCAGGTGATGTATTACTCGCTGGCTATCGGTCATCATG
TCGGCGTCATCGACTGCCTGAAACAGGTGTTGCATTGCCCGCTGGCGGAGTACGAAGGCT
GGGTCGGCCAGTTGAGTGATGAGGAGGCCCGCCGCAAGATGCTGGGTTTGCTGCGCTTTG
GCGAAATCACCATCGACCACACCCACACCGTGCTGCTGGGCAGTGCGTTCACCGCACTGG
CAGCGGCGGATCGCTACCCGGAATGGACTGCTACGCTGGTGGACTATCTGGCCGCGATGC
AACGGGAACCGGCTATTTATCTGATGGTGAAGCGCCTTGATGATTGAACATCCTTTACAC
ACCGACGCCCCTTTATACATCGAAAATATCGTGCTGACCGTCGGCAACACCCTGATGGGG
GACGACGGCGCCGGCCCGCTGCTGGCGGAACGCATGAGCCAACAGCCGGTGGCGGGCTGG
TCGGTGATTGACGGCGGCGCTATTCCGGAAAATGCCGCTCACACGCTGCGGGAACTGAAG
CCTCGGCGCCTGCTGGTGGTAGACGCCACCGACATGGGGCTGACGCCGGGCGACATTCGC
ATCGTCGATCCGGACCGTATCGCCGAAGACATGCTGATGAATACCCACAGCCTGCCGCTG
AACTACCTGATCGACAGCCTGAAGGAGGACATTCCCGAGGTGATTTTCGTCGGCATTCAG
CCGGCGCTGGTGGCGTTCTATTTTCCCATCAGCCCGGAAGTCACCCGGGCGGTGGACACT
CTGTACCAGCGATTATCCGGCTGGGAGGCAAATGGCGGCTTTGACGTGCTGAGGTGAAGC
GCTCGCGCAATTGACCTGATATGGCGGCGGGCGGAGCAGACGCCAGCCGCCCCTGACCGC
AATCCCGCAGCCTATTTATTCTTCCAATTGCAGATCTTCCAATTGCAACTCTTCCAACTG
CAGCACGGTATGCGCCAGGCTGACCACCGTCGCCAGGCTGACATGGGTATTTTTATTCAG
CGACTTATACAAGCTGGTGCGACTTTTCGCCCCCGCCTCTTTGGCTACGGTGCTGTTGCC
ATGTTTTTCCACCGCGATTTTCAACGCTGCTTGCAGAATTTCCGGCCGGTTTTCAATCAC
GGCATCATAGAAGGCGCGCGAGATGACATCGGCGAAGTGCCTTTCTCGCACCGCCAGCGT
GTGGCTGACATACTCCCCTTTTTTCCGCAATTCTGACGCGGAAATCTTAATATCCGGCAG
CCATTCCAACGCGCCATCCGGCAACAACCCAAACTTGATAAATAGGCTGACGTCCGAAAA
TACTGGGCTGGACGCATATTGATAAAGATTAATGTCGCAAACCAGACCATCGTCATAGGT
CAGGCGCAACGAAAAATCACCAATAACGTCAACTTCCACGATTTTATGCATAAATGCCTC
ACAATTTTCCTGGATTTCTCCCCACTACCGCCCGTTCCCACATACTCAGCAGTTGTTCCC
GATGGGCCCTGATATGCGCAAGCGCCATCTTGCGCTTGTTATTCGGCAGATATCCTTCGA
TCTCGGTTCCAGTACGAATACTGATGATCAGCTCATGGTTGCCGTAGCAGACATGTACAT
GCGGCAAGTAGTGCCGCTCATCATCATAAAAGTACAAATGGAAAATTAGCCCTGCCAGTC
TATCAACCTCAGGCATTGGCACTCCTTGTCAATGAGCAGAGTAACACTGTATCCCAAAGG
ATACAATCATCCTATTTTCAGTCTTATCGCCGGTAAAAGGCTTCATGTTGATTTCACTGA
ACAATAAACAGCCATTGCGCGCCGCTGAAGTATGCAGGTAAAGCGCCCTGGCCCTGAAAC
CACAATCCTGAAGCCACAATAAAGGCCAGGCTTTCTAACCTCGATAGGCTGTTTTCAGAG
ATGGAACGCGCTTCGCAACAGATCGGTTTTTATCTGTCTGTCGCCGTGGCCTACACCGCG
CCGGGCACACGTCGTCAAATCTGCCGAACCTCGTCGACTGACACTCGTCACCGGCCGGTC
ACTGGCGGTCTTTCTCCAAAGAAATCACTTTAAATTTCTTATAAATCAAATTACTAAACC
ATAAGCGTTCATTCTGGCATAAACCCTGCTTTATATGTGGTGATGTGTCGGCGGCCGAGC
CGTCGACATCACCCTTAGTCCATCAGAGCCGCGGAAGGAGACCCTGTCATGAACCGGTTC
GTTTTAGCAGACCCCAGGAAATGTATTGGCTGCCGTACCTGCGAAGTCGCCTGCGTGCTG
GCGCACAGCGACGGCAACCCGTCGTCGCTGTCGCCAGAACATTTCACACCGCGCCTGAAA
GTGGTGAAGGGGCTGAATGTCAGCACCACGATCCAATGTCGCCACTGTGAAGATGCGCCC
TGCGCCAATGTTTGCCCTAACGGGGCGATCGTACATGCCGGCGATCATATCCGGGTGCAG
CAGGAAAAATGCATTGGTTGCAAAACCTGCGTGGTGGCCTGCCCGTACGGCGCCATGACG
GTGATCAGTAAACCGGTGGCGCGTATCAGCCATTATCAAACGCTGGGTAACTGCATCAAG
GCGGAAGCGCACAAGTGCGACCTGTGCGAAGGACGCGCCAACGGTCCGGCCTGCGTTGAG
GTCTGCCCGACCAACGCCCTGCGCCTGATCAGCCGGGAGGACATTCAGGAAATGATCCAA
CGTAAACAGCGGCGCGCAGCACTCGATGAAGCCGCGGAAATGAAATTCTGAGCGTGCCGT
CGGTACGATGAAGGAGAGCAATGTCATGCAGAAAGTAATTACCGTCTGCCCTTACTGTGG
GTCAGGCTGCAAAATTAACCTGTTGGTGGAAAACGGCAAAGTGGTCGGCGCGGAAGGCGC
CAACGGCCTGACCAACGAAGGCGAGCTGTGCCTGAAAGGCTATTACGGCTGGGATTTTCT
CAACGACACCAAGCTGTTAACCCCGCGGCTGAAGCAACCGATGATCCGCCGCCAGAAAGG
CGCGCCGTTTGAGGTGGTGTCCTGGGACGAAGCCATCGACTTCGCCAGTTCCCGCCTGAA
AGCCATCAAGGAGAAATACGGTCCGGACGCCATCATGCACACCGGTTCGTCCCGCGGGCC
GGGCAACGAAACCAACTATGTGATGCAGAAATTCGCCCGCGCGGTCACCGGCACCAACAA
CATCGACTGCTGCGCCCGCGTCTGCCACGGCCCTTCGGTCTCCGGCCTGCAGGTGACGCT
GGGCAACGGCGCGATGAGTAACTCGATTTGCGAAATCGAACACACCGACTGCATTCTGGT
GTTCGGTTACAACGCTGCCGATTCTCACCCGATTGTGGCGCGTCGCATCATCAAGGCTAA
AGAACGCGGTGCCAAAATCATCGTCTGCGACCCGCGTCATATCGAAACCGCCCGCATCGC
CGACCTGTGGCTGCCGCTGAAGAACGGCTCCAATATGGCGCTGGTCAACGCCTTCGCCAA
CGTGCTGATCAATGAAGGGCTGTATAACGCCAATTTCGTGGCGCAGCATACCGAAGGGTT
CGAGGAATACCGCAATCTGGTGGCGAAATACACGCCGGAATACGTGGCGGACATCACCGG
TCTCGACCCGCAGTTGATCCGCGACGCCATCCGCCTGTACGCCGCCGCGCCGTCCGCCAC
CATTCTGTGGGGCATGGGTGTCACCCAGTGGACGCAGGGCGTGGACGTGGTGAAAGGTCT
GTCCGGCCTGGCGTTGCTCACCGGTAATCTCGGCCGCCCGAATGTCGGCGTCGGCCCGGT
GCGTGGTCAGAACAACGTACAGGGTGCCTGCGATATGGGGGCGCTGCCGAACCAATTCCC
CGGCTACCAACAAGTCACCGACGCGGACGTGCGCGAAAAATTCGCCAAGGCCTGGGGCGT
GCCGTCGCTGTCCGACCGCATCGGCTACTCGCTGACCGACGTGCCGCACATGATCAAGGA
AGGCAAGATCAAGGCCAACTACCTGATGGGCGAAGACCCGCTGCAGACCGAGCCGGACCT
GTCGGTGGTGCGCGAAACCTTCAACCAGTTGGAATTGTTGATCGTTCAGGACATCTTCAT
GACCAAGACCGCCGCCGTGGCGGACGTGATCTTCCCCGCTACCTCCTGGGGCGAGCATGA
AGGGGTGTATTCGGCCGCCGACCGTGGCTTCCAGCGTTTCTACAAAGCGGTAGAACCGCA
GGGCAATGTGAAACCGGATTGGGAAATCATCAGCCTGATGGCGACCGCGCTGGGCTACCC
AATGCACTACAACAACACGCATGAAATCTGGGATGAGCTGCGCAATCTGTGCCCGCTCTA
TTACGGCGCTACCTATGAGAAAATGGGCGGACTAGGCTATGTACCGTGGCCGTGCCTGAC
CGAAGACAGCCCAGGCACGCCGTGGCTGTACGCCGGTAACCAGTTCGACCGCCCGAACGG
CAAAGGGTTGCTGTTTGCGACCGAATGGCACCCGCCGATGGAGCAGACCGACGCCAACTA
CCCGCTGGTACTCTCCACGGTGCGCGAAGTCGGTCACTACTCCTGCCGTTCCATGACCGG
CAACTGCACCGCGCTGCAAACATTGGCGGACGAACCGGGCTACGTGCAGATGAACCCGGA
AGACGCCGCTCATCTCGGCATTCGCGATCAGCAACTGACGTGGGTAGCGTCACGCCGCGG
CAAGGTAATCAGCCGGGCGATGGTCAGCGAGCGCATCAACAAAGGCGCGGTTTACATGAC
CTATCAGTGGTGGATTGGTGCCTGTAACGAGCTGACGCTGGACGAAGTGGACCCGATCGC
CAAAACACCGGAATACAAGCATTGCGCGGTGAAACTGGAACCGATCGCCGACCAAAACTG
GGCGGAGAACTACGTCGTACAGGAGTACAGCGCACTGAAGGCCCGTCTGCGTAAAGAAGC
GGAAGTGGCCGGTTAATCCTTCGCCATCAACCCTTCGCCATCCTCCTCGTTCGGGGAGGA
TGGCTTTTTCAGTCCGTCTCACAACCTCATCGTTTCAATCACCAAAATCAGGAAATTCCC
TCGATTTCCCGGGCGGAAATCCCCATGCGTTGCATGCGCGACAACAGCGTGGTGCGTTTA
AGCCCGAGCCGGGCGGCGGCGCCTTTCGGGCCGGCGACGATACCGTTGGTTTCCCTCAGT
ACCCGGATAATACGCTCGCGCTCCGATTCCTCTTCAGCATCCAGTTGCCCGGATGACGGC
TCGGCCGCCACCGGCGGCGGCGTAAGGTCGCGGTGCGCAGGTTTGGGCACCTCCAGCGGC
GACAGGTGATGCTGCAATTCATCCATTTGCAGATTGAGCGTGGTGCCGCGCGTCAGGATC
ACCGCGCGCTCTACCACGTTTTCCAACTCCCTCACGTTGCCGGGCCACGGCAAACGGCTC
AGCTGACGCAACATGTCGGACGGAATGCTGTCGATGGTACGGTTCATACGACGGGCAATC
TTGCGGGTGAAAAACTTCACCAGCAGTGGAATATCTTCCGGCCGCTCGCGCAACGGCGGA
ATGACGATGGGAAAGACATTGAGCCGGTAATAAAGGTCACTGCGGTACTCGCGGTCCGCC
ACCATCTGCTTCAGGTCGCGGTTGGTGGCGGCGATCAACCGCACATCCACCGGAATCACC
TTGCTGCCGCCCAGCCGCTCGATCTCCCGCTCCTGCAGCACCCGCAGCAGTTTGGGCTGC
AATTCCAGCGGGATATCGCCCACCTCATCCAGAAACAACGTACTGCTATCCGCCAGTTCA
AACCGCCCCTGACGCTGGCTGGTGGCGCCGGTAAACGCGCCCTTTTCATGGCCGAACAGG
TCGCTTTCCAGCAGGCCGGACGGAATGGCGGCGCAATTCATTTTCACCATATGCTGGGCT
TTACGCTGGCTCAGGCTATGGATAGCGCGGGCAATCAGTTCCTTGCCGGTGCCGGTTTCC
CCCAGAATCAGCACGGTGCTGTCGCTGGCCGCCACCATCTCTACCTGTTCCAGCACCTGG
CGGATCGCCGCACTGCGGCCGATGATTTCGCCAAACTCATCGCCGCTGCGCTGATGGATA
TGCTCGGTAAGCTGTTCGGTAAGGTAGAAGTTTTCATGGATCAGCGAATCCTTCAGCCGG
GTGATCTGCTCATAGGCCAGCGCGTTATCCAGCGCAATGGCGATACGCGCGGCAATCTGC
CGCAGCAGCCGGAGATCCGCCTCGCTGACCGCCAGCGCTGAGCGGTGCGCCAGCTCCAAC
ACGCCCAGCGTCCGGTTGCCAAACGCCAGCGGCAGCAGGCAGACGTGAGACAACGCATTG
TCGAACCACTGGCTGAGCGGGCGCGGTTCGCCGGTTTGGGGGCGTTCCGTCACCCGTACC
AACTGCGGCTGATGCTGCGCCATCACGCCGTCTGCCAGCGTTTGCGCCCGATCCACCTCG
CCTTGCGCCGTTTTCGGCGCGCCGGCCGGCGGGTAAACGGTGGCGAGATACTTGAGCCTT
TGCGCTTCGCCCTCGCCTTCTTTTAATACCAGCGCGATAAAATCGATGCCGAAAAAGCGG
TGGATTTCGCGCGACACTTCCAGCGCCAGCGCCTTCAGTTCCAGTTTGGAAATCACGGTG
TTAGTGACATCCACCAGAATGCGCAGATGGTCGCGCTCATGGCGCAACCGCTCCTCTTCC
TGCAGCACCTGTTCGCGCTCGCGAATGGTTTCCACCACCAGCGCTACCACCCCGGCCAGC
GCCTGGAAAAAATCGAGTTCGTTATCGGTGAAACGGCTACCGTCGGTCTTGAGGAACTCC
ACCCCGCCCAACCCGCGGTGCGTGCCACGCAGCGGCAACTGACAATAATCACTCAGGCCG
GCGTAGGCCGGCTGGTCAGTCAGGTGGGGGAAATCACGCTGAAAGTGTGGACGATCGCAA
TGCAGCGGGGTCTGCGTGCTCCACACCACCCCGCCAGGCCCGTTAGCCAGCAGAATCGCC
TCTTCGCTGCACTGGGTCTGCCCGGATTCGCGGTCGTGGCGATAGAAATTCATCTGGTTA
TGCAGCGGATCAAGCAGGATCAGGTTGACCCGGCCAAAGCGCACCACCGAAAACGACACG
CCATCCAGCGCCCGCAACAGGTCAGGAATGGTGCGTTGTTGCAACAGTGACTGAGAAATT
TTCAGCAAGGCATCCTGCCACAGAATAGACAGTCGGGACGGAGTGTCTGTCAGTCGTGTC
GCCATAACCACCGTAATCCAATTTCCATAGATAGTGTGGGGAAATAGTGTAAGAGCTTCA
CTACGGAAATGACACGTCGCCTCACCAATAGCTTGATCTGAATCGTACTAAACCGGAGCA
CGCCGGCGACAAGCGGTTACCCGATGAGCGATTACCACCTGTCGCGGCAGATAATAATAA
GAACCGTTTACTATTGTGGCTGTATTTTATACAGGTGATATTACCGATTCTTGTTGAGGC
AATATTGTCTTGGCGCGTCGCCATCACGCTGGATTGATTAAGATATCGTCATATTAAAAC
TAAAATGCAACACTTCAATTACATCCCGAAAAAAGAAAACAACATTTATGGCCCTGCCGA
TGCAATTAAAGCAGGTCATTAAAATTACTGTTGTTTTTATTCAATTGCGATACGGGCTTT
CCTGTATTACGCCAGATTATATTTTCATGAATAGAAGGGTAATTCTTGTTTATTAATCAC
TCATGTCATCAACCAATAATAAAATAGTGAGCGGATAAAAATGGTTCAGCGACGATTATT
GGATTTATTGCTGACTCAGGTGGAGATATAAGAAAAAGTTATGATTAACGCAAAATCCGC
CTGCCGACGCACAGAAATAAATACACAAGTTATTGATAAGTAAAATGTTATATAAATAAA
TACACCTGATTTTTTCAAGGCTTTTAGCCATGAACAGCAGGGAAATAGCACATTTATGGC
CTCATTCAGTGATGCATTTCATTTTATCAGCAGAAAAAAAGGGCAAAAATCCGATTTCGT
TGTAATATTTCGCGCGGCAGACACAACACCCCACAAACAAAGCAGGGTATCGGCCTGCGT
ATGTCTCACGACATCTCTGACCGCTACGCTGCAATAACACTGTGTGTTGTCTGAATACAT
TCATCAACATGAGGTTAATATGCAAAGGCAGAAGTTATTAATACAGATAATGCTGGCGAT
CGTGCTCGGTATTCTGATTGGCTGGGCATGCCACAACTATCTGGACGGCGCCCGTGCCAA
AGAGGTGGCGTCTTACTTTAATATGGTTACCGACATCTTCCTGCGTCTGATCAAGATGAT
CATCGCGCCGCTGGTGTTCGCCACTCTGGTCTCCGGTCTGGCCAGCATGGGTAACTCTTC
TGCCGTGGGCCGCGTCGGCCTGAAAGCTATGACCTGGTTCGTTACCGCGTCTTTCCTGTC
GCTGCTGATCGGCATGATGCTGGCGAACTTCTTCCAGCCGGGCACCGGCATGAATCTGGT
CGCCCCGGTTAACCATGTCACCACCGGTCTAAATACCGATGGTTTCACACTGAAAAACTT
CATCAGCCATATCTTCCCGAAAAGCATCGTGGAAGCGATGGCTAACAACGAGATCCTGCA
GATTCTGGTGTTCTCACTGTTCTTCGGTTCTGCGCTGGCTTACGTTAAACACCATAACAA
ACAGGCCAACTTCATTCTGTCCACCATCGAAGAACTGGCCAAAGTGATGTTCCGCGTGAC
CGACTACGTGATGGCGCTGGCGCCGATCGCCGTATTCGCCGCCATTGGTTCCGCCATCAC
CACTCAGGGTCTGGGCCTGATCTACGACTTCGGCAAGCTGATCGGCGAGTTCTATCTCGG
CCTGGCACTGCTGTGGGCGGTGCTGTTCCTGGTAGGTTACGCGTTCCTCGGCCGTTCCAT
CGCGGTGCTGGCCCGTCTGATTCGCGAACCCACCATGCTGGCATTCGCTACCGCCAGCAG
CGAGTCAGCTTACCCGAAAACCATGGATGCCCTGACGCGTTTCGGCGTGCCGAAGAAGAT
CACCAGCTTTGTATTGCCGCTGGGTTACTCCTTCAATCTGGACGGCTCCATGATGTATCA
GTCGTTCGCAATCCTGTTCATCGCTCAGGCGTACAACATTGACCTGAGCCTGACCCAGCA
GATCCTGATCCTGCTGACGCTGATGATCACCAGTAAAGGCATGGCCGGCGTCGCGCGCGC
CTCCGTGGTGGTTGTGGCCGCCACGCTGCCGATGTTCAGCCTGCCGGAAGCCGGTATCCT
GCTGATTCTGGGTATCGACCAGTTCCTGGATATGGGCCGCACCGCGACCAACGTTATCGG
CAACAGTATCTCGACCGCCGTGGTGGCCAGTCTGGAAAAAGGCATCACCGACGACGAGGA
AGAGACCGGGGTGGAAGTGGTGCTTCAACAGGTCAGACAGGACGCCTGATTACGCCCGAC
AACACGTCAGACAGTGAGTGAGTCAGACAGCGGCCATCCGGCCGCTGTTTTTTTATTGCG
TCGAACGCGGCGCCGTCATCGCCCGCCAGAATGACTCCGACGCTACGTTGAGTCGCGCAT
CCAACCGGTACAGATACACCTGCATCTTCATCACCGCCTGATCCAGCTTCAGTACGGTCA
GTTCCTTATGCGCCAGTTCATCGCGGATGGAGTAGTCCGGCAGCCAGGCGATGCCGTGGC
CCTGCTTCACCATCCGCTTGAGCAAATCGCTCATTGAGGAGACAAAGCTCACGGTAAAAC
GCTCGGGCGCCAGAGTGGCAAGATAGCGGTTGACCTGACGCCCCATGTAGCTGGTGTCGG
TGTAGTTGAGCAGCGGCAGCCCGACGGCGCGGATATCAAACAACGGTTTGCCGGCCGCAT
CGCAGGCGCACACCGGGTACAGGGTAGAATCCATGATGCGGGTATGGCGAAACGGTTCCG
ACATCAGTTCCTCGTTGTAAAACGAGAAAATGAAATCGCTGCGCCCTTCTTTAAGATTAC
GTACCGCATCATCCACATCGATGGATTCGACATAGAAAATTTTCTCCTGCCGGTCTGGCA
CGGTTTTGAGCAACTCGGGCATCACAAACACCGACAGCGAGTGCGCCGCCGCAATCGTGA
TCTTGTTCTTGTAATGGCTGCCGCCGTGCAGTTTGTGAATCTGGTATTCCAGATCGTCAA
GGGTGTTGCGGATATGGGCGTGAAAAATCTTGCCCTGTTCGGTCAGTTGCAACGGCTGAG
CGCTGCGGTCGAAAATATCGAACCCTACCGCCTCTTCCAGCGCCCGGATCCGTCGGCTGA
ATGACGACTGGGAAATATTGCGCGTCTCGGCCGCCAGCGTAAAACTGCGGTGCTCCTCCA
GGGCGATAAAATCGTATAACCATTTGGTTTCAATGTTATTCAGCATCGACGGCCACCTTT
TAGAAAAACGCATTATGCGCATAACACCAGTGAAGTTATGCAAAACATACATAGAGGATG
GGAATTTCGCAATTCACATTTCCAGGCGCTGTGCGATGATTTTTCCACTTCAACATCACC
ATCAATGAGGCGGAAAACGTGAATCCTGTAGTCGGCATTCTTGGCGGCATGGGACCCGGT
GCGACCGTGGATGCCATGCAAAAACTCATCCGGCAGACTCCGGCCAGAAAGGATCAGGAA
CATATTCCGATGATCGCGGTTTCTATCCCGGATATTCCCGATCGCACCCAGTGTATTCTC
AATCACAGCGCCTCACCGCTGAAGAAAATGGTGGAGTACCTGAAAATTCTGGAGAAAGCC
GGCGCCACCTGCATCATCATTCCCTGCAACACCGCGCATTACTGGTTTGAGGATTTGAAG
CGGCATACCGAGTTGGAGATGATCAGCATTATTGACGCCACCTGTCAGCAAGTGGCTGAA
CAGCGCGTTCGTCACGTTGCCATTCTGGCCACCACCGCCACCGTACGCGGCGAAATTTAT
CAGCACGCCCTGGCCGGTCAGCAGGTGCGCTGTACATTACCGACCGACGAGCAGCAGGAT
GCGGTAATGAGCAGCATCTATGCCTACAAAGCGGGCGACGTCGCGCAAGCTCGCGCGCTG
TTGTTGCCGGTGGTCGCCTCGCTGCGGCAACGGGGCGTGGAGAAAATCATTCTGGGCTGC
ACCGAACTGCCGCTGATTCTGGAACCGGAAGCCGTCGCCGAGCCAGACGCCTATCTGGAT
GCCACCGATGCGCTGATCAAAAAAACCATCGCCTGGTATTACCAACAAATCACGCATCCA
CCGGTCGCGGCGTAATTTTTCTCTGTCGGTCGCAGTCTGCTGTCACCAACCTTTGTTATG
ATAACGCCAGGTGACAATACAGGGGCTGATTAACAGAGAATCATGAAAGCGAAACCAGTA
ACGCTCAATGACGTGGCGGCTTACGCCGGTGTGTCGTACCAGACCGTCTCCCGAGTGCTG
AATCAGGCGCCTCATGTCTCAGACCGCACCCGGGAAAAAGTGGAGCAGGCGATGACCGCA
CTTCACTACATCCCCAACCGGGTAGCCCAGCAACTGGCGCGCCGCAGCGCCACCACCATC
GGTCTGGCGACCATCGACCTGTCGCTGCATGCCCCCTCCCAAATTGCCGCCGCCATTAAA
ACCACCGCCAGCGAACTGGGATTTAACGTGGTGATCTCCATGTTACGCGCCGCCGACGGC
AATGACGTTCAGCGCGCCGTCAATGAACTGCTGGCGCAACGGGTGGACGGCGTGATAATC
AACGTGCCGCTGGAACAGGCGGCGGCGGAGCAAATCCACCAGTTGTGCGCCACCACGCCG
GCGCTGTTTCTCGACACCGCCCCCACCGCCAACCTGCCGAGCGTGATATTCGACCCGCAT
CAGGGCACCAGGCTGGCTATCGATCATCTGGTGGCGCTGGGCCATCGCCGGATCGCATTG
CTTGCCGGCCCGCAAAGCTCAGTGTCCGCCCGGCTGCGTTACGAAGGCTGGCAACAGGCG
CTGGCCGCCCACCTGCTGACGCCCTGCGCGACTGCGGAAGGAGACTGGAGCGCCAGCGCC
GGTTATCAGCAGGCGCATCTGCTGCTGGCGAACTCGGTTCGTCCGACCGCCATTGCCGTC
GCCAACGACCAAATGGCGCTGGGCGTGCTACGAGCCATCCACGAATATGGCCTGCGCGTA
CCGGAGCAGATCTCGGTGATCGGTTTTGACGACACCCGCGACAGCGCCTATTTCCAGCCG
CCGTTGACCACCATCCGCCAGGACTTCCGGCAACTGGGCCGGGAAAGCGTCAACCGGCTG
CTGGAGTGCCTGCAACACCCGCACACCCTCGCCCCGCTGCGGCTGAAAACTACGCTGATC
CCCCGTCAGACCACCGCTGCCTGGCAGCCCTACACCTTATCGCCGCAGGATGTCGCACAA
CAGCTGATTACGCTGGCGCGGCAATTACAACGCTAACCCATTTCCCCGACGCTGGTTTTG
TGATCGACACCACTTTCCGGCGCCCTTGCGCTTTACTCACACCCGGCAAGCCGCGATCCT
GCCAATAGAATTGTGAGCGGATAACAAAATCTGTTCATCTGCCTGTCAGGCGTTTTCAGC
CAATCACCTTCAGCCAATAAAGGAAAGCCTGCTTTATGTCCACTGCTTCCGCTTACGTTC
CGCTGTCCGGCATCTCGCTGGCGGATATTCTGGCCAGACGCGACTGGGAAAATCCGGCTT
GCCCTCACGTTCGCCGGCTGGACGCCCATCCGCCGTTTTCCAGTTGGCGCCGTCTCGACG
CTGCGCGTGATGACCAGTCTTCCGATCGGCGTCAGCAGTTGAACGGCGCATGGACCTTCA
GCTATTTCCCGCGCCCGGAAGCGGTGCCGGAACAATGGCTGACGCAAGACCTGACCAACG
CTGACGCCATCGCCGTGCCATCCAACTGGCAGTTGGCGGGCTACGATGCGCCGATTTACA
CCAACATCAAATACCCGATACCGGTCAACCCGCCATTCGTCCCGCAAGACAACCCTACAG
GTTGTTATTCGCTCACATTTTCAGTTAACGCCGACTGGCTGACACAGGGCCAGACCCGCA
TCGTGTTCGACGGCGTCAACTCCGCCTTCCACCTGTGGTGCAACGGCAAATGGGTCGGCT
ACTCCCAGGACAGCCGGCTGCCGGCGGAGTTCGACCTGACGCCCTGCCTGCAACCGGGAG
AAAACCGGCTGGCGGTGATGGTGCTGCGCTGGTCTGACGGCACCTATCTGGAAGATCAGG
ACATGTGGCGCATGAGCGGCATTTACCGCGATGTCTACCTGCTGCACAAACCGGCGGTAC
ATCTGCGCGATGTGCAACTCACCACCCCGCTGCGCCACAGCTACACCCAGGGCTCGCTGT
GCGTGACAGCGCAGGCCAACCTGCCGGAAGATCAGGCGCAGGCGTGGCGACTGAATGTAC
AACTGTGGCGCGGCAGGCAACTGGTGGGTGAACGCTGTGCGCCGTTCGGCACGCCGGCGA
TCGACGAACGCGGCACCTATCACGACCGGGTGAGCCTGCAAATAGAGGTGGAGCGGCCTG
CGCTGTGGAGCGTGGAAGAGCCCAATCTGTATCGGGCGGTGGTGGCGCTGGAGCACGCCG
ACGGCACGCTGGCGGAAGCGGAAGCCTATGACGTCGGCTTTCGCGAGGTCGCTATCCGTA
ACGGCCTGCTGCTGCTTAATGGTCAGCCACTGCTGATTCGCGGCGTCAACCGCCATGAAC
ATCACCCGCAACGCGGTCAGGCCATCGACGAAGCGACCATGCGGCAGGATATTCTGCTCA
TGAAGCAGCACAACTTCAACGCGGTGCGCTGCTCCCATTACCCCAATCATCCGTTGTGGT
ATCGGCTGTGCGACCGCTACGGCCTGTACGTGGTGGACGAAGCCAATATCGAGACCCACG
GCATGCAGCCGATGAGCCGCCTGTCCGATGATCCGCGCTGGCTGCCGGCTTACGCCGAGC
GGGTCACCCGCATGGTCCAGCGCGACCGCAACCATCCCTGCATCATTATCTGGTCGCTGG
GCAACGAGTCCGGCTACGGCCCGACCCACAGCGCGCTCTATCAGTGGGTGAAACAACAGG
ACCCGAGCCGGCCGGTGCAATACGAAGGCGGCGGCGCCAACACACCCGCCACCGATATTC
TGTGCCCGATGTATGCCCGGGTGGATCAGGACCAGCCGTTCCCGGCGGTGCCGAAATGGT
CGATAAAAAAATGGATCGGTCTGCCAGGAGAAAACCGGCCGCTGATTCTGTGCGAATACG
CGCACGCTATGGGCAACAGCGTTGGTGGGTTCGACCGTTACTGGCAGGCGTTCCGCCAGC
ATCCGCGCCTGCAAGGTGGCTTCGTCTGGGACTGGGTGGATCAGGCGCTGGTGCGTGAGC
AGGATGGTAAACCGCACTGGGCCTACGGCGGCGATTTCGGCGATAAACCCAATGATCGTC
AGTTCTGCCTCAACGGTCTGGTGTTCCCCGACCGCACGCCGCACCCGGCGCTGTATGAAG
CCCAGCGCGCTCAACAGTTTTTCCAGTTCACCCACACTGAGAACGCCCCGCTGACGCTGA
CCGTCACCAGCGAATACCTGTTCCGCCATAGCGATAACGAAGAACTGCGCTGGCGCATCA
TGCAGGATGACGTCCAACTGTCGTCGGGCGTTGTGCCGCTCAATATCGCACCGCAGGGCT
GCCAGACCGTCACGTTGCTCGATCGGTTGCCTGCGCCGCAGCACCACGCCGACATGTGGC
TGACAGTGGAGGTGGTTCAGCCGAATGCGACCGACTGGTCGCCCGCCGGGCACCGTTGCG
CCTGGGATCAATGGCCATTGCCGATGCCGCTGGCGCACTCAGCGCCATACCGCGACGACG
GCGAATGTCCAACCCTGACTCGGGATGATGACCGTTTCGATATCATCCACGGCCAGCAAC
GCTGGAGCTTCGATCGACACAGCGGTCTGCTGACACAGTGGTGGCGCGACGGGCAGCCAC
AGTTGCTAAGCCCGTTGCAGGACAACCTGACGCGCGCGCCGCTGGATAACGATATCGGCA
TCAGCGAAGTGGACCGTATCGACCCGAACGCCTGGGTGGAACGCTGGAAGCTGGCCGGGC
TGTACCAATACGAAACCGACTGCCGGCAGATCCGCGCCGACACGCTCAGCGACAGCGTGC
TGATCACCACCGAACACGTCGGCCAGTATCAGCAACAGGCGCTGTTCATCAGCCGTAAGC
AGTGGCGTATTGACGCGCAAGGCGTGTTGACGGTGAGTGTAGAGGTAGATGTTGCCCGTC
ACCTGCCGCCGCTGGCGCGCATCGGCCTCTGTGGTCAACTGGCGGTGGTCAACCCACAGG
TGAGCTGGCTGGGCCTTGGCCCGCACGAAAACTATCCCGATCGCCGCCTCGCCGCGCTGC
ACGGCCGCTGGCAGCAACCGCTGGAGGCGATGCACACGCCGTACATTTTCCCATCGGAAA
ACGGCCTGCGCTGCCACACCCGCGAACTGCGCTACGGCGACTGGCTTATCGAGGGCGATT
TCCATTTCGGCATCGGCCGCTACAGCCTGCAACAGTTGATGGATTGCACCCACCAGCACC
TGTTGCAGCCGGAGCCAGGCACCTGGCTCAATCTCGACGGCTTCCACATGGGAATCGGCG
GCGACGACTCCTGGAGCCCAAGTGTCGCACCGGATTTCCTACTGACCACCCCCCGCTACC
GTTACCAGCTGCAATTGCGGCTGCAATAACCCCGCCGGGCCGGCAGCACTCGCTACTGCC
GGCCCGCTGTTTTACCACCACGACACAACGTAAAACGCAGTCCAATCAAGACGATCGTGT
GAAAAAGTCAGCATATTGCGCATTCCCTCGCCAAACGCGTCAAAAATGTGGTTTACACCT
TTGACATGCACGGCAGACCTCGTTATCATGCGCCCCGTTCCAACGATTCCTCTGTAGTTC
AGTCGGTAGAACGGCGGACTGTTAATCCGTATGTCACTGGTTCGAGTCCAGTCAGAGGAG
CCAGATTTAGAAAATACCGCTTAAGGAAACTTAAGCGGTATTTTTGCTTTTAGTCATTTA
ATCAATACGTTCACGTAAAAAAGCTTCCCGATGCTTTTTCAGTTTTCCCTCTGCATTGGG
TGAATTTGGTGGTCAGATTTGGGGTCAGGTTGGTTCGATGACGGAGTGACCCCCACATGT
CTCTTAACGACTCAAAAATCCGCAACTTAAAACCATCTGCAAAACCCTACAAAGTTTCCG
ATTCTCACGGTCTGTGCCTTTTAGTTAATCCAGGCGGTTCACGTCTCTGGTATCTCAAAT
ATCGTATCAATAGAAAAGAATCCCGCCTCGGTTTAGGTACCTACCCCGATGTATCGCTGG
CCGATGCGCGTCAACAGCGTGACGGCATCCGTAAACTGCTGGCGCAGAATATCAACCCCG
CGCACCAACGGGCGGCAGAAAAAGCGCCCCGCTCACCAGAAAAATCATTCAGGGACGTAG
CGCTGGACTGGCACAAGAGCAACCGGACATGGTCAGAGAACCACGCCGCCCGTCTGCTTG
CCAGCATGAACAACCATATTTTCCCGGTTATCGGGCACCTGCCCGTCACGGAACTAAAAC
CCCGTCATTTCATCGACCTGCTGAAAGGGATTGAGAAAAAAGGTTTACTGGAAGTGGCAG
CCCGTACCCGGCAGCACCTGTGCAACATCATGCGTTACGCATTACAGAAGGGACGGGTGA
AAAACAGCGCTGCATTGAACTTGGTAGGTGTCGTGACCGGTAAGCGGATGTATCCTTCGT
TAATACCCAGAGTAGAGAAAATAGCCATCATGTTGCCTGAGTCTTCAGTAGATTGATTAA
TAGATAACCTTGAAGTAGTCCCCGTCAGTACAAGTGCTATTCTTTTAGTTAGCAATGCTA
TACGCCATGGCTGAAGCAAAGTGAACACCGAACAGCCGTGAAGCTGACTTGAAACCAGAT
ACAGTAATTATGCCAATTAACGGTTTTCCCCTGATAATGAATCAAACATTATTGCGAACT
AAAAATTCATTATAATTTTATTAAGCACACATTAATATTCAGTTAAAGCTCGAACATTTC
TGTATAACTCTTGCGAACACATTGAAAAAACTGTAGTTTATCAGAGACATTAGTACATCC
AGAATGTTCGCTACATAAATCAATCTGCTCGATAGTTTATCGTTAACAATAAATAACTTT
CATCAAAATAAATTATTACCATAAGTAAATTTATTTACTTGCTCTGAAGAACAAATTTCC
AAATCTGATATATGTTACTGTCCGTGCAAGAAATAATCGCTTAATGTCCCTCCATTAGAT
TTTTAATCTTTCACTTAATTACCATAATTTCACATCCTCAATAGGGGTAAAAACATGAAA
CAAAATATGAATAATAAAAATGCATATTGTTTGCACATAAAGAAAAAACATTAGAGATCA
TAGAAAAAGAAACTATACATAAGAACAAAAAAACTCAAATCACTGGAAAATAAAAAATCA
AATTACCATCAGATTATTTATCAGAGACAGATCACATTTTAATCTATTATTCCCATTTTA
TACTTTCTCTGTGTACACAAAAGTTGTATCTCGCGAAGACATTGTTTATCCACTTACGTA
GTAATTGACAAAATCCGAGGTAACAAATGGAACGTATTATCGAAGTAGCACCGAGTAAGA
TCTCCGATATTCGCGGTTATATGGCTAATAGTGGTGTTGACTGCGCCAGTGGTACCTGCG
ACTGCGGAGGTAGTGGTATTAATATCTCCTCTGAAGAAGTACTAATCAAAGAGCTTCAGG
AAATTACTGAAGAATTCTTTAATTGATAAAAAAGGGCGGCCATCGGCTGCCCTTTTTTAG
GAAGCAAGGATAAGATGTATGCGCTACATACTGTCAGAACCATATCGTGCTTACCTCTAT
TTCCCATATATAAGAAATTTTAATAAAAAGATGCAACAGATGCTGACTGATTATGGTCTG
CATCACCTCGATTTTACAGATGTGTCATTGAGTATCTCTGAATCACTTGATCAAATCCAC
CTTCCTGATTTTGTTGTTAAATTCGATGAATGGCTGAAAACACAACCCGATTCACATTCA
GATAGATATACTTCCTATTTCAAGAATGATGATAATTCCTGGCTGCCAGGGCTAAGAAAC
CACAATCAATATATTAGTCAACTGGCAGAACATATCTGTGATACCACTATCGCAAACATA
AATAATTTTCTTATCCGCTTAATAGAGGAACATAAGTTACTTATTGATATTTATAATTGC
CCACCACTTTCTTCAACTCCGGGAAAGCTGTCTTTAGCTGCTGGTGACCGGCATGACAAT
GGACAACAACCAGTAATACTAGCCCTCGGAAGCTTCAAGCTTATTTACAAACCCAGAGAT
TCTGGCATTGAAAATGTACTTAATGAGATCTGCAACATTATCGGGTTAGCTAATGTCTGC
CCTGTGACACTTAGTCTTAAAACACATTTGTGGCAGGAATTTGTCGAAAACAGGGGCTTG
GATTTGAGCGTGGATGCAGCCAAAGTTTACAGAAGATACGGTAACATTCTAGCTCTAGCC
GATCTTCTGAATATCAATGACTGTCATTTTGATAACTTCATTGTAGATGCTGACACTGTA
TGGCTGATAGATCCCGAAACCAGCTTCCAGTATTTTTTTGATGACGCCCCGGAATTTGAA
CGTTCTATATATCAAAGCGGATTGCTTCAGAGCCCGGATGTTGTCAAGAATGGACTAGGG
CATACATCAGCACTTACCGCTGTCACCAATATATTTCAGTCTTTTACCTATCCTCATGCC
ATCCATGATGCGACTGAAAATATTCAGGTTCGATATGAACGAGGATTTGCCAAACGGACA
CAAAACTTCCCACACTACCACGGTCTTCCGGTGAAGTCTAAGAAGTATATTTCTGATGTA
ACAGAGGGATATACCGACACGTTTCTCAAATTAAAAAGAAACCATGCGAGAATAATTTCC
CTCCTGAAAAACCACTCAGAAATTAAACCACGTTACCTCGTTCGCACAACAGCTTATTAT
CTACTTATCATTAATAAAATAATTCATCCAGAGACAAGCATAAATATCAAAAAAAAGCTA
CCAGCGTTAATTGATGAATTTTTACTCTACCCCGGATCACACCCCAAGTTTCAGAGTCTT
ATATTATATGAAGTATCCTGCCTTGCAAACTATGACATTCCTCTGTTTCATCTTTTTATT
AATTCACGCAGTTTATTTGATGGAGAGAAAAACGAATTCCCTGACTTTTTCCCTACCACC
CCTCTTGAACAGATTGACAGCTATTTTTCTCGTGATGAACGGTATTTATTAAGACAACAT
CACCTTATAGCGCGGAGTATGAATGTTGTATACAAAGCAGGCTAAAAAGCATATTTATTT
TATTGGTCAGAACAGCCATGGTTCAGACGAGTCATGGGCGTTTCGGAATGCCTTTATACA
TAAGCTACGAAGGGAGTTACGTAGCATAGTTCTTGTCGAATGTCCGACTATAGACCTGAT
TGTGTTTACACTCAGACGCTTTAGAAAAGTAAATACCGGGGACATGTCGTACCTTACATC
GTCAGCGTACTGGTGGATGCGTTCTGAGGAGTTTGCAACTTTCCTCCATGCTTTACCTGC
AACATGTGTTATTGCGGGGATTGATTTACCTTTATCCACAACACTTCATGAAAATTATAT
TAAAAGTATTCGCTTAGTTCCTCTTGCTGAGCAGCGTCTGTTGATCAGTTTGCTGGAGTT
TGATCGACAAAGTACATTAAGTATGACTGGAGCAACGCCGGAACAGCGTGAGACCGCTAT
GGCGGAGAAGATCGGGTTAGCTATCCAGCTTGGTTATGAATTAATTTTTGTCATCTGCCA
CAACTTTCATGCAACGCACACTTCATGGCTCCATTACCCTTCGCTCTGTCAGACACTCGA
AAACAAATTTCATGGAAGCATCGATATCACATCATACGGCGTATTTTCTGAAAACATGAC
ATTTCTGGCAACACCAGATGGACATTCACTGTCAATAAACTCTGTACGGCATGCGTGCAA
AAAAATGGGTAACCAGACATACCGTGTAAAAATGATATCCTCCCTCTACAGAACGGAAAC
CAGGGATGCGATGGAGCTAATTCTGAATACTCCTCGACATTTTGATGAATTTGTCATTTT
CCCGAACGGGAAATGCCTGACAATGGAGCTTTTCTGATGCAGAAGGTAAAAGAAAAACTG
AATCTGGTGACCTATTCACTTTCATTGCTATTCAGGAAATCACCATGGCTATCCACGCTG
TTTATCATCCTCATTGCCCTGCAGGGGTTATTGCCTACCACGAGTGTGATGGCAAGCATC
CGGCTCGGAAATATCATCAGTAGCCCGGATCATTCAGGTCTGATGACCGTGGCAGTATTC
TGGGCATTGACATTTGTCTTCCCCGGTGTGCTGGCTCCCATTATCAGTACTCTACAAAGT
ATACTGAATCAGCATGCCACCTATCTGACACAACGAACTATTATGGAGGCAGCCTGCCGC
ATTGAAGACCTGAAAATTATCGAGAAACCGGACATACACGATAATCTTGAGGTTCTTTCA
AGAGAAGCAGCTCACCGTCCCCTGAACCTTCTGGTTAATCTTGTTGATATATTTCGCGGC
ATACTAACGCTGTTGTCTTTGTCTCTGGTACTGGCTTCAGTTGTCTGGTGGTTTCCTCTG
GCATTTCTTCTGCCGCTTATCCCGATCACTTTTACTGTTGCACTTTCACAAATCGATATT
TTTCGAGCTCTGCTGGGAAAAGGTACCGCCGCTCGCCTGATAAGGTATTATCTGGGTGTT
CTACTTGATGTGAAGCTAGCTAAAGAGGTCAGAATTTTCCGTTCAGCATCATTTTTTTTC
ACCAAACACACGCAGGCTTTCGAAGAGCTGGAAAATGAATTAAATCAGGTCAGACGCAAA
CAATTACTCAGACCCCAGCCATGGAATCTTTTATACCTGGCATCCATCCTAGGTGTTATG
TACTGGTTTGTTGAATATCTTCAGGCAGGCAGAATTTCTGTCGGAGGGTTACTGGGCACC
ATACAATCAATTTCTTTCTTTGGTTTATCTTGCCAGTGGATGGTGTATTCCTTTGCTAAT
ATCGGCGTCTGTTTTAGTTTCTTTGCTCGACTGAGAGAACTTGAAAGCGTTGCGCAGGAG
AACAGCTATTCCCTCTCTGAGATACCTCCTCTAGATGAAATCAAGTTTGAAAATGTTTCC
TTTTCTTATGAGAACGGCCACAACGTTCTCAGCAATATTAATCTAACGATCCATGCTGGT
GACCAGCTTTCTATTGTTGGTGAAAATGGCGCAGGTAAATCAACACTGATTAAGCTGCTC
TGCCGTTTGTACCACCCCACATCCGGCCGTATTACCTGGAACGGGATTGATGTTGCCAGC
ATTGATATAAGGACATGGCATCGTTGCCTTAGTGCTATTTTTCAAGATTTTGGCCATTAC
AATATGACGGTGCAGGAGAATGTCACGTTCAGGAACAACATGAGTACGGTCGAGCAACAA
CGCTTTTTACAGACTTGTGAACAGGCTCAGTTCCCGCTGGAAATCCCCCATGATGCAACC
AGTTTCCTCGGGAAAGAATATTCCGGTACAGAACTTTCTGGTGGTCAGTGGCAGCGCCTT
GCACTGGCCCGTGCTCTGTTTTCTGACGGGGAATTAATCATACTTGATGAACCAACCAGC
GCAATGGATCCGCGAGTGGAAACCGAGTTATTTGCTCGCTTTTCTGAACTTGTCAGGGGA
AGAACATCCGTAATGGTCACACACCGTCTGAGTGCCGTAAAAAACTCCACGCGGATAATT
GTATTAAAACAAGGCGAAATTGTTGAAAGTGGAACACCGGCTGAACTGGAGATAAAGCGG
GGTGAATATTATGCCCTGCTGAATTTGCAGCGAAGTCAGTACAACTCCGGCTCCGGAGAT
GCACAGGTTGCCATCTAAAAGAAAAGAGACTAGAGATAAAATTAATAATGTTAATTTTAT
CTCTAAATAACTTCGCCAAATAGTAGATCACTTGAAGGGAACTCAGTCCGAATTGTGCGA
TCTGATCAATCGCCAAAAAGAACAAACCACCAGCCGGACTAAGCGATGCCGATCATAGCA
GCAATTCCTGATGAAGAACGACAACTGATGCGTAAAGAAGCCCAACAGACCGCGATAAAA
ATCATGCCAGACGCCTCATTGCTATACTGATGCTGCATCGGGGAAGGACGGTCACTGAGG
TCGCCAGAATACTTTGTGCCGCTCGTTCATCTGTTGGAAGATGGATAAATTGGTTTACTT
GACATGATGTTGAAGGACTAAAAAGTCTCAGGGCTGGACGTGTTCCACGCTGGCCCGTCA
CGGATATCCTGCATGTCCTACCGCTTCTGGTACAACGTTCTCCGCAGGATTTTGGCTGGC
TGCGCTCTCGTTGGAGCACGGAGTTACCGACCCGTATCGTCAACCAACTTTTCGACCTGA
GGCTTCACCGCTACCTTGCACCGATATCTGAAACAGGTAGGTATGGTCTGGCGCAGAGCC
GCGCCCACGTTGAAAATCAAAGATCAACACTATGAGGAAAAACGGCTCGCCATTGAGCAG
GCGCTGTCTCCGGAGTCAACGAATCATCCCGTGTTTTATCAGGATGAAGTTGATATCGAC
CTGAACCCGAAAATTGGCGCGGACTGGATGCCAAAAGGGCATCAGAAACGCATTGCCACG
CCGGGACAGAACCAAAAACATTATCTGGCGGGCGCGTTACATTCGGGTACGGGGCGAATC
CACTACGTTAGTGGCAGCAGCAAGTGTTCTGATTTATTTATCAATTTGTTAGAAACGTTG
CGGCGCACATACCGGCGGGCGAAAACTATCACACTGGTAGCGGATAACTACATCATCCAT
AAAAGCCGAAAAGTGGAGCGCTGGCTGGAGAAAAACACGAAATTCCGATTGCTGTTCCTA
CCAACGTATTCGCCGTGGCTGAATCCGATAGAACGGCTGTGGCTGTCGTTACATGAAACC
ATAACGAGAAACCACCAGAATCGATATATGTGGCAATTACTGGAACGGGTAAAACAATTT
ATGAACGTGGCTTCACCGTTCGCCGGCAATCAACATGGGCTGGCTAAAGTGGAGCGATAA
TATGAGAAGCTATTTAGACAAAAAATGCGCTGCAGGAAAACCTCCTGCAGTATATCTTTT
TTATATATTATCAGTGCGTCAATTCATGGCTGTCCGCGAGCAGTTCATGTATTTCCTTAG
GCGATAAACGCCCGGAAAGAAGCACGCTGACCCAGTGCTCTTTGTTCATATGATAAGCGG
GTAAAATGCCGTCTTTTTGGCGTAATGAGCCGATATACTCAGGCCTGACTTTAACTTCGA
GTACCTCCAGCTCATCATCCGTCTTCAGACCCAGCTTTGTGCCGGGTACGTTCATCACGA
TAGCGAACCATTTTTTCCCGTCGTGATGGCGAAGCACAGCATAGCCCGGCAGCTTACTCC
AGAGATATTCCGGCTCAGATTTAAAATGTTCCCGAGCGTACCTGAATAATGCCTCTCTTT
TCATAATAACTCCCGCTTAATACTCATGAATATTCTGGTTGGGACTCTGTCAGATAACTA
CGTCTATAACGTTGCAATCGCCGCCAGTATCGACACTGGGTCAACTCTGGCGAGCAATAA
ACCCGTCTACCGTCTACGCCTTAGTTGGCGTATCTATCGCCATCCGTATGGCGCGCACGT
CGCGGACAGGCGGCGCGCCAAATTGCCGGAGATATTCACGGCTAAACTGTGATGCGCTTT
CATAGCCGACGACAAACGCCACGTCAGATGCGCGATGTTCACCGGTAAGCAAAAGCTGGC
GAGCTTCCTGCAATCTAAGCTGTTTCTGATACTGAACAGGACTGAGACCTGTCATTGACA
GAAAATGGCGATGCAGGCTTGCCCTGCTCATACCGCTTACCTCGCACAACGCTTCGATGC
GAAGACGGGTACTGTAATTGTCCCTGATCCAGCCAACAGCGCGCCGGATGCTATTGAGTG
CGCCATCGGGTTGGGCAATCTGACGCAGCAGTCGTCCCTGAGGGCCCTGCAGGAGACGAT
AAAGCAATTCCCGTTCGAGCATAGGGCCAAGAATAGGGATATCGTCAGGCGTATCGAGCA
ACAACATTAGGCGGAGTAACGTATCGCGGAGCGAAGCGGTCATGGGATTTATCATGATGC
CAATCCCCTTCTGTTCGCTCTCGCGGACAGAAGGCATGTTCGCCGCTAATTCCGCCAGTA
TGGCCGGATCCAGCACCAGCGATACTGCTACGTAAGGCTGCCCATCTTCAGCATCAAGAA
TTTGTCCGATCAAAGGCAGCTCAAGCGCGCTGATAAGATACTGTTCGCTGTTGTAACTCA
AAACCGTGTCGTTAATCGCAACGCGCTTTGAGCCTTGCAGGATGAAGCAGATCATCGAAC
GATACAGGCAGGGAGCCTTGTCCGTAGAGCCTTGCCCCACGCAGAGATCCACACGTGGGA
TGCGTGTGACAGTCAATCCCGGCGACGCGTGGCGCAGGGCGATTTCAAGATGCGGTGCAA
GAGAGTCATTCATGAGGCTGATTCTATCACCGACGTAATACCACGCAAGATGATTGATAC
AATCAGGCAAGAAAATGAGCTTATCAGGCGTAGGCTACACGCCGGTCATTACCTATTATG
AGCAGGTCAAGAAAGCACCGGAAGGTGCCCTAATAACCTGAAAGAGACAGCTCATGACTC
ACCCTATCGCACTCATCACCGGCGCCAGCCGTGGCCTCGGCCGCAACATGGCACTCCACC
TCGCCAGGCGCGGCGTCCACATCATCGGTACCTATCGCAGCGGCGCGGCAGAAGCAGAGA
CGCTGAAACAGGAGATCGAAGCACAAGGCGGCAAGGCCGTCATGTTGCCGCTCGACATCA
CCGATACCGCCAGTTATCAGGCTTTTTCAAGCGCCGTGACTGAAACGCTGAAAAACGACT
TTGGCCGTGAGCGTTTCAACTTCCTCGTCAACAATGCGGGCAACGGCCTCTTTGCGAACT
TTGTTGACGCGACCGAAGAGCAGTTTACTTCACTGGTGACCACGCATCTTCAGGGCCCGA
TTTTTCTGACTCAGAAGCTGTTACCGCTTGTTGAAGACGGCGGACGTATCCTGAACGTTT
CGTCCGGATTTGTACGCTTTACTTTGCCGGGGTACAGCATTTATGCGGCTGTGAAGGCCG
CCGTTGAAGTGCTTACCCGTTACATGGCCGTAGAGCTTGGTGCACGCCAGATTAGGGTCA
ATGCTATTGCCCCAGGAGCCATCGCAACAGATTTTGGAGGAGGCGCGGTGCGAGATAATG
AGGATGTGAATGCTTATGTTGCTCAGGGGATCGCACTGGGCCGTGTGGGTCTTCCGGACG
ATGTAGGTGGAGCAGTAGCGGCCATCCTGTCCGATGACATGGCCTGGGCTAACGGGACGA
CTTTTGACATTTCGGGCGGCCAACTGCTGTAACCACGGCCACCTTAATTCCATTCTGTCA
TTGACCTTTAAGGGAGAGCATATGCCGAACGCAAAACTTGCGCTCATCAGTCATCCGTTG
TGCCCGTTTGTTCAGCGAGCGGCGATTGTGCTATTGGAAAAGAATGTGCCCTTTGAGAGG
ATCGACGTCAACCTTGAGGCGAAGCCAGACTGGTTTCTGGCGCTTTCGCCGACGGGCAAG
GTGCCATTGCTCAAGGTGGAACTCGCGGATAATTCTGACGCGATCCTGTTCGAGAGCGCG
GCCATTTGCGAATATCTCAACGAAACGCAGGCAGGAACCAGCCTCTATTCCAGCGACGCA
CTTTCCCGCGCACAGCAGCGTGCCTGGGTAGAGTTTGGCGTGGCGACACTCTCCGATGCC
TGGCAGTTCCTGAACGCTAAAGAACCCGCGGTTGCTAACGATAAGAAAGCTACCTTTCGT
GATAAGTTGCAGCGCCTTGAGAGCACTCTTGAGCAAGGACCCTATTTTTCAGGATCCGCG
TTCAGTATGGTCGATGCGATGTTTGCCCCGGTCTTTCGCTACTTCGACTTGCTAAGCCCC
GACGTTTCGCAGCCGATTTTCGACAATCTTCCCGGTGTATCGGCGTGGCGGGCTTCACTG
GCAAACCGACCAAGCGTCATTGCTGCCGTGCGGAACGATTACGCCGAGAGATTTAAGCAG
CACCTTGTTAAGCAACGGGCAATACTCGCGGATTCAGTTTGCCAGGCAACCTGAGTTTAC
AGAGTACCGGTATTTTAATTTTGCTGACCTTTAGAGGACACTGATATGCCAACGCCGATT
GAGACCGTAAATGCATTTTTCAACGCTTATCCTGAGGGAAAAGGTAAAATTGCCATACAG
CGGTGGTTCACAACCCACACTGTCTGGGTCAATGAAGGCGTCGCCACCACTACCGGCATC
GATGAAGCATTCGCGCTGATTGATAAACTCGAAGATGCATTTGGCATCACGACAGTACGT
ATTGAAATGCTTTCGATCGCCGCTGACGGTAATAAGGTGCTCACTGAACGCTTTGACAGG
TTCGAACGTGCTGATGGCAGCGAGATTGGAGCAGCAAAAGTGATGGGCATACTTGAGCTT
GACGGCGATAAAATCATCGCCTGGAGAGATTATTTTGATACCAGCTTCATGCAGAAAACG
GCTGAATAGCTGATTAATATCGCTGAAGGACATCACAGTTCAGGCTTAATAAGGGGCCGT
TTAAGGCCCTGAGCCGACTAGCTGTTACTCACGACAGAAGTTATTCCCACTCGGGAACAT
GTCCTTCTGCGTATCGCGCACCAAAGGCGTCATCCGGGAGCATCAAGTGAATGTGGCCAG
TTCGCCCGCATCAGCGAATGGGTGTGATTTTTCTTTCATAGTTTGTCTGCTACCCCCTCT
GTCAGGATAGTTGTCATCCCCATCGAAAATACTAATGACAAGATGGGAAGAGATAGTGAA
GCGAATTTCACCAGAACGTGAACACGTGAGTAAAGATCGTTATCCGTTATCAAGCTATGT
CGCTCTCTTTTTTTGACCGGCCACCAGGTTCCAGGCTCGACCCGATGCTCAGGACCTGGT
TAGAATGCATAGTGTCGCCAGCGGGACAGGCAGTTGTTGCCGCACTGACACATCGCGCAG
AAGGATATGTCCCTCTGGAAGAAACCATGCTGGTGGAGCAGAAAAGGGTTCTTGCTCTGT
TATCGCTCAGCCCAGGCAATGCAGACGACTATTTGTGAAAACGACTCCCCTGACCAAAAT
AAAACGTAAACAGCTCGATATCTTTACCGAGCGATTTCGCGCCCAGAAGGATCAGCTGTC
AGCCAGACTGTTTGTCGTTGCGCAGTATATTGATCAAAACCGGGCAGCCGTGTTGAACCA
GACAGCAATGGCGATCGCCACAGAAACCGGTACGTCTGATGCAACGGTCATCAGGGCCAT
ACAAGCGCTGGGGTTCTCGGGTTTAAGAGACCTGAAAAATGTCCTGCGGGCCGTGGTCGG
CGAGACGCTCAGTTCATCAGCACGTATGGCTACCACCGTCAGTGAGTTATCACCAGATAT
TAACGCCAGCATTGATTTTGTCGTCGATAGTTACCGTCTGACCTGTGATTTGCTGCTAAG
CCAGCGTAATCGTGACGCCATCGCGCTGGCCAGCAGTCTGCTGGCGCCCGCTGAACGTAT
CGCCATATTCGGTATTGGCGCTTCCGCTTTGCTGGCGGAATATACGTCACGCTTGTTCAA
CCGTTACGGCAGATCAGCGTATGTGCTGAACAGAACGGGGGCAGCACTGAGTGAACAGAT
TATCGAATTACGCACCGGCGATGTGTTGATTATGCTGGCGCAGAAAAGTGCGCATCGTGA
AGGCATGACCACGCTGGAAGAGGCCAGAAAATTAAAAATGAAGGTCGTTTTACTCACTGG
CGCAGATGATTCTGTCTTCATGAAACATGCCGACAGCACGATATTCATTCCACGCAGCTC
ATCTAAAGAGAAAATCCCCATCCACGGCACCCCCATTATGTGCCTTGAGGTACTGGTATT
GGCGCTTGCGACGCTCTCTCCAGGCACACCGTTGAAGACCATTAATCGGCTCTACGAGCT
GAATAATGCTCTGACAAGACCGAAAAAAACATAACGGGTGATTGCCTGTTAAAAATTAAG
CTTGTCACGTTCCGTTATCTGATACAAAGCCCCCCATTCTCACCCAAGCCATCGCGTGCA
TGAGACGACTACGGCTCATCGCGTGATCTGCAGAACGCCGGTGACTGTACTGTAAACACC
GCTGCGCAGATGACTTGGGTATATTGCCCCACGGGCTCGTGCAACCCGAAGAACAAGCCT
AAACCGGGTCTGAAAGGGTTTATTGCAATTTACTGCCTTTATTTTCACCAACCAACCGAG
CATACATAGCTTAAGGCTACCTTAATAATCCTTCTTTTATTCCATCATCCATATCTTCCC
CCCACGACTGAACGCAATAAATGATGTAGCAATTAAACAAAAATAAGAAAAAAAACACGA
GCAGCTACTACAAAACAATCGCAAACTAATGATTTTATTTGATTTACCCTACTACATTCA
TTTTTTGACCATATTGTTATTTATAAAAATACATACTGAATGGGATAGCGTTTTATTTAT
CACCGGTAAACGTGAGGCTAAACGTTTAAATCTCATCATTGAAAATAAAAATCAATCTCA
TTACTATTCTGCATGTAAATTTATTTTCCTTTGCTGCGGACTCGAACCGATGAAGTCTCT
TTCCCATTTTGCACCCGTATTAAATAATAAAGCGTCTGGCTCAGGGGTACTGTTACTCTC
AACCCTTCTTGCCTGCCAGCATATTTCAGCGGCAGAAGCATCCACGGAAGAAACATTAAC
CGTGACCGCCACCCAGGCGTCTTCCGCCGGCAGCTATAACCAGGATGACGCGGCGGCGAC
TTTACGGACCAGGGTTCCCCGCAATGAAACGCCACAGTCTGTCAGCGTGGTCACGCCGCA
GGTGATGGACGATTACCAGGTGACCAGCCTGAATGACGCCGTTAAATTTGTCAGTGGCGT
CACACAAGGCAACACCCTGGGTGGCACCGAGGATGGCTTTGTCAAACGCGGGTTTGGATC
GAATACCGACGGCTCAATATTTATCGATGGCATCCGCAGCAATCAGGGGCTGACCATGGA
TGCCAGCATCGATCATGTTGAAGTACTCAGGGGCTCCTCCTCCCTGCTGTACGGTATTCT
GAACCCTGGCGGGGTGATCAATCTCGTCAGCAAAAAACCCCAGTATGAATGGAACACACA
CCTTAGTGGAGAATCCAGCAGTTACGGTGGTGGTACCGGAACACTGGATATCACCGGTCC
GCTGGGAAATGGTTTTGCCTTTCGTCTGGTCGCAGAACGCCAGCGTGAGGATTACTGGCG
TAACTTTGGCGTAAATGAACACACCCTGCTCGCGCCTTCTCTGAGCTGGTATGGCGATCG
TGCCTCATTCAATATCAGCTACGTCGAGTACAAATACGACGTTCCTTATGACAGAGGAAC
CGCGTTTATCGATGGCAAGCCGGTCAATATTCCTTACAACGAACGCCTTGATGATAGTGC
GAACCACGCCTGGGGCAAGAACAAGCGGTTAAATGCCAGCTATGGCTACGCCCTGAATGA
TATCTGGGACACACACCTGAATTATGGCTGGATGCAGCGCCGCTACGACAGTAATGAAGT
CCGCGCCACCGCAATTAACACCACCACAGGCATTGTCTCCCGACGCGCCGATGCTAACCG
CGGGTTCAATCATCAGACACAGTATGTTTCCTGGGATATCGGCGGTTCACCTGAAATCGC
GGGAATGCGGCATGATTTATTGCTGGGTGTCGATTATGAGCAAAATGAGACCTATAAAGC
CTATTCGTATCGGGGTAATGTATCGAAAACCTTCAATATGTATAACCCGGTCTATGGCGA
AGAGCCCGTCGTGAGTGGCAGTACTTATCGTGACTCGTTAAGTAATCTACGCACGAATCT
TTACAGCCGTTCCATTTTTGCCAAGGACAGCATTCATCTCACGGATAAATGGATAGCCGT
GCTGGGTGGCCGATTCCAGAAATATACCCAGACATCCAGCAATGGGTTTATCACTCCTGA
ATCGACGCTGAATGATCGCGGTGATGCTTTCTTGCCTCAGGTTGGCGTGGTTTACAAAGT
CATGCCGGATTTGTCTCTTTACGCCAGTTACAGCAAATCATTCACGCCATCGACCAACAC
GGATGATAACGGCAATGTCGCCTCGGCGGAAAAAGGGACATCGTATGAAGTCGGCAGTAA
GTGGCAGATTTCTCACGCTATTGCCGCGACCCTGGCGCTTTATCGCATCGACGAAAAAGA
TATGTCGATCTTTATCAACGGCGTAACGCGTAATATTCCCGCCGCTCGCTCAAGTGGCGC
GGAAATCGAGATCAATGGTGAAATCACTAAAGACTGGAATCTTATTGCGAACTACAGCTA
CGACAAAACAGAAATTGTCGAGGACAAAATCAACCCCGCGAACATTGGCAACCGGCTGGT
CAATGCCCCGACCAATATGGGCAGCCTGTATCTGAGCCATACGTTACGTTTTTCCTGGTT
ACCTGGTGAGCTACGCATCGGTGGTGGTGGCCGCTATGTTGGTACCCGTGCTGGCGATCC
AGAAAACAGCTTTATCATGCCAGCTTACACGGTGGCGGATGCTTTTATTGCATGGGACAG
CCAACTGGTGGGCAAACATACCCAGTTGAAACTCAACATGAAAAACCTGTTTGATCGCGA
GTATTACGAATCCAGTGCCGGCAATCTTCGCGTGATAGAAGGTGAGCCGCGTGTGATGTA
TCTGCAAGCTTCTGTCGATTTTTAATCCCTCCCCTGCTCCGCCTGCCACTGGCGGAGCTA
AATAAGGTTTTATTATGAGAACGTTATCGCTACTGCTAACGGGCATGATTCTGTCACTCT
CGGCGCAGGCAAAGATCCTTACGGATAGTTTGCAACGCCAGGTTGACGTGCCTGACAATC
CGCAGCGCATCGTGATTGGTGAAAGCCGCATGATTTATACCCTCGCCCTGGTTGAAGAGG
GGAACCCGGCGAAGCGGATCGTTGGCTGGCCCGACGATCTCAGGCAGCTCGATCAGCAAA
CATGGCAACGCTATACCGACGCGTTTCCGGCCATCAAACAGATTCCCCTAATTGGTAAAT
CCAATTTTTCACAACTAAACGTTGAAAAAATCATTGCCCTGCGACCTGAACTTGTCATTT
TACCGGTATACGCGAAAACGCCGCCAAATAGCGAAGAACTGATGCGCCAGCTTGCGGCGG
CGCATATCCCGGTTCTTTTTCTTGATTTTCGCGTGAATCAGCTAAGCGCCACCGTGCCAT
CGCTACGCACACTTGGGCTCGCGTTGAACGATGAGGCAAAGAGTGAGAAATTTATCGCGT
TCTACCAATCACATATGGATTTCATCAGGCAGCGGCTGCAGGAAGCTAATCCGCCCAAAC
CTAAGGTGATGCTGCAACTTCACCTCGGACGTAAAGCGGGGTGTTGTACCACCGTTGCAC
ATGGAAACCTTGCCGAGCTGATTGTCTTTGCTGGAGGCAACAACATCGCCGCCAATCGTT
TTTCGAGTGTTTTCGGCCAGCTTAATCCTGAGGCGGTTATTGCGGCAAACCCGGATATCT
ACATTGCGACCGGTATGGCTGGCCCGGACGAAAAAGGTTTTCTGCAACTGGGGCCCGCGG
TCAGTCACGCCAGAGCAAAAGAAACATTTCTCGATGCGCTAAACGGTGAACCGACCGTCG
CCGCGTTGGGGGCGGTCCAGAATCACAAGGCTTATGCTTTCTGGCAGAATTTTTACATGA
GCCCATGGCACCTGCTGGTTGTCGAATTCTTTGCCAAAACATTTCATCCCGAACTCTTCC
ACGAACTTGACCCGGCCAACACAATGGAAGAGATAAATCAGCAGTTTTTAACGCTGAAAG
AAACCGGGAGTTACTGGACAAATAACAGGTAGCTGAATCGCCACGGGTACAGCAAGCATC
TCAGAGTTAGTTAAGATGACTTAAAAAAGAGCTTCCCATGAACGGTAAACGTTATCCCGA
AGATTTTAAAATTGAAGCGCTCGGGACGGTATCCATTATTTTTAGGTAAGGCCACAAACC
CGATACGCTCCTCAACAATAATAGTTAACTGGTCGTTTTCGTTACTCGTGTGGTCAGCGC
TATTACCGCGCTGACCACGGTAAATAAGGCGATGATCCAGGCCATCGTCCACGGCGTACC
ATCGCCCAGCAGGGCAAGCAGCAAGGAAGAAATAATGCCGCTACCGTACTGTAGCGAGCC
GATCAATGCCGATGCGGACCCAGCAATGTTTGGCACGGCATCAAGCGCGGCGGCTGTTGA
TGTAGCAGCGATGATGCCGTTCATCGAAAAGAAAATAAACACCGAGACCACAATCAGAAT
AATTCCGCCGATGTTGAGTTTTGTGCCTACCGCAAGAACCAGTGAGGCGGCGGCGGCGAT
CAGCACGGCAAATTTAAGCAACCTCTCAAGCGGGTAGCGTTGAACCAGACGACGGTTCAC
GATGCTCATGCCCACTACGCCGACGATATTCAGCGCAAATAACCAGCCGTAATGTTGAGG
GTCGACACCGAAATAAGTGATGTAGACAAAAGCCGATCCGGTAATAAACGCGTAAGCCGC
GACATAATAGGACGTCAGGCATAAGGTGAAGCGCATGAAAGCCGTATTCGTCAGCAGTGC
ATAATAGTTGTGAAAGGCGCTGGATAAAGAAGCCTTGATTCGTTTGTCCTCCGGTAACGT
TTCAGGCAACCAATATAATGAAATGAACATGAGCAGGCCAATCACCGCCAGCAACCAGAA
AATCGAGTGCCATGATGTCACTTTGATCAATTGTCCGCCGAGTAGCGGACCGGCAATCGG
CGCAATCGCCATAATGATTATTAGCGTAGAGAGCATTTGTGCGGCGCGGATACGGCTAAA
TAGATCGCGGATCATCGCACGAGCTAGCATCGGCCCAGTGCACGCGCCCAGCGCCTGAAA
AATACGCCAGAAAACAATTTGCGAAATAGTAGTAGACAGTGCGCAGCCCACGGAGCCGAC
GATGAACAGTGCCATACCAATAAACAGCGGCGTCCGGCGCCCCCAGTGGTCGCTTAACGG
GCCCCAAATCAGCTGTGCAATGCAAAAGCCGATTAAAAAACCGGTGATGGTCAATTCCAC
ATCACCCTGTAAATCGTTCCCCATGATTGGCATGGCAGGCAGGTAAATGTCTGTCGATAA
GGAAGTAAACGCCATCAGGGCGCTGAGAATGGCAATAAAAAATAGCTCTGGGATTTTTTT
CGATCGCATCTGAGGTTGAGTCATATCTGTCATTTAAGCTTCGATTATTCGCACTATATT
ACCGGGATTGAACCCGATGATAATCATGCGCTACAGAATAGACTTATGAATAAGACTCAT
GAATCAGGCATTACTGAGCAGTCATCAGACATCCAGGAGAATGGGCGATGACGCCAGACA
GGAGAGCAAAACCGCAGGCCACTACACCAATAATACTTACCACGGAGATTGACTGAAAAA
TACCCCTTATATTCACTCCCACATCGAATGGAAATATAAGGAGTATTTATTACATCAACA
CGTCACGCTACCAGCCACAAACATTAGTTTCTTCGTCCGACTCGTAGCCCCTGACAATAT
TGACCAGTTCCTTGACGGCATCAGCAGCAATAGCCGGGTCCTTCAGTTCAGAAAGGGTGG
CGAAATCTTTATCCACTGATACGCCATTGTTTTGATTGGTTACGGTCAGCAAAAAGTCTT
TACCTTGCTTGCTGGTTTCCGACAGTTCGTCAATCAGCGCCGCAACCGCCTGATTCGCTA
CGTCCGGCACATATAACGACATGGGTTTAAGAAACACCCTTTCTTTTTTTTCACTATTAC
CACGATGAGATAATGCTAAGGAATACCCTTTATTTTCGCTTTCCATTATTACTACCTCAG
CCTTCGATCAAAATTTTTGGGTCGACATAAAAATCAACGTTAAATAACGTATCATCCGAT
AGTGCTTCTATTCGGTGCCACTTTTCCGGCGGAAATACGCCAAATTGCCCGGCTTCTATC
GTCAGGGTGTCGACAGGATCGGGGCTGTTCTCATCTGCATAGCCGTAATAACGGATAGCC
CCCTGCATCACACATAAACGTGGGTAAACACCTTGCCGGGTACCCGCATCCAGGTGTCGC
TGCCAAATAGACGCAGGCGCCGTATCCTTGGTCCAAAAAGGCGTTGTACGTGTATGAACA
TAATTAGCTGGTATTACGATTCGTTGCATGTTTAACCTCATTTATCCCAGTTTAAAAAAT
GACGGGAGGATAAAACAATATGATGTATATCATATACCTCTTTTCGGGTTTGTGGATTAT
TTTTTCTATATATCTTTCACAGTCGCGCAACAGCATGACAAGCCGATGATGAGGCAGATA
AGCACGTTTCACCTCAGTTATCCGTATCCCCAGCAAGCCGACAGGGATAATCACATGAAG
AAAATGCCACATTAAGTAAACAAAAATCCCTCATGAAGATAACAAACCGATTTATTAACA
CGCGGCATACATACCCCGTGAATACTCAATTGGGGTTATTGTTAAAGGCCATCGAAAAGA
GTAGAAATGGGCATCACATATACCTTCAAATAATGGGTTCTACGCTGAAATGAAGAAAAG
TGTGAAATTAAATTCATTTTATTACGGCTTCCCGGTTTTTCTTGTCACAACGACAGACAG
CCGTAACGGGAATACCAATATCGCCCCAGTATCTTCCTCGATTTCGCTGGGCGATAAAAT
TATTATCGGGGTCAGCAAAGGCAGCAAAACCTACAGCAATTTACTATCAGGCTCCGATGC
GGTTATAAATATCCCTGATTACAATCTTTGGGAGACGGTGGAAGAAATCGGTAAACTGAC
GGGCGGAGATACGCTATCCGAAAGCCAAATAAAATGGGGCGTTCAGGTATGCCACGATAA
ATTCGCCAAAACCGGGCTTCACACTGAAAAATCGACAGAGATTGTACCGCCGCGCGTGGT
TGAATGTCCGATTCAGGCGGAATGCCGAACCGTAAGTACGACGGATAAAGGGCGTTTTAT
TCTCGTTGAGTTTGATATTTTGAATGTCTGGGTAGAAAGCCATCTATTAGGTCAAAACGA
TGCCATCGACTCGTCAAAGTGGAAACCGTTGATATATAACTTCCGCGAATACGATACAAC
AGGCGATGCGTTAGGCTTTAATTTTAAATACGGACACTGATCATAGCCAGAGCACCAGCC
CGGCATTAAACCGCGTCGGCTACACCCACCCGGCATCTTTATCTTCTGGGGTTTATGGAA
TTTCACACTTCCGTTACCACGACCAGACGCTATCAATGCCGCGTGCTGGTCGGGAATTAT
CAGTCAGGAAATAAATTTCAACCCTTGCTTTAATACGATATCGCACGCTTTGGTTTTGAC
TTTTTCCGCCAGCGGCGTATTACCCAACGTACTCAGGTTTAGCTGTTTCCCCTCTCCCGT
ATTCAACAGACCGGTCAACCCTTGTACATAATCGGTCTGTTTCTGCTGTTCCTGTTGAGA
GGTCAGGCCCAGTTTATTCAGCAACTGGTTTTTGACATTTTCGGTGTTTGTCGCCGCAAC
CAGCTTCTGTTTCATGCAGTATTCCAGGATACCCGCCGCATTGTTCATGCTGCCGGCGCT
CAGCGACTGGGTTCCGCCATTCAGCAAGCCGGTCAGCCCACTCAGGTTGCCAGATGACGC
ACCGTTCTGGCTTAACTGGTTGGCCGCGTTGGAAAGGGACTCCTGCCAGCTGGCCGCCTG
AACGTAACTTGCTGCCGCCATCAGAGCGGCCACACCCACGGTGTTCACTGCACGTTTGAT
TAATGTCATAACACGCTTACTCTTTTGTGATCGAAAACTGTGACGCAGTATACCCTCGCG
GCCATCAGGCACCATCCGATAAAACCGAAACAGCGCGCTGAAAAAGTAGCCATGTTTGAG
CTTGAGCGCGCAATCAATACGTGACGGCTGTTGACGGCCATTTCAGGCGTTGCCTGATTT
AGCCGTCAACAGCCGTCATGGGCGCAGCCGGTTTGGGCACGGGAGTCGCTGAGGATTTCG
GGCTTTGCCTAGGTTAAAAATGGCAAGTGAAGTAGCCCTGAACGGAGAGACTCTTATTGT
CGATCAAACGGGATATAATACTCGACTTCAAAATAATCGGTATCGATCCTGCCTTGCGCG
TTTTTTTTACAGCGGATGACTTCCAGCTCACCGCTATTCATTCGGGTATACGCCTGGCCG
GGTAAAATATGATGATAAATCGTTTTCAAAAACGATGTATATTCCGTCACATCCCCGGAA
AACATAAAGCGTAAATAGCGTTCCGTCGCAGCTGGCGTCTGCCCGGAAACATTATCAGCA
CCGACGTCACTATGCGGGTCGACGGCGCTAATATGGTACGCCACCCGCACATGACGGTTA
ACCCGGTTCGCGTCAGGAATAAAATTTGAAAAAGAATAAATAACCACATCCGGGCCACTA
TATTGGCGGCTGGTCTGCTCCCATAACGTTATTCTTTGCGGGATATCAACCGCCGAAATA
AAATCATCAATACTATGGGTATGTTCAAAAAAGTAGGTATTCGCCGGTATGGCGGGTAAA
TCAACCACTTCGGGAATCGGAAGCCAGTCCACACTGGAGCCTAACGAGGGTTGCAGGCCG
GAGAAATCCCAACTTGACGCTTTGCGATAATGTCCGGGCGACATCCCGAAACGCTTTTTA
AAGGTTCGGGTAAATGACTGCTGGGAATCAAAACAATAACGTAACGCCACATCCTGGATG
GTTTGGCTGGTCAGCTTTAATTCGACCGCCGCTTTGCTCAGCCGCCGGCTGCGAATATAC
GAGCCCAGCGACACGCCGGTTTCCTTCTTGAAGATGCGTTGCAAATGCCATTTGCTGTAG
CCCGATTTCGCGGTGACGTCATTGATCATCATCGGGCTTTCAAGATGGTTCTCTATCCAG
CCAATCAAGTCGGCGGTAAACCTCATCATAGACGGCATCGTTGATAACATCATGGCAAAA
CCCCCTTGCTGAACCCTCAGAAACACCTAAACACCCACCGATGACGAACCTGCATCGGCA
TCAATTCACACATCGGCCACACTGCGGACTAATGCCCGGCAGCGGCCGGCCCTGTTTTGG
TAAACGGTGGTCTGGCGAACCAGATGATCACCACCAGCCCCATAAATCCCCAACCCAGCA
AATGGAAATAGTCGATGGTGGATGCCATCCACGCCTGCTGCTGCACGGTTTTATCAAGCT
GCGCCAGCGTGGTCTGGCTGACTCCCCCCATCCGATTGAGGTAATCCACCGCCGCCGGGT
TGTAGACGGAGACGCTTTCGCTCAACACCGCGTGGTGATAGATCTCGCGATGCGACCAGA
TCCAGGTGGTCAGCGACGATGCGAAACTGCCGCCCAGCACGCGCAGGAAGGTCGACAGTC
CGGCCCCTTCCGCCACATCCTTGCCGTGCAGGCTCGACAGCAAAATGGAGGTCAGCGGCA
CAAAGAAAAACGCCACGCCAATCCCCATAAACAGCTGTACGCCGGCCACCGTAATAAAAT
CGACGTCGATGGTGAACTGAGCGCGCATCAGGCACGACAGCCCCATGATCACAAACGACA
GCGAGGCGAGCAGGCGCAAGTCCACCCGGTTACCATAACGGCCGATAATCGGCGTGAGCA
GCATCGGTAACATCCCCATCGGCGCGGCCGCCAGCCCTGCCCAGGTCGAGGTGTATCCCA
TCCAGGTTTGCAACCACTGGGGCAAAATCACGTTGATGGCGAAAAACGCGGCGTAACCGA
GCATCAGCGACAGCGTGCCGATAGTGAAATTTCGGTCGGCAAACAGTCTCAGGTTGACCA
GCGGATCGCGCTCTCCCAGCTCCCAGATCACAAAGGACACCAGCGCAATGGCGGAAATCA
CCGACATCGTCACAATATCCGAGGACGCAAACCAATCCAGGTCGTTGCCTTTATCCAGCA
CCACCTGCAACAGGCCGACACCGAGAACCAACAGACCGATGCCGACATAATCGACGCGGG
CGCGCTCCGTCGTGTCCTGCCAGTCGCGCAGTTGCGCCATCACCACCCCGGCGGCGAACA
GGCCGATCGGCACGTTGATGTAAAAAATCCACGGCCAGGCGTAGTTATCGGTGATCCACC
CGCCGGTAATCGGACCGACAATCGGCCCCACCACCGTCACCATCGCCAATAACGCCAACG
CCATGTTGCGGCGCGATGGCGGGAAAATCATCAGCAACAGCGTCTGACACATCGGGTACA
TCGGCCCGGCGAAAAAGCCCTGCAAGGCCCGAAAAACAATCAGCTCCGTCATGCTGCGCG
AGAAACCGCACAGAAAAGAGGCCAGACTGAACAGCAGTACCGAAACGACAAATAACCGCC
GTTGACCGACGATGCGCGCCAGCCAGCCGGTCAATGGCAGGGAAATGGCGTTGCATACGG
CAAACGAGGTAATCACCCAGGTGCTCTGATCCGAACTGACGCCGAGATTGCCGGCTATCG
TCGGCAGCGACACGTTGGCGATCGTGGTATCCAGCACCTGCATGAAGGTCGCCAGCGATA
TCGCCAGCGTCGCCAGTCCCGGATTCGGCGGCGTAAAGGCGGCTTTATCGTTCATCACCG
GTGCCTCAGCCACGTGAGCTCGTCCGCGGTTGACTGTTGTCGCTCAGAATTTTCGCCACC
AGTTTATCGGCCTGCAGGAGCGGATCGTCGTACACATCGGTGAGATAGCGCGGTGCGCTG
ACCGGTGCGGCGGGCAGCAGTTCACCCTGCGTATTGTGCAGATCCACGCTAGCCAGCATC
GACAGGCCGATACGCAGCGGGCGTTGTTTCAATCCTTCCGGGTCCAGCGCGATGCGCACC
GGCAGACGCTGCACGATTTTAATCCAGTTACCGCTGGCGTTCTGCGCCGGCAGCAGAGAG
AACGCGCTGCCGGTGCCGATCCCCAGGCTCTGTATGGTGCCGTGGTAGACCGTTTTGTCG
CCATAGATATCCGCCGTCAGGGTTACCGGCTGCCCCAGCCGCATTTGCACCATCTGGCTC
TCTTTGAAATTGGCGTCCACCCATACCTGATCGAGCGGCACGATCGTCATCAGGGTCGCG
CCGGAACTGACGCGCATCCCAACCTGAACCGCGCGTTTGGCGACATAGCCGCTGACCGGC
GCGACGATGGCGCTGCGCGCCCAGTCCAGATATTTACTGCGCAGATCCGCCACCGCGTTT
TTAATCTCGGGATGGTCGTCCAGCACGGTATTATCGACCATCGCCTGATTGGTGCGCAGC
GCCTGTTCGGCCGCATCGAGCGCACTGCGGGCGCTGTTGACCGCATCCTGATAATGCGCC
AGGTCCTCGGCGGAAATGGCGCCCTTCGCCATCAGCCCTTTACGGCGGTTATAGTCACCG
ATGGCCTGTTGCAGCGCCACCTGTCTGGACGCGACCTGTGCCTGATAGTTATCAACGGTG
CTGTACAGGCCGCGCACCTGACGCACGGCGCTGGCCAGTTGCGCTTCCGATTGCTGCAAC
GCGATCAGGGTATCGCTTGGGCTGAGCTGCACCAGCAACTGCCCTTTTTCCACATAGTCG
CCATCGTCCACGCTGACCTGGGTTACGGTGCCGCCGACCTGCGGCGTCAGCGTGATCAGA
TTACCGCCCACGTAGGCATTGTCGGTGGTTTCATAAAAACGCAGGTAGATCTGGTAATAA
GCCACACCGCCTGCCGCGCCCAGCAACAACACCAGCAACAGAATGGCGAAATGACGTTTA
CGGTGGCTGGCGCGCGGAGCGGATGGCGTGGATGTCGTATCCATGGAAACGATGACCTTT
ATCGTGGGTAGGTTAAGTGAGGGGAATGACGCGCTATCACGTCATCCGGCAACATTTTGA
TGAGCAACTGCATCAGCTGTTCCACTTCCTGATAAGTCAGGCGCGCGGTAGTTTGCGACA
GGACAATCCGCATTCCTTCCCGTTCAAACTGCTGGAGGATCGCCAGCCCTTTTTCCGTCA
GCGCCAGAATCACCTGCCGCTTGTCACTGGGGTGAGGCTGACGCACAAGCAGTTCCCGCT
TCACCATCCGCTCTATCATGCGGCTAAGCGCACCGCCGTCCATCATCACGTTTTTGCTCA
CCTCGACCGGGCTGGTGAAGCCTTTATAGATACTCATCAAGACCTTGAACTGAGGCGCGG
TGATGTCGCTGTCGGCAAAATAGTCATTCAGCAGGTTATCCTTGAACTGGTTTACCAGGT
GGATAAGCAAGCCAAGCGGGTAGAGCATTTCATCGGATTTTTCATTCATCTCACAAAAAC
CTGCCTAGGCATTAATTGAAAAAGAAATTAATGCCTAGGCATCAAAATGTCAATCTCGAT
TCGTTCTCACGGTACATTTTCTGTATCAAGACCCGTCACGCCGCAAGGGCAACCCCCGGA
CTTTCCCGGTGCGATGGGTCGGGGAAACCCAACAGGCGATGTCGATTTGAGTCCGTCAGG
GAGAAGCCATCATGGCTTAGCGAAATGGCTCAGCGGAATGTCATCACCGCTTGCAGCAAC
GTTTTTGAGTAGGGATGGGAAACCGCGGATAAATCGCTAACGGCGCATGCTTCAATGATT
TCGCCCTCACGGAAGAACATCACGTTATTGCACAGATACGCCGCGGCCTGAATATCATGC
GTAATAAACAGGCAGGAAAGGTTAAAGCGTTTTTTCAGGTCGATAAGCAGATCCAGAATC
TGCACCTGTGAGGACACATCCAGCGCGCTGATGGCCTCATCCAGAATAAGCAGTTGTGGG
TTTGTCGCCACCGCCCGGCAAATACAGACACGCTGAATCTGGCCTCCCGACAATTCATGG
ACATAACGCCCGCGTAATTCCGGCGCTAAACCGGCCAGCGCTAATAATTCGGTGATTCGG
CGATCCCGTTCGGCCCGGCTGATGATGTCCTGCAACATCAACGGTTCGGATAACGCCTGA
TAAACCGTCATCAGCGGATTAATCGAAGAGGCATAATCCTGAAATACAGTGCTGATTCGA
CGTCTTCTATTTTTGGGGGAAAAGACCGGCTCGCCCGCTAATAATATTGTCCCCCGGTCG
GGCCGCTCCAGCCCGCTAATCAGGCGGGCCAGGGTACTTTTTCCGCCGCCGCTTTCGCCG
ATAATACCGAGGCAATCGCCGTGCCCAAGCGAGAACGAGACATTTTTTATCACCGCGCGT
TTTCTTTTCGAGAAAAAATGCCCGCGGTTTTCCCAATAGCTTTTTTCAACCTGCCGGACA
TCAAGCAACATGCGTTATTTCCCCATGACCTGATTGAAGGCCAGACTTAATCGTCTGCGG
GTCTCAATCAGACCGCGTGTATAATCCTGTTCGGGGTGGGTAAATACCCGTTCGGTCTCC
CCCTGCTCAACGATTCGGCCGTCTTTCATCACCACCACATACTGCGCCAGCGCCCTGACC
AGCGCCAGGTCATGAGAGACAAACAGCATGGCGCTATCGCCATTTTTTTGCAGCTGAATA
AACTGCTGCACGATTGCATACTGCGTAATGCAGTCAAGCGAGGTGGTCGGTTCATCCGCA
ATGATCAACGCCGGTTCTGATGCTAACGCGATGGCAATCATCACCCGTTGCAGCATCCCG
CCGGACAGCTGATGGGGGTATGCCGCCAGTAATGTGGCCGTATCCCGCAGCCCGACGTTT
TCCAGCAGCGCGGTAGCGCGGTCACGACGCTGCGCATGAGTCAACGGCGTATGCCGCTTC
AGCGTTTCATCAAGATGGTTACCCACCGTATACAGCGGATCAAACGCGCTGACGGCATCT
TGCATGATCAGCGCCATCTGTTTGCCGCGCATAGTCAGCCACGCTTTCGACGAGAGTCGT
TGCAAATCGCGGCCTCGAAAAACCGTCTCGCCGCTGACGCGCAGCCAGGGCGGCAGCAAA
CCGAACAGGCTTTTGCACAGCAGGCTTTTTCCGCTCCCGCTCTCCCCTACAATCGCCGTA
CAGCAGCGTTCATGCAGCGTCAGATTAATATCGTTGAGCAAGACGCGGCCGTTGCGTGCA
TCGGAAACAGCGAGCCGGTTAATCTCCAGCAACACAGGCGCCGTCATCGCGGTCTACCCG
GCGTTGTTGACATCGCTGGCGGGGTCCAGCGCGTCGCGTAAAAAATCGCCGACCACATGA
CAGGCGGCGACCACCACGGCAATGGCGATACCGGCGGGCAACATTTGTGTCGGGTGCGTC
AGCATGACGTTTTTCGCCTCGCTGAGCATATTTCCCCATTCCGGCAACGGCGGCTGGGCA
CCCAGGCCCAGAAAAGAGAGCGCGGAGATCATCAGTATCACGCTGCCAATATCCGCAGAC
GCCAGAATAACCAGGTCGGCGGCAGCGGCCGGCAATAGATGCCGGCGCATGACATAGGTG
GAAGGCGCGGCAATAATACGCACGTAATTGACATAATTTTTACTGCCGTGTCGCAACGCC
ATCCCTCTGACCATGCGCGCATACCAGGCCCATTTCGCCAGCACCACCGCCAACAGGATA
TTTTGCATTCCCGGCCCGATAATCCCCACGATGGCAAAAATCATCACCTCGCCGGGAAAA
GAGAGCATGGCGTCGCAGACGCGCATTAAAAATCCGTCGATGTTGCCTTTGAAATAGCCG
GCGATCAGGCCAACGATTCCACCGGCCAGCACGGTCAGCATCATGGCCGCGACGCTATAA
AACACCGTGGTTCTCACGCCAAACACCAAGCGCGAAAAAACGCACCGCCCCAGATTATCC
GTACCGAGCGGATAGAGCAGACTGGCGCTCTGATACTTATGCCTGACCGACGTCAACGCA
GGATCATGCGGTGCGATATACGGCGCGAAAATACCGACAATCAACACGATCAAGAGCAGC
AGGCAACACAGCAAGGCCAGCCGATCCTGGGTTATTTTTTTCCCGATAGCCCACGCCATG
TTTAGCCTTCCCCTCTGATTCGCGGGTCAAGTTTGGCCTGCAACAGGTCGGTCAAAAGAT
TACACCCCAGAAACAGCAGCGCCATCAGCAACATGTAGGCCTGAATCATCGGATAGTCAC
GATTGAAAATAGCGGAAAGGCACAGCCGGCCCACGCCGGGCCAGGCAAAGATATTTTCGA
TCACCACCGTGCCGGCAATTAATTTTGGGATGCTCATGCCAATCGCCACCAAAGACGCGT
GCAGGGAATTCACCAGCACATGTTTACCGATAATCAGCGGTGTCGGCAGCCCTCTCGCTC
TGGCGTACAACACGTAATTTTGCCGTAAATTGCCGATCATGCTTCCCCTGATCAGCCGGA
TATAGGTACCGATGTATCCCAGCATCAAGGTGCATGAGGGCAAAATGACGGATCGTTCGT
CCTGCATGCCGCCGACAGGAAACAGGTCCATGTTGACCGCCAGTCCCCACAGCAACAGCA
AGCCAATCCAGTAATTTGGAATGGCGACCGTCAGGAAAACCAGGCTACGAACCACGTTGT
CGAAAAGGGTATTTTCGGTTACCGCGCAGGCGATGCCCAACGTTAGCGACAGCGTGACGA
TCATCACCAGCGACACCGCAGCCAGATACAGCGTGGCGGGCAACGCCTGCATAAATTCAT
GCCATACCGGCTGTCGGGTGATAAACGAGGTGCCGAAATCAAATTGCAGTACCTTCCAGA
GCCAGAGTAAATAACGTTGGAGGAAAGGCCGATCCAGCCCTAACTCATGGCGCATCAGTT
GCACCGCCGCATCGGTCGGCACGATGTCATTCACGCGCAAGGCCACTTCAGCCGGGTCGG
AAGGCACCAAATTCAACAGCGAAAAAGCCACCAACGACACCACCACGGCCAGCGGCAGCG
TCATGAATAATCGTTTGATGAAATATGCACGCATCGGCTCTGTTTTCCTGTGCATTTCCC
CGACGCAGCATCGGCAACACGCCCAGCGGGGATATCGTCCGGCGATCAGAAATACATTGT
CTCAAAGGGAATCTCATACTGTGATGAGTTAAACGACACCCCTTTCAGCGTGGGCGAATA
GATGGCTTTGGTCTTCGAATAGGTCAGCGGAATATACACCGCCTCATCGGCCAACAGCGT
AAATAACCGCACATACAGCTCCTGACGCTGTTTTTCATTCGGCGTCAGCAATATTTCGCC
AATCAGGTTATCGATATCAGGCTTACTGTGTAATCCCTTCTGTGCCTGATAGTCCGCATG
AGCAGGAATACGGAACGACGAAATATACGAAGCCGGGTCGTAAGGCGTTCCCCATGACAA
CGAATATTGCAGGTCAAAGTCGCCCGACTTTTGGCGGTCCAGAAAAGCCTGCTTTTCTTC
CCCCAAAATAATCAGCTGCACGCCGATCTTTTTCAGGTCATCCTGAATCAGCTCGGCAAT
CTCCCTTTCCGCCGCGTTATTGCGGTTATAAGACAGCATCAGCGTCAGCGTCTTGCCTTC
TTTTTCCCGCACCGTCTTTCCCGCCGCCAGATGCCAGCCGGCCGCCTCCAGCAATGTTCC
GGCCTGCTGCGGATTAAACCGGTAAACCGGCACATCGATATCGCAATAGGGCACACGGCG
GGACATCAGGGTATCGGCAACGCTTTCGGTATTATCCATAATCCCGCTGGCGATCGCCGC
TTTATCAATCGCGTACTGCAACGCCTGACGAACCGCTTTATCCCCGGTGATGGGACGACC
GCTATTCAGCACCAGCGCACGGGACGCAACCGGCGGGCTCATCAACGTCCGGTATTTTCC
CGATGCCTGAAGCGCGGCAAAGCTGTCCATATCCAGCATATCGCCGTCCGCACCAAAGAT
GAGCTGGACCTGTTCTTTTTGCAGCGCCATCAGCATGGACTGGCGGTCAGGCATCACGCG
CCACACAACGCCGTCAAGGCGCGGCCGGGCGCCCCAGTAATTAGGATTGACGACAAACCG
CGCATACTGATTGGTTTTATGCTCCGCCAGCACCCAGGGGCCGGTCCCTACATCACCCGT
TATGCCGTTTTTGGTTTTACCGTCGATAAACGCCTTGGGCGACACAAAACGGAACGGTCT
GGTCAACCCCAGTTCGATTAACGTCGGGTAATAGGGGTTTTTGAGTGTGATTTCGACACG
ATAGCGGTCCAGCGCCGTCACTTTATCGATCTGTTGCACCAGCTCAAGCCAGGCGTGGCG
CTGATAATTATCCAGCACCGCCTCTATGTTCTGTTTGACGGCATCGGCCGTTAGCGGCTC
GCCATCGGTAAACCGAACATCGTGGCGTAAGGTGAAAATATACTGTTTGCCATCGGGAGA
TATCGTCCAGCTTTCCGCCAGCCAGGGTTTCACCCCCTCGGGCGTGTTCATAACCAGCGA
CTCAAACACCATATTCTGGGCGGCCATTTCACCAGAATAGAGATGAGGATTAATATCACG
AATATCTTTGGTGCTGGCGTACACCAGTTGATTATCTGCCGCGCCGGCGTACACCGAAAA
TACGCCGGAGAACAGGCAAAATATTAACGCCGCCAGTGTTATTCGCCGTATCCCAACCAT
CACCCTTCCCCTGAAGAAATAAACAAGAAACGCCAACTCATCAGCAACTTGAAGTACAAC
GGGTATATACCCTAAATGATTCGAGTTGCAGGAAGGCGGCAAGTGAGTGAATCCCGATGA
GCTTACTCTGGTAAGTGATTCGGGTGAACGAGCGCAGCCAACACACCTGCAACTTGAAGT
ATGACGGGTATAGCGGTCTATTTTTCCGCAACTACCATAAACATCGGCGTCGACGCGTAG
TTAATTTTCTCTTCGTCATCCCAGAGGTTTTCAGCAATATTTTCATCGATAAAAACCTGA
TTAAAACCACACGCCAGCAGGGAACGACGATCCCACTCCGGGCGTATTTCCCGGCTTAAC
GGCAGCGCTCTGGCAATATTCTCCATGGCTACCGTGTCCGTGTTGGCATAATGGTCATTA
ATCTTCAGACGGCGGGCATTCTGACGATCGCGCAGATAGCCTTCACACGCCTCGTCATCA
AAAAGATGGGCGTACCAATTGGCATCGAAATTAATCAGACGACCGCCGGGGGCTAATACC
CGCCGCCACTCCTGATAGGCCGCCTGCGGTTGTTTCAAATTCCAGGTCACATTGCGCGTC
ACCAGCAGATCGAAATGGTTATCCGGGAACGGCAACGTATGCACATCCGACGCCACAAAA
TTGATATCAACGCCATAAACATCAGCATTATTTTTGGCTTGCGCCAGCATAGCGGGCGTT
GCATCCACCGCGGTAACACCATGCCCCGCCATCGCCAGCGTGACGGCGAAAAAACCCGGC
CCGGCGCCGACATCCAATATATTTAATCGCTGCTTTTTCGGGGCGTGACGTAAAATGATG
GTCTGCCATAACAGGCGCTTGTCGCCTGCTAATTCAGCGACGTTAACATCGTTATATCCT
TCCGCTCTCTTGTTCCAGTAATGCTTTACCTCATTCAGTAAACCATCACTCGCTATATCA
TCCATGACCCTGTCATTCATTATTAATTGCGCCACAACGGGTAACCCTATTATTACGACA
AATTAACCTCAACAAGAAAAATCATGCGGGCATATACATCGCGAGGAAATGGTACATCGA
GAAGAAATAGTACACCGCGAGGAAATAGTACACCGCGAAAGAAATGCATACCCGCCCGAC
GTATGAACTTTTATAAAAATATCACACTTCATTGAGGTAGATCATGAAAGCCACTGCGCG
CCAACGCCGGCCAATCCACCTGCCGGCGCCGCTGACAACAAGGGCTTATTGGGTGAGCGC
ATCCGGCGGAATATCCATGTGACGCAGCACATCCCCCATGATGTGGCCGAAGACCGGGCC
GGCGACCGAGCCGCCGAAGTGTTTGCCGGCGTCGGGGTGATTGATCATCACCACCAGCGC
CACCCGCGGTTGGCTGGCCGGCGCCACCCCGGCGGTGTAGTTGACGTAACCGCCGTCGTA
TTTGCCGTCGCTCCCCATTTTCTCAGCCGTACCGGTTTTAATCGCCAGACGGTAGCCGGG
GACGGCGGCCGTTACCCCGCTACCGCCGGGCAAGGCATCGCTCTCCATCATATGTACCAC
CGTCCTCGCCACATCCTCGTCGATCACCCGGGTGCCGATGACCGGCGGCGTCACTTTGGT
GATGGATACCGGGCGATAAACACCGAATGAGCCGATGGTGGCGTACTCGCGCGCAATCTG
CAGCGGCGTGACGCGTAACCCATACCCGAACGCAAAGGTCGCGCGCTCAATGTCGGACCA
CCGCTCGCGGTGCAGCGGGAAATAACCGCTGGTTTCACCCTCGATCCCCAACCCGCTGGC
AACGCCAAGCCCAACGCGATGATAGAGGTCGACCAGCACATTTGCCGGCATCGCCAGCGC
GATGTGGGATACCCCGATATCGCTGGATTTTTGCAAAATGCCGGTGATGGTCAGCCGGCT
CCAGTGCCCAACGTCTTTAATCAGGTGCCCGTTCACCGGATATGGCGTGGTGTCGATGAC
TGAATCGGGCCGGATCAGATGACGTTGCAACCCCGCCATCACCACCAGCGGTTTAACGGT
CGACCCCGGCTCGAAACTGTCCGACATCGCCACATTCCGCATGTTCTTCTGCGGCTCGCC
TTCGTAATGATTGGGGTTGTAGGACGGGTAACTGGCCATGCCGAGGATCTCGCCGGTGTT
GACGTCAATCAGTACCGCGGCCCCGGAATCAGCCTTGTTCAGTTGTACGCCGTCACGCAG
GTGCGAATAGAGAACGAATTGCAGATAACTGTCGATGCTCAGCGTCAGCGTCGGCGCCTG
CTGCGCCGGATCGTCGGCCATCAGGCTGACCACGTTGCCGTACCGATCTTTGCGGTAAAC
CCGTAACCCCGGCTTGCCCAACAGCAGCTTGTTGAAACTCCGCTCAATACCATCCAGCCC
CTGCCCATCCAACCCGACGATGCCGATGAGGTTGGATACCGCGTCGCTCATCGGGTAATA
GCGGCTGGCATCGGTCGGGGTCGAGATGCCGCCAATGTGCAATTGATGCACGTAGTCGGC
TATCCCGGCCTCAACCTGACGCGAGATATAGAGAAAATGACGGTGGGCATTCTCCTGAAT
CTTGTCTTTAATGGCGCTGAGCGGCAGCGATAATGCGGTAGATAGCGCGCTCCACTGCGC
ACCGGCGAGTGTCGGGTCGCTCTCCAGCACATGCACCGGATCGGCCACCACGTCATTGGA
AGCCACGCTGACTGCCAGCGGGTGACCGTTACGATCGGTGATGCTGCCACGCAACGGCTG
CATCACCAGTTCGCGCAGCGAACGCTGATTGGCCTCTTTCTCAAGCTGCAGGCTTGCCAC
CACCTGCAAATACCCGACGCGAGCCATCAACAGCACCATGCAGACACTGATACCGACACA
CAATAAAACAAAGCGACCCTGAAAATAGGTCACCCCCACACCTGCAGAATGTTTTTTAAG
CATAAACCGCGCCAACTGAAATGAGGCTGCGTCCGCGGTGAAATCACCGCCAACGGTTGT
CACGCCGCCTTCGCGGACGCAGCCCAGGGTAAAGATATTGATTCATCGTGTGGCCGCACT
ATAAAGGACATCCGCAGGCGGTACAGAAGCAGGAAACATTCCTACGTAATTCATTAATCA
TTGAAATGAAAGATACAGTTGAAAACAACCGCTGCCGGAAAAGCGTACGCCGCATCAGCG
CCGTAAGTACCGTGTTATGACGACACCTCTTGTTCTCTGTGGCCCGGCCTACCGGTCGGT
TTGCCATCGTGCGCTCCTGCATACCTGGCGGTAACAATTGCTTTACTTATTAATCCTCAC
GGTTAAATAGCCACCATCTATCACAATATTCATGTAATTCGATTTCATCTCTGACCAGAC
GCTGACTAAGATAAATAGTGAATTTCAACCGAAGGGCACCAGGCCACGGAGTGGCGAACA
AGAACGATGCTATGAAATTTAACTTATTGCGTTAGAAACTGGCGCAGCACCCAACGCGAG
CATTACGAGCAATTTCCTGTCCACAGCTCACTACCCGGCGGTTTTTTCGGCCGGGTCGAT
GGGGACACATGAGCATGAGGTAGAGAACGCATGACAACTGAAAGCAAATGCCCATTTCAT
CACCAGAGTACGCCGGTTACCGCCAGCGGTAGCGGCACCGACAACCGTGACTGGTGGCCG
AATCAACTGAATCTGAACATTCTGCACCAGCACTCTTCCCTGTCCGACCCGCTGGATAAG
GGCTTCAACTACGCCGAGGCGTTTAACAGCCTCGACCTCGATGCCATCAAAAAAGACCTT
CATGCCCTGATGACCGACTCGCAGGACTGGTGGCCGGCGGACTTTGGTCACTACGGTCCG
TTGTTTATCCGCATGGCCTGGCACAGCGCCGGTACCTACCGCACCGGCGACGGCCGTGGC
GGCGCTGGTGCCGGCCAGCAACGGTTCGCGCCGCTCAACAGCTGGCCCGATAACGTTAAC
CTCGACAAAGCGCGCCGCCTGCTGTGGCCGATTAAACAGAAATACGGCCAGAAAATTTCA
TGGGCCGACCTGATGATCCTCACCGGCAACGTGGCGCTGGAATCGATGGGGTTCAAAACC
TTCGGTTTTGCCGGCGGGCGTCCGGACGTGTGGGAACCGGAAGACGATGTGTACTGGGGC
GCGGAGACCACCTGGCTGGGCGGCGACAAACGCTACTCCGGCGAGCGCGATCTGGAAAAC
CCGCTGGCTGCGGTGCAGATGGGGCTGATTTACGTCAACCCGGAAGGCCCGAACGGCAAC
CCGGACCCGATCGCCGCCGCCAAAGACATCCGCGAAACCTTCAGCCGCATGGCGATGAAC
GATGAAGAAACCGTGGCGCTGATCGCCGGCGGTCATACCTTCGGCAAGACCCACGGCGCG
GGTGACGCCGCGCTGGTCGGCCCGGAGCCGGAAGCCGCCGGCATCGAAGAACAGGGCTTG
GGCTGGAAGAGCAAATTTGGCCGCGGCAACGGCGGCGACACCATCTCCAGCGGCCTGGAA
GTGACCTGGACGCAAACGCCGACCCAATGGAGCAACTACTTCTTCCAGAACCTGTTCGGC
TACGAGTGGGAACTGACCAAAAGCCCGGCCGGCGCCCATCAGTGGCAACCGAAAGGCGGC
GCTGGCGCCGGTGAAGTGCCGGACGCGCATGACCCGTCCAAAAGCCACGTGCCTACCATG
CTGACTACCGACCTGTCGCTGCGTTTCGACCCGGCGTACGAAAAGATTTCCCGTCGTTTC
TACGAGAACCCGGATCAGTTTGCCGACGCGTTCGCCCGCGCCTGGTTCAAACTGACGCAC
CGCGACATGGGGCCGCGCGCCCGCTACCTCGGCCCGGACGTTCCGGCCGAAGAGCTGATC
TGGCAGGACCCGATCCCAGCGGTCAACCATACCCTGATCAGCGAACAGGATATCGCCACC
CTTAAAGCCAACGTGCTGGCTTCCGGTCTGAGCGTGTCCCAGTTGGTGTCGACCGCCTGG
GCATCGGCGTCCACCTTCCGCGGCTCCGACAAACGCGGCGGCGCCAACGGTGCGCGCATT
CGCCTCGCGCCGCAGAAAGATTGGGCGGTCAACCAACCGGACCCATTGGCGAAGGTTCTG
AGTACGCTGGAAAGCATCCAAAGCGAGTTCAATCGCGCCCAGTCCGACAACAAGCACGTG
TCGCTGGCCGACCTGATCGTGCTGGCCGGCGCCGTCGGGGTGGAACAAGCGGCGAAAGCC
GCCGGTCACGCGGTAACCGTGCCCTTCACACCAGGGCGGATGGATGCGTCGCAGGAACAA
ACCGACGTCGAGTCTTTCGCCGTGCTGGAACCGATCGCCGACGGCTTCCGCAACTACCTG
AAAGGCCATTACAGCGTGGCGGCCGAAGCCCTGCTGGTGGATAAGGCGCAGTTGCTGACG
CTGAACGCGCCGGAAATGACGGTGCTGGTGGGCGGGCTGCGCGTACTGGGCGCCAATGTC
GGCCAGGCGTCGCATGGCGTGTTCACCACTCAGCCGGGCACGCTGACCAATGACTTCTTC
GTGAACCTGCTGGACATGGGCACGACGTGGAAAGCGGCAGCAGGTGAAGAAGGCGTGTTT
GAAGGGCGCGATCGCGTTAGCGGCGACCTGAAGTGGACCGGCACCCGTGTCGACCTGATC
TTCGGTTCCCACTCGCAACTGCGCGCGCTGGCCGAGGTCTACGGCAGTACGGACGCGCAG
GCGAAGTTTGTCCACGACTTCGTCGCCGCCTGGACCAAAGTGATGAACCTCGACCGTTTC
GATCTGGCGTAATCATCGCTCTGCCCCGGCATTTCCTACGCCGGGGCGCATCAGACAACA
TCGCTTAACGGGCTGGCAGCCATGTCGCCAGCCCTCTTTCTACACCGCCCATGTTCTACA
CCGCCCATGAGGTAAAACCGACGGCGGGCCACGCCGTTCTGCGGCATGGATAATTCCGGC
AGTACCGGCGTCATCGCCACCGGCAAGTTCAAAGCAACAGTTCAAAGCGACAATAGCCCG
ATTCTTATTCCCCCTGAAATTAAAATATCGTCACACATTCCTTCCCGACGCGTTTATTTC
CCACGGATTCATGAAAAATTCATGAGAAGTAAAAACAAATACCATTAAATACCAACCCAC
CGACTGATGAGTGATAAACATCAGCCACACCGCGACTCAACAAACATTACAATCACAGAT
TAATAACTTGATAATTAACAAAAAAAATATATCAACGATCATTTCAATCATGTCGTTATC
TCACCGGAATATACTTTGGTATAGATGGCCTATACTTTTTAATCGTGGACGCGCCTTAGC
GCTTATTATATTTTTCGCCCTCATTCATCAGAGAATAAAACCGACCGACGGTCTTATTGC
GGCAGCGTATTTTTACGGCAACGTGTTTTTACGGCAATCAATAGCGACGACCGTGGATTA
TTGCGGGAACATGACACGATGCCTGCCGCCAGACATTTTTCCGGCTAATGCCTGACATTA
CCGCGAGGAAAATCATGCATCATCCACTTCAGAGCATTATGACTAACAAGGCCGCGCGCC
CTATCCGGCGGCACGCCGCGCCGTCCTACCGGGCGGACATGCTATTTTTCACCCTGCTGG
CGCTGGTGGCCGCGCTGGTGGTGTACGGCATGGAACAAATGAGCCTGCCGCTCTCCATTC
TGGATGCCAGCCCGGTCAGGCTGGATATCGCCCTGCTGCCCGAATACGCGCTACGCACCA
CTCTGCGCATGTTCGTGGCGTTGGGGGTATCGTTGCTGTTCACGCTGGTCATCGCTACGC
TGGCCGCCAAGAGTCGCAAGGCCGAAATGGTGATTATCCCGGCGTTGGACATCCTGCAAT
CGGTGCCGGTGCTGGGGTTTCTGACCTTCACCGTTACCTTTTTCATGGGGCTGTTCCCCG
GCCGTCAGTTAGGGGTGGAATGCGCGGCCATCTTCGCCATTTTCACCAGTCAGGCCTGGA
ATATGGCGTTCAGTTTTTTCCAGTCGCTGCGCACCCTTCCCGGCGATCTGAGCGAGGTCA
GCCAGCAATTCGGTTTCTCGCCCTGGCGGCGGTTTATCCGGCTGGAGTTGCCGTTCGCCA
TCCCCGGCCTGGTGTGGAACATGATGATGTCGATGTCCGGCGGTTGGTTCTTCGTGGTGG
CGTCGGAAGCGATCACCGTCGGCAACACCACCGTCAGCCTGCCGGGGATCGGTTCCTGGC
TGGCGCTGGCGATCGCGCAGGAAAACCTGACCGCCATCGCCTGGGCGGTCGTTGCCATGA
CCGTGGTGATTGTGCTGTACGATCAACTGCTGTTCCGGCCGGTGGTGGCCTGGGCGGATA
AGTTCCGCTTCGAGCAGACCGCGTCGCAGAAACGACCGCGCTCCTGGGTTTACGACCTGA
TCCGCCGCACCCACATCTCGACGGCGATCGCCAGCGTGCTTGGCTGGCCGTTGCACGCGC
TGGCGGCGTTGCGCTGGCCGCGGCTGCCGCCGTTTTTGCGCCACACGCCCGGCCCCCGTT
ACAGCAAGGTCACCGACCGGCTGTGGCTGGCGCTGGTGATTATCGGCGTACTGGCGGGCG
TGGTGCAGTTGGTGCAATACATCGGCGCGTCGCTCGGCATGGCGGATGTCATCGCGGTGT
TCGGCATGGGGCTGGCGACGCTGGCGCGGGTGGTGGTGCTGATCGCGCTGGCCAGCGTCA
TCTGGCTGCCGATCGGCGTGTGGATCGGCCTGCAACCCAGCGTCGCCGAACGCCTGCAAC
CGCTGGCCCAATTTCTGGCCGCCTTTCCGGCCAACGTGCTGTTTCCATTCGCGGTGATCC
TCATCGCCGGCTTCAACCTCAATCCGGATATCTGGCTGTCGCCGCTGATGGTGCTGGGTA
CCCAGTGGTACATCCTGTTCAACGTGATCGCCGGCGCCGCCGCCCTGCCGACCGACCTGC
TGGAGGCCGCGCGCATTTACGGTATCCGGCGCTGGCAGTGGTGGCGTCAGGTAGCGCTGC
CCGGCGTTTTTCCTTACTACGTGACCGGCGCGCTCACCGCTTCCGGCGGCTCCTGGAACG
CCAGCATCGTGTCCGAATCCATTTCCTGGGGGAAACAGCATCTGGAAGCGACCGGTCTTG
GCGCCTACATCGCCAATGCGACCACCGCGGCCGACTTTCCGCGGGTCGCGCTGGGTATCG
CGGTGATGTCGGTATTTGTGATCGCCTTTAATCGCCTGCTGTGGCGCCCCCTGTACCAAT
TTGCCGAACGCCGCCTGCGTCTCGGTTAAGGAGAACATCATGACTATTGATCAACCGAGC
GGTCTGGCCCATCAACAACACTGCCTGGTGAACGTGCAGCACGTCCGGCATCTGTATGGC
AAACCCGGCAGCGCCGAACGGCTGGTGCTGGACGACGTCAATCTGACGTTAGACAACAAC
GAGATCGTCGGGTTGCTTGGTCGCTCCGGTTCCGGCAAGTCGACCCTGCTGCGCTCGATC
GCCGGGCTGCTCACGCCGAGCGCCGGCCAGGTGGATTTTCCACCGGGGCCTGACGGCAGG
CCGACAACCGTCAGCATGGTGTTCCAGAGTTTCGCCCTGTTTCCCTGGCTGACGGTACAG
CAAAACGTCGAAGTCGGGCTGGAAGCGCAAAACGTACCGGTGGAGCAACGCCGTAAACGG
GCGCTGGCGGCCATCGACCTGATCGGCCTCGACGGCTTTGAGAACGCCTATCCCAAGGAG
TTGTCCGGCGGGATGCGTCAACGCGTCGGGCTGGCGCGCGCGCTGGTGGTGGACCCGGAC
ATCCTGCTGATGGACGAGCCGTTTTCCGCGCTGGACGTGCTGACCGCCGAAACCCTGCGC
ACCGACCTGCTGGACCTGTGGGGCGAAGGCAGAATGCCGATCAAGTCCATCCTGATGGTG
ACGCACAATATCGAAGAAGCGGTGCTGATGTGCGATCGCATCATCCTGTTCTCCATCAAT
CCCGGCCGGGTGGCCTGCGAAATCCGCGTCGACCTGCCGCAGCCGCGCAACCGTCAGGAT
CCGGCGTTTCGCGCGCTGGTTGAAGACATTTACGTTAAAATGACCTCAGATAACAGCGCG
GGCGCCGCGCGGCAGGGGATTTTCCCCGGCTCCGGGCTGGGCATGGTACTGCCGCTGGTG
TCCACCAACTCGCTGGCCGGCCTGATCGAGGCGGTACACGCCGCGCCGTATGACGGCAAA
GCCGACCTGCCGGAGCTGGCCAACGCGTTGCAGTACACCGCCGATGAACTGTTCCCAGTG
GCGGAGATCCTGCAATTGCTGCGGTTCGCCGAATTGCAGGGCGGCGACATCCGGCTGCTG
CCCGCCGCCGGTCGCTACGCCAACGCCAGCGTGGACGAACGTAAACAGTTGTTTGCCCAG
CATTTGTTAAATTACGTGCCTCTGGTCGCGCACATCCGGCGGGTGCTGGACGAGCGTTCG
TCACGCACCGCCCCAGCCCGCCGCTTTCGTGACGAACTGGAGGATTTCATGTCGGAAATC
GACGCGGCGCAGACCCTGAATTCGGTCACGCAATGGGGACGTTACGCGGAACTGTTCGCC
TACGACGAAACCCACGACCAGTTCAGCCTGGAAAACCCGTCGTAACCACGCGCCGCCGGC
AGCGGGAGCGACACAGAAAAGGGTTCTTGACGATGAGTGAGAAAACACGCGTCGGCCACG
CTGCCGCGACGTTGCGGGTAATTCCGCTGGTGCTGATGGCGGTGGGTATCGCGGTGATCG
ATACCCTCACCGATCTGGAAATCGCGGTGGGCGTGTTCCAGATTGCCATCGTGCTGCTGG
CGGTGCGCTTTCTGACCCCGCGCGGCGTGAGCGCCATCGCGGCGCTGTGCATCGTGCTGA
CGCTGCTCAGCTATAAGCTCAGCAAGCCCGACGGCAGCGAATCCAGCCTGATCAACTGCG
GCATCAGCCTGCTGGCGATCACGCTGTCGACCTATCTGGCGTTAAAAATGTCGGCCGCCA
TCAACGCGTTTCATGAAGCGCGCGCCCAGTTGGCGCAAATCTCCCGCGTAAACCTGATGG
GTGAACTGACCGCGTCGATCGCCCATGAGGTCAACCAGCCGCTGGCCTCTATCGTCACCA
GCGGCAACGCCTGCCTGCGCTGGCTCAACGCCACGCCGGCCAATCAGGCGCGCGCGGAAC
TGGCGGTACAGCGCATCATCAGCGACGCCAACCGCGCCAGCGAAATCATCGCCCGCATCC
GTGGGTTCGCCAGCCGCACGCCCCCGCACAAGGCATGGCTGAACATCACCGATACCATCG
ACGAAATGCTGCTGTTGATTCGCACCGAACTGATGCAACAGCGTATTCTGTTTAGCCTCA
ACGTGACGGAAGGGCTCCCGCCGATTCTGGCGGACAAAATCCAGATTCAGCAGGTACTGA
TGAACCTGATCCTGAATGCAGTGGATGCCATCGACGCCGCCAATACCGAACAACGTGCGC
TATCGGTCACCGTGGATCGCGATAAAAACGGTGATATCCGCTTTGCGGTCTGCGATCAGG
GCGTCGGGTTCAAACCGGAAGAAAGCGAACGACTGTTCGATACCTTTTTCACCACCAAAT
CGACCGGCATGGGCATGGGCCTGACCATCAGCCGCTCGATTATCGAAACCCACGGCGGCC
GGATCTGGGCCTGCGCCAATACCGACGACGGCGCCACGTTTTACTTCACCCTGCCGGGGA
CGGAAAAAAAAGCACCATGACCGACACCCTTCTGAATGAACACCCGCCGCTGAATGAACC
GGCGCCGATAATTTATATCGTCGATGATGACGCCTCGGTGCGGGCCGCGCTGGAAGACCT
GCTGGCGTCGGTCGGGCTGGAGAGCCAGGCCTTCGAGTCGCCGCAGCAGTTTATCGGCGC
GCCCCGCCCTGACCGGCCGGGCTGCCTGATTCTGGACGTGCGCATGCCGGGCATGAGCGG
GCTGGATTTTCAGGATGACATGCACCGCCACGGCATCACGCTGCCGGTGATTTTTATTAC
CGCCCACGGCGACATTCCGATGTCGGTACGCGCCATGAAAGCGGGCGCGCTGGAATTTCT
GACCAAACCGTTTCGTGAGCAGGACCTGCTCGACGCCATCCGGAAAGGGCTGGAACGGGA
TGGCGAACAACGCCGTCAGGCCGATATTCAGACCAGACTACAGGCGTGCCACGACAGCCT
GACCGCCGGCGAACAGCAGGTGCTGGAACAGGTGGTGACCGGGCAACTGAACAAGCAGAT
CGCCGCACAGCTCGGCGTCAGCGAGGTAACGGTAAAAGTGCGGCGCGCGGCGGTGATGCG
CAAGATGAACGCCGACTCGCTGGCCGAACTGGTGCGACTGTACGACGCGTTGAAGAAAAA
CACGCAGGGGTGATTTGGCTTTATTGCTCACCTGTCTTTATTTCGACAAACATCGTCCTG
ATTTGATAATACCAGCCACAGCGGAAGGGGAGATAATCAACGCCGTTATCCATTCACCTC
CATCCGCTGGCAGACGCTTTCATGAATACCGTTATGACCCGCTTCTGGCATCAGGCCAGA
GCGTTTTTACTGATTTACGCCTGTTTGTATCTCGGCATCGGCCTATCCGCCGTGCTGCCC
ATCACTCTGCCGGGCAGCATCATCGGTATGCTGATCCTGTTTCTGTTGTTGTCGTTGCAG
ATTATCCCGGCGCAGTGGGTCAAACCGGGGTGCCATGTGCTGATCCGCTATATGGCGCTG
CTGTTCGTGCCGATTGGCGTCGGCGTGATGCAGTACTTCGACCTGCTGCGCGCCCAGTTC
GCGCCGGTAATCATTTCCTGCGCCGCCAGCACGCTGGTGGTGCTGATCACCGTGAGCGGC
TGTTCGCATCTGATCCACGGCCGTAAGTCGGCCCGTCATCAGGCCGACGCGGAAAAAGGA
GCCGACCATGTGGCATGATATCGTCTGGTCGCTGCCATTAACGCTGCTGGTGTTCTTTTT
GGCGCGTCGGCTGGCCCAGCGTCTGAATTCGCCATTGCTAAACCCGTTGCTGGTTTCCAT
GGTGGTGCTGATCGCGTTTCTGCTGATCAGCCATATTCCCTACGAACACTATTTCCGCGG
CAGTTCGGTGCTCAACAGCCTGCTGCAACCGGCGGTAGTGGCGCTGGCGTTTCCGCTGTA
TGAACAGCTGCACCAGATTCGCATGCGCTGGAAGTCGATCATCAGCGTCTGCTTTCTCGG
CAGCATGGTGGCGATGGTCACCGGCACCTGGATTGCGCTGCGGCTGGGGGCAACGCCGGC
GATTGCCGCCTCGATCCTGCCGAAATCGGTCACCACGCCGATCGCTATGGCGGTGGGCGG
CAGCATCGGCGGCATCCCGGCCGTCAGCGCGGTGTGCGTGATCTTTGTCGGCATCCTCGG
CGCGGTGTTCGGGCATACACTGCTCAATGCGATGCGGATTCACACTAAAGCGTCGCGCGG
GCTGGCGATGGGCACCGCCTCGCACGCGCTCGGCACCGCCCGCTGCGCCGAACTGGATTA
TGAAGAAGGCGCGTTCAGTTCGCTGGCGCTGGTGATCTGCGGCATCATCACCTCGCTCAT
GGCGCCACTGCTGTTTCCGCTGTTGGTCGCCCTCGCGCGCTAATCCGTACCGCAGGTGAG
GCTGTTGACAAACAGCCATGTTGTCTTACGAACGGTGAATGTTGTCCGGTAAGTGAATAG
TTTCGTGCGGGATAAACGATGTAGTTTCTCTGCCATTCCATCGCTCGCACGACAAGGAGA
GGTTCAGACGCCACCTCTCCTTGACCACTGGCTGAGGGCTAAACTGTGCCGCTTCGCGGT
CCCTTCGGCGTTCGCCTTCGCCGTTCGGGCCGCCCGTGACGCGTTCCCGACGCGACACGA
GCTTTCGCGGCATCCATGCCGCTCACCCGGCGAAGTCGCACACCTCAGCACAGTTTTAAC
ACCGGAAAATCCCTTTATTTTAAACTCATAGGGTTTGTCAGCGGTCTGACCGCAGGCCGA
AAAAGCGGGAATTAATAGCGCGTCGGCGGCACCCCGAACATCTGGCGGAATGCGAAGGTA
AACGAGGCGGTGCTGGCATACCCCAATTCCAGCGCCACCTGCGTCACGCTGCGGTTGTTT
TTTAGCATCACCACCGACTCCAGCAGCCGCTGGCGTTTCTTCCACTCGCTGAACGCCACC
CCGGTCTCCTTTTTGAAACGGCGCGAAAAGGTACGCACCGACATCCCGGTGCGGGCGGCC
CACTCCTCGATGCCGTGAGGCGCATCCGGCGTCTGCTGAATATCACGGCATACCCGCATC
AGTGTGGACGAATACGGCCACGACAGCGAAAACCCGGCATCCGGCAGCTGTCGCAACAAT
GTGGTCAGCACCTGCACCAGCCTGGCGTCATCGCCCTCGTGGTCGTACTGTTCCGGCACA
TGACCGGTGGCGTAGTGGATAAACTCGCGGATGAAATCGCTGACCAGCACCACCTTGCAA
CCGCTGTGGTCGATAGCCACGTAATCCGGCTCGATGTACAGACTTTCCAGCAGCACGTCG
CTGGTCGCCAGAATGCGGTGCGGCACGTGCGCCGGAATCCAGACGCCGTACAGCACCGGC
ACGATCAGCGTCTTACCTTCAATCTCCACCCGCATCCCCCCTTCCCGCGCATACAGAAAT
TCGACAAACGGGTGCTGGTGCTCCGCCACTTCCGTCTCTTTCGCCAGCGGATAGCTGCGA
AAGTAGACCGGCCGCGGCAGCGTGAGCAATACCGGCGCGGGTTGTCCAGCCACCGGCAAA
CGGGGGGAAGAAACAAACGAACGCGACATGACAGACTGGCCTCTACTCGATGAAGTTTGT
CTCAATAGGGTAACGCAGGCCAGTCTGATTTGCCCGATAATCAACACCTATTCAGCAGGT
GCCAGCTCATGACCTGATGAACGAATTCGCTGTGATTGTACGATTTTTCAAACCAGCAAA
TGGATTGAGGAAGAATTCATGGAAGCGACATTTTTTTTATGTCACGGCCGCTCGCCGTTT
TTAGTAATAGCTTGTCCGTCTTTTGATGAAATACGTCATTTTGCCGACGGCAACACGATG
TCATCCGAAACAACAGTGCCCCAGTAGTGATCAGCATTAGCGATAAACAATTGAATTAAC
TGTTAGTTACAGGAGACATCATGAGTAATGTGTGCATCGTTGAGGATATCAGCGAGAAAA
ATGAATGGCGGCGTATGGTGCAGGAATTATTACATCAGGCCGGCATTACCATTAATGGCG
GCGAAGCCTGGGATATTCAGGTTAACGATTCACGCTTTTTCAAACGGGTATTACAACAGG
GTTCTCTTGGCCTGGGTGAAAGTTACATGGAAGGCTGGTGGGACTGCCCGCGGCTCGATA
TGTTCTTTCACCGGTTACTCACCGCCCGGCTGGATGAACAACGTCCGTCACGCTGGCGCG
ATCTGATGCGCATCGCCCTGGCACGGTTGGTCAACTTTCAGTCCCGCAAACGTGCCTGGC
AGGTCGGCAAAGTGCACTACGACCTCGGCAATGACCTGTTCAGCCACATGCTCGATCCCT
ACATGCAATATTCGTGCGGCTACTGGAAACAGGCCGACACGCTTGACGACGCCCAACAGG
ACAAGCTGGCGCTGATCTGCGAAAAACTCCGGCTCGAACCCGGCATGACGCTGCTGGATA
TCGGCTGCGGCTGGGGCGGGCTGGCGGTGTTCGCCGCCCAGCATTACGGCGTCACCGTGC
ATGGCGTCACCATTTCCGCTGAGCAGAAAGCCTTTGTGGAAGCGCGCTGCTGCGGGCTGG
ATGTCCATATTCTGTTGCAGGATTACCGCGATCTGCGCCAGCAGTACGACCGTATTGTCT
CCGTCGGCATGTTTGAACATGTCGGGCCGAAAAATTACGCCACCTATTTTGAGGTGGTGG
ATCGCTGCCTGAAGCCGGACGGCCTGTTCCTGCTGCATACCATCGGGTCGAATAAAACCG
CTCATAACGTTGACCCGTGGATTAATAAATACATTTTTCCCAACGGATGCCTGCCATCCA
TTAAACAGATCGCCAACACCAGCGAACCCTATTTTGTGATGGAAGACTGGCACAACTTCG
GTGCCGATTACGATAAAACCCTGATGGCCTGGCTGACCCGTTTTACCGAAACCTGGCCGC
AACTGGCTGCCGGTTATTCGCCCGCCTTCCGACGTATGTTTAGTTATTACCTAACCACCT
GCGCCGGTGCTTTTCGGGCCAGAAACATTCAGTTATGGCAAGTCCTGTTCAGCCGGGGCG
TCACACACGGGCTGTGCGTGCCGCGCTGAGTGTTCATCCAAGCGTTCAGGCCACGGGCGC
AGGCCAGCGAACGCATAACGATAAGCGCCATCGTTATTTTTAAACCGACACCTTTTTAAA
CCGATACGCCGTTAACCCCTACAAACTGGAAGCTAACACAACATGAACGTTAATTTTTTT
GTCACCTGTATCGGCGATGCGCTCAAATCGCGCATGGCGCGTGACAGCGTGCTGCTGCTG
GAGCAGCTCGGCTGCCACGTTCACTTTCCCGAGCGGCAAGGCTGCTGCGGTCAGCCCGCC
ATCAATAGCGGGTATATCCGCGACGCGCTGCCGGGCATGAAAACGCTGATCGCCACGCTG
GAAGAGAACGATGACCCGATTATTTCGCCCGCCGGCTCCTGCACCAACGCCATCCGCCAT
TATGCCGACTGGCTGGCCGATGAACCGGCATGGGCGAGTCGCGCCGCACAGGTCGCCGGC
CGGATGGTTGACCTCACCTCGTTTATCGTCAACCGGCTCGGGGTCACCGATGTCGGTGCC
CGCCTGCCGGGCAAGGCGGTCTATCACCCCTCCTGCAGCCTGTTTCGCAAAATGGGCGTA
CGCGACGAACCGCTGGCGCTGCTGCATCAGGTGCGCGGCCTGGAACTGCTGCCGTTTCAT
GCGCCGGAAACCTGCTGCGGTTTCGGCGGCACTTTTTCCGTCAAAATGGCGGAGATCTCC
GGCGAAATGGTGAAAGAAAAGGTGGCGCACGTTATGGAAGCCAAACCGGACTACCTGATA
GGCGCCGATGTCAGTTGCCTTATCAACATCGGCGGACGGCTGCGGCGTGAAGGGCACGCC
GTTCAGGTGTTGCATATCGCCGAAGTGCTGATGAGCCGTTAAGGAGACGCCATGTACCTC
AAAACCAGCAACCTGCCGTTTCGCGAACGTATCCGTCAGCAGATCGACAACCCTATCATG
CGTCAGGCGGTCGCCAACGCGCAGGAACGCATCGGCGCCAACCGCCAGAAAATGGTCGAT
GAACTGGGCCAATGGGATGTCTGGCGTACGCGGGCGGCGCAGATTCGCGCCCACGTACTC
GATAATCTCGACGCCTACCTGTACCAGCTGTCGGAGCAAGTGACCGCCAACGGCGGTAAG
GTGTTTTTTGCCGAAACCCGCGAAGACGCCACCCGGTATATTTTGCAGGTGACGCAGGCC
AAACAGGCCCGCAAGGTGGTGAAATCCAAATCCATGGTGACCGAAGAGATCGGCATGAAC
GCCGTGCTACAGGCCGCCGGGATCGAGGTGGTGGAAACCGATCTGGGCGAATACATCCTG
CAACTGGACCAGGACGCGCCCTCCCACGTGGTGGTACCCGCCATCCACAAAGATCGCCAT
CAAATCCAGCGCGTACTGCAACAGCGGCTGGGCTACGACGGCCCGGAAACGCCGGAAGCG
ATGACGCGCTTTATTCGCCAGAAAATCCGCGAAGATTTTCTCAGCGCCGAAGTGGGGATC
ACCGGCTGTAACTTCGCCGTGGCGGAAACCGGCACCGTCAGTCTGGTGAGCAACGAAGGC
AACGCCCGGTTGTGCACCACCCTGCCCCGCACCCACATCGCCGTCATGGGTATGGAGCGC
ATCGTCCCCACCTTTGACGAGCTGGACGTGATCCTCACCATGCTGGCGCGCAGCGCGGTC
GGCGCCCGGTTAACCGGCTACAACACCTGGCTGACCGGCCCGAAAGGCAGCGGCGACGTC
GACGGCCCAGAGGAGTTTCATCTGGTGATCGTCGACAACGGCCGTTCGCAGGTGCTGGGG
TCGCCGTTTCACGACATTCTGCGCTGCATCCGCTGCGGCGCCTGCATCAACACCTGCCCC
GCCTACCGTCATATCGGCGGCCACGGCTACGGCTCCATCTATCCAGGCCCGGTCGGCGCG
GTATTGTCGCCGCTGCTGGGCGGGTATGAAGACTTCAAACATCTGCCTTACGCCTGCTCG
CTGTGCACCGCCTGCGACGACGTCTGCCCGGTGCGCATTCCGCTGTCCTCGCTGATCCTG
CAACACCGGCGCACGCTGGCGGAAAACGGCATGACGCCCGCCGCCGAACGGCGCACCGTT
CAACTGTTCAACTACGCCAACCGCCATCCGGGGGTGTGGAAAGTCGGCATGGTGGCGGGG
GCGCACGCCGCGCGCTGGCTGATTCGCGACGGCAAGATGCCGTTTAACCTCGGCGCTATC
AGCGAATGGACCGCCGCCCGCGACCTGCCGGACGCCGACGGCGAAAGCTTCCGCAGTTGG
TTCAAACAGCATCAACGCCAGACCAGGGAGAAACGTTAATGGAAAACCGTGATGCCTTTC
TGTCCACGCTGGCCCGCCGGCTCGGCCGTGAGCCACGCCAGACGCCACCGCCGTTGCCGC
CGCTGGACAACGACCCGGCCCGCACCCGCCTGACCGATCTGACGCCGCAGCAACGCTGCG
ACGCCTTCATCGACTACGCCAGCAACGTGATGCAGGCGCACTGTGAACTCACCCCGCAGG
CTGAGGTGGCGCAGGCCGCCGCGCGCCTGTGCCAGCGTTATGGCGGCGCGCCGGTGCTGA
TCAGCGGCGACCCACGACTGGTGGAACTGGGCGTCACCGACCACCTGCGGCAGGCGTATC
AGGCGCAGTGTTGGGAGCCGACAGTCGGCGAGGAAAATCTACGGTTGGCGACACAGGCCC
GCATCGGCGTAGTGTACGCCGAGTACGGCCTGACCGAATCCGGTGGCGTGGTGTTGTTCT
CGACGCCGCAACAAGGGCGCGCCATCAGCCTGCTGCCGGAATCAACGCTGTTTATTGTGC
GCAAAAGTCGCCTGCTGCCGCGCGTGGCGCAACTGGCCCAGCATCTGCGCCAACTAGCGC
GACAGGGCGAACCGCTGCCGTCGTGCATCAACCTGATCGCCGGACCCAGTTCTACCGCCG
ATATCGAGCTGATCAAAGTGGTGGGGGTTCACGGACCGCTGAACGCGGCGTACCTGATTA
TTGACGATTGTTGATCGCCACGCAGTCTGTCCCTCGACAAGCGACCGTATGGTTTTCCGG
GCGCCGGATGCGGGATAAGCCGCATGATTTCTTTGCAATATCGCCCGACAAGGCGAGGCG
CAAACGCCGCCTTGCCTTGTCGCCGCACGTGTGGCTACGCGACGATGCCCTGCCCCCTCA
TCCGTTCAGCACGGCAATCCTTATTCAGCAACCACCATGACCCTGCGGTAGGAAGTCAGC
GCGGGCGTGCCTGAATCCGTCACGGCCAGAATAATGTGCGCCGTACCCGGATGGTTGATC
TTCACCTCTGCCGTTATCCGATCGGCGTTGCTCAGCGATAGCACCGCCGGGTAAGTCAGA
TAATCCTCGCCTCGCGTTCCTCTGACGTCCCCGATATTCACCGGCGTCGAAACGGCGGAC
GACGCTTCAGGGTAAAAGATCCATTGGTAGCTGAGTGTGTCGCCGTCGGGATCGCGCGAC
CCCGCCGCACTCAGTTTAATCGTCTCGCCCACTTTGGCTTTCACTGAAATTGGCTGCTTA
CCCTGCGACCCGTTTACCACCACCACCGGATTGTGGTTAGCCTGAGCGTAGTCTTTAATG
CTCCAGTCCATGCGCGCGGCGAAGTCATGCTGAAAAGCGGTGCGCCACCGCCAGATGGTG
GCCTGATTCGAAGTGTATTGCCTGCCGTCCATGCCGATGACGGTATCGGCCGCATTCGGG
CTGCCAGGGAAAAAATCACCGCCGCTGCTCCAGATCGGCCGCGTCTCATTCTGGGGCACG
CGAAGAATATAACGACCTCCCCATCCCCCCCATCCAGGGTTCATCTCACTGGCAAGGCCG
TTACGGATCAACCCGAGGAAGGCCGGCGTATCCCCCTCCATAATAAAGTCATACCGCAGG
TACCCTTTACCCAAGGGACCTTTCTTGCGGATATTGTCATCCAGCCAGGACTGCGAGACG
GTAGAGAAATCAGCGCCGGGGGCATTACGGTAATATTTGTCGCCACTGATCCCCGTCCAG
GTGGCGCGCGCATAGTCCTCGCCGTTCTGACTTGAGGGATCAACAATATAGGTTATCTCG
GGATAGTGCTGGCGTACCCAGTACCCGGCATCATCCTGATCGGAAATGGCGTAAACAATG
AGGTTACGGGTCAGAGCGTTCACCTTGTCAGCCGGATATTTCCGCGATAAATCGGTCAGC
GCCTGAGCAAGCGTGTTGGCCCCGCCCCAGAGGTTGATGTAAAGCGGCCGGTTGCCGTCG
GTTGACCGCTCAATCGCATTAAGCAGAAGAACGGCCCCTGTTGATGCTTTACCCGGACCG
ACATCGCCCATCCCGTAAGCTGATTGCCCGGAAGCGATAAGGGCTTTAAGCGAAGCAGCG
GCGGGATAACGCGCATCGTGTTTCAGCAGGTTTGGCTGGACTTCCGCGTAGTGACTGAGT
ACTCGCGCCATCATGTCCGGACGCACGGTTTTCTTCTGCCAGGTCGAGGTCGTCGCCACC
ATGCCCTCAATGTTCAGCTCGTTGCTATACAGCAAAAAACGGGTGAGCGACATTTGATCA
TCGGGCTCATTGCCGATATCTGACAAAACGAAAACGCGCGGCCGGTCCTGCCAGGGGACG
GTTTTCCCTGCCATGCTCTGCAAGGTGGCATCCGCAAGAGCGGTTGCCGGGTTGAGTCCT
CCCAGCAGGAGGGGAACCGCCAGAAGGAAACGCCCCACTGCATCATGCTTGTTGTTATTG
CCCATTTTTCCCTTATCCCTGTTTGACTCACGACTGAGTGTCCGAAAGGACACCCCCTGC
CGACCACATTAGTTAACCAAGGAAACAAAGTAAAAGTGGGATGTTTCGTTCTGATGCGCT
AATCACAAAACATGGACTACCGAAGACGGTTTACGCAATTAATGCGGTAATGGCATCAGA
GCTCAGCCGGATAAGACCGGTCATACTCTGCTTGCAAGGCAGTTTGAGGAACGTAATCCG
AATGGTATTGATATGTTCGCTGTCATGGTGTGAAAGCAGCTGTTCTGTCCGGGGAATCAC
CCAGTCGGGCGCTTCATCAAAAAACTCGCCAGCCAGCAACACCTGTTTAATATTATGGAG
CGGAGCCGTGCATCGGATAGCGAAAAAAAGGGCGTCCACGGCTCTGGCCGCTGACTCCTC
AGGAAATAGCGGATCAATAACGAAGGCATTTTCCAGCCCGCCGCTATAAGGGAGATGCAC
AATTTCAGGATAAAACCCGTTATCACCCAATACCGGATTCCCGTTAATAAAATAACCGAA
TCCCAGGCTGCCGAACCCCGGCAAAAAAGCCAACCAGGACTCTTTTAGCATCAGTGCCTT
ATTAAGCATATAGCACGAGCACCAAGCAATATTGACGACCGAAACGCCGGTATTGCAGGC
CGAAAGCAAGCGGTCTTTCAATCGAACGTGTTGTTCGTTCAGTGCCGGGCACCACCTTAC
CACCCCGGTGAACTGCTCTATGCCGCCCTGTAACGCCACGCCGGTGTGAATGACTTTTTG
GCGCGCCACGCCAGCATGCTGACACAGCAGGTTAATCAGCTCGTTTACTTTTGCGGCGAA
AGCGTCGGGACTGACCGGGCCATTAAACGTGAACATGGCGGTGGCGCTGGTTTTTTCCGT
CGTATTATAGTCATTGAGCATCGCTTCCAGCGTATATTGTCTGACCATGACGTTCACGCT
GAAAAACATGCTTTTTTTTACCGCCAGAATGGTTCTTGGGCGGCCAACCGGCGAATCTTT
TTGCTCCGTTTCCTCAATCACCCCTTTATTCAGCAAAGCAGCGGTGAGCTTGGTGATATA
AGGCCGGGTTACCTGGAGTTTCTGCGCCAGTGAGATTCGTGATTCTGGTGTACTGTGAAT
GACATTAAGGATCTCATGAGTGAAATTCATTTTCTCTCCCGGGAGAAAAACCATAAGGGT
ATATACCCAAAATAATTCGAGTTGCAGGGCAACACGCTCGTGTGTTGAACAACGCAACGC
GTTGGTCCGACAGGGCAAGGCCCATGGATGGGCCGAGTAATAAAACCAACACGCCTGCAA
CTTGAAGTATGACGGGTATAAGCATCAGGAAAGAATAACCGCGCCAGATACTATTTAATA
ATCTGAGCATGATCGTTCAAACTCTGTAATACGGCGCATTACATTATGTTAATCCCAGAC
GGTCAGTCCTGACCGTCTGGGGACCCCATGATATTCATGGGGTTTGATTTACTCCAGCCC
CAGCAGGGCGTTGAGGCGGGCGATCTGTTCCCGCCACTGCGCCTGCAACGCCGGTTTCTG
GTGCTTCTCTTTACGCGCCAGATCCTCGGCCAGCCGGTGTTCCAACTCAACCAGTTGCGC
CAGCAGCACGTCGGCTTCATCGACATGATCCGATGCCGCCGCTAACGGCGGCGCCGCGTG
CGCCGTCGGTTCGCCGGCTGGTTCGCTCAGCCGTTGATAGACCTGATCCAGATCGTGCCA
CTCGCTCAACACCCCGTGCTCAACCAGCCAGAAGCGGTTGCAACTGTGGCTGATCAGCGC
CCGGTCGTGCGTCACCAGCAGCACGCCGCCGCCAAAGGTTTGCAGCGTATCGGCCAGCGC
TTCTTTGCCCTCCATGTCCAGATGGTTGGTTGGCTCGTCCAGCATCAACAATCCGTAGCG
CGCCAGCGACAGCCCGACAAACAGCAGCCGGGCGCGTTCGCCGCCGCTCAGGGTAGCGAC
CGTCTGCTGATGACGCGACCACGGAAATCCGGCGCTGATCAGCGCCATCTTGCGGTCCTG
CGCCGGCGGCGCGAACGGCGCCAGTGCATCAAACAGCGTATCGTCGTCACGCAGTTGATG
CAGCGTCTGGTCGTAATACCCCAACCGAACGCGCGGGTGCAGGCGAATCGACGGGTCCGT
CGCCGGATGTTGATACTGCCGCCACAACAGGCGCAGCAACGATGACTTACCACAGCCGTT
GCGGCCGATAATCGCCACCCGGTCGCCGCTTTTCACCCGCTGTAACGGCAGGGTAAACAG
CGGCGGACACGCCGGCGCCGGGCTCACCGCCAGCGCCGTCATTTCCAGCAGCCGATCGGC
GGCCAGCGCGTCGCCATGCAGCGCCAGCCGCCACTGGCTGCCGGCGGTCAGCTCGGTTTG
GTCGTCCTTCAGCCGTTCGATGTGCTTTTCCATCTGCTTGGCCTTGCGCGCCAGATCTTC
GTTATCGTAGACCTTGCCCCAGATGGCCAGCCGTTTGGCGCTGGCGGTAACGCGGTCGAT
TTCCTTTTGTTCCGCTTTACGGCGCAACGCATCGCTGCGATCGCGCTCCGCCAGCGCCGT
ACGGGCGGCGCTACAGGGCAGCGCAAAGTAATGCAGTTGCTGGTCGCGCAGGATATAGCT
GCCGTTGGTGACGTTATCCAGCAACTGGCTGTCGTGGGACACCAGCACAAAGCTGCCGCT
CCAGCGTTGCAGGAACTGCTCCAGCCACAGCAGCGTCGGCAAGTCCAGATGGTTGCTCGG
CTCGTCCAGCAATAGCAGATCCGGCGAGGTGACAAGCGCCCGCGCCAGCAGCAGCCGGGT
GTGCTGGCCGCCGCTCAGGGTGCCGGCACAAAGCAGCCAGTCTCGTTCGCCGAATCCCAT
CTCCGCCAGCAGGGCTTCCGCCCGCCAGCGCTCGCCGGCGCGTTCAGCCTCGGGCAGACG
GGCCAGCACCGCCTCCAGCATCGTCAGCGGATGCAGATCCGCCGGCAGATGCTGTTCGAC
GCGCGCCAGCAGGCAGTGATGGGCCTGGGTCACGCTGCCGCGAGCCGGCGTCAGCGTGCC
GTCCAGCAGCTTCAGCAGCGTGCTCTTGCCGCAGCCGTTATGGCCGATAAGACCGAGGCG
GTCGCCTTTATTCAGGGTAAAAGAAATGTCGTTCAGCAGAGGGCCGAAAGGGGTATCCAC
ACTCAGGGAGTGTACAGTCAGTAAAGTGCTCATTGCTTACTCAAGAGTTACAGGCACAAC
TGTGCCTCGTCAACACACCGCTGACGATAACCCGGTAAGCCCGAGAGAAGGAGAAATGAG
GTTTGCTTCGCTCAAGCCACCGTTATCGCAGCACGATATCGATAACGCTTGAGCAGCGGC
GATCGCCAAGAGTATGTGAAGTGTTAAACATTTCACAGTGCAGCATGATGGTCCTCCTTA
TTATTATCCGTAGGTTGATCGATGACCGGATTGTAACGGCAACGGGTGGACCGCGCCACC
CGTCAAGCCGCGGTTACGACAGGTTATTTCGCCACCAGCATCACCACCGCCACGCCCACC
AACACCAGACAGAACGCCAGCCGCAACGCGACCACCGGCAGTTTGTGCGCCAGCGCCACG
CCCCACGACACGCTCAGAATACCGCCGATCGCCAGCGGGATGCCGGTCGACCAATCCACA
TTGCCGGCCTGGGTGTAAGACACCAGCGCCGCCAGCGCGCCGGGCACCACCAGCGCCAGC
GCGATGCCCTGCGCCTGAGTCTGGGTGAAACCGAACAGCGTCACCAGCGCCGGCACCACC
ACCAGCCCGCCGCCGACGGTAAAAATGCCGGACATAAAGCCACTCGCCACGCCGAGCGCC
GGCAGATAACGTTTTGATAAGACCGAGGTCGGCGTGCGGCTGCGCCGGCTGTTGATCCAC
TGCCAGATGTAGTAGGTCGCCAGCACCAGCAGGAAAATAGCAAACGCCTGCTGCAAGTTA
TCGACCTGAATGGCCGAGGCGATATGCGCGGCGAAATAGGCCGACACCGTGGCGAAAGCG
CACAACATCAGCGTCATACGGGTGTCGATCTTGTTGCGCTGCCGGTAACGCAGAAAGCCG
ATCAGCACGTTCGGAGTAATCATAATCAACGCCGTGCCCTGTGCCAGGTGCTGATTCATG
CCAAACAGCATCCCCAGCACTGGAATGGCGATCAGCCCGCCGCCGATTCCCAGCATCCCG
CCGCATACCCCAAGTCCCATCCCCAGAATCAAACACAACACCACATTGGTCATCAGCAAA
CTGGTCATAAACAGCCACTACATCCTGTTATATCGTTTTTATACCCGTCATACTTCAAGT
TGCAGGGGCGTTGGCTGCCCTCACTCACCCCGGTCACTTACTTGAGTAAGCTCCCAGGGA
TTCGCTCGGTTGCCGCGTTACAAGGCTCTTAACGAGCCTTGCCCTGTCGGGCCAACGCAC
TGCGTTGTTCAACACGCGAGCGTGTTGTCCTGCAACTCGAATTATTTAGGGTATAGAAAT
AATGAGTTGAATGAAAAACGCCTTCAATGATCACACCACGTCATCACGAAGATATTCCGC
AATTTCGATCAGGTTCAGGTCGGGGTCGCGCAGGTAAACCGAACGGATTTTCCCGGTCGC
GCCGGTGCGCTCGACCGGCCCCTCGATAATCGGCCAGCCGCAGCGCTGCAAATGCGCCAT
CACCTGCGTTAGCGGTTCGCCGGCGATAAAACAGAGATCCAGCGCGCCGGGCGCCGGCAG
ATGGGCATGCGGCGCAAACTCCGCGCCCCTGACGTGGACATTGATTTTCTGCTGCCCGAA
GCAAAACGCGATACGGCCGTTGCCGAAGGTTTCCTGCCGCAGTTGCAGCACCTGGGTGTA
AAAACGCTGCGTCACCGCCAGATCCACGCAGGTCAGCACAATGTGGTCAATATGACTAAT
CAACGCGGCCTTTCCTGTAATTGAGACAATAGGACGACATCCTAGGCGCAGGCGAGGCTT
TTGATAATTCCTCAATCGTCAATCACCCTTTCCTGCCAGGAAAGGGTCGCCACTGTGTTA
GGCTGTGACGCTCACGCTTTCGAGGATCGCCGCCTTCCCATGATCAATCCCGCGCATTTT
GACCTGCAATCGCTACGCCTGTTTTTGCAGGTCGCCAGAATCGGTAGCCTGACCAAGACC
GCCGAAGCCTTCCATATGACGCTGTCGGCCCTGAGCAAACGCATGGCGGAACTGGAGCGC
ACCGTCGATTGCACGCTGTTCATCCGTATGCCGCGCGGTCTGGCGCTGACGGCGGCGGGG
AAAGAGCTGGTGCAACTCGCCCGTCAGGTCGTGGGCAGCGTGGAACGCATGGCCGGCGAG
ATGCAGGATTACGCCGCCGGCGTGCGCGGGCATGTACACATCTGGGCCAACACCTCGGCC
ATCATCGAATTTCTGCCGCAGGATTTGGCGCACTTTCTGCAACGCCATCCGCTGGTGCGG
ATCAATCTGGAAGAGAAACTGAGTGAAACCGTGGTGACGGCGCTGCTCACCGGGCAAGCC
GATCTCGGCATCTTCGCCGACAATGTGCCCTCCCCCGGCGTGGAAAAGATCCCGTACCGG
GAAGACCAGTTGGTGGTGCTGGTGTCGCCTCAGCACCCGCTGGCCGAACACCGGGAAATC
GCCTTTGCCGACGCCTTGCCGTACGATTTCGTCGGCCTCAACAACGGCAGCTCGCTGCTG
AAGCTGTTGCAGGACACCGCCGAAGAGCACGGAAAAATGCTGCGTCTGCGCATTCAGGTC
AGCAGCTTTGACGGCGTGTGCCGCATGATCGAAGCCGGGCTCGGCATCAGCATCCTGCCT
GAAGGCGCCATTCGCCCGGAAATCCTCGGCGTGGGGCTGCACGCAATCCGCCTGACCGAT
AGCTGGGCCACCCGCAAGCTGTGGCTAGGCATCAGGTCAGGCGCGACCTTGCAGCCCGAA
GCCGCCAATTTGCTGGCGCACCTGCGTCAGCCGGTCTGAATAACGCCGGCGGTCAGTCTG
CCGCCGCGTCGGCATAGAAATCCGCGATCGCCCGCCACATCGCCACCGGGTTGGCGTACA
TCGGAAAATGGCCGCACTGGGGGATTTCCGCCAGCCGCACGCCGTAGCGCGCGATGTGCT
CCAGATAAGACAGCGACGCGTTCTGCTCGCCGTACATGAACATTGTCGGGCACGGTAAAC
CAAGGAATCTCGTCATCAGATCGCCGCTATCGGACAGTTCAACCATCGACTGAAAGATGC
CGCGCACCGCCCCGGCCCTCACCTTATGCCGCAGGCTGGCAGCATACAACGCGCCGGACC
ACGCCGGCGACGCGTGGGTGCGCCGGATGAACTCATCAAAAAAGCGCCCGGCATCGTCAT
CGGCATACGTCACGATCTGGCGGCTGAGAAAGCAGTCTTCCGGCGCGATATTGCCTTCGA
TATCGACAAAACTCAGCACCCGCTCCGGGCAGCGCTGCGCCAGCATCAACGCGGTCAACC
CGCCCATCGAATGCCCTATCAGATGAAAACGATCGAACCCGAATCTATCCAGCATCGCCA
GCGCGGTGTCCACCAGAAAGGGAATGGAGATCGCCGTCAGATCGTCACAGACCGTTTCCC
CGCAGCCGGGGGCGTCGTAGGCCAGAAACGGGCGCCCGTCGAACGCCGGGTGGCGGACGA
TATCGGCGTAATCCTCTTTAGTGGAGCCAAACCCGTGCAAAAAGACCATCGGCGCCCGCT
GGCCGTCGCGATACAGGGCGGCCACGTCAAGGTGGGTCTCCCGCACCGTCAGTTCGGTAC
GTTGGCAGCAGAATGCCGCGCTCACGCGGCTGCTCGCTGCCTGTTGTTGTTCCGTCATGT
CCGTCGCTCCCGGTCACGTCAATCATTCACAAAACACCCGTATGGCGCGGCAAGCGCTGA
GCAGCGCATCGTCATCCAGCGCATACGTAATAGGGGGCAAGCCCGAAAGCACTGCCTGGC
GCCACCGCTACGCCGGCCTCATCCAGCAACGCCGTCGCTACCTCTTCATCGCTATTCAGT
ACGGTTCCGGCTGCGGTGGTTTTGCCAAGCAACGCCTCACAGGAGACAAAGGCATAAAAC
GCGCCGGCTGGACGCTCACAGTGTAACCCCGGTATCTGTTGATGGCGGCGCTCAAACCGT
TTTCATGCTGGAACTTAGCGGCCACCGCCGCCCGCAGCGACCGTAACCCAGCCACCTGGG
TATAGCGGGTATAGCCGGCGCGAATAGCGGCAATGCCCGCCTCACACACGTGCTCCGGGG
TATCGACATCAGGTTCACCCGCACACAGGGAAATCACCTGAACACCTGCCGCACGGCGCG
CAGCGACGCGATCCATCACCCGATACGTCGCCGACGGCTGCGCCAGCGCCAGAAAACGGT
TGAGATAAGGAGGAGTAAAATGGCTCATTGCGTTGACTCCGGTGAGGTTGGCCGGGTCTG
AATGGCGTCAAACTCCTTGTCATGCATCACTTCGGCCACCGCACGCCCGGCACGCACCGC
CGCCACCATGCCATCCTGACGGCGGGCAATGCGCTCGCCAAGCTCAAGCACCTCATCAAT
ACGCGCCGCCGGGATAAATACCGTGCCGCACCGATCAGCAATCACATAATCGTCCTGCTG
CACGGTGACGCCCGCCATTTGCACCGGATTACCCGCCTCTCGCTGCACCACGCGGTGACG
AGCGCTGATCATGGTGATCCCCCGGCCGTACACCGGGTAACCAATGGCTTCGCTGCCGTC
AATGTCACGACTCATGCCATCGATCACCGACCCGCGTATGTGGCGAGCCTTCGCGGCATT
GGCCAGAATATCGCCCCAGCAGGAAATCCCCTCGACCCCGCCGGCAATCACCAGTACGCG
GTCATCCGCGCTAATCCCGTCGATCACCGGTGAAATCAGATGCACCGTGGGGTGATTATC
CCGTTTAGGGCCAAGCTGAATAGTGCTGGCACGCCCGACGATCTGCGGGCATTCCCATAA
AGGGCGCAGGCCGTAAGTGGCGCCGGGAAGGCCAAGAAAATCCAGCGCGTCGGAAACAGT
ATTGGTATCCAGCGCGGCAAGGCGCTCAAGGCGTTTGGCTGAGGTCATGGTTTCATCTCC
TGAACGAAGGTCGCGCCATCATCAGGTCACCCCACTGATATGTAAATTTTTAATAAAGTA
TCGCTGTGATACGCTATCCAGAACAGAAAGACAGGGAGAAAGCCCAATGGGAACCATTGA
TTTCCGGCTGCTTAAACAGCTGTGGATGTTTCTCGCGGTGGCGGAAGAAGAGCACTTCGG
GCGCGCGGCGCAGCGTCTGGGCATGTCCCAGCCGCCGCTGACCGAGCAGATCAAGGTACT
GGAGCAGTCGCTCAGATTGCAGTTGTTCGAACGTTCGCGCCGGGGCACCCGCCTTAGCCC
GGCCGGTGCCGCTCTGCTGCCCGCGGTGCGGCGCTTCGCCGGCCAAATGGAACAGTTGGA
GAAGGTGGTCAAAGAAATCGCCGGCGGCCAGTCCGGCGTGCTGAATATCGGGGCGATCAC
CTCCGCTATGCTGGAAATCACCCCCAGACTGCTGGACGCGCTACGCCGGCAACACCCCGG
CCTGACGATCTTCGTGCGTGAAATCGACAGCGTGGAAGCCGTCCCCCTGCTGGAAGCCGG
CGAGCTGGATCTGGCGTTTGTGCGTCTGGAGGGAGACATCGCCAGCGGTATCGACACCCT
GCCGCTGGCGGAAGACCGGCTGGCGGTGGCGATGCCGCGGGAACACCCGCTCGCCGCCTT
GCCGTGTATCCAGTTGAAATCGCTCGAAGACCAGCCGCTGGTAATGCCGGCACGCCAGGT
CAGCCCGGTCTATTTTGATTTGCTGACCGCCGCCTGCCGCGCCCACGGCTTTGCGCCGCG
TGTGCTGCATGAAGTGCGTTCGGTGACATCCCAGATCGCCTACGTGAGCTGCGATCAGGG
CGTGGCGCTGGTGCCGTCCGCGATGCAACGCCTGATCCCCGCCAATGTAGTGATGCGCCC
GTTGCAGGAAAACGTCACCGTGGTCACCGCCGCCGCAGCCTGGAACACCCGGCGTTACCA
TCCGCTGGTCGACAGCGCCGTGGCCTGGCTGAAAGCCGATGCGTTGCTGCCGTCAGACCG
TCCCTGATTGTCCGCTGACTGACGGTCCGTTGCTTGATTGCCCGTTGATCGATTGTCCAC
TGATCGATTGCCCATTGATCGATTGTCCGCTGACCGACAGCCCGCTGATCCGGCCGGCCG
CCGGCCAGCGCAGTTCGAACCGCGCGCCGCCGGACGGCGACGGGCAGCAGCTCGCCTGAC
CGCCGTGCGCCTGAGCAATCGCCTGCACCACCGCCAGCCCCAGCCCGCTGCCTTTGCTGT
TGCCCGAACGCGACTGTTCACCGCGCTGGAAGGCTTCAAAAATCTGATCGGCGAGCTGCG
GGTCGATGCCGGGGCCGCCGTCTTCGACGCTCAGGAACGCCCGCCCGCCATCCACGCCCG
CCCGGATACATAACCGGCCGGGGTCGGCGTGTTTCTGCGCATTCTCCAGCAACGCCAGCA
GCGCCTGACGAATCCGCACCGGGTCGCACTGCACCACCTGATCCCCCAGCGCCAGCGCCA
GAGTAAATCCGTCATGTTGCAGCGTGGGTTCGAACGCGCTCACCACCGCCATCACCTCGT
CAGACAGGCGGGTTTGCGTCCAGCGCAGTTCCAGATGACCGCTTTCCGCCAACCCCACCA
CCCGCAAATCCTCAATCAGTCGCCCCAGCCCTTCCACCTGCGTCAGCAGATTGCGAAACA
ACCCGATATCCGGTTCGAACACGCCTTCGGTCAACCCCTGCAACCGACCGCGCAAAATAG
TAACCGGCGTACGCAGTTCGTGCGCGATGGCGGCGTTCCAGAACGCCCGCTCCTGCGCCA
TACGCTCCAGCCGCTCCGCCATGGTGTTAAAGTCGCGCACCAGCAACGCCGCTTCGCCCA
GCGAGTAATCGTCGGTTTCAGCACGCGCGTTCAGTTCGCCTTCGGCGATTTGGCGCAGGC
TGTGCGCCACCGAATTCAACGGCACCAGAATGCGGCGCGCCAGCCGGATAGCCAGCACCA
CCGCGATCACCAACGCCAGCAGGGTGGTGGCCGCCATCCAGAACCATTCCATCGTCGTCG
GCATCAACTGATCGCTCGACGACAGGCTTTCCGGCGAAATAGTCAACATCAGCGAATAGA
AGATGTAGGAACCGACTACCATCATCAGGGTGACGGACAGCGCCAGCAGCGTCATGGAAC
GCACGATTTGGCGGCTCAGGCTACCCAGCGGTTTCATGACGCGTCCCCCAGCCGGTAGCC
GACGCCGCGCACGCTGGACGGCACGCCGCTCAGCCCCAACCGCTCCAGTTTCTTGCGCAG
TTTGCTGATGTGGCTGTCCACCGTGCGCTCCAGCGAATCCCCCTCCGGCAGGCAGGAAAC
CAGCAGTTCCTCACGGCTGAAAACCCGGCGCGGCGCGCGCGCCATATGGGCGATCAGCCG
GAATTCGGTCAACGTCAGCTCCATCGGCTGGCCGACGCCGTTAAGCTCCACGACCACCTC
GTGGTTTTCCAGATCGATCTGAAAGATGCCGGTACGCAGGAAGCGCTGCGGCTGACGCTC
GGCGCGCAGACCGGCGCGGCGCAACACCGCCTGCACCCGCGCCACCACTTCGGCGGGGTT
AAACGGCTTGACCACGTAATCATCGGCGCCAATCCGCAAGCCCATCAGCTTGTCGATATC
CTGATCCAGCGCGGTCAGCATAATCACCGGGGTATCGCCGCGGTGGCGAATCCCCGCCAG
CACTTGCCAGCCATCGACCTGCGGCATCTGCACATCCAGCAGCACCAGATCCGGCTTCAT
GGAAAGGTGGAGTTCCAGCGCCTTGTGTCCATCCGCGGCGTGGAGGGTGCGTAAGCCGCT
GCGTGTCAGGTAAGCCCGGAGAATATCGGCGATTTCTGGCTCATCTTCAGCGATAAGCAC
CAATCCATGAGTCTCGTCAGCCATCGGCATGGATTGTGTATGAACGGTCATTGGTCAGCT
CATGATAAAAAAATGCAGGTTCTCCATCATATCTCCATATTTCCCCAACGGAAACCGCAC
ACAGCAGGCGCAGACTTCCGCAGTCTGGCCTCCCTATGGCCGGTAAACAGGGATTACCAC
GTGATATGAACACCAAGAAACCGTATCAATACCCGGCCGCCTGTATTCTGTCGGCCCTGC
TGCTGGCGACGCCCGGTCAGGCGGAGCCGAACGGCGCAACCGCCCGTCTACCCGTGTCAC
TTAAACAACTGTGCCGTCACGGCGTGATGCTGGCGCTGGTCGGCATGCTGCTGACCGGCT
GCAACCAAACCGACACACCGGTCGAACCGCCGCCGGCGCAGGTCACCGTACTGACCGCTA
CGCCCGCGCCCATCACCCTGACCGACGATCTGCCCGGCAGAGTCGCCGCGGTGCGAACGG
CGGAGATCCGCCCACAGGTCGGCGGCATCATCCAGCGCCGGCTGTTCGAACAGGGCGCCG
AGATCCGTGCCGGACAACCGTTGTTCCAGATAAACCCGGCGCCGTTCAAGGCCGACGTCG
ATACCGCCGGCGCCGCGCTGCAACGCGCCCAGTCGGTGCTGAACCGGGCGCAAATTCAGG
TCACCCGTCTCAAGCCGCTGCTCAGCACCGGCGCTATCAGCCAACAAACCTATGACGACG
CGATAGCCCAGCGCGACCAGGCCGCCGCCGATGTGGCGCAGACACGCGCCACGCTGGCGC
GCCGCCAACTTGACCTGACCTTCGCCACCGTCGAGTCTCCCATTGCCGGTCGTATCGATC
AGGCGTTGATCACCGAAGGCGCGCTGGTCAGCACCAACGACAGCAATCCGCTGGCGCGGG
TTCAACAGATCGATAAGGTCTATGTCGATGTGCGGCAACCGGCCTCCTCGCTGGAACAAC
TGCGGGATATGCTGAGTCAGCGCGCCAACGGCAGCGACGGCGTACCGGCGGTGATCCTGC
GCGGCGACGGCCAGTCCTACCCAATGCCGGCGCGCATTCTGTTTTCCGGCGTCAATGTGG
ACGCCGGCACCGGCGACGTGCTGCTGCGCATTCTGGTGGACAACCCGCAGCGGCAACTGC
TGCCGGGCATGTTCGTCCGCGCCCGCATCCCGCTCGGTCACCACGACGACGCCCTGCTGG
TGCCGCAACAGGCGGTGACGCGCAGCGCCGGCGAAGCCAAAATCTGGGTGGTTGACGCCC
GTAACACGGCACATGCCGTTACGGTCGAGCTGGGCGAGCTGGTCAACCGGCAGTATCGCA
TCCGCGCCGGGCTCAGCGCCGGTCAACAGGTGGTGATCGAAGGCGGCGAAAGACTGAGAG
ACGGCGCCTGGGTGACGACACAGAACTGGAAAAAGGTGCCGTCCGCCACTGACGTGGTGT
CACGCTAACAGCAAAGGAGCCACGCGCCATGCCGCAATTTTTTATCCATCGCCCGGTGTT
TGCCTGGGTGATCGCCCTGTTCATCGTGCTGCTGGGAACCATCGCCATTCCCCAACTGCC
GATCGCCCGTTACCCGTCGGTGGCGCCGCCGACGGTGAGCATCACCGCTTCTTACCCCGG
CGCGACGCCGCAGACCATGAATGATGCGGTGGTCGGGCTGATCGAACGCGAGCTGTCCAG
CGTCAAAAACCTGCTCTATTTCGAGTCGTCGGTGGACACCTCCGGCTCGGCGCAGATCAG
CATCACCTTCAAACCGGGCACCGACCCGGAGCTGGCGCAGGTGGACGTGCAAAACCGCAT
CAAATCGGTCGAACCCCGGCTGCCGCAAACGGTCAGGCAAAACGGCCTGCAGGTGGAGTC
CGCCTCATCGGGCTTTCTGCTGCTGGTCAGCCTGACCTCCGATAGCGGGCGTTTCGACCA
GGTGGCGCTGAGCGACTACCTGGCGCGTAACGTGATCGAGGAGCTGCGCCGGATCGACGG
CGTCGGCCGCGTTCAGCTCTTTGGCGCCGAACAGGCGATGCGCGTCTGGGTCGATCCGAA
CAAGCTGCTGTCCTACGGCCTGACCATGAACGACCTGTCGACCGCCATCACCCAGCAGAA
CGCGCAAATCGCCCCCGGCCGGGTCGGCGACGCGCCCACCCTACCGGGACAGCGGGTAAC
CATTCCGCTGACGGTACAAGGGCAGTTGGAAACCCCGGAGCAATTCGCCGCCATCTTACT
ACGCGCCCGGGAAGACGGCTCGCGGGTGGTGCTGGCCGACGTGGCGCGCGTCGAACTGGG
CGCGCAGTCCTACGGTTTTTCCGTGCGTGAAAACGGCAAGGACGCCACCGCCGCCGCCGT
TCAACTGGCGCCGGGCGCGAATGCGGTGCGCACCGCCGCCGCGATCGCGCAGCGTATGGC
CGAGCTGAAATCGTCCATGCCCGCCGGGATGGGCTATTCGTTGCCGTTCAACACCGCGCC
GTTCGTCAAAATCTCCATCGAGCAGGTGGTCAGGACGCTGGCCGAAGCGATGGTGCTGGT
GTTTCTGGTGATGTACCTGTTTCTGCAAAATGTGCGTTATACCCTGATCCCGGCGATTGT
CGCCCCCATCGCCCTGCTCGGCACCTTCACGGTGATGCTGGCGGCCGGTTTCTCCATCAA
CGTGCTGACGATGTTCGGCATGGTGCTGGCGATCGGCATCATCGTGGATGACGCCATCGT
GGTGGTGGAAAACGTTGAGCGGTTGATGGCGCAGGAACGGCTGTCGCCCAAAGCGGCGAC
CACCCGAGCGATGAAGGAGATCACCGGCGCGATTATCGGCATCACGCTGGTGCTGTCGGC
CGTGTTTATCCCGATGGCGTTCGCCAGCGGTTCAGTGGGGGTCATCTACCGGCAATTTAC
CCTGTCGATGGCGGTATCAATCCTGTTCTCGGCGTTTCTGGCGCTGACGCTGACCCCTGC
GCTGTGTGCCACGCTGCTGACGCCGGTTGCCGACGGTCATCATGAGAAACGCGGCTTTTT
CGGCGGCTTTAACCGCCGTTTCGAACAGTTGACGCAGCATTACGCCGCCGGCACCCGCGC
GCTGCTGCGCCGTTCCGGCAGCATGTTGCTGCTGTTTGCCGCGCTGACCGGCTCGCTGGC
GTGGATCTTCAGTGAATTGCCGTCCGACTTCCTGCCGCAAGAGGATCAGGGGTACTTCAT
GACGTCGATCCAACTGCCGTCTGACGCCACCGAAGCGCGCACGCTAGACGTGGTCAAAAC
CTACGAACAACACGTCGCCTCGCGCCCCGGCATCGCGTCCAATATGTCGATTCTCGGCTT
CGGTTTCTCCGGCTCCGGTCCCAACGCGGCGATGGCGTTCACCACGCTGAAAGACTGGTC
GGCCCGCGACGGCGCTACCGCGCAGGGCGAAGTAACGCAGGCTCAGCAGGCGATGTCGTC
GATCCGCGAAGGCACCGCCATGACGCTGATGCCGCCCGCGATCGATGAGCTGGGCACCTC
GTCCGGCTTTACCCTGCGCCTGCAAGACCGCGCCGGCCAGGGTTACACCGCGCTCAAGGC
GGCGGAAACCAAACTGCTGACACTGGCGGCGCAGAGCCACATCGTCGCCGGCGTCTACCC
GGACGGCCTGCCGCCCGGCAGCACGGTGCGGCTGAATATCGATCGCCAAAAGGCGGAAGC
GCTCGGCGTATCGTTCAGCACCCTCAGCGAGACGCTGTCCGCCGCCATCGGCTCGCTGTA
CGTGAACGATTTCCCGAACGCCGGCCGCATGCAGCAGGTAATCATTCAGGCCGACGCGCC
GGCGCGTATGCAGTTGGACGATGTGCTCCGGCTGTATGTGCGCAACACCGCGGGCGGCAT
GGTTTCGCTGAAAGAAGTGGTGACGCCGGTCTGGAGCGACACCCCGCTGCAACTGACGCG
CTATCAGGGTTTCCTGGCGGCCAGAATCTCCGGCAGCGCCGTGCCCGGCGTCTCCAGCGG
CGCGGCGATGGCGGAGATGGAACGGCTGGCGGCGCAGTTGCCGCCCGGCTTCACCGTGGC
ATGGACCGGGCAATCGCTGCAGGAACGGCAATCCGCCGCGCAGGCGCCGATGTTGCTGCT
GCTGTCGATGGTGGTGGTGTTTCTGGTGCTGGCGGCGCTGTATGAAAGCTGGTCGATTCC
GCTATCGGTTATGCTGGTGGTGCCGCTGGGGCTGCTCGGCGCGGTGCTGGCGGTGATCCT
GCGCGATATGCCGAACGATGTGTTCTTCAAGGTGGGGCTGATTACCGTGATCGGGCTGTC
GGCCAAGAACGCCATCCTGATCGTCGAGTTCGCCAGACAGCTGCGCGAACAAGGGCATGA
ACTGGTGGATGCCGCGGTAACGGCGGCGCGCCTGCGCCTGCGCCCAATCCTGATGACCTC
GCTGGCGTTTGCGCTGGGGGTGGTGCCGCTGATGGTGGCGTCAGGCGCCAGCGCCGAAAC
CCAGCACGCCATCGGCACCGGCGTGTTCGGCGGGATGGTCAGCGCCACCGTACTGGCGGT
GTTCTTCGTGCCGGTGTTCTTCGTGGCGGTTATGAGCGTGCAGGAGCGCTACGACCGCTG
GCGTGACGCCCGCCGGGCAATGAAAACGCCGACGGCGCCGGACGAACGCTAACCCACGGC
TGCAACGGTGGTCTGTCGGCACAGTCGGCAGGCCACCGCGTTGACAATAACACGAAAAAC
GGGGCACGATTTTTATCCCCGACAGTATGTCCGTGCCGCGCTAAAAATATGGCGAAAAGA
AATATCAGGTAACGCCTTCGTCATTAAAACGTCCTTTAATCTGTCGGTGTTATTCCTGTT
ACAAAGGAGCGAAACATGCCACACAATATAAGTTCCCCGCTGCGTCGAAATCATTTACGC
TGTTATTCCTCTGCCCTGACGCTGAACTGAAAAAATCATGGATACGTTTTTTCGTCTGCC
ACGCTGGATGCCGATTACCTGTGCCATCGCACTGACCTTGCTCAGTTTCCTGCTCTATCA
GAACTATTACAAAATACGGGAAGAGAAAGTCATTATTCCCACCCCGGCGCAGCCGCTGGA
GGCTATTCTGGCGATGCCGGCCAACATGGCTCCCGGCCAGAAACCGGGGGTGGTGATTTT
CATCCACGGCGACGGGCCGATTGAAGCCACCCACGGCGGTTTCTATCGCCCGATGTGGGA
AGCGATCGCCAAAGCCGGCTACGCCAGCCTATCGTGGAACAAACCCGGCATTGGCGGCGC
ACCCGGCAACTGGCTGCTGCAAACGATGGACGACCGCGCCAACGAGGTGATGGCCGCCAT
TCGCTGGGTACAAGCCAACCCGCAGCTGGACGGCGCGCGCATCGGCCTGTGGGGCGCCAG
CCAGGGCGGCTGGGTACTGCCCAAAGTCGCGCGTCTCGACCCGGCGGTCTGCTTCATGAT
TGCCGTTTCCCCCGCCATCAACTGGCTGCAACAGGGGCAATACAACACCCTCGCCAGCAT
GCAGGACAAGCAGGCCTCCGCGCAGACGATTGAACAGGCGGTCTCGCGCAATGCGGTGAT
TCTGCGTTATTTACAGCAGGGAAAAACGCTGGCGCAATATCAGCAGGATATAGCGGGAAA
TATCGATTTAACGCCGGATCGCTGGACATTTATTCAGAAAAACTTTCAGGCCGACGCTAC
CGACGATCTGAAAAATATACATACCAAGGCATTATTAATGCTGGGTGGCAAAGATATTAA
CGTGGACGTCAATAATACCCGCGATGTCTATCAGTCGTTATTAACACGACCGGGACAGCT
GACGGTAAAATATTACCCGCAGTCAACGCATAATATGGTCGATAAATCGGTAGAAACGTC
GCTGATAAAATCCTGGACGCTGGGGCTGTTTTTCCCGCGCCAGATTTTTACCGCCGGTTA
CCTCGCCGACCAAACCCGTTTTATTGCCGACACCCGCTGCCCGCAATAAAGACGGAGGCG
CAAAGCGCCTCCCTTTGACCACTGGCTGATGGCTAAATGATGAGCCCTGACGGATTCACC
CTTGCAGGCCAGCGTAAACGCTGTTCAAAAACGCTCGCGGCGTTTTTGTCCGACGCGACA
CGGGCTTTCGCCGCCTCCATGCGGCTCATCCGACGACGTCGCCCACCTCAGCACAGTTTT
TCACGCCAGAAAAAACCGGCACCTTGCGTCAATACCAGCGGAAAATACGCTTGCCGACCA
GGAAACTAACCAGCCCAATCGCCGACAGCGCGGCGGCGGCCGGCAGCACGGCGACCACGT
CCGCGCCTTCGATAAACACCCGGCGCATCATGTTCGCCAGCATGGTCAGCGGCAGCAGGT
CGATAAAGGCGGCGCCGGGAAAATTCTTGTAGCTGAAGAAAATACCGGACACCAGCACCT
GCACCAGAATGATCACCTCCAGCAAGCCGTTGGCCGTCTGCGCTTTTTTGGCGCGCGACG
CCGCCAGCACCGCAATGCCCGAGAAACAGAGATTACCGGCCAGATTCAGCAGCAGGAACG
CGCCAAACTGCCCCTGAATGCTGACATCGAAATAGATTTTGGCGAACCAGTAGATAATCA
GGATCTCGATAAAATTGATAATGAAGCAGGATAGGATGTGCGCCAGCAGGAACAGGGACG
GGTTCATCGGCGTAATGCACATCTGCCGCGTCACCCGCGTGATGCGTTTTTCCACCAGCG
CCCAGCCGACGGCGATCAGGCAAGTCTCCATGATGGCCATCGCCAGTAATCCCGGCACCA
GAAAATCGATATAACGCAGGCCGGGGGTGTCGAGCACCGACAGATTCTGCGCCACCGCCT
GACCGAGCGCCTGTTCCGATTCATTCAGCAGGTAGTAGGTCAGCATCGCTTCACTATTCT
GCGGATCAAGATAGTACAGACGGCGTTGCGTCTGATCCTGGTCCGTCAGCGTTTCCACGA
TAATCTGAATATCGCCGCGCTTGAGCGCCAGAATGATGTCGTTGTAATCCTGATAGTAAT
TGACGGTGTACTTGATTTTGACCGTGTTCTCGCGCTTCACCTCCGAACGATTGGCGATCG
AGGCGATTTCATGCGGTTTTTCCGTCAGCGTCTGCCCCCAGGCACGGATCTGCGCCTGCT
GGCCGGCATCCTGCGGCAACAGAATGCCGATATGCCGTTCCGGGATATCCTGCATCGAGA
ACGACACCCCCAGCAGCCACACCAGCAGCAGGGGAAAACCGAACGACCAGAACAGGATCT
GGGGTTCGCGGAAATATTGACGGAACTGCGTCAGCATCAACGAAAACAATGCGTTATTCA
TGGAACCCCCGGCCTGCCAGCGTCATAAAAAGGTCATCCAGCGTTTTTTTGCGCACCACC
AGTTCGATGATGTCGGTACGCGCTTCGTTCGCTATCGTCAGTAAGTCGCCAAGAAACTGG
GTGGCGTTAAAAGTCAGCAAAGTGATGCGCTGCGTGGTGGCGTCATAGTGGTAACGCAGC
ACCTTGGGGTGCTGATGCAGCGCCTGCAGCCGCTCCGGATGCGAGGCCCGGCATTCAATC
ACCTCGCCCACGCAGTGTTTCCTGAGCAGTTCATCCATAGTGCCGTGGGTGAGGATTTCC
CCCTGATTCATGATGCAAATGCGATCGCACAGGTATTCCGCTTCCTCCATGTAATGCGTG
GTCAGAATCATGGTGGCGTTATTCTCTTTGTTCAGCTTGCGCAAAATATCCCAGGTATCG
TGGCGAATACGCGGGTCCAGGCCGGTGGTCGGTTCGTCCAGAATCATGATTTCCGGTTCG
TTGAGGATGGCCACCCCCAGCGCCAGCCGCTGGCGTTCGCCGCCGGACAACCCTTCGACA
TAGGTTTTACGCTTTGCCGTCAGCTCCACCATCTCCATCACGTCTTTCATGCGTTGACGG
GAGCAGCGGTAAAAGCTGGCAAACAGCGACAGGGTTTCCTCCACCTTCAGCTTGTTGATG
AACAGGGTTTCCTGCAGCACCCCGCTCAGGCGGTGGCGTAGCCAGTCCTTGTCCCTGCTC
CAGCTCTTGCCCAGTATCCTGACCTTGCCGCTGTCCGGCTGTTTCAATCCCTCAAGAATT
TCCACCAGCGTGGTTTTGCCCGCGCCATTCGGCCCCAGCAGGCCGAGGAACTCGCCGCGG
TAGACATCCAGCGACACCCCCTTTAATGCCTGATGGTCCTTGTAGGTTTTCACCACCTGA
TCAAACTCGATCACTTTCTCTTTCTGTTTCATATCCATTGAATGTCCGGCTCATTTAACC
AAGGGAAGAGAGCTGTTGACGGAGCAACTGTAAAAAACGATCCATACCGTCCTGATTAAA
ACAGCAGCACGTGATGTGCAGTTTTAACTGCCGGTCGGCCCCGCGGGTAATGTAGATATT
GATGGTGTCGCTTTCCCAGCGGGTCGCGATGTCGGCGTCGATAAAATAGTCCGATTCCCG
GCAGTGGCTGATAGCCAGAGTCGCCGACTGCGCCTGCGGCGCGTCGGTCTTGAAGGCATC
TTGCAACACGTTGATGTTGATCAGCGGATCGGCCACGCCTTTGGCCCGCCACGCCGGGTC
CCGCGCCCACCACCAGCGGGGCGGCTTGGGTTCCATGAACAGGAAATCCGCCAGAAAACG
TGGATAAAGCCGGGCCTTGCGGGCGATGCCGCAATAAAGGCGGCTCAGCCATTCGATGCC
TGTCACCAACAGCCGGGGGCTGTGCGACCAGCGCCGGCGGGCCAGAATGCCAATCGGCAG
GCTCCACGAGTGCATATGCTCATAGGCTTGCAGCACATTCTGCCGCACCTGCTCCAGCAA
CGAGGCGAGATCCGGCTGCTGGCTGAAATCCATCGGCACCGGCATGGCGCGCAGCTGCGG
CGCCATCAGCGTTTCGGACCCCGGCTGATTGCGCCCTTCCAACACCGAATTGAGCGCAAA
GCGCGACTCGCCGCTCAACTGATGCACCACCTGCCCGATCACCGCCAGCAACACCATCTG
CACACTCATACGGTGCTGGCGCGCCAGTTGCTTTAGCCGCTCCATATCGCTGTCTGCCAG
CGGGATATCGCACTGGTGGTCGATCAACTCCTGCTGGTTGATCAGCGACAGCGGAAAGTG
GGCATAGCGATAGCCCGCCAGATGCTGGCGCCAGAACGCCAGCTCGGCCTGCAACGCCTC
GTCGCTTTGCAAACGCTCCTGCGCCGCCCAGTGTTCAATCGGCGTCGCGTCCTGATCGTC
ACGCGGGGTGCGGCCAGCGTTCAGCGCCGAGTAAACCTGCCACAATTGCTGCTCGAACAG
GTGAAAGGCGCCGCCATCGGCAATGATGTGCGGCATACACAACAGCAGCAGGTAGCGTTG
CGATTGCAGCTGGAACAATTGCGCCCGCAGATGGGGCGGCTTGTCCAGCACGAACGGCTG
CGCCATAAACCTTGCCGAAATGTCTGAAATACGCCGGCGGCGCGCCTCTTCGCCGCACCC
ATCCAGCTTAAGCACCGAGAGGTCAAAACCGTGGAACGCCCGGCATTGCTGCACCGGCGT
CCACTGGCTGAAGGCCATGCGCAAACTGCTGTGCCGGTGGATCAGGCAGTTCAACGCTTT
TTCCAGCAGTTCCGGCTGCAAATCGCCTTCAATCAACAGAGCGGACTGATTGTTGGCGGT
ATCCCCCAGCGTCATCGCCACAAACCAGAAACAGTGCTGGGCATACACCAGCGGCACCGC
CTCCCCTGCGGCCGCCGCCTTCACGACATGCTCCGATGATGCCGAAAGCGAATTCAGGCT
GCTCATACGCTCGCCTCCAGCGCCGGTTGGGCAGCTTCCTGACGCAGTCGCGCCTGCCCG
GCCAGTTTAGCGATGGTGGGATTGTCATAAATAAAGCCCACCGGGAACGCCACCTTCAGC
TGTTGCTTGATCTGGGCGATGATTTGCACCGCCATCAGCGAATGACCGTTCAGTTCGAAG
AAGTCATCGTCAACGCCGATCGGCCCCAGCCCCATTTTTTCCTGCCAGATGCGGGCGATG
GTCTGCTCAATGTGGTCACGGGGCGCCAGATAGGCGTTGCTGAGCGGCGGGCGCGGGTAC
AGGCTGGTCTCCTGCCCGGCCTCCTCCGCCTGCGCGTCATCCTCGGCCGGGGTATCGGCG
TCCGGCAGCGGCAGTCCGCGCGTCGATATCACATACTGCGGCGCCTGACGCACCAGCAGC
CGGGCCAGCAGTTCGCAGCCTTCTTGCGGCCGGATGCCGTGACGGATCACCGCTTCGGTG
TCGCCGCTGTTCCATTTTTTCAGGCTGTCCACCGCCATCCCCACTTCCTGCCAGGAATCC
CAGCCGATAGACAGGTAACGGGTGTGCGTCCTGCGACGGCTGCGGGCGGTGGCCCAGGCA
TCCTGATAGGCGTTGGCGGAACAGTAGGCCACCTGGCCCATCGGACCGACCGCCGCCGCC
AGCGATGAACACTGCACGAAGAAATCGAGCGGGCGGCGCTGGAAGTAACGCTCCAGCACC
AGCGTGCCCCACACCTTGGCCTTGAACACCGCCAGCGAATCCGCCGGGGTGCGCTGCTGA
ATCAACCGACCATCCGCCACCCCGGCGCAGTGGAACACGCCATGAATGGCACCGTGGGCG
TGTGTAACGGCTTTCAGCGCCTGATTGACCTGACGGGCGTTGCTCAGGTCGGCGGCGATC
ACCGTCACCGTGCCGCCCAACTGTTGAATTTTTTGTAGCTGTCTGATTTTCAGCGACTTC
TCGTTACTGTCGTCGTGTTCATCCAGCCATTGCTGCCAGTGAGATTCCGGCGGTACGTCA
CCGCGCCCCAGCAGGATGACGTGCGCCCGGTAGTGCTGCGCCAGCCACTGCGCCACCGTC
ATGCCGATGCCGCCGAAACCGCCGGTCAGCAGATAACGGCCGTGGGTCAGCACCGGCAAC
TGTTCCTCGTCCGCCGGTTCGGCCACCAGTTGCTCCAGACTCGGGATGTAGCGAACGCCG
CCGCGCAACGCCACAAACGGCTCGTCACCCGGCGCGGCCAGCTCCGCCAGCAACGGGGCC
AGATTCCGGTCAAAAGCCGGCGCAAACAGCACGCGCGACGGCGCATCGATGTCGATGCTG
CGACAGACCAGCTGTTCGAACTCTTTTTCCAGGACCCGACAAGGCCCCACCAGCAGCGAA
CGCGCCGGGTCGCAACGATCCGTCGGCGTCACCGCATGCAGCCCATTGGACACCACATGC
AGCACCAGCGGCGTCTGGCGCTCGGTGCCGGCGAACTGACGGGCAATGTTCAGCAGGGTT
TCGTAGTGACCGATGGCGGTAGGCACCGGCAACGCCCGCCGCGACACCGGCCAGCACAGG
ATCAGGTGATCCAGCGGAAACGTCTGCTTCTCCAGCGAGGACGCCAGCGCCGCCAGATCC
TGCGGTGCGTTGGGGTCGATCACCCAATTCAGCGGATTTTTACGGGTAAAGCGTTTTCCC
GCCGTAACCCGGCACACCCGCGCGCCCAGTTGTTCCAGTTGCCCGGCCAACCGTTCCGCC
ATCCCGGTTTTATCCATAAACAGTACGATGCCGCGACCGCGCCACGTCACGCGCTGAGCG
GCGTTGAGCGGTTTCTGGCGCCAGCAAGGCTGGCTGGCCCACTGCTCCAGCGGTAGGCGC
TGACCGGCCGGAACAGCGCGCGGCGACGCCGTGGTTGCCGGCGCTGCCAGGCTGGTCAGA
TCGTACACCTGACGCTGGAAGGCGTAGCCCGGCAGCGGAATGCGGCAACGGGACTGGTGG
CGGTGGAATGCGCGCCAGTCCGGCTTGATGTCCCACTGCCAGAGCTGCCCCAGCGCGCTC
AGCAACTGGCGATAATCGTTCTCGCGGTGGCGAAAGTCGGGTTGGGTGCCCAGCACGCGG
CTATCCGCCCGCTCGCCGTCCAGTTGCAGCGTCGCCAGCCCGGTCAGCGCCTTGCCGGGG
CCGACTTCCAGCAACAGCGACGGGCCGTAACTCAGCAGGCTGGCAATCCCCTCGCTGAAG
GCGACCGGTTCGCGCAGCTGACGCACCCAGTAATCCGGGTCGGTCGCCTGCTCATCGCTT
ATCCAATCGCCCGTCAGGCAGGAGATAAACGGCAGCTGCGGCGCCTGTAGGGTCACGTTG
TCGAATGCGCGTCGGAACGCCTCCAGACAGCCGTCCATCATCGGGCTGTGGAACGCGTGG
GACGTGTGCAGCCGTTTGGTTTCAACCCCGCGTTCCTCCATGCGCTGCGCCATGCGGTCG
ATGGCCTCGGCCGGGCCTGACACCACGCAAAACTCAGGCGCATTGCTGGCCGCCAGCGTC
ACGCCGTCGATCAGCGCTTCACGCGCCTGCGCCGCCGGAATCGACAGCGCCAGCATCGTG
CCGGGCGGCATGGCGTTCATCAGTTCGCCGCGACGGCTCACCAGCGTCAGCGCCTCTTCC
AGGCTGAACACCCCGGCCAGACAGGCCGCCACGTATTCGCCGATACTGTGCCCGATGCAG
GCGGTCGGCACGATCCCCCAGTCCATCAGTTGGCGGCTCAGGGCGTATTCGACGACGAAC
AGCGCCGGTTGGGTAAAACGGGTCTGGTACAGCAGTGAATGCGGGTCCTGCCCGTCGGTT
TCGAACAGCAACGGGCGAATATCCCTGCCCAGCAACGGATGCAGCAATGCGGCGCAGTGG
TCCACCGTTTCACGGAACAGCGCCGCCTGCTGATAAACCCCGGCCATCATGCCGGGGTAC
TGCGAACCTTGCCCGCTGAACATGAACACCAACGCGCTTTTCTCTTTCGCGACCCTGGCC
GTTGCCGGTCGGGCCTGCACCAGCAGCGACAGCGCCTGCTCACGGCCTTCCACCGCCAGA
CTGTAGCGATAAGGCAGGTCGCTACGTCCCTGCTGTAGCGTATAAGCGGCATCGGCCAGC
GATGCCTGCGGCGTGGAGGCGAACCAATAATGAAAACGGGCGATGTTGTCTTGCAATGCG
GCCGGCGTATGGCCGGAAAAGCACAGCAATTGCGTCTGCGGCGCGGCGCCGGACGAACGT
GTAAAGCGTGACTCCTCCAGAATGACGTGGGCGTTGGTGCCGCCGATACCGAACGCGCTC
ACCCCGGCGCGGCGCACCGCATCGCTGACCCAGGCTTTGCCTTCGGTCGGGATATAGAAT
TGGGTGCCGTCCAGCACGATTTCCGGGTTAAGGCGGGTAAAACTGATGGCGGGCGGGATA
TAACCATAATGCAGCATCTGCGCCGCCTTGATGACCCCGGTTACGCCCGCCGCCGAATCC
AGATGGCCGATGTTGGCTTTGACCGACGCCACCGCGCAGCTTTCCGGCACCGGATTATCA
ATCTGGTACGCCTCTTTGAGCGCCTTGATTTCGATCGGGTCGCCCAGGTGGGTACCGGTG
CCGTGCGCCTCGATATACCCCACGCTGCCGGCCGGCACGTCCGCCGTCAGCAACGCCCGT
TGCAGGGCATCCGCCTGCCCGGCCACCGAGGGTGCGCTGAAGCCCAGCTTGCGAGAGCCG
TCGTTGCTGATGGCCGAGCCTTTGATGATCGCCGTGATGGTGTCGCCGCTGTCCAGCGCA
TCCTGCAAGCGTTTGACAACCACCGCCGCCGCGCCATCCCCGCCAATCATGCCGCTGGCG
TCGGCATCAAAGGAACGGCAATGGCCATCGTGCGACAGAATCCCGCTGTCGCCGAACCGG
TAGCCGCCCTTATCCGGCATGCCGATATGCACGCCGCCCGCCAGCGCCATATCGCATTCG
CCCATCAGCAACGCCTGACACGCGAAGTGCAGCGACACCAGCGAGCTGGCGCAGGCCGCG
CCGATGGTCATCGTCGGCCCGTGCAGGTTCAGCTTGTAGGCCACGCGGGTGGAGACAAAA
TCGCGGTTGTTGCCGTTTTGCAGATCCGACAGCGACACGCGCTGCAACACGTCAGGCCGG
TCCATCAGACAGTGGATCAGGTAACTGCTCTCCGCGCTGCTGGCATAGACGCCGATTTGC
CCATCGAACTTGTCCGGCGCGTAGCCGGCGTTTTCCAGCGCGTGCCAGCATACCTCCAGA
AATACCCGCTGTTGCGGGTCAATCGCTTCCGCTTCCCGCGGCGAATAGCCAAAAAACGCC
GCGTCAAACGCGCAGGGCTGCGTCAGGTCCGCCGCCCGCGCCTGATAATCTTCCTGCTGA
CGCAGCGAAGCAGGGACGGCGGCGGCGTCCAGCTCTTCATCGCTCAGGGTGCGGATCGAC
TCCACCCCCGCCACCAGATTCCGCCAGAATTGCGCCACATCGTCAGCGCCGGGGAACACC
CCGGCCATACCGATAATCGCCAGTTCATACCCGTGGGTTGATTGCACCTTCTCCATTACC
CCATACTCCTTTTGGCTTGCAACGCGGACAAACGGCGCCGTCCTTCCTGAATACTGCTTT
CTACCTGCTGGCGATCCTGCGTCTGCGCCAGCGCCTTGTTGCCGCGGATGTGCTGCACCA
GTTGCTCGATGGTGGTGAAATTCAGCAGATCCAGCACGCTCAGCTGCGGGAAGCCGCTAG
CCACCAGCTTGAGGTGCACCCGCGCCAGCAGCAGCGAGTCGCCGCCCAGATCAAAGAAGT
TCTCTTGCTGATCCGGCAATGGGATGGACAGCACCTCCGCCCACACCGCCTGAATGGTCC
CGACCAGCGGGTCGCTCTGCGGTTTTAGGGTGACGGGCGCCTGCAAACTCTGTTTCAGAC
TCGCCACGTCCAGCTTGCCGTTCATGGTCAACGGCAGCGAATCGACAAAGTTAAAGCGGC
CCGGCACCATGTAACGCGGCAGACGCTCCAGCAGGAAGGTGCGCAGCGCGTGGCTGTCGA
GCTGGCTGTCCGCCAGTCGCACCACGCAGGCGATGATTTGCTTCTTGGGTCCGTCGCTCA
CCACCACGGCGGCGGCGCGTTCGATGTCGGGGTGCTGGCACAGCACCGACTCGATTTCCC
CCAGTTCGATGCGATAACCGCGGATCTTGTTCTGGTTATCCAGACGGCCGAGGTATTCGA
TGTTGCCGTCTTCAAGCCAGCGACCGAGATCGCCGGTTTTGTACAGGCGGCGGTCAGGCT
GCTGCGGATGCGCCACAAACAACCGGTCGTACAGTTCGCGCTGATTCAGGTAGTCGAGCG
CCAGACCGTCGCCGCCGATATACAGTTCGCCCGGCGTGCCGACCGGCACCGGCTGCATGA
AGCGATCCAGAATCAGCACCTCGTTGCCGGGGTTGGGACGGCCGATAGGAATACCCTGCG
CGTCGTTCACCGCGTTGGCCCGGTAGCGATAGCAGGTGGTGAAGGTGGTGTTTTCCGTCG
GGCCGTAGCCGTTCACCAGCTCCAGTTGCGGGTACAGCGCCTGTATGCGCGCCGCGTGGC
TGGCGGACATCGCCTCGCCGCCGCTGAGCAACTGCCTGACGCCCTGCAACGCCTGCGGTT
GTTCATCCACCAACAGGTTGAACAGCGACGTCGTCAGGAACAGGCACTCCACTTCATGTC
GCTGAATCAACTGTGAGAGCCGGGGAATATCCACGCCGTCATGCGGGTAGATGACAATCG
CGCCGCCGTTGAGCAATGGCCCCCACATCTCCAGCGTCGAGGCGTCGAAACTCACCGCCG
CCAGCATCAGGAAACGCTGGTACGGCTCCAGCTCGACATAATCCACTTCCCTGACCAGCC
GCAGAATGCCGCGCTGACCAATCAGCACCCCTTTCGCCTTGCCGGTGGAGCCGGAGGTGT
ACATCACGTAGGCGGGCAACGCGTTATCCGCCGAAACCGGCAGCGCGGTGTGCGGCATCG
ACAACCAGGGCCCTTGTTCCCCCAGATACAGCACCGGCACCGGCGTCTGCTGCACCTGCG
CCTCGTCGCCCTGACGGGCCAGCATCAGTACGCAGTTGGCGTCCAGCAGTTGTTCATGAC
GCCGGACGACCGGATCTTCCTTGTTAAGCGGCACGTACACCGCCTCCAGCTTGGTCAGCG
CCAGAATCGCCGCCACCAGCTCGATGCTGCGCCCCAGCCACAGCCCGACGCGGTCGCCTT
TTTTCACCCCGTGGCGCGCCAGCCAGTGCGCCAGTTGCGTGGTGTGGCCGTCCAGTTGTC
GGTAGCTCAGCCGTCTGTCGTCGAGAATCACCGCGGTGGCATCCGGCTGACGCGCCGTCT
GTTCGGCGAACAGCGACGCCAGCGTATCCGTTCCCTGATAGCCGGGTTTGCCGTGGCTGA
ACGCCGCCACCTGCGCCCGTTGCGCATCGGTCAGGAACGACTGGCGCGTATGAATGGCCT
GCTCATCGCTCACCATCGCCCGGAACACCGCCCGGTAGCAATCCGCCATATGCCGCACCT
GTTCATGGCTGAGCAGGTTCTCGTTGTAGTCCAGTTGGATCGAAACCTGATTGCTGACCA
GCGACGACGTCAGCGTGTAGTGCTGGAAATGCACATTCAGCGCAAAGTGGGTGCCTTCGT
GTACCTCATCGCTATTGAGGTTGCTGGCGACCTCAAACCCCAGCTCCGGCAACAGACGTT
CGTAGACATGGAAATCCATGTAGTTGAACAGCACTTCGTCCAGCAGCGGCTGCGGGCCGA
ATTGCCGCTGGATGTCCGCCAGCGGGAAACTGCGGTACGGCATCATGCCGCTCTCGTTGG
CGAAGGTCTGGCGGATAAACGCCCCCCAGCTGTTGTCGGTTAAGTGCTGCCGGAACGGCA
GAATGTTGAGGAACAGGCCGCAGAGCTGATCGCCGCCTTTGGCCTCCGGACGGCCGTTGG
TGGGGATACCGGTCAATACGTCGTTTTCGCCGCTGAACAGGCTCATCACCTTGAGGTGAG
CGCTCAGCAGCACGCTTTTCATCGGTACTGCGAGGGTCGCCATCAACCGGCGGATGCCTT
TATAGACCTCCGCGTCCAGCGTCAGCGATATCGAACGCAGGCGCGGCGGCACGTCAGCGT
ACCCCTGAGCGCCCGCCTTACGCGGCAGTTTCAGCAAGGTGCAGTCCGCCAGCTTCTCTT
GCCACCACTGTTGTTGGGCCGGGTCGTTGATCAGCCGCTGTTCCTGCGCGATAAAGTCGC
GGTATTCGATGCCGGTTTTCGCGTCCGGCTGCCAGTCTTTAACCCCAATCAGCGCCGCAT
AGCGGTTAAAGATCTCGACGATCAGCGAATGGTAGCTCCAGCCGTCGTACACCGGGTGAC
ACTCGGTGAGCGTGAACTGGAAACTGGTGTCGTCGCGCAGAGAGATGAAGAAACGCAGCA
GCGTCGGTTTGAGCAGGTCGAACGGCGTGACCCGCTCCGCTTCCAGCAGCGCCTTGATGC
GGGCTTCCTGTTCGTCGGCGCTGAGGTGGCGCACATCTTCAAACACGATCGGCAATTCGG
CATGCCGCAGCACCAGTTGCAGCGGCTGGCTGTAATTTTCCAGATCGAACGCGGTGCGCA
GCACGTCATGGCGCGCCACCGCCTCCTGCACCGACTGGCGGAACGCCTGCTGGTCGAACG
GCTGCGACAGCCGCAGATGCGAGGTGCCGGTGCAATGGTAGACGTTGGCGTCCGGCGTCA
GCTGCATGTGGTAGAACATCCCCGCCTGCATACGGCTCAGCGGATAGGCGTCCACCACCT
CCTCCGGCAGACGCGCCCGGTCCTGTTCCGAGATCAGGCTGAACGGTTCGGTGCGCGCGA
CGCCGCCGCGCTGCCCGGACAGCGTCTGCTCAATCAGCGTCGCCAGTTCGGCGATGGTTT
GATGCTGGAACAGATCCACCAGCGACAGGTTCCAGTCCAGGTCGTTGGCGCGCCCCACCA
GTTGCACCCCGCGCAGCGAATCGCCCCCCAGCGCGAAGAAATTGTCATGCACGCCGATGG
CGTCGAGTTGCAGCGCCTGACGCCACAGGCCGACCAGTTGACGTTCCACATCGGTACGCG
CCGCCACGAATTCACTGGCGAGCTGCGGCCGGTCTTGTTGCAGCGCCAGCAGCGCCGCCC
GGTCGATTTTACCGTTGGTGGTCAGCGGCAACGTCTCCAGGAAGTAAAACACCGACGGCA
GCATGTAGTCCGGCAGCGTTTCTTTCAATCCGGCGCGCAGTATTTCGGTGGTGCACGACT
CGTCGCAAACCACGTACGCCACCAGCCGCGCCTGCTGCTGTTGGTCGCGCTGCGCCAGCA
CGATCGCCTGTTCCACGTGCGGCAGCCGTTTGAGGGTGGTTTCGATTTCCCCCAGTTCGA
TGCGAAAACCACGAATTTTCACCTGATGGTCGCTACGACCGAGGTATTCCAGCGAACCGT
CGGCATGAAAACGCGCCAGATCGCCGCTGCGGTAGACCCGTTCGCCGCGTTGGTCAGGCG
GTAAAGCGTCTTGCGGGAAAATAGCCTGTAGCGGGATAAAACGCTCCGCGGTCAGCGCCG
GCCGGTGCAGATAGCCTCTGGCCACCCCAGCGCCGCCTACGTACATTTCGCCAGTCGCCC
CGAGCGGCACCAGGTTCTGCTGGGCGTCCAGCAGATAGATGCGCAGGTCATCCAGCGCCA
CGCCGATCGGGCTTTTGCCGCCCTGTTGCGCATCGGCCTGGGTGATTTTACGCCAGGTGA
CGTGCACCGTAGTTTCGGTAATGCCGTACATGTTGATGATGTCCGGCTGGTCGTCGCCGT
ATTTGGCGAACCACGCCCGCAGCGACGCCGGCTCCAGCGCCTCGCCCCCCAGCACGATGT
AGCGCAGGCTATCGCATCGCCCCGGCGTCTGGCCGTCGGCGGCAATCAGTTGATACAGCG
CGGACGGCGTCTGGTTGAGCACCGTGACGCGCTCATCGTCCAGCCACTGGCGAAAACGCG
CCGGCGTGCGGGTCACCCAATAGGGCACCACGCTCAGCCGGGCGCCATACAGCAGCGCGC
CCCAGATTTCCCACACCGAAAAGTCGAACGCGCAGGAGTGAAATAACGTCCACACATCCG
CTTCACTGAACGTGAAGTGGCGTTCACTGGCGCTGAACAGCCTCAGCACGTTCGCATGCG
GGATCTCCACCCCTTTCGGATTGCCGGTGGAGCCGGAGGTGTAAATGATATACGCCAGGC
AGTCCGGCCTGACGGCGACTTCCGGGTTGGTTTCCGGCATGGTGGCAATCAGCCCGGCTT
CGTTGTCGAGGCTGATGAAATCGGCGTCGCAACCGGCGAACAGATGACGGAACGGCTCCC
CGCCAATCACCCAGTTCAGCCCGGCGTCCTGCACGTAGTAATGAATACGCGCCTGAGCAT
GGCTGCTGTCGATCGGCACGTAGGTCATGCCCGCCTTGAGGATAGCCAGAATCGCCACCA
GCGTGTTGTCGTCGCGCTCCAGACAGATGCCGACCCGCGACGGGTGCTCCCCCGGCTGGG
CTTTCATCTTCAGCAGATAGTGGGCCAGTTGGTTGGCGCGCTGGTTAAGTTGCCGGTAAC
TGACGCGCAAGCCGTTTTCGCCACTGAGCGCCACCGCCTGCGGGCGTCGCGCCGCCTGCT
GTTCGAACTGCTGGTGCAACGTGGTGGTGACCGGGTGGCTGGCGCGCTCGCGTTGCCAGT
CATTCAACAGCAGCGCCTTTTCCTCCGGCGTCACGCACTGGTAGGCGCGCAGCGTCGCTT
CTGGCTGCGCGACGATCTCCGACAGCAGGAAGGTGAAATTACGGCTGAGGCGCGCGATGG
TGTCGTCGTCAAACAGGTCGGTGCTGTACTCGAAGGCACCCAGCAATTCATCACCCTGTT
TTTCCATTGATAACGTCAGGTCGTATTTGGCATGGTCGCCCAGTGTTATCCGCGGCTGGC
TGTCGATGCCGTCAAACCGCCACTGGCTTTGCTCGTATTCGTCGAACGAGAACATGATCT
GAAACAGCGGCGAATAGCTGAGGTCACGCGGCGGGTTGATCGCCTCCACCAGCCGGTCGA
AGCTCACCTGCTGGTGCTCCAGCCCGGCCAGCACCGTCTCGAATACCTGCTGTTGCAATT
GGTCGAAACGCTGCGCCGGATCAAGGTCAATGCGGTAGACCAGCGTATTGACGAAAAAAC
CCACCACGTTTTCCAGCGCCATCTGGCTGCGACCGGCGACCGGCGTGCCGATGACCAGAT
CGGTCTGGCCGCTGTAGCGGTGCAGCAACAGATAAAACGCACTGAGCAGGGTGGAATAGA
GCGTGTTGTTGCGCTGGCGCGCCAGCTGCGCCAGTTTTCGGCTCAGTTCACCGGGCAGAC
GAAAGCCATAGGTTTTGCCGTGGGTACTGATGCGCGCCGGGCGTGCATGGTCGGTGGGAA
AGGCAACCGGCTCAATACCGCGCAGCCGTTCCGTCCACCAACGCAGCGACTGCCGATAGC
TCTCCTGTTCCATCTCCTCCTGTTGCCAGGCGGTGTAATCGATGTACTGGATATCCAGCT
CCGGGCGGGTCAGGACCTCGCCGCGGCGGGCGGCGTTGTAGCCCTCCGCCAGCTCCCGGC
TGATGATGCCCGCCGACCAGCCGTCGGAGATGATATGGTGCAGCACCATCAGCAACAGAT
AGCGCTGTTCGCCGCAATAAAACAGCGTAATGCGCGCCAGCGGCCCCTGATGCAGGTCGA
TATTGTTGTCCCGCTCGGCGGCCACCCGCTGTTGTTGCTGCGCCTCATCGCAATCCGACA
CGTCCACCCAGTTGACCGGCAGCGTGTAGTGCTGATGGCAACGCTGCCACAAGACGTCCT
GTTCAAAGGCGAAATCGGTACGGAATGACTCATGGCGCGCCACCAGCCAATCAACCGATT
GTTGCAGCGCCGCCCTGTCCACCGGCCCGGTCAATTCCAGTAAGGTCGGAATATGGTAGT
TGGCCGATTGCGGTTCCAGTTGTTGAAGTAACCATAATCTCTTCTGCGCCAAAGATGCAG
GGTGTTGAAAAAAGGTCTCTTGCATGTTTGCCTCCGTGCTTCTTTGTTTACACCGCGGTG
GATGAGGAATCTGAGCGCCGCACGCGGGCGACGCGTTTAATGGCCGAGGTCACCGTTCCC
GGTGCGGTATCGGCCGCGTTAATTTTTTCAGCCAGTTGCTGAATCGTCTGGTACTGGAGC
AGGTCGGTCAGCGACACCCGCAGCGCCAGTTGCTGCTCAATACGCGCCGCAATCCGCAAC
GCATGCAGCGAATGGCCGCCCAGCGCAAAGAAGTTCTGATCGCAACCGATCCGGTCGTGT
TTCAGTACGTCGCGCCAGATATCGCGCAGCGAGTGCTCCAGCGGATTTTGCGGCGCGGCG
CCTTCGGTCTGCGTATCCCACTGCGGCGCCGGCAGCGCGCGATAGTCCACCTTCCCGTTG
GCGGTTTGCGGCATCGTCGCCAGCACCTGGATCGAACCGGGCACCATGTGGGTCGGCAAA
CGGCTCGCCAGGAACCGGCGCAATGCCGACTCGTCGACCGCCGCGCCCTCGCGCAGCGCC
ACCCAGGCCGCCAGCGCTTCCTGCTGCGGCAGGTACTGCACCGCGCTGAGCATCACCTGC
GGGTGCAGCAACAGCTGCGCCTCGATTTCGCCCGGCTCGATGCGGTAGCCTCGCAGCTTG
ATCTGCCGGTCGCAGCGGCCCAGATAGTGCAGCGTGCCGGTGGTGTCGGCGCAGACGCGG
TCGCCGGTACGGTAAAAACGGGCCTGCCCGTTTGGCGTGGTCAGCGCCAGGAAGCGCTCA
TCGGTCAGCGACGCGCGGTTCCAGTAGCCGCGCGCCACCCCGGCTCCGCCGATATACAGC
TCCCCGGCCGCGCCCTGCGGCACCGGTTGCTGCTGCTCGTCCAGGATCAGCAGATGGGTG
TTGCCGATGGGCAGACCAATCGCCACGCTGCCGCCGTGTTGCAGTTCCCGCGCGGTGACG
CGGTGCACGCAGCAGCCCACCACGGTTTCCGTCGGGCCGTACTCGTTGAAAATAGCGCTG
TCGGGCGCATCATCCAGCCAGCGCCGCACCGCCGCGCTGTTAAGCGCCTCGCCGCCGACC
ACCAGCGCCGACACGCGACGCTTGTCGTCCGCCGTCAGTTGGTTTTCCAGCAGGTTGAGA
TGCACCGGGGTGATTTTGAGCAGCACCCGTTCGCCGCTGGCGCGGATCGCCTGCTGCAAC
GCGGCGATGTCGCCATCCTCGCGGATGATGTAAATACAGCCGCCGGCCAGTAACGGCAGG
TACAGACTGGTGAGGGTGGCGTCAAAACTGATGGAGGAATGGAACAGACTGTCGGTGTCC
GCATCAATCCGGTAGCGCGCCATCGCATCCTGCAGATAATTGCCCAGGCTGGCATGGTCG
ATCATCACCCCCTTCGGCGTACCGGTAGAGCCGGAGGTGTAGATGATGTAGGCCAGCGTG
TCGGCGGACGGTTCGCCGGGCAGCGTCACCGCCATTTCATCGGCGCACGGGCACTGAGTC
ACGTCCAGCACCGTCACCGAGGCCGGCGGCGTCAGGCGCGCGCGCAGCGTGGCGTCGGTG
ATCAGCGCCCGGCCATCGCAGTCCTGCAACAGCCAGCCGACGCGCTCGTCCGGCCACTGG
CTATCCACCGGGATGTAGCACGCGCCCAGCCGGTTTACCGCCAGAATGGCGCTCAGGTAA
TCGACGCTGCGCGGCAGCCAGACCACCACGCGATCGCCGGCACGCACCCCGGCGTGATGC
AACCGCATCGCCAGCTGTTCGGCGCGTTGGCGCAACTGGCGGTAATTCAGCTGCGTTTCG
CCATCCACCACCGCGATGGCATACGGCGCGTACTGCACCCGTTCGACAAACCGCGTATAG
ATATTCGTCGCGCCGACCGGCTGGGCTGGGCCTTGCCACTGGGTCAGCAACCCGGCGCGC
TGCGCGTCGGTCAACGCCGACACCTCGGCAAGCGTGGCGGCAGCGTCGAGCTGCGTCAGG
ATCCGCACCAACCCCTCCGCCAGTTGCCGGACGGTGGCGTCGTCGTACAGACCGTCGTCA
TACACCAGTTGGCCGTGCAGGCATTCATGCAGCGACGCCACCAGCGTCAGCGCATAGTTG
GTGCTTTCATGGGCCTCGGCAAACCGGAACAACCGCGCTTCCTGCTCGCCCGCGCCGGGG
TAGTTTTCAAACACCAGCAACGTATCGAACAGGGCATCGTTGCTGTTCAGACCGGCGGCG
GACTTGATATCCGTCAGCGCCACATCGCCATGACGCTCGTTCTGGCGCTGTTGCTGCTGC
ACGTCGCGCAGCCAGGCGCTGATCGACCGGTCGGCAGGCACGTCAATCACCGTCGGCACG
GTATTGATCAGCAACCCGGCCATCTGATCCATGCCGGCCAGCGCGGCGTGACGTCCGGAG
ATGGTCATGCCGAACAATACCGTTTCACCGCCGGCGCAGGCCTGCAACAGCCGCGCCCAG
GCGCCCTGCACCAACGTGCTGACGGTCAACTGTTCGCGCCGGGCGAAATCCGACAGCCGC
CGCGTGGCGGCGGCGTCCAGCGTGAACGGCAGCACCTGCTTGCGTTCGCTGGCCTGCCGC
AGCGGCAGACCGAGCGGCAACGGCGTGCGGCTCATCCGCCGGGCCTGCGCGCCCCAGTAC
GCGTCCCGTTGCGGATTGCGCTGACGGACCTGCCGCACATAGCGGCGGAATGAGGGCGGC
GGCGGCAATACCGTGTCTGGGTTGTCCCAGCAGCGGGCCACCGCGTCCATCACCACCCGC
ACTGACCAACCATCCAGAATGGCGTGATGATGACTGACCAACAGTTGCTGACGCGCCGGC
CCGATGTCGATCAGCGTCAGGCGCAGCAGCGGCCCCTGTTGCAGGTCGAAACGGTGCGCG
CGGTCGGTATCCAGCACCTGCTGGCGGGCATCCGCCTGGTTGAGCATCACCGTGTTCCAC
GCCATCGGCAGATGACGGCGCACCACCTGCAACGGCTCGCTGCCGCTGTGCAGTTCAAAG
GTGGTACGCAGCGCCGGGTAGTGCTGTATCACGCGTTGCCAGGCCTGCCGCAGCGCGGCG
ATATTCGCGCCGGCCGGCAGATCGAAACAGATCTGCTCATGGTAGACGTCGCCGGTCAGC
GAGTGGAACAGCATCCCTTCCTGCATCGGCGTCAGCGGGTAGATATCCTCAATGTCGCCG
ATGCGCTGCTGTAATGTATCGAGCGCGGCGACGCTCAGCTCCGCCAGCGGAAAATCCGAC
GGCGTCCAGTGGGTTGTGGTTTGCTGCTGGCAGTGCTGCGACAGTTGCCGCACCCAGGTC
AGCATCCGCTCGGCCAGTTGCCGGATGGTTGCGTCCCGGTAGCACTGGCTGTTCCACGTC
CACTCCAGATGCAGCTTGCCGTCCAGCACGTAGCTGTCGACCTCCAGCGGCCAGACCCGC
GGGCTTTGCGGCGCATAGCGATTCGCCAGATCGAGCCGCGCTTCCCCCTGAAACGGCGGG
GCGTCGAACCCCTGGGTAAACTGACCGAGGTAGTTAAAGCAGATATCCGCCGCGTCATGC
ACCTGCGACGCCGCCGCCAGCCGAATGCCATAGCCGGCGCCGCGCTGCGGCACCTGACGC
ACCGCTTCTTTCACCTGACGAATCGTCCAGCCGGTATCATCCGGCCGATCCAGCTCGATA
TACAGCGGGTAGATAGCGGTAAACCAGCCCACGGTGCGGCTGACATCCAGCGCCTCGTGC
AACTGTTCGCGCCCGTGCCCTTCCGTATCGATGCGCAGGCGAGACTGACCGCTCCACTCC
TGCAACGTCAGCGCCAGCGCCGTCAGCAGCAGGTCGCCGGGATTGGTGCGGTACGCGGCA
TGGGTATGCTGGACCAGCGCCGAAGTGGTGCTCTCCGGCAGGCTCAACGCCAGCTTGCGG
GCATCTTCCCCACGGCCGGGCGTCGCCTGCGGCGCGGTATCGCACGGCAACCGTACCTCG
CTCAGTGCCGGATACCGCTGCCAGAAGGCGTCTTCCTGCTGTGCCGCGTCGCTGCGCGCG
TACTGATGCAGGTGCTGCGACCAACGCGGCAACGACGCGGTTTTCGCCGCCGCCGGCACC
GTTTGCCCCTGCGCCAGCCGCGGATAAACCTGGCTCAGGTCGTCGGTGATGATGCGCCAG
GAAACCCCGTCCACCAGCAAATGGTGCGCGACGAATAACAGCCAGACGCCCTGCGGCGCG
CGGTACAGCAGGGTTTTGAACAACGGCCCCTGGGCGATATCCAGCCCTTCCTGCGCAGCG
GCGGCGGCGGCATCCAGTTGCCCGGCGTCATCCAGCGTCACCAGCGTCAGTTCCACCTGT
TCGACCGGCTCCCCCATCACCGCCTGCGCGCCGTCAAAGCGCGCGCGCAGCCCATCGTGC
TGATTCACCAGCCAGGTGAGCGCCGTTTGCAGATGCGCCGGCGCTACGTCATCACGCAAC
CGCCACAACATCGACTGGTTGTAGTGATGCGGACGTTCGGCGTGATGGGCAAAGAACCAG
CGCTGCACCGGCAGCAGATCGTAAGCACCGGTCACCGGCGCGGTATCGGCGACCATCGTC
TGCCGGGGCATAAGAATCTCCGCCAGCGCGGCGATGCTCGGCGCGTCAAACAGCATATCC
ACCGACAGCGCCAGCCCGGCTTCCCGCGCCCGGAACACGATTTGCAGGCTGAGGATCGAG
TCGCCGCCCAGGGCAAAGAAGTCATCATGGGTGGAGATATCGTCACGCCCCAGCACCTGT
TGCCAGATAGCCAGCAACTGCTGTTCCAGCGCCGACGTCGGCGCCTGATACTGCTCACGC
GCCGCCTGCTGCCACGGCAGACGTTGCAGTTGCTGCCGATGCACCTTGCCGTTGCTGGTC
AGCGGCAAGGACGCCAGCCATTGCCATTGGGTCGGCCGCATGAAACGCGGTAAACGCCGG
GCGACCTCGCCACGGATAGCCGCCTGCTGCGTGGAGTCGCCCACCAGCCAGGCCACCAGA
TGCAGCCGCCCTTCCACCTCGCGGATGGCGACGGCCGCCTGAGCGACCCCGGCGCAGGCG
CTCAGTTGCGCTTCCACCTCTTCCAGCTCAATGCGGTAGCCGTTCAGTTTGACCTGATTA
TCGTTGCGCCCCAGAAAGCAGAGGTTACCGTCCGGCAGGTAACAGGCGCGATCGCCGGTG
CGGTAGAGCCGCGCCGCCGGGTCGTCGCTGAACGGGTCGGCGATAAAGCGTTGTTCGGTC
AGGTCGGGACGCTGGTAGTAGCCCAACGCCACCCCGTCGCCGCCGATGTACAATTCGCCG
GGCGCGCCGAACGCCACCAGTTGGCGCTGGGCATCCAGCAGATACAGCCGGGTGTTGGCG
ATAGGCCGGCCGATCGGCACCGCGCCGTCGGCGCCGGTTGCGCCGGCGGCGAAGGTGTGG
ATACAGCAACCCACCGTGGCCTCCGTCGGGCCGTACTCGTTGACGATCAGCACCTGCGGC
GCGTGTTGCTGCCAAAAGCGCAGCGCGCTGGCGGACAGGCTTTCGCCCCCAACCACCAGC
ATCGCGGCATGGCCTGCCGCGTCGGCGGGCAGTTGCTGGCTGAGCAGTTCCAGATGGGCC
GGGGTAATCTTGACCATCGTCAGCCCCGGCGTACGCCGCCACAGATCGACCAGCGCGCCG
ATATCCTCCTCGTCCGGCAGGATATGCAGCGTCTGACCGCACAGCAGCGGCAGGAACAGG
CTGGTCAACGTCGCGTCAAAAGAAATGGAGGCGTGCAGCGTGCTGCCCTGACCGCCGTGA
CGGCTGTAATCGCGGCAGGCATGGCCCAGATAGTGCCGCAGCCCGCGATGCGGGATCATC
ACCCCTTTCGGCACGCCGGTGGAGCCGGAGGTAAACAGGATATAGCACAGCTGTTCGCCG
TCGATCTCCAGCAGCGGATTCGTCGCGTCATCGTCGGGCGGCAAGGCGGCGGCCACATCC
AGCACCGCCGCTTCCGCCGGCAATGTCAGGGCGGCGATGTCCACGTCATGCTGCGTCAGC
ACCGCCTGAACCTCCGCGGTCTGCATCATCAGGCTGGCCCGATCCGCCGGATAGCGCACG
TCCACCGGCACCCAGGCGGCGCCGCTTTTCATCACCCCGAGAATAGCCGCCGCCAGCGCC
GGTGAGCGCGGCAGGTAGACCGCCACCCGGCTGCCGGCGCCGAATCCCTGCCGCAACAGC
GCGTGGGCGATGCGGTTGGCCTGCTGGTTGAGTTGCTGGTAACGGATGGCGTGCTCGCCG
ACGCGCAGCGCCACCGCCGTCGGCTGCAACGCCGCCTGCCGTTCGAACTGCTGATGCACC
CAGGGCGCGTCAACGGCCTGGGCAGTGTCATTGAGGGTATCGCGCAGCAGCGTCTGCTCT
GAAGGAGGCAGCATCGGCAAGCGGCCGATAGTGTGCGACGGCGTGTCGAGCAGCTGTTGC
AACACGGTGAGGTAATGGTCGGCCAGCGAGCGAATACGGTCGGCGTTAAAACAGGCGACG
CGATACTCCAGCACCAGTTGGCATTGCTGTTCGTCGTCCCGCACAAAGCAGGTCAGGTCG
AATTTGGCCTGCGGCGTGTCGATCGGCTGGTTGTCTATCGCCAGCCCGGCCGGTTTCTCC
TGCGCGGCATTATAGACAAACATCACCTGGAACAGCGGCGAGGATGGGCGCTCGCCCGCC
GGTAATACGGCATCCACTACCCGGTCGAACGGCACATCTTTATTGGCCAGCGCCAGCGCG
CAGACCTGTGCGCTGGCATCCATGAACTGCTCCAGCGTCTGTTCGCCATCAACCGTCTGG
CGAATCGCCACCGTGTTGAGCAACAGACCGATGGTGGACTGGAGCGACGGCCAGTCGCGC
AACGTCACCGGGGTACCGACCACCACATCCTGCTCGCCGCTGTGGCGATGCAACACAATC
TGAAACGCCGCCAGCAGCAGATTGAACAGCGTGGTGTCGCGTTGTTTCGCCAGATGGCGC
AGCGCGCCGGTGAGCGCCGACGGCATCGCGACGGTCACGTACCCCGCGGTACGTTGGTTA
TCGCCCGCCAGCGCGGCCGGCGCCAGATTGAGCGCGGGCGGCAGCGTGGCGAACTGTTGT
TGCCAGTAATCCAGTTGCGACTGCCAGTGCCGCTGCACGTCTTCCCGCTGCTCCCAGGCG
GTGTATTGCAGGTAATTCACCGCCGCCGGCGCGGTCGGCTGCTGCTGATACAGCGCCAGC
AGGCGCTCATCCAGCAGGCTCATCGATTGTTCATCCGCCAGAATATGGTGCAGCACCAGC
ACCAGCGCGACGTCGCCCTGCGCGGACTCCACCAGCGTCAGCCGGTAGAGCGGGCCGTCC
AGCATATCGAACGGCTGGGCCAGGAACCGTTCGGCGTACTGCTGCAACGCGTCGCGCCAC
GCCGACTGGTCGACGGACGGCGACCAGTGCTCGTGGGCGCACACCAGCGGTTCGTCCGAC
AGATACTGCTCCGCCACCCCCTGTTGCAGCCGTAACCGGGTATTGAGCACCGGCGCCTGC
GCCCACAGTTGTTGCAGGCTATGCAGCAGCCGTGACGCCTCGACCGGCTGGCTGAAGGTT
TTAATCTGCCCGATCAGGTAGCTGTTATCCCCCGTCACCTGCTGAGACAGGAACCACATA
CGCTGTTGGGCGCTGCTCAGCGGCAGCGACGTCGGCGCCGGTTCGGCCAGCAGCAGACTC
TCGCGCTCCTGTCGCGACGCGTTGGCGGCCAACCGCATCGGAGTACGCCAGATAAAGATA
TCGCTGACCCGCAGGCTGATATGGTGTCGTTCGGCGAGCCATGCCACCGCTTTCGCCGCC
AGCAGCGAGTGACCGCCGGCAGCGAAGAACGAGGTATCGCGCCCGACGGCGTCATGCCCC
AGCAGTTCGCGCCAGACATCGATAATCGCCTGCTCGTCATCGCTGGCGGCGGGCGTCACC
GCCGGGCCGTCACGCTGTTCCGGCAACGGGAAGCGGTTGCGGTCGATCTTGCCGTTGGGC
AGATGCGGGAACGCGGTCATCAACACGTAGCAGGATGGACACATGAACGACGGCAACCGC
GCCGACAGCGAATCCGCCAGCGCCGACAGGTCCGGCTCCCGGCCGTCGTCGTGCAGGACA
TAGGCGATGAGGGCGCTGGCCGCCAGATAATCCGGCCGTACCATCACCACCGCCTCCTTC
ACCGCCGGGTGCTGACGCAGGGCGGACTCAATTTCGCCCAGCTCGACCCTGAAACCACGA
ATCTTGACCTGATGGTCGATGCGCCCCAAATAATCGAGGGTGCCGTCCTCGCGATAGCAG
GCCAGATCGCCGGTACGGTACAGTCTGGCGCCCGCCTTGTCGCTCAGCGGATGGACAATA
AACCGGCTGGCGGTCTGCTCCGGCTGGTTGACGTACCCGGCCGATACCCCGATACCGCCG
ATGCACAGCTCGCCCGCCACGCCGATCGGCATCGGCTGCTGGAGTTCGTCCAGAATCCAC
ACCTCGGTGTTCGACATTGGGCTACCGATGTGGATACGCCCTTCATCCGGGTACAGTTCG
GCGTTGGTGACGCAGACGGTGGCCTCGGTCGGGCCGTAGGAGTTGAGGAAGCGGCGGCCG
CGACCCCATTTGCGCAGCAGATCGACGCCGCATGCCTCGCCGGCGACGATCAACACTTTC
AGCGCCGGCAACGGCGCATAGGGCAAGGCCGCCAGCGCCGATGCGGGTAAGGTGACATAA
GAGATATTCAGGCGGGTCAGCTGTTCCAGCAGATCCGGGCCGGGCATCAACGTTAGACGC
GGCGCCATCACCAGCGTCGCGCCGTGACACAGTGCCATGCTGATCTCCCACACCGACGAG
TCAAAGCTGGTGGAGGCAAACTGCAGCACCCGCTCGCCCGCGCCGATGTCCATCAGCGCC
GGGAACTCCAGCGCCAGATTGCACACGCCGTGATGGCGGATCGGCACGCCTTTGGGCTGT
CCGGTCGACCCTGAGGTATAGATGATGTAGGCGGTATTGTAGGCGTCGCAACGGTTGACC
GGGTTATCGGCCGACAACTGCGGCAACACCGGTTCCAGATCGTCCAGCAACAGGCGCTGG
CAGGGCACATCCTGATAATGCTCAACGAATTTCCGCTGGGTCAGCAGCAGATGCAGCCCG
GCGTCGTCGATCACATAACGGCTGCGATTCAGCGGATAATCCGGGTCAAGCGGTACATAG
GCGCCCCCCGCTTTCATCACCGCCAGTATCGCCACCATCAGCCACGGCGAACGTTCCAGG
CTGATGCCGACCGTGACTTCCGCCCCCACGCCTTGCGCCGCCAGCAGGTGAGCCAGCTGA
TTGGCGCGCTGATTGAGTTCCTGATAGGTCAGCGTCTGCGAGCCGAATTCCAGCGCGATA
AGCGCCGGCGTCCGTTGCGCCTGTTGTTCGATCAACTGGTGCCAGCAGAGCCGATCGTCA
AACGGTCTGGCGGTCTGATTCCAGCGCAGCAGTTGCTGATGGTCGGCGTCGGTCAGCAAC
GGCAGCGCCCCCAGCGCGCTTTCCGGCTGCTCCAGAAATGACTCGATAAACCGGCAGAAA
CTGGCGGCCAGCCGCGCGACCGTCGCCGGCGCCAGACGGTCGCTGGCGTACTCGAAACTG
CCGTGAATGCGCTGTCCGTCCGGCCACATTTCCAGCGTCAGCTCATATTTAGCGGTCGGC
ATCGGATACGGATGCAGCGCGCTAACGCTGGCCGCGCCGATGCGTTGGTCCGCCAGCGCC
GCCTCGCGCCAGACAAAAAACGCCTGAAACAGCGGCGAGATACCCGGCGTGCGCGCTTCC
TCGCGCAGCGCGGGCAGCAGGTTGAACGGCAACGGGTGCTGTAACGCCTCGACAAAGCGG
CTTCTGACCTGCTCCAGCAATACCGCGAACGGGTGGCGTTTATCCACCTGATGGCGCATC
GCCATCACGGAAAACAGCAAACCGAACGGATTGTCCTGCGCAATCTGATGATGGCGCGAC
ACCGGGGTGCCCAGCAGAATGTCGCTCTGGCGGCAGTAACGCGACAGAAACGCGCTGAAC
AGCGTCATCAGGCACAGATAAGGGGTGACGCGATACTGGCGGGAGACGTTCAGCAACGCC
GTACTCTGCAATGACGACAGACTGAACGGCACGTGACCGCCGTGGTACTGCTGCACCGAC
TGAGCCGGATAATCATAAGGCAGTTGCAGCAGCGGCAACGGGCCGGTCAATTGCTGTTGC
CAGTAGTCGCGCGCCTGTTTCCCGGCGTCGCTGTGCAGCCAGCGATGTTGCTGACGGGCA
TAGCCATACTGTCCGCCCTGCGCCGGCGCGGCCGCGTCCGCCTGGCCGCCGGCCATCAAC
CGGCGATAGCTGTGCAGCACCCACTGCCATAAACGCTGTACCGAGTCCTCATCGGCAATA
ATGTGATGCATCACCACGCCGATGTGATAGTGCTGTTCGCGCAGTTGCAGGCAACTGACC
CGCAGCAGCGGCGCCTGAAACACGGTAAACGGCCGTACGGCCGCTTCCGCCAGCCAGCGT
TCGGCGGCGTCGCCGCCCTGCGCCGACAGGTCGACGAATTCCAGACGCAGCGCGGCAGAC
GGTTCCACCTGCGCCCGCGGTTCGCCGTCCTGCGCGAAAAAGGTGGTGCGCAGCGTGTCA
AAGCGTTGCAGCGCCAGTTGCCACACCTGTTCCAGCACCGTCAGGTTGAGCGGCCCCTGC
CACGGCGCGTGGTAGGCCATATTGTAGACCGCGCTATCCGGCTGGCTCTGCTGGATCAGC
CATAACCCCTGTTGTTCGACGCTGAGCGTGGCGGAGGCGTCGTGGTCAGCCTGCAGGTCT
GGAGCCGGTTCACGCAGCGCGGCGGCGCACTGCGCCAGCGTAGCGCCCTGATACAGGTCT
TTGAACGCCAGTTCCAGCTCCATTTCCTCGCGTACCCGAGCGATCATGCGGATCGCCTGC
AGCGAGCTGCCGTTGAGCTGAAAGAAATCCTCATCCCGGCTGATGGCGTCCAGTTGCAGC
ACCGATTGCCAAATCGCCGCCAGCGCGCGCTCCCGATCGTCCTGCGGCGCGGCGCCGGTC
AGGGGGCGGGCCGCCGCCAGCGGATACAGCGCCTGCAACGCTTTGCGGTCAACTTTGCCG
TTCGGCAGACGCGGAAACAGGTCGAGAATATGCAGATGGGTTGGGACCCAGGTGGCCGGC
AGATAATGCGATAACCAGTCTCGCAGCGTCTCCTGACGCAGGTCGCTTTGCGGATGTGCC
ACCACGAACGCCTGTAGCCGCGCGCCCTGCGGGGTTGCCGCCACCATCACCAGCGCCTGA
CGCACCTGTTCATGACGCTCCAGAATGCCTTCGATTTCACCGGTTTCCACCCGCTGGCCG
TCAATCTTGATTTGCGTGTCGTTGCGGCCAGCCAGAATCAGGTTGCCGTCGACGTCGATC
ATACCGAGGTCGCCGGTGCGGTAAGCGCTCTCCCCATTGTTAAGGGTGATAAAGGTGCGG
TTATCGCCCTCCAGATAACCGGCGCTGAGCCAGGGGGTGACAATCAGCACTTCCCCCACT
ACGCCCTGACTGAGCGGCTGCAACTGCTTGTTGACGATCAGCAGCCGGGTATCGTCGATA
GGCTGGCCGACCGGCAGCACGGCGCGATCCACATCCGCGGGCGCGACCGGATAACACACC
TTCGCCAGCGTGGATTCGGTCGGGCCGTAGAAATTGAACAACCGGGTATCCGGCAGGCGG
CAGTCGGCGAAGCGCCGCACCAGCGCCCCCTTGAGCATCTCCCCGGCCAGCGCGACGCAA
CGCACCTGCGCCAGCGCCTGCGACGCCGTCGGGCTTTCCAGCAGCACCTGAAACAGCGAC
GGAATCAGGTGCATGACGCTGATTCGTTGCTCGCGGATCCAGTTCAGCAGCCGCGGCGCG
TCATAAATCAGCTCGGACGACGGCGGCAGACACAGGGTGGCGCCGTTGAGCAACGGCAGG
AACAGGTCGCGCAGGAACGGGTCGAACATCTGGGGCGTCAGTTGGCTGACGCGATCCTGC
GATGTCACCGCCAGCGCCCGGCTTTCCCAGTGAATAAAGTGCAACAGGCTCTCGTCCCGC
CCCAGCACCGCCTTCGGGGTGCCGGTCGAACCGGAGGTAAAATAGACATAGGCGTGAGGC
TGCTCAATCGGCTGTCTCAGGTAACCCTGCGGCAACTGCTCCGGTACGCCGTCCTCATCC
ACCAGCACCACCCGGTGTGCTTGTCCCAGCGCCGCCACCTTGGACAGGTGTCGGCGACTG
GTGATCAACGTGGCGTCGGGAAAGCGCCCGGCCAGCATCGCCAGCCGTTTTTCCGGCAGT
TGCGGCGACAGCGGCACAAAGGTGCGCCCGGCATGACGGACCGCAAGCACCGCGGTCACC
AGATTCACGTCCTGCCCCAGCAGGGTCAGGACAAACGGGTTGTCCGCGCCCTGCTCCAGA
ATGCCCTGACCCAGGGTAGCGACATGTTCCATCAGTTGCTGATAGGTCAACTGACGTTCC
CCCTGTACCACCGCCAGATGTTGTGGAAAGCGGGTAACGATATTTTCAAACTCGACAGAA
ATAGCCATGAGCAGCCCCTGCAACACTCACCAGATAGAAGACGTTATTGTCTGAACTCGA
ATTGATCCGCATCCTTCAGGAAGGGAAACCGCTCTCTGACGCCGTTCAGGTGCTCGTGCG
ACAGAGTGACGGTGAACACCGCTTCCTGCGGCTCCCCGTTCAGTAGGGTTTCCCCCAGCG
GGTCCACCAGCATGGTGTTGCCGCTGTAGTTCAGTTGGTTTCCGTCCTGACCGACGCGAT
TGACGCCAATCACGTAGCTCTGGTTTTCGATGGCGCGGGCCGGCAACAGGGTTTGCCAGT
GGTGGGAACGACCGGCCGGCCAGTTGGCGATGTAAATGGCGGCGTCGTATTTGCCGTTCA
GGTTGCGCGACCAGGCGGGGAAACGCAGGTCATAGCAAATGAACAGCGCAATGCGCCAGC
CGTGGTGATCCACGATGCTTTGCACTTCGCCGGCGGTGTACTCCTGATGCTCGCCGGCAT
AGGTAAACAGATGCCGCTTGTCGTAGTACTGCACGCACTCTTCGGTGACCCACAGCAGCC
GGTTGTAGTAATGGCCGTCGTTCTCGATGATCACGCTGCCGACTATCGCCGCCTGATATT
CGGCGGCCAGTTTCTGCATCCATTCCCGGGTCTTCCCTTCCATGCGCTCGGCAATGCTTT
TGGGCTTCATGCTAAATCCGGTGGTGAACATTTCCGGCAGCACGATCACGTCGCTGCCCT
GGCACTGCTTTAGCAATTTTTCCACCCGGCGGCGATTGGCCGCCGCCTGCTCCCACACGA
TGTCCATCTGGACCAGCGACAGTGTCAAATCCTTCATCTTTGTCTTTCCTCCATAAAATG
ACTGGGCGCGCGACTAACGCAGGTCGGCATCGAACAGTTGTTCAAGGAAACTGCTCTGGC
GGGTGTGCTCGACAATCGTCGCCCGCTCGCGCTGCTGTTCCGGCGGCACGATAAAGCCTG
CCTCAATCAGGTAATTGAAATAGCGGAACAGCAATGGGTGGTCGCAGGCGGCGCAGGCAA
TGCCGCTGCCTGCCAGCCACTGCCGGGTCAACCCGGTGGCGTATTTGGCTTTTTCGGTGA
TGTCGCCGCTGCTGTAAAACAACGCCATCAGGTCGGTGAACGAGGAGCGATAGGGTTTGC
CTTCGCGCAGCATGCGGTTTTGCGTCAGCGCCTCGAAATAGTCTTCGTTGATGACCACGT
CCAGTTGGTAACCGAATTCCCGCAGCGCGATCACGATATCGTCGTAGGTGATCGGTTGCG
GGTTGGTCAGGTTGAGGGTTTTGCCGTGAAAGTCATCGCTGTGCAGGCTGGCGTACAGCG
CCGCCTTCACCACATAGTCTACCGGCGTGATGTCGAAATCTTCCGAGGAGCGAAAGGTCA
GGCCGGTTTCCACCAGCGACTTGATCATCTCGTAATAGATGCCTTTGACCCGGGTTTCGG
CGAGCGGGTAGCGGCCGTTGGTGCTGTCGCCCCAGATATTACCGGGACGCACGATAGTCC
AGCGCAGCCCGCGTTCCCCGCCCTGATGCACCGCCTTTTCCGCTTCGTATTTCGACCGTT
CGTAGTCCATGTCGCGGTAGTTCTGCCCGAAATCGAGGTCGGTTTCCTGCAGTTCGAAGC
CGTCCTGATACAGCTTGTCGCCCACCACGCTGAAGCTGGAGGCGTACAGCAGCGGAATGT
CGCCGCCGAGGCAAAAATCGATCACCTGTTGGGTGCCTTTGACATTGACCGGCTGCAACT
TACCGTAGGACGCCACCAGGCTGACGTTGGCCGCGCAGTGCAGCACTCGATCCACCGTGG
CCTGTAACCGCTGATAATCCTGCGCGTTCAGCCCCAGTTGCGCCTGAGCGACGTCACCCA
ACACCGGGATCACGCGCCCCAGTTGCCCGGCGCTGGTGCGCTCGACGTCATAGGAAAACA
GCACGCTTTCCAGGCGCGCTCTGGCCTGTTCCACCGAGTCCGCGCGCACCAGACAAAACA
CGTTGGCTGAGGTGGCGGTCAGGATTTCGAGCAATAACCGCCCGCCCAACACCCCGGTCG
CCCCGGTGAGAAACAGGTTTTTTACCGCCGGCGCGCGTGCTGTTGACGCGCTCCCGGTTG
ATACGCTCCCTGCTGACATACATGACCTCCCGTTATTCCCATCAAAAAAAGTCCGTCAAA
AAAACGCTTACTGCACACGCATAACCGTGATTTCTGGGTATATGACGCCGGCCTAGAGCG
TCCCGACCCGCATCCCGCCGTCCAGCGGGATCACCGTGGAGTTGAGGTAGTTGGTCTTGC
AACTGGCCAGAAACCCCACCACTTCGGCGACGTCGTCCGGCGTGCCCCAGCGCCCGACCG
GCACAATGCTGCGGATCATCTTGTCTTCCTCCGGCGAGCCAATCATGTGCGGGTCGACAA
ACTTCGCCAGCATCTCGGTGCGGCAGATACCGGGAGCCACGGCGGTGACGCTGATATTCA
TCGGCCCCAGTTCACGCGCCCAGGACTCGGTGGCGGAGATCAGCCCGGCTTTGGAGGCGG
CGTAGGCCGACCCGCCCGCCGCGCCCCAGATGCCGGCGACCGAGGCGATGTTGATGATGC
GCCCGTACTTCAGGCGCGCCATGTAACGGGCAAACACTTCGGTGCAGTTGAACGCGCCGG
TCAGGTTCACCGCCATCACCGTTTCGGTATCGCGCAGGCCGCGGGCCGACAGGCAGTAAC
TGCGCTCGATCACCCCGGCGTTGTTAACCAGCGCCGTGATGGTGGACCCCAGTTGCCCGG
CGATGGTTTGCGCCGCGGCGCTGACCGAATCAAACTGCGTGACATCCATCGTGAACCGGT
GCAGCCCGTCGGGCTGCCCCAGTTGTTGATGAAGTTGCTCCAGCCGTGATGCGCTGATAT
CCGTCGCCGCTACCTGATAACCGATATCCAGCAAGGTGCGGGTAATGGCCGCGCCAAAGC
CGCCGGCCGCGCCGGTGACAACCGCGACCTGCTGGCTCATGCTTCCACCCCTTCTTTGAA
GGTGATGTCGATGACCTTGCGGGCGTTTTCCATCGCGTCAAAAATACGTTCTTCGAAGAA
GCGCACATCGTCCTGCGACATCAGCAGGTTGGAGTACATGCGCGACAGCGGGGAGAACTG
GATGCCATAGCGTTTGGAGATTTCGCGGATGATGATGTCGCAGAATTTCACCTTGTCGCT
GTAGCCTTCGGAGCGGTCCACCGGCGTGGACTGCGAGTGGTAGACCAACGCGGTCGGCAT
GCCCTGAATCACCAGCGGCAGGTCCACGGCTTCGGCGGCTTTGACGAACGCGCCGGAGAT
CTGGCGCATGACGTCGGCCATGCGGTCGTAACAGCCTGGGTCCTGTTCGACCAGATCGTA
GGTGGCTTTCACCGCCGCCAGACCCAACGGGTAACCGTTGAAGGTGCCGGCGTGGATCAC
CTTGCCGCGGGTGTAGAGGTTCATGATGTCGCGGCGGCCCATAATCGCCGACACCGGCAT
CGAACCACCGGCCAGCGCCTTGCCGAAGGTAGCCAGATGCGGCGTGACGCCGAGCAGCTG
CTGCGCGCCGCCGAGACCGACGCGCACCCCGGTGATCACCTCGTCGAAAATCAGCACGAT
GTTGTACTTCTCGCACAGCGCCTTGGTTTTCTCCAGGTAGCCTTCGCGCGGGAAAATCCC
GCCGCCGTTGATGCACAACGGTTCCATCAGCACCGCGGCGATTTCGCCGTGATAGCGCTC
AATGGTGGCGGTCAGCACATCGATGTCGTTCCACGGCAGCATGAACGATTGGTCTTCAAT
CGCGCCGGGCGCGCGTCCCCAGGTATCCAGCAGGTCGCCCTTGAACTGTTCCGGCACCGG
CCAGCTCAGGTCCTGCTTCTTGCGCCAGCCCATGATGTTGTCGGCGTTGCCGTGGTAGTG
ACCGTGGAAACGGATGAAGCGGGTCTTGCCGGTAAAGCCGCGCGCCAGACGCAGCGCGTT
CTGCACCGCTTCGGTCCCGCTCAGACAAAAACGCACCATGTCGGCACAGGGGATGTGCTT
GATCAGCGTTTCACACACTTCCACTTCCAGGTCGCAGGTATCGACCGACGTGACCTTGTG
CATGTAATTGATCAGCGCGTCGTTGTAAGCCTCGTTATGGTGACCGGTAATCAGGGCGCC
AAACTTACAGAACAGGTCCAGATGCTCGTTGCCGTCGAGATCCCACACCCGCGAATTGCG
GCCGCGATTGAAGGGGATCACCAGCGGGCGTTCCGGATCGCCAAAGTTGTAGTGGGTCCC
GCCCGGGATCAGCTCCCAACATTTCTTATAGAATTCTTTGGATTGGTCTAACGTCAGTTT
GGTTTCCGCATCCATTATCTTGGTACTCCCTGTTTGTGGTTGAAATGACAGATTCGATTG
AGGTGGCGCGATGGCGCTGACGCCACAGCGTTGAAGATCGTCGGGGGTGCACCGTGGCAG
CGCGTCGGGCAGCGCGATGTCCAGCGCCGACAGCCCGGTCACCCGGTTGAGGTAAGCGGC
GCCCTGCATCAGCAGTACCGCCATGTCGCCGGCGCGGCGCTGCGCCACGTCTTCCAGCGC
CGAACCGCGCAGCCATTCGTTGAGCGCGCCCATCGCCGACCCGCACCAGACCTGATAGTC
CAGTTGGCGCGACGGCTCGCTGTTGATAGCCCAGCGGGATGACTGGCCGAGATACCACTG
GAAAATCAGCGCCATTTTTTTCTTCGGTTGCTGCTCAGCTTTGACGATCGCCTGCGGCTG
GTGATTGCGTTCGAAGTAGGTCACCGTCTGCTGCCAGACCTCCGCCAGCGACTGGTGAAA
GATCTGTTTTTCAATCTGGGCGACATCCGCGGCGGGGATGTCTTCCAGCCGGTCATACTG
CTTGTACAGCGCGTACAGCTTCTGGGCGCGCACCGCGTACATGCTGCCCTGCTTCATCAC
CTGCACTTTAGCGCCCAGTTCGAACATGTCGGCGGACGGCGCGGTGGCGACATCGCCAAT
CTGCACCTTGCCCAGCATCTGTTTTACCGCCTCCGAGGTGCCGGCTTCGACGCAGGCCTG
ATTGATCGACCCGGTCACCACGTAAGCCGCGCCCAGCGCGAACGCCGCCAGCACCGCATG
TGGGGTGCCGAGGCCGCCGGCCGCGCCGATGCGCACCCGCCGACCGCTGGCGGACTGCGC
CTGAAGCTCATCGCGCAACGCCACCACCGAGCGGAAAATGCACGCCAGCAGCCCCTGATC
GGTATGTCCGCCGGAATCCCCTTCCACGGTGATGTCGTCCGCCATCGGCACCTGACGCGC
CAGCTCCGCCTGCTGCGCGGTAATCAGCCCGTCATCCAGCAGTTTTTTCAGCAGGTTTTC
CGGCGCCGGGCGCAGGAAGTGCTGCGCCACCTCACGACGGGATACTTTGGCGATAATGCG
GTTCTGCGGCTGGATACGGCCGTCGGCCCCGCGCGTCAGACCGGCGGCGCGGTAGTACAC
CAGCGCGGCGCTCAGGTTGATGTAGGCCGAAGCTTCGATCACCCGCACCTGACGTTCGAT
CAGCAGCGTGACGCAGCCCAGCTCCCACGCCGGATTGCCGGGGTTATGCAACAGGTTGAC
GCCAAATGGTCCGTTGGGCAGTTGGCGCTGAATCTGTTCCAGCTCAGCGGCGATGCGCTC
CAGGCTTAACCCGCCGGCGCCGAAAATCCCCAGAATCTGCTGCTGCCCCAGCGCCACCAC
CATGTCGCTGGAGTGGATGCCGTTAGCCATCGCCCCGGCGTAGTAGGAAAAACGCACGCC
ATAGTCGCGCTGGAACTGCCGGTCGCCCAGACGTTCGGCGCCCATCGGCGGCAGCAGGCC
AATCAGCTGCCCGTGTTGCGGCGCGGCATGACCGGCTTCAATCCGCACCTCGCGGTCGTA
CTCCACCACCGCCAGCGGCGTTTCCAGCGCGTAAAGCGCTTCGCCGCCCAGCAAGGGTTT
GCCCGCGACCGCCGCCGCGTTGGCGGTGTTGTGTTGTTTACTCATCGTCAGCTTCCCTGG
CTTATCGGTTCGGCCGTTTCAACCTGAAACGGCGGGGTGTGATGGCGGGCGGCATCGCTT
ACCGTGTCGCGGCTGAAACCGGCGCCGAGGTTGTCGCACAGCCCGATGACATTGCCGCGA
TACAGCATTTCCACGATGAACGTCAGCGCGATGTCCTCCAGCGCGTGCCCGTCCGCCGCG
TAGCGGGCGTTGATCGACTTGCAGGTCAGCCGGTAGCGCAGTACGTCGCGCTCGCACTTC
ACCTCGCCGCGGAATCGGGCGCTGTAGTGGTGGTCGCACAGCGTGCGCGGCGTGAGATGC
GGTTGCGAGTTAAGCCCCAGATAGTGCAGGAACACTTTGACCATCTGTTCGCACCCTTCC
ACCAGGAAGGTGCCGGGCATCACCGGGTCATTCTTGAAGTGGGCTTTGAACACAAAGTGA
TCGGGGTCGATATCCACTTCGCCCAGCATCTCGCCCAGCCCGAACGCGCCGCCGTCGCGC
GACATCGACACAATGCGGTTCAGCATGCGGGTGTGCGGGTTACAGATGTGGCCGATCCCC
GGCCGGGCATAGGCCGCGCCGAAACAGGCGGCGACGTCGCCCTGCAGCAGCGCCGATACG
TCGCTGTCCGACAGCGCGGTCTTGTCACAGCGCAGCGGCGGCGTGAACCGCGTGGACGGT
ATCGTCTCGCGGAAGTAGGCGGCGGTATCCAGCGGTTTGGCGCGCGCCATGTCGCGAGCG
CTGAAGAAACCGGAGTTGGCCACCAGCTTGAACACCAGCCGGTCATCGACGTAGCAGAAA
TACTCGTAGCCGATCAGCACCACCCCGCCCGCCTTCACCACCGAGGTGATGTTGACGCGG
CCGCGCAGGGTGTCGCCCGCGACCGGCATCTCGCTGTAGACCGTGGTCTGGCTGTCCACC
GCGCGGTAGCACAGTTGCCCCTTGAACAGCATGTCGCAGCCGATGACGGTGAACGCCACG
ATCATGGCGTGAGACGACTCCAGCGACATAAACGCCGGGGCCTTGCCGTCCACCACGTAC
CAGGCGTCGGGAGGAATATCGTATTCCCACTCGATAAAGCCCGGCTCCAGTTGGTCTTTC
TGCGCCGACAGCGCGGTAATGCGCGACACGAACAGATAAGGCGGCGACGGCATACGGGTG
CGGATCGGGTAGCTGTCCGCTTCCTGATACGCCTCGCCCAGCACGCGGGCGATGCTACCG
TCGGTCAGTTCCAGCAGTTGTTGGTAGTCGAATACCGGGCGCGGGCGTACCACCGGCGCG
GCCGTTTCCAGCTCGACGCCCAGTTGACGGGCGATCAGCCGGTGGAAGGTGTTTTCCAGC
GTCAGATAACGCAGTTGGGTGTAGGCGTGACGCCACTGGTGCGCGGTGTCGTGCGGCACT
CGCGAGGTGATAGTCAGCGCGGCGGGCGGCAACCGGGTGACCGGTGCGCTGTCCGCCAGC
GCGGCGAAGCGGGCGATCGCCGCGTCGCTCAGGACGATCTCTTCCACCGTTTTATCGCGG
CCGGTAAAGACGCTCACATTCAGCGACACGTTGGCCGGTGACGCAATATCGCCGGCGCTG
GCCCGCCGCCCCTGCGTCGGCTCCCGCAGAATCAGATGGCTGTAAGCGCGATCGACGCCG
ATATGGCTGACGGCCGCCCGACGCGGTCCCTGCGTCGACGCGGCCCACTCCGCTCCCTGC
AACGGCACCTGCAATCCTTGCCCGGCGGCGGCGCGCAGCGGTTGTGCCAGGGTGAAATCC
GGCACCCCCGGCAGGTATGCCTGCGACAGCTGCAACGCGGTTTTGATGATCCCCAGCAAC
CCGCCGGCGGCGGACAAATGGCCGTAATGCGCTTTCAGCGTACCCAGCGTCAGCGGGGTT
GCCCGCGCGTCGGTGCGGTAAGCCTGACGCAACGCCGCGCACTCCGCCTCCAGCTCGCCG
GGGCGAGCGCCGGCGTACGCCTCAACATACGCCACCTGATGCGCATCGCACCCGGCCGCC
GCCAGCGCGGCGGCCATGTTTTCCGCCAGCGCTTGTGTCTCCGGCACGAACGACAACGAA
CGGTTCGGCGCATGGGCGATCGCCAGCCCCTCCACCAGCGCGTAAATCGCGGTGTCGTCA
CGCAGCGCATCCTGCTCGCGTTTGAGGACAATCACGCCGCCGCCGTCGCCCACGTTCTGA
TTGGCCTGCAACGACTGATGGTCCCACAGGACATTTTCCACGCCGCCGGCAAAGCTACAG
CTGGCGATCAGCACCGCGTCCACCTGCTGGCGGTCCAACATAAACTGCGCCAGTTCGATG
GCTTTGAACGGCGCGCTCTCCTCGCTGTATAGCGAGAAGGTCGGTCCGTTGAGCCGCAGG
TGGGCGGCCAGCCGCGATGCCACGATATTACCGATGCCGCCGGTAATCCCTTCCGGGTAC
GGCGCCGGAAACAGCCCGTCGCGCACGATGCCTTCCAGCGCGGTCTGATCGTCGGTGGAC
AGCGCGATGCCGCAACGTTGCAGACTCTGCGCCAGTTGCCAGCCGATTTCATTGCGCGCC
TGATAGCGCAGACAGCCATAGTCCACGCCGCCGGCGACGATCACCGCGATATTGCGGCGG
CTGCCGTCCAGCGTATAACCGGCGTCCAGAAACGCGCGCTCGGCCACCGGCAACAGAAAC
AGGTGCGACAGCAGATGCGGCCCCACCACATTCGGCGGCAGTTTGAAGTGCTTGCAGTCA
AAGTCGAAACGTTCGATATACGCGCCCTGCGGCGGCTGCGACACCCCACGCTGCGCCAGC
ACGTCCGGCCGTTGCTCCATGCCGATCCAGCGGGTGCGCGGCAGGTCGGTAAAGAACTGC
TCGCCCTGCTTCAGCGCCTGCGCCAGTTGACTGCTCTGCTGGGTATGCGCCAGATGTACG
CCGATGCCGACCAACGCCAGTGGCTGATGCACCTGCGCCGCCGGGGATGACGCGGTATGG
CGGGCGCGCAACCCGGCATGGTCTTCACTCACCACCAGATGGGCATTGACCCCGCCGAAA
CCAAAGGCATTGATGCCGGCACGCTTCGGCCTGCCGGTGACGGGCCACGGACAGGTGCTG
CGCACCACATGGTCCAGCGTCAGTTTGCCTTCCGGGGTGTTGACCAGCTCGGTTACGCCA
GGCGTCGCCGGGATCTGACCGTGGTTAAGCGACAGCACCACCTTCAGCAGGCTGCCCATG
CCGGAAGCGGTCAGCATGTGGCCATTGTTGGCTTTGTTGGCGCCGATCAGCGGAACCGCG
CCGTGGGCGGCGAAGAACCCTTCCACCGACGCCAGTTCCACCTGATCGCCGACCGGGGTG
CCGGTGGCATGGCATTCCAGGTAGTCAATACGGGTATCGCCGTCCGGATAGGCGCGCGCC
AGCGCGGTGCGCTGCCCCTGAATATCCGGCACCAGCATGTGCTTGGCGCCGGCGTCATTG
GACAGCCCGACCGACTCGATCACCGCGTAAACGGTGTCGTTGTCGCGCACCGCATCACGG
TAACGCTTCAGGGCGACGATGCCGGCACCCTCGCCGGCCTTCAGCCCTTCCGAGGCGCGG
TCGAACGGAATCGAGATCCCCTGTTTGGGGAACGCCTGCAACACGTTGAAACCGTGATTG
ATGTATATGTGATCGGCGTGGCACACCGCTCCCGCCAGCATCAGGTCGGCCTTGCCGCTT
TCCAGATAGTCCGACGCCAGTTTGATGGCGTACAGCGCCGACGAACAGGCGGCGTCAAGG
GCGAAGCTCGGCCCGGCCAACCCCAGCGCCAACGCCGCCACCGTGGCATTATGACCGCCG
GTGATCAGGTTGGCGTCGGCATAGGCGGCCGGTGGCCAGATAGCATCAAACCGGAAATCC
GGGCGGTGAATCAGCGTCTGAATATAGGGTTGCAACAGTTGATGATAAAAAGGCGTCATC
AACCGTTTTACCGCATGTGTCGGCATGCCGATATTACCGATAATTAACCCGGTCTTTTTC
AGAAGTGCTTGATTATGGCGATATCCGCTATGACTGAGCGCCTGCTCGGCGGCATACAGG
GTCCATTTAAATAATGCATCCAGCGAATTCAATTCGTCGGGCGATAAATAATACCCCTGA
GAATCAAATATAAAATCCCTGACATACCCGTTGCGATTGTAATTAATCTTATCGGCAGTG
CCTGGCACCGGATGATAATAATTATCCGGCGACGTTCCCAACTCCTGTTCGGACACAGGC
GAGGCGCTATCCTTCTGCTGGCACAGGTTTTCCCAGTAGGCCATAGGGTTATCCGCGCCA
GGAAACAGGCATCCCAGCCCAACGATGGCTATCGGTTCCATGAAAACATCACTCCTGAAT
ATCAGCCGGTGGTGTCCTGAATATGCTCGTGTCTCCCCGTCATCTTTCAAGTTGCAGCTG
CATTGACTGCAACTCGACATCTGTTGGGTCTATATTCAGGAACCGGTTGGCTCGTTTTAA
TTAAACGGTCATTTATTTGCGATGACGCTCTCGGCCTGCGAATAGCAGAATAATTTCCTT
AATGCTGATGACGCGGTAAATTCCACCTGACTTAACCGGCTGTAAATATGACCCTGTTGG
TCATGCAGGACGATATCGGTAATAAACGACGACAGCGTTTGTTTAACGATATGCATCGAG
GCAAAGAACGGCACACCGGCCGGTATCGGCGCAAGATGCTCAATGCGGCCAATGCCCGAC
GGCAGGCCCGCCTTGTCGGAACGCAGCATCAGCCACATCAACGGCAGTTGCAGCCCGACG
TCATGGACGAAGAAGTCGAACGCCGTGGTGGCGAATTGCCCGGCGGTCGTCGCCTCCGGC
AGTTGGCAGAGCAGCGTCAGGCTTTCATCGTCAATACGCACCAGCTCGCGGATGCCGCGG
AACGCGTCGCCGTGAAACAGTAGGCTGCCCTGACGCATGTCGCCGTACACCGGCTGGTCC
AGCCCGGTTCGCGAGGTCAGGTCCGCCGCTACCTGCAACTGTTGCGCGGCGGGCGCCTTG
ACGCCGAGCGTCAATTTCGCCTGATAGTGCTTCTCGCCGCGATCGTTGAGAATCACCATC
TCCAGCGCCAGCGTCTCATCGCCCGGCTGATACCCGGCGGCGGGCTGCCACTGCACCTGC
CAGTCTTCACGCTGACTGCCGTCGAACACGATGCCTTTCAGTACCGAAAAGGCGTCCACG
GCGGTCACCCGATAGCCGGGGAAACGTTCCACGGCGGTGTGCGCCATCCAGGCAATCGCC
GCCGTGGCGGGCAACACCGGTTTATCGTTGATGACGTGGTGCAACAGGAACGGGTTATGC
TGCGCCAGCAGATACCGGTGTACCGTTTCCCCCTGACCCAGCGCTTTGACCGCCTGCACC
GCCCGGTAACTGGCGCCGCCAATCGTGACCTGCCGGGTCACGCCATCGCGGAACTCATCC
AGAAAGCGGCGATACCCTTCCGCCGCCGGAATGATGGTCATGTTTTGCGCATCGTAAGCC
CGCTTCAGGGTGTCGTTGACCATTCCCCCGTCCCACGGTCCCCAGTTAATGGCGCGCAAC
ACCGGACGCTGTTTCCCGGCAAGCGGCAGCCAGCTGAACTTGTTGAGGATCTCGTTTGCC
AGCGCATAATCGGTCTGCCCGGCGTTGCCGAAGAAACCCGACACCGACGAGAACAGTATC
ACCTGGCGCAGTTGGCTGGGCTCCAGCGCCTGCAACAGGTTTTCCAGCCCACGCACCTTG
ACGTCGAACACCGAGCGCAAGTCGTCCAGCGTCTTCTTCTCGATGCGTTTGTCAGCCAGA
TTGCCCGCACCGTGAATGATGCCGGTCACGGCGCCGTACTGCGCCGCGACGTCGGCGAGG
ATGGCAGCCAGCTGTTCCCGATTGGTGATATCGCACTGGCGGTAAACGGCTTTCGCCCCG
CGCTGTTCAATCGCCTGCAGTGTCTGGCGCACCTCGGCGTTGTGCTCCAGCCCGCTGAGC
ATGGCGCTGATTTTCACCGGCGTCGGCTGCACCTGTTGCTGTTGCAAGCTGGCGATGGCC
GCGGCCTTCCTGGCCTCCGGCGTCTGCGCGCCCACCGCCCATTCCGGCAGCGGCGCGTCA
ATATCGGTCCGGCCCAGCAGAATAAACGTGGCGGGCGTACCCTGCGCCAGCGCCTGCACG
CAGCCGGCGGTAATGCCTCTGGCGCCGCCGGTGACGACGAACACATCCTGTGCCGTCACC
GTGCTTTCGCCCGCCGTCAGCGCAGCGGCGGCCGGGCGCAACGCCAGCGTCATGCGTTCG
CCGCCCGCGGGACGACCGACTTCGCCGATCGTCTGGTTGCTATCCTGCAACTCTTCGCAA
ACGATACGCGCCACCGCTTCGTCGCCCAGCGACGCGGCGATATCCACCGTGCGGCAAAAT
ACCGATTTCCATTCGATATTCAGCGCCTTGGTCAGGCCGGTAACGCCGCCGGTCACCACC
GGCAGCATCTGGCGCTGTGCGGTGCCCAGTTCACCGTCCCCGCGCGCCACCACCAGAAAA
TAACCGTTGTCGGCCTGAGTCAGCGACGGCTGCAGGCGACGGGCCAGCAGGAACAGCGTC
TCGACGGCGCTGTAGTCTTGCGGCCTGAACACCTCCCGCAGTTGTTTCACCGCCGGGCGC
GCCGCCTGCAGGTAAATCACACCGCCGATGGCGCCATGCTGCGCTTCCAGCGTAGCGATG
GCGTCGTCAAGCGCGGCGGCGTCCGGCTGGACCAACGTCAGCGCGGCGCTGCTTTTCCGG
CGTTTTTTCCCTTTCGGCGCGGCCGGCAGCACGGTCATCCACACCGTGCGCTGACCGTGC
TGCGCCAGTTGTTGCAATAACGCCGTCGGCGTTTGTCCCTCTTCGTCGATCACCAGCCAG
GTCCGTGCCGCCGCAAACGCCTGCGGCAGGCGATCCGGCAACGGTAACGGCTGTTGAACG
ACGTCATAACGCCCGACGCCATGCGTGTCGGCAACCGGCGTTTCGACGATCGCGGCGTCA
ACGGTAGACGCGGCGAATTGAGCTGTGGTCGGCTGAATCACACCAGTAGCGCGTGATTCA
GCTAGCGGCTTTTTTACTGTGTTGTCCACCGTGGTCGTGGTGACAAAGCCCAGCGACCGC
AACGTCGCTTCAGAACCAGTGTCACGGCCGCCTTTGGCTTCCGATTCACGCAGGTTCTCT
TCCACGAAGAACTCGCGCGCCGACTCCGTTTCGCTCTCTTGCGTTCCACCGCCGCGAATA
TCGGCGATAATTTCCGCGATCATGCCCATGAAGAAATCGGACATTTTGTTGATGTTGCTG
AGGGCTTCGATATCCAGCGTTTCCAGGTCTTTGTTCTTGGACGCGTCGTGGTAGACACCC
GCATCAGCGGAGAAGGCATCGAACATGGCGCCGAAGATTTCCAGACGCTTGATGGAGTCG
ATGCCCAGATCGGCTTCCAGATCCATCTCACCGTCAATCATGTCCTGCGGATAACCGGTG
CGGTCGCTGACGATGGCGATCAGTTTGGCGGTGATTTCTTCCACCTGGATCGCTTCAAAA
CGAGCGACTTGTTCTTCCTCTTCCGCCGTCAGCACTTTAGCGGCTGGCGCAGTGGCGGCG
GCTGGCGCAGCGGCAGCAGCCGCCGCGGTTTCCTGAACCGCAACCGGCGCCACTACCGGC
GCAGCGACCGACACGGCGACCGGTGCCGGGCTGGCCGCTATCACCGGGTCGGGGATGGCA
GGCAGCGACGGCGCGCTGGCCGCAACCGGTACAATCGGCGCAACAGCCGCCACCACCGGC
GTCACCGGTGCGGCAACCGCGGGCGCTGTGACCGGAACCGCGGTGACGGACAGGACGGTG
TTCCCTGATACTGGCGCGGCAATGACCGCACGACGAGGTTGCGAAATCGCATTGTGGTTA
TCGTTGACGTCAAACAGATCCTGCTGCGTGGCGAAATAACGCTCGTGGTTGGCGTGGTAC
AACTCCAGGTTTTTGTTCAGCAGTTGAACGCTCTGGCCCAGACTGGTCAGCATATGCGGC
AGGTTCTGGTGATCGGGGTATTTGTCCAGCAATGTGAACTGCTTGTTCAGCAACGACTCC
AGCAACGAGATGTACTCCTTCTGGTTGGACTGGAATTGCTGATGCAGTTGACTCATCACC
TGCTGAGCGGTTAGCAAGCCGTGCAACGTGCCGTTATCGTGACTGTGCGTCAAGGGAGCC
TTGTTTTCCATTACAGTATCTCTCTCTGAGGTAGGTAAAGATGGTTTTCCTATGTCCTGC
GTCCTTGAAGCAGGCGCCGGGAAGGCGGGTTCGGAGGCGGCCGACGGGCCGATACCGGTC
TTCAACGTCTCTGTCTGCCGAACCGCGGCGTTGGGGGCCGTTGTTTTTAACACTTCGGTT
TTTAAAACGTCAGTCTTTAAAACGTCAGTCTTTAAAACGTCGGATCTGGGGCTGACAGTG
GCGTTGGGACGGGTATCCGCTTGCGGCGGGGTAGCAACGACGGCGCGCTCGGCGATGAAC
TGATCCACCACGCGGGTATCGCCGTCGCGCAGCGCGTTGAGGCGACGGGCGCGGTTTTTC
GCCGACAGGAAAAAGCCGCCGTTCAACCGCACACTGACGCTGCTGCGCTTACGCGACGGC
AGCGGCGCCGGACGGGCGTAGCGATCGAAGGCGGTCAGCGGCAGCCCTTCGGCCACCAGA
CGCGCAATCGCCCGGGACAGCTGCACGCGCTCTTCACCTTTGTCGCTGGTGTTGAGCGAC
ACCACGCTGTGCGGCCGATCTTTGAGAATATCCGCCACCAGTTTGCCAAGAACGCCTTTC
GGGCCGATCTCGATAAACAGCCGCCCGCCTTGCTGGTAGAGGGCTTCGATGGTCTGGCGG
AACAGCACCGGTTGAATCAGTTGGTTAGCCAGCACCTCGGTGATGGCCGCCGGCGTGTCG
GGATAAGCCTGCGCCAGCGCGGTGGAATACAGCGCGCCGTGCGGAGCCTGAACATTCACC
GCCGCCAGCTTCTGGCGGAACGGCGCTGCCGCCGCGGCGATGTAGCGGGTATGAAACGCG
GCCGATACCTGCAACAGACGGCAATGGACTTTTTTCGCGTCCAACTGCTGGTGCAATTGG
TGGATCTGCTCGCTGGCGCCGCCAAATACCACCTGAGAAGACGAATTGTCGTTGGCGATG
ACGATGTCCGGGTACGCGGCCAAAATGGCTTCACGTTCGGCGGTGCTGAGCGACGCGGCC
AGCATCGCCCCGGCATCCTGATTATCACCCGGCTTACTGGCTAACGCCGCCGCTTGCCCA
CGAGCCAGCGACACCCGATAAAAATCATCGTCCGACAACGCGCCGGCGGCCCACAGCGCG
GTCACCTCGCCGTAGCTATGACCGCAGAAGAAGTCCGCTTTAAAGCCGATGTTCTTCAGC
AAATTGTAGTAACCGGCGCTAATGGCGCCGATAGCCGGCTGGGCGTTGGCGGTCTCCGTC
AGGCGCTGCTGCTGTTTCTGCCGTTCAATATCATTAAACGCCGGAATCGGGTAAACGACC
GGAGAGAGCGCGGGCAGGTTGTCGTCCTGCGCCAGGGTATCGAGCGTTTCCAGCGTCTGG
CGCAGTTCAGGAAAATCGACCGCCACGCCGCGCCCCATGTTGACATACTGGGAGCCCTGC
CCCGGAAACATCGCGACGACCGTGCCCGCCGTCGCCTTCGCGCACGGCTGATAGTAAATA
CCAGCCGGATGTTCCCACCCTTGTTCGCGCTGGCGGGAGAGCTGTTTGACAGCCATATCG
AGGAACGACGCCACCTGCCCGGCATCCTCCACCACAAACAACAGTCTGGCGTGTTCTGTC
GGCAACGCTTGCGGATCCTGCTGTCTGAGATGCTCGCGCAGCATGATGTCCGGCGACGAC
TCGGTAGCCCGCGTCGCCGCCGCCTGACAGACGGTCAGCAACGCATCGGGCGTCTCGGCC
TGGAACAGCAGCGTGGCGGGCAGATCATTGAGACGGTAGCGCCCCTGCGGCTCGCGCTCA
TACTCTTCCAGCACCGCATGGAAGTTGGTGCCGCCAAAGCCAAACGCGCTCAATGCGGCG
CGACGCGGCGCATTATTCGCCGGACGCATCCAGGGGCGCGCATCGGTATTGGCATAGAAA
GCCGCTTGCTTATCGGCCACCGCGTCACACGGCTGCTCGACGTTGATGGTCGGCGGCAGC
ACCTTGTGGGATAACGCCATCGCCACCTTGATCATCGCCGCCGCGCCCGCGGCACAGCGG
GTATGACCGATTTGCGATTTCACGCTGCCAAGCGCGATCGATTTGGGCGCCAGCGCCATC
TCGCCGAACACCGCGCCGAGGCTTTTCAGTTCGGTGTTATCGCCAGACGCCGTGCCGGTA
CCGTGCGCTTCCACCAGTTGGATATCCGACGGCGCGATCCCGGCGCGCTGATAAGCGCGA
TGAATCGCTTTCACCTGCCCTTCGTAACGCGGCGCGAAGATGCTTTTCGCCCGGCCGTCG
CTGGACGCTTCCACCGCTTTCAGCACCGCATAGATACGATCGCCGTTCAGTTCGGCATCT
TCCAGGCGTTTTAGCACCAGCATCCCGACGCCATCCCCCAACATAATGCCATCCGACTGT
TGATCAAACGGGCGCGACAGGTTGCTTTTGGAGAGCGCGGGGGTTTTGCTAAAGCACAGG
AACGAGAAGGCCGAGTTCTCCAGATTGACGCCGCCGGTCAGTACCGCGTCGCAACTGCCG
GATTGCAGTTCGCCCACCGCCGACTTGATCGCGGCCAGGCTGCTGGCGCAGGCCGCATCG
ACCATGTAGGAAGTGCCGCCAAGATCAAAGTAGCTGGCGATACGGCCGCAGGCCACATTG
CCCAGAAAACCGGGGAAGCTGTCTTCATTCCATTCCAGATACAGGTCGTGAACGCGGTTA
ATCACGTCATCGGCAACCGCTTCCGACAGCCCGGACTTGACCATGATGCGGCGCAGATAA
GGCGCTTGCTGGCGGGCCGCCAACGAGAATGAGGTATTGCCGTTGCCGCTCCCGCCCAGA
ATCACGCCGATGCGATCGCGGTCAACCAGGCTGCCGTCCCCCACCAGCCCGGCATCTTCC
ATCGCCTGTTTGGCAACGTACAACGCAAACAACTGCGCGGTGCTGATAGAGTCGACAATC
GCGGGCGGAATCTTGAATTCCACCGGGTCAAAATCAATCGGCTGAATAAAACCGGCCTTG
TGGCCGTAGGTTTTATCCGCCTGCGTAGCGTCGGGGTGATAAAAGTCATCTTTATACCAA
TAATCGTCTCCCGGCAGGGTATCGATATCGGTAATGGAGTCCTTTTTCCCATTTATATTA
CGCCAAAAATCATGCAGGCTGGCGGTATCGGGAAAATGACTGGCCATCCCGACAATCGCA
ATATCACTCGACCCATTATTCAGGTTCAATATATCTTTCCCTAACATATATTCCCTCTTA
CACGAAGGCGTGGTCAGCCCCGGGCGACATGAAATCATGCGCCTTATTGTGACCGGCTCC
ATTGTTAATCAAAGTTGAAGGTTATTCTTAGTTGCCACAGCCATAAAAGAACAGGAAATA
AAAACGATCTCCATTCATTTCTTTGACAAGACCTCTGTTCTACCTCGCAGCATCCCTATG
ATAACGCCGATAATAGCGGCAATGGCTGCGACAACGGTTTCAATCGCTATCACCGAAAAT
ATATTGGTTATGTTAAAAGGAGAATACTTCACGATGATGAATATACTCGCCACCACCGCG
GCGCTGAATGCATGTAGAATGAAGTACATTGACCACTCATCCAGCTCATCATCATCGTCG
AAATGCAATACCCCTATCTTGGTATCAATCACCGCCTGTTTTTTCGCAATATGCGTAATC
CATATTGATATTATCCATGCGGTTCCTCCACAACCGAAGGCAAAGGTTTCCACATCCAGA
TTGGTTTGCTGGTGGTAATATATCCATGAAATAAAACCCACCGTTAACATTGCAATAACA
ACCCAGGGAATAAAATAATTCACCACCAGGTGTTCATCGCTAAATGCCTTATTTTCATTA
TTTCCATTGCGCTTCCAGGCGAATAACTGTTGCTGATACCACTGCGTCACCTTTGGCATA
AAGGTTTTATAGATCAGTAGTATTGATAAGAATACCCCCCAGAAGAGACCACCAAGCGCC
AGCAACGGGATCTCCTTATATCGCATAGCTGCGGCATGATAAATCACGGAGGTAATTATC
ATCACGGGAATAGATATCATCACCGAGGCAATAGCCAGCCTTGCCCATAGCCTGGCCGGG
CGATTATTTACAGGCAGGGAGGTTTGTGCCAGCGGCAATGATGAATTTATACCGGTAAGA
CGGCCAATCTCCTCTAACATCAACTCAACGGTAACGGAGAAGACGGCAATCATCGGGAAG
AAAACACAAAACAGGATAAAGTGCACTCTTTTATCCGGATCATCACTGGTGGATAGAAAG
AATATAATGAAGAATATCGCCAGTTCGATAGCCACACGGATAAAGACAGCAATAGATAAC
CTAAAATTAATAATTCCTTGTCGCATAACGCTATCCATAAACATCTCCGAAAACACCGCC
ATCTCAGAATGGTATCAATTAACTGAGAAAAGCATAAAAACATGGAATATTTAAAACGTT
GTTTTATTTGTTGGGTTTGGGATTAATTTAATTTTGATGACTTACTGTATACAGCAGCAA
TAGCACGTTTTCAAACCAGCCTGAAAGTAGAATCAAAAATTATCAAAATTATAATAATCA
TCCATTTAGACGATAATCCCGCCTCAATTAGACATAAAAATTTAAAAACAGACAAAAAAT
AGAATAAAACTCTACATAAAAGATAAAAAACAGCTCATGTTACCGATAATTGTGCATCAG
ACCATTCTTGATACAATCTTGACGAAAGGTTCATAAATAATTGATAGAGTATTCAAAGAA
ACAACCACGCAATGGATGCTTACAATATCTTTACATTCACTTATATTTGAGTTGATTGAT
AACAAATCGATGTGGTATATAAATCCGATAAGGTTTAAATAACTAGCAAACGTGCTATTA
AATAATTTATTTCAACGAAAATTAAGTTGTCTGAAATAATGAATTCTGACATATCTATAT
AAAGGGCATTCGGATCGATTTGCTCTGACGGGTTCTCTGACAGAGATTCCCTGACAGAGA
TTCCCTGACAGAGATTCTCTGAAAAATTGTAAGCTGAACTGTAAGCCGCGCGCATCTCTG
CGTTTATTCTTGTATTTAGACAGAAAGGATTCTGTGATGGTTTCTCTTGCACGGTCGATT
CTCATCCATGAATGGCGGCGTTTTCTGCCCGCAATACTGGCGGTTGCCTTCTCGGGCTTG
CTGGTGGTGGTGCAGTTGGGGCTGTTGCTCGGTATGTTCGGCGCAGTCAGTGTCTATATT
GACCGTTCTTCCGCCGATCTCTGGGTCGGCTTCCCTGATACACAAAGCATTGACCTGCCA
AGACCGATTTCAGAAAAAGTTGAAAACACCTTATTGATGAATCCGGAGATCACCGCGGTC
GAGCGGCTGTCGTGGACGTTGGGCGACTGGCGGCGACCTGCCGGCGGCAGGATTTCCGCG
GTCATTATCGGTATAAACCTGCAGCCGAACGCCATGACGTTCGCCAGCCTGCTGACGCCG
GAAAAGAAACAGCTGCTGCAGGTGCCGGGCAATCTGCTGGTGGATATCAGCGATCTCGAC
AAACTGGGCGTGAAGGTGGGCGACTCTACCGAACTGAACGGCAAGCGGGTGCGCGTCGCG
GGGACGGTCAGCGGCATGCGGTCAATGGGCGGCGTCAACATCATCACCTCGCTGTACACC
GCCCGCACGCTGGATCCGGCGTTGCTGAAAAACAATCTGGACTATTTTCTGGTCAAGATC
AGAAACCCCGCGGACGCCGAGCGCGTGCGCGACCAACTGCAACCGACCGGTGAAAATCGC
CGCTTCCAGGTCTGGACCGCGCAGGAGTTTTCCGAACAATCGATCGGCTATTGGATCTTC
GAGTCAGGGTCAGGCAGCGGCTTTCTGTTTTCCTCAACACTGGGGTTCGTCGTCGGCATC
GTCATCACCAGCCAGACCCTGATGGCGGCCATTGTCTCCGCGCTACGCGAATACGCCACC
TTACGCGCTATGGGGGTCCCCACGCGTGCGCTGCGCAAGGTGGTGCTGGAACAATCATTC
TGGATTGGCGTGACCGGGCTGTTGCTGACCACGCTGATCACGCTGGCGCTATCGGCCGGC
GCACAAGCGCTGTATGTCTCCTTCACGCTGCCGTTGCCCGCGCTGATCGTCCTGTACGGT
CTGGTGATGACCACCACGCTCTTATCCGGGCTGATGGCCTTGCGGGCGTTGAACCGCGCT
GAACCTTTCACCCTGTTACGTTGAGACAAGCGGATGAGCACAACCATCACCATAAACGCC
AGACACGTCAGCCACAGCTTCACGACCGGCAAGGTAGTTCAGCCGGTCGTGAAAGAGGTG
GATTTGCAGATTGCCGCGGGTGAGCTGACCCTGATTATCGGCCCTTCCGGTTCGGGCAAA
AGTACGCTGCTGGCGATCTTGTCCGGGCTGCTGCGCCCGCAATCAGGGCAGGTGTTTATC
AACGGGCAGGACATTACCCAATATCACGATCGCGATCTGGAAAAATTCAGGTTGCATCAT
TGCGGCTTCGTCTTTCAGGGGTTCAATTTGTTCGGCGCGCTGAATGCATTGCAGAATGTG
ATGCTGCCGCTGACCTACGGCGAACAGATTTCGCAGCAGGAGGCGAAAGAGCGGGCGTCC
GCCACGCTGGATGCCGTGGGACTCAACAATCGCAAAACGCTCTACCCCGCCGAGCTGTCA
GGCGGGGAAAAGCAGCGGGTGGCGATTGCCCGTGCGTTGGTCAAGCACGGCCAGTTCCTG
TTCGCCGATGAGCCCACCAGCGCGCTCGACAAGCATAACGGTCAAATTGTTATCGACACA
TTGCGTCACATTGCCCACCAGCAGGGCTCCACCGTGGTGGCGGTGTCTCACGATAACCGT
CTGATTGAACACGCCGACCGGGTTATTACCATCGAAGATGGCCGTATCACCCATGATTCC
GGTTCTTCACTTCACGGAGTTTCACTGACATGAAAGTTATCCACCTGGCCAGTAGTCTCG
TCATAGCCCTGGCGCTCAGCGCCTGCGACGCCGAAAAACCGTCGCCACCGGCAGCGCAGT
CCGCCCCCTGGGTTGCCATCGCCAAGGGCTACATCAGTATCGAAGGCGGTATGATCAGCA
TTGATGCGCCGCGCGCCGGCATCATCAAACAGATCCTGGCGGAAGAAGGCGATGAAGTAA
AAAAAGGGCAGTTGCTGGCGCAGATCGATGATAACGAGGCCGAGCTGTCGTTACGGCAGT
CGCTGACCTCGCAGGATGAAGCCACGCAGGATGTCGCCACCAGCAAAACCAAGCTGGAGA
TTGCCGAACGGGAATACCGCCGGGTACTGCCGCTCGGCACCCAGATCATTTCCGATCAGT
CGAAACAAAACCTGAAGGACCAGATGTCGCTGGCGCGCGAGGATCTGGCCGCCAAAAAAG
CCGCGCTGGAAACGGCCAAAGCCAAGGTGGCGTCCGCCCAGTTGGAAGTGGACAAATTCC
GGGTTCTCGCCCCTGAAAACGGCAAGATCGTACGGCGATACGCCAAGCCGGGGGAAGGTT
CCTCAACGCTGAATGTGACCCGCCTGTTCACGCTGGCGCCGGACGCGCCGCGCATTGTAC
GCGCGGAAATCGAGGATATTTTTGTCGATAACGTGCGCCCCGGCCAGTTGGCCGAGGTAG
CGCTGGAAAACAACGAGAAAAAGGTCTATCAGGCCAAAGTGCTGCGGCTTAGCGAAGTCT
TCGGCCCCAGCGTGCAAAATACTGACGATCCGACGGCCAAACAAGACACCCGGGTGATTG
AATGCGTGCTGTCGCTGGATGCGCCGAAGATCAAACTCGGCCAGCGGGTAATGGTTAAAA
TCTACCCGTCGGGCACGGTGCCGCCCGCCGGCGCTCCCACCGCGGCCGCGGCGCCATGAC
TGTGTTGTTTGCGGCGTTGCCGCCCGCGTTGCGGCGCCATCTTTACTTCGCCAGCCAGAC
GATCGAGGTCAGCGATGCCGCGCAGACCCAACTGCTCAACAGCGGGTTAACGCTGCCCGC
GTCGCTTAACCGCGCCGTGCTGAAACGCCGGGTGGAATTCCTGTCGGGGCGCGCCTGCGC
ACGCGAGGCGCTGCGGCTGGCGGGAGTGGCGATCACCGACTCGCTGCCGATTTCGCCCCA
TCGTCACGCGGTGTGGCCGGCCAACATGGTCGGCTCCATCAGTCACTGCAACCAACTGGC
GTTTGCCGTCGTCGCCCATCGCCAGGCGTTGCACAGCGTGGGGATGGATATCGAAGAGTG
TATGACGGAAAGCGTGTTGGATAGCGTGCGCACACTGATCGCCAAACCACAAGAACTGCG
CCTCGCGGCGCAGACAGGGCTCGCCGAGACGTTGGCCAGCACCCTGCTGTTCTCCGCCAA
GGAGAGCCTGTTCAAAGCCTTGTTCGCCGACGTACAGCGGATTTTCGACTTTTCCTGCGC
GCAGTTAACCGACTGGCAGCCGTCACGACAGTACCTTCAGCTCACCCTGACCCAGTCCCT
TAGCCCCACTAACCCACAGGGGAAACCACTCTGCTGTCACTACCACTGTTTTGACCATCA
CGTCCTGACGCTGTGTCTGGAGCCCCAGCCCAACATAGACCCGGCTTAGGGCGTGCTTCA
CTGTCCCACGCCAGCGGCCTCATCTCCCGGGGTAGCCCCGTCATGCCGCCTGTATAGCTG
AGCACGCCCGACAAGAAAAACCGGGGTAGAGAAAAACAGCGGTAGAAAGAAAAGCGTTAC
CGGGCCAGCACCCGCCGGGTCGACGCCGGGTTATTGACCAGTTTCTCCGCGGGCCGAATG
GGCCGGCGGACCAGTTCACCGCCGCAGTTAGGACAGCGACCGCTCAGTTTATCCTCCGCG
CAATCCGCGCAGAAGGTACACTCAAACGAACAAATCCGCGCCAGCAATGAATCCGGCGGC
AGATCGACGTCGCAACATTCGCAGTTGGGCCGTAATTCCAGCATGATGACGCTCCTGTTT
TCAGGTATTAACCCAGTTGGTAAACCTGCCCGGCTTACGCCGTCAGCAACCCGCTCGCCA
GCCAGTCGTCGGCACGTTTCACCCCCGGCAGCACGAAGAAGTACCCCCCGCCGATCGGCT
TGATGTACTCCTCCAGCGGTTCGCCGTCGAGCCGTTTTTGCACCGTCAGGAAGCCTTTTT
CCAGGTCGGCCTGATAGCAGACGAACAGCAGCCCCATATCCAGCTGACCGGAGTTGGATA
CCCCCAGCGAGTAACTGTAGCCGCGGCGCAGCATCAGGTTGGCGCGGGTTTCCGACGTGC
GTGGATTAGCGAGACGGATATGCGCGTCCAGCGGAATCACTTTGCCTTCCGGGTCCTGAC
TGTAATCCGGTTCGTCATGCTCATGGGTCATGCCCAGCGGCGCGCCGCTGCGTTTGTCCC
GGCCGAAAATGGTCTGCTGCTCCCTGAGCGGCGTGCGGTCCCAGAATTCAACATGAAAAC
GGATGATGCGCGCCGCCTGATAGCTGCCGCCCTCCGTCCAGGCCGGCTCGCCGGATGGAG
CGCCGACCCACAGAATCTGGTCCATCAGCGCGCTATCGCCGGTATTGGGGTTAGCGGTGC
CGTCCTTGAAACCCAGCAGATTGACAGGGGTTTCCTGGCCTTTGCTGCGCGCCGCGTGCG
CGGAAATAAACCCTTCCCGCTTCCAGCGAACGCTGAGCAGGTCCGGCGTCTGCTTGATGA
TGTCGCGCAGCGCGTGCAGCACCGTTTCGTTGGTGTTGGCGCAGATCTGCAGCAGCAGGT
CGCCATGACACAGGCTGGCGTCCAGCGAGTCGTTGGGAAAACGGGTCATGCGTTGCAGTT
TCAGCGGCTTGAGCGCCTGCAAATCAAACCGTTCATCAAACAGCGACGCGCCGACCGATA
CGGTGATAGTGAGATTATCCGGATAGATGTCCGGCCCCATGATGCCGGAATCCAGCGGCG
GCAAACGCGGATCGGCGTCCGGCACCTTGCCGCCCTGCGTCAGAAACGCGATACGCTGAG
TCAGCAACTGGAACAGCCGGGTCAGATCCGGCTTGCTGGTCGCCAGCACATCGAACGCCA
CCAGCATCATCGCCGCCTGTTGCGGCGTGACGATACCGGCCTGATGCGGACCGTAGAACG
GCTGTTTTTCCCAGCGTTCATCCTGCGGCGCCTGCGGCTTGTCCTCCGCCTGCGCCAGCC
GGTCGGCGCCGAGCGCCAGCGCGCCGCCCATCATGCCCAGCCCCTGCAACAGCCGGCGGC
GAGAAGGAGAAGCGATGTCCGGCTGTGCCGGACACGCAGCAGGTTGAGAGGAATGCGGCC
CGTCCTGCGGGCCCGTGGTGTGGCTCATGATCGCTCGCCTCAATCCAGACCGAGCACGCC
GCGCAACTGCGCCAGGTCTTCCGCCAGCGTGGTGATCGGCCCTTTCAGCGCGGTGCGATC
GGCATCGCTCAGCTTCTCGTAAGATTCAAAACCGTTTTTGGTTTTGTACTTCGCCAACAC
GCCATCGACCGTTTTGAAGTTGGCGTCGATCTTGGTCAGCAATGGTTTATTGGCTTTCTC
CAGCAACGGACGCAGCAGGTTGACAATCTTCTGCGCGCCGTCAACGTTGGCCTGGAAATC
CCACAGGTCGGTGCGGCTGTAGCGATCTTCCTCGCCGCTGATCTTGGTCGCCGCGACTTC
TTCAATCAGCCCGGCCGCGCCGCCCACCACTTTACTCGGCGGGAAGGTCAGGCTGGCGAT
GCGTTTTTGCAGCTCCTGGGTATCGGCGTACAGCTGATCCGCATAGTGCTCCAGGCCCTT
GGTGGCGTGATCGGCAAACAGCGCTTTTTCCAGCCGGTGGAAGCCGGTGAATTTCGGGTC
GTCGGCTTTCTTCTCGTAGTCATCTTCACGGGCATCGATGCTGCCGTCCAGATCGGAGAA
CAGCTCGGCAATCGGTTCGATACGCTCGTAGTGCTGGCGGGTCGGCGCGTAGAGCTTGCG
CGCCTCATCCAGCTTGCCGGCTTTGACGGCATCGGTGAACAGTTTGGTCTGCTGTACCAG
CCCTTCCACTTCTTTGGTCACGTAAACCTTGTACTCGGCGATCGGCCCCACCAGATCCAG
CACGTTGGTTTTCGCGGCGGCGGCACCACCGCTGGCGGTCACCACCAGTTTACCCTTGGG
GTTGCTGAGCAGGCCGCAGGTCATATCGTATTCGCCCGGTTCCAGGTTGGCGGTCATTTT
CTGGGTAAAGCCCGGCGCGATATTCTCACGCTCTTCCACCACCATCACCCCTTTGAGGAT
TTCCCACTCCAGGTTTTTCTGGCTGGCGTTGGTGACCACAAACTGCGTTTTGCCCGCCGC
CACGGTGACTTGCATCGGTTCACACTGTTTATCATTTACTGTGATCTTAATCTGCGGAAT
GTCTGCGGCCAGCGCGTTGAACGCCGGTAACGTCAACAGAGCGGCGCACAGCGCCGTACG
GCGGAAGAATGGTGTAGACATAGACCTATCCCTTTTTACATTAATCGTTAATGGTGATGA
TGGTTAATGATGATGCTTACGCGACGCCGAAGCCGTGGCCGGCTCCATACGCTGCGGCAG
GAAAAAGAACACCAGCGCCGGGATCAGATACAGGAAATAGACCACCACTTCGCTAACCGT
CGGGGTTTCCTGATAGCCGAACATGCCCTCCAGCAGCGTGCCGAATAGCGTATGGGTCGA
CAATGTGGCGCTGAAATCGAACGCGATTTGCTGAAATTGATTCCACAGTCCCGCTTCGTG
AAACGCGCGGATAGCCCCGGCAGCCAGACCGGCGGCGACAAACAGAATGAACAGGCTGCT
CCATTTGAAGAACCGCGCCAGATGCAGTTTCACTCCGCCCCAGTAGATCATCACCCCGAC
CACCACGGCGCACAGCAGCCCCAGCACGGCGCCGATCGGCGCGTAGATACCGACATCCTG
CTGGAAGGCGGCCAACAGAAAGAACACCGACTCCAGCCCTTCGCGCGCCACGGCGAAGAA
CACCATCGCCACCAGCGCCCACCCCTGACGCGAGCTGGCGCTCAGCGCCTGATCGATAGC
GCCTTCCAGATGCACCCGTACCGAGCGCGACACCTTGCGCATCCAGAACACCATGTAAGT
CAGAATCACCACGGCGATCACCGCGACAATCCCTTCGAACAGCTCCTGCTGTTTCTGCGG
AAATTCGCCGGTGGTGGCGTTGATGAACACCCCCAGCGCCAGACAGAGCGCCAGCGCCAA
CACGACGCCTGCCCAGACCGCGCCCAGCCACTGTTCGCGTTGGGTACGTTTCAGATAGCT
GGCGATCAGGCTGACGATAAGCGCCGCCTCCAGCCCTTCACGGAACATGATGAGTAACGG
AACGAACATGGGTGGAAACTCCTCAGACAGACCAGGCGGCGCACACGCATAACCCGATGC
ACCGCCGCAGGGATACAAATCAGATAAAGAATGATAATAGTTCTTATTAATAGAGAAATG
TAAGAATGGGTAAAGCGATTTTTTCTAATCAAATATTTCAGCGCTGCCACCGGGCGGTCA
GCCGCGGCAGCGCGCCATAACCGGGCGGACGATAACCGGGCGGGCTATAAACGAATAGAC
TACAGCCGCACGCAGCGGTCGCGGCCTTTTTTCTTCGCCAGATACAGCGCCTGATCGGCG
CCCTCTTTCAGACGCTGAATATCGCAGGGGTTGTCGCTGGAGTGCGAATATACGCCCACG
CTCACCGTCACCACCTGACTGGGCAACAGCGAGGCCTGATGCTGCACCGCGCATCTGCGT
ACATCTTCCACCACTTTCTCGCCGTACACCGCCGCCTGTTCGCCGTTGATTCCCGGCAAA
ATAATGGTGAACTCCTCACCGCCATAACGGGCGGTCAATGCGCCGTTAGGCAAAGGCAAC
CCGTTCAACACGCCGCCAAGCTGAGTCAGACAGCGGTCGCCCAGCACATGTCCGTAGGTA
TCGTTGTAACGTTTGAAAAAATCCACATCCAGCATAATCAGCGACAGGGGCCAGCCCTCT
TCGCGGGCTCGGGCCAGCGACTGCTCCAGATAAAGATCAAAACGCCGGCGGTTGGCCAGT
TTGGTGAGCGGATCAACCAGCGCCAGTTTTTGCAGCATTTTGTTCTTATCGCTTTCCTCC
TGATGCAGGCGGCTGATCGCATCTTTATTCTGCACCGTCAGCCGGATCTGTTTCAGAACG
AAGCCGCCCAGAAAAAACATGGCGAACAACACCATGATATTGAGCAGCATGGCCAAAATG
TTTTCCGCCAGCCAGCGCGTCTGCAGCGCGCCTCTGTCCAGACTGGCCGCCACCACCAGC
GGATAGCGTTTCAGTTTAACGTAGCCGACAATACGCACCCGGTTATCCAGCGTGGTGCGC
CAGATACCGTTACCGCTGCCCTGCTCCAGCCGGGACTTCTCAAACAGGCCGCCATCAGCG
AAATTGCTATTAATATATTGTTCGCGATTGGGGTAGAGATAAATCGCATGACCGTCTGCA
TTCATCAATGACAGCACACCGTCATAATCCAGGCTGAAATAACTGTAGAAATTACCGAAA
TAATTGTGGTCGATAGTAGCAAGAAAAACGCCCTTGAATTCGCCATTCGGTCCATTGATT
CGTTTAGCCACCGGAATAATACGCCGGCGGGTTATCGTACTGACGTTAACCTTACCGATA
AACAACGACGTGGTATTATTATCCCTGAGCCAGGAGAAATATTCACGCCGGCTGGCATTA
TAGATATAAAGCGGCCCGTTGCCGGTGGAGGAAATCAGGTTTCCCTTTGCGTCAAACAGA
TAGAACCCCACCAATTGCGGCAACACCGCGCGATGGGTATCGAGAACGCTTTTCACTCGC
GTGGAATCCAACATGCCGGTTTGTGACAATTCCCGCAGCATGTCATCGATCGCCACTTCA
ATCGGTACAAAAGTATCTTCCGCCTGGCGTGACATCGCCACGGACAGGTTAACCACGTTT
TTCTCCGCACCCACCAACATTCGCTGATAGGAATCCAAGAAATTCCAAATACTTGTGGCG
ACAAAAATCAGGCTACAGGCAGCCAGAAAGGCCATCATGGTAATACCGGGAGAGGAATGA
AAAGGCAAAGAGCGAAGGAAACGCAGAACACTGGACGGAAGATTATTATTATTTGACATA
CGCGTTCTCGGTAAGGCAACAACTCTATATAGACATGCTACCTGATATTTCAGACGGTGT
CCTACTATGCCATATTGCTGTCTCCCGTTTTCCCAAAAGGTGCAACGGAGTATCCCGCCA
GACATAATGGAACCTATCGACATGCATCGCACACACGTAACCGGTTACCACATTGGAGAC
AGGCTATAATAAATCTGTGACAAAACGCGCAGTTCTGTAAAAAAGCCCGTTACCGTACCG
TCGTGCATGCTCTCCAGCCACTGGCTTTGCATCAGCGCCTCATATAAACACCCGCCCCGT
TTTAGTGCAGACCATTCGTCCGCCATGAAGTAAATAGCCTCGCTTGCGCGTTATCCGTGC
TTTTTATTAACGTGATGATTAATGTTGTTTCGGGTTAATTTAACATTTAGCAGAAAAAGC
GACACAGTGCGCCCAACAATGGGCGTCAGCACCAAAATAACGCAATCAACGCACTGAAAT
ACCCGGAATTATTTTTTACTTATCACCATTTTTATAAAAATCGGTCGATTATTCATTTTC
AAAAAAAATACAGATTTTTATATTTAAAACAGACCAACACTACGCGACCAGAAAAGAAAA
ACGCCGCAATAAGTAGAATATAAATCTTATTTTTTCACGTTATTGACAATATAACACTAC
TTGATACTATCGAAAAACCGAGCTCACCAGCCTTATTAACCGGACACCCATTACAGGTTC
AGGCGCTGGCTGACGCACTCGTTATCTTTTGATTTTAACTCTCTCTATTTCCTTACCTAT
TGGTGAGACGGCGGCCCTTTGTCCTGCGTTTTTTATTTCAATAATGGAGTCGGTGATGAA
TATAAAAAAACCTTATTTGCTGTTTCTTGGCGATGCTCACGATCAGTTGGCCGCCAAAGT
GGCGATTGGCATCAAACAGTGGCATCCGGAATACTGCGTCGGCCAGTACCGCATGGCGGG
ATGCCGGGCGGACTGCGGACTGCCGGATATGGACATCCCCGCCGCCCGCGCGGCGGGCGC
GCAGACGCTGGTGATCGGCGTGGCGAACCGCGGCGGCATCATTTCCGATGCCTGGGTAGC
GGTGCTGCGTCAGGCGCTGGAGTGCGGCATGGATCTGGCCGCCGGTCTGCACAACAAACT
GGCGGATGTACCGGAAATCAGTGAACTGGCGGCCCGGCTGGGGCGCTCGCTGTTCGACGT
GCGTCACCCGACCCAGAGCTTCCCGGTGGCCAGCGGGCGTAAACGCAGCGGCAAACGTCT
GCTGCCGGTCGGCACCGACTGCTCCTGCGGCAAGATGTACACCGCACTGGCGATTGAAAA
AGCGCTGCTGGAACGCGGCGGCAAAGCCACCTTTCGCGCCACCGGCCAGACCGGCATTCT
GATTTCCGGCGCGGGCGTCAGCATTGACGCGGTGGTGTCCGACTTTATCGCCGGCGCGGT
GGAAACCCTCGCCCCCGATAACGACGCCGACCACTGGGATGTGATCGAAGGTCAGGGGTC
GCTGTTCCACCCTTCTTTCGCCGGCGTCACCACCGGTATCATCCACGGCGCCCAGCCGGA
CGCGCTGGTGCTGTGTCACGAACCCACCCGTACCCGCATGCGCGGCGTGGACTACCCACT
GCCGGATCTGCAAGCCTGTATCAGTCTCAATCTGGCGATGGCGCAGCTGACCAACCCGCA
CGCCCGCTTCGTTGGGGTCTCCATCAACAGTGCGCACCTGAACGAAGCGGACGCGCTGGC
CTACATGACGACGCTGGAACAGCAACTGGGCCTGCCGGTGGTCGATCCGTTCCGTCAGGG
TGTAGGCCGTATCGTCGACCAACTGTGAGGAACGCATCATGGCGGAACTGATCGTCACCC
ATGAACGCTGGGCGTTAAAAGAAACCTTCACCGTTTCACGCGGCAGTAAAACCCACGCCG
ATGTCATCAAGGTGACGGTGCGCGACGGCCGCTACGAAGGGCACGGCGAAAGCGTGCCTT
ATGCCCGGTATGACGAAAGCATTAGCGGCGTGGAAGCCCAGTTGCTGACGCTGCGGGACG
TGGTGCGACGTGGCCTCGACCGGTCGACATTGCAAACCCTATTGCCGCCCGGCGCCGCGC
GTAATGCGTTGGACTGCGCGCTGTGGGACCTCGACAGCCAGCGGCAGGCCAAACCGGTGT
GGCAACTGGCCGGGCTGCCGCGTCCGGAACCGGTGATCAGCGCATTCACGCTGTCGCTGG
ATACCCCGGAACGGATGGCGCAGGCCGCGCAACGCAACGCGCAACGCCCGTTGCTGAAGC
TGAAACTGGCGGACGAACGTGATATCGAGCGAGTGGCGGCGGTGCGACAATGGGCGCCGC
AAGCGCGACTGATCGTCGACGCTAACGAAGGCTGGAACGCCGACCTGTATCTGAAACTGG
TGCCGGCGTTGCAGCGTCTTGGCGTCAGCCTGATTGAACAGCCACTGCCCGCCCGCGACG
ACGAGGCGCTGGCCACGCTGCCGCGCCCGATTCCACTGTGCGCCGACGAATCCTGTCATG
ACCGCCGGTCGTTGCCGGGGCTGGCGGCGCGCTATGACATGGTCAACATCAAGCTGGATA
AAACCGGCGGGCTGACCGAAGCGCTGTTATTACGTCAGGCGGCGCAGGCGCAGGGCCTGA
AGATCATGGTGGGTTGCATGGTCAGCACCTCGCTGTCGATGGCGCCGGCCACGCTGATAG
CGCAGGGCGCGGCGATCGTCGACCTCGACGGGCCGTTGCTGCTGGCGGACGACCGGGTCG
GCGGGCTGGAATGGCGCGGTAGCCAGCTGTATTTATCTGAAGAGGGATTGTGGGGACACC
CCCGCCCTTGTTTAACGGGAGTTGCATGATGTCACGTATCCTTTACGTTAACGGGCGCTA
TCTGCCCGAGGAACAAGCGACGATTTCGGTGTTCGATCGCGGATTTCTGTTTGCCGACGC
GGTGTATGAAGTCACCGCGGTGGTCAACGGCCGGCTGGCGGAATACGACGGCCACATGGC
GCGACTGGCTCGCTCCTGTCGCGAGTTGAACCTGCGTCTGCCGGTCAGCCAGGAGGCGTT
GCGGGAAATTCATCTGGCGCTGATCGCGCAAAACCGGCTGGAAGAAGGCGGCATTTACCT
GCAACTCAGCCGGGGCAGCACCGGCGACCGTGATTTCGCGTTCCCCGGCGACGCCGAGCC
GACGCTGGTGCTGTTTACCCAGTCCCGCCCGGTGATCCACCACCCCAGCGCGGAAAAAGG
CATTCGCGTCATCACTTGTCCGGATTTGCGCTGGCACCGTCGCGACATCAAGACCGTCAG
CCTACTGATGGCCTGCATGGCGAAGGAGTGGGCGCACGCCAAAGGCGCCGATGACGCCTG
GCTGGTGGAAAACGGCCTGATTACCGAGGGCAGTTCCAGCAACTGTTTTATCGTCGATGC
CGACAACCGCTTGATCACCCGCCCGCTCAGCAACGACATCCTGCACGGCATCACCCGCAA
GGCGCTGCTGCAACTCGCCGCCGACCATCATCTGACGGTGGAAGAACGGGCGTTTACCCC
GCAGGAAGCGCTCGCCGCCAAAGAAGCCTTTATCAGCTCCGCCACCACCTTTATCTGGCC
GGTGGTAGAGATTGACGGCGTTACGATTGGGGATGGGCGACCCGGCCCGCTGGCACGCCA
GTTGCGGGACATCTACATCGGGATGATTCGCGCCCAGACAGCGGGGTGAGCATCTGGCGC
GGCAGGTAATACGGCCCTGTCGCATCAGGACAGGGCCTGTTTTCACCGCATGTCTACCGT
ACGGCGGCGTCTGCTATGCCGCTCATCCCTTGCGGCACAGCGGGCGACCGTTAACCTTGC
CGGAGCCGCACAGCCAGCGGGTTTTGCCGTCGCTGATGGTATAGCCGGTGGCGTCCGGCA
CCACCCGGACGTCGCGCAGGCTCAGTCCGGCCAGTTGCACCGGTTCTACCCCCAGAAACC
AGACACGCTCGCCGTCGGTCGCCAGTTTTTCATTATTCGGCAGCATACGAATATCCGCCG
CTTTCACCCCGGCCGGGATGTCCTGATACGGCCGCCCGAAGACATAGAAGCCGTTTTTGT
CCAGCGCGGCGCTGAACGTCAGGCAGCGGAAACTGGCGGCATCGCCATCGGCGCGCTGCT
CGCCACGGTAGTAAAGATTGCCGTCAATGGTGGCCCAGCCAAAACAGATCCCCGCGCTCG
GCGCCTGTTTTTGATAGGGCACAACGCTGGTTTCATTCTCCACGAAATAGTAGTTCTGCT
TGTCGAACGCCTGATTTCTGGCCAGCGCTTTAAAACTGGCGATATCCACGCCATTCAACT
CTTCGCCGTCAGGCAGCCAGACATGATTGCGATCGCGGAAGAACGGAAAATCCAGCGCCT
GAAAACTGTCGGCGTCGATATCCTGCTTCATACGTTCGCAGCCGACGTACGACCCGACAT
TGGTAATCAGAAACGTGTCGTAACGCAGTCTGGCGCTTTCTGGCTTGAAACCATCCGGCA
GGGGCTGCTGGTTGCAGTAGTAACGATGGTCGGACACCGCCAGCGCCACCCGTTTTTCCC
GCAACAGCACCCGGAAGTCTTGCGGTTTAGCCCCCGCCAACACCTTCGGATCCGCATTCG
TCGATACCCGATACACCACCTGACCTTGCTCAACCTGATAGGGTGGTTTCACTTCCGCCT
GCGACGACAGCGCCACCATGCCCAGCAACAGGGCGAGATATCCGTTCCGTTTCATACGCG
TTCCTTTAGTTTTCGAATCACTGTGTATCCGTCTCCTTGCCTGTCGACCAATGCATGGCC
AGTTTCTGCCCGGCCTTGATTTCATCCGGCTGCATGGTGGCTTCCAGATCGTTGCGGGCC
GCAATGGCCTCCGCCATGCCTTCGGTCGCCGCCAGCGAGTACCAGGCGTAGGCGTGAATA
CGGTTACGGGACGCGCCCAGCCCATCCTGACGCATCATCCCCATACGATACTGCGCCATA
CGGTTGCCGTCATGCGCCGCGAAGCGATACTGCTTCATCGCTTCCACATAGTCCGCCTTA
CCGCCCTGCCCCAGTCGCAGCATCTCGCCATACGCCAGCCGGGATGCGGTATCGCCGGTC
GCCGCCGCCTTGGCAAACACCTCGCGGGCCCGTTCCAGCTCGCCGCGCTTAAGCAGCCAG
TCGCCCAGCTCACGCTGCGCCGGCACATAGCCGGCCGACGACGCCAGCACCAGATAGTGC
TCCCGTTTGGCGTTGTCCGCCTGCATCTGGCTCAGCTTGTAATCGGCTTCGCCATTGCCT
TTACCGGAGGCGCGCTCCAGCCAGTAACGCGCCTGCTTGTCGTCCTTCGCCAGCCCTTTG
TTGCCGTCGCGATAAGCCTGCGCCAGCCACAACTGCGCCCCGGCTTCGCCGCTGGTCGCC
GCCTTCTGATACCAGTCGAGCGCGTCTTTACCGTCGGCGTGCCGCGCCATCCATAACTGG
GCCTGCGGCTGCCCCCTTTGCGCCGCCCGGAAATACCAGCGCTCGGCCAGGTCGGTCCGC
TTCGCCACGCCTTTCCCTTGCTCATAACGCTGGGCAAGCTGGTACTGCGCATCCCGGTTA
CCCAGATCCGCCGCCTTCTCTACCCACCCGGTTGCCTCCTCTTCGGCGCCGGGGTGGGCG
GCGTACCACTGGGCCACCACCAACTGCGCCGGTGCGTACTGATTGTCCGCCGCGCGCTCG
AACGCGTCCAGACAGGCCGCCACCAGTTTGCCCTGATGCTGCGCCTGACAGTCGGTTCCC
AGCCGATAGCCGGCCTCGCCGCTACCCAGCCGCGAGGCTTTCTGCCACCACTGGCGCGCC
AGCGGCGTATTTTTCGGTTCGCCCAGCCCGGCCTGATACCAGTCGCCCACCTGCAACGCC
GCCAACGCACGGTTTTCCCGCGGTCCGGACAGGTCTGACAAATCCGCCGCCTTTTGCATC
CACTGCATGGCCTCGCCGTAGTGCGAATGGGAAGCCAGCTGCTTCGCCAGCCGGTACTGC
GCTTCGCCGTTACCGCTCTCCGCCGATTTGCGCAAATCCGCATCGGACAGTGACGACACC
GGCGCCTGACAGGCAGCCAGCCAACACACGGACAGTGCCGTCAATACTCGTATTTTTCTC
ATCATGTTACCGTCGTTACCCCTGGTGACATCCGGCGACGCCGCCGGGCGGCGCATCGCA
CCCGGCCAGCGGCCTTAACTGCCGCTATCGCCTTGCTGCAACCGGTACAACCGGATAGTG
AAAGCACGCAGTTCATCTTCCATGGCGCGCAGCTCCGCCGGGGTCAGCGACTGGCGGGCA
GCCTTGCGCGATTCCAGCGTCCGCAAACGGAGGCCAAACGGCACATCGGAAGCCAAATCT
TTCTGAATATCGTAGAGTTGGGACTTCAGGTACGAAATGGTCACCGTGCGACGCTGTTTT
TCCAGATCCAGCAGTTGCTGCAGGGTGTCGCCCACCCCGGCGCGCGCCTGCTCGTAACCG
CTGACGCGGGGCGGCTTGTCGCCCTGCTGGCGGTCGAGGGCGATCTGCCACTGACGGTCC
ATCTCTTTGACCGCCAGCGAGTCCGGATACAGTTGCTGCATCACGCCTTTCAGCCCTTCG
CCATACTGGTACAGATAGAACGGCGAGGCGTTCTTCACCTGCTCCAGTTGCGCCTGATAA
CGGTTGATCAGCTCGCCTTCCATGCCTTGCAGCTTCTGCTCGCCCAGCACGATGCGCACC
CGGCGGATATCATTGTGATCCGGCGCGGCCGGCAGCGCGTAGGCCGGCTGCTGCAACAGC
GCCAGCGCCTCGGTTTTCTGATCCTGCCAGTACTGCCAACCGCTCACCGCCGCCACCGGC
AACGCACAAGTCAGCACGCCGCAGACAAACCAGAACCAGGCCGGTTTCTGCTTACGGTGC
GCCTCAATCTTCAATACCGTCGGTTTCATCTGCCCTTTCTCCCGCCCGACCAGAATACTG
CCCGACGGCAGCGCCGGCTGGGCTGCCGCCGCCACAGACGCCATCCCGCCTGGTTCCATG
TCGGACTGGAAGAACACCATCGGCGGAATCTGCATATCCTGCTGTTTTTTCAGCGTCTGA
TCGTCGGAGACAATCACAATCTCGGTTTCGTCAAACAGATGGGTGTAACCCTCGATAAAG
TGCAGCAGGTTTTCCACCCGGGGGATGCGGCTCAGACCGGAATTGTGCAGCTTCTCGCTC
ATCAGTTGCAGCGCGCGCTCGCAGCGGTAGACCAGCCGTTTGTGCTCATGGCTGATGGCG
TACTGGCGAATCACCTCGCTAATGCGGGCGATAAACCAGTCCAGAATTTCGATACGTGCC
CGTTCCTGATGTACCGGCGGCCAGAAGTTTTCCCACTGGGTCACGATCAGGTTGGCGAGA
AATTCACAGCCCTCGGTAAAGCCGTTCAGCCCGGCCAGACGCGAGCGCGCCAGGGTAAAA
TAGATGGCGGTTTGCAGATCGACGCCCTGCTTCTCGAAGATAGCGGTCGCCATATCGTGC
ACCCGCATCCAGTCCACATCCGGGCGGGAAGCATGGCTCAGCTTGTTGATTTCAGCGCGT
AACGCCTCGTACTCGGGCAGCATCCGTGGATCGCGGCCCACTTTCAGGGCCTGTTGTGCA
TCTTGCATATCACATCATCCGGCTACGGGCGCATTCGCATCGCGAATGCGCCTTCAGGGT
TAATAGAGAGAATCAGGCAGTTTGAACTGGCTGAACAGACCACCGGCAAACGGATTGTGG
CTGGCGTCGGTATAGACGCGATAGGTCATGCCGCCTTGTTCCAGCGAGAAACGCACGTCG
AAGGTATTGTCGTTCACCTGCGTCAGCTGGCCGTTGGTCAGCAGGCGGAACATCGCCCAC
GGGCCGGTGAAGCTCAGGCTGCGCGGCGAGCGTTCGCGGTCATCCGGCACCAGCGTCAGC
TTGCTTTCGGCGCCGTCGCGCATACTGTTCGGCCACACCAGCGGCGTTTTGGTCCGGCGT
CCGTGGCTGTACTCCAGCAACTGTCCGTCAAGATTCAGCACGCTGCGACGCTTGTTGGCG
GTCAGCTCCACCGGTTCCACCACAAAGTGTATTTCCAGGCTGCCCTGCGCATTGAACAGC
GTCTGGCGGATACGGGTGGCGCGATCCAGCTGTTTCACCAGCTCCGTCTGCAACGGCGAC
GCGCCTTCCCCCTCCAGCATACCGCTGTCCATAATCGACTTGAGGTTGGTCTGGTAGAAG
CTGTCCAGCGTACCGCCCACGGCAAAGAAGCGTTCCATTTCGGACAGCGGCACATCCTTG
TCGGAAGACGGGTTGAACGGGTAACGGTCCGCCAGTTTCTCGTTAAACGGCGTCACCACC
TTGTCCATCCACTCCTGATTGAGCGACGACATCGCCAGCCCGGTCACCAGACTGGCGCTT
TCTCCCGCCAGTTGGCCGACCCAACGGTCCAGCGGCGCCGGCAGGCTACGGGCATACTGC
TGCAACGCAAACACCGGATCGGCGAACTTGTTGCCCTGACGCGCCTGCACCGCTTTCAGC
GCCGCCTGCCCCGGATCGGTGGCGTTCACGATCTGATCCAGATAGTGGTAGAGATCGGTC
AACTTCTGATTGACCTCCTGCACCAGCGGCCCCTGCTCGCCCCGCCCGCTCAGCGCGGCG
TTGATGGTCATGAACGGGCGACCGATGCGGGTATTGATGCCCTGCGCGGTGTCGTTCTCG
TCATCCGCCAGCTTGCGGATGCGGGTGTTGTCGCTCACCGTGGTCAGCACGCGCTGGAAC
GGCTGGTCGTTACCGGTAATATCGGTCAGTATGTTCAACGCCTGTTCCGGGCTTTCCAGC
GGTTGTACATCAATATTCGCCAGCGCCTTTTGCCACTGGTTGATGTAATCGGTGATATAG
CGGTCGTTCACCTGACGCAGGATCTCTTTGCGGTCGGCCTCGCTCAGGTGGGCGCGCTCA
CGCTGACCCAGCACCCAGGCATCCAGCGCGGTCAGGTCCAGCAGCGTTTTATCCTGCTTG
AGGTAGAAATCGCTGAAACCGGGATAGGTCAACAGCCGCGGCACCGTGCCCGCCTTGTCG
TTGCGCAGGGTGAAGACCGAATCGAACGTCGGCCCCACTTCGTCGCGAATCGCCAGATCC
GGCGGCAGCACCTGCGTCGCCTTCATCACCAGACTCTGGTAGACGCGCTGGTACATCGGC
AACTTGCTCAGCTCGCGCTGGGCGCTGGCGATCGGGTCCACGAACGGCGCGAAGGTGGAG
ATCGCCACCGTATCCTTCTGCTCGCGGGACTGGTGCCAGTCGGTATGATCCAGCGCGTAA
TCCAGATGCTGCATCAGTTGTTCCTGCACCTTACCCTGCCCCGGAAACGCCTTCTGCCAA
CGCAGCGCCATGAACTGCTCCACCAGCGTCTTGTTACGCCCGGAGGCGTCGTCCAGCATC
CGCATCACCCGCAGAATGGTGAGTTTCTGCTCGCTGCCGGCCGGCGCCTGATTCAGGTCC
TCCAGCAGCCCCTGCATCACCGCCGGCAGGAAACGCTGGTTGAGCATTTGCAGGTAAGAG
CCTTCCACGTAAGGGCCGATCTTATCGCCCTGATACAGCCCGAGGTCGGCCAGCATCGGC
GTGCGTTCGTGGTAGTTGCCGAACGACAGGGTGGCGTCGCGGATCAGGTTCAGACGCGGC
AGTTGCTGATAGCCGTACCCCGCCTGTCCTTCCAGTTCGTTGGTGCCGATGAACGCCTGT
GCCTTGGTCAGCACGTTACGGCCGGCCTCTTCGTTCACCCGATAGAAATGGTGCCAGCTG
CCGATCATCGCCAGCCCGAACAACACCATGCAGGTAATCCCGATACTCATGCGGCGACGG
CGATAGAGGCTGTGCAGCCGGTTTTCCCCCGCCAGACTGGCTTCCGGGAAAATCACCTCC
GGGAACAGCTTCTGCACGAAGAACGTATTCGACTCGCCGCGCATGGCGGCGTTGATCGGC
TCCGGCAACTGATAACGCCGGGAAGCGGACTGGGCGAAGGCGTCGAACGGCACGCCCTGC
TGGTACACCGAGCTGACATACACGCCGCGGACCAGGAACGCGCGGTCGTCGCCGGTCGCC
AACGTTTCGTTCAGCACTTCCGTCACGTAATCCTTCAACCCGGCTAGCTGGCGCACGAAG
GTGAACAGCGTATTGCGCACGCCGCGATCCGACTGCGTGAGCAGCATTTCCGGCAGGTTA
TTGTTGAGGTTGGCGATCCAGTCGTCCCAAAAGCGCTCCAGCTCTTCCAGCCAGCCTTTG
CCGTGGCTGGCCTGCGGCGTGAACGTCACCCCCAGCACTGCCTGACGCGCTTCCCGGTTC
AGCGAGCGGTACACCACGTCAAAACCGCGCAGCATGTCCAGACGGGTCAACGCCACATAC
AGCGGCAGGCGGGTATTGATATTGACGGCAATTTCCTGCAAGCGGGCGCGCATCACCTGC
GCATACGCTTTACGCTCCGATACGCTGGCCTGCGCCAACCAGGACAGATCGATAGTCAGC
ACCAGTCCGTTCAGCGGCTGGCGGCGACGGTTGAGGCTCAGCCACTGCAACAGGTGTTGC
CACAGGCGGGCATGGCGTCCGGCCGACGGCTCCGCGCCGATTTCCGGCTGGGCCAGCAGT
TGACCGCTTGGGTCCCAGATCACCGCCGACTCGCCGACCCAGCTGTTAACCTGTTGGCCG
CCCGCCACGTCGCGCAATTCCGCATCCAGTTTCGGGTTGAGTTTGTTGGCCGTGTTGGCG
CGATGAATCAGGCTGCTTTTGCCGCTGCCGGACAGGCCGATCGCCAGATACCAGGGCATG
GCGTACAACGCCTTTTTGCCCAGTTGGGTCTGAAACGCCTGCAACCAGCGGTCCAGAAAG
GTTTGCTGGCTGTCGACGTATACCTGCAGCGGGTCCTGCTCGATAATCTGCTGTTCACGC
CGTTCCGCGCGTAATTGCTGCACCCGGCGCCAGACGTGCCAGGCGCTGTAGGCAAAGCCC
AGCCACAGCCAGACCAGCGTGAACACCACGCGGCCCCACACGCTTTGCAGCGGGCGCATG
TCGCCGAGGGTCAGACGCGGTCCCAGCCACCAGGCCAGCACCAGCGCCACCACCCATACC
ACCACCCCCAGCAACAGCCAGGAAGGTTTCAGTTTCGGCAGCTGTTGCCGCAAAAAGGTA
ATGATTATTTTCAACATAAGTGACCATTCAACTCCGAATGTCTTATTTCCTGCGGGACGC
GCCCAGCCGTTCCAGTCGGCTGACCATTCCCGGTTCCCACTGCATCAGGCCCAGTCGCTC
GCTTTCCTGCCACAGGTGCTGATAATGTTGTGCCGCCAGCGCTTTCATGCCTTCTTCCGC
CAGCAAATCCGCCAGCACCAGTTCGGCGCAAAAACGCTCACGCGGTTCTTTCAACCGCCG
AATACGCTCATCCAGCAGCGCCAGCGCCGCGCCTAACCCTTGCTCGGCGCAGCAGGCCGC
CGCCTCGGCCGCCAGGCTGTCCTGCCGCTGACCACCGCCGCCGCGCGCCGGCTGGGCGGA
TTGCAGCCACTGGGCGCATTTGGCGGACAGAAACGGCGAACCGTCGCTGAACGCCAGCTC
GCGCAGCTCCGGCAACCGGGCGAGAAACGCCGACAGTTCATCGGCGATGGCGCTGGCAAC
GGCGCTCTGCCCCAGCCGGGTCGCCACCGTCGCCGACAGCATGTGGCCATCAAACCAGTA
CGGCGCCAGCGTCAGGCTCTGTTCAATCTTGTTCCACAATGCCAGGTCCGCCTGTGCAAG
CGCGCTCTGGTATTCATCCACCCGGTCGGGCGACACCGGCGCCAGCTGGGTTTTATTGCC
GCGAGCCGTCGTCGGCGGCGTGGCGATCCCGGCCCAGACCGCGTTGCGGCGCAGGCGATA
GCCCACCGGCGCTTCCGGCTGGCGTTCCACCAGCAACGCCGCCACAGTAAGCTGGGTCTG
CTTCCAGTTGCGGTCATCCGAACTGTTGACTTCCACCGTCGCGACCGCGCTGGTCGTTCC
GGTGGCGCTGCCAGAACCGCCGCTGGCAGCAGCGGCGCTCCCGCTCGTTCCACCCTGCCC
GCCAGACGCCGGCTCCGCCGTCTGATTGGCTTTCTCCTGCGCCTGATGGCGTTGCCGGGC
GCGGTGAAGCGCCGCCACCAGTTCGTCGGTCAGGTCAGCCTTGTCGGCGGCCAGACCGCT
CCAGCGTGCCGCCAGTTGTTCCGCCAACGGATGCAGTTGGCTCAGCTCCGCTCCGGAGGC
ATTTTCCGCCATGCGGGGCAGTACGCCCTCAAAACGGCGGATAATCTGCACCATCAGCTT
CTGTTTTTGTACCGGACTGGCGGGGAACGCCAGCGTCCAGTAAGCCTCCAGCCAGCTGTC
GAGCAGCATGATGGCGGTGGCGAACGGGGTGGCCTTGGCCGGGTGCTGCAAACAGCGCAG
CAGTTGCACCAGCACACGCATGTCTTTGGTACGGCTCTCCAGCAGCGTCAGGCACTGACC
GGCGACCGCGTTGAGATCCACCTGGCTGTGCGCCAGCGACCCCAGCTTGACTAACTCGGT
TTCTACCTGTTCCCACACCGGATCATCCGCCGCCACCGCCGCCCGCAGGGCCTCGTCGGG
CAGGGTCGTCAGCAGTCGCTTACACCAGGGGTGTGCATGCATACTCATCGCTCCTACCAG
CGGCACTGCTGACGCAACGGCGCCAGCGCCTCGCCCAGCCCGGTGAGATCGATACGCAGC
ACATGATCCTGCTCCCCATTCAGCACCAGCTCCCGGTGGCCAACCCAGCGCTTGAGCGCG
TCGATCGCCGGCAAGCCGCGGCCAAATTCCAGCAACGTGCCGCGGTTGCGCACAAACCAG
TTATCCGGCGCGCTGGCGCCGTCAAGCTGGGAGGTGACGTTGTCGCCCGGCCACGGCTGG
CTGAGCGTCAGCCGCAAATGGGTAATGCTGCTGGCGCAGCCGATCACCAGCGTATTGCCG
TCCGCCAGCGTCCGCGTCAGCGTCAGGTCGCCATTGACCGCCTCGCGGTTGAGATGAAAC
GCGTTCTCCCCCGCGGCGCCAGTATTCGGGGCGGACGGCAAAGCGCCCGCGCGTTCCGTC
TCGCGTCCGAGCGCGTCGTAACAGGCCAGACGCACCTGCGGCGATGCTTCATTGCGGCAC
TGTTCCCACAATGATTGCCAGGCAGGATCGGGCGAGCCGACTGCCGCCATCAGCAGCGGC
ACCATCGTCAGCATCATCAGTTCACCTCCAGTTTCTGGCACTTATGATCCAGGGTTCGTT
TGGGAATATTCAGGCTCTCCGCCACCAGCAGCCGGTTGCCCTGAAACTGGCGCAGACGCG
CCGCAATCACCGCGGCTTCATACTGCTGGGTGGCGATGCGCAAGTCCTGAATATGATGGA
AAGCATCGCTATCGGCAGCGGTTTCGCCGCATACCCGTTCCCGCAACTCCGGCGGCAGCG
ATGCCAGACGAATAGGTTGCCCTTCCGACGTATGGGCGCAGGCTACCTCCAGCAGGTTCT
TCAGCTCACGCACATTGCCGGGGAAGTCATACCCCACCAGTTGCTTGAGAAACGCACGAT
GCAACGGCCCCAGCTGCTTCTGCTGCTGGCGGGAAAACTGCCCGATGAAGTGTTCGCACA
GCAGGCTGATGTCGTCCGGGCGATCGCGCAGCGGCGCCACCTGCACCAGACACTGGCACA
GGCGATGGTAGAGATCCTGACGGAACTGGCCTTCGGCCACCCGCTGTTCCAGCGGTTGAT
GCGTGGCGGCGATCAGCCGGAAATCGGAATGCCGCTCCTGCCCGGCGCCCAGCGGCCGGA
AGCTGTGCGTTTCCAATACTCGCAACAGCTTGGCCTGCATCAGCGGCGGCATATCGCCCA
CTTCATCCAGAAACAGCGTGCCGCCGTTGGCTTGCGCCACCAGCCCGACCTTGTTGCTTT
GCGCGCCGGAAAACGCGCCTTTCTCGTAGCCGAACAGCTCGCTTTCAATCAGGTTTTCCG
GAATAGCGGCGCAGTTGATGGCGATGAACGGGCGCTCGGCACGCTCGGAACACTGGTGCA
ACAGCCGGGCCACCACGTCTTTGCCGGCGCCGGTTTCGCCGTGAACCAGCACCGATAACC
GGTGGCTGGCCGCCTGACAAATCTGCTGGTGCAATTGCCGCACCGCGCCGGATTGACCAA
CCAGCCCGGCGGCCACCCGTTTTTCCCGTTCGCGCCGCAGCGCGCCTTCATCTTTAATCT
GGCGCAGCGAATCACGCAGCGCGGTCTGTTCGCGTCGGCTATGGCCCAGATCGCGGATCA
ACGCCAGCTGGCTGCAGAACACCTGCCCCAGTTGCGCGCAATCGCCATGCTGCCCCAGCG
CCTGCAGCCGCTCCGGCGTATCCAGCAGCGCCAGCACCGCCAGCGGTTTGCCACTTTCCG
CCTGCAACGGCATGGCGTACAGCCCGCAGGCGGTACCCGCGTCGGCCAGCAACTGGCGAA
AACCGCCATGCTCGATGCGCGCGCCGCCGTACAACGACGTCCAGCTGCGCGTTTGATTCT
TGAGCAATACATAAGCCAGCGGATGACTGAAATCGTCCACGCCGAGCGACAGCGACAGCG
GTGTGCGATGCACCCAGCCGCTGCATATCAACTGGCGCCCGCTGACATCCACCATCCCCA
GCAGCGCACCCTGCGGCTGCCATGCGGCCCGCAGCGTGCTCATCAGCCAGTCGCACAGGC
CGGCTTCATCCCGGTGACGGGTCAGCGAGAGCGCCAGATCGAGGGCTGATTGCATGCTCA
GCCCTCCACCTCGGACCGGAACTGGCCGTCTTCCACCTGGAAATGAATGCGGCTAACCGG
CTGACCGGCCGACATGCGTTGCAGCAATTGCAACGACACCGGCGGCAACAGTGCGCCGTC
GATCACCGACTCCAGCATGCGCGCGCCGTTCTCGCTGCGGTTCGCCAGACGCAAAATCTC
TTCCGGCACCGACTCGTCGATGACCACCTCGGCGCCAAAGCGCTGTTGCAGCAACGTCAC
CAGACGGGACAGTTTGCCCTGCACGATCGCCACCAGCGTGTCGTTCCCCAGCGGCAGGTA
GGGAATCACTTCCATGCGCGCCAGCAACGCCGGTTTGAAGAACGCCGCCAGTTCCGGATA
GAGCGCATCCAGCAGTTCGTTCTGCCGATCCGCAAAATTGACAATCGTCTGGAACCCCAG
ATTGGAGGTCAGGAAGAACACTACATTGCGGCAGTCGATCACCCGCCCTTCGCCGTCCGC
CAGTTCGCCCTTGTCGAACGCCTGATAGAACAGGTTGAGCACGTCCGGATGGGCTTTTTC
CACTTCATCCAGCAGCACCACCGAATAGGGTTTCTGACGAATGGCCTCGGTCAGCACCCC
ACCCTCGCCAAAGCCGACATACCCCGGCGGCGAACCGATTAAGCGGGAAACCGTGTGTTT
CTCCTGGTACTCGGACATGTTGATGGTGGTGAGATAATGACGGCCGCCGAACATCAGATC
GGCAATCTGCACCACGGTTTCGGTCTTGCCCACGCCGCTCGGCCCCACCAGCAAAAATGC
GCCCAGTGGGCGGCCGGGACGGCGCAGGTCGGCGCGGGCGGTCAGCAGGTGTTTGTGCAA
CTGGGCGATCGCCAACTGTTGCCCTTTGATACTGTCGCCGAGGTAATCCGGCAGGCGGGT
GACCACGTCCAGCTCGCCCTGGGAAATCCGGTTCAACGGCACCCCGGTCCACTCGGCGAT
CACCGACGCAATCTGGATTTTATCCACATGCGGGGACACCAGCACCGACGGTTGTTGCAG
TTCGGCCAGCGATCGCTCGCTATCGGCCAGCTCTGCGGCCGCGGCGGCGGCATCGAAATC
TTCCGCCGGTTCATCGGCCAGCAGCGCCGTGCGCAGGGCGACAATCTGCTGCACCAGCGT
TTTTTGACGCTGCCAGTCGGCTTCCAGTTGCGCCAGCGTCGCGGCGTCCGTTTCGCTGGC
GTCACGCAGCGTCGCCAGCCGCTCCGCCGTGTCGCCAAGACCGATGCGGCCCTGACGCTC
CAGTTGGGCGATTTCCAGCGCCTGCTGATGCAAACGGGTCTGCAACTGGCTGACCGCGCG
CGGCGGCGTAGTCAGGTTGATGGCGACGCGTGCGCAGGCGGTATCCAGTACGTCGATCGC
TTTGTCCGGCAACTGACGCCCGGAGATATAACGGGCGGACAGATTGGCCGCCGCCTGCAG
GGCTTCTTCGTCGATCAACACACCGTGCGATTGTTCATAAATACTGCGCAGCCCGCGCAG
AATCACCGTGGCTTCGTCAACGTTCGGCTCGCCCACTTTCACCAGTTGGAAACGACGCGA
CAGCGCGGCGTCTTTTTCCACGTATTTCTTGTATTCGCTCCAGGTAGTGGCGGCGATAGT
GCGCAGTTCGCCGCGCGCCAGCGCCGGTTTAAGCAGGTTGGACACATCCAGCCCACCGGC
CTGATTGCCGGCGCCGATTAAGGTGTGGGCCTCGTCGATGAACAGGACAACCGGTTTCGG
CGACTCTTTGACTTCCTGCATCACCCCTTTGAAACGCTTCTCGAATTCGCCTTTCACTGA
GGCGCCGGCCTGCATCGCGCCCAAATCCAGCGTCAACAGTTCCACGTCACGCAGCCGCTC
CGGCACCAGCCCGGCGACGATGCGCAGCGCCAGTCCTTCAATCAGCGCGCTCTTACCCAC
CCCGGCCTCGCCAACCACGATCGGGTTGTTTTTACGGCGACGGGACAGAATGTCGATCAT
CAGGTCGATTTCATGATCGCGGCACAGCACCGGGTCCAGCTTGCCCTGACGGGCGGACTC
GGTGACATTCTGGGTATAACGAGACAGCTGGGTGGTGGCTGCAGCCGCCTGCTCCGGCGT
CGCGCCGGCGGCGGAAATCACCTCGGTTTCCGCCGAGTCTTTCACCCATTCGTCAAACTG
CTGACGCAGCAGTTCGCGGTTAATCTGAGCCAGTTGGCGGGTTACCGTGGCCGACAGATA
GCGCGTCGGCGTCATCAACAGCACCAGCAGCAGCACGCCGCTGCGCAGCCGGGCGTGCTG
GAGTTCGGCCGAGGCCAGCAGCCAGCTGTCCTGCAACCACTCAACCAGCAGCGGCGAAAA
CGAGGGATAGCCTGACTCAAACCCTTTATCCGCGGCATTGGGTTGCAGCAATGCCGACAG
TTCGTCGGCATCCATCCCGGCGCGTTTGATGATCTGGCGCACGTCGCACAACGGCGTCTC
CAGCATTTTCAGCAGCAGGTGCTCAATGCGGATCTCCGCGCCCTGATGCTGAATGCACAG
CGCCGCCGCCTCTTCCATCATGTGGCGGCACAGCGGGTTGAGTCGCTCAACCAGGATCGG
CAGTTCGATTCGAATCACGAGAATACGCTCCTGTTATTGTAATAATTCTCCCAGCTGACG
CAGTACGTCCTGGGTCTGGTTGGTTAGCTGGTGGTGATAGAGGCCAAACGCCGCGACCAT
CACCACGCACAGGCCGATAAACAGGGTGCGCAACGAAATCTGTTTACGCAGTTGGTAACG
GGAAGACTGCTGCCCCAGATTGAGGTGGAACACCGTCGGCGGGTTTTCCGGCTCCGGACG
CAGGGTGTCGTGCAAGCGGCGCACTACCCGATCCAGCTCTTCGCGTCCCTGCGTCATCAC
CCGGTAGCGGCCTTCGAAACCGAGGCACAGACACAGGTAGATGAACTCCAGAATGTCGCG
GTAGCGCACCGGGTCATCCAACAGCTTTTCCAGCAGCACGAATACCTTCTCGCCGCCCCA
GGTTTCATTGTGAAAACGGGTAAGCAGCGAATGGGCGGACCACACGCTCTGCCCGCCCCA
CTCCCGCCCCATCACCGCTTCGTCAATGAAGGTGCACAGAATGTAGCGAAACGACAGAAT
CACGCCGTTCTCGTAACCGTGGGAATGCAGTTCCTGCTCGATAGCCTGAATTTCGGACTG
CACGCGCTGGTATAGCTCCGCCACGCCGTCGTATTCGGACATCTGACGCACGCGCTCCAC
CATGCCCAGCAACGGGGTAACGGCGTCGATCATCGGGTTGATGCTCTGCCCGCGCAGGCG
AAACCAGTAATCGGAATCCATGTCCAGTTGCCGGGCGTTGTCATACAACAGGTCGCCCAA
CTGATCGCTTTTGATGATGTCGGTACTCACGGGATCCTCCTGTTAACTACTGGCCGCGGA
TGGCCCACAGTTGCATGTCCAGTTCCGGGAATTCGCCAGCGATGTGGAACGCCAGCGTGT
TGCTGGTGACCAGCGATTTCCAGGCCGGGCTTTGTCTGTCCAGCTGGAAGTAGCTGTAGC
CGGCGTGATACGGCAGCTGACGCGGCGCCACCGGCAACGGCAGCAGCGGCACGCCGGGCA
GTTGCAGGCTGATGAGTTCGCGGATTTTGTCGCTGGAAGCGATCTTGGTTTGCTGCAACA
GCTGTTTGCGCAAATGCTCCTGCGGCATACGAGCGCGCACCGCCAGCACAAATTCGGCGC
CGGCCATCAGTTCGGCGTCGCCCACCAGCGCCACCCGCACGCCGTAAGGCTGCGCTTTCA
TCTGAATCGACACCGCGCGCGGCGACAGCACGGTGCTCAGCGCCTGACGCAGCGCCATCA
TCAGCGGCTCGAAGCTGGATTGCTGATGTTCGTGGCGGTAAGCGGGAAACTCCGGCGGCA
GACGCGACTCGTCGGTAAAGGTCATCAGTTCGCCGCACAGTTGCACCAGCGCTTCGTGCA
GCCGCTCCGGGTGCAACGTACCGAGGCGCGCCAGATGCGACAGCTGCGGCTGAGCGCGGT
TAAGCAGTTGCAGCATGATGAATTCCGCCACGTCCGCCACCCCTTGCTGACCGGGTGCGG
CGATACGCTGGGCCAGACTACGGGCGCGTTCCGCCACCAGACCGGCGGACTCGCCCAAAA
AGCGTTTCAGGCTCGGAATGGCGGTGACGCTGATGCTGCACGGCATAAAATTGGGGTCCA
GCACCAGACCGCCGTCCGGCCGCTTGTCGAGGATGTTGGCTATCGCCAGCGAGGCGTAGG
CGCTGCGATCATCGCGTTCCAGCATCAGCCGCAGGCTGACCTTGCCCACCTCCACCGACA
CCACGTCGCCGCCCTCGCTGTGCAAATCGCGCACATCGTGACGATGCGACTGCAAGCGGG
TGGCGATGCCGGCGCCCGTCTGCCCCACTTCGCTGACGCCGTTCACCGCCAGCGGCAGCG
CCAGATACACTTTCTGGTTAGCCAGCGCGACATCGGTGATCTCCAGCGGTTGCGGCAGCG
CGTCATCCCCCGGAATGTTGAATACCGTGCCGTCCGGCATCACGCCGGTGGCGTTCACCA
GCGCAATGCGCCCGAAGTTGAGGTATTCCTCGTTGATCGCCAGTGACTGCAGGCCGTAAA
AATAATCGCTGAGCGCGCTGAGGCGTGCATGCAACGCGTAGTCCGTGTGTCTTTGCTGTT
GCTGGAAATGCTGTGGCTTGATGAACAGCCCTTCCCGCCAAATAATCCGATTTCGGCTCG
ACATAGTTATTCTTCTTCTTGATCTTTCTTGATTTCGACTTCTTCGCGGCGCAGATGCAC
CAGAAGCTGATAAGTGTGGCCGGTGTTTTTCAGTTTGATCACCTTGCGCCACTCGGCGCT
GTCCGGATCGGCGTACTTGGCGATCACCCCGATGTAATGCACTTTGTCATCCAGCTTGAC
CGGCGGCAGGTATTTGAACTGCCCCGGCAGCAGCGTGTAGTCCTGATGGCTGATGTAATT
CTTGGCCAGCGCCTTTTCGATATCGGTGGTTACCTGGTCGTAATCGGTGGCCAGCAGACG
AGAGTCTTCCGCCAGCATCACCAGTTGGAACTCAACTGGCGCGGCTTCGCCGCTCTCGCT
GGGGTTGACGTCCGGCTCCGCCACCAGACTGAAACCGACGGTGGACGGCTGGTTATCGTT
GCTGCCTATCTGAATATCCGGATTGGCCGCCACCTTCGCCATCTTGCCGAGCGTGGAGCA
GCCGGGAAGCAGCAGGATCAAGGCGCATAACCATAAGGCTCGCAGCATTATTTCTGCTCC
TGTTGCTGGCGAACCGCGCGGTCATACGCCTGCGCATACACCTGATGGAACAGTTTCTGG
AACCCTTGCTGACGCGGCGAGGTCAGTTCGCGGTAATAGTGCTGGTACATCTGCCACGCC
CAACCGTCGTCCAGCGCCTGGCGTTCGCCGCTGCGGCGATAATGTTCGAAACGGCCCAGC
AGCGCCGTCGGTGAAAACGCCTGTAGAATGCTTTCCAGCGCCACGGCGATCGCCTGCTGG
TTGGCCCGATGATGCGCCTGCATATTGCTGAGCACTTCGCTGACCGCCGCAGGCGCGGAC
AGATGCACCGGGCTTTTATCGTCGGCGAACAGCAGCGACAGGGTGTCGGTGTAATCCAGC
CCCAGCCGCAGCGGGTTATCTTCGATCGGCCGCAGATGGGTATCCGCCAATGCCGCCTGA
TCGGCCTGTAGAGTCAGCAGACCTTCCACCGTCGCCTTCAGGCTTCGGCCCATCTCTTCC
AGCATGTCGCGCAGTTGCTGTTCATCACCGGTATTCAGCGATACGCCCAGCCCGCGCAGC
AGCGGCGCCAGCGTCACCGCGTCAGCCTGCCCGCCCAGACCCGCCCCAGCGTGCGGCTTG
TCAATGTGCGGATTGTCAATGGTCGGTAATTCCACAAATTTCTGATCCATGGTGTCCTCA
ACGGCAGAAAAAGAAGAAAGCGAGGCCGGCAGTTCGTCGCCGCGCTCACCCTCCGTTGCC
AGCAGCGAGCGGCTCTGTTCCTGCTGCAACGCCCACAACGGGTCATTAAATTGGCTCGCC
GTCGTCTCTTCGACGGTCGGGCTATGTCGCTCTTCGCCAAGCCACCCTTCCAGCACGTCG
CCGGGGCGCTGACCCAGTACCTGATCGATATCCTGTTCGCGAGCAGGATCTTCAAGGTAG
ACCCCCAGCCGGAACGGACCGATCACCAGTTCGTCGCCGTGCTCCAGACTCACCCGGCGG
TCACGGCCGATGGGCGATAACGCGCCGTTGATGAAGGTCTGGCCGCTCAGGTCGCACACG
CAGAAATGGCCGTCCTGCAGTTCGATGCGCGCATGTTCAGGCAATACCGCCCCAAGCCGG
TCGCGTAGTTGCCATTGATCCTTTTCCGACGCGCCCAGCGTGCCGCCGCGGTGATCAAAC
CGGTGCTGCACCTGCGAATTGATATCCAGCTGTTCGCTGTTGAGCACCACCAGCGTGAGT
GGGTTGTTTTCGTTCACAATTACTCCTGCACACAAATCGTCACATACGGGTCGGCGGGTG
GCTGCCCGAGAAAGCTGCTCCATCCCAGACGGCTGCTCTGGTCATCGCCCAGCCGCAACC
CTCTGGCCTCTCCTTCGGCGAAACCGAGGCGCAGGTCCCAGGCCAGTTGATCGCGCAGAA
TGAAGGAAACAAAACGCACCAGCGGCTGAAAATGCTCACCGTTGGGCAGGAAACTGAGAA
AACGGCCGAAGCTGAGGTTATCCACTTTGAGCAGGAATTTGCCGGCACAGTCATTCACCT
TGTCGCCAATGACAAAATCCCCACCCAGCACGCTGTTGGCGCGCCCCAGCCGGTTTTGCT
GGTCTTCGAAAATCGGTACTTTGCGGTGCTGCCAGGCGATGACCTCCACGAATTCAAGGT
CAAAGCAGTGAATAACCAGACCGGCCACCACTTCCGGCGAACGGCTGGGACTGGCCAGCA
GGCCGGCGTAAGACAGCATCTTGGCCCGGTTGACCGGCAAGCTATCGCGCACCGCGTCGT
TGCCGAGCCCCACCAGTGCAAACATCAGCCGGGAGAAACCGTCTTCGCCGTCATTCTGGA
AACGGACGTGGTAGCGGTATTTACGCCAGGCGCGGTGCAGCAGCGTCAGCAGCCGATGAT
GGAAAAAATCGAGAAACACACCCAGTTTCTGCTCGCCCTGGGCGTACTCCCACGCCAGTT
CTTCGAGGTAATACCCCGGCATCGGCGACTGGCTGCCGTGCAGACCGAGAAAAGCGACCT
CCAGCTCCTGCCGACCGTCGACATCCTCCCCCACCCGCAGGACATCGCTGGGGTGAAAGC
CAATCGACGCGGAAGAACGAAAGCGAATGCGCTCCAGCTCCGGCCGGAAGTCGAGCGCCT
GCTCCAGGTCGACGCCCTCCATCTGGTTAAGCAATTCCACCAGTTGGAAAAAATTGAAGT
GGCGCGCATCCTGGCGAAACATCGCCTGACCGGGCATTACATCATCGAGTGCTGACCTAT
CTGCACCGGCCATCGGTAGCGCTCCTTGTTATCGATGTTGACCACTTCCAGCAAATGGAA
GGCGTTGACGCTGGCGTACAACGAAAAGAAATGCGCCAGCACGGTGCTGAACAGATAGAG
CTCGCCTTCACTGGAGAACGCCGACTGCCGTACCGACAAGATCGACTTGAGCCCGCGCAC
CGGCATCCCCTGCACCAGCCTGTCCACCGGGGTGGTTTCAATCGTCTCGATCCCCGCCAG
CCGCTTGCGTGACGCCTGCTCCGCCTGCTTGTCATGCAACGCCGGGAAGTCGTAGGTACG
CAGAATCTGCACCAGCGCATCGCGGCGCAGCAGCGACACATAGTTCAGCGACAGGTTGGA
GATCAGCGTCCAGTGCAGGCTGCCGTCGAGCGCCGGCCGCAGCGGGCGGCTCGGTCGAAT
CAGGTTGCGGAAAGTGGCGAAAGACGGCGAACTGCCGGTCGGTACGCAGATGGCGCCCAC
CGGCAACTGCGCCGCACGCGAACGGTTGGTGCAGGTCAGGCTGACCGAAATGGATTCATC
AAGATCGATCACCTCTTTTTCGTCGCCGCGTACAAACGACAGCAGGTGATCGAAACCGTC
GCCGCTGACCGCTTCACGCACCCGGATGCGGTAATACAGCGCCAGCCGCCCTTTGGCCCG
CTCGATTTGATGCTGGAAACTTTCGAAAGGCTGATAGAGCCGCGGAATGCCGCGCGAGCG
CCCGCTGTTGCCTTCCACCCAGCCTTCCACCTTGTCGATGGAGAAAATTTCGAAACTGTC
GGCGTGGCGATAGCTGGCTTTGAGCGGGTAATCGGTCTGGCGGCCGTCCAGGTTGATAGG
TTCGCTGTCATGGCGGAACAGGTTGATGGCCGGCACGCAGTTGAGCATGAACGAATCCGG
GCGGATTTTCAGTTCCGCCGGCAACGGCCGGTCAAAGCAGAAGTGCAGTTTGAAATCCGT
CACCATCAGCGGCTGGTTAGGCCAACTGGCGCCGGACAACTGGAAGAACAGAAAACTTTC
CGGAAAACAGAAATACTCCTGCAGGATGCGGTAGCCGGAGTAGACGTTGCCGGGATACGG
CAGCATCGCGTCTTCGCGCTCGAAGCCGACGGTTTTCAGCACATTCGCTTCCTGACGGAA
GCGTTTACCGTCAATTTCCAGCTCAATGTGCGATAACTGACTGGCGATCCAGAAATAGAG
CTCATAGGCGGTATAGCGGTCGCCGCCGAGGAAGAAACGCAGTTTATCGAGCTGCAGATC
CCCCAGCGATAATGGCCCGTGCAGGCCGATATCCAGCGTGATGGCGGACATGTCGTTGCC
GCTTTGCGCGTTGATCTGGCGGATATCCGCCGGGTAGATCCAGGCATCGTGGCAGGTCTG
AAAATGGCACACCACATCGTCGATCGGCAGGCTGTCCAGCTCGCAACCGCGCGACACGAA
TGCCGGTTGCGCGATGGCGCCGGGCAGTACCGAAAACTGCATGATGGTCATGCTGGGCAC
CGGGCGCAAATAGTTCGGCCACAGCATGCCCAGCAGGCCGTGCGTCAGCTCCGGAAACTC
ATCCTCGATCTTCGCCCGCAGGCTGCCGGTCAGAAAGGCAAAACCCTCCAGCAACCGCTC
GACATCCGGATCCGTGGTCTGTTCTGACAAAAATCGGGTAAGTTCAGGGTGTGCCTTGGC
GAATTCGCGTCCCTGCAGACGCAAATAGGCGAGCTCATCCCTGAAGAAATGTTCCAGCGA
CATAATCACATCATTCTGTAATGGCGGTGGCTGTCCATATGAATATTGAAGGAGGTGACC
TGCTCCAGATCTTCCAGCCGCACATGCGCGGTGACCTGAAACGACATCTCCAGCGGATTG
GACAGATAGTCCGACGCACTGACGTCCACATGGACAATTCGCGGTTCAAAGCGACAGATG
CACTGTCGGATCGCTTCACGGATCTTGCCCCGAATGTCCGCGCCGCCCTGCGTGGCGTCA
TTGAAATCAATCACGCCAAGCTCGGGTGCGCTGCGACAACTGCCGGGGCGCGTATTCAGC
ACCTGATCGAGCTGGCGTTTCACCGACTCGATCAAGTCTTCCAACTCCGTTTCGGGAGAG
GAACGGCGCTCCTCTCCCCGGATACGATCAAACAGGCTGGCCGCAGATCCCCGCTCCCAG
GCAGAGAGTGACGGCATCAGTCGTTATTCCTTATCCAGACGCCCAACCAGGGACAGTTCA
AAGTTCGCCCCCATGTATTTGAAGTGCGGGCGCACGGCCATGGTCACCTGGTACCAACCC
GGTTCGCCTTCTACGTCCAGCACCTTGATCTGGGCGGCGCGCAGCGGGCGACGGCTGCGT
ACATCTGCCGGCGGGTTTTCCTGATCGGCGACGTACTGCTTGATCCAGTTATTCAGCTCG
CGCTCCAGATCCTGACGCTCTTTCCAGGAACCGATCTGCTCGCGCTGCAATACTTTGATG
TAGTGCGCCAGACGGTTGATGATGAACATGTACGGCAGCTGAGTACCCAGTTTGTAGTTG
GTTTCCGCCTCTTTACCTTCTTTGGTGTTGGCGAATACCTTGGGTTTCTGCACCGAGTTC
GCGGAGAAGAACGCGGCGTTGTCGCTGTCTTTGCGCATGGTCAGGGTGATGAAGCCCTCT
TCGGCCATTTCGTATTCGCGGCGGTCGGTGATCAACACCTCGGTCGGAATCTTGGCCTGC
AACTGGCCCATCGCTTCATAGACGTGTACCGGCAAATCGGTGATGGCGCCGCCGCTCTGC
GGGCCGATAATGTTCGGGCACCAGCGGTATTTGGCGAAGCTGTCGGTGATGGCGGTACCC
ATAAGGTAAGCGGTGTTGCCCCACAGATAGTGTTCGTGATTGGCGCGGATGTCTTCCTTG
TAATTAAACCCTTTGATCGGGTTTTCTACCGGGTCATAAGGCAGACGAGCCAGGAAACGC
GGCGCCGTCAGGCCCAGATAACGGGCATCTTCCGACTCGCGCATCGAACGCCATTTGGTG
TAGGCCGGGCCTTCAAACACCGATTTCAGGTCTTTGATGGACGGCAGATCGGTAAAGCTG
TCCACGCCGAAGAAGGTCGGCGCGACGGAGGAGATGAACGGCGCGTGCGCCATGGCGCCC
ACTGCGCTGACATACTGCATCAGCTTGATGTCCGGCGAACTCTGAGTCAGCGCGTAATCG
CCGATCACCCCGCCGATCGGCTGGCCGCCGAACTGGCCGTAGCCATTGGAGTACACGTGT
TTGTAGAAACCGGACTGGGTAATTTCCGGCGCGAACTCAAAGTCTTCCAGCAGCTCATCC
TTAGTGGCGTGCAGCAGCAAGAGCTTAATGTTTTCACGGAAATCGGTGCGATCGACCAGC
AGTTTCAGCGAACGCCAGGAGGATTCCAGCTCCTGCAGTTCCTGCGCATGCAGAATCACG
TCGATCTGCTTGCTGAGTTTCTTGTCCAGTTCAACGATCATACTGTCGACCAGCGCCTTG
TTCACCGGCTCGGCCGTGTTACCGCTGTCCAGAATGTTGGCCACCAGTGCGGCGATCCCC
TGCTTGGCGACGTTATAACCTTCATCCACCGGGGTGATGCGCGCCTGCGCCATGATTTCT
TCAAGCAGCGACGACGAACCGCCGACCGCGCCTGTCTGGGCCTGTTCTTCAACCATTGAC
ATGTTTGTTTCCCTTCTCGTCAGTAACAATCAATTATTCGGCGGGTTTCACCAGATCCAA
CTCTTTGAGCAGCTGCGCTCTGGCTTCTTCGCTGGACAACAGATCCTGCAGGCGATTACG
GAAAGCGGGAATATTACCCAGCGGCCCTTTCAGCGCGACCAGGGCTTCACGCAGTTCCAG
CAATTTGTGCAATTCCGGCACTTGCTGGGCGATGCGGTCGGGGGAGAAATCATTCAGCGA
AGCAATGCTGAGTTTGACGGGAAGGTCATCCTGGCTGTCTTCTTCCAGACGGTTAGGCAC
GCTGAAATTCAGCTCCAGGTTGGCCTCTTTCATCACCGAAGTGAAGTTGTTCTTGTCGAT
AGACACCGTCTGACGTTCTTCAATCGGCGTCTCTTCTGTGCGTCCTTTCATATTTCCCAC
CACCATCAGCGTAAGCGGCAGTTCAATTTCCGCCTGCTGACCACCAGTGGCCGGGACATA
TTTGATATTAATACGTTCCTTTGGTGCGACAGATGCACCGTCAGTTCCTTTTGCCATATG
TCAATACCAACGTGAGGGCACCCTGGCCCGAAAAAATAAGGTCGAATCCTACTGAATGAC
CCGCCAGAATCCATGACAGATCGGGCTGTTCAGCGAACAAATAGGCTATATCCTTCATAC
TTCAAGTTGCAGGTGTGTTGGCTGCTCTCATTCACCCCGGTCACTGACTTATGTAAGCTC
CCGGAGATTCATTCAGTTGCCGCCTTCCTGCAACTCGAATTATTTTGGATATGTTTGTTT
TTCGACCGACGATATGCACGAAATAGAACCCGCCGCCTCGGCGCATTCAATCAACGCATT
CTTAAACCGTATGGAATCAGTAAGCCAATAAAAAACGACAGAACTGTATTCAAAATGTGT
AGATATATTTCTGCTTCGTTCGCCAATCATACACATAACGCTGACACATGGTCAACGCTA
ATGTATTTTTGATATCCATAAGCTCCAAAAAATAAAAAAATACAATAAAAATCAATAATA
TAATTAGATATGGCAACTAAAAAATATACGTTATTACCGGCGAAACAGTGATATAACCCT
GCATTGCAATTTTCCAAAAAACGGGTATTTTTGGCCTCTCTAATTTCGTTAGATTTTAAA
ATAATTAACCAACTAATTACTTTAAGGAATAAACTGATTTTTTATATGGAATATTCACAT
GGCGCAAAAATGATTGTTTTCATGCCAGGGCATAACGTAAATGAAACATTTCACCACTAT
TTTCGTCATGAAAAGCAAATAAAGCGCCGAATCATCATTCAATTAAAAGCCACATCACAT
GGCGTATCCGCTATGAATCACCAAAAAAAGCGGTTGCCACCACTCTGGCAACAGAATTTA
TAGGAAACAGTTTCTATTTTATTATTCCAATTGCAATTTGAATCAAGAAAAAATAAAAAT
CATACTTTATGGAAAAATAGTTTCCATTGGCGTCAATTATTCCAGCCACCCCATCCAGAC
CAGAGACATTTACCCCATCGGCAACCGGTTTTCCACCAACGCCACCCACATAGCGACACC
ATGTGGAATCAACGCGTCATTGAAGTCATAACAGGCATTATGCAGCGGACGAGAGGGCGT
ATCGCCATCGGCCCCTAACCAGAAATAGGCACCAGGACAGTGTTCCAACATGCAGGCGAA
ATCCTCGGACGCCATGGAAGGCGCGATTTCCCAATGCACCTGACTCGCGCCAAACGTCGT
TTCCGCCACCTCGCGCACCGCCTGCGCCGCCCGTGCGTCATTTTGGGTAACCGGGTAGCC
GGGGTAATAAGCAATGGAGCCAGTGACGCCGAAAACTTCGGGAATTTGCGCCACAAACTG
CGCAATCAACGCCTTCACCTGCTCGCGCACTGAGGCTTGCAGGCAACGCAGCGTGCCACG
CAGCACCACTTTTTCTGGAATAACGTTGATGGCCTCGCCGCCGGCAATCTGCGTGATACT
GATCACCGCAGACGACTGAGGCGACAAGCGTCGAGAAGGGATAGTCTGTAACGATAGCAC
CAGTTGAGAGGCGGCCATAATCGGGTCGGCGCCGTTTTCCGGCATGGCGGCATGACAGCT
TTGGCCTGTCAGCACGATTTCAAACGAGTCCAGTGAGGCCATCATCGCCCCGCTGCTCAG
CCCGACATGCCCAACAGGCAGTCCCGGCCAGTTATGCAACGCATAGATGTCATCCATTGG
AAAACGGGTAAACAATCCCTCTTCCACCATGCGCCGCGCGCCGCCCAGATTCTCTTCCGC
CGGCTGAAACACCACGCGCACCGTACCACTGAAACGGCGGGTTTCACTAAGATGGCAGGC
AGCAGCCAGCAGCATGGCGGTATGCCCGTCATGACCGCAGGCATGCATGACGCCGGGACG
CTGGGATTTATAAGCCAGATCGCCCAGTTCGGTAACCGGCAGCGCATCCATGTCGGCCCG
CAGCCCAATGACAGGACCAGGCCCGTTCTCCAGCGTTCCCACTACGCCAGTATCCGCCAA
CCCGGTATGCACCTGAAAACCGAAGGTGACAAGCAACGTCGCCACCATCCCGGACGTCTG
ACGCTCGTGATAGCCCAGTTCCGGATTGGCATGCAGTTTGCGCCGCCATTCAACGGCCTG
CGCAATCAGCGCCGGAGAAATCCCCATACGCATCCTCCCGTTGATTCACATCAGGGCCCG
CTGCCTGATATGCCACTCCCTCTGTTCAGGAATCGCCACAGGGAACCACCTACTCTACTC
CAGCAGCCCGCATGAACAAAGGCATGCCCGACAAGAATGCGCATGGGATAGCGTTAATGC
GCGCCATGTCATCCTTCCATCACCGTTATCGGCATTATCGCCGACACTTTACACCGGTTT
TGAATGGCTACTTGTCGAGGATGTCGGCCGAAGCTTGGGAAATAACAGAAGAAATAAGAA
ACGGTGGGATAAATCGCATCAACGCGGCCTACGCCCGCTAACAAGGGCGGGGCGGTGAAA
CTGTGTGGGGCGACGGCAAGCCCAACCCTCCCTTTACTGATCAAGCTTAAAACTGCTGGC
TGAGATGGGCTTGATTATCGGGAGCTGGTTACCGTGACTGGTAAAGGAGATGACTGAAAC
GCTGATTAATCTCGAACCTGTGCGCGATTCCGTGTAATCGCCATTTTCAGGGTTTTGAGA
TTTGTTGCTAACTTGATGGTAAGAGTCTGTAATCGTTTTTTTTCATCAGTAAACGCACCT
GTTCCTGATGTTGCAGTAACCATATCAAAAATAGACGATTACACAATTTTAATTACCCCT
CTCTGGGCCCTCCGTTTTCCCGCCTTATCAAGCGTAATTGTTCGGCATTACGTTAAGAGA
TCATTTAAATAGCCAAATACATAATGGTCAATCTACATAGTGGATTTCCATTGTTAACCA
CCTTGTTTACGATAGCCAAATTGCCTATACGTTTTTAGCCATAGGAATCTGTATGAGCAG
CCATGAACATCCCGTTTTTGAAATCATACCACCGCGCGTTAAGGCAGTACCTGTCATCGC
CAGCATCCCGCATAGTGGTTTGTATGTTCCTTCAACCATCGCGGCGCAATTTACTCCTGA
GCATCTGGCGTGGCTAAGAAACACCGACTGGTTTATTCCTGAGGTTTTTAGCTTCTTACC
TGACCTTGGTGTAACTACCATAACAGCGACCCACAGCCGTTATGTTGTAGACCTTAACAG
AGATGCCAGCGGGGAACTTTACGGGCCGTTTGGTCGTACACCTGTAGCACAGACACTTCT
TTCAGGCCAGCGGACCCACACTACCCATCCTGGGAATGACGAACTTACCAAGCGTATACG
GCTTTATCATGAGCCCTTTCATCAGGCTTTGGGGAAACTGTTGACGGAGACAGTAGCCCG
CTTCGGTTCATGTCTGTTGATTGATTTACATGCTTTTATGGGACCGTCGGATAACGATAT
TTGTTTAGGCAACCTGCATGGTGTTTCAAGCCATGCCGCTACGATAAATAATCTGCAAAA
CATTCTTGTCAGCGAAGGATTTACGACCTCTGTCAATGATCCCTTTGCCGGCGTTTATAT
TCTGCGTCGTCATTATGGCCAACAGGTAGAGGCCATGCAGTTTGAACTCCGCTATACGAA
CTACATGGATTGTAAGCACATTGATGAACCGGGGCGGCCAGTACTGGATAAAGGTATGTT
AACCGCGCTACAACCACGCCTTATTCGGGCGTTTAACCAATTTCTTCAGCCATGGATGAA
AGAACCTGCATGACCATACCCAAGGTGACCCGAAACTGTTGGGCCAGCACGGACATGTAG
GATACAGAGCGTCGGGAAAGCATTATCGGTGAGGCCAACGCGAGCGAGTTCTGTGTCGCC
GATGTGTAACGGGAAAAAGCATCCGAGGCCGGGATGATGGAGCAGAACCACTCAGAATGA
ACGCAAGTCTTCAGGCCGATGAGATTGTTATCGCTTAAAAAATCGATCACATCAGCCATC
TACCTCTGCCTGAAACTGAGGAATATATCACCTCAATTCCAAAAGACGTTCATCTGGCTA
TTCCCGGTATTACTGAAGGCACGGACCAGGTTGGTGATAACGGGGAACTGACGCTGGCAG
GCGACTGGCTTACCCAGTGCGGATTACTCACCCCGCCGTTCAGCATTGAAGCACTGCCCG
GCCGGATCATCCTCCGGACTGAGCCGGGCGCTATGCTGGCGTAATAGCGCTGACAGCTAA
ATAGAAAAAAGCCGGAAGGATCGTTGGATCACTTCCGGCTTTTTTATGAAAATCAATCCC
AACGGTCATCAATATAAGGTTTGATATCATTAACTGTTAAAAATTTTGATTTGCAGTAAA
AATAAAGCTTGGGGTTATTTATTTCAAGAATCGAAAATTCTTTATCTGTTTTAATTATTG
GTGTTGAAGTAAACATAACATTAGCACCTTTACTTTCAAAATAAACAACATCAGAAAGAG
TAATACTTAACAGCAATGAATTAAAACCATCACCATCCCATTTTTTAGGATATTTTTCAG
GAATATTTCGACAGGAAAAGCTCAAATACAAACTAGAAACATTAAAAGAAAATGAAATTA
ACTCTAAATCTAACAGAGAAAACTCATTACCAAACATAAATTGAATTTTCTCTTTCCCTA
AAGCATGTTCAAACCACATAATTAGTATCCTCTAAGGAAGTTGTAATGTCCGTGTACTCC
CGGTGGAGTCTTCGTGTCTAACGCAACGCCAGTTATGGGATCCGATGGCCTTACATTAAA
ATGTGGATCTGCGCCATGCAAAGGCGTCGCTTTTGTATGACCCAAACTATGTTCCTGTAT
AAATATTTTTTCGCCTTTATTATTAAGGAATTCATATTGTCTAGTTTTAATTGGCAACCC
ATTCTTATCCAGCATTACATTACCGTTACCATCAAGAAGGTCTGGCCTCGTTACACTACG
GGGTTGTTGACTCATTGGTATTCCAGCATCCCGTTTAGCTTGCCTAAATGCATCACGACG
GCTTTCACCTTCATATGTAGTTTTTTTGTTTTTCTCACCGGGACATCCAACCAACCCCAG
CGGATCCACCCACTCCATCGGGTTATGCACATATCCCTGCGGCCGGATACCCCCCTGTAA
ACCTATCGGGTCTGCCGAGATATACTGCCCCAACTCCGGGTCGTAGTAGCGGTGCCGGTT
GTAGTACAGCCCTGTTTCCGCGTCGTATACCTGGCCCTGATAACGCAGCTCGCAGTACAC
CTCCTCGTTCGCCGCATCACCCAGATAACGCCGCAGCGGAATGGGTATCCGCTCTTCCCG
GTGCGCTCCCCACAGTCCCTGTTCGCCGCGCCAGTGCACTTCTCCCGTTTCGCTGCACAG
CTCCCGCGCCGTGCCCGTCAGATCCGTCACGATATAGTGCAGCCGGGTCTAGCCCGCCTG
CTCCTCCACCTGCGCCAGCGGCCGGAAACTCCCCGGCTCGTACACCCACTGCACCGCGCG
TGCCACGCTGCCGTCAACACGGTACTGCGTCTGGCCCGACAGCTGGTCGCCATCCCACCG
GTACGCCACCCGCGCTACCGCCTGCGCCGTTCAGACGGAAAGCCTGCTCGTGATGCCCGT
CAGACGGTCCAGCACGTCGTACTGGTAGCGACGCTCCAGTACCCCGGTTATCCAGTCCGG
CTATCGCAACGAGCTGATGCTGAACCAGTTGGACGAAGACACCGATATTGCCGCGCTGAT
AGCCGAACTGGACGGCATCGACACGAAGGCGCGGACTGGGTGAGCGACAACGGCGAATTG
ACGCTGGCAGGCGACTGGCTTACCCAGAGCGGTTTACTCAACCCACCGTTCAGCATTGAA
GCCCTGCCCGGTCGGATCATCTTCCGCGCTGCACCGGGTGAGATGCTGGCGTAATCACGC
TGACGGCTAAATAAAAAAGCCGGAAGGATCGTTGAAATCGCTTCCGGCTTTTTAGGTTAA
TCACTCATAATAATTAATCCCATCGCTCATCAATATATGGCGTAATACTTTCTATGGTTA
AAAACCTCGACCTGCAATAAAAATCAAGATCACTATTTTTTATCGTTATCTCAGAATAAT
CACTTGAAGAATTTATTAGCGGAGAACAAAAAAAACCGACCCTCGAACCAACAATATTTA
ATTGAGTCACATCACCAAAAACAATTACCAGACTAAGAGCATTAAACCCCTCACCTCTCC
ATTTCACAGGAAATTTTCTGGGGATTTCATTACAAAAAAAGTGAAATTTCAAGTCTGAAA
ACCGTTCCAGTGAAAAACTATTAACTTCAATGCGTTGAATACTTAGTTCATTATCGAACA
TGAATTTTATTTTTTCTTTCCCTATAGCATGTTCAAACCACATAATTAGTATCCTCTAAG
AAAATTGTAATGCCCATGTGTTCCAGGAACACTACCTGTATTCAAGTTATCAGAAGGTCT
AACATTGAAATGTGGATCTGCCCCATGTAAAGGCGTAGCTTTTGTATGACCCAAACTATG
TTCCTGTATAAATATTTTTTCGCCTTTATTATTAATAAATTCATATTGTCTAGTTTTAAT
TGGTTGTCCACTACCATCTAATATTTTCTTACCTTCACCATCAAGAAGGTCTGGTCTAGT
TACACTACGAGGCTGCTGGCTATTAGGTATTCCAGCATCCCGTTTAGCTTGCCTAAATGC
ATCACGACGGCTTTCACCTTCATATGTGGTTTTTTTGTTTTTCTCGCCAGGACACCCCAC
CAATCCCAGTGGATCCACCCATTCCAGCGGATTATGCACATACCCCTGCGGCCTCAGCCC
TCCTGCCAGCCCTATCGGGTCCGCCGAGATATACTGCCCCAACTCCGGGTCGTAGTAGCG
GTGCCGGTTGTAGTACAGTCCCGTTTCCGCGTCGTATACCTGGCCCTGATAACGCAGCTC
GCAGTACACCTCTTCGTTCGTCGCATCACCCAGATAACGCCGTAGCGGAATGGGTATCCG
CTCCTCCCGGTGCGGTCCCCACAGTCCCTGTTCGCCGCGCCAGTGTACTTCTCCCGTTTC
GCTGCACAGCTCCCGCGCCGTGCCCGTCAGGTCCGTCACGATATAGTGCAGCCGGGTCTG
GCCCGCCTGCTCCTCCACCTGCGCCAGCGGCCGGAAACTCCCCGGCTCGTACACCCACTG
CACCGCCCGCGCCACGCTGCCGTCAACACGGTACTGCGTCTGGCCCGACAGCTGGTCGCC
ATCCCACCGGTACGCCACCCGCGCTACCGCCTGCGCCGATGGCACCTGGCCCTCGCGCAC
CTTGCTTACCCGCCGTCCGAATGCGTCGTAACAATACCGCCACCGCGCCCCGTCCGGCAA
ACTCACCCGCACCAGCCGGTCCTGCGCGTCCCACTCAAACCGCGTTTCCTGCGGTCGGAA
GCCGGGACGGCTTTCCCGTCGGCTCACCAGACGGCCGCAGGCGTCGTACTGATACTGACG
GCCGCCGCGCTGCGTCACCCGGCCCGCCTCATCGTAACCCGCCGACGACTGCACCGCCGC
GTTTTTTGCCGACAGCCGCCCTGCGCCGTCCGGCGCTATCGCCGACACCTCGCACAGGTT
CTGTTCGCTGTCGTAGCCAAACAGCCGCGCCTGCCGCTGCCGACCCTGCTCGCGACGCTC
CGCCGTCACCTGCCCGGCGCCGTTCAGCCGGAACGCCTGCTCACCCCAGTGACTGTCCGT
GATGCCCGTCAGACGGTCCAGCACGTCGTACTGGTAGCGACGCTCCAGCACCCCGTTTAC
CCCGTCCAGCGCCTGGCCCGCCAGCAGCCCGGTGGCGCTCCACTCGTGGCGCAGCGCAAA
ACCTTCGCCATTGCTGCGCCGCTGTTCATACCCCGACGCCGTGTGGCTGAACGTCAGCGG
TTGATGCGAACCGATGCTCAGCGTGGTCAGCCGCCCGCCCTGCCAGCCCAGACTCAGCGA
CGACAGCAGCCCTTCCACCACCGACCGCTGCCCGCCGTCGTCGTAACCGGTGCGCACCTC
CTCGCCGTTTACCCGCTCCGACACCACCTGTCCGGCACAGTTATACGCGTACTCCACCAC
CGCGTCCGGGCTCGCCGCCTTCAGCAGCCGGCCCGACAGGTCATAGCCGAACGTGGTGAC
ACCTTCACTGGCCCCGTCCGCACGGCAGGCCTGAATCTCGCTCAGGCGGCCGCCCACGTC
ATACCCGTACGCAAGCTGGCTGCCGTCCGGTGCGCTGCGCCCTGTCAGCCGGCCTGCCAC
ATCGTAATCGTAACGGTACACCCGGCCGTCGTAATGCCGCTCTTCGCTCAGCCGGCCACA
GGCGTCAAACTGGTATTGCCACGCCTGCCCCTGGCTGTTGGTCACCCCGGCGAATTCCGC
TTCCGCATTGTAATGATAGCGGACGGTCGCACCCAGCGGGTCGGTCGCTTCCAGCAGGTT
ATCAAACGCGCCATAGCGGAACAGGTACCGCTGCCCCAGCGCATCCGTCACCGAGGTCAG
GTTGCCTTCCGTATCGTAGCCAAAACGGGTTTCGCTGCCGTCTTCGTACACCACTTTCGA
CGGCGTGTCGCGTCCGCCTTCATAATCCCAGCGCCGCACCTGCACGCCTTGCTCATGCGC
GATATGTCGCGCCGTCAGCCGGTCCTGCGCATCGTAGAAAAAGGTCACCGTCGGCGCCTC
GCCCGGTTCCAGCCGTTCCAGCAACCCGCGCCGGTTGTAATGATAACGCTGCTCGCGGCC
ATCCGGCCCGGTTACCGCCGACAACAGCCCCTGCGCCGTGTACGCATGATGCCAAGTCCG
CCCCTCCGGATCGCTGGCCGTTTCCACCAACCCCTGAGCGTTGCGGGAATAGTTCCAGGC
GTTGCCCAACGGGTCGGTATAGGCCAGCAGCTGACCGTCATCGTCGTAATCGTAACGGTG
TACGCTCCCGTCCGGCAGCGTCACCACCGTCACCTGCCCCCAGTCGTTACGCTGATACAC
GGTGCGCTGGCCCAGCGGGTCAATCTGCGCCGCCAGCTGGTTGTTGTCCCACTCGAATTG
GACCTCGCCGCCGTCCGGCTCGCGGCGGCACAGAATATTATTGCGCCCATCGCGCACATA
GGTGGTCACCCCGCCGAACCCGCTGTGATAGTGGTTGGTGAGGCTATCGGCGTCGTAACT
GAACGAACCGGGCCAGAAACCTTCCGCCGTTCTGTCGCGCAACGCGCGCCCCTGCGCGTC
GTAGTCATGTTCGACCCAGGTGTGAGCCAGATCGGACCAGCGCAACAGCCAGCCTTCCGG
CGAGTAGCGGTAATCGAAATTACGCCCTTCGCCGGCGCGCACGCTGAGCAGATGACCTTG
CGCATCGTAGCGGTAGCTGACCAACGTTTTTAGCGTCTGACGATGCTCATCGCACAGCGT
CAGTTTCACAATCCGCCGCCGCTGTGTCTCCACATGTACCAGACGGCCATCCGGCAGCGC
TATCCAGCACAGATCGGCGCGATCCCACAGCAGGGCGATCCGGTTGCCCGCCCGGTCTTC
CATCGCGCTGAGGCAAAGTTGCAGCCCCAGCGCATGTTCAAAGCGATAACGCAAGCCGTC
CACATGTTGCAGCACGAGCTGCCCCTGTTGACGCGTCAACCGCCACTGCGGGCTGGACGG
CGCGCGGCTGAACGCTCCCTCGTCAGGCAGCACGAATACCGTCTGGTTGAACTCGCCGTC
AGTCAGGGTAGCGATGCCGTTTTTCAGCTCCAGGCTCATATCCCAGTTGGTGCGCCACAG
CGCCCCTAACAGCCCCGGTTTCCGCTCCCCGCCTGAGCGGTAATAGCGCTTCATGGATAA
CGGCAGCAACCCCGTCAGCTCAACGTCGGTGCGCCAGTCCACCACGTAACCGGTCGCCAT
ATCCACCGGCTCGCCTTCACTCTGGCACTTATCGCTGCCAGCTTTGCACGCGTTGTCCTC
TTCCCCGGCTTTTTTCTGCTGCGGGGCGTGATCCGGCTGTTCGCCCTTATTACTCCCGGC
GCTAATGTCCTCGGTTTCTTTCGACGATGTGCGCCGTTTCTTTTCACTCACCGCATTTTT
CGGCTTTCCGTCATCGGCCTTGGTTATTGAATTGTCGGATTTTGGGGTAGCCGGTTTGGC
CGCCTGGCTTTCAGCATGCGCCGGCGCTTTTGGCGCTTCGGCTGCCTTAGCGATGCTCCC
CTTCGGCCTGGCGCTGCCGCTCACGCGGGTGATGACCTTGCCGATAAACTCATTGAATTT
GGACTCAATATAGGCCAGCGCGCTGTCATATTTGGCGATCAGCTTTTCCAGCGCGGTGAT
CATGGCGCTGAAGCTGTCTTTCATCAGCGACACAATCCAGTTGTTTTTCAGCTTCGACTC
GGCCAGCACCTGTTTGAGCACCGCATGAATCTTCAGCAATAGGGCTTTGGCCTGCGCGCC
ATAATTTTGCAGCTCAGCGCGCAGTTTGGTCAGCCCTTTCACCAGATTGCCGTCCGACAG
GCTGCGGATAGTCCTGATGGCGAACTGCAACTCTTTCGGCGTCCCGACCTTGAGCGCCCG
GATAATCGCCCGCCCGCTGACCTTCAGCGCGTCGCCCAATCCTGGAATTACCCCTATCGC
ACAGAGTGCGCCTTCGGCGATATGCAACGGGTCTTCCAGCTTGGCCGGTTCCTGGTAAGA
CTGCCAGCTCCACTCGCCGATCGAATAGACATCCATCGCCTGCCCGACCACCGGAATAAA
GCCCAGCGCGATTTCACAAAACAGCATCAGCGCCGCGTTGTCATCCCCGCCTTTGTCCGC
CACTTCCGCCGCCAGGCTGTGATGGATTTTGTTAATCGCCTTCTTTAGCTGACGACTGCC
GTGGTTAATACGTTTATCCAGTTCCCAGAAGCGGTCATAGGATTTGCGGTACTCCTTGGG
AATGGAGGTAAAAATCCCCGCGCCGTCGACATCCACATGCCGATCGCTGCTGTCATCCGC
GTCGTAGGTCACCAATCCCTGCTTGCGCAGCAACAAAAACAGCGTGAAATACTCTCCCGC
CAGCGTCGCATAAGCCGGATTTGACTGTAATACCGGGTTGTTTTCCACGGTTTCACGGGG
TTTGAAATCGTCGGAGCCTTCATCCAGCATCAGCTCAAACGTGCCGCATCCCATGTCGTA
AATTTTGCATAACCCTTTGGCGTCGGTTTTGCCGTGGATTTCCGTCTTATTGCTATCAAT
CAGGATGAACGGCGCGTTAGGCACCGGTTTCCCGGAGTCATAGTGGTAGTGAATCAACAC
TTCGCAGCCGCATTTGGCGCAACCGCCTGAAATTTGGTTATCCGTGGCAAAATTCTGATT
GGCTGCGTCTTCACTCGACAGCAGCGTCGCCTTTTTATCCTGACTCATGACAAGTCATCC
TTTTTCGTTATGCGTCGTCCAGTTGGTCAATCGCCGTCTTATACAGGCGGTCCATACGGT
TTTGCGCGCCGATATACTCCGGCTGTGCCAGAATCGTCTGCGCCCACGGCTGGTGGATAA
AGGCTGGTTCCAGCTCGGTGGCCAGCGCCAGATAGCGCACGATATCGCGGTCGTTATTAA
ATCCCTGAATACGGGCCTGTTCGGTCTGCTGACAGGTGAAATTCAGCAAGCTGTCGTCAT
CACTGTTCTGCCAGCGCTGGTGATGCGTGCGGAGATGCGCCATGTAGCTGTCCAGCGCCT
GACGCGTCGCCGGCGCCAGTAGCGCCAGCCACTGCGCCTCGCTGAGCGAGCGCGGCAAGG
TATCGGGCGGGTTGTGTGCGGTTCGTTCGGTCAGCGTCAGGCTCTGTACGGTGCCGTCGG
GCGCCATATCGCAAAAGGTGGCGATCGGGCCGTAGAGCGCGGTGGCTTCTTGCGGCGAAC
TCGCCGCCAGTAGCGGGGAGATCACTTCCCAATCGCTGATGCGCAGAATAGCGCTGTCGC
CTTCCTGGGTGGCGATCAGACTCCACTGTCGCAAGTGTTTTACCAGCTCCAGCAGTTGGT
CGAGCGGCGAGTAAGCCTGCATAAACCCGTCGAGTTGTACTCCCAGTCCCCAGCCTGGCT
GCGTCAACAGATGTTCACGCACCTGTGGCCAGTTGGCCGGATGGACGGGAATGCAATAAG
GCGAGACGGACGCATGAACCTGTCCGGTTTCGCCCCAGTACAGACGGGTTTGTTCCAGAC
TGCCGCCCCAGCGCTCCGCCAGCCAGGGGACCGCATCGTTCAGTGCCGCTTCGGCGACCA
CAAAGCACCCGCCTGCGGCCAGTCGCGCCTGCCAGGCCGCTTCCGTTTCCGGTTGCAGAC
TCAGAAAAGATTGAGACAGCGTCACGGCATAACCTCCGTCGTATCCGGTAATTCGCCCCG
CATCCAGCCGGGCCGGTGATAATGAAGGCGAACGTCTTCCACCTGGGCGGATTCGGATTT
AAAAATCCGTATGCTGTCGCCCAGCGAATAACGCTCGGTCAAATGAATAAAAACAGGATG
ATGATAAAACTCGCTGCCGATTACCCAACGGTGGGCCGACCAGGCTTCACACTCCGTTTC
CAAGGCAAGCGGATAGCGGATGCGGGCCAGCGTAATGCCGCTGAGAAAGTGGCTTTTCAC
CACCTCGATATCCAACTGCATCCAATGCAATGTGCCGGCATACAGAAACAACTCATTCGC
CAGCCGGTGCAGACGGTTGTCGTTGGATAACCGATAAAACTGGTCGCGGTTTAGGGTAAT
CAGATAGTCGTCGTGGGTGGCTTGCGGCACTGGCCGCTCCTCATGTTGGCCCACCAGCGC
TTGATAGCGGCAAGGAACGCTGAAGTCGTCTTCCGCCAGCGGCAGATACAAACCGTCCAG
CAGCCCGATAAACGCCGTCTGTTCCTCGACGTTCAGCGTTTGCCACCACAGCCGCAACAC
ATCCGGTACGTGACTGCGCAACTGCGCCAGCGTGCCGTCCGGATAACGGCAGCGCAGACG
TTGCTGCCAGAAATCAGCCACTCGCGTCAGTGACTGCTCGCTATGCATCAACATCACGCC
CTGATGGCGCGCGGACTGTGTATCCGCCAGCCAGTGCAGCAACGTTTCCCCCGGTCCGCC
CTCTTCCACCTGCACCACCATCGGCGCCCAGCGCTGCCAGTCGTCGCCGGCACCCTCAAA
GCGCAAGCGTTGCCATATCTGCGCTGACCGTGGTTGAAACGCACGCCAGAAATCCGGCAA
TGCCGGATAACGCATCGGATCGACAATGGCATACAGCGGCAGCGAGCAACGCTGACTGAG
TTCAAACAGGGTATAGCCCGTTATCGTCATGATTTTTTCACTGGGATAATTAATCGGTAT
GTAAATAAGGAAAAACCGGAATGAGAACAGCGACAAACCTCGGCAGAGGAAATAAACCCC
ACCACGATGACGAACAAAAAAATAATATATTGCTATTGAAATACGGACAGAATTACCGCG
ATGTCTTTTTTAAAGTAATTCACCTTTGGCTCGTCGCTCCCTGACTTCTGCCGGAGATAA
GGGGGGAAATTTTACCCCACGCTGTTGCAGCAACTGCTTCACTTTCAGCGCCCAGGGATA
ATGTGGCGAGCGATGATCCATCAGCGACAAACTATCTTCTACTGTCCAGGCCAAACTCGC
ACCCGTTGCAGAATACGTATTAATATTGGAGCCGTGCTCTATTAGCCAGTACGCAATCTC
GTATTGATTAATATAAGCTGCATAATGTGCGCTAGTTGTATGCTGAGCATCAGTCAAATT
CACATCTGCGCCACGCTCTACCAACAGCTTAATATCCGCCCAGCGTTCTTCAGCTATCGC
ATTAAATAACGCAGGCACTTTATTGTGATCACGGGAATTAGGATCGCCACCGGCATCCAG
CATCATTTTCAACCATTCAGGCGATTTCGCACCAGCCACCATATTAACGGCTGACGAACC
CGTACCCGTTCGGAAATTAGGATCAGCACCCAGCTTTAACGCCAACCTGGCTCCAGCCTG
ATCCTGCTGCATCACCAACCACAACAGCGGGGTAATACCTTCTTCGCCTAACACATTCAG
GTTTAGCCCCTGTGCCAGTTGTTGCCTGGCCGCGGCTTCATCCCCTTTCTGAATGCTGGA
TAACACCTTAACCATCGGTGGTTTGAAAAATTCACTGGCCTGCATGCTGCTTCCCCCCGC
CTGACAGGCGGTTAACATTCCAATAATCAGTATTCCCAGCCATTTGAGCCATTGCATCAT
GCCCCCTTGAGTGTCTTAGTAATACTGCCAATATCATCCTTTTTTTGACTTTCGATACCT
GCAATAACTTGGTCCATACCATGGCGTGCCAACGGCGATCCCCCTGACGCAGGAAGTGGC
ATCATATTCCCGGCTGCTTTGGGCAACGCACCACTCAATAATGTTGCCACCCCAGTAATC
CCCCCAATAGCAGCACCGACACCACCACCAACCAATGCTCCTGCCCCAGATAACAACCCA
GGTAATGCCGCTTTGCCATAGGTCTGCACCATGGTCAGGATTTCTCCATCTACCGCCTGA
GTCTTTATTAATGGATTGATTTTTTCCATCGCCAATCCACCAAATCGACTAACCGTATTC
TCATGAAGTCCAGCAGCATTGAAGGTATATCCTTTCAGACCACTAGCACCTACACCAGCA
GAACCAAGCCCACCGCCCAAAGAATGTCCAACAATAACCGCATCAGCAGGAAGAATATCT
TTAACTTGCTTTGCAAGGTACATTGCCTGCTTATACTGTGCTGTATCTTTTCCCATTCCT
TGTGAAAGATTCGTCATCCAGTCCTTGGCCCTGTTACTGCATTATTTGTTCCTCTGAAGG
TAAGCATCGTCTCACCATTAATATCAGATTTGAACAATGCGGCCCCAAAACCGGAATCCG
GATCCGTAAATTTGGCACCAGCCAGTTCTGGAATTTCCTTAGCAGTTAAATGGACCAACC
CAACCGGTGCTTTTGGCAATACCGTTCTGACCTTACGCGCCACCTCATCCACCGGATAAA
CATACTGCGCCGCTTCCGCGCGCAAGATGCTGTCGTTGTTAAACGCCAGTCGGGTGGCGG
CGTCTTTCAGGCCCGGCATGGTCGCCGCCTGTTGCGCCAGCTTAGCGCGCGCCAGATAGC
GATCTTTACGCTGTAATACCGTCAGTGCCTCATCCAGCACCGGCAGCTCGGCGGTCGCGG
CCCATTCCATCATGGCGGGCAGCAGCATCGGCGTTAGCGCCAGCAGCGGAGCGCGGCTTT
TCGCCGACTGTTCCGCACAGGATTTAACCGGCGACTGGTAAGGCGTATCGCCAATAATCA
CATCCCCGCTGCCGGCCGCCACCGAGCCGCCACAGCCGATGGCATCGCCGATACGGGCGG
CCAGCTTGCCGTTGATGATCACCGTACCGGAACCGGCGGAAATCGCCCGGTTGTGAACCC
CGTGCGGCATATTCGGGCATGGACAGGCGTGCAGCAACACCGCATCGCCTTTACGCGCCG
CCGGTTTGCCATTGATAATCACATCGCCACTGCCCGCGATCACCGGGGTGGCAGGAAAGC
AGCCGTGACCGGCACAGCTGTCCCCTAAACGCGCAGCTCCTGGCATGGTGGCTCCTTAAC
GCCGGTCCGGCGCGTCTGGCAGCGTCGGTCTGGTGGGGGCCTCCGGCTCGATCGACACCG
GCGCCGTGCCCGCTCCTGCGGAACCGCCGTCGTTGATTTTCACCACCGTGCCGGAAATGG
TGACGCCGGCACCGTCGATTTTGATAAACCCGCCCGGTGCCTTGATAGTCAGCGACTGCC
CGGCTTCCAGCACGATATCCGCCGCTTTGAGGTAGCTGTCGGTATTGACCAGCACGCGCT
GATGCGCGCCAATCAGCGTCTCTTCCGAACCAGACAGCGTAGTCTGGCGGCTGCCTTCAA
TACGGGTGATCTCTCCGCCGCCGATAAAGCGCTTGAATGATTGGGTGATGCTCTGTACGA
GATGGCGACCAATCGATTGATGATGGTCCTGCCCAATCTGTTCAAAATCATCCTGCCCGA
TGGTGCGATGGCTATGGCGATCCACCCGCTGGAACTGGTCGTTCGCCACACTCAGATGCT
GATCCAACCCGACGCTCTGGCGATGAATGTTGTTGATCACCGCGTCCATGTCTTTTTGTG
CGTGCAGGTAAATCTGCTCCCGGGTAGCCTCATCTTCGAAACGAAGTTCGTTGAAACCGC
TGCCTTTGTGGGTATCGGTACGCAACGTGGTTCGAGTTTTGTGTTCCGGCAGTACATACG
GCGTGGGGTTGGTGGCATGGAAAGTCCGACCGGTGATGAGCGGCTGGTCCGGGTCACCCT
CCAGAAAGCTCACCACCACCTCATGGCCGATACGTGGAATGGCGATTAACCCGTACTGAC
CGCCGGCCCAACCCTGACTGACCCGCACCCAGCAAGAACTCTGGTCGTCGCTGGCGCCGT
AGCGATCCCACGGAAATTGCAGCTTCACCCGCCCGTACTGATCGCAGTAAATTTCTTCGC
CCGCTGGGCCCACCACCGTCGCAATTTGCGGGCCGTCCACCATCGGCTTGTACGGCAGCG
CCGCCCGCCAGGTGGTGGTGCCTTTCACCACCTCGAAACTGTTGCTGAGCGTGGTCGGCT
CGCCGCCGCTTTCCTCTTCCAGCGCCTGCGGCTGCTGCCCGCTGTGGGTCACCGCCACCA
CCTGCCAGGCCAGGTTAAACGCCGGGTTCGGATGCTCGGTGAGGGTAAAGGTGCTGCCCG
GCATCAGTTCGGCGGCGTTGGATTCGCCACTGCCGGTCATCGCCCCGGCACGCAGCGCGT
CCAGCCGGTAGCCGGTAAAGGCCTTGCCGCTCGGGTCCTGCTTGAAGCGGCCGGGGTAGT
CGAAGTGCTGGTAGGACTCGCGCTGGTGGTCCAGCTCGCTGCTCATCTTGTTGTGCAGCA
GCCCGTAGGCCGGGGTTTTGAAGCTGTAATCCTTCAGCGCCACCTCGGCGGTGCTCACCG
CCTCGGCGTAACGGAAACGGCGCACATAAGCGCCTTCCGACAAGCCTTGCGTGGCGAGAT
TGAAGAACAGTTCCGGGCCTTTGCTGAGCGCGCCGGCGTCGTCGGCAAACACCACCCGAT
GCTTGCCGGCTTCGAATTCGTGGAAGTAGAACAGCCCTTCTTCCGCCGCCAGCCGGTTGA
TGAACGCCAGGTCGCTTTCGCGGTACTGCACGCAGTATTCGCGCACCGCGTGTTCATGGC
GCAGGGCGAAGGCGTAATCGGTAATCCCGGCTTCTTCCAGCAGGGTGCCGATAATCGCGT
CCGGTTTCTGGGTCTGGAAGAGTCGGGCGTTGGTGCGCAGCCCCAGTCGCCACAGCGCCG
GGCGCACTTCCGCCTGATAGCGGGTGCGGCGAAAACCGGTGTCGCCCTGGGCAAAGCGGC
TGACGATGCCGCTGACCCGGCGCTGTAGCTCGCCTTCGTACCACACCGTCAGCTCGCACG
GCTGGTCCAGCACCGCGCCAAAATCAATATCCGCCTGGCTGCTGGCAAGGCTCAACGACA
GCGCGAACGGCTGGTTCAACGCCTCTCCGAGTTCAAAATCCACCACCGCGAAGGTGGTCT
CCGCCAATGCGCCGATTTTCACGGTAAACTGCAATCCTGTACTGTTGGCCACCTTGCTTC
CTCCTTTCCCCGGCTCCATAGCTACCGCACACCCGGCGGATGCCGTGCGTCAGCGCAAAA
TCATGATGAATACGACTGCACTCAGCGATGGGCACCCCATCGCTCAGCACAGACAAAAAC
GGAAAAACCCGGACCAAAGTCCGGGTTAATAGGCGATTACGCTTCGACCGGCGCGCGCCA
GTCGTCGGAACCGGAGGTGCCGGCAACGGTGTGCTCCCAGTCAACCTTGCGGTACGCCAG
CGACACTTCAATAAGCTGGGTGTAATCCTGCTTGGACGGGTCCTGGCAGTGCGGCATCTG
GTTGTTGATGTCGACGATGGTGGCATCGGTCAGGGTGGTGGTGAAGAAATGCTCCTGCTT
GCCTTCGACAGAGGTGCGGTACCACTTCAGGGTTACGGTCGGCAGCATTTCGCCGGACGC
CAGCGCGTTATACAGCAGCGGCACGGCTTTGTTCAGCGCCACGGTGAATTTGAACGGCTT
GTGCACGCGCTGACCGGACGGCTGGCCGGACTGCGGGTCGGTCGGCACGGTCACGATGTG
GTTGAATTCCTGAACCAGCATCTCATCTTCGTGGCCCTGCACGTAGATGTTGCCGACGGA
GTCGGAAGTAAAGGCACCGGCGGTGATATTGCCCTGAGTTTTACCTTCGATGCTGATATA
GCATGGAGTTGGCATAGTCTTGCTCCTTGTTGTTGAACGGTTAGGTATGACTTCGCCCGT
TCATAAAGCAATGACTATGCCAGTTTTTATTTCATTGTTTTTAAAGGTAAAAATGACATC
GTCATCTTCCCTAAGCCAAATTTGAGCAAAAAATTGCGCAGACTTCCCGAATCGTTTGCA
AACATTGCGCAAACAGGGATTTATGCTGATAACTGAGCAAAAAATTGCGCAGGTTTTGTC
TTTATCCTTTCGGTGGTTTTTTTATAGACTAATGACATCCATTTTTTGTGATAACCATCA
CAAAATTATATCGGTACGATCGCCGCATTCCATGAGCCTGACTTTTCAAATTCACTTTTA
TCCCATCGTGCCGTGATGTGCGCTGTGCCACAATGGACGCACTGTATGGCGTCGGCCATC
GCATCGGAAAAAAGGAGTGAAGATGAGTTATGCACCTGGCGCAGGCCTGTCCGCCAGCGA
GGCGCTGGACCAGTTGGAAGCGCACTATGATGCCGCGGTCAAGGCGTTGCGCACCGCGAT
CGTCGATTTTATTACCCACGGCACACCGCCGGATGCCGCCGCGCGCGCCAACGGACTGTT
TGTCTACCCGGAGCTGCGCATCAGCTGGGACGGGCTGTCCCAGAAGCACAGCAAAACCCG
CGCGTACGGCCGCCTTACCCACGGCGGCAGCTACCGCACCACCGTCACCCGGCCGCAGTT
GTTCCGGCACTATCTGGCGGAACAACTGGCGATTCTGGAAAACGACTATTCAGCCACCAT
CGAAGTCGGGCCTTCGGACAAGGAGATCCCTTATCCTTACGTGATCGACGGCGCCAATCT
GGGGCTGGAGCGTTCGATGAGCGCCGCGCTGGCGCAGCACTTCCCCACGCCGTCGCTGGC
GCTGATCGGCGATGAAACCGCCGACGGCCTGTTGCAGACGCTTGACCATTTCCCGCTGTC
GCACTTCGACGCGCTACGCACCGATTTCTCGCTGGCGCGCCTGCGCCACTACACCGGCAC
CCGTGCCGAACACTTCCAGCCGTTTGTGTTGTTCACCAACTACACCCGTTACGTCGATGA
GTTTGTACGCTGGGCCTGCGACCAAATTGCCGATCCATCCAGCCCGTATCAGGCGTTGGC
GTGCGCCGGCGGCGCGCTGATCACCGCCGACACCGACAATCCGCAGCAGGCGGTATCGGA
CCTGGCGTGGAAAAATCATCAGATGCCGGCCTACCATCTGATCTCGCGCGAAGGGCGCGG
CATTACGCTGGTGAACATCGGCGTCGGGCCGTCCAACGCCAAAACCATCTGCGACCATCT
GGCGGTACTGCGGCCGCACGCCTGGTTGATGATCGGCCACTGCGGCGGCCTGCGGGAAAG
TCAAACCATCGGCGATTACGTGTTAGCGCATGCCTACCTGCGCGACGACCACGTGCTGGA
TTCGGTGTTGCCGCCGGACATCCCGATTCCCAGTATCGCCGAAGTACAGCGCGCCCTGTA
CGACGCCACCAAGCAGGTGAGCGGCATGCCGGGCGAAGAAGTGAAACAGCGCCTGCGCAC
CGGCACCGTGGTCACTACCGACGACCGCAACTGGGAACTGCGTTATTCTGCTTCGGCGCT
CCGCTTCAACCTCAGCCGGGCGGTGGCGGTAGACATGGAAAGCGCCACCATCGCGGCGCA
GGGGTATCGCTTCCGAGTGCCTTACGGCACCCTGTTGTGCGTGTCGGACAAACCGCTGCA
CGGTGAGATTAAACTGCCCGGTCAGGCCAACCGCTTCTATGAAGGCGCGATTTCCGAGCA
TTTGCAGATCGGCATCCGCGCGGTGGACCTGCTGCGCGCCGAAGCGGAACACCTGCACTC
GCGCAAGCTACGCACCTTCAACGAACCACCGTTCCGGTAAATAAAACCGCTCCCGGTCAA
CGGGAGCGGTTAACCTTACCCCTTCACCGTATCTTCGAGGAAGAAACGCCCCAGCGGGTT
CTGGTAGAAACCGCTGATGTTCTTGCGCGTCACATTACGGTACGGGCTGTAGTAGAGATC
GATCCAGTTGGCGTCGTCTTTGGCCATCTTCTGCAAGTCGATATACATCTGCTCACGCTT
TTTCGGATCCAGTTCCACCCGCGCGGCGGCAACCAGTGCCTTGACCTTGTCGTTCTGGTA
GCGGGTCATGTAGTTCATATTGCTGTCGTGACCGAGCACAAAGGTGGTTTTCTGATCCGG
GTCCAGAATGTCATTGGTCCAGTAATTCACCGACACGTCAAAATCGCCCGCCACCAGCAT
GCTCCAGCTCTGGCTGGGGTCGACCTTTTGCAGATTAACGGTAACCCCGGCTTTCGCCAG
TTGCTGTTGCAGCAGCACGGCGATTTGCTCGTCCACTTCATCCCCGGCGTTGACCACATA
ATTCAGTTTCAGATCGGATGCGCCCGCCGCCTTCAGCATCTGTTTGGCTTTTTCCGGGTC
ATACGGGCGTTGCAGGTTGTCGGCGTAGTAATAGAGCGCGCCTTTGGGAATGTAAGAATT
GGCGACCGTGCCATAGTTAAACGTCACGGTCTTGACGATGGCGCTTTTATCGATCGCATA
ATCCAGCGCCTGGCGCACTTCTACCTTGCCGAGCACCCCATGAGAATGGTTAATCAGCAA
GCTGTCTTCACGGGTGGACGGGTCCAGCGCCACCTTGAGGTTGGGGTCTTTCTGCAGCGA
CACGAGACGTGAGAACGGCACCGACAGCGCCGCATCCAGCTCGCCGGCCTGCACTTTCAG
CATACGGGTATTGTCGTCTGGGATCGTCTGCCACTCCACCCCGTCCAGGCTGACGTGGTC
CGCCTGCCAGTAATAGGGGTTTTTCGCCAGCACAATCTTGTCGCCGCGCGCCCAGGACGT
AATGACAAACGCCCCGGAGCCGATCGGCTTCTCGGCAAAGGTTTCTTCACCCAGACTGCT
GACGACTTTCTCCGGCAACACGGAGGCATTCGGCAACGCCAGCTGCGACAGAAACGGCGC
GGAAGGCGATTTCAGCGTCACCACCAGCGTATGCGCATCCCGCGTCTCCAGCTTGTCGAT
GATGCTGTAAGAATCACGCCACAAGGACTCCTTGCTGTCGCGGATACGGGTCAAGCTGAA
CACGGCGTCCTGCGCCGTCACCGGCGAGCCGTCGGAAAAACGCGCCTCGCGCAGCGTGAA
GGTGTACACCTTACCGTCCGGCGACACCGTCCAGCTCTGCGCCAGCCCCGGCTCCAGTTT
CGTGCCGGTTTTATCCACCCGGATCAGCACGTCGAACACGTTCGAAAACACCCAGTTATC
GGCGTTCTGCGCCGACTTAATCGGGTCGAAGGTGGTGCTGTCCTCACGCCGTCCGATGGT
GAGAATCCCGGCCGCCTGCGCCAGCTCGCTGACCAGGCTGAGCGCCAGCAGCACGCCAGC
GGTCGCCACATTGCGTTTATCTATTTTCATGGCACGACTCCCCTGTTGATAAAGTGGGTA
TGGTTATGGGTGGTGAAACAGTCCCTGGTGCGGCAATAACATCGGATGCGGACACCGACG
CGCCAGCCTGCTGCCACTCTCCGGCGCGCAGGCAGGCGACTCGCTGGTGTTCCTGCTGTT
GTAATGACGGTGACTGTTGCCGACACGCGGCAACGGCGTGGCTACAGCGTGGATGAAACG
CGCAGCCGGGCGGCAGCGCCAGCGGGCTGGGCGGCTCGCCTATCAGGCCGTTCGCCGGCA
GCGGACGGTTAGGATCAATATCGGGAATGGCGCTAATCAGCGCGGCGGTGTAGGGATGCT
GCGGCTGGTTGAACACCGCTTCGGTCGGGCCTTCCTCCACGATGCGCCCGAGGTACATGA
CCGCCACCCGATCGCACAGCCGCCGCACCACCGCCAGATCGTGGGCGATGAAGATCATCG
CCAGCCCCATCTGTGCGCGCAGCGACATCAGCAGGTTGATAATCTGCCCCTGAATCGACA
CATCCAGCGCCGACACGCACTCGTCCGCCACCACCAGTTGCGGTTCCAGCGCCAGCGCGC
GGGCAATCCCGGCGCGCTGGCACTGCCCGCCGCTCAGGTCATGCGGGTAGAGCCGGCCGT
GCTCCGGCCGCAACCCCACCATCGCCAGCAACTGGTTGACGCGCTCGACGGTAGCCGCAG
GCGATAGCCGTTTATGGACCTTTAGCACCTCGGCGATGCTTTGGAACAGCGTCTGGCGCG
GATTGAGCGAGGAGAACGGGTCCTGAAAAATCATCGCCGTTTCCTGCCGCAGCCGGGCCA
CGTCGCTATGCAAGCCATCGCTGACCGGGATGCCGTTGAAACGCACCCGGCCGTGTTTTA
ACGTCTCCAGTTGCAGCAAGGCGCGGCCCAGCGTGCTTTTACCGCTGCCGGACTCGCCCA
CCAGCCCGAGGGTTTCGCCGGGAGCAATCTGCAAACTGACGCCGTTGACCGCCCGCACTT
CGCGTTTCTGCCAGGGAAAGCGGCCCGATACCGGGAACGTGACATCAACCTCTTCCGCTT
CCAACAGCGGGTATCTTATCCCGTTCATCCGGCTTCTCCTTCCTGCTCCGCCAGCGGGTA
ATGGCACGCCAGTTGTCGCGCCGCGTCGTCAGGGGCCCCGGTTAGCGGCGGCGCCTGACG
CTGGCAGCGTTCGCCCGCCCGCGCGCAACGCGGCTCAAACCGGCACCCGTCGCCGAACTG
CTCCGGTAGCGGCGGCTGGCCGGGCAAGGTGCGCAACGGTCCGCTGCCGCCGGCCTGCAT
CGGCTGGCACGCAATCAGCGCGCGGGTATAAGGGTGGCGCGGCGAAGACAGCAGCGCCCG
CTTATCGCCCAGTTCGCACAAACGGCCGCCGTACATGACCGCCATGCGGTCGCAGGTCTG
CGCCACTACCCCCAAATCGTGGGTGATCATGATGATGGCGATGCCCAGTTGTTCACGCAG
TTGCGCCAGCAGCCGCAGGATTTGCATCTGCACCGTAACGTCCAGCGCGGTGGTCGGTTC
GTCGGCGATCAGAATCTGCGGCTCGCAAGCCAGCGCCACGGCGATCATCGCCCGCTGACG
CATACCGCCGGAAAACTCGTGCGGATAATTGCCGGCCCGTCGTACCGGGTCGGGGATGCC
GACCTGTTGCAACAGCGCGACCGCTTCATCGCGTGCCGCGCGACGGCTACGGCCGAAATG
CAGGCGGCGGCTTTCAGCGATCTGCTCGCCAATGGTCATCACCGGATTGAGGTGACTGGC
GGGGTTCTGAAAAATCATCCCCAGTTGCCGTCCGCGTACGTTGGTCATCTGCGCGTCGTT
CAATTGCATCACATCCTGACCGTTGAGCCACACCTCGCCAGCGGCGATGCGCAGTCCTTC
CCCCGGCAACAGCCGCATCAGCGCCCGGCAGGTCAGGGTCTTGCCGGAGCCGGACTCCCC
CACCAGCCCCAGCATTTCGCCTTTCTGCAAAGAAAAGGAAACCGCGTCCACCAGCCGGAC
CCCCTGACGATTCTCCAGCGTCAGTCCGTTTACCTTCAGCAATCCGTTTACATTCAGTCG
AGTCATGGTCGCGCTCCCAGTCGTTCGCCCAGCCCATCCGCCAGCAGGCTGAAGCCCATC
GCCAGCAGTACGATCGCCAGTCCGGGAAAGGTGGTCATCCACCATGCCGTGGTAATAAAG
CTCTGCCCTTCCGCCACCATCACGCCCCACTCCGCCAGCGGCGGCTGCACCCCCAAACCG
AGATAGCTGATGGCTGCGCCGCTGAGCAACACCAGCACGCAGTCGGACATCGCAAACACC
AGCGAACTGGTCAGCGCATTCGGCAACAGGTGGATGAACAACACCCGCCAGTGGCTGTAG
CCCAGGCTACGGGCCGCCAGAATGTAGTCACGCTGCCTGAGCGTCAGCACCTGCGCGCGC
ACCAGCCGGGCGTAGGACACCCAGCCCACCATCGCCATAGCAATATAGAAACTGAGCAGC
CCCGGCCCCAGCACCGCGATGATGGCCAGCATCAACACCAGAAACGGGAACGCCAATACC
ACGTCGATCACCCGCATCACCAGGGTGTCGGTCAGGCCGCCGAGGTAACCCGACAGCGCA
CCCAGCAGCGTGCCGATGCAAAAGGGGAACACCACCCCCAACAGGCTGATTTGCAGGTCG
ATGCGGCTGGCCCATATCACGCGGGAGAAGATGTCGCGGCCGTAGTTGTCCGTGCCGAAC
GGATGGGTGCCGCCCGGCGGTTGCAGGCTGACCGACGGGTCTTGCGCTATCGGGTCGAAC
GGCGCTACCCACGGCGCCAGCAGCGCCACCAGAACCCAGCACAGCAGAATCACCATGCCT
GCCAACAGCGCCGGCTGGCGAGGCCGCCAGAGCGCCGGGGTGAAGCGCGTGAAGACGGCG
GAAACAGTCCGGTTCATAAGCGAATCCTCGGATCAAGCGCCACCGTCAGCAGGTCGGCCA
GCAGATTGACCGTCACGGTGGCGACGGCAAACAGCATCACTACCCCCTGCACCACCATGT
AATCACGACTGAAAATCGCCCGAACCAGCAGTTGTCCCATGCCGGGTAACGCAAACACGC
TTTCGATCACCACCGTGCCGCCAATCAGCCAGCCGATATTCACCGCCAGCAGGTTGAGCG
TCGGCACCAGCGAATTCGGCACCACGTGTCGCCAGAAAATCCGCCGCTCCGGCTGACCAC
GAGCGCAAGCCGCCACCACGTAATCGCTTTTTAGCTCCGCCAGCAGGCTGACGCGCAAGT
TGCGGGTCAGCACCGCCGATAACGCCAGCGCCACCGTCAGGCACGGCAGGAACAGGTGGT
GCAGCCGCTCGGCCCAGTTGCTGCCATAACCCGACACCGGAAACCAGCCCAGCCGCAGGC
TGAACAGCAGGATCAGCATGATCCCCAGCCAGAACGCGGGAAACCCCAGCCCGGCGGTGG
ACACCAGCCGAATAATCTGATCCGTCAGCCCGCCGTGATAACGGACTGCCAGCGTCGCCA
GCACCACGGCCAGCAGCAGGGCAATCAGCACACTGCCCAGCACCAGCAGCAGCGTCGGCT
CCACCCGTGACGCCACCAGCGGCAGGGTGTCGATCTTGTAGACGATAGAGCGCCCCATTT
CGCCGCGCAGCAGATTGCGCAGAAAGTAGAAATACTGCAGCCAGATCGGCTCATCCAGAC
CGTACTGGGCGCGAATGCGGGCGATGGCGTCCGGCGTGCTGCGAATGCCCAGCAGAAGAC
GCGCCGGATCGCCGGGAATGGCTCGCACCAGCAGAAAAGTGATCAGGCTGATGCCGAACA
GCACCGGCAGCATCTGCAACGGACGCAGCAATAAAAAACGGTAACGGTGCATGTTATTTC
CCCCGCCGTGCTGCACACAAACAGTGCACTCTGCCCGGTGCCGGCGTTATCGGGGCCGGG
ACGGCGCAATAACACCGGCGGGGAACAACAGCGCGATCGTCGTGACACTGGCGCATAAAA
ACCTCTATTAACACCGCCTTAATCCGGCACTGGTATTTACGCTAACGGTCGCTCACCGCG
CTGGGTAGTTAGTAGAAATGCTAGTTTTTGCGCGCCGCCAACTGGCACCCAAATTGCATT
AATTCAGGCAATAAACGTCGGGGGTTGTCGTTATCAGCACCGTGACCGGGAGGACAGCCG
TGAGCGAAAATATAGCCATGAGCGAAAAAATAGCCGTAGGTGGGAGAATAGCCGTGAGCG
GAAAAACATCTGCAAGCAGGAACGTCGCCATTTGCGGAGAAACCGCCGCCCGGCTTGCCG
TCCATGACAGTGGCCATCGCGGCGCGGCGGCGTTTGAACCCGCCTTCGGGCAATTGTACG
ACGATGTGCGGCAACTGGGATTTGACGCGCTGATTTACGACTACACGCCGGTCCCGCGCT
CGCTGGAAGGCGAGTTGATCACCCCTTCGCTACTGCGCACCCACAATGTGCCGGATGACA
TGGTGTCGCTATGGTGCCAGAGCGGTTACTATCAGGTCGACCCGGTACAGATCCACGCCC
TCGACAGCTGCGCGCCGTTCACCTGGTCCTACTGTCGGCCGGAGAACACCTCGCTGCGCC
GGGTGCTGAACGAACAGCATCGCCCGGTATCTCACTATATGCAGAACCACAATATGCGGT
GTGGCGTCACGGTGCCGCTGCATCTGCCCAAAGGCGGCTTCGTCACCGTCACCGCCATCC
ACACCGGGCTTGATACCGACAACGAGATTGAGACGGTGCTGGCGCGTATTGGGCTACTGG
CGCACACCTTCCAGGAGCACGTGTTCCCGTTGTTCGACGAAGCCTGGTATCACTGTCGCC
ATGTGCATCTCAGCCCGCGCGAGCAGGAGTGTCTGGCCTGGTCGGCGGAAGGGCTGACCG
CCAAAGAGATCGCCCGGAAACTGCATCGCTCGCTGGCGACCGTCAACCTGCATCTCAACA
ACGCCGCCCGTAAGCTCGGCGCCAGCAATCGCGTACAGGCGGTGGTGCGGGCGATGCATT
ACCGCCTGCTGTAACGCACGTCTCTGCACCGTCACATACACCCGGCGCAGCTGGTGCAGC
GCCAGTCGTGCGGATTGACGGCCTGATAAAAAAAGCGGAAATAATCCTCTTCAATCGGCA
CCTGGTGCAATTCGAAACAGTCCGCCAGCCAGTCGACGTTTTCCAGAATCCAGTCATCTT
CATCCAGCCCATCCCGATAGAGCTCGTCATCCGGATCAATCACCGAATAAATACCCAGCG
TTGCCAGATGCTGTTCACGGTATTTCTCCGGTAATTCAAACTCACGCTCCAGATAATGAA
TGATCCAGTGACCGTGACACAAAAGATTACCGTTCCGGCTCCATGACGCCGTAAAAGGAT
TTGGCATGATTTTCTAAAATCCCATTAATATCATTTTAATAAATATAAAAACCGATAATG
TGCGGATAAATAAACCGGTATGAATAATACAATCTATCAGAATGGAAAAATATATGGATA
TAAACCTATAATACTCAATGGGTAAATAATAAAATCATTGATGAAAAACAATGTAGTTCC
GATTAACAGAGAAATACGGATAATGTCCTCTCGACAAATCCTCGTTATTTAGACGCATCC
TGCCGTCATGGTACAACCTCGTATTTTTGCTAGCTATTCACCGCCATGCGTCGGCGGTAG
CGTGTGCCAGTCCATCATGAAAAAGGTATGCGTTATGTATAACGTCTGTGAGGGGTATGC
CCCTTTTCGCGAGTACCAGACCTGGTATCGGGTCTGCGGCGATCTCGCCTCGCCGCTGAC
GCCGCTGGTGGTGGCGCACGGCGGTCCTGGTTGCACCCACGACTACGTGGACGCCTTTCG
CGATCTCGCCCAAACCGGCCGGGCGGTGATCCATTACGATCAGATCGGCAACGGCCGCTC
TACCCATTTGCGCGACAAGCCGGCCGGATTCTGGCAGGTCGCGCTGTTTCTGGATGAGCT
CGACAACCTGCTGCGCCATCTTGGCATCGCACAGCGCTATGCCTTACTGGGGCAATCGTG
GGGCGGCATGCTGGCGGCGGAACACGCCGTGCGGCAACCGGCTGGGCTACAGGGGCTGGT
GATTGCCAACTCGCCCGCCTCTATGGCGCTGTGGCTGTCCGCCGCCGCCCGGCTGCGCGC
CGCGCTGCCGCCAGAGGTACAGGCTACGCTGCTGGCTCACGAACAGGCAGGCACACTGGA
CAGCGACGCCTACCGCGCCGCCAGTCAGGTATTCTACCAGCGCCATGTTTGTCGGCTTGA
TCCCTGGCCGGACGAGGTGAAGCGCACCTTCGCGGCCATGGACGACGATCCGACCGTCTA
CCACGCCATGAACGGGCCGACCGAGTTCCACGTCATCGGCTCCATGAAAGACTGGTGCAT
CATCGAGCACCTCCACGCCATCGATGTGCCGACCTTGCTGATATCCGGCGAATACGATGA
AGCGGCCCCCGAAGTGGTGCAACCCTTCGCCGATCGCATCCGAAACAGCGAATGGGTGAT
CTTTAAGCACTCCAGCCACATGCCGCATGTGGAAGAGCGCGCCGCCTGCATGGCGGTGGT
CGGCGAGTTTATGGACCACCTGCCCTGACCCCGCCGCGCACCATCCGGTAGCCACACGCC
GGAGTCCGGAGGTGCGCGGCTTCAAAAAATTGATACGCCGCAAACGTTTATTCACAGAAT
CGTTTTATAAAGGGTGAACCAGTCCACCCGGTGGAGTTGGGACAGTGGTTTCTGGTCCAT
GTTTCTGGTCTATGATGAAAAGGCCGTCACGTTGCCCGGCAAACGAGCACATGCCGGACT
GATGTTCATGGCGAACCAACACGCGATTGACAGAAAGGAGAGCGTTATATGTCAGGCAGT
AAAAAGAAAAAGAGCCCGATCGGCCTGGATGTGCAGCAGTCTGAAAAGATTGCCGCCAAA
CTGAACACATTGCTGGCCAACTACCAGATTCTTTACATGAATGTGCGCGGTTATCACTGG
AACATTTCCGGTGTGGCCTTTTTCGAACTTCACGCCAAGTTTGAGGAAATCTACAACGAA
CTACTGTTGAAAATCGACGAACTGGCGGAACGTATTCTGGCGCTGGGCGGACAACCGCTG
CATGCCTACAGCGACTACCTGAACGTGGCGGACATCAAAGAAGACGTCAACGCCACCGAC
GGCAAAAAAACGCTGGAAGGGTTGCTGGCCGGTTACGCCGTGCTGCTGCAACAACAGCGG
GAAATCCTGACGCTGGTGGCAGACGCCAGCGATGAAGGCACCGCGTCGCTGATGACCGAT
TACATCAAAGAACAGGAAAAACAGATCTGGATGTTCAACGCCTACCTGAAATAACCCCGG
CCTGACGTCTCATCACAGCCCCGCCCGTTCAGGGCGGGGCTCATGCCTCAGCGTTTTTGC
CGCTCACCGGCGCGGCCCTGTCTTGCTTACGGCAGCGTGACGATTTCAATCCAGTTGGCG
CCTTTTCCCGTCGGGAAACGGCCGGTCAGCGTCAGTTCGCCGCTGGTTTGATTAATGCGA
TACACCGACAACTGATCGGATTTTTCGCCGCTGGCGATCAGGTAACGACCGCTGGGATCG
ATCTGAATACCGCGCGGCTGGGTTTCGGTGGGATAGCGCGTCACATAACGCAGTTGACCG
CTCTTGGGCGTAACCCGCAGCAGGCTGAGGGTGCTGCTGGTGCGTTCGGAAACATACAGG
AAACGGCCGTTCGGCGTCAGCCGCAAATCCGCGCTCCAGATTTTGGGGCGATTATCGATG
CCCGGCGCTTTAGGGTCGACCGTGCCGGGCTGCATTCCCGCATCCGCCGGGAGGGAATCG
GTGTAATCCCTCAGCGTCAGCCGGCCGGTGGTCTTGTTCAGCGACAGACGCGCGACTTTG
CCGGACAACTCATTACTGACGTACAGGGTGCGGTTATCCGGCGACAGCACCAGATGACGT
GGTCCGTTGCCCGGCGGCAGCGCCAGTTCGGCCGGAGAATTAGGGATCAGTTGGCCGTGT
TTGGCATCAAAACGGAATTGCAGCAGCTGGTCGCTGCCCAGATTGCTGACCAGCGCAAAC
CGGTTCTGGCGGTCGGTGATAATGCTGTGCGCATTCTTCCCGGTAGGCAGCACCTGTACC
GCCTCGGCGCTCACGCGACCGTCGGCCGCAATCGGGCTGACCGCCACCTTGTTACCGCCG
TAGGAGGCGCTGAGCAGCCAGCGCCCGGTACGATCGGTCGCGACATACGCCATGCTGTCC
GGCAGCGGCGCCGTTCCGGCCGGGCTCAGCGCACCGGTCTTCCGGTCGATGGCGTAACCG
GCCAGCGTGTATGGCTTGCCGCGCACCGCGGCGTACAGATGGCGCTTGTCCGGGCTGAGC
GCCATCGGCATCACCTGCGGACCGGCGGTCACCGAGCCGGTAGCGGTCAACTGGCCGTTT
TGGGTATTCAAGGTATAGGCGCGGATTTCCCCGTCCCCCGCCGCCGATACGTACACCGCG
ATCACAGCCGACGACGCCAGCGGCCACAGGCTGGTTGCCAGCAGCGCCGCCGCCCCGCCC
CATGTGGTGAGTCTTGTGTGTTTTGTCATATTTTTCTCCCTGATGAGCGTGCGGTTATCC
GCTTATACCCGTCATACTTCAAGTTGCAGGTGCGTTGGCTTTATTACTCGGCCCATCCAT
AGGCCTCGCCCCTTCGGGGCCGCAGCGAGCTGCGTTCAAATCTGCTCCTGGCAGATTTGT
CGCTCACCCCAGTCACTTACCTGAGTAAGCTCCTGGGGATTCGCTGTGTCGCCGCGTTAC
AAGACTCATTATGAGTCTTGCCCTGAAGGGCCAACGCGTTGCGTTGTTCAAAACGCAACG
CGTTTTGTCCTGCAACTCGAATTATTTTGGGTATATACGTCAATTCGTCACGTAAATTAA
AACAGCATTTTAATCTTGAAGAAATAGCCAACGTCACAGAAGAAACAGGAAGGATAGGCC
GTGCGGAAAAACGGTCTTCTGCCAAACCGGCAGAAGACCGTTGGAAAAGCTCAGTGACGA
TCAGAAATCGACATTGACGCCCAACTGGAAGGTGCGTCCCGGCATCACCGCCAGTTCGCG
GTTGTAACCATCCTGAGCGGTACTCAGCGTCAACTGACGGCTGCTCAGGTAGTCCCAGTA
TTTACGGTCGGTCAGGTTATAGACGCCGCCGCTCAGCCGCACATTCGGCAGCACCCGCCA
GTAGGCGGTCAAGTCCACCAGTCCGTACCCCGGCACACGCATGTATTCGGTCGTCGAGTC
GGTCAGCGCCGCGCCGGTATTGTTATACCCCTGGCGGTTGGTGGCGGTGGCGCGCTTGCC
TTTCTGGAAAGTCGAAGTGATGGCCGCGCCGTAGCGGTTATTCGCTTCGTCCCAGGCCAG
ACCGACCACCGCTTTCACTGGCGCTACGCTGTCGAGGTCGACGTACTTGTCGCCCAGATA
GCGGGATTTAGATTTTCCTTCGTTATAGCCGACCGCCAGCGTGGTGCTGAACCCGCCGAG
CGCATCAAACCAGGTGCCCCACTGCACGCGGCTGCTGAATTCCGCGCCGTAGATATAAGC
CTTGTCGCGGTTCTCCATCTGATAAGCGGTGTAGATATTCGACGGTACGTTGGTGAATTT
CTCTGGGTTGGCCGCCCGGGTATAACGGGTGTTGGCGATAAAGTTCTTGTAGTCGTTATA
GAACACCGCGGTGCGGAAAGTCACCCCGTCGGTCACGTCGCCTTTCAGCCCCCACTCATA
GTTGTTGCTGGTTTCGGTTTCCAGATTACCGTTACCGATCAACGCATACTGCGCACGGCC
GGCATAGCTGGAACCCAGACTCCAGGAGCCGTACAGCTGACTGGCGTCCGGGAACTGGGC
GCCGCGGCGATACTGCAGGTAGGTGCTCAGACGCGGCGTCAGCTCATACTGCAGGCTGAG
CGACGGCAGCACTTCGGTGTCGCGGGTGGTCTTGCCGTACAGCGACTGTACATCAGCCGC
GGTGATCACGCTGCTGCCCGTGCTCAGGCTGGACAGGTTGCGCGACTTGGTGCTCTGATG
CGCCACCCGTACCCCAGGGGTGATCGCCAGCGTCTTGCCGGCCAGCTCGACTTCCATCTT
ATCCTGCACAAAGCCGCCCAGACTGTAACTGCGGCTGTCTGCTTCCGGTTGCATGACGAC
ATTAGCCCCCGTCTGCGCCGGCGACTGATGGAACGGACGTTCGGTATCGGACTGTTGGGC
GTTGAAGCCCCAGGTGAACTGGTGCATGCCGACGGATTTCAGCAGGCTGGTTTCGACGCC
GTAGGTTCTGACGTTGTAGTCGGAGTTGACCTTCTGCATGCTGCCGTCGTCCAGCGGCAT
GTCAGTGTCATCTTTCGCGGTGGAACGCTGGGCGTAAAGGCGGGAATCCACCGCATCCAC
CCAGCCGGCATTGGTGGCGGAGGTCCAGTTGTGGCGCAGGCTGCCGCTCCAGCGCTCGCT
GTCGCTGTCCTGCTGCGAGGTGCCGACGATGCTGGTGCCGACGTTATTCCAGCCGTCGTA
ATGGGTGTGCGACGTCTTGCTGTAGTAGTCGAGCGTCCCGGTGAAACGGTGCTGATCGTT
AGGCTGCCAGATAGCCGAGGTCATCACCGCCGTCGAGTGCCAGTTGAGCGGATAGGCGGA
CAGACGGTCGCTGTTGGTACGGGTCTCCTGACCATCACGGCGGCTGACCACCGCAATGCC
GCGCAGGGTCTGATCGCCGCCGGCGACCGTGACGCCGTTGTGCCAGCTGCGGCTGGCGGA
ATCGTAGTCGCTCTGATACCCGACATAGTGGTCTTTCTGCGCCGATAAATACTGATCGGG
CGATTTGGGGCGGAACGACACCGCGCCGCCGATGGCGTTATTGGCGCGCTCGATCGGCGT
CGCGCCGGCGTCGATGCTCACCAGTCCGTACATGTATGGATCAATGTAATCACGGCCGAT
GCCGAAGGTATTCAACCCCGGACGCCCGGCATAACTGCGGCCGGTGGCGTTGGGCAGCGG
GATGCCATCTACGTCGATCGCCACCCGGTTGCTCTCCAGACCACGGATGTTGTAGCCAGT
GTACCCGCCGCGATCGAACCCGCTTTTACCCGCGCCGGAACCGCCGCTGACGCCGGTGGC
GCTCACCAGCGGCTGATAGCGCATGATAGAACCGAAGTCGTTGCCTCCGTGCTTTTGTAT
ATCGCTGTCGGTCATGGTGATGGTGGTGCCCGGTTTGGTGACGCGCGGCGACATCACCGT
CATCTGATCGCCGGACGACGCAGCGGCGGTGTTGTCCGCCGGCGCGGCTTTTTTCGTCCC
TCTATCCGTCGTGGTCGGTGATGATGTCGTCGTGGTCGGTGATGTCGTCGCGGTCGGTAA
TGGCGTCGTAGTCGATGATGCCGCTGTGTTTGTGTCCGCCGCCAGCGTCGGGCAGGCGAG
ACCGGTCAATATGCCGGTCAACATGAGCCGGTTTAACCCGATGCGATGCTTTTCTTTGTT
GTGCAAGAACATACTGCAACCTCAATAGTGGATGTCGTTATCTTCTTGCTCAGGGATTGC
CAAACAGTATTAATTCAATCAGTTACGGTTGCATACCCGTCATACTTCGCGTTACCGGCG
CGTCAACCGCTTTCCTGCAACCCGAAATCCATCGGGTACGATCGTTGTTATTATGATTGT
CGAACTTTTTACGTCTTTCTTCATCGACGCGCTTCACCGGCGCGCCACACTCGTCTTTAA
CGGCGCAGCGCCACCTGCGGCATACCGGTGTCGCCGTGCGGGCTGACCAATACCTCCGCC
TGATACCAGCGCTGAATCGCTGCTTCGGTCAGCACCTGTGTCGGCGTCCCTTCCGCCACC
TTGCGGCCGCCCTGCATCACCACTACCCGGTCAGCCCATAACGACGCCAGATTGAGATCG
TGCAATACGCAGCACACCGCCAGTTTCCCTGCGTCGGTCAGCGACTTCAGCAATCGCAAC
AGCCGTTGCTGATAGAACAAATCCAGCGCCGAGGTGGGTTCGTCCAGAAACAGCCAGCCT
TGCGGGCCGTCGTCCCGCCAGAGCTGGGCCAGCGCCTGCGCCAGCCGGACACGTTGCTGC
TCGCCGCCGGACAATTGCGGGTACAACCGCTGGCGCAGGTGCTCACAGCCGGTCAGCGCC
AGTACCGCGGACACCACGTCCGGCTCCGGCGTATCACGCCAGGGGGTTCGCCCCATCGCC
ACCACCTCTTCCACGCGGAACGGCGCAGTCAGCGTATTATCCTGACGCATCACCGCCCGC
AGGCGCGACAGCGCGCCCGGCGACCAGCGTGTCAACGCCCGGCCATCAAGCCGGCATTCG
CCCCGCTGCGGGGTCAGGTAACCGGTCAACAACCGCAGCAGGGTAGATTTACCCGCGCCG
TTAGGCCCAATCAACGCCACCAGTTCGCCTTGAGCCAGCGTCAGCGACACATCGTCAATC
AGGGTCCGACCGGCGGCCACCCGGTAATTCAACTGGTGCGCCTCCAGTGGCGCAAAACGC
GGTTCAGCCATGTTGCCGCCTCAGAATCAACCACAAAAACCAGGGTCCGCCCACCAGGCT
GGTGAGTAACCCTACCGGCATCTCCGCCGGCACCACCAGCGTGCGGGCCAGCGTATCCGC
CAGCAACAGCAACAGCGCCCCGCCCAGCGTCGTACCCGGCAACAGCCAGCGGTGATCCGC
GCCCAGTAGCAGCCGCATCAGGTGCGGCGTGATCAGGCCGACAAAAACGATGATCCCGCT
GACCGACACCGCTGCCGCCACCAGCACCGCGCACAGAATGACGATCCGACGCCGGGTGCG
GTGCACATCCACCCCAAGGTAGTGCGCTTCCTCATCGCCCAGTTGCAGCAAATTGAGCGG
CGAAGCCAGCCGTTGCAGCCACCATACGCACGGCACCACCAGCGACGCCACCGCCGCCAC
CGTCACCCATTGCGCCTGTGCCATACTGCCCATGCCCCACAGCGACAGCTGACGCAGTTG
CTGATCGTTGCTGATCCACGCCAGCAGGCCGGTGGCGGCGCTGCCGATAGCGTTGATGGC
AATACCGACCAGCAGCAGGCGCGACAGGGAACGTTCTCCCGACAGGCTGAGGGAGAACAG
CAGCAGCATGATCAGCAGGCTGCCGACAAAGGCGGCCAGCAGCGGCAGGTACAGCGCCAG
CAGGGTCGGCAACGCCAGCGGAAACAGTATCGCCAGCGCCACACCGACGGCCGCCCCGCT
GCTGACCCCCAGCAATACCGGGTCCGCCAGCGGATTGCGAAACAGCCCCTGCATCCCGGC
GCCGGACAGCGCCAGCGCCATTCCCACCAGCAACGCCAGCACCACCCGCGGCAGCCGAAT
ATACAGCCACACCTGCCACGCCATACTGTCGAGCGGGAGGCTGACCAACTGCGTCAATGA
CACCGGCATCGCGCCGCTGCTGGCGGCGATTACCGCCAGCAGCGCCAGTGCGCCCGCCAT
CGACAGCAGCATCAGCCGGGGATGCTGGCTCACTTCGCCGCATCCACCGCCTGACGCAGG
CGCAACAGCGCCGCAGGCGTATCCAGACCGAAGCCCAGCAGCGCCATGTCGTCCACCACC
AGCAACCGTTTGTGCTTTCCTGCCGGCGTCAGCGCCAGCCCCGGCAGTTGCCAGACTGCC
GCGTCGCCGCCCAAAGATTTAGCGCCATCGGTGGTGATCACCACCCAGTCCGGCTGGCTT
GCCACCACGCCTTCCTGCGACAACGGCTGATAACGGTTGAATCCTTGCATCGCGTTCTGT
AACCCGGCGGCGCGAAACGCCGCGTCCGCCGCAGTATCCTGCCCGGCCGCCATCGCGCTC
ATGCCGCCATGACTGAGGATGAATAACATGCGAGCCGTCGACGGCTGGGGCGGCACCGCC
GCCAGTTGCTGTTTCACCTGTTGCACCAGCGCCTCGCCGCGCGGCGTCACACCCAACGCG
CCGGCGATCGCCTGAATCTTCGTGCTAATGCCCTCGACCGTTTGCGGCTCCGGCACCGTC
ACCACGCGCACGCCCCGGCTGGCCACCTGTCCCAGCACCGTGGACGGCTGCGCCAGCGCG
CTCGCCAGCACCAGCGTCGGCTGCATCGACAGAATCCCCTCCGCGTTAAGCTGACGCATG
TAACCAACATTCGGCAACGCGGTTACCGCCTCGGGATGCAAACTGGTGCTGTCACGCGCC
ACCACCCGATCGCCCGCCTGCAATGCAAATACAATCTGTGTAACATCGCCGCCAATGGTG
ACTATTCGATCATTGGTCACTATCCGATCAGTAGTCACTATCCGATCAACAGTCACCACG
CGATCGGCGGCCAGCAGCGACAACGGCAGCCACAGCAACATCAGACACAGCGCTCTCATG
CCGCTACCTCCGGCGTCACCAGCGTCATCACCTGCTCGCGCCAGCGCGTTTGCTCCGGTT
CCCCTTCCGAGCGCTGGCCGAACAACTGGGCGATCGGCGTACCGTCGGCGGCGAACAGTT
CCAGGCTGGTGACTATGCCGTCGTTGGTCGGTTTACGGGTGACCCAGCTTTCAGCAATGG
CGTCTTCCACCAGGTGCAGCGTGAAGTCACGATTGAACACGTTCAGCCAGTTCTCCATCG
GCGTCACCTTTTCGATCACGCCGGTGAAAATCTGTACGCAACCGCGGTTGCCGACAAAAA
TCATGATCTCGTTGCCTGCCTGCTGGGCGGCTCGCAGCAACGTCCCCAGCGCCTGGTTGT
CCACCTGACAGGCCAGATCGTCGCTCACCGCGCGAAATGCCTGCGGGCGAGTGATCTGGT
GCCGTTTAAGCAGCGGGAAGAACTGATGTACATCGGTCATCGCCCGCCACTCCTGTTCAA
GCAGAGCGGCGTCCAGCGTTGCCACCGGCGTGTCGACCGGCGCAGGCTGCAGCGCCAGCG
GTGGGTTATCCGCCAGCGTGAAGCGCGCGATCAGCGCCTGCCAAGCGGTCAGCTCCGTGT
TGTCGGTGGCGTAGACCTTGAGTACCGCGTCGCCGTGGCGATCAAAAAACTGAATGCTGT
GACGCTCGCCGCGTGCGGTCTGTTCGGTCAGCGCAAACGCACTGCCCCACTGTTCGGGAA
ACAGGCGCAGGTCCAGCCCACGCGGGTTGAGCACCAGACCGACGTGTTCGCCGATGCGCT
GGTTACGGTAAACCCCGACCTGCTCATGCACCGCGTATTCATTGCGGGTGATGGATTTGG
TTTCGCCAACGGATTCCAGCCCGGCCAGCAGCGCACGTGTGTCGCCGGACAGTCGGCGGG
CGTCGTGCCCGACGCGCAGCGATGTCAGCTCCGCTTCGCTCAGCCCCATCATGCGGGCCA
CATCCCGAGCGTACTTACGCGGGTGCTCAACTTTCAGTTGCAGATAGTGTGTGTAGTGAT
GATGCATATGCCAAAGCTCCCTCGACAGCGCCGTCCGCTGGCTACGGTATTGATGTGTGG
ATTAGCCAAAAGTTAATAATAATTATTATCATTACGTAAAAGTGAAAACAAGACACATTC
GTAACAACAGCATTACTAAACCATTACACTCCACGGGGACAAACCTGTGTTGCTGACCTG
CCGACAGAAAAATCGAATCGATGCGTAAAAAAAATCGGCTACGGTTTTCAAATTCAGTTT
TTATTATGATGGAACAATACTGTCAGCGGTTGAACTTGCCATTTAGCTTATTAATGAAAA
TCAATCGATTGAATTTTCATCTCATGACGCATAAGTATTATTTCACGTCATCATTAACAG
CATTGAAATTAAAATGGCATCAATTGACAAAAATACCCTCACCTGGCGTCTATGATAAAT
AGACTCAACAGAGAAACAGTCATCACTCTTTTTCCACGGCACTTAATTCTGTTGAAATAA
ATATAAACACCTTAACTATACCCAAAATAATTCGAGTTGCAGGAAGGCGGCAACCGAGTG
AATCCCCAGGAGCTTACATAAGTAAGTGACTGGGGTGAGTGAGGGCAGCCAACGCACCTG
CGACTTGAAGTACGACGGGTATAAAGATGGAGTTAGCATAATGAACATGATAATCAAAAG
CATCGCGGCGTGTGCTATTGCACTGGCGTCTTTCAGCACGCTGGCCGCGCAGGAAATAAA
TCGTGAGCAAGCGGATAGTTATCAGAAAGTTGGGATGATTACGTCAAATAATACGGACTC
GCCAATGGATGCGGCCCACGAATTATCACAAGCCGCAGATGAACTGGGCGGAAAATATTT
TGTCATTATTTCTATGGATAACGACGATCTGGTGCGCTCCAGCGCGATTGTTTATAAATA
AACGTTAGCTGGAAAAAATAATCAGATTAAGTAATGACCAGGCCGGCGGGCGCACCTGCC
GGCCTGTTTGCTATCGCCGTAGTCCAGCGGTTGCCACGACGAAAAATCTTCCTGTGGCAA
CCGTCCTGAGGCGCTTAGGCATTTCTGCTGTACGATCTCTTATTATACTCTCCTCCCGGC
CATTAAGTTTAAATCAACCCCAAACAGACCTGCGATAACCCGGTATTTATTATTTTCACT
AAATCAATGCTCAACAACGCGGGGGTTATGATTTTTATTTCCCTTTCCCTCTTTATACTC
CACGGTAACAGAAGGCGTGAGGTCAGAGATAAAAACACCTTGTCTTTCTGCGTGGCAGGG
TTTCCGAGCATGCGTTTACGGGAATGCATCAGTACCGGCATTCGCTCCCCTGTGATTATT
TTTACAGCACTATTTCACGGGGAATTAAAATGAAAAAAATATCTGCATTGTCGCTTTTCT
TTCAACTGCTAAAGGGTAATTTTTTCTCTGAGAAGATCTGGCGAAAGACAGATATAAAAG
CCAAATTTTTGTTGCGCTCATTATTAATGCCGTCAATTACCTTACGCTATCTGAATAATA
TTATTGATATTCCCGCAATGCAGAAAGCGGTGAAAATCCGGCCGATGCTGCCGACCAAAA
TTCACCGCCCTTATCTGTCCGCCACGCTACACGCTACCGAACGCGCTGACGCCATCTGTA
CCCATTACACCTTCGTGGATCAACTGGCCAACCCGTTTCTGAAACAGGCATTTCTCAGCC
TGGATGACTATTGTCTGGCGCGTTTTTCCGGCAAGAACGGCGAAAGTTTCTCACTGATTT
GCAGCACCTCGCGCTACGACAAAGAGGGCGAGGCCACGCTGCGCATCCGTTTCAACGATG
TAGTGCTGGCGTCGCTGACCTTCTCGGTGCTGCGCGACCAGAATCAACTCACCATCATGA
TTGGCGGTTTGCAGGGAAAAGGCAGCGACCAGACCCGTGAGCTGACCAAAGACGCGTCGA
AAGCCTGTTTCGGGCTGTTTCCCAAACGCCTGTTGCTGGAATGCCTGCTGACCCTCGCCG
GTCTTACCGGGATCAATCGCATTCTGGCGGTGGGCGATGAAAACCATGTTTATCAGAGCA
TGCGCTACTGCTACCGTAAAAATAAGGTGCGTTTTTCCAGTTACAGCGAATTCTGGCTGT
CAATCAACGCAGACAGAAACGCGGAGAAGTTGTACCAACTTCCACTGACCATTACACGCA
AAACGCTGGATGAATTGCCGAGCAAAAAACGGGCCCAGTACCAGCGCCGTTATCAGTTGC
TCGACGCCATCAACACCCAGATCAGGCACAATCTGGGGCACAGCGCCTCATCCGACACGC
TGCATCGCATCGCCAGCTAGCACGCACCAGCACCGGGGGAAGTGACCGCCCCCGGTACGC
ATACCCACTACGCAAACCCGCCATTGCTGCGGACCACCTGACCATTAACCCACCCCCCTT
CCGGCCCGACCAGAAACGCCACCACGTTGGCGATATCGTCCGGCTCACCCAGCCTTTCCA
GCGGCGTCATGGCCGTAATGGCAGCCACCTGCGCGTCGGTCTTACCATTAAAAAACAGCT
CGGTCGCCACCGGTCCCGGCGCCACAGCGTTCACCGTGACCTCACGGCCGCGCAGTTCGT
TCGCCAGCACCCGCACCAGCCCCTCCACCCCGGCTTTGGAGGCGATATAGGGACCATAAC
CGGGCAGCGATCGGGCGATCACGCTGGTGGATAGCGCGATGATCCGCCCGCCGTTTTCCA
CCTGCCGGGCCGCTTCGCCCAGCACAATGAACGCACCGCGCAGATTGGTCGCGATCATCG
CGTCGAATTGCGCCAAATCGCCATCGGCAATCGGCGTATTCGCCATCACCCCGGCGCTGT
TGATCACGGCGTCGATACGCCCGAATTGCGCTTTCGTCTGCTGAAACAGCGCCGCTACCT
GTTCAGGCTCGTCCACCTGCGCCTGAACCGCCAGCGCGATCCCGCCCTCTTCGCGGATCC
GGCTCACCACCTCGTCCGCCTGTTGCTGCTGCCGGGCATAGTTCACCACCACACGCCACC
CCTGCTGCGCCAGTTTCAGCGCAATCGCCCTGCCGATGCCCCGCGACGCGCCGGTGACTA
TCGCCACGCGGGCATCCTGTGTGGTGCCTTGTTGGTTGTGCTGCTGCATACGCTCTCCTG
TTTTTCCGGGATGAAAAGTGTTCGGGATGAAAACGATCGGGCCTGCCACGACGTTAACAC
GGCGAAGCGGTCATTGCCTGTCGTGCAAGATCCTGCCCGGATAGCGGCATGAGATAAAGG
TGGATAAATGGATATGATTATTCCATTTTTACTAACAGTTTTTTTGACGCAGACGAGTTT
TGACGCAGACGAGTTCTGGCGCAGACGGTCTGGCCGCTCAACCGTGGGGCTGATAGCGGT
GAACCAATGAAAACGCCGCGTTCATGACCGTGGGAAGATGATCGCAGGCGATCGTGTCGG
GCTGCAGCACCGCTTGCCTGATAACCTGTTCGGTCGATGCGGCGACGTGGCGCTGCCATC
CTTGCCGATCGAGTATGGCAAACCCCAGCTCACAGGGTAATCCGCCTGACAGGCGGTCAA
TCACCACCAGTTGACTGTGCCGCGCATTTTCCCCGATGTACCGCGACAGCGCCGCCGCGC
CAAAAACACGGACCGTTTCCCATACAGGCAGGCTTACCGCCTCCTCCAGCAACCCGGATT
GCGACAGGACTTCCGCCGACACCAGTATCAGCGGGGGCTGATGGCGGATGAAAGTACAGG
CTATCCGGCCCAGGCCGGGAATCGTCAGCCATTCAAAAGGATGACCGGTAATCAGTAAGG
GGTGTGCTGATGGCGTCACTGGCAGTCTCTTCGTATGCCGCTGGATGTTCTGGATGTCAC
CATATTGCATTTTATTATTAAAAAATACAATCAGTGAAAATAACGGACCTTTAATGCGTT
AAAAATATCAAGCTGACTAACACCGAAAGTGACTTTTAGTAAAATAAAGAACAATTGGCC
GGCAGCACTGTCTGCACGGGCGGTAACAGGTATAATCAGCAGTTATTTATTCTGGCTGGC
AAGGAATCATGGCGACCCTCACCCCTTTGCAGGCGCGCATCGTGCGCGATGTCATCAGTT
ATGTCAGGCGCGAGCAACTCGCGGTGGGCCATCATCTGGTCGAGTCGTCGCTGGCGCAGG
CGCTCAACACGTCGCGCACGCCGGTAAAACAGGCGATGCAGTACCTGATGGATAAGGGCA
TGGTGACCTACGACCGCAATCGCGGTTTTTTTCTGACGCAACACGCTTCGCAATTGGGCA
ATCTGGTCGCCGAAGTGCTGGAGCAGGCGGAAGACCCACTCTATCGCCAGTTGGCGGAAC
GCCGCATCACCCGCCAGTTGCCGGAACAATTTTCAGAAATGGAGCTGATGCTCGAATTCG
GCGTTACCCGCCCGGTGCTGCGCAAAGTCTTGCTGCGCTGTCAGCAGGAAGGCTGGCTGG
AACACATGGCCGGCCAGGGCTGGCGCACACTGCCGCTGATCGATTCGGTAGAGGCCTATG
AGGAAAGCTACGCGCTGCGCGCCATTATCGAACCGGCCGGGTTGCTGTCGGCGACGTTTC
ACATTGACCCGCAGGCGCTGGCACATTGCCGGAAACAGCAGGAACACCTGGCCGAAGACG
GTTACCTGACCATGACGGCAATGGAGATGTTTGATACCAGCTCCGGGTTCCATGACACGC
TGGCCGTCTGCTCCGGCAATCGCTTTCTGCTGCAAACCGTCCGCCATCTGGCCCGACTGC
GGCGGCTGGTGGAGTACCGCAAGGAGAGATTTCGCCCGCAGCGGAAACATCAGGCGGAAG
AACATCTGCAAATCATTCGCTATCTGGAGCAGGGCGATCGGCTGAGCGCCGCCGATTTCA
TGCGCACGCATCTGGAAAAAGCGCGACGCCAGGCAGTCAACCCGGCACTATTTATGGCGC
TTTAGGTTATGACCCTTTAGTTTATGACCCTTTAGGTTATGGCGCTTTAACTTATGGTTA
TAGCGCCTTAGCGACGGAACCGTTCAGGCGCAGACCGTGCAGCCGCGGCCATTATCCTTG
GCCCGATACAGCGCGGTGTCCGCGGCTTTCAGCCAGACCTGGTAATCCGCCATGCCGGGA
TGAAACTGCACCAGCCCGACGCTGATACCCACCCGCAGCGCCGGCGCCTGATGCAGTTGT
ATGCTTGCCAGATACTCGCGTAACCGCTGGACGATACGTTCTGCTTCAGCGGTCGGCGTC
CGCGGCAACACCATGCCGAATTCGTCGCCGCCAAAACGGCCCGTGATGTCGGACTGTCGC
AATGTCGATTTGATGCCGCCGCTCAGCAGCAGAATCACATCATCCCCCACGTGATGCCCG
AAGCTGTCGTTGATGCGCTTGAAATGATCGATATCCAGCAACGCCAGCGTCGCCACTTGC
TGGCGACTCACACACTGCTCAAACTCATTTTTCAGCAACTGCTCCCAATGATGCCGGTTA
TACAGCCGGGTCATACCGTCATGGATGCTGATTTCCCGTAGCTGACGCTTATGCTCCGCC
AGCTTGATCGCGGTGCGATAGGTAACCCACCCCACCGATATGGGATAGATAAACAGCATC
GGCAGACAGAAATAGATCTGCTCGGGCGTAGTGGCAAACGCAATCGGCCGGTGAGCCAGC
CAGATAACACCCAACGCGCCGGTCAGTTGAATAGCCAGCCCTTGCACAAACAGCCGCAGA
CCGCCGGCGGCGATATTGTTCATGCCCATCATCGACATGATCAACACCGACGGCAGAGAA
TTCAGCCCCATCATGCCAATCCAGACGCCGCCCATACAGGCATCAAACCGCAGGTTGCCA
TACTCGAACCGCATCGGATCGCCAGCGCGGCGCGCCAGCAATAGCGCCAGATGCGGCCAG
AGAAAACCGTTGAAAAACAATATCCCCCACACCCACGCGGGTTGTGTCAGGTTATACAGC
ACGGCGGTGACATAAAAAAAACCCAGCCCCAGACCAATCATGCGAGGGACATAGACACGT
CTGGCAAATGCCAATCCTGAGCGACGACGATCAATGTCAGCCGGTGTAGCGACAAGTGCT
GAACACATCCCACTCTCCTTCTTATAATCCTTATAACGGCGAACGCGCAGTCATTATTCC
AAATTCCAGTTCAAATCACCTCAGTTAAGACGCTGTTTTTCTTAAAACGGATTAAATCCA
GGCGGTGCTCTGAATTATTGCGGGATGCAACCTGGGTTTAGCCCCAGCGAATAAAGACTA
TTATCGATGTGAAAACAGAGGGTTGGATGACACGGAAGGAGGAAAAGAACACAGGGAGGG
AGGAATGGCGAGGAGACAATCCGGCACGCGGCCAGCCCACAGGGGGAAGGCCAGCCGCGT
TACACATCAGGGATGACCCGGTCCGTTAGCGGGCTGGTAGTGAAAGCCACCCGGCCCGCC
GCCGCCGGGGCCGCCATGACCGCCGCCCGGACCTCCCCACAGAGGAGGAAAAATGCAACC
GCTCAGGGTAGCGATCAATGCCAGTAAACCGACCATTTTGACTACGTTTTTCATGATTCA
CCTCAGTTTCAACGGGTGCATCATAAGAAACCAGCCAAAAGGCAACAAGTCGCTTGCTCC
TAAAAAACCGCTTATTTACAGCCAGTTATATTGATTACGCACTGCTTTCGTAAAACGATC
GCCTTCTTTACACTCCACCCGGCGATCAGCAACTGACCAGCTTCAGTTCGCGCATATCCA
GATAGTCGCCGACGCTGGCGGTGGAGAGATTGAACGACAGCGCAAGCAGCCAGGCGCTGC
GCGGAATTTTCCAGATAGTGCCCGAACTGCCCTTCTGCAATCGATCGCTACTCTGAATGT
AGTCTTTGCCGTCGCGGGTCAGGTCCATCATTACCGGACCAGGACCGTTTTCGCCGTAGC
CATGAAGCTTTTTGGTAATCGCTACCTTGCCGGCGACGGAGGTTTGCGCCTGCCAGGTGA
CCCCGATTTGATCGTGTCCGTTGATCGGTATCAGGAACTGTACCTGCACGTTATCGCCCT
CGGCGATTTTCACAAACCGCCCGTTATCTTCTTTGATGTGCGCTGGGTCGTAACGACTGG
CGCAACCGGCGGCGCCGGGATAAACCAGCGTGCTGCCGCTGTCGTTCAGGGCAATCAGCT
CCGCCATCTGATTGGTAAAAATCAGGTTGTTTTTCCAGCAAGGGCGGTTGGATATCACGC
AAGAAGTCACATTGATGCCATCGGTGGCAAAGCGAATGTTGTTCAGCGTGGTCTGATAAT
CAAACGCCTGATCGAAAATGAGGTAAGGCTGTTCTGGATTCTGACGCACAAATATCGCTC
CGCCGTTGAACACAAAGCTGGCGTTCTTTTTCCTGAGCACCACGGCGGGCTGCTTTCGCC
TCACGTACTCGACGTGGCCGTTGATCTCCACATGCCCTTCGTTAATCAGCGCGATCCCCT
CACAGTAATCAAAGCTGCCCGCCTGCCAGTACACCACGCCGTCCGGATTATCGATTTCAA
AAGCGTACCCGCCGTTTTGCCAGATACAGCCGATGAAGGTGAAGCGCTCGTAGGAATCCG
GCTGGCGGGTTAGGTACAACAGGCGGTCACAGTTATTGAACCCGCAGGAGAACCAGTTCC
AGCCCCAGCCGCCCGCACCGTTGGAAAAGACTTTTCTGAACCCGGTAAAACGGCAGGAAT
AAATGCTCAACAGACAGGACGCATTGCGGTTGGAATTGTTTTCCGGGTTATACGCAAAAA
ACAGATCTAACGTTCTCTTTTCAGAAATAAAATGCACACCGGAAAAAAAACTGTCCACAA
TATTGCTGTAGGCGGCATCCACATCCGGGTTCCCGGTAACCACAACCGCATATTTATCGA
AATTACCATTTTTGGTAAAAATAATTGTCAGCGGACCATGAATAGAAACTTTTGATGCAT
CTATTTTTATTGTGGAAGAAACCTGAACCACGCCTTGTAACATTAACCTGACCTTTTGCT
GGGCATTCGATAAAGACTTTGACTGTTCCAACATATCATTAAGAAGTGTCTGAAAAGGCC
CGGTGGAATCTTTCTTTCCGGAAAAATCAATATCGTAACGGCTGAGATCATTGGTAAATG
CAATCGCATTATTCTCCTGCGACGCCGATGCCGTCGAGGTCACCGCCAGCGATGCCAGGC
TGCCGGCCAGGAAATCTCTTCTATTCATAACAATCTCTCCGATATCAATAAATTCAACAT
GTTAAACATCGAAATTCAGGTGGTGGCAAGTAATGGGTTGATAACCAGCAGGGTAAACAA
TAGCGCCGATGGATATCATAAATTTTCTGCAAAAATAATTAAAAATTTAATTCAATCTGA
TTTATCATCACTGAAAATACACGTTAACTGAGTATGGGGATGGAAAATTGAAGGCAACCA
TAAAACATAATTCTCTTTATTGGGCAATGCTTTGCATTTTCCTGATACCACAGTTTGTGT
TTGTATTTCTCCAGCAATCCTCGCTGGCGCCGGGCATGATGGTCGCCATCACTGCTATCT
ATATTTATGGCTTGAGATGCATGAAGAAATTGACCTTTTCCAGTGGAAAAATCTTACTTT
TTTCGATAGCAGTATTTATATTGTTGGCACAATCCGGTTATATCGCTGCATTTTATGATA
ATTACAAACCACTCTTCACGTTGCCGGCGCTGATTATTATTTTTCTTGGCGCCACGCTAT
TTTCCAACCGCCTGTTGACGGTGCCACCCGCCACCCTCGCCTCCGTTTTTCGGGCCGTCA
CCTATACCCTGCTGTTGCTCGGCTGGATCTCGGTCATCCATCGCATTGATATCGGTAGTT
ACGTTGCGAAACCCAAGGCGGTATTTCCCTTTTCCGAAGAGAGCCATTACGCTCTGACGG
TCGGTATCTTTGTCTGCGCCAGCGGCATTCTGATGAAAAACCGGGAACGCGTGGTGTTGC
TGGCAAACCTGCTGTTACAGGCGTTGATTTTCCCCAGCCTGACGTTGCTGGTGTTCTGCA
TGATGGCGGTTTTCATCTTCTGGATGGCGCGGCGCATTACCCTGATGCTGACGATTATCG
TGGTGCTGGTCGCGTCGGTGTATTTCATGCTGACCTACTTTTCCGACCTGCCGGCTATCG
CCTACTTTGGGTCGCGCCTGACCATCAGCGACGATACCGACAACCTCACTACGCTGGTAT
TCCTGCAAGGGCTGGATGACGCCAAAAACGCGCTGCTGGAAAGTCACGGCCTCGGGCTGG
GGCTGCAAATGGCCGGCACCAATGGGGTCGGCCAATACGGCTACGTCATCCAGTCGCTCG
CCGGCAGCGATTTCAACCGTAACGACGGCGGCTTCCTGGCCTCGAAAATCGTCAGCGAAT
TCGGCGCCGTCGGCCTGCTGCTCAGTGTCGGCTACCTGTTTATCCTGAAAAAAGCCGTCA
ACACCATCAACCGTATCCGCGATAACACCGATATGGAATCAACGCTGCTGAAAATCGCCA
TGGCGGTGGTGATCGCCTACGCGGTCGAATTTTTCCTGCGCGGCTATGGCTACTTTTCAC
CCGGACTGTTTCTGTTTGTCACCATGATGATGGTCGGCAACACGTTGCACCGCCAGCGGA
CCAGAGCCGTAAACCCGCTTTCCTCTCCCTCGTCACTACAGCCCCAATCCTGATACTGGC
AACGCCTCCCGTTTTTCGGGAGGCGTTGCGTATTGACCGAATGACTGTCGCGCCACGATG
GATTATTCCTGGTCCACTATTATTTCCTATCTACCGTTCTTCCCTATCTACCGTTATTCC
CTATCTACCGTTATTCCCGGTCCACCATGTTATACAGCACGTCGCGCCGATCCAGCATCT
GCCCGCCGTCGCGGGTCAACGGCACCCAGCCGATGGAGCCATGACGGGTGGTTGGTGAAC
TGAAGATCAGATCGAACGGGATGGTGAAGTAGATCCCTTTGGTGAAACTGCCTTCGCCAT
ACTCGCTGGCGCTGACATTGGTGACGGTGGCGAACGCGCCGGCCACGATGCCGCTGTCGA
AACGGCGCGACAGATCCAACGTGACGCCTTTATCGCCGGCCAGATAGCGCCCGACGCTGA
TTTTCGCCAGCCCGCCTTTGACGAACGGCAGCGACCAGTACGTGGTCAGGTGACCGGTGG
TTACACTGTAATCTCTCAGGCGCTGCGGGTCGTCCCAGTCTCGCTGCTTGACGTAGTTAA
CGTCCATCCCAACCGCCCAGTTGCTGCCAAACGGCCGATACAGCACCTCGCCCCCGACCC
CGGCGTACATCGTTTCCAGATAACCGCCGTAGACCTGGGTATACCAGTCGCGCGACAGAT
GATCGTAACGCGACAGTTGCAGGTTGGTCAGCAGCACGTCCGATGCAGTCACATACTCAC
GAATATGGGTACGGACCCGCGGTAGCGCCGCGCCGTCCTGCGGAGGCGATCTGAAGTTGA
ATTGGTCATAGTTATTGAGCAGATTGACGCTCAGCGCGCCGCCCAGCCGCCAGTTATCCG
TAATACGGTAATCAGCGCTGGCGTTGGCCGACAGCTGATACATATAGAACGATTCCGGAC
CGCCGAACGACTGCTGCAACGAAGGGTCGATGCCGTAGGAGAAACGCGGCGGTTCGGTAT
GCAGAACCTGACGACCACGCGGCTCCGGCAGCGGCTCGACATGGTAGGGGTCCGGCTCAT
CCAGCCCCAACGGCGTACTGCCGGACTCCAGCTGGCGGAACGCTGACGCATCCACACGGG
TGCTGGTAGCGGTCAGCGGGCCGCTGCGGGTGACGATGTGATACTGCCCGACGTTATCCG
GCAGATTGTTCGCCAGAACCGTCGCCGCCCGCCGGCTGGCCTCGGCATCGCTGTTATATT
TATACTGCTCCGCCACCACCGTTACCTGCTGACCGTCGCTATAAATATCCGGTTGAGCAA
AGCCGGCCTTTTCATCCAGTTCCTGCGAAACACGTTGCCAATCGGTGCCGCCTTGCGCAT
TTTTCACCGGCAGGTAAACCGGCGGCTCGTCATCCGGGTGCTGCGGCCGCAGCCGGTTGA
AGTTGGTGCGCAGCGTGAAGCCCCACATCAGGGTATTGCCACGCTCCCACGACAGCGAGG
TATCCAGCCAGTCTGTGGCGCGGTACACCAGACCGACGTTAATCGGCGAGTCCTGCTTGA
TATGCTGCGACACCGGGCGCGTCTGATCCGCCGCCTCCACGCTGTAGTCGTTGCTGTCGT
ACTCCAGCTTGATACGCAGCGGATCCCACGGCGTCTGATACTCCAGCCCGGCAAACAGCG
CCGCCGGTCCGTGGAAAAAGTTCTTCGCCGCGAACTGCCCGGTCTGCGTTGAGGCGGAAC
GGGTACAGAATCCCGACATCAACCGGCAGGCCGGGTTGGTAATGTTGCCGCTCTGCGCCA
TATTGCCCCAGCCCATGCCCAGCGTGAAATCGAACGCCCCCCAGCGCTTGCTGGCTACCA
GATATTCGCTGTCGAACAGGCCGGTGCCGGCGATATCGCGCAGCCCCAGCGATACCTGCG
GCAACCAGCGGCTTTCCTGCCAGAGCAGCGCCTTGACGTCGAAGCTCTTGTCTTTGTAGG
TCTGATTACCACTGAAGCTGGGGGTGGTGCTATAAGGCCGGGTACGGATGTCGGTATACC
GCAACGTCGCCTCCAGCCAGTCGAGCGGCTGTAATGAAATGGCGTAGCGGCGATATTCCT
GATTGTCGCGGTAACTGGCGCTAAACTCGCCGGTATCCGCCATCCGCGCCGTCGGCATCT
GCCATAGTCCGACGCCGCCAAAATCCATCTGCGATACGCCGGCGGGCTGGTAATAACCGC
TGCGGTTCGCCGCATCTTGGTTATCCGCTTCAGCCGCCCAGACCGGCGTCCCTAATGTGC
TGCCAATCGCCAGCGACAGACAGCTCAGTTTAAAAGTTCTGTTGTTAGCCATTAGTGTGG
AATCCGGTTGACAAGATAGTCGGCGATCTGCTCATTCAGAGACGTGAAGCCCTCGGGCAG
AATAGAAGGGTCAAAACCGATGAACAGCGTTTCTCCCGCCGCCGGTTCATAGTGCTGGCG
GTTCCAGATAGCCAGCGGGACTTTGCGCCAGTGGCCGTTGCCTGAAATCAGATAACCGTC
GCGGTTATCGCCGCCAGGCAGAAAACGCCGTCTGCCGATGTACTGTTCGACAGACCAGCC
TGACTGGAGGTCAATATCCTTGAACACGTTCGGGGTGCCGATATCAATGCCGGTGCTGAT
CAGCCCGAACAAAAAGAACTGATCCCGATAAGGTGACAGGTAGAGGGTATAGTTGCCCAC
TAACGGGCGATTATCCCGCGGAGAAAGACGCACGATATCCGGGTCGATGCTGGCGCGGAT
CCGGCCGACGGTATTGACCTGTTTTAGCGCCTGCGCCATATACCAGGCTGCGATCGCCCA
GTCGCCATCGCCCTCGACCTGCCAGGCTAGTTGCAATTGATAGAGCCGGGCCTGCAACTT
TTCGCCCTTTTCTCTGACCTTTTCCGTCACACGTTCGTTGGTGAGTAACGCAGTTTGCCA
GTTGGCCTTGTCCGGGAAAGTCATCTGGCCGTAGAACTGATCCAGACGGGTGCCGTCTTT
CTGCACCACGGCAGGCAAGGTTTCGCCTGCATACTTTACCGTTAACTGCGCCGCCCCTGA
TGTTCCGGCCACCAGCAATAACAAGGCAGCCAATCGATTGAATGACAACATAAAATTACC
TTATTGATTGTATGGCTTAAGAACAGTGAACTGCACCAGAACCATGTTTGGCCCCATGTA
CTGATAACTTTGGACGACCTGACCGGAGGTCGGGTCCAGCCAGTATTGATTGGTATAGCG
TTTGCCCAGCGCCGGTACGGTCACCTGTTCGTCGAAACGTACCGTCCGCCGGGGCATATT
CAATATCGTCAGGGTTTCCGGGCCTTTATTTTCGAATTCCGATTGCAGGTCGTAGCCGCC
GCGCAACACCTGCGACCAGCTGACGATGGTGTGCCAGCGTTTCGGGGTGCCGGGTTTCAG
CAAACCGAGACTGAGCGGGTCGGTGTCCAGTTCCGTGACTTGTTGAATGTCTTCACCCAG
CCCCTGCGTTTTCACCAACCGGCCAAAGCGGGTCACCACCCTATTTTTATCCGCCGTCAC
CCATTTCAGTTGCTGGTTATCGGCAAACGCCAGCACCACAAAGACGCGCGGCGCCTTACC
CACTTTCAGATACGCTGAAGCATAGGGAAGCTGCTCCACCTGTTGCGGCGTCATGCTGAC
ATCTTCCCTTCCCCACAACGCCAGCCGAAAGTCCTGACCCAGTTGACTGATTTGCTGGGA
ACACCCTGTGAGTCCTGGCATGAAGAAAACGACCACCAACATCCGGAACAAGGCTAAATC
AAGGATTTTTTTCATTGTTCGGGTTCTCGCCTGAACATCCTGAAGCAGAAAAAAGGCCAC
CGGAGTGGCCTTGGCTATTAGCCCATCATTAAGGACTAGTTGACGTCACGGTTGAGGTGC
TGGTTCCAACGGTGCTGGAGGTGGTGCTGGTGGAGGCGGAAACGACGCCTGCCACGACAG
CACGACCAAACCCGTTGCCATTGCCATGGCCCGACCCTAGGCCATTCGCCGCACTAAACG
CGAATGAACCAGCCACGGTACCGCCATTTGGGGAAGTGGGCGGACCGTTGACAGCTGATG
GTCCAGCCGCCAGAGCGCCCATAGGTACGGCCAGAGCCAGTACCAGGATCGCTAGCGTTT
TCTTCATCATTACCATTTCCTTTTATTTCCTGTTTAAGGACATCAGGCAGGAAACAACCC
GAAAGCTCTCCCCTGACCCACGACTGGCTGAATTAATCAGCCAGGTTGGATCTTCCCCAT
CGCCTGTGAAGCAATTATTTCAATTCATCCTTCATGAAATAATCACCAGCGCACGGGAAG
GATCCGAACTGATACTCAGATAAAGAATAAGAAAAACAAAATTGAACGATTAAGGAAATA
AGACAAGTCGCAAGAATGTTATATTTTTCCCATTAGTTACAACGAGATGAGATATTCTCA
GAAAAGTCTTAGTTATTAGCGAGGAGATATTGGAAAGAAAAACCGGATATTTCTATCCGG
TTTCAGAATATGAAAAATATTTCAGAATATTATTCCAACCATTCGGTATGGAATACGCCT
TCTTTATCAATACGCTTATAGGTATGCGCGCCGAAATAATCGCGCTGGGCCTGAATCAGG
TTGGCCGGTAATACCGCGGAACGGTAGCTGTCATAATAGGCAATCGCCGCCGAGAAGGTC
GGGGTCGGAATACCCTGCTGTACCGCATAGGACACCACATCACGCAGCGCCTGCTGGTAT
TCGTCGGCGATCTGGCGGAAATACGGCGCCAGCAGCAGGTTGGCAATATCAGCGTTCTCG
GCGTAGGCGTCGGTGATCTTCTGCAGGAACTGAGCGCGGATGATGCAACCGGCACGGAAA
ATCTTGGCGATTTCGCCGTAGTTCAGGTCCCAGTTGTTTTCGTCAGACGCCGCTTTCAGC
TGAGAGAAACCCTGCGCATAGGAGACGATTTTACCCAGATACAGCGCGCGACGCACTTTT
TCGACGAACCCGGCTTTGTCGCCGTTGAACGCCTGAGCAACCGGGCCGCTCAGCACTTTA
GAGGCCGCTACACGCTGATTCTTCAGCGAGGACAGGTAACGGGCAAACACCGACTCGGTA
ATCAGGGACAGCGGTTCGCCCAGATCCAGCGAGCTCTGGCTGGTCCACTTGCCGGTGCCT
TTGTTGGCGGCTTCATCCAGAATCACGTCGACCAGGTATTTACCCTCTTCGTCTTTCTTG
GTGAAGATATCGGCCGTGATTTCGATCAGGTAGCTGCTCAGCTCACCCTTGTTCCACTCG
GAGAAGGTGCTCGCCAGTTCGTCGTTGGAGAGCCCAAGCGCCTGCTTCAGCAGCGCGTAA
GCTTCGGCGATCAGCTGCATGTCGCCGTACTCGATACCGTTGTGCACCATTTTTACGTAG
TGACCGGCACCGTCAGCGCCAATATAGGTCACGCAAGGCTCGCCTTCGGCACGGGCGGCA
ATCTGCTCCAGAATCGGCGCGACCAGTTCATAGGCTTCTTTCTGACCGCCCGGCATGATG
GATGGGCCTTTCAGTGCGCCTTCCTCACCACCGGACACGCCGGTACCGATGAAGTTGAAC
CCTTCGGCGGACAGTTCACGGTTACGACGAATAGTATCTTTATAGAACGTGTTGCCGCCG
TCGATCAGGATGTCGCCCTTTTCCAGATACGGTTTCAGGGACTCGATAGTTTTATCCGTC
GCTTCGCCCGCTTTAACCATCAACAGGATACGGCGCGGTTTTTCCAGAGATTCAACAAAC
TCTTCAACGGTGTAGCACGGCACCAGTTTTTTTCCCGGGTTCTCTGCAATCACCTCATCC
GTTTTGTCTGCGGAACGGTTAAAGACGGAAACGGTATAGCCACGGCTTTCAATGTTCAGC
GCCAGATTGCGCCCCATTACCGCCATACCGACAACGCCAATTTGCTGTTTGGACATTAAA
GCAACTCCTGTCTGAAGGTAACCTGCCTGCGGCTGATTGCGCCCCAGGCAACAAAAAGCA
GGCTAACATGGTAACCCAGCTAACGCCGGGTGGGTAGTTATTGGTGCAACAGGCCGGGAG
TCTACGCCCGTGGCGCATGGCATGGGCGTAACTCGTCGCTCTGTCGTACATCAGACAGGG
TCGTAGTCAGACAGGCTTCAGCAGGCGATATCGGCCAGAATCTGTTGACAACGTTGCTGG
TAGAGATGGTTTTTCAGCACGTGCTCGCGCGATAAGGTGGTAATTTTCTCCCGTACCGTC
GGCTTTTGCTGATAAAAGCGAATTTTGTCATTCAGTTCGTCAACACAACGCCAGGTTTCG
ATATTGACGCCGGGGGTAAAATACTCCCCGATTTCATCCACCCAGTCGGTCAACAGAAAA
CCGCCTGCCGCCGGTACTTCAAACAACCGCAGATTCATGGCGGTCCCGACCCCGTTCCAG
GTGTGGACATTGAGGTTGATATGGCTCTGGTTGAACACCTGATTGGTTTTTTTGCCGAAC
ACTTCCGGCATCGGAATAACCCGGTCATTCGAACAGGTATGCTTTTTCCAGCCCGGACCG
AAAGTATGCACCGGCACGGCAACCTGATTAAGCACATTGCGTCGGTATTCGACAAAGGTG
CCGACAAAGCTCAGCGAATAACGCGGCGCGGACTTCTTCAGCGGATAAAACAGCGTCGGG
TTGACGGCCGAAGGCAAATGCCGGGCCTTGATGCCGTGACGCGCATAATTGGCCACCGAC
CCGCGATCGTTGGTAAAGAAAATATCAAACGGCGCTGACGCAATCACCGAGCGATCAAAA
TCCAGCGGATCGTCAATCCAGTAACCGCAGGTCAGTATTCCCATATTGGAAATAGCGTTG
ACTGTCTCGGCGAACAGATTGAGCGGCTTTATTGCGAAAACCATGTCCGGCCGCAGCGTG
GCGCATTGCTTCAGCAAACGCTCATTAAAATAGAGCCGGCACTGCTCGGAAAACAGTTTA
CTGCGCATGAACTTAGGCGTCAGCGCCTGCATTAGCGGCCGACAGTCACTGTCTGCCAGA
TGAACGTCATACCCCAGAGAAATGAACGCCTCGGCCAGATCGCGTCCATTTTTGGTCGTC
CCATACCCAGTCGGGCAGACCATCAGAATCTTATTTATCTTTTTCATTGTAATGCTATGT
GTGTGTGTAAAAAAGTCAGCAATGGCTGACAAAAATAACCGTTGTCGGATAAACCGAATA
AAAACAAAAAACAATATAATAAGTTGTGATGCAATTAATGATTTAACTAACTATTTATAA
TTTAGCCAGAAAAAACCCGATAACACCAGCGTATTATCGGGTGTGGTCTGTTTGTTAATT
ATTTGTTCAGCAGCGCTTTGATTTTGGTTTTAAAAGCACTGCCCAGTTCCGGATGGCGCA
GGCCGTAGGACACGAATGCCTGCACGTACCCCATTTTACGGCCGCAGTTGAAGCTGCGCC
CCGCCATCTGAACGGCATCGACCTGCTGGGTTTTGATCAGCTCAGCGATGGCGTCGGTCA
GTTGGATACGACCCCACGCGCCCGCCAGCGTGTTTTCCAGAATCGGCCAGGCTTCGGCGG
ACAGAACATAACGACCAACCGCGGACAGGTCTGAACCTTCCACCGGCGCCAGTTCCGGTT
TCTCGATCATGGAGGTGATCGCCGAAGCGTCGCCGGCCTGATTCAACGCTTTCTCGCATT
CCACGATGGAATATTCCGGCAGCACCTCGTACGGACGGTGTTTTACCAGCACCTGGCTGT
GACCGGTCTCTTCAAAACGGGAAATCAGCAGCGCCAGATTGTCTTTCGACTGATCGGCGG
AAGCGTCGTCCATCACCACATCCGGCAGTACCACCACAAACGGCGAATTGCCGACAATCG
GGTGCGCGCAGGACACGGCGTGCCCCAGGCCCAGAGTCTGCCCCTGACGCACGTTCATGA
TGGTCACGCCCGGCGGGCAAATAGATTGGACTTCCGCCAGCAACTGACGTTTGGCGCGCT
CTTCCAGCATCGACTCCAGCTCGAAGGAGGTATCAAAATGGTTTTCAATGGCGTTTTTAG
AGGCGTGCGTCACCAGCACGATCTCTTTAATACCCGCATTGACGCACTCGTTGACAATCT
TTTCGATTACCGGCCGGTCAACCAACGGCAGCATCTCTTTTGGAATCGCTTTGGTAACCG
GTAACAAGTTCATCCCTAAACCGGCAACGGGGATAATCGCTTTTAATGCTGTCATTTCGT
GTTCTCTCAAAAACATGCTGCTGTTTGCCGCGATGACAAAGACCGCGTCACATTAATTTT
TCTGGCGCCAGAATACACCTAATCGGCGCCGAAGAGATCGCGGGTATACACTTTTTCCAT
TACATCAGACAATTCCGGCGCCATTCGGTTCGACAGAATCACATCAGACATCTGTTTGAA
CTCATCCAGACTGTGAATCACGCGGGAACGGAAGAACTCCGACTCTTTCAGCGCCGGCTC
ATACACCACCACGTCGACCCCTTTGGCCTTGATACGCTTCATGACCCCCTGAATCGCGGA
AGCACGGAAGTTGTCGGACCCGGTTTTCATCACCAGCCGGTAGATACCGACGACTTTCGG
ATTACGTTTGAGCACGGAATCGGCGACGAAATCCTTGCGGGTGGTGTTGGCGTCGACAAT
CGCCCGAATCAGGTTGTTCGGCACCGATTCGTAGTTAGCCAGCAGTTGCTTGGTATCCTT
CGGCAGGCAGTAGCCGCCATAGCCGAACGACGGGTTGTTGTAGTGCTGGCCGATACGCGG
GTCCAGCCCGACGCCTTCGATGATCTGTTTGCTGTCCAGCCCCAGGGTCTGGGCGTAGGT
ATCCAGCTCGTTAAAGTAGGCCACGCGCATCGCCAGATAGGTATTGGCGAACAGTTTGAT
CGCTTCGGCTTCGGTTAAACCGGTAAACAGCACCGGGATATTGGTTTTGATGGCGCCTTC
CACCAGCAGGCCGGCAAAACGCTCGGCGCGTTCGGAACGCTCGCCCACCACGATACGGGA
CGGATACAGGTTGTCGTACAGCGCGCGGCCTTCACGCAGGAACTCCGGCGAGAAGATGAT
ATTTTCCGTGCCAAACTGCTCGCGGACCTGGGCGGTATATCCCACCGGAATGGTGGATTT
GATGATCATTACCGCGTGCGGATTCACTTCCAGCACCTTGCCGATCACCGCTTCCACCGA
GCGAGTATTGAAGTAATTGGTTTTCGGATCGTAATCCGTCGGGGTGGCGATAATGACGAA
CTCCGCATCCTGATAGGCGGATTCGGCGTCCAGCGTGGCGCGAAAACTCAGCGCCGGATT
GCGCAGATAGGCTTCGATTTCCTTATCCACGATGGGGGAGATGCCTTTATTGAGCATGTC
CACTTTTTCGGCGACGATATCCACCGCGACCACTTCATTATGCTGCGCCAGCAGCATGGC
GTTGGACAAGCCAACATAACCGGTACCCGCAATTGCAATTTTCATCATCTGTCCACATTC
ATCCTACGGGGTAACACACTGTACCCGTCACAGAACAATAGCAAAGCCGCAGAGACGTCC
GCTGCGTAATGCCGTCTATACCCGGCATACTTCACGTTGCAGGTACGTTGGCTTCCCTGC
AACTCGAATTATTTAGGGTCTATATTTCTCTTTATTTCGCTCAGGCGTGATAGAAATCCC
GGTACCAGTCCACGAAGGCCTGTACCCCTTTTTCCACCCCTACCTGCGGTCGATAGCCTG
CCACAGCGAACAGGTCGCTGGTATCGGCATAGGTCTGATAAACGTCGCCAGCCTGCATCG
GCATGAAGTTTTTCACTGCCTCCCGCCCCAGCGCCGACTCCAGCGCGGTCACAAAATCCA
TCAGCCGCACCGGGCTGCCGTGACCGATATTGTAGAGCTGGTACGGCGCGGAGCTGGTGG
CCGGCGAACCGCCCTCCACCGTCCAGTCGGCGTCGCGCCCCGGAATCTGATCCACCATGC
GCAGCATGCCTTCCACAATGTCGGTGACATAGGTGAAATCACGCCACATGTCACCCTGAT
TGTAGATATCGATCGGTTCGCCAGCCAGAATCTGACGGGTGAACTTGAACAGCGCCATGT
CCGGGCGCCCCCACGGTCCATACACCGTGAAAAAGCGCAGCCCGGTGGTCGGCAGGTCAT
ACAGGTGCGAATAGGAGTGCGCCATCAGTTCATTGGATTTCTTGGTCGCGGCGTACAGCG
AGATCGGGTGATCGGTCGAGTCGGCGGTGGCGAACGGCGTTTTGCTGTTCAACCCGTACA
CCGAGCTGGAAGAGGCGTAAATCAGGTGACCGACGCCATTATGACGGCACCCTTCCAGCA
CATTCAGGTGCCCGATCAGGTTGCTTTCCGCATACACCATCGGGTTTTCCAGCGAATAAC
GCACCCCGGCCTGCGCGGCGAGGTGGATAACGCGCTCGAATTTTTCCGCCGCGAACAACG
CCGCCATCGCCTGGCTATCCGCAATATCTATCCGCTCAAAATGAAAACCGGACAGCGCAC
GCAGTTTCGCCAGCCGCGCTTCTTTAAGCGATACCTCGTAATAGCTGTTGAGGTTGTCGA
TCCCCACCACCGTATGGCCGGCCGCGCAGAGTGACTGACAGGTATAGAAGCCGATAAAGC
CGGCCGCGCCGGTAACAAGAAATTTCATTCAGGAACTCTTAACGTGACTTGAATGGCGGA
GATAATACCATCCACCGCCCTGATTCAGCACCCGCTAACCACTGAAAACATGCAGAGGGT
GCCAGAGAAAGCCTCAACACTGACGCAACAGCGCCAGAATCGTGCGGGTTTTTTCCTCCA
TCAGCCGGGCATTCCGCCGCGACTCCACATTGAGCCGAACCACCGGTTCGGTGTTGGAAC
TGCGCAGATTAAAACGCCAGTCGGTAAACGTCAGACTGATGCCGTCGGTTTCGTCCACCG
CCAGCGCCTGCGGCTCCCAGGCGGCGCGCACACGGGCAATCGCCGCGGCCGGGTCGGTCA
ACAAGGAGTTGATCTCGCCGGAGGCGGGATACGCCAACATACGCTCGCTGACCAGTTGCG
ACAGCGAAAGCCTGCGCACCCCGATCAATTCCGCCACCAGCAGCCACGGTATCATGCCGG
AATCGCAGTAGGCGAACGACCGGAAATAGTGATGCGCACTCATTTCACCGCCGTAAATGG
CGTCTTCCTTGCGCATCCGCTCCTTGATAAAGGCATGGCCGGTTTTCGACATCACTGGAT
TGCCGCCTTTGCCGGTAACGATATCCACCGTATTCCAGGTCAGGCGTGGGTCATGAATAA
TGGTGGAGCCCGGCGCCTTGTTCAGGAACGACTCCGCCAGCAGCCCGACGATGTAGTAGC
CCTCGATAAAACGCCCCTGGTGATCAAACAGGAAGCAGCGGTCAAAATCGCCGTCGAACG
CCACCCCGAAATCCGCCTGATGTTCAACCACCGCACGGGCGGTGTCTGCCCGGCATTCCG
GCAACAGCGGATTGGGGATGCCGTTCGGGAACGTGCCGTCCGGCTGATGGTGGACATTGA
TAAAGGACACCGACGCGCCACGGCGGCACAGCTCCGCTTCCAGCGCGTCCACCACGTGAC
CGGCGGCGCCATTGCCGCTGTTGATGACGATTTTCATCGACGTCAGATTGCGTGGATTAA
TGTACGACATCAGGTGCTCGACATACGGCCGCAGTACCGCCAGAGACTCATAGCGCCCAC
GGCGCTGCGGGTCCGCAGGCGCAAAGCGGTTTTCTTCCGCCAGACGCTGGATATCCTTCA
GCCCGCTATCGCCGCTGATGGGTTGGGAACCGGCGCGCACCAGCTTCATTCCATTGTAAT
TGATGGGATTGTGGCTGGCAGTGACCTCTATCCCACCGTCCATCCCGAAATGGAAGGTGG
CGAAATAGACCTCTTCGGTGCCGGACAGGCCGATGTCATACACATCCACCCCGGCGTCGC
GCAGGCCATCGGCCAGCGCGAGTTTCAATGCTTCGCTGGTCAGCCGGACGTCGCCTCCCA
CCACCACGCGCTGGGGTTGAATCACCTCGGCGTAGGCCCGTCCGATACGGTAGGCGATGT
CTTCATCCAGTTCGGTTCCCAGTTCACCGCGAATATCATAGGCTTTAAAACAGGTTAATA
CGGGCATCGGTCCTTCTCCCTTCATACCCGACCATAGCGGTCATGCAAACGGACGATATC
GTCCTCTTCCAGATAATGGCCTGAGCGAACCTCGATCACCACGAGGTCGATCAAGCCCGG
ATTTTCCAGCGTGTGCACCGCACCGGGCAGAATAAAGGTGGACTGATTTTCCGCCAGAAA
ATAGGTCTTGCCATCGACCTGTACCTTGGCGGTGCCCGCCAGCACGATCCAATGCTCGGC
ACGGTGGAAATGTTGTTGCAACGACAGCCCCTGACCCGGATGCACCGTCAGTTTTTTCAC
CTGGTAGTGTTCGCCGGTATCAATATTGCTGCTCTTGCCCCAGGGGCGGAACGACTCGGT
ATGATCGCGGAACTGGTGCCGGTTCTGCGCTTTCAGGCGCTCCACCACTTTCTTGACGTC
CTGCGCCCGGTCTTTGGCGGCCACCAGCAGCGCATCCCCGGTGTTGACGATGATGGCGTC
GTCGATGCCGATGGTCGCCACCAGCGACGAGGACGAAGACACGTAGTTGTTGCGGCTATC
CAGCGCAATCACATCCCCCACCGTCACGTTACCCTGTTCATCTTTTTCCGATACTTCCCA
CAGCGACGACCAGGAGCCGACGTCGCTCCAGCCGGCGTCAAAGGCGATCACCACCGCATC
GCGGGTTTTCTCCATCACCGCGTAGTCGATGGAATCGCCGGGGCAGTCGGTAAACGCGCG
CGACTCCACGCGAATAAAGTCCATATCGCGCTGGCTGCGCGCCATCGCCACACGGGTCAG
CTCGTAGATATCCGGCTGGTTCTTTTGCAGCTCATCCAGATATTTCGCTGCGCGGAACAG
GAACATGCCGCTGTTCCAGCAATACGCACCGGATTTCAGGTAACGCTCGGCCGTCGCCAG
ATCCGGCTTTTCCACGAATTCGTCTACCGCGAAACCGCCGCCGGACAACGCGCCGCCCGT
CTTGATATAGCCATAACCGGTTTCAGGGCACTCCGGCACAATGCCGAAGGTCACCAGCTT
ACTGTCGTGGGCATAGGGCAACGCCTGGCGGATCGCCTGATGGAAGTTATCGGTTTTCCT
GATCAGATGATCGGCGGCCAGCACCAGCAACAGGCTGTCCGGATCGGTCTTGACGCTCAG
ATGGGCCGCCAGCGCAATCGCCGGCGCGGTATTACGCCCAACCGGCTCCAGAATGATGTT
GCCTCCCAGTTGCTGCTGTTCACGCAACTGTTCCGCGACCAGAAAACGGTGTTCCTCATT
GCAGATCACCAGTGGTCGTTGCTGCGCCAGAAACGACAGCCCCTGCAACCGCGCCAGGGT
ATTCTGCAACAGGCTGCGGTTGCTCTCGTCGCCTAATGGCAGAAACTGCTTGGGAAACAG
CTCACGCGACAACGGCCATAGTCGGCTGCCGCTACCGCCAGCCATAATGACAGGAATAAC
GTTAGACATATCGCACCTTGATAAATGTGGCGGCTATTGACGCGATCAACGTAATTGACG
TGACTAACGTCATTGCCGTGATCAACGTAATTAACGTGATCGCCATTCAATAGCCGAAGA
TAAATTCAGTCCGCCGTCTCAGGTTTTAACATTGCCGAATACGTATTCACCTTTACCGGA
TACGCACTAGCCATGACGGATACGCACTCACCCGATAGCGAGGGGCTTATCAGAAAACGT
GCAGAAAAAATTAATTACAGCGAGGATGCTTACCGCGAAAAAAAGCCTGCGTGGTAACCA
TGACGGTTTTAAACCGCAATCGAACAAACTGTTTTAACAGCCGCCAGCCAAGATGGTAAT
ACAAGTGAAACTGGGGATAACGGCGAGCTGAAATAGCCAGGTCGATCAGATTTTCTGCTA
TTCTGAATTCGCTTTCCGTTTTTTCCGAACGGGATAGCCCATGCTCCAGATAACAACTGC
TTCTCAGCACAAATTTTTCACCGGATGCGCTCAGACGATGTATACGGCGGAATACGCTGA
CATCCACACCGTACAGCGCGTAGTTTTCATCAAACAGCGACAGGCCGCGCCGTTCGAAGA
TATCCCATAACCGGCGGTGGATAATCAGCCCTGAGCCGATGGAAAAGGCCGTCGCCGGAT
CCAGGTCCTGATAACTCAGTACAATTTCCCCTTTTGATACCGGGTAATAGGTTTTGTAAT
TAATGCTGGAAATAATCCGCGGGCATTCAATATCCGCCTGGGTATGCTCCACCGCAAACC
AGAATGACTCATTAATGGTGGTGTCATCATCCAGAATGACCCATCGCTCCACCTGTAGGT
TATTGGCGATAAACCGATTATATACCTGGCTCAATGGCTGGTTTTCCAGACAATTCACCA
ACTCCACCTGTTCATAAATCGTTTTCAGCCGCAGAAAAAAACTATCTTCTTCGGAGATAC
GGAAAGGACCATTATTATGAATGGTCAACTTGATAGATTTAAACGGATGCTGAATCAGCG
TCTGCAGGGTTGTAGACGACTCCAGTCCCTTATTGTACAACACCACCAGAATTGCATTTT
TAATCATGACTCTCTCTCCTGGCAAAACAGAATTGCAATGACGACTCCATTCAGATGTAC
AGCATGTCGGTATTTCATCATTAAATGCTGGCGCGCAATTATTTCATTGGAGCCGCTATT
TTATTGGAGCAGTTATTTATTGGGGCATCCCTACCATCCGGTTACCCAGAATGTTCTTTT
TCATCACCATAAAAAAGAACACCACCGTGATGATGAATTCGGTCGCGCTCACCGCAATCG
CGACCCCATATACGCCCCACCATTGGGCAAAGAAAAACAGATAGGAAAAATGGCACAACA
GGCCGATGAAATAGACCCGCTTCAGGTAGATGCTCAGTCCGGCTGGAATAATGATCAGAT
TAACCAGAATAATCGACAGCGAGATCACAAACTGGGTAACGATCATGATAGTCAGCAAAT
GCCCGATATCGTATTCCTTGCCGAAGACCCAGTGGATCATCGGCGTCCCCACCAGCAAAT
TACCCAGAAAGGCGCTGGCGGTGAGCAAAGAAAACATCATCATGACTTTCATTAGCCGGG
CCCGAATAGCCGCGTACTCCAAACGGTTGTAGAGGCTACAGATGTGGCTAAAATTGCCTT
GCACGATCGGGTTATACAACTGGCGCAGCACCGATGCCAGCCGGTCCGCCACCGCGTAAT
GACCCAGCGTGGCGTCACCGAACATAAACTTGATCACCACCGGATTCAGATAAGTAAAAC
CCAGCGTGAACAATGACGCGGAAAAGTTGTGAAAACTCTCCCGTATTTCGTCGGCCACCG
TATGCCGGTCTACGCCGGAGAGCTGCCAGCTCACCGATTCGCGGCGTTTCAACTGACACT
GAATCACCAACCCAACCAATACCGGCGGGAACAGCTGAATCGCCGCCGCCAGATAAATAT
CCGTCGGCGAGCTGACCAACCAGAAGATCAGGCCCAGCGCCAGCGCGCGGAACACCAGAT
TCAGGATAGCCAGATGCGAGTTCTTCCCCAACCCCTGAAACAGCCAGGCGGCGGACAGCA
ATGAACTCAGCGAGGACGCCAGACCGATGAAGAACAAGATACCGTCTATCTTCGACTGGG
CCGTCAGCAGGTCGACCACCGTCCCCGCCGCCATCACCACCAAAAACAGCAATGTTTTGG
CGCATTGCACATTCGAGTACAGGGCATTGATGGCCGCCATGTCGCCAGCATGCGCGCTGA
CTTTTCTGGCGGCCGAGAAGTTAAAGCCAAAATCGACAATAAACAACGCGATAAAGCTGA
TGGACTGGGCGTAACTGAGTTTGCCAAAAAACTCCGCGCCCAGCACTCTGGCGAGATAGG
GAAAGGTCGCCAGCGGCAGCAGCATATTGGAAATCTGGATGATGTAGAGATAGATAACCT
CGCGCTTTATTGCCTTTTTGTCACTCATACCATCCACCAGATTGCACAACTCAGCAGTTT
CCGCTCGCCGTTACGGGCGCGCCGCATCAACGACAGCTTACTCAGCATCCCCGCTTCTCC
GCGAATCACTCGTAGAAAATCGGTGTTGTCAGACTGGTGCCGCTGGCAAAAATTTTTCAA
CGCGGTCAACATCATGCGGCTGTGCTTGTGACCCGTGGGGTAGCCTCTGAGGCACAGCAG
GCTGTCCGGCAGCAGGCGTTTTCTCAGGATACCGGGCACGCCGACGGTATTATTGCCGTG
CTGGCGATACTTGATCAGCGGCATATCCACATAGGCTATCTTCCCGCTGTGAGCGGCGAT
CATCGCAATCCACCAGTCATGCATGCGAATGTCGTCCGGCATCGGTTCCATCAGCTGTTT
CAAAGCGCGATTGAACAGCATGGCGCAGCCGGGAATATGATTGCTGACCACAAAGTCTTC
CGGCTGGCTGGCCGCCGAGGACTTGATCGACGCACGATAGAAGGAAGGATACAGCGGCCC
CAGCACCGCATCCACGATCTCCAGATCGGAAAACGCCAGCACCGGCGTCGCCCCGCCTTG
CTCATGAGCGTTGACCTCGTTCAGCAGCCGCTCCAGCTTTTCCGGAACCCAATAATCATC
CTGATCGCACAAGGCGATATAGTCGTCTTCACAGCAGGCAATGGTGCGGCGGAAGTTTTT
CATCGCGCCCAGCCCGCCTTTACCGGGATAAAGGCGGACTTTACCCTGCTGATAGAGCTC
ATGGCTCCGGATCACATCCAGCGTGTTATCCCTGGAACCGTCGTCGCACACATGGATGAT
AAAGTTCTGATGCGTCTGATGCTGGATGGAATCCAACTGCTGTCTGACATAACGGCCACC
GTTATAGGTAGCCAACGCGATACTGATCCGATCGTGACCTGTCATCTCTGCCAACCGAAG
ATAAGAAATACGAGAACGATGTGCGGTATACCCGCGCGCTATCGAGCCGCAGGCGCGCTG
ACCGCTCAAATCCGCAAGGGATTCGCCGGTTACCGCGGTCCTGCAACTCGAGATGAATGG
GGCATCACTCCCCCACGGATTTACCGCGCCTGAACATCATCAGACCAATTTAGGAATGAT
AACGCCCAACGCTTCCCGCCAGGCGGACGGCCGAATACCAAGCCGGGCAATCTTGCCGCA
ATCCAGCGTGGAATAGGCCGGCCGCGCGGCCGGCGTTGGGTACTGATCAGTGGTAATGGC
GTTGACCACCGGCGCGCGGGTCAACACCTGCTGCTCGCCGGCGATGGCGAAGATGGCGCT
GGCAAAATCATGCCAGGACACTTCTTCGTCGCCGCAGAAGTGATACAGACCGGCATCGGC
CTGCTGCTGCAACAGGTTGATGATGGCGCCGGCAATATCGCCGGCATAGGTCGGGCAGCC
GCGTTGATCGGCCACCACGCCAAGGGTATCCCGCTCCCGGCCCAGCCGCAGCATGGTTTT
GACAAAGTTGTTGCCGTACTCGCTGAAGACCCAGGCGGTACGCACAATCTGCGCCGCCGG
ATTCACCTTCAGCACCGACCGCTCGCCATCCAGCTTGGTCTGGCCGTACACGCCCAGCGG
GTGGGTGGCGTCGGTTTCGCTATACGGCCGGGTCGCCGTCCCATCGAACACATAATCGGT
GGAGACATGGATAAAGCGCGCGCCCAGCTGACGGGCCGCACGAGCCAGGAATTCCGGCCC
GGCGACATTGATACGCGCCGCCAGCGCCGGTTCCGATTCCGCCTTATCCACCGCGGTATA
GGCCGCGGCGTTGACAATGGCGTCCGGTTGCCACGATTTCACCGTAGCCTGTACCTGCGC
CTCATCGGTGATATCCAGCGAGTCGGCGTCCGTCGCCAGCACCAACCACCCGTCCGGTAG
CCGATCCTGAAAGCAGCGCCCCAACTGACCGTTAGCGCCGGTTAACAAGACTTTCATGCC
CATAACTCCTTAAAGGCTTTGCCCTTCTGATCCTTGTCCGACAACAGGGGGGAGGCTATC
GGCCAGTCGACACCGATATCCGCATCGTTCCATAGCAGGCAGCCTTCGTGAGCCGGGTTA
TAGTAATCGGTACACTTGTATTCGAAATCCGCCAGTTCGGACAGCACCACAAAGCCGTGC
GCCAGACCGGGCGGGATCCAGAACTGGGTCTTGTTTTCTTCCGACAGGACTACGCCTTCC
CAGCGGCCGTAGGTCGGGGAATCCGGGCGAATATCCACTACGACGTCAAACACTTCGCCG
CGCACCACCCGCACCAGTTTCCCTTGCGGATTGCTGGTCTGAAAATGCAATCCACGCAAC
ACCCCTTTAGCCGAGCGGGAATGGTTGTCCTGCACAAAGTCCAGGTCGATATCCAGCATT
TCCTGATAACGATTTTTCTCAAACGTTTCCAGAAAAAAGCCTCTGGCATCACCGAAGACC
TTGGGCTGGATGATTTTGACGCCCTGAATAGCGGTATCATGAACTTGCATATCACATCCC
TGTCAGTAGCTGGGCCAGATACTGGCCGTAGTGGGTTTTTCCAAGGTAGCGGGCTTCATC
CGCTACCTGTTCGCGGGTCAGCCAGCCTTTGCGGAACGCGATTTCCTCCAGACAAGCGAC
CTTGAAGCCCTGACGCTTCTCGATGGTGCTGATGAACTGAGACGCCTCCAGCAGGCTGTC
GTGGGTGCCGGTGTCCAGCCAGGCAAAGCCGCGCCCCAGCACTTCCACATTCAGGTTGCC
CTGCTGCAGATACATCTCATTGAGCGTGGTGATTTCCAGTTCGCCGCGCGCTGAGGGTTT
AACCTGCTTGGCCATTTCCACTACGTGACGGTCATAGAAATAGAGCCCGGTCACCGCCCA
GTTGGATTTCGGTTTGCTGGGTTTTTCTTCCAGCGAAATCGCCTGATTGTTGTCGTCAAA
CTCCACCACGCCAAAGCGCTCGGGGTCCATCACCTGATAACCGAAGACGGTGGCGCCTTC
GGTGCGGGCGGCCACGTTTTCCAGCTTCTTACCGAAGCTTTGACCGAAGAAGATGTTGTC
GCCCAGCACCAGCGCGCACTGATCGCCGTTGATAAAAGTTTCGCCGATCAGAAACGCCTG
CGCCAGGCCGTCCGGCGAAGGCTGCTCGGCGTAAAAGAGGTTCACGCCGAACCGGCTGCC
GTTGCCCAGCAGCCGACGATAGGCGGGCAGATCATCCGGGGTCGAGATAATCAGAATGTC
CCGGATACCGGCCAGCATCAGTACCGAAATCGGATAATAGATCATCGGTTTGTCGTAAAT
AGGCAACAGCTGCTTCGATACCCCGCGGGTAATCGGATAGAGTCGCGTTCCTGAACCGCC
TGCCAGTACAATGCCTTTCATTGAACTTTCCTTAACAAAAATACGATTAAAGGGTTAAAC
CTAAGCGTTCACCGGTATAGGAGCCATCCTTAACGCTGCGCCACCAAGCCTCGTTCGCCA
GATACCACTCCACCGTTTTGCGGATGCCGGACTCGAAGGTTTCCTGCGGTTTCCAGCCCA
GTTCACGGTAGATTTTCGACGCGTCGATCGCATAACGCAGATCGTGCCCCGGCCGATCGG
TCACATGGGTGATCAGCTCGTCGTAGTGGCGGATGCCTGCCGGCTTCTCCGGCCGCAGTT
CATCCAGCAGGGCGCAGATGGTTTTCACCACCTCAATGTTTTTCCGTTCGTTATGCCCGC
CAATGTTGTAGGTTTCCCCGACCTCGCCGGTGGTCACGACGGTATAGAGCGCCCGGGCAT
GATCTTCGACGTATAGCCAGTCGCGGATCTGGTTGCCCTGGCCGTAAACCGGCAGCGGTT
TGCCTTCCAGCGCGTTGAGAATCATCAGCGGAATCAGTTTTTCCGGGAAATGATACGGGC
CGTAGTTGTTGGAGCAGTTGGTCACCAGCGTCGGCAGGCCGTAAGTCCGCAACCAGGCGC
GCACCAGATGATCGCTGGCGGCTTTGGAGGCGGAGTACGGGCTGCTCGGCGCGTAAGGCG
TGGTTTCCGTAAACAAATCGTCGGTGCCGTGCAAGTCGCCGTACACTTCATCGGTGGAGA
TATGATGGAAGCGGAATGCCGCCCTGCTCGCCTCCGGCAGCGCCAACCAGTACTGCCGCG
CCGCCTCCAGCAGGGTGTAAGTCCCGGTGATATTGGTTTCAATGAAAGCAGAAGGGCCGT
CGATGGAACGATCGACATGGCTTTCCGCCGCCAGATGCATTACCGCATCCGGCTGAAAGG
TCGCAAACACCCGATCCAGCCCAGCCCGGTCGCAGATGTTGACTTTCTCAAACAAAAAAC
GGGGATCGGATGCCACCTCTTTCAACGACGCCAGATTACCGGCATAAGTCAGGCAATCCA
CAACCATTACCCGGTCCTGAGTATGCTGAATGATATGACGCACCACGGCCGAACCAATGA
ACCCAGCCCCACCCGTTACCAGAATATTCATGAATAGTGACCTTTCAGAAATGTGTTAAT
ACGCGGATTTACTCACAAATCCTTTGAAGATTGTCAAAAATATAATCTTGATATCCAGCC
AGACGCTCCAGTTTTCGATATAGAACAGATCGCATTCCACACGTCTTTCCATCTTCTCCA
GAGTATCGGTTTCACCGCGCCAACCGTTAATTTGCGCCCAGCCGGTGATCCCTGGCTTCA
TTTTGTGCCGCAGCATGTACCCCTTTATCAGCTTACGGTACTGTTCGTTGTGCGCCACCG
CGTGCGGACGCGGCCCGACAATCGACATTTCGCCGCGGATGACATTGATGAACTGCGGCA
GCTCGTCCAGCGACGTACGGCGCAGAAACGCGCCCACCGGCGTCACCCGCTTGTCGCCCT
TGCTGGCCTGGATCACGGTATCGCCGTTCTCCATCACCGTCATACTGCGGAATTTCCACA
CTTCTATCGCTTTGCCATCCATGCCGTAACGTCTCTGCCGGAAAATCACCGGCCCTTTGG
AGGTCAATTTGACCAGCAACGCAATACCCAATAACAGCGGGGAAATAAGCACAGTAATAA
TCGACGCGGTCACAATGTCTTCCAAACGTTTGAGCAGACGGTTCACGCCGCTCATCGGCG
AGTCATACAACGACACCACCGGAATACCGTTGATGATGTCGCTACGCGACTGCAACACGT
TGAACGCCAGAATGTCGGGCACCAGCATCACGGTACAGGTGGTATCCGTCAGTTCCGACA
TCAGGTGGTTGATCAATTCCGCTTCCTGCAGCGAGAACGAGACGTAAATCTTGTCCAGAT
CCCCTTTGTGGGCCAGCCGAATCAGTTCCTCCACGTTCCCCAGACAACGCACGCCATTGC
GCTCATAGCTGTACTGGAACTGGCTGTTTTCGGAAAAATAGCCAAGGATGTTCAACCCCA
TCCAGGGCGCCTGCTTGATGCTCTCCGCCAGATAAGGCCCGGAGGGTTGCGCGCCGATAA
ACGCCACGTTGACCTTGTTGTAACCCATTTTTCGCAGATATTGCACCACTACCCGAATCA
GGGTGCGTGATATCACGAATCCCGCCACAGTAAATAAAAACCAGACCGCATGAAAATGAT
AACCAATATATTGATTCGGCACCAAAGATAAAACACCGGCACCGAAGGTGACGCTGACAC
CCCAATTAATAATCAGGGTGCGAATTTCGGTATAAATACCGACACCACGCCACGAACGAT
AAAAATTGGTAAAACCTGCCAGCAGCTGGAAGACAGAGAAACTGATTAAGGCGATCAAAT
ACGATGCCGTCGATATCTCTTTTTTTGTCACCAGACATGCCAACAGTACGCTGATAAAGA
TTACAGTCATATCAGAAAAACGCTGTAATACTGAAACCAGCGAAGGAATAGCATAAATTA
CACTCTCTTTTTTCCTGACCATAGTCGTTCACCTGTACGAGTAGAAGTTATTGCCAGAAT
CTTTTATGCATACTCAGTTTCCTGATTAAGCCATGAGGTATTTTTCGATAATGTTGCCCC
AATTTATATCCTGCGATCTTCAGGGCATTGTGCACGCAAGCACGAGGGATCCACAGATAG
TTATTTTCTTTCATTAGATAGCGGAGCTCAGAAAAAATAAATCGCTTTCCTTCGCCGCCG
GCACCGCCAAATTCCTCCCTAATCCATTTTTCGTCACAGTGAAATACACCGATATCAAAA
TAACGCTTGAATTCCTCCACCGGCGTATAGTTGTGCGAATGTTTGACCGCCGCATCCGCC
ACATACGCCACCCGGTATCCGGCCAGCACCGCCTGAGCCGCCAGATGCATATCCTCGCTG
AGAATGGTATTGGACGGAAATCCGCCCAGCTCATGAAAGGTTTTCGCCCGATAAGCCGCA
AACGAGTTGGAGGTAAACACCGTCTTGATGCCATAGTGCGGCTTGTCCATCAGCCCCAAT
ACATGACTGCGGGTGCTGTAATTGAAGCGGCGCGCATGGCAGGCCAGCGGGTTGGCGTCG
TCGTGCGGCAACTGACGGCCGTAAGCCACCGCCACCCGCTCGTCCTCAAACGCCGACAAC
AACTCACGAATAAAACGGTGCTGGGGAATGGCGTCCTGGGTCAGAAATACCACCACGTCG
CCGTCACTCATTGCCACACCGAGATTACGCGTGCCGCCGTGGTTGAATTCGGCGGACGTA
ATGGTGTGACACCGGAAACCGTAGCGCGCGGCCACCTCACGCGAGTTGTCGCGCGACGAC
GAATCAATCACCAGCACCTGCTGCGACGGCAGTTTTTCGGCGGTCAGGCAGGCATGCAGC
GACGCCGCGCATTGTTCCCAGATTTCACCGCCGTTATAAACCGGAACCACAAAATTGACT
TTCATATTCGATTCTCTTGCACACCTGAAAAGTGAAAAAACAGTCGTCGATGTCGCTACA
CAGCGTGTCGGCGTCAGTGTCCCAATACGCGTAGCGTTTCAGATGCACACTGTTTCCATG
TCAGCGATTGGGCGAACGCCTCGCCCTTTTTCTGCATGCCAGCCGGGCCCTGACCGGTCA
CCAGTTGGTGAATCCCCTCGGCGATGGACTCCACCGACAGCGGATCGACCAGAATCGCCC
GCTGTTCGCACAACTCCTTCATTGACGTGGTGTTGCTGGTCAGCACCGGTAGCCCGTAGC
ACATCGCTTCCAGCGGCGGCAGACCAAACCCTTCGTACATCGAGGGGTAGCAGAAGCCGC
GCGCATGCTGGTACAGGCTCACCAGCGCCTCATCGCTGACATGGCCGGTAAAAATCACCG
CATCGCTGTCGACCAGTGCTTCGGCGCCGTCATCCCCGAAGACCCGCGATACGCCTTTCT
TACCCACAATCACCAGCCGGATGTCGGAACCGCTTTCCTGCCTGAAACGCAAAAATGCGT
TGATTAATCGGGGAATATTCTTTCGTGGCTCCAGCGAACCCACCGACAGCAGGTAGTCGC
CGTCCACCACCGACGCATTTTTTTCCGTGGCACTCCCGCCGGCATCCGGCTGTAGCACGT
CCACACCGTTGTAAATCACCGAAACCTTGCTCTCCGGCACACGTAAATGGTGCATGATGC
GTTCCTTGGAAAATTCGGAGATGGTGATGATGTGCTCCACCTTTTTCGCCAGCCGTGGCT
GCATGAATTGATACCAGGCGACGAATTTCTTATTCAGCCATTCCGGATGATCAAAAGGCA
CGGTGTCGTGAATAGTGACAATCTGTTTTTTAATCAGCAGCGGCCCGGTATTACAGGGTG
ACCACAATATTTCCCGTGAGGCAATTTTCCGCGGCAGGGAAAATTGCTCCCATAAATGTC
CTTTCATGCCATAAATAATATTATCAGGCTGTATTGATGCCACCCTGACGCCGACAGTGG
AAATATAATCAATAATCTTCCTGGTATAGCGTTGCACGCCGGTAGTATGCCCCAGCAAAT
TACGTGTATTTACATACATGAATGACATCCCCTTCCGGTTACACCGAATGGTGTAACCGT
TTAAATAAAAGATAGTGATTGTTTCCGGATTCCTTTTTTCCAAAAACCAGCCAATCTAAA
AACCGTATTCTTTATTTTTTTATTACTCTTTATATTCCGCAGGCGATAAATCGTGCCGTC
GGCTTTCGGGTATAAGCATTTTCATATAGACCTTTTCAAATTCCCCAGCGATAGCATCAG
GTGTAAAAGCATGTAATGTTTCGGGGCCGAGTGGTTCGATATGTTTATCGATAACCTCTT
CGAGCGAGCACTCTTCCATAAAATAGACATTCGGCAGCAGGGACGATAATTCGCTGACCG
CCCCCATTCGGTTAGTCAGCACCACTTTTCCATAAAAGATGCTTTCCACTACTACCCGGC
CGAACGGCTCATGCCATTTCACCGGCAGCACCACCACATCCACCTGCTGCATGAAGTCTT
CCAGGCTAACAAACCCCAGCAGCGTCACACCGCTGTCCCGGGCTTCCTTTACCAGCGGGT
TATCCTGCGTGATACGGCCTGCGGCATAAAAGGCATACCCCGGACGATCGCGGTAATGCC
GGGCCAATACGCAGAAATCATCAAACCCCTTCTCCACCGCCAGCTTGCCGATAAAACCGA
TGCGCCTGACCGCCTTACCGACGTCGCCCACCGTCGCTGGCTCCGGCGTCTGACTGGCTT
CCAGCACGATGTCATAAATAAACGAGTGGTATACCTGGGGGAAAAACCCCGCGTTGCGAT
GCAACTCGAAAATAAACCGGCTGATGCCGACATAGCCGTCCACCAGATGGCTGCACCGCC
TTTTCAACCAGGACATCAGACGAATGCCCACGGATGCCGGGTCCTGATTCTGCCCCCGGT
GAAACAGAGTCACATTGTGATGAAACAGGTAGTAATCCCGGCTGGTATGTAAGATTTTCA
CCCCGCAGGCTTTCGCCGCTGACCAGACCGACACGGAAAATCCGGCGATATTGTTGGTAT
GCACCAGATCCGGCGAGAAGGTCCGGATAACCTCCATCGCGGCGGTACGCATATCCACGT
TGTAGTAATCTTTCAGGTGCCAGCGTATTTTCTGGAAGAAAGACTTTTTTTCGCCATCAA
ATGGCCAGTAGCAGTTGGCCAGCGGCACATAGCACACGGCAACGCCATTAATGACCGTTT
CACTGCGATGCTTTTCCGGCGTCAGGCACAGTACCTGCACCTGATGCTGTCGCCGCACCA
GCGCTTCCGCCATCAACTGCACGGACACTTCAGCCCCACCCACCTTGTGCGGGTGGTACA
AGGTGTTGATAATCAGAATTCGCATATAGAGTTGTCCCCGGCAAATACGGGGTGCCTTAT
TCCGACACCAGACGGCATGAGCCGCCACGCTCCGCATCAAGAAAATAGTTTTATAAATCA
TAACCATAGCCGTACTAACCCAGAGCATATAAAGCAATGTGTTAAGGACAACATCCTTGA
TGGCGGCACCGTTATTACCCGTGCAACTTTATGCGTTTCCCTTTTTCTGCCCCCCGCCGA
CAAGCAAAGCATCGCGCCCTAATCGACGGGTTTGCGTCAATCAACCCCGTTGCGTATTAA
GCGCGAGCACATTGTTGTAGGCCTGCTCGTACTCCTGCGCGACCCGGTCGGGGGTAAAAT
GTGCCAGCATGTCGGGACAAAGCGGTTCGGCGTGCTTTTCCACTTCCTCATCCACCGAGG
TCTCTTCCATGAAATAGATGTTCGGCAACAACGCGGCCAGTTCGCCGACGCCCCCCATGC
GGTTGGTCAGCACCACTTTTCCATGGAAGATACTTTCCACCACCACCCGGCCGAACGGCT
CATGCCACTTGATCGGCAGCACCACCACATCCACCCGCCGCATGAAGTCTTCCAGGCTGA
CAAACCCCAGCAGTATCACTCCGCTCTGGCGCGCTTCCTCCACCAGCGGGTTATCCTGCG
TGATGCGGCCCGCGGCATAAAAAACATAGCCGGAGCGGTTGCGGTAGTGTCGGGCCAGCG
CGCAAAAGTCATCGAACCCCTTCTCCGGCGAAAACTTGCCGATAAAACCGATCCGCCTGA
CATCGTCTTCAACCGGTTCACGCTCCCCGTCGTCGTCCACCGCCGGCACCGTGTTGTAAA
TAAACGCATGGTGCGCATTGGGGAAGAACCCGGCCTCCCGGTGCATCTCGCAGATAAACT
GGCTGATGCCGACATAACCATCCACCAGACGACTGAACCGTTTTTTCATCGCCGACATCA
GGCGAATACCCGCAGCATCGGGATCCTGATTCTGACCGGCGGAAAACAGGGTCGAGTTAT
GGTGAAACAGGTAGTAATCCCGGCTGGTATGCAGAATTTTCACCCCGCAGGCTTTCGCCG
CCGACCAGACCGACACAGAGAACCCGGCAATGTTATTGGTGTGCACGATATCGGGCGAAA
AAGCCTGAATTTCGTGCATCACAACCATGCGCATATCACGGTTGTAGTAGTCCTTCAGGT
GCCAGCGTATTTTCTGGCTGGAAGAGTGCTTCTGACCATCAAACGGCCAGTAGCTGTTCG
CCAGCGGCAGATAACATACCGACACGCCGTTAATTACCTGCTCGCTGCGCTGCGGATCAG
GCGTCAGGCACAGCACCTGAACCTGGTGTCCACGTTGCACCAGCGTTTCGGCCAGAAGCT
GGACCGAGACTTCAGCCCCACCCACTTTATAAGGGTGATATAAGGTATTGATAATCATGA
TTTTCATATTATCTATCCTTGTTTTTAATCTTTATATTCAGGGACCCATTGCCGCCTCTG
CGGAATGGACCAGCACGCCCTCCCCGAGGGCAGAGATACCGCTGGCGTGCACTCCGGCAT
AACACCAGCTATCTCTACAGCTACTTCCACTGTCTGTATCTACTACCTATCTGTTTCCAC
TACCTGTCTGTTTCCACTACCTGTCTGTTTCCACTACCTGTTTCTTCTCTTCTTCTATTC
ATCCACGGAGCTAGTTTTTATCTGCCCCGTAAGAGTACTGATAGGAGTCATATCCATAGC
TGTAGTAACTCAACGCCCGGCGAATCACCGCATTCAGGATCACCCCTTTGATCGGCGTGC
CATTCTGCTCAAAGCGTCGAATACTGATCTCTACCTCTTTCGGCGTGTTCATCTCAAACC
GCGCCACCAGCAACGATGTCCCAGCCTGTCGGCTGATAATCGCCGCGTCGGTCACCGCCA
GAATCGGCGGCGTGTCCAGCAGCACGATATCGAACTGACGGACGGCCCAGTCGACAAACG
CGGTAAAGTTGCTGTGCATCAGCAGCTCCGACGGATTGGGCGGGATCTGGCCGCGCGGGA
TAAAAAACAAATTTTCCACCGCGGTAGAGCGCAGCGCCTGCTGCGTCTCGATCTGCCCGG
ACAGGATGTCCGACATGCCGCGTTCCGGGGTGGCGTCCATCAGATGGTGGGCATAGCCCT
TGCGCATATCGCAGTCGACGATCAACACCCGCTGCCCGGCCTGGGCAATCACCGCCCCCA
GGTTGGCGCTGACGAAGGACTTGCCGATCCCCGGACTGGCGCCGGAGATCATCAGGACAT
TGTTTTTCGCTTCCATCATGGCGAAATGCAGGCTGGTGCGCAGGCTGCGAATAGCCTCGA
TCGCCAGGTCGGCCGGATTGCCCACCGCCAGCAGAGAATCAGAGCGGGTATTGCGTTTGC
GGTTCTTGCCGACGAACTCCCGATCTTTCTTCTGTTGCCATTCCGACAAGGGCACGCTGG
CGTACACATTAATACCCAGCTCTTCCAGCTGTTCCGGGCTTTCGATACCGCGGTGCAACA
GGGTTTTCAGCAACACGAACCCGACGGAGGCCACCCCGCCCAACATAGCAGCCAGCAGAA
TCACCAGCGTTTTTCTCGGTTTCACCGGTTTAAGCTGGACCACGGCCTGGTCGATGATGC
GCACGTTACCGACGGTACTGGCCTTGTTGATGCTCAGCTCCTGCTGCTTATTCATCAACT
GGACATACACTTCCTGCCCGACGTTCACATCCCGCGTCAGCCGTACTATTTCCTGCTGGG
TTTTCGGCATGCCGCTGACGCGCCGATTCAGGTTGTCGCGTTCCTTTTCCAGCGTGCCGC
GTTTCTCCAGTAACGCCCGGTAGGCGGGATGCTCGCGGGTATACAGTTTGGAGATTTCCG
CCTCATGAAAAGTCAGCTGGTTGAGCTGAGATTCGACATCCACTATCGTGTCCAGCACCG
ATTTGGCTTCCAGCGACAGATCCACCGAATCTTTCTGCTGGCGGTACTTATTCAGCTTGT
CTTCCGCTGTCTCCAGCGAGGTACGCACCAGCGGCAGCTGTTCTTTCAGGAACATCAGGC
TTCTGGCCGCTTCTTCCGACTTACGGTCCACATTCTGTTGCAGGTAGTTGTCGCTAATGC
TGGCCAACGTCTTTTTCACCAGCGCCGGATCGCTACCTTCCAGCGTCAGTTGCAGTACAC
CGGTATCCTTGCCTTTATCCGCCACCGCCAGTTCGCTCAGAATGTCGTTGATCGCGGTCA
GCATGTTCTTTTTCCTGACCGAAAACACCGTTCCCGCTACGGCGTTGGTGTCGCTGATCA
GCAGACTGAAACCGCCGTGAGACTCCAGTTGCCCGATACTGCCGGTAAACTCGGCGTCCT
TACCGGCGGTAAAGCGATATTTACCCCCGTCCTGGATGGCCACGGTTATTTTTTCATCCA
GCCAACTGTCCGGCACCGACAACCGGGAGACGGCGATCCGGGCGGGCTCTTCATCCTTCA
GACGGGCGATACCTTTGCCCACCAGCGGGAAATACTGCTGCTCCACCTCGGTATCCAGTC
CCAGATCCTGCACGGTCTTCCCCACCACCATACGGGAGCGGAGCAGTTCGACTTCAGGTG
CGGACTGCGGCTTGGTATCCGGCAAGACCTTGGAAATATCGTTCATTAGCGAATCGCTGA
CGTTCTGTTCCACCTGCACCATCGCATCCGCCTGATACACCGGCGTCGCCAGCAGCGCAT
ACAGGATGCCCAGCATGGTAAAGATGGTGGTGATGCTGATAATCAGCCAGCGGTGATCCA
GCACGGTCCCCAGTAAACGTCCCAGGTCAATTTCATCCGCCTTGTCCGCTTCAGATGTTT
TCACGGCAATTCTCTCTGACATCGTAATCCCTGACTGGTTAACGGCTCAGCGCCTGCGCC
CACTTGCGGGCAGATTGTTCAAGTTGGGTATACACAAACTCAAAGGCTTCCCGGCTCTTG
CGGTAAGGGTCGGTAATCTCCTGCTGGTTAAGCCAGTGCCCGAACAGCAGCGTTTTCCCA
CGCACTTCCGGCGAGAAACGGCACACGGCATCAATGTGCGCCTTTTCCATCACCAGAATC
AGGTCGTAATGCCGGCATAGCGATCCGGTCAACTGGCGCGCGACATGCCCGTCCAACGAC
AGACCATGATCGGCGGCCACCAGGCTGGCCGTTTCATCGGCAGGTTTTCCAGCCATCGCC
CGCCAGCCGGCGGAGACCACCGTTTTCCCCGGCAATGCCTGCTGTAACAGGCGTTCGCCG
GTCGGTGAGCGACAGATATTGCCCTCGCAAATAACAAGAATACTGTTGAACATCGACACG
TCCCCCTACGGCTACGGCCAGGTACGAACGCGCAGACTGCCTTCGCTCAGGTCGTTAAAC
CCGCTGATGGTCGGCACCAGTTGCGAAATCAGGCGATTCCAACGCGCTATCGGCGCCGAG
GTGACATACACCACGTCATACGGTTGCAGCGGGAATTCGGAGCCCATCACCAACGCGGTA
GCGTCTTTGGTATTGAGCTGATAAATGTTGGCCAGCTTCGGCCCTTGCGTACCGCGCAGC
GGGCGGATGACAAACACGCCGGTGGCGTCGGCCACCATCTGGTTTATCCCTTCCGCACTG
CCCAACGCCTCGGTCAACGTCATGCCGCTGCGGTCCATCTTGAGGGTGGACTGCTTGTTC
ACTTCCCCCATCACGAACACTTTCAGGTCATCGTTGCGCGGCACGAACAGGATGTCGCCG
GGGTACAGCAGGCGGTTCTGGGACAGATCGCCGTTCTGCATCAGCGCCTGCAGGGAAATT
CGTTCATCTTTACCGTTATGCGTCAGCACCAGATTGCGCCAGTCGGCAAACTCGCTCAGC
CCACCCGCATTGTTAATCGCGTCCAGAATGGTCAACGGCACGTTGGAGATAGGCTGCTGA
CCCGAACGCACCACTTCCCCGGTCACATAGGCTTTCTGCGAGCGGAACGCGGCAATGCTC
ACTTCCACCTGCGGCGATTCGATGTACTGCGCCAGGCGACGCATGATTTCGTCGCGGACC
TCGGTCAAGGTTTTGTCCACCACGCGGATCTTGCCGATGTAGGGGTAAAAAATGGTGCCG
TCCGAGTGAACCCAGTTACCGGTATCAGCGGCGGTGCGGTAAGTCCCCGCCGGCGTGGTC
AGTTCCGGGTGATCCCAGACGGTCACCATCAAAACATCGCCGATGCCAATACGGTATTCG
TAGCGTTTCAGCTCCGCATCCAGCGAAGGGTTATTCTGGGCAATCGCCGGTCGCAGGCGT
ATTTTCTCTATCAGCAGCGGGGTGACAGGATAAATATTGACCAGTTTATTGATGTTGAAA
TCATCATCCGGTTGTTCTACGACCTCTTTTCCACTGGTAGAAAGGTGCGTACCTGGCACC
AGCGTACAGCCAGCCAGGAATGTCGCCGACAACATCAGCGGTATAACTTTCAGTGTTGGT
TTTAACATCCTTTATGCCATCGCTTTTCAGTAAAGTGAGAAACAAAGAGCGGTACTGCCC
GATCGATAGCGCATTGGACGATCCAAGGTCGTTCTGCAATGCGTTGATCCTGAATGATTT
GCTTGAAAATGTTTTCACCCCGCCCCAAAAACCTAAAGACTTATAACCAAAATTACTTTC
ATCACCGCTTAAATATTCAAGCCGGAATAAGTAACGCGTTGTTTAAGGTGATAAATCTCT
GGCCGGAACGCGATTCACTGCTTGCCGCCCAGATTGGGGCCAAGCCAGGCCGTCGCGAGC
CATAGGCATGCGTTTTGATGTGGAAAAGGGGAATGACGTCAGCGCGGGACGGTTGATGGC
GAGCCGTTTTGTCAGGCTGCGCGGTTACATTGCCGTTGCTGTGAGAAAAATCGTCGTTGC
TGTGAGAAAAATTGCCGCTGCTGCGAGCAAAAACGTTGCTGCGGGCAAAAAAAGACGACT
CGGGCGCAGGCGAAGCGCCGGTCAGGGGGAATGCCGCGGGTTGTGCCAGCGGTCTGAACG
TCAGTGTCGGGTTTAACATCCTTTGCATCGCCTTTCAGTCAAGTGAGTAACAGACAGCCC
ACACGTCAGGAATTCACGTGTGGATCCGTTGACATCGCGGCCGTTTCGCTCACCGTCAAA
CAGGCTGAAAGGCCTGAATACCGGCGGCTGAACGGTTTCAACGTCCTGGAGGGCATAGTC
TGAAACGCCGCTTGCGGCTGTCGGGTGAATCGCGTCAGGTACGCTACCGCCCTTGGCTCG
TAGCTACCAACTCGCTGTCCCGTTTTCGTTTCAAACTTGCCCAGCTATTGCTGTGACTCG
TCATAACTGACTCGTAAAAATGGCTTGCAAAAACATTAATGACACTAAAGTTTCGAATTA
AATATTTTTAAAGATGTGTCAATATCGCCATACCGGAGAGTAGTAAAAAATATTTGCTTA
TAACAAGACAAATATCTTCCCAGTGTTTTTTTTCGGAAAAATACTAACATTCCATGCAGT
TTTTCTTATGAACAAAGATATTTTTATCATTAATAAACAGAAAGTTATGTATATCAGAGA
CATCTTAATAAATATTTCATTTTCATATAATAATTTTGTTAACGCATTAATGAGCTTATT
AAATAGCCAGGGAATAGGCTAATTTCCTGCTTGCCTCTCTGATTTGGCATATAATGCATC
GCCTTAATGGAATAGGTTATTTTTTAACCTGATCAGTGGTTTTTTGATTTCTCAAAACGT
ACTGCAATGCTTTCCATCTTGCTGAAAATCCTGTGATCTCACTCACGCAGAAAAGGCGGG
TATCGACACCCCGCAATTTGATATCAGTCAATCACGATCGGTCGCGTTATGGTTGAGCGA
CGCAACGCCTGATACGCTATGCGAATACCAACCTGATAAAGAAAAAGGTGAATTCAGCCT
ATGGAATGGATCGCTGATCCAACAATTTGGGCCGGTCTGGCCACACTGGTGGTTCTGGAA
CTGGTATTGGGTATCGACAACCTGGTCTTTATCGCCATTCTGGCGGAGAAGTTACCGGAA
AAATCCCGGGATCGGGCGCGAGTTGTCGGGTTATTGCTGGCCTTGCTGATGCGATTTGTA
CTGCTGTCGTCCATCTCCTGGCTGGTCTCGCTAACCCACCCGTTGTTTACCGTTTACGGG
CACCCGTTCAGCGCGCGTGACCTGATTATGCTGGTGGGCGGCCTATTCCTGCTGTTCAAA
GCCACAGTGGAGTTGAATGAACGGCTGGAAGGCAAAGATCAGGCGCAGCAAACCCAACGC
AAGGGTGCGCGTTTCTGGCCGGTGGTCGCTCAGATTGTGGTGCTGGACGCCATATTCTCG
CTGGATTCGGTGATTACCGCGGTCGGTATGACCGAACACCTGCCGGTGATGATGGCGGCG
GTCACCATTGCCATCGGTCTGATGCTGCTGGCCAGCAAGCCTCTGACGCGCTTCGTCAAT
GCCCACCCCACCATTGTGATCCTGTGTCTGAGCTTCCTGCTGATGATCGGCTTCAGCCTG
GTGGCGGATGCTTTCGGCTACCCGGTTCCCAAAGGTTACCTTTACGCTGCCATCGGTTTC
TCAGTCATGATCGAGATGCTCAACCAGTTGGCGCAGTTCAACCGCCGACGTTTTCTCTCT
TCATCGACCCCGTTACGCCAGCGTACGGCGGAAGCGGTATTGCGATTGCTGCGCGGCGAG
CATGAGGAAGCAGAGCTGGACAAACAGGCCGCCGACCGGGTGGCGGATAACACCGGCAGC
ACCGGCCAGCCGGTGTTCAACCAGCAGGAACAGCGCATGATCGAGCGCGTGCTCGGCATG
TCGCAGCGTTCAGTCAGCAGCATCATGACCATCCGCCACGATATCGAACACGTGGACGTC
AACATCGACCCGGTGGACTTCCACGAACTGATGGAAAAAAACCAGCACACCCGGCTGGTG
ATGTTCGACAGCCACGTATCCAGCGAACCGCTGGGCGTGGTGCACCTGATCGATCTGCTG
CGTCAGCAGTTGCACGGGCAAGCGCTGAATCTGCGCGCGCTGATCCGCCAGCCGCTGGTG
TTTCCGGAGCAATTGTCGCTGCTGTCCGCGCTGGAACAGTTCCGTGAGGCGCACACGCAC
TTTGCCTTTGTGGCCGACGAGTTCGGCTCGGTCGAAGGGATTGTCACGCTAAGCGATGTC
ATGGAAACCATCGCCGGCAATCTGCCGCTGGAAGGGGAAGAGCTGGACGCCCGCCATGAT
ATTCAGGAAAACGAAGACGGCACCCTGACCGCCAACGGCTATCTGCCGGTCGAAGATTTA
CTGATGTATATCCCGCTGCAACTGAACGAAAAGCGCGAATACCACACGCTGGCCGGCTTA
CTGATGGAGTATGCGCAGAAAATCCCGCAGGAGGGCGATGAGGTGCGTATCGACAATGCC
CTGTTCCAGGTGCTGACCGTGGAAAGCCACCGCATCGTGAAGGTGTTGATCATCCCTGAA
CCCCATCCGCAACCGGACTATGAGGTGTAAGCCCCGCAGCGCATCAACCCGCACGCGGGC
ACAACAAAGGCGGCCTCGGCCGCCTTTGTTGTTTCACTGAAAACACCTGATGCGCGTCAC
ATGCCCGTCGCCGGGGTTTTGGAGGCCGGCTGATTTTTCTCAGCCCAGTCATTCAGGCGT
TTTTTCATCTCGTCCTGTAGCCGCTTACGCAGCAACTGTTCGACCTGCAACTGGTAGTTC
AGGTTGCCGAATTCGCCGTACAGACGGAACGGAATAGCGGTATCCTGCAGCAGTTGCACC
AGTTGGCTATCCCCTTTCCACCCTTGCGTTATGCGCACATCCAGATTGATATCGCAACGC
TGGGCGGGTAAGTCGAACTGACCGTCACCGTTCACCGTCAACGCCTCGGACTGCCCGGCT
AATGACTGCAAATCCAGTTTGCCGGCGTTGAGCGTCGCGTCGCCGCTCATCTGCCGAATG
TCGGTGTAGCGGGCGTAGTCGTCCGGCGTCTGAACGCCGCTGTTGCTGCGCGCCGCCGCC
TGCTGGATCAACTGCTGGACGTTCAGCCCCGACAGCCGCAACTGGTCGAACTGCACCGAC
GCCGTTCCCCGCCATTGTGAGAGCAGCGCTTGCCGCGACAACTCGTCGCCGCTCAGCCGT
CCTTGCAGGCTGAGTTTGCCCTGCAAGCCGTCAGGCAGGCCGAACAGCGGCAGCAACGTC
GACAGCTCCATCGCTTTCAGCGTGGGCTGAATAGTGATAGCCGGCGACGCCCCCACATCC
ATCGACCCCGGCAATGAGAAACGCCCTTCCCCCACCTGACCGCTAAAGTCAGTGACCCGG
ACCTTGCCGCGCTGATTGCTGCCCCGCAGGGTAAACTGGTTGACCGTCATACCGCGGTAA
ATCAGCGTATTAGCGGCCACCGACACGTTGGCAATCGAGCTACGCAGCCCCTGATAAGGT
TCCGGCGGCTGATCATGCGAAAACACCGGTTTGGCTATTACCGTTTTGTCGCCGCCGTCG
CTCGACGAGGCGGCGTGCGTCAGCCCCAGCAACGCGTCCAGATCCAGTTTTTCCGATTGC
AGATCCAGCACATACTCCGGCGTGGCGCCGAAGGTGGTGGATAACGAACCATTCAGTTGG
CTGCTATTGGCGCTCAGGGCAAACTGGCTGATGGTCAGTTTCTCCGGCTGACGCTGATAA
CTGCCTCGAAGCGTCCCTTTACCGCTGATGCCCTCTGTCGGCAGCCCCGCGCCCTGCAAC
TGGTAACTGACGCTTCCGACATCGGCGCCGATCTGCTGCGGGTAGTTCTGCATGTTCAGC
ATGGCGTTAAGCGAGAACGACAAGTCACGTTGGTCGCGGTTGAAACGGCTGGAGAGCGAC
ACCCGCACCTGCCGGGCACTGTCGCTTTCCATCGTCAGGTTGATGTCGCGAACATTCAGA
ACCGGCGCGTTTCCGCGCTGGAACACCAGCAGGCTGTCGGCCACGTCAACCCGGTTGATA
TCAAAACGCCACGGGGTCTCCGGCTCAGGCGACGATGTCCCGCCCGGCGCAATCGGCACC
GGACCGGCCGCCCGCGCGTCGCTGTCGGACGTCAGGCGAATCACCGCGCCTTTGAGCATC
ACCTGTTTCACTTCCAACTGATGCGACAACAACGGCCAGAGTTTCACGTCCAGCCGCATA
TTCTCAGCGCTGATCAGTGGTGCGGCCGCGCCCGGCGCGCTCACCGACAGGTTGCCGGAC
AAAATGCTCAGTTGCGGCCAGACATGCCAGCGCAAGTCGCCATCCAGATTCAGCCGGTAA
CCAGTGCGCGCCTCGACCTGCCGTACCATATAGGCCCGGAAATCGTTCGGGTTAATCAAC
ACCACCAGCGCCGTCATGCCTGCCGCCAGCACCACCAGCAGAATCACCAGCGCGGTAAAC
AGTCTTCTCATGCCATCCTCATTCGCTGTCGTACCCGGCCCAGCTAGTCTTTGTCAATCC
GACTTGCCACCGCGCCCTGCTGGTCCTTGTATTTCGCGTCTTCACGTCGGTTATACGGAC
GCGCGGCGGGACCGGAAAGCGGTTCGAAACTCAGCGCGCCGATGATCATACCAGGACGCA
GCGCCAGCGGCAGTTTGCCCGAGTTGTAGAACTCCAGCACGATGCCCCCCTGCCATCCCG
GATCGATGCGGTGGGCGGTCACATGCACCATCAGCCCTAAACGCGCCAGCGAAGAGCGGC
CGTCCAGCCAGCCGACCAGATTATCCGGCAGCGTCACCGACTCCAGCGTCACCGCCAGCG
CCAGTTCTCCCGGATGCAGGAAAAACGCGTCGCCTTCCGCCAGATTGATTTCATCGCTCA
TCACCCGATCCAGCGCGGCGCTAACCTCGTCCTTCGGCCCGCTCAGATCAATGAACGGCG
CGGTATGACCGCTAAACACCCGAAACTGATTACCCAGCCGCACGTCCACCGTGGCGCCGT
TAATCCGCTCGATCGGGGGGCGCGGCGTAATCGACAACCGGCCGTCGTCCAGCCAGGTTT
CAATATCACGGTCGCACAGTCTCATCATCTTCTCCAGTCAGACTCTCGCAGGTGATCAAA
CTGCCACAGCAGCGCCGGAAATGCCATGCCGGTTCCACCTGCTTCAGGGTTTTCTCAACG
TACAGCCTACTCAAAGAACTGGCTGATTTTCGCCTTAAGAATATCAATGGCGATGCGGTT
CTTGCCGCCGCGCGGCACGATGATGTCCGCATATTGCTTGGACGGTTCGATGAACTGCAG
GAACATCGGACGCACCGTTTTCTTATATTGTTCCATCACGGAGTCCATCGAGCGGCCGCG
TTCGTTTACATCGCGGCGCATACGACGCATCAGGCAGATATCCAGCGGGGTATCGACAAA
AATGGAGAAATTCATTTCCTCTCGCAGCCGGGCGTCGGTCAACAGCAGAATGCCTTCCAG
GATAATCACCTTCTTCGGCGCCAGATGCACCGTTTCCTGCAAGCGGGTGTGCTGCACATA
GCTGTACTGCGGCAATTCAATCGGCTGGCCGGCCTTGAGCATCTGCAGGTGTTGCAGCAG
CAGGCTGTGATCCATGGCGCTGGGGTGGTCGTAGTTGGTTTTGACCCGTTCTTCCATGGT
CAGGTGGGATTGATCCTTGTAGTAGCTGTCTTCCGGGATGACGCCAATGTGTTCATCACC
CACCTGATCGCGCAATTCGCGGTACAGGGTGCTGGCAATAAGACTTTTTCCGGATGCGGA
CGCGCCGGCAATCCCGATGATGACACAGTGGCGAGACTTATCAGTCATGGCAATAAAGAC
CTGATTAACAAAAAAAATAAGGAGGGGGACATACCAGACTGTTCGGACGCGGCTTGCGCC
GGGTTGCGCCGAAGGATAGCCATCAGCAGCATGCATAATTCATTGCGGGACACAGCCTGA
GGTGTCTGGACGCGGCAATTATAGGGAGTTAGCACGATTCGCGCCAGCATTACGCGGGCT
TATGCTATGAGTACACACCGCATCTGACCGCCACATGCCGTCAGATGCCAAAGACAACGG
ATACCGCACTGAATCACGGTATCCGCCAGGCGAGATCACACCGCGCGGAACGCGATCTCC
GTCGGGATCACCTCTCCCTGCCAGTACAGTTGGGCCGCCACCTGCCCCGCCAGTTCGCGG
TACAACTGGGTGAACTCACTGTCCGGCTGGCTGACCACGGTCGGTTCGCCACGATCCAGG
TCTTCGCGTAGCGAAATGTGCAGCGGCAACTGGCCCAGCAAGGCACAGTGGTATTTTTCC
GCCAGTTTCTGCGCGCCGCCGGTGCCGAAAATCGGCTCCAGATGACCGCAGTTGCTGCAG
ATATGCACGCTCATGTTCTCCACGATGCCCAGCACCGGCACCTTCACCTTCTCGAACATC
ACGATGCCCTTCATCGCATCCACCAGCGCGATATCCTGCGGGGTGGTCACCACCACCGCG
CCGGTGACCGGCACGTTCTGCGCCAGCGTGAGCTGGATGTCGCCGGTGCCCGGCGGCATG
TCCAGCACCAGATAATCCAGATCCGGCCACAGCGTGTCCTGCAACAGTTGCAGCAGCGCC
TTGCTGGCCATCGGCCCGCGCCACACCATGGCGTTATCGTCGGTAACCAGATAGCCGATA
GAGTTGGTGGCAAGACCGTGCGCCATGATCGGCGCCATGTGCTGCCCGTCCGGCGAGGTC
GGTCGCTCGCTGGCCGCGCCCAGCATGGTGGGGATAGACGGCCCATAGATATCGGCGTCC
AGAATACCGACGCTGGCCCCTTCGGCCGCCAGCGCCAGCGCCATATTCACCGCAGTGCTG
GACTTCCCGACGCCGCCCTTGCCGGAACTGACGGCGATAATGTTCTTCACACCGTTGACG
CCCGCCTGATTGTTGACGCGGCGCAGCGTGGCGATGTTATGGGTCAACCGCCATTCCACT
TCACGGGCACCGCACAGGCGCAGCAATTCTTCGCTGACGCTGTCTTTCAGATCCGTCAGA
CCGCTCAGCCAGACAAACGGCATGGTCAGTTCAATATGCAGTACATCGTCCAGCAGCGCG
CAATGGTGCAGCGCATTAAGCGTGGTCAGGTTATTTTTCAGCGTCGGGTGCGTAAAGGAG
GACAGCACGCCGTTCACCATGGCGCGCAACATCTCGGGGTTTTGCGCAGGGAGTTTATCG
TTCATCCCGGCTCCTTGAGTTGAAATTAAAGTTGTTATAAAAGCGGCCCTAGCATAGCAG
AACGCCCGCGCGTGGGTGTATCGCCAATGTCCCGGCGCTGAAAAAACGGCGCCCCGAATG
GGGGAACCGCCTCTCACCCGACGCCACTCAAACCTTGCCTTCCCGCGATTAACGCCGGAA
GAGCGGGTTTTGTTGGAGCCCGCCTCGCCCCAAGGTTTACGCATCAAGGCGCGATGGGGT
AACATCAGGACTCCTTCTTAATTCATTCACCAACCAACAAGCAAGTTCCCCACTATGACT
CAAGTCGCAAACAAAATTTTGGTAACGTGCGCGCTGCCTTATGCTAACGGTCCGATCCAC
CTTGGCCACATGCTCGAACACATTCAGGCGGATATCTGGGTCCGTTACCAGCGAATGCGC
GGCAATCAGGTCCACTTTATTTGCGCGGACGACGCCCACGGCACGCCGATCATGCTCAAA
GCACAGCAGATGGGCGTGGCGCCGGAGCAAATGATTGCGACGGTGAGTCAGGAACACCAG
CAGGATTTCGCCGGGTTCAATATCAGCTACGACAACTACCACTCCACGCACAGCGAGGAG
AACCGCGAGTTGTCCGGGTTGATTTACCGTCGGCTGAAGGAAAACGGTTTTATCAAGAAC
CGCACCATTTCTCAGCTGTTCGACCCGGAAAAAAGCATGTTCCTGCCGGATCGCTTTGTG
AAAGGCACCTGCCCGAAATGCAAGGCGCCGGACCAGTATGGCGACAACTGTGAAGTATGC
GGCGCCACCTACAGCCCGACCGAACTGATCGAGCCGAAATCCGCGGTGTCCGGCGCTACC
CCGGTAATGCGCGAATCCGAGCACTTCTTCTTCGACCTGCCGGCGTTCAGCGACATGCTG
CAAAGCTGGACCCGTTCCGGCGCGTTGCAGGAGCAGGTCGCCAACAAGATGCAGGAGTGG
TTCGACGCCGGGCTGCAACAGTGGGATATCACCCGTGACGCGCCCTATTTCGGCTTCGAA
GTGCCGGACGCGCCGGGCAAATATTTCTACGTCTGGCTGGATGCGCCGATCGGCTACATG
GGGTCGTTCAAAAATCTGTGCGACAAACGCAGCGACATCAATTTCGATGAATTCTGGCGT
AAAGACTCCAGCACCGAACTGTACCACTTCATCGGCAAGGATATCGTCTACTTCCATAGC
CTGTTCTGGCCGGCGATGCTGGAAGGCAGCGGTTTCCGCAAGCCGACCAACCTGTTCGTG
CACGGCTATGTGACCGTTAACGGCGCCAAGATGTCCAAATCGCGCGGCACCTTCATCAAG
GCCGACACCTATCTGAAACATCTGGACGCCGACTGCCTGCGTTACTACTACGCCGCCAAG
CTCTCGTCGCGCATTGATGACATTGACCTCAATCTGGAAGACTTCGTGCAGCGCGTGAAC
GCCGACATCGTCAACAAGGTGGTCAACCTGGCTTCACGCAACGCCGGCTTCATCAACAAG
CGTTTTGACGGCCAACTGGCGGGCCAACTGGCGGATCCAGCGCTGTATCAGACGTTTATC
GATGCGGCGCAGACTATCGCCGATGCCTACAGCAGCCGTGAGTCCGGCAAGGCTATCCGC
GAAATCATGGCGCTGGCGGATATCGCCAACCGCTATGTGGACGAACAGGCGCCGTGGGTC
GTCGCCAAACAGGAAGGCCGCGACGCCGACCTGCAGGCGATTTGCTCGATGGGCATCAAC
CTGTTCCGCGTGCTGATGACCTACCTGAAACCGGTACTGCCGTCGCTGACTGAACGCACC
GAAGCCTTTCTGCAAACCGAACTGCGCTGGGATAACCTGGCGCAGCCGCTGACAAGCCAT
CAGGTTGGCACGTTCAAGGCGCTGTTCAACCGCATCGACATCGCGCAGGTACAGGGCATG
GTTGAGGCCTCCAAAGAGGAAGCCGCCGCGGCAGCCGCCAAACCGGTATCCGGCCCATTG
GCTGACGACCCGATTCAGGACACCATCGACTTCGCCGATTTCGACAAAGTGGACATGCGC
GTCGCCTTGATCCAGAAAGCCGAACAGGTGGACGGCTCGGACAAACTGTTGCGTCTGACG
CTGGATCTGGGCGGCCAGACCCGCCAGGTGTTCTCCGGCATCCGCGCCGCCTACCCGGAT
CCGTCCGCGCTGGAAGGTCGTCTGACGGTGATGGTCGCCAACCTGGCGCCGCGCAAAATG
CGCTTTGGCGTGTCCGAAGGTATGGTGATGGCCGCCGGCCCCGGCGGGAAAGACATTTTC
CTGCTGAGCCCCGACAGCGGCGCCCAGCCGGGGATGCAAATCAAGTAAGTGCATGCGCGT
CAGGCCGGTTCATTCGGCCTGACGCCCTCTTCGCCGCCACACCGCCCTGCCGCCAATCTC
ACGCTGCTCACACCTCTGACCATGCCGTTAATCGGATAAACCGCATAGCGCTTTCGCCAC
AGTCGTGATAAACAGTTCCTGATCGTGACTATCACGCCACGCACTTAGCTACGTGCGTCG
TTGGCCTGCACCTTCGCACCGTGCGTGCTTCGTGCCTTACGTGATAGTCACGACGCCAAG
CCCATCATCGATCATGGAGGAATATCGAATGTCCCGTATTATCCCTTTGCTGCTGAGCGC
GGCCCTGCTAACCACCGCAGCGCCGGCTATGGCGTCCAAATCACTGAAAAGCGCCGATGA
AGTAATCACCGCACTGAATAAGGGCCAAAGTGTCAATGTCACCATCGATTTGTCCGCCTG
TACGCCGCAGGAAGGTACCCCGGCCAGCAAAACCCGCGGCGGCCTGCACATCAACGCGTA
TCGTCTGATTGACACCGGTACGCTGTCGTTCAGCGACGAGCACTTCACCGTCGCCAACGA
CAACACGCCGATTCAGCAGTTCATGCGGTATCAGGTTCTGCCGGACAACACGGTGCGATT
CACCACCTTTATGTTTAACCTGCCCAGCCTGCAACAGCGTGGCAACACGCTGAGCTACCT
GTGCAAACTGGACCAGGATATCCGCTTCTTCAAGCAATAAGCCCAACCAGATGCGTCCGG
CCGGCTGGTCGGACGCGTTTCTTTTCCCCAGCGTCTCCCCAGCTTCCCGTCAGTTTGCCC
GCCGTATCTCATTGAACGAAAAGTTATAAGCTAAACCCAAAAGACATAACCCGCCCCCTT
TGCACGCCGCAATGTTACCCGTTATGATTCCTCATCACTAAAATAGACATCCAGACATAA
AGATATCCATAAAGCTGGCAAACCTGATTTCACAACACCGAGGATTGATCATGAAGAAAT
TCCCTGTCGCACTGCTGGCCCTGAGCCTGACGGCCTCGTTCTCCACGCTGGCTGCGGAGA
CGCCGGCCACCGCCGCGCCGGTTCCGGCCGTCATCGCCAACCATCAGGGACCGGTGCGCA
TCGCCGTGATCCGCAATCTCGGTTCGGACGATAACACCACCCAGTTCGTTTCCGGCGTGC
TGGAAGAAGGCAAAAAACTGGGATTCAAGGTAAGCACCTTTCTGAGCAACGGCGACGACG
CCAAATTTCAGGACTTCGTCAATCAGGCCATCAGCCAGAAATACGACGGCATCATCCTGT
CACAGGGCCGCGCGCCTTATTCCACCGGGCTGATTCAGCGCATTGTCGACAGCGGCATCA
AAGTGGCGGTGTTTGACACCGCGGTGGATCGCACCATTCCGGGCGTCACCGTCACCCAGC
AGGACGATGCCTCGCTGACCAACGAATCGCTGGGCCAGTTGGTGAAGGATTTCAACGGCA
AAGCCAACATCATCAAACTATGGGTAGCCGGTTTCCCGCCGATGGAGCGTCGTCAGGCGG
CTTACCAGCAGATCCTGAAAGACAATCCGGGCATTAAAGAGCTGGAATCTATCGGCGCGG
TGTCTTCCGACGTGCAGGGCGATACCGCCAATAAAGTGGGCGCGATTCTGGCGAAATACC
CGAAAGGCAAGATTGACGCCATCTGGGGTGCCTGGGACGCCTTCAGCCAGGGCGCGTACA
AGGCGCTGAAAGAAAACGGCCGCACCGAAATCAAACTCTACAGCATCGATATCTCCAATC
AGGACCTGCAACTGATGCGCGAAGCCAGTAGCCCGTGGAAAGTCAGCGTGGCGGTGGACC
CGAAACTGATTGGCAAGGTCAACCTGCGTCTGGTTGCCAACAAGATCGCCGGCGAGCCGA
CGCCGGCAACCTACGAATTCCGTGCCGCCAGCATTCCGCAGGCGCTGTTGCTGAGCCAAC
CGGGCCCGGTCAACGTGGCGGGACTGGCAAAAATCATCCCTGGCTGGGGCCAGACCAATG
ACTTTATCGCGCCGTGGTTTGCTACACTGGAAGCCAAAAGCAAATAAAAGTCTGTCATAA
CGGAGGCTTATATGGCATCAACGCCCCTGCCCATGCCGGAATACAGCCGCAACATGCGGC
TGATTGGACACAGCGATCAGGGCGGGCGTCCTGATGGCGTACAGGTCATGGTCCACCGTG
GTTACGCCTATATCGGACACATGGTGTCTCAGGGCGTTTCCATCGTTGACGTGCGAGACC
CGAAAAAACCCAGACCGGCTGGTTTCATCGCCGCGCCGCCGGGCACCTGGAATATCCATC
TGCAAACCCACGATGACCTGCTGCTGGTGGTCAACGCCCGCGATCTGTTCGCCGACGCCC
GCTTCGCTGAAGAAAAGGTCTACTACACCCGCTCGGTGGCAGAAACGGTCAACACCGGCC
AGCAGGATAAACACTGGAGCGCCGGGCTACGGATCTTTGATATTTCCACCCCGGACCAGC
CGCGGGAAATCAGCTTTTTGCCGCTGGACGGCATCGGCATCCACCGCATCTGGTACGTGG
GCGGCCGCTGGGCGTACGTCTCCGCGCTGCTGGATGGCTACAGCGACTACATCTTCCTGA
CCATCGATCTGGCCGACCCGCGTAAACCGCAAGTCGCTGGGCGCTACTGGCTGCCGGGCA
TGCACACCGCCGGCGGCGAAACGCCGGACTGGCAGGAAGGCAAACGCTATGCGCTGCATC
ACGCCATCGTCAGCGGCAACACCGCCTACGGTAGTTGGCGCGACGGCGGCCTGACGCTGC
TGGACGTGAGCGACCGCACCCAGCCTCGGCTCATCAGCCATCGCAACTGGAGCCCGCCGT
TCGGCGGCGGCACCCATACCGCGCTGCCGCTGCCGGACCGCGACCTGCTGATCGTGCTGG
ATGAAGCGGTGCTGGATAATCAGGAAGACGGCGAAAAACTGATTTGGGTGTTTGATATCC
GCGAGCCGTCCAACCCGGTGAGCATCGCCACCTTCCCTCAGCCCAACGAAATCGATTATG
TGAAGAAAGGCGCGCACTTCGGCCCGCATAATTTACATGAAAATCGACCGGGTAGCTTCA
TCAGCTCAACGCTGATTTTCGCCACCTACCAGAATGCCGGCGTGCGTGCCTACGATATCA
GCAACCCGTATCGGCCGAAAGAAACCGGCGCGCTGGTGCCTGCCGCGCCCGAGCGCATGA
TAGACAAACGTCCCGGCCGCCCTCAGGTGATCCAGTCCTGCGACGTGTTTGTGGATGCGC
AAGGCATTATCTACAGCACCGACTACAACGGCGGATTATCGATTATCGAATACCGCGGCT
AACCGCCGGGAGGACTCGCGCTGCGTTACCGCAGCGCGTTACTTCTCTGCTATCCGCCGG
TATTCGTTATCAATCCAGCGCCAGCACCGACACCCACATCGGTCCCTGACCGACCGGATA
GCGAGCCAGCGGCGTCAGGCTGCCGTTATCCGGCTGGATACGATAGACCTCGATGTGATG
GGATTTCTGACCGGCAGCGATCAGGAACTGGCCACAGTGGTCAATATTGAAGCCGCGCGG
CTGGGTTTCCGTCGGCTGGTGACCGGTCAGCGTCAGCGTGCCGTCCTGTGCCGAGACCTG
GAAAACACTCAGCAGGCTGGCGGTACGATCGGTGGTGTACAGGTGGCGACCGTCCGGCGT
GATATGGATATCCGCCGCCCAGCAGGTACCGGTGAAATCGCCCGGCATGGCGTTCAGCGT
CTGAATTCGGCGACCCTCGCCCTGCGCGTCCAGCTCGAACACATCCACCGAACTGTTCAG
CTCGTTGATGCAGTAAGCGAAACGGTGATTCGGATGATACGCCATGTGGCGCGGACCGGC
GCCGGCAGCCGCACGCTGCTCGGCAGGCTGATGCTCGGCCAGACGGCCATCGCTGCCGAC
ATCGTACAGCCGGATGCGGTCTTCTTTCAGGCATGGCGCCCACAGTACGCGGTTAGCCGG
GTCGATATTGGTGGAGTGGCAGCCTTCCAGCCCGTCCAGTTGCTGAACAGGCGCCTGCAC
TACGCCGTTGTCGCCAATCGGGCTGACGCTGACGCAGGCGTTGCTGTAAGACGCGCTGAA
CAGGAAACGCCCGGTCTGATCGGTAGACAGGTGCGTCGGGCTGCCCGGCAGCGGTGCTAC
GCCGGCTTCGCTCAGTTTTCCCTGTACGTCAATACGATAGCTGATCACGCGAAACTCAGG
GCGCACACCGACATACAGGTGGCGCCGATCCGGCGCGATGACCATCGGCTGCACCTGCCC
CGGCACCTCAACCACCTGTAACAAACTCAGCTCCCCGCTGGAAGAGAGTTGCCAGGCATG
GATCTGCTGGCTTTCCGGGCTGGCGATATAAACCACTTGCTGCATTCGATTCTCCTTGTT
GGCACCGTGAGGCGGCTGGCGCGCGCCTCGTTACGCTCAGGCTATGCTCTCGTTTATCGA
TGATGACTCTCACATTGGCGACCCTTGCATGAGAGCCAGCACGGAAAAAGGGCCTGTTGA
TCCGGGCGGCTGACAGTGTACCATCGGGAAGAAGTGAACCCGATAACCCGATGAGAATAC
CATGACCTATCGCATCATTGCCCTTGATCTGGACGGCACGCTGTTAACGCAAAAGAAAAC
CATTCTGCCGGAATCGTTGCAAGCGCTGGCTCAGGCCAGACAGGCGGGCATCAAGGTCAT
CATCGTGACCGGTCGCCATCATTCGGCGATCCATCCGTTTTATCAGGCGCTGGCGCTGGA
TACCCCGGCGATCTGCTGCAACGGCACCTACCTGTACGACTACCAGACCGGGCAAACCGC
CGAAGCCAACCCGCTTACTCCGGCGCAAGCCAAAAGCGTGCTGCAACGGTTGCGGCAGTT
TGCCATCCACGGCCTGATGTACGCGGATGACGCCATGTTTTACCAGCACATTACCGGCCA
CATTACTCGTACCCAAGCCTGGGCGGAAAATCTGCCCGAATCGCAGCGCCCGGCGTTTCG
CCAGGTGGACGACCTGCTGGCCGCCACCGACCACACTCGTTCGATCTGGAAATTCGCCAC
CCACCACACCGATACCGCCGCCCTGAACGACTTCGCCCAACGGGTTGAACAGGAACTGGG
GCTGGCCTGCGAATGGTCGTGGATGGATCAGGTGGATATCGCCCAGGCCGGCAACAGCAA
AGGCCGTTTGCTGCAACGTTGGGTGGAATCGCAAGGATGCAGCATGAGCGAGGTGGTGGC
GTTCGGCGACAATTTCAATGACATCAGTATGCTGTCGGCCGCCGGGCTGGGCGTGGCAAT
GGGCAACAGCGTCGACGACGTGAAAGCGCACGCCGATTTGGTGATTGGTCATAACGAGCA
ACCCAGCATCGCCGAGGTGATTCGCAGCCGGGTGCTGGCCTGAACCACCATTCATCCCGT
CGATGCGGGTCGTATCTACCACACAGCAGCGAGGAAGGTTCATCCGGCTTGCTGCTGTGC
AGTAGCTTGCTGTCATAACGGCTCGCCTTGATGATTTCGTCTCTCAGACAAAGCCTTCGG
AATCGTCTGTTATTTCCACAGCTGACAGAGCCAGACCACATTAATCCTATAAAAAACAAT
CGGTTTATCGAAAACCCCATCTTATGTTTCGTCGCCCGGATGAATGCAATTAAAAATTAA
TTTCGGTATTTTATTATTTCATTTATTTGTATCTACACACCCTCCGTTGATCCGGTGTGG
CGCAAGATCACGTCCATGAACTCACGTCCATGCAGTCCTTTCGGTTACGTGCTTAGCATT
ACGATGACAAGGAGGGGACGTGGTAAAACAGACCGTGTTCGCAGCCCTGCTGATTGCCGC
AATGCTTTATTCCGCTCATGCTCAACAACCGCAGTGGTCTTCCTCCGTTACGGATACCCT
GTCATTTGATGTCTTGCTGCCACCGCAGAATAACGATCAACTTGACGCCCTGCTTAAACA
GCAGCATGACCCGCAATCACCGCTTTATCACCACTGGCTGAGTCCGAATGAATTCGACCG
CCGCTTCGGCCCGTCAACTCAGGCCGCAGCACGCGTGACCGAAATGCTAAAGCGCCAGAA
CCTGCAGGTTAATCAACAGGGAAACGACCTGCACATCGTAGCCAGCGTCGCTGATGCGGC
CAGAGTTTTCGGCGTACCCATACACATATCCCGCGCTGGCGTGAAAAGACTCAGCATGCC
GGAGAACTGGGAACCATCGCTGCCAGACGAATTACGTCAGGTGGGAGCCCTTATCATCGG
GTTGAACCCCAGTCGCTGGCCGAAGCGCCTGAATATCGACATCGATCCTTCGTCCTCAAA
GGCGCATTCCGCACAACATATCTACTGGTATAACGACCTAAAGCAGGCCTACGGTTATCC
GTCTTATCAAACCATGATCACCCGAAATGGTACGACACGCAGACTGGATGGCAGCGGTAC
GACGATCGCCATACTGGCTGCCAGCGATGTCCTTGATACCGATATTGATGCCTACTTTTC
ACTGCAGAATTTTTCCACTCATGCGGGAACACCTCACAATCCCCAAGTGTATACGCGCCG
GTTTGTATACGGCGCGCAACCAGGCGTTAGCCGGGAAGAAATAAAAGACAAATCAGCGTT
CGAAGCGGCGGCAGATGTAGAAATGGCGCTGGGTGGAGCGCCCGGCGCCCGGTTGATGCT
GTATGTGATGCCAAATATGGATAACGACACGATTCTGGCAAGTTATCAGCAAATTGTCAG
GGATAACCTGGCTGATATCGTCAGTTCCTCTTTTGGCGACTGCGAGTTGTTTTATGTTCC
GTCCTACAACGACGGTAGTGACCGGTACATGAAAATACTTAAGCAATATGATGCCGTCTT
CCGTCAGGGTAACGCTCAGGGAATCACCTTCGTCGCCGCATCCGGCGATAACGCCGGCAG
GGCCTGCCCGGACCAAAACAACGCCAACAACGGCCGCAAAGGCAGGTTTATCCCCAGCGT
AGAATGGCCAGCCATCAGTCCCTGGGTCACCGGGGTTGGCGGAACCAACCTGACAACAAC
TCACGCTGCCGGCCCGCGGGATGAAGCGTACCGGCAAGAAAACAGCTATGCGGACCCCAT
CAGACGCGCCGATTATTTTGGCAATGGCGCAACGCTGTCGGGAGGGTATTTTGGCGCTGG
TGGCGGGCTTAGCACCCTTTATCCACGGCCGGATTATCAACGCACTTTGCTGGGCGGCGG
CACGCAGGCAATGCGCGCCGTACCGGATATCGGCATGCATGCCGGCGGGTGTCCGCCGGC
AGCGATAAAACCATGTAACGGCGGAAACGACTCACTCAATGGACATGGCAATACTGACCG
TAGCGCTGTATACGTCTACAGCATCGGCAAACTGGGGGTTTTGCACGGCACCAGCCTCGC
CGCGCCCGAGTTCGCCAGCGCAGTGGCGCTACGGGTGGAAATGCAAGGTCGACAGGGCAA
TATCAACCACTACATTTATCGCCTCGCGGCAACCGTTCCCCAAGCTTTTCATCATGACAT
TCCCGGATACAATGGCGTGGTCACTCATCACATGCCGCTGCACGACGTCTATAACTACAT
GACCGGAACAGGCACGCCTGTAGTTGCCATATTTGCAGGCGTGCCTTCCGTCGCCCGAGC
CGGTATGCCGCAGACCCCCGGTAACCCTTGATGCTTTACGCCACAATCAAACCATACACC
TGCACGACGAAACCTAAGCCGTAATCGACACGCTCTTAACCTGAGCATACAGACCCTGCC
CGGAGGTCAGAGCCAGTTCGTCCCGCGCCCAGGGGGTGATGCGCGCCCACAGGATCTGCC
CGCCGATATCCAGTTTGACTTCAACCTGCTCGCCTACCTCAAGGCATTCCACCACGCTGG
CCGACAGCACATTGCGAATGCTGCTCGCCGCCGGACGCTGCGTCACCAGCGACACATCCG
CCGCATTGATGCGGATACGCAACGCCGAGGCGAGCGGCGCGTCAACACGCCCGACCCACA
GAGGCTGTTCGCCCAGCGACAGCGCAGTCATGGCGTAATGGGGATGGTGCTCCATCACCG
TCACCTTCAGGATGCTGCTCTGTTCTTCTCGCGGCAGCCAGGCCCGCAGCGCGTTACTGG
CCCACACCTCTTCCAGCGAACCCTGTGCCTTGACCTGCCCTTTGTCCAGCACCAGCACCT
TGTCCGCCAGTCGCAGTACCTCCTCCAGACTGTGGCTGACATACAGGATCGGCGTGTTGA
CCTCGCGAGCCAGCCGTTCCAGATAGGGCAACAGTTCGCGCTTGCGCGGCGCATCCAGCG
ACGCCAGCGGCTCGTCCATCAGCAGCAATTCCGGCGCGGTCAGCAGCGCACGGCCAATCG
CCACCCGCTGTTTTTCGCCGCCGGACAAGGTGAGCGGATAACGCGTGAGCAAATGCCCGA
TGCCGAGCAGTTGCACGATATCGTCGAACTGCGTCTGCATCTGCGCCGCCATGCCGTAAC
GCAGATTCCCCAACACCCGATAGTGCGGGAATAGCCGCGCATCCTGAAAAACGTAGCCGA
TGCGGCGTTTCTCCGGCGGCAGAAATACCCCCCGCTCCCGATCGGACAGCACCCGGTCGT
TGAGCTGAATTCGCCCTTTATCCGGCCGGGTCAGGCCCACGATGGCGTTGATCAGCGAAG
TCTTCCCGGCGCCGGATACCCCAAACACCGCGGTAATCCCGCTGGCGGGAAGCTGGGTGG
CGACGTTGAGCGTCAGGTCGCCCAGTTGCTGAGTAAAATCCAGTTGCAGCATTATCCCCC
CAACCGCTTGCGGCTCCAGCGCGTGAGCCATTCCGACAACAGCAATGACACCAACGACAG
CACGATGGCGATGATGCACAACCGGGCGGCCTGCATTTCCGCGCCCGGCGTTTCAATCAG
CGTATACATGGCATTCGGAATGGTGCGGGTTTCCCCCGGAATGTTGGAAACAAAGGTGAT
GGTGGCGCCAAACTCCCCCAGCGAGCGGGCAAACGCCAGCACGGTGCCGACAATGATGCC
GGGCAGCGTCAGCGGTAGCGTGATGGTAAAAAACACCCGCCAGCGACCGGCGCCAAGCGT
GCGCGCCGCCAGCTCCAGCCGGGTATCCACCGCCTCCAGCGCCAGCCGGATGGCGCGCAC
CATCAGCGGGAACGCCACCACCGCTGAGGCCAGCGCCGCGCCATGCCAGCTGAAACTAAA
ACTGAAACCGAACCAGTTATAGAGCCAGCCGCCCACCACGCCTTTGCGCCCCATGATGAT
CAGCAACAGATAGCCGATCACCACCGGCGGCAGCACCAGCGGCAGGTGGATCACGCTGTC
CAGCAGCGATTTGCCGACAAAACGGCAACGCGCCAGCACCCAGGCGGCCAGAATGCCCAC
CGGCAAACTGCAACTGACCGCCACCAGCGATACCTTAAGGCTCAGCGAGACCGCCTGCCA
TTCGTAATCACTGAGCAGCATTAAACGGCGTGAATCCGTATTGTTTAAACACCGCCGCCG
CCTGAGGCGTTTTCAGGTAATCAAAGAAGGCTTTGACCGCCGGGGTGTTGTGCCCTTTGA
CGATAGCCATCGGGTATTCCACCGGTTTGTGGGTATTGTCCGGGAAAATGCCGACCACTT
TCACTTTGGTGCTGGCGACCGCGTCCGACCCGTAGACAATCCCCAGCGGGGCTTCTTCAC
GTTCTACCAGCACCATAGCGGCGCGCACGTCATTGGCGCGGGCCATCAGCGGCGACAGCG
TGTCCCAGGCGTTCAGTTTCTGCAGCGCCTCTTTGGCGTAGATGCCGGCCGGCACGTGAT
CCGGGTCGCCTACCGACAGACGTCCGCCATTCAGCAGACCTTTCCAGTCGGTTTTATCGT
CGATCTTGAACCCTTTGGTCTCGGCAGACTTGGGCGCGATCACCACCAGTTGATTCCCCA
GCAGGGTGTAACGGGTGTCGTTTTCGGTCAGTTGCTTACCCTGGGCGTAATCCATCCACT
GCTGATCCGCCGAGATGAACAGGTCGGCAGGCGCCCCTTGTTCAATCTGACGCGCCAGCG
TCGACGACGATGCGTAAGACGCCACAATAGAAACCTGTTTTTCTTTCTGATATTGCGCGG
CGATATCCTGCAACGCATTGGTCAGCGAGGCGGCGGCAAACACGGTTACCTTGTCCTGCG
CCAGCGCAGCATTCGCGCTCATACCCAGTGTTAACGCGGCGGCGGTCAGCCAGTGAGTCC
ATTGCTGTTTCATTTTGTCTCCCGAGGTTTTCGTTGTGTATTTCGTTGTGTAGTTAGTAA
CATAACGATAAATACCGAATCCTGGCCGCCTTGTCATTGTTCTTAAGCAAAAAAAAAATC
TTAAGCAAAAAAAATCCGGCAAATGCCGGATTCGTCAAAAAAGGAAATCAGGGAAGGGAT
TATTTGCGCGCCGCTGTCGACTCGCGATGGCCGATGGCCGAGAACAGGTTGAAGATTTCG
CCCAGCCCATAAATGGCTCCCAGAATCAGCACCATCATTACCGGCACCATGCATACCGCA
AACAGCAGGCTTTTCAGCAATTCCAACATATCAACCTCGTCTTTCACCGTGGCTGGCCGT
CGCGCCGCCAGTCTCTCATTGATTCAGGGTAGACTATGCTAACCCCCATGACTGCCGTTG
AGTTTACCTGAATCGCCGGAATTAGAGCGGCCATTTGTGCGGTTTGCCTGTTTCGCGCAA
AACGATGACAATACAAACGATTAGCGACCCAGATACGGATGTGACCATGCAAGCAGAAAT
TCTCCTTACCCTGAAACTCCAGCAGCGGCTATTCGCCGACCCGCGTCGCATCGCACTGCT
CAAGCAAGTGCAGCAGACCGGCTCCATCAGTCAGGGAGCCCGGCTGGCCGACATCAGCTA
CAAAAGCGCCTGGGATGCGATTAACGAGATGAACCAACTGGCGGAACAGACCATCGTCGA
GCGCACCACCGGCGGCAAAGGCGGCGGCGGCGCGATGCTGACCCGCTACGGCGAGCGCCT
GTTGCAGCTGTACGACCTGCTGGCGCAGATCCAACAGAAAGCCTTCGATGTGCTGCAGGA
TGATAACCTGCCGCTGGACAGCCTGCTGGCGGCTATCGCCCGCTTTTCGCTGCAGACCAG
CGCCCGCAATCAGTTTTTCGGCACCGTGTGGGAGCGCGACCAGCAGCAGGTGCAGCAACA
TCTGTCTATCCTGCTGGCGGATGGCCGCACCCGCATTCAGGCCGCACTGACCCAGCAGAG
CGCCGATCGGCTGCAACTGAGCAGCGGCAAAGAGGTGCTGGCGCTGATTAAAGCACCCTG
GGTCGCCGTTACCCCGCAAACCGCAGCGGCACCCGCTCACGACAATGTCCTGCCCGGCCG
CATCAGCCATCTGCAGCCCGGCCCGGCGCAAAGCGAAGTACTGGTGACGCTGGAAGGCGG
CGAAGTGGTGTGCGCCACCCTGCCCAATGATGACGTGGTGCGACAGGGACTACAGCCGGA
GATGGCGGTTTACGCCAGCTTTAACGCCGACCGGGTGATTATCGCCACCCTGTGCTAACG
CGCGTACGGCACAACGCACCTTGACAAGCCGGCCGCTTCCCTTTACCCGTAAAGGTTCTG
TCATTTCGCAAAGGGAATCATCATGTCATTGCTGCACATCCATCAGGCGCAGTTCCGGTT
AAGCGATACCCGGATGATGCGTTTGGATGAACTCACGCTGCGTCAGGATCAATGCTGGGC
GTTCGTCGGCGCCAACGGCAGCGGGAAATCAGCGCTGGCGCGCGCGCTCTCCGGCGAGTT
GCCGCTGTTGTCGGGACAACGCCAGTGCGACTTCCGGCGCGTGGCGCGCCTCTCCTTCGA
ACAGTTGCAACAGTTGGTGTCGCTGGAGTGGCAACGCAACAATACCGATATGCTGAGCGC
CGACGAGGACGACACCGGGCGCACCACCGCCGAGGTGATCCAGGACAGTGTGCGCGACGC
CGACCGCTGCCGTCAGTTAGCGGCGCAATTCGGCATCCTCCCTCTGCTAGACCGGCGCTT
CAAATACCTCTCTACCGGCGAAACCCGCAAGACCATGCTGTGCCAGGCGCTGATGGCGCA
GCCGGACCTGCTGATTCTCGACGAACCGTTCGACGGGCTGGACGTCGCCTCACGCTCGCA
GTTGACCGACCTGCTGGCTTCGCTGGTGGCGCAGGGGCAAACACTGGTGCTGATTCTCAA
CCGCTTTGAGGATATTCCGGCGTTTGTCGGCCAGGTCGGCGTACTGGCGGACTGCACCCT
GACCCGGCAAGGCGCACGCGAGGCGATTTTGTCCGACGCGCTGGTGTCGCAGTTAGCGCA
CAGCGAAACCCTGGTCAATACCGCGCTGCCGGAAGCGGAAGACCCGAGTCAGCGCCCGAC
CTTGCCGCCGGATCAGCCCCGCATCCGTCTGCTGCACGGCGTGGTGAGCTACAACGATCG
CCGCATTCTGGACGACCTGAGCTGGGAAGTGCTGCCGGGCCAGCACTGGCAAATCGTCGG
ACCGAACGGCGCGGGCAAATCCACCCTGCTCAGCCTGATCACCGGCGACCACCCACAGGG
CTACAGCAACGACCTGACGTTGTTCGGTCGTCGGCGCGGCAGCGGCGAAACTATCTGGGA
CATCAAGCGTCACATCGGCTACGTCAGCAGCAGCCTGCATCTGGAGTACCGTGTCAGCAC
CAGCGTACGCAACGTGATCCTTTCCGGCTTCTTCGACTCTATCGGCATTTATCAGGCCGT
ATCAGACCGCCAGCGTTTTCTCGCCGCCCAGTGGCTGGCGCTGCTCGGCCTGCCGGATAG
CGTGGCCGACGCCCCGTTCCAGTCATTGTCCTGGGGCCAGCAACGGTTGGCGCTGATTGT
ACGCGCACTGGTGAAACACCCGGCGTTGCTGATCCTCGACGAACCGTTACAGGGGCTGGA
CCCGCTCAACCGCCAGCTTATCCGCCGCTGGCTGGACATTCTGATCGGTCAGGGACAAAC
CCAACTGCTGTTCGTCTCCCACCATGCGGAAGACGCGCCGGACTGCATCACCCATCGCCT
GACGTTTGTGCCCAACAACGACGGTTACCATTACCAAATGGAAAACCGCTGACTTCTCAC
CGACGGTTTCGTTTCAGGCGAAACCGTCACCTCTCACGCTTTAGCGATCGACCTAGTGAT
AGCGTTACCACAAAAAATACAACGTATTTTACCCGGCGCCACATCGCGCTATGCTAGTCG
CTCACCCAACCAGGGAAGGGGTGGAAAGTGAGCCGACAGCCTTAATTATCGCTATTTAGG
GCGTTGATCACCTTTTTCCTGCTATGGTCATGCTATTTTTTCAACCAGTTTTCTGCGACA
GAGGTCATTATGAAAGTATTGGTTACAGGTGGTAGCGGTTACATTGGCAGTCATACCTGT
GTACAACTGATCGCCGCCGGCCATCAGCCGGTTATTCTCGACAACCTGTGCAACAGCAAA
TCCAGCGTGGCCGACGCCATTACCCGTGTCAGCGGGCAGGCGCCGGTGTTCTATCAGGGT
GATATCCGCGACCGTGCACTGCTGAAAACTATTTTTGCCCAGCATGATATCGGCGCCGTG
ATCCACTTCGCCGGTCTCAAAGCAGTAGGAGAATCGGTACGCGAACCCATCAGCTACTAC
GACAACAACGTGTACGGCACGCTGACGCTGGTGGAAGCCATGAAACACGCGGGCGTCAAG
ACGCTGATTTTCAGTTCCTCCGCCACCGTGTATGGCGACCAGCCGCAGATCCCGTATCAG
GAAAGCTTCCCCACCGGCACCCCTGCCAGCCCCTACGGCCGCAGCAAACTGATGGTAGAG
CAGATCCTGCAGGATTTGCAGCGCGCGGAGCCGGACTGGAGCGTGGTGCTGCTGCGCTAC
TTCAACCCGGTGGGTGCGCATCCCTCGGGCGAAATGGGAGAAGACCCACAGGGCGTGCCC
AACAACCTGATGCCTTACATCGCTCAGGTAGCGGTGGGCCGCCGCGACTCACTGGCGATT
TTCGGCAACGACTATCCGACCGTCGACGGCACCGGCGTGCGGGACTATATCCACGTAGTG
GATTTGGCCGATGGTCATGTCGCCGCCATGAATACCCTGCACGGCAAGCCTGGCGTACAC
ACTTATAACCTCGGCGCCGGCGTCGGTTACAGCGTGCTGCAAGTGGTGGAAGCCTTCAGC
CGCGCCTGTGGCAAGCTGCTGCCGTACCATTTCGCGCCCCGCCGCGACGGCGACCTGCCC
GCTTACTGGGCCGACGCGGAAAAAGCCGCCCGTGACTTCAACTGGCGCGTCAGCCGGACG
CTGGACGAAATGGCCGCCGATACCTGGCGCTGGCAATCGCGCCATCCAAATGGCTTTTCA
GACTGAGCGAGTCAAATAACCGTTTTTCAGGACGCATCGCTTTTTCGATGACGCCGTTTC
CCGATGACAGAGTAAGGTATCCCATGGCGTATTTTGACCCCGTTGAACATCCGCACCGTC
GCTACAACCCGCTGATCGGTCAGTGGGTACTGGTATCGCCGCACCGCGCCAAACGCCCGT
GGCAGGGGCAACAGGAGAGCGTGTCGTCCGACCCGCTGCCGTCACACGATCCCAGCTGTT
TTCTCTGCCCCGGCAACACGCGGGCGACCGGCGATACCAACCCCGACTATCAGGACACGT
TTGTTTTCACCAACGATTTCGCCGCGCTGATGGCCGATACCCCGGCGGCGCCGGAAAACA
GCGACCCGCTGATGCGCTGCCAAAGCGCGCGCGGCACCAGCCGGGTGATCTGCTTTTCGC
CGGACCACAGCAAAACCCTGCCGGAACTGTCGCTCGGCGCGCTGGAACAGGTGGTCGCCA
CCTGGCAACAACAGAGCGCCGAACTGGGGCAAACCTACCCGTGGGTGCAGGTGTTTGAAA
ACAAGGGCGCGGCGATGGGTTGTTCCAACCCGCACCCGCACGGCCAGATCTGGGCTAACG
ACTTCCTGCCCAACGAAGCGGAACGGGAAGACCGGCTGCAACGCGACTATTTCCAGCAGT
ACGGCTCGCCGTTGCTGGTGGATTACCTGCAACGCGAATTGCAGGACGGCGCGCGCCATG
TGGTGGAAACCGAGCACTGGCTGGCGGTGGTGCCCTATTGGGCGGCCTGGCCGTTTGAAA
CGTTGTTGCTGCCCAAAGCCCACATCCTACGCCTGCCGGACGTCACCGCGGAGCAGCGTC
AGGATCTGGCGCTGGCGCTGAAGAAACTCACCAGCCGTTACGACAACCTGTTCCAGACCT
CGTTCCCCTACTCCATGGGCTGGCACGGCGCGCCGTTTACTGACGGCGACCACCAACACT
GGCAGTTGCACGCGCATTTTTATCCGCCGCTGTTACGTTCCGCCACGGTGCGCAAATTCA
TGGTGGGCTACGAAATGCTGGCGGAAACCCAGCGCGATTTGACCGCCGAACAAGCCGCTG
AGCGGCTGCGGGCAGTCAGCGATATTCATTACCGTGACGACATTCACTCTCGTGATTCAG
GAGTTCAGGCATGACCTTATCAGCACGCACCCAGGCGATTTTCCAGCAGCAGTTCGGTTA
CCCGGCAGCCCTTACCGTACAGGCGCCGGGCCGGGTCAACCTGATAGGGGAACATACCGA
CTACAATGATGGCTTTGTGCTGCCGTGCGCCATCAACTATTCGACCACCATCAGCGCCGC
GCCGCGCGATGACCGTCAAATCCGCGTCATCGCGGTGGACTACGACAACCAGCAGGATCA
GTTTTCGCTGGATGCGCCGATCGAACATCATCCGCAATGGCAATGGGCGAATTATGTTCG
CGGCGTCATCAAGCATCTGAAAACACGCAGCGATGCCTTCGGCGGCGCGGATCTGGTGAT
CAGCGGCGACGTGCCGCAGGGCGCAGGCTTGAGCTCGTCGGCGTCGCTGGAAGTGGCGGT
CGGCAAGGCGATTCAGGCGCTGTATCAGTTACCGCTGGACAATGTGGCGCTGGCGCTCAA
CGGTCAGGAAGCGGAAAACCAGTTTGTCGGCTGTAATTGCGGCATCATGGATCAGATGAT
TTCGGCTCAGGGCAAGCGTGGTCATGCGTTGCTGATCGACTGCCGTTCGCTGGAAACACG
CGCGGTGTCGATGCCGGACAACGTGGCGGTAATGATCATCAACTCCAACGTCAAGCGCGG
TCTGGTGGACAGCGAATACAACACCCGCCGCCAGCAGTGCGAAGCGGCGGCGCGTCATTT
TCAGGTCAAGGCGCTGCGTGACGTCAGCGAAGCCGACTTCGCCGCCCACGTCGCCGGGCT
GGACGAGGTGGTGGCCCGCCGCGCCCGCCACATCATTACTGAAAACGCCCGCACGCTGGC
GGCGGCCGATGCGCTGACGCGCGGCGATCTGCGCCAGATGGGGGAACTGATGGCCGCCTC
TCACGTCTCAATGCGGGATGATTTCGAAATTACCGTACCGCCGATTGATACGCTGGTGGA
GATCGTCAAGGCGGTGATCGGCGATGAAGGCGGCGTGCGCATGACCGGCGGCGGATTTGG
TGGCTGTATCGTGGCGCTGATCCCACAACAGCACGTAACAGCGGTGCAAAATACCGTGAT
GCGGGAGTATCCGGCAAAAACCGGATTACAGCCCACCTGTTACGTCTGTCAGGCCTCGCC
AGGAGCCGGTTATGTCGAATGACCCTGTTGAACCGCGCGCGCCGCAAACGGCGCTCGCTC
CGGATGGTCAGCCGTTTCAGCTGACCGTACTGCAAAATCGTCACGGTACGCGGGTAACGA
TGATGGATTGGGGAGCCACCTGGCTCTCCTGCCAGTTGCCGCTGCCCGGCGGCGCAACGC
GTGAAGTCCTGCTGGGCTGCGCGCCTGAACAGTACCCGCATCAGGCTGCTTATCTGGGCG
CGTCGGTGGGGCGCTACGCTAACCGCATCGCCAACGCCACCCTGCGCCACGGCGATACGG
TCACCCGCCTGCACGCCAATCAGGGCGCGCACCAGTTGCATGGCGGACCGGACGGTTTTC
ATGCACGGCGCTGGCAAATTCTGCAGCAGAGTGACGATCAGGTCATCTACCAACTGCATT
CGCCGGACGGCGATCAGGGCTTTCCCGGCACGCTGACCGCACAGGTCAGTTACCAACTGA
CCGACCAGAACGCGCTGGACATCGAGTATCAGGCCGAAGTAGACCAGCCCTGCCCGGTGT
GCCTGACCAACCATGCCTATTTCAACCTCGACGGCGAGCCGACCGACGTGCGGCATCACC
AGTTGCAACTGATGGCGGATTACTACCTGCCGGTGAATCAGGACGGCATACCCGGTGATA
CATTGCGGGATGTGGCGGACGGCAGCTTCGACTTTCGCCAGCCCAAAACGCTGCTGCAGG
ATTTTCTGGCCGACGCGGACCAGCAGGCCGTTCGCGGTTACGACCACGCCTTTCTGCTGC
ACCGCACCGGCGGCTCCAACGAAAGCCCGGCCGCCAGCCTGTGGTCGTCAGACGGCAAGG
TGCAGATGCGGGTGTACACCAGCGCACCGGCGTTGCAACTCTACAGCGGCAACTTTCTGG
CCGGTACGCCATCACGCAACGGCACACCTTATGCCAACCACGCTGGGCTGGCGCTGGAGA
GCGAATTTCTACCGGACAGCCCCAATCATTTGGACTGGCCGCAGCCCGACTGCTGGCTGA
AGCCCGGCAAGCGCTATCGCTCGCTCACCCGGTATGCGTTTAGTGTCAATCAGGCTAAAA
ACCCGGCGGATTGATGCCCACCAGAGAGCCGGCACTGCTGGCTCTTTACAAATCTGTGCA
AATTCCTGCTTGTCCGGCGCGGATTGCGCCTCTTACACTGACAGCACTTTTTATAAGGAC
ATTCACCCCATGACAGCCTCGCGCCATCATCCACTCAGCCTGCGGCATCTGCGCTATAAA
AGCGGATGGGGCTGGATGTTGGCGTTATGCTGGCTACTGCTGAATGCCCAGCTGGCGGTG
GCCGGTCATCGCTGCGAGCTGGCAGTAACCGCAGCGCCGGCGAGCATTCAGCATGATGCT
CATCGTATGCAACCAGACGCCGTCATGCCCGATATGCCGGCCGCTCATGCCACTCAGGCT
ACCGCAGACGCCGGTCCGCTGTGTGAAAAGCATTGCCTGCCTGACTCCGCCAGTCAGGAT
TTACCGTCGTTATCGTTACTGGCGCTGCCGGTCAGCGATGAACTGTTACCCGTACCAACG
CCGGAACCCGTCACCGTCGGTAGCAACCGCTGGTTTACACCGCCTGTCGCCGGCCCGCCC
GCCGAAATCCGTTTTTGCCGATTCAGAGAATAGCTTCCGCGATAAACAACCGTCGTGCGC
TTTTGCGCAATAACTTGTTATTTATCGTATTTATGGAGCTATTATCATGCGTACACTTTC
CGTGGCCCTCACCACCCTGTTGTATTCCACATTATTTTCCGCCCCACTGCTGGCTGAACA
GCCCCAGACTCACACCATGACCGGCGAGATGAGCGGCATGTCCCATTCCATGACCGGCGA
GATGACCCATAACGGCATGTCATCAGCCCCCTCTGAATCCTCAACGGTCTACCACTCCAG
CGGCATCATCAAACAGTGGAACGCCAGCGGCGTCACGCTGGCGCATGCGGCGATTCCCGC
CTTGCGCTGGCCAGCCATGACCATGACGTTCCGTCTGCCTGCTAACGATAACCGGGCGCC
GCTGCCGCAGGGCAGCGCGGTCAGTTTCAGTTTCGTGCAAAGCGCGGACGGCTACACCCT
GACTGCTATCAACCCGCAGCAACGCTAACCGGAGACCACCATGCACACACGCACGCTCCG
CGCTCCGCGCGCGTGGCTGGCGATGTTGTTGTGGCTGCCTGCCGCGTCATTCGCGGCGGC
ACTGGATCTGGATGGCGCGTTACAGGCGGCGGAACAGTATTCCGCCGACCTGTCAGCCAA
CCAGCACCGGATGAACGCGCTGCAAAACATGGCCGATTCCGCCACGCAACTGCCGGATCC
ACAGCTGAAATACGGCATCGAAAACGTACCGCTCGGCGGTAATAACAACCAGCGCCTGAC
ACGCGAAGGCATGACCATGCAACGCGTCGGCATCATGCAGACTTACGTCAGCGCCACCAA
GCGCGAACGCAAGGCGCAAACCATTCTGGCGGAAGCCGACACAGTGCGCGGTAGCAGCGA
AGCGCTGCGCGCCCAGTTGCAACGCGATACCGCTCAGGCCTGGCTGGAACTGGCGCTTTC
ACGTCAGATATTGCAGGAAGTCAACGCGCTGGTGCAGGAAAGCCAACGCCAGATTACCGT
CCAAAAAGCCAGCGTGGCGGCCGGCGGCGAATCGGCTCGGGTGCTGGACGCCCGGCTGAC
GCTCTCCGCCATGCAGGATCGGCTGACGGACGCCTCCCGTGATGCGGCCATCGCGCAAAC
GCGGCTGACCCGGCTGACCGGCGTCGCCGATGTCACCACGCAAGGGCCGCTGCCTCGTTT
CGAACGCCTGCCCGCCGACCCGGCGGTGCTGTACGCCGCCATCGCCGGACATCCGGAAAT
TGCTCAGGCCGAGCAGGAAACCCGGCTGGCGCAGGCTCGGGCGGCGCAATCCGCGGTCGC
GGCGATCCCGGATATCGGCGTCGAAGTTTATTACGGTCGTCGCGGCAACAGCTTCGATGA
TATGGCCGGCGTCGAAATCAGCATGGATTTGCCGCTGTTCCAGTCCCGGCGGCAGGATAA
AGATCACGCCGCCGACGTGGCCCGCAGCATGGAAGCCAGCGACCGGGTCGCACTCGCCCA
ACGGGAACACCGGGCGCAACTCGACACGCTATTGGCGCAGTATCAGGCGGCGCAGTCGCG
CTGGCGTCGTCAGAACGACGAGGTATTGCCGTTACAGCAACAGCGCATCCGGCTGCTGCA
AAGCCAGTACCAGAGCGGCGGCAGCGATTTGGCCGGCGTGCTGGAAGCCCGCCGCGCGCT
GCTGGACAGCCGCATCGCCGCGCAGAACGCCGCCCGTGACATGGCGGCGCTGTGGGCCGC
CCTCCGCTATCTGACGCCACAAGGAACCGCCGCAAAATGAACCGAACTTTTACTGTCAGT
CTAGTTGCCGTGGCGCTGGCGGCGGCCGCAACTGGTTACTCAATTGGTTACTACAGCAGC
AGTCGCGCCACCGGCACGACGACACATGCCGCTGCCGCGACGCCCGACGCCAGCAGCGGG
CGCAAGGTTCTCTATTGGTATGATCCGATGGTGCCGGACAAACGCTTCGATCAACCCGGT
AAATCGCCGTTTATGGATATGCCGTTGACGCCGCGCTACGCCGATGAAGTGCAGGATAAC
GGCGGTGTGACGGTCAGCCCGCGCCAGCAGCAAAATCTCGGCGTGCGCACCGCCCGGGCC
GAACGCCGCGAACTACGGCCGCAGGCCACCGGTTACGGCACCGTGGCGCTCAATGAACGC
ACCCTGCGCACGCTGGTGGCGCCCAGCGGCGGCGTGGTCGAACAACTTAACGTCAGTGCA
GTGCAACAGCCGGTGCAGAAAGGCCAAACGCTGGCGGTACTGTGGAACCCGAGTTGGGCG
GCCGCCCAGCAGGAGTATCTGGCGGTACGTCAGTTAGGGGACCCGGAGTTGAGTCAGGCC
GCGCGACAAAAGTTGGCGCTGATGTTCATGCCGGAAAGCGTGATTCGTCAGGTGGAACGC
AGCGGCAAACCGCAACCCCGGTTGACCATCACCGCGCCGGAGAACGGCTACATCAACCGG
CTGGATGTCCGTACCGGCGCCCAGTTGACGCCGGCCCAACCGCTGTTTGAGCTAGCCAGT
CTCGACCCGGTCTGGGTTGAGGTGGAGTATCCGGCAGCGCAGGCGGCGGCGTTGCATATC
GGCGATGAGATGCTCGCCATCAGCGACAGCTGGCCGGACAACACCTTCCACGGGCGCGTT
GCCGAACTGCTGCCGCAACTCGACAGCGCCACCCGCACGCTGAAAGCCCGCGTAATACTG
GATAACCGCCAACAACGCCTCAAGCCCGGTATGTACCTAACCGTGCGGCTTGCCGCCGGC
GCCGCTCGTCAGACGTTGATGATTCCGCAACAGGCGCTGCTGGTCAGCAGCCGGCAGAAT
CGGGTATTGCTGAACGATGGTCAGGGCTATTTCACGCCGCGCCCGGTTGAAGTGGGCGTC
ATTCAGAACGGCTGGGCGGAAATCCGCTCGGGTCTTAACGACGGCGACAATGTAGTGATC
TCCGGCCAGTTCCTGATCGACTCCGAAGCCAGCCTGCGCAGCGCGCTGACTGCCTTTAGC
GACACCACGCAGGATAAGGCACAGTCACCCGCGGCGACGCCTGCCAGCGGCTACCAGACC
AAGGGGGTGATCAAAGCCATCAACGGCAAACAGGTCACCCTCGCCCACGACGCAGTGCCG
GCGCTGGACTGGCCGCCGATGACCATGGACTTCACCTTCGACGGCGATGCGCTGCCGGCG
AATCTCCAGCCCGGCATGACGGTGACATTTCGTTTCCGGCTGGATGACAACGGCGCACGG
CTGCTGGATATCCAGCCTGTCGCCGCCGCGGCTCACGGAGGTCACCTATGATTGCTGCGG
TGATTCGCTGGTCGATCAAAAACCGTTTTCTGGTGTTGATCGCCACACTGCTGATGGCCG
GCTGGGGGGTGATTTCGCTGCAGAAAACGCCGCTGGATGCGCTGCCGGACCTCTCCGACG
TTCAGGTAATTATCCGCGTCAGCTATCCCGGCAAGGCGCCGCAGGTGGTGGAAAATCAGG
TCACCTATCCGCTGACTACCACCATGCTGTCGGTGCCCGGCGCCAGGACCGTGCGCGGCT
TTTCCATGTTTGGCGACGCCTACGTCTACGTCTTGTTTGAGGATGGCACCGACCCGTACT
GGGCGCGATCTCGCGTGCTGGAATACCTGAGTCAGGTGCAATCCACCCTGCCGGCCGAGG
CGAAAGCCTCGCTGGGACCGGACGCCACCGGGGTTGGTTGGATCTACGAATACGCGCTGG
TCGATCGCAGTGGCCGGCACAGTCTGGCGGATCTGCGCGCCATTCAGGACTGGCTGCTGA
AATATGAGCTGAAAACCATACCCAACGTGGCGGAAGTCGCCAGTATCGGCGGCATGGTGC
GGCAGTATCAGGTGGTATTGAATCCGGAACGGCTGCGCGCCCTTAACGTGACGCACCAGC
AGGTTATCGACGCGCTGCGGGCGGCCAATCAGGAAAGCGGCGGCTCGGTTATCGAGCTGG
GAGAAGCCGAGTACATGGTGCGCACCTCCGGCTATCTGCTGAAAGCGGAAGACTTTCTCA
ACGTAGCGGTAGGCCGGCGCGACGGCATTCCGGTGCTGTTGCAGGATGTCGCCACCTTAC
GGCAAGGCCCGGAAATGCGCCGTGGCATTGCCGAGCTCAACGGCGAAGGCGAAGTGGCGG
GCGGCGTTATTGTGATGCGCTCCGGCAAAAACGCGCTGGAGACGTTGCGGGCGGTACATA
CCCGCCTGCAGCAGATCCGCCAAAGCCTGCCCGCCGGGGTGGAGATCGTCACCACTTACG
ATCGCGCGCCGCTGATCGAGCGCGCCATTACCACCCTCAGCCACAAACTGCTGGAAGAGT
TCGTGGTCGTGGCGCTGGTGTGCTCATTGTTCCTGTTTCACTTCCGCTCCTCGCTGGTGG
CGATCATCAGCCTGCCGCTGGGGATTCTGGGCGCGTTTATCATCATGCGTTATCAGGGCA
TCAACGCCAACATCATGTCGCTGGGCGGGATCGCCATCGCTATCGGCGCCATGGTGGACG
CGGCTATCGTGATGATCGAGAACATGCACAAGGTGGTGGAACAGTGGCGGCACCAGCATC
CGCAACGCGAGCCGGATAATGCCACCTGGTGGCAGCTTGCCACCCAGGCGGCGACGGAAG
TGGGACCGGCGCTGTTCTGCAGCCTGCTGATCATCACGCTGTCGTTTATCCCGGTGTTCT
CGCTGGAAGCGCAGGAAGGCCGTATGTTCTCGCCGCTGGCGTTCACCAAAACCTACGCGA
TGGCGGTGTCCGCTGGTCTGGGGATCACGCTGGTGCCGGTGCTGATGGGCTATTTCGTGC
GTGGTCGCATCCCCGACGAACAGACCAATCCCCTCAACCGCTGGCTGATCGCCCTGTATC
AACCGGTGTTACAGCAGGTACTGCGGTTTCCCAAAACCACGCTGGCGGTTTCGCTGGCGT
TGCTGGTATTGACGCTGTTCCCGCTTGCCCGCCTCGGCAGCGAATTCATGCCGCCGCTGG
ACGAAGGCGACCTGCTGTATATGCCGTCCACCCTGCCCGGCATTTCGCCGCGCGAGGCCG
CCCGGCTGTTGCAACAGACCGACCGGCTGATTAAAACCGTGCCGGAAGTGGACAGCGTGT
TCGGCAAGGCCGGCCGTGCCGACAGCGCTACCGATCCGGCGCCGCTGACCATGCTGGAAA
CCACTATCCGCCTGAAACCGCGGGAACAGTGGCGGCCGGGCATGACCATGGACAAACTGA
TCGCCGAGCTGGACCAGACCGTCAGCCTTCCCGGTATCGCCAACGTCTGGGTGCCGCCGA
TCCGCAACCGGCTCGACATGCTGGCGACCGGCATCAAAAGCCCGGTCGGCATCAAGGTGA
ACGGCGACAATCTGCATGATATCGAACAGATAGCGGCGCAAATCGAGCAGGTGGTGAAGC
GAGTGCCCGGCGTGACGTCGGCGCTGGCGGAACGGCTGGCGGGCGGGCGCTACATCGATA
TCGATATCGACCGGCGACGAGCCGCCCGCTATGGCGTGTCGGTGCAGGAATTGCAGTCGA
TGGTCGCCACCCTGATCGGCGGGGAAAATATCGGCGAAACGCTGGAAGGCCGCCAGCGCT
ATCCGATCAACGTGCGTTACCCGCGCGAAATCCGCGACTCGGTAGACGCGGTGAAAAATC
TACCGGTGGTAACGCAGAGCGGCGCGCGCCTGACGCTGTCCGATCTGGCCGACGTGCGCG
TCAGCGAAGGACCGCCAATGTTGAAAAGCGAAAACGGCCGTCTGTCCGACTGGATTTATG
TCGACCTGCGCGGGCGCGACCTGAAATCCGCCGTGGAGGAGATGCAACGCCAGGTGGCGC
AGCAGGTCACGCTGCCGCAGGGCATCTCGGTCAGTTGGTCCGGTCAGTTCGAGTATCTGG
AGCGCGCGACGGAAACCATGAAGCTGGTGGTGCCCTTCACCCTGCTGATTATTTTCATCC
TGCTGTACGTGACTTTCGGCCAGATCAAAGACGCGCTGTTGATTATGGGTACACTACCGT
TTGCACTGATCGGCGGCGTCTGGCTGTTGTATCTGCTCGGCTATAATTTATCTGTCGCCG
GTGCGGTGGGATTTATTGCACTGGCCGGGGTGGCGGCGGAGTTTGGCGTGATCATGCTGC
TGTACCTGAATCACGCGGTGGAAAAGCACCGCCAACCGGGGCAACCGCTGACCGACGATC
AGTTGACGGCCGCCATCCGCGAAGGCGCGGTGTTGCGCGTGCGTCCGAAAATGATGACCG
TCGCCACTATTATGGCCGGACTGTTGCCCATCATGTGGGGCGGCGGCACCGGTTCGGAAA
TCATGCAACGTATCGCCGCGCCTATGGTTGGCGGCATGGTCAGCGCGCCGCTGCTGTCGA
TGCTGGTGATTCCGGCGCTGTTTTTGTTGCTCCATCGCAATACGGTGGAGAAACAGACAA
GCTGAAACGATAAAGCCGCCTATTTTGCCATCATTATGGCGGCATATAAATCAGGCGGCC
AGACGACTAGCGATTGCCGATAACCGCTCTCCGGCCCTATAATGAGAGCAGTTATCATAG
AAATCTTAGTATATGAAGGAGTTAAGCTATGGCTGTAACTAAGCTGGTACTGGTGCGACA
CGGTGAGAGCCAGTGGAACAACGAAAACCGCTTCACCGGCTGGATGGACGTTGAACTGTC
CGAAAAAGGCGTCAACGAAGCCAAACAGGCAGGTAAACTGCTGAAAGAAGAAGGTTTCAG
CTTTGATTTTGCCTACACCTCAGTGCTGAAACGTGCCATTCACACCCTGTGGAACGTGCT
GGACGAGCTGGATCAAGCCTGGCTGCCGGTGGAAAAATGCTGGAAACTGAACGAGCGCCA
CTACGGTGCGCTGCAAGGTCTGAACAAAGCGGAAACCGCCGAAAAATACGGTGACGAGCA
GGTGAAACTGTGGCGTCGCGGCTTCGCGGTCACCCCGCCGGAACTGACCCGTGACGACGA
GCGTTTCCCGGGCCACGATCCGCGCTACGCGTCGCTGAGCGACAAAGAGCTGCCGCTGAC
CGAAAGTCTGGCGCTGACCATCGAACGTGTGGTGCCGTACTGGAACGAAAGCATTCTGCC
GCGCCTGAAGAAAGGTGAGCGCGTGATCATCGCCGCTCACGGCAACTCGCTGCGTGCGCT
GGTGAAATACCTGGATAACATGGGCGAAGAAGAAATTCTGGAGCTGAATATCCCGACGGC
GGTACCGCTGGTCTACGAATTCGACGAAAACTTCAAACCTATCAAACGCTACTATCTGGG
CAACGCCGACGAGATCGCTGCTAAAGCAGCTGCGGTGGCCAACCAGGGTAAAGCGAAGTA
ATTCGTTTGATGTATCTGGTATAAAAGAAAAAACCCGGCTAAAACCGGGTTTTTTTATGA
GTGCAACAAGGGCTGTCAGCCACGACGCTGACGCACCGCCGCCGCCAGTTGACGCAGCAG
GCTGTCGGTATCATCCCAGCCGATACAGGCATCGGTGACGCTCTTACCGTATACCAGCGG
TTCGCCGCTCTCCAGATTCTGGCTGCCTTCCACCAGATGGCTTTCCACCATCACGCCCAT
GATCGACTGCTCGCCGCCGCCGATCTGACGACATACGTCTTCACACACGTCCATCTGCTT
TTTGAACTGCTTGCAGCTGTTGGCATGACTGAAGTCGATCATCACCTGCGTCGGCAGACC
GGCTTTTTCCAGACCGACTTTCACCGCCTGCACATGTTCCGCGCTGTAGTTCGGCTCTTT
GCCGCCGCGCAAAATGATATGGCAGTCGTGGTTGCCGCTGGTGTTGACGATCGCCGAATG
GCCCCACTTGGTCACCGACAGGAAGCAATGCGGCGCACGGGCGGCATTGATGGCGTCAAT
CGCCACCTTGATGGTGCCGTCGGTGCCGTTCTTGAAACCAACCGGGCAAGACAGGCCGGA
CGCCAGTTCACGGTGCACCTGAGACTCAGTGGTACGAGCGCCGATCGCCCCCCAGCTCAT
CAAATCCGCCACGTATTGCGGCGAGATCATATCCAGAAACTCACCCGCCGCCGGCAAACC
AGTGTCGTTGATTTCCAGCAACAGCTGACGCGCAATGCGCAGGCCGTCGTTAATCTGGAA
GCTGTTATCCATGTGCGGATCGTTGATCAGCCCTTTCCAGCCTACGGTGGTGCGCGGTTT
TTCAAAATAAACACGCATCACCACTTCCAAATCGTCATGCAGTTCGTCGCGTAATTTCAG
CAAACGCGCCGCATACTCTTTAGCCGCTTTCGGATCATGGATGGAACACGGCCCAATCAC
CACCAGCAGGCGGTCGTCATTGCCTTTCAGGATCTTGTGAATGGCGCTGCGGGCATTAAA
TACTGTCTGTGCTGCGCGCTCAGTGGCCGGAAATTTTTCCAGCAGCGCAACGGGGGGAAG
TAACTCTTTAATTTCTTTAATTCTCAAATCGTCATTCTGGTAATTCATAATGGGTCCATG
TCTCCGCAGCAACAGACGATCATCCCCTGTCTGCCCGGAGTAAAAAACGAAAAAATAAAA
ACGTCGTCGTTCATATTGCAGGCTGGCTATTATAAGTCAAGCGGCTAAAAAATGGCGCAA
TAATACCCACATGTTTTTACTGCTGTAGTCATCGGCTCTGGGAGCAGTTCGGTCATACCG
ACCACGGGCGTCAGCCGGTGGGCCGTCGACCGAACAGGGCGGCGTTACGCCGGATTAATC
AACCTGATACAGGATATGCCATGGCTCATTCACACCCGGCCAACCAAGCCGAACACGACA
GCATCAAGCGCCTGAAACTGGCCTTCGTCATTACCGCCACCTTTATGCTCGCCGAAGTGG
TCGGCGGGCTGTTGTCCGGATCGCTGGCGTTGCTGGCGGATGCCGGCCACATGCTAACCG
ACGCGGTCGCGCTGCTGGTGGCGCTGCTGGCCGTCCGCTTCGCCCAGCGCAAACCAACCG
TCCGGCACACCTTCGGCTATTTGCGCCTGACCACCCTGGCCGCGTTCGTCAACGCCATAG
CCCTGCTGGCGATTACCGGGTTTATCGTTTGGGAAGCGGCTCAACGCTTTTATACTCCGC
AGCCGATCGCCAGCACACCGATGCTGCTGATTGCCGTCGGCGGCCTGATTGCCAATCTGG
TGGCGCTGTGGCTATTGCATCGCGGCAGCGGCGAAAAGAATATCAACGTGCGGGCAGCGG
CGCTGCATGTCATGGGCGACCTGCTGGGCTCCGTGGGCGCTATCGGCGCCGCGCTGATTA
TCATGTTTACCGGCTGGACCCCGATTGACCCGATCCTGTCGGTACTGGTATCGGTACTGG
TGCTGCGCAGCGCCTGGCGGCTGATGAAAGAGAGCGTGCATGAATTGCTGGAGGGTACGC
CTACCCGCATCAATGTCGAACAACTGAAAATAAAACTGACCGCGGATATCCCGGAAATAC
GCAATGTGCACCATGTCCACTTATGGCAGGTGGGCGAAAAACCGCTGATGACGCTACATG
TCCAGGTCACGCCACCACACGACTACGATGCATTGTTACAGCGTATTCAGCACTATCTGC
TGGATCATTATCAAATTGCCCATACCACGATCCAGATTGAGTATCAGCCGTGCGACGACG
ACCATTGTGATATCCAGTATCAGACTGGCGACCAGCCACACAGCCACTCGCATTGACCAC
GCAGGTTCGCGCCGTCCGTCATGACAGCGCGAACCCCCGTTTTATAGCGCTCGCGCCAGC
GGCCGCGAGTGATTATCCCGGGCACCTTTCATCCACAGCCAGGAGCCGTTAAGGGCAATC
AGCGTCAGCACCATGTACTGCAACGACATGGCATAGACGCCCTGATAAGCGAAAATCACC
ACGCTGATGATGTCGATCACCACCCACAGGAGCCAGTTCTCCACATATTTGCGGGTCATT
AGCAGCATGGCCGCCACTGACAGTACCGTCATGGCCGAATCCCAGAATGGAAAAGCGTCC
GGCTGCAATGTCGGCATCGTCACATCCAAACCGACAGCCTGCATCAGCGTCACCGCAATC
CGGCTCAGCAAGGCAAAAAACGGGTCGATATAACGCGACATCAACACAGTAGCAATCACG
CACCCGGCGCCCCACCACAGCGCTTGACGGCGCGAGAGCCAGCGAACCCGCAATTCCGTC
TCCTGCTCGTCGGTAGTGCGACTCCAGGCGTACCAGCCATACACATTGGCTGCAATAAAG
AAAATCTGTAGCAGCAGGCTGGCATACAGTTGTATCTGGAAGAATATCAGCGCAAACAAC
GACACATTGACCAGGCCAAATAGGTAATTTGCGGTTTTTTCCAGACTGGCCAGCCAAATG
CACACCAGCCCCGATAACGTCCCCAATGCCTCGACCCAGGAGAGATCATAACCGTTGTCC
CCTAACGGGATGTGAACCAGAATATTACTGGTACTAAAAAAATCCATTTCTGCTCCTGAA
TGACATTCACTATGATCTGAGTTTAACAGCAAAATCCAGCATCCGATTGAGCGGCGCCAG
CGCACGCTCACGAACATCGGCATCCACCTCAATGGCATGATGGAGCGTATCCTGCTGCTC
CAGCGCTGAGGCAATCGCCTGTAGCCCGTTCATCGCCATCCACGGGCAATGCGCGCAGCT
GCGACAGGTCGCCCCTTCCCCCGCGGTAGGCGCCTCCAGCAACACTTTATCCGGGCAGGC
TTGCTGCATCTTGTAGAAGATACCGCGATCGGTCGCCACAATGAGTTCACGGTGCGGTAG
CTGCTTCGCTGCCTGAATCAACTGGCTGGTCGATCCCACGGCATCCGCCATCGCCACTAT
GCTTTGAGGCGACTCAGGGTGAACCAGCACCGCCGCCTGCGGATACAGCGCTTTCATTCG
TTTCAGCGCCTGGGTCTTGAATTCGTCATGCACAATACAAGCCCCCTGCCAGCACAGCAC
GTCTGCGCCGGTCTGCTTTTGCACGTAGTGCCCAAGGTGGCGGTCCGGCGCCCAGATAAT
CTTTTCCCCCAGGCTGTCCAAATGTTCGATCAACTCCACGGCAATGCTGGACGTCACCAC
CCAGTCCGCCCGGGCTTTAACCGCCGCCGACGTGTTGGCGTACACCACTACGGTGCGATC
CGGATGGCTATCGCAAAAGGCGCTGAACGCGTCAACCGGGCAACCCAAATCCAACGAGCA
TTCCGCTTGCAGCGTCGGCATCAGCACGGTCTTCTCCGGGCTGAGTATCTTTGCCGTCTC
CCCCATAAACCTGACGCCGGCGACGAGCAGCGTACTGGCGGAATGGGTACGGCCGAAACG
CGCCATTTCCAGCGAGTCCGCCACACAGCCGCCGGTCTCTTCGGCAAGCGACTGAATCTC
CGGGTCAGTGTAATAGTGCGCCACCAGCACCGCATTGCGCTCTTTCAGCAGGTTTTTAAT
ACGGTGACGGAGCTGTTGCTTTTCCCCTTCTGATAGCCGCCTGGGCTTTGCGGGAAAAGG
GTAATCGATAACAGGTGGTTCAAGAAACAGGCTCATCATGGGTTCCGTGCGGTTGCAGGT
GTTAGGGCAATGTCATTATCGGGATTCTTGTTTTATACACTAAACAAAATATAGCAATAG
CGTCATAAAATCTGCTATTTCTTTAATTAGAAATTTCAGAAAGGCTAAATGTGTTTAATT
TATTAAAAATATGATACCGCTGGATGCAAGGCGGCCGGAACAGGCCGCCCGCGCGCGATC
AGGGAAACAGGCGGTGCCAGTAAAGGGAGAAAGGAATAATCAGCACTAGCGCCGGCAGGA
AGTTAACCACGGCGAAGGTTTTAATCTGGGCGATACGCAACCCGACAGCCATCATCACAA
TACCGCCGCAAGCGGCAAAATCCCCCATGGTGATGTCATTCATAAACGGCATAATGAGTC
TGGCGGAGAAAAACAGCAGCGTCTGCACCAGAAACTGCGGAACGGCAATCGACATCACCG
CGACGCCCAACGTGATGGCGAAAATCAGCGCCGTAAAAATGTCGAGCGCCGACTTAATGA
TTAGCAGTTGGTAGTCGCCGGTCAGCCCTTCAGTCATCGCGCCGACCACACCGGTGCCGC
TGGCGCAGAACAACACAATCAACGCGGTAAAGTTCTGGGTGTACACATCCTGCGGTAACT
TATGTTCCGGCAGCGGTACAAACCGACTCAGCAAGCGTTCAATCAGTATCGCCCCTTTCT
GGACGCCGGCTTCAAGCCGCAGCAACTCGCCGATCCCTACCCCCAGAATAATCGCCAGTG
CAACCGCAGGGAGCTGGTGAACTTTTACCACCAGCGTTATCCCCATGGCGATAGACACCA
TGGCGAACGCAGGCGGTAAACCATCACGCATACGCTGAGGAATAAAACGGTGCAACGCCA
CGCCCAATGCGCCACCAATCAGAATGGCAGCGCCATTGATAACCGGACCAATCATCATCA
ATATCTCTTAAGGCTCACCCTTCGACCTGCCAGATTGCGAAGGAATATCGCCATCAGTCA
AAAAAGAAGCCTTTACTATACGCCAAATGCGGTGATGTGATTAAACCGGTCTAAAGCAAA
AAGAGATATAACAAAAAACCACATGAAGAGATGACGTGCTGTTGTCTCGCTACTACTCGA
CTCGAACCTGAACGCAGCTTCTCACCTGCACGACAGCGTGATGTCTGAAACAGCAGTGAG
TGAATTAAAGAAGGTGATTTATTTAGCGGTGGTGGGTCGTGCAGGATGACTCGGCCTGCG
GCCTCGCCCTTCGGGCCAGCGCTACGCGCTGTTGTCTCGCTACCACTCGACTCGAACCTG
AACGCAGCTTCTCACCTGCACGACAGCGTGATGTCTGAAACAGCAGTGAGCGAATTAAAA
AGGAGTGATTTATTTAGCGGTGGTGGGTCGTGCAGGATGACTCGGCCTGCGGCCTCGCCC
TTCGGGCCAGCGCTGAGCGCTGTTGTCTCGCTTCGCTCGGCTCGAACCTGAACGCAGCTT
CTCACCTGCACGACAGCGTAATGTCTGAAATAGCAGGGAGCGAATTAAAGGAGAGTGATT
TATTTAGCGGTGGTGGGTCGTGCAGGATTCGAACCTGCGACCAATTGATTAAAAGTCAAC
TGCTCTACCGACTGAGCTAACGACCCGCTACGAGATATGCTACACAGAGATTCTTTTGTT
TTGGTGGGTCGTGCAGGATTCGAACCTGCGACCAATTGATTAAAAGTCAACTGCTCTACC
GACTGAGCTAACGACCCAAACATCTTGCTGCTTTTAGCGATTCAGCATCGCCTTGGCAAC
GGCGGCATATATTACTAATATAATTTTTCTGTGCAACCTATTTTCCGAAAAAAAAATCCA
ACTGCTTATCCCTTGAACGTTCTGGCGCAAAAACCACGCATATCGCACAATTTTTGCACC
AGAAAGGGAATTACAAACCGGCTAAACGCTTCTGAGCCTGTTTGGCGCCATCAGTATTGG
GGTAGGTTTTTACCACCTGTTGGTAGACTGCCTTGGCCTTATCAGTCTGACCTTTTTCCT
GCATGATGACGCCAACCTTAAACATGGCTTCCGAAGCTTTGGGCGATTTGGGGTAATTTT
TGACAACGTTGGCGAAATAATACGCCGCATCGTCTTTCTTACCCTTGTTGTAGAACAACT
GCCCTAACCAGTAGTTGGCATTCGGCTGGTAAGTTGAATCAGGGTATTTCTTGACGAAAT
TTTGAAACGCCAGGATTGCCTGATCATACTGCTTTTTTTCCAACACCAGCGATGCCGCCG
TGTTGTAATCGGTATTAGCATCGCCAGTCATGGCCGGTGCCGCTGCCGAATCAGCGCTGG
CGCTGTTTGCCGCTCCCGTATCACTGGTTGCCGCCGGCGCAGATGCCGCCGCGTTGCCCG
CCCCTGCCGCTGATGACGCTGCAGAAGAAGACTGGCCGCCGCTTTGAGAACCCAGGCTGT
CAATCTGCTGATAGATCTGTTTCTGACGCTCAACGACCTGATTCAACTGATATTGATTTT
CCTGGATCTGACCGCGCAAGCCATCGATATCGCGCTGAGTGTCGGCGAGTTGTTGCTGAA
GTTGGGTTAATAACTGACTGTGAGCGTTAGAGATACGCTCCAGCTGAGTGACTCGATCTT
CTACCGAGCCAGAGCCGACATTACTGATTGGCGCCTGGGCAGTAGCGGCCCAGGGGGCCA
CTACGCCAACCAGTAACGACAGACTCAACACGTGATGCCTGAAGTTACTGCTCATGCGAT
TCTCTTAGTATACCAGAACGGCACGACGGTTTTTGGACCATGCAGCTTCGTCATGACCCA
GAACGGCAGGTTTCTCTTTACCGTAAGAAACCACGGAGATCTGATCAGCCGACACGCCTT
TACCCTGCAGGTACATCTGCACAGCGTTGGCACGACGCTCGCCCAGCGCGATGTTGTATT
CCGGCGTACCGCGTTCGTCCGCATGACCTTCAACAGTCACTTTGTAGGACGGGTTGCTGC
GCAGGAAAGCAGCATGCGCATCCAGCATCTGAGCGAAGTCAGGACGAATGTCGTATTTGT
CCAGATCGAAGTAAACGATATTGTTGCGCTGCAGTTCCTGCATCTGCAGACGAGCCTGCT
CAGCAGAAGACATGTTGCCGCCATTTTCCATGCCAGCGCCGCCGTTCAGGGAAGACTGGT
CGTTATTAGCGTGTTTGTTGGAGCTACATGCGGCAACAGCCAGCACCGGCAGAGCCAACA
TCAGGCCTTTCAGCACTTTATTGAATTGCATTTCTATGTCCTTTAAATAGGTTATTGTAC
ATATTTTGATTACATATACGGCGACCAGGCAGGGAATCTCACCTGACCATCAGTTGCCGG
AAGACGCGCTTTAAAACGCCCATCGGTCGAAACCAGTTGCAGCACGGAACCCAGCCCCTG
TTTGGAACTGTAGATTACCATGGTGCCATTGGGTGCGATACTCGGCGTTTCATCCAGGAA
CGTGTCCGTTAACACTTGAACGCCACCCGTTACCAGATCCTGTTTGGCGATATGCTGAGC
GCCGCTGTTAGAGCTGACCATCACCAGGAATTTACCATCGCTGCTGATTTCAGAATCCTG
ATTCTGGGAACCTTCCCAGGTCAGGCGCTGGGGAGCACCGCCGTTGATACCGATTTTATA
AATCTGAGGACGACCGGCCTGGTCAGAAGTATAGGCCAGCGTCTGGCTGTCAGGGAACCA
GGTCGGCTCAGTGTTATTGCTACGACCGTCAGTCACCTGAGAAATCTGACCAGAGCCGAG
ATTCATCACATACAGATTCAGGCTACCGCTCTTGGATAGCGCAAACGCCAGTTTGGAACC
GTCCGGAGAGAACGCCGGCGCACCATTGTGACGCGGGAAAGAAGCAATCTGTTTGATATC
GCCGTTGGCCAGCGTCTGGACAACCAGCGCGGAGCGGCCGCTTTCAAACGTCACATACGC
CAGTTTGCCGCCATCCGCCGACCAGGACGGAGACATCAGCGGTTCCGGAGAACGGTGTAC
CACAAACTGGTTGTAACCGTCGTAGTCAGCTACACGCAATTCGTACGGATACTGCCCGCC
GTTGGTTTGCACCACATAGGCAATACGGGTACGGAAAGCGCCCTTGATACCGGTCAGTTT
TTCAAAAACTTCATCACTGGCGGTGTGGGCAGCATAACGCAGCCACTGCTTGGTCACTTT
GAACTGGTTCTGAGCCAGCACGCTGCCTGCACTGCCGGAAGTATCTACCAGTTGATAAGA
CACCAGATAACCATCCGCGGTCGGTTGGACCTGGCCGACAATTACGGCATCAATCCCCAG
AGCGGTCCAGGCGGCCGGTGTCACTTCAGCGGCACTACCCGGCTGCTGCGGCATACGGCT
CGGATCGATCGGGTTGAACTTGCCGCTATTGCGCAAGTCCGCGGCAACAATACTGCCGAT
TTCTTCAGGAACAGCGCCGCCCGTCGATTTGAACGGAACCACACCGATTGGGCGCGCGGA
GTCGACCCCCTGGGTAATTTCAATACGGACTTCTGCATGCAACACAGCCGTCCACAGCAT
CAGAAAACTCAATGCAATTTTTAATGCCTGCTTCATCTCATCTCCCTTATCCAGGCTCCA
GAGCCTACGATAACCTGGCAGCGTTTTAACAAACCCATATCAACAAACACGATGTGTACG
GCGACCAGATATAGTCATAGTCTTAAACTCCGCCAACTGGCAACCGGATCACTGCGGTTT
AAAGTCTATCGGTGCGTTCTTGAAAGCTTCATATACATCAGAGCTGGGCGGCTTCGGTAT
CCGCGCCTGTTTGGCCGCAGCAATCGCCGCCTGACACAACGCCGGATCGCCCCCCTCGCT
CTTCACATCAACCAGCAGACCATCCGGCGCCAGTCTGATACGTAACGTACAGGTGCGCCC
CTTGTAGGACTCCCAGTCATAAAACTTGCTCTGAATCGCGGTGCGAACCTGGCTGCCGTA
GCTGTCCAGCGCAGCACCGGATGCCCCGCTCTTCTTATTATTTCCCACCCCTGCCGGCGC
ACCGCCACCAGCAGCACTGCCGCCGCCTTTAGGCGCGTTCTTCGACGATGCCAGCCCGCC
CAGCAAGTCGTCAACTTCACCGGCCTGTTTGGCCGCCGTAGCGGCAGCTTTTTTCTTGTC
GTCAGCCGCTTTCTTGGCTGCAGCCGCCGCCTCAGCTTTCTTGGCGGCGTCGGCAGCCGC
CTTTTCCTTCGCGGCTTCAGCTGCTTTGGCCTTCGCCTCTTCATCGGCTTTCTGCTTAGC
ATCAGCCGCCGCCTTGGCTTTGGCTTCCTCTTCCGCTTTCTTCTTTACTTCAGCCGCGGC
TGCAGCTTTGGTTTTAGCCTCTTCTTCCGCCTTTTTCTTCGCGTCGGCAGCCGCCTGTTT
TTTCACTTCTTCCTCAGCCTGCTTCTTCGCATCGGCGGCGGCTTTAGCTTGTTGCTCGGC
CTCCGCTTTGGCTTTAGCGGCAGCGGCTTCCGCCTGTTTCTGCTGTTCTTTCGCTTTCTG
GGCGGCGTCTTCCGCCTGTTTACGCTGTTCCGCCTGTTCCTGAGCCTGCTGCTTCGCCTC
TTCCTGCGCCTGCAGACGCTCTTTTTCCAGTTCTTTCAGCCGTTGCTGCTCAGCCGCCTG
TTTCGCCTGCAACTCCTCAGCCTGCTGCTCCGCCTGTTTCTTACGCAACTGTTCGGCGCG
GCGAGCGTCATTCTGTTGCTGCTGCTGCCGGTTGTACTGATCAACCACCGCGCTGGGGTC
GACCATCACCGCATCAATGGATGACCCACCGCCACCACCGCTGGCGTCATCCATCTTCTG
ATTCAGCGAACTCAGAATCAGCAACGTAATCAGAATAACGTGCAAAACGACCGAGATAAT
GACGGCACGCTTTAGCTTATCGTTTCGTTCGTTTGCCTTTAACACAAGGGGTTCCCAAAA
ACAGTTTTGCCAGACAAATGACTACTTATATCGTGTACCAACGTTATCATGTACAAACGT
TATCGTGTACGAACGTCATCATCCACAGACTTCATCATTCACGGACTCTCCGGTCAAATC
GGCTGTGTCATCAACCCGACAGATTTGACTCCGGCCTGATGCAACAAATTCAGCGCCTTG
ATGATCTCATCATAAGGAACATCCTTGGCACCCCCGATCAAAAAGACCGTTTTCGGGTTC
GCGGTCAGGCGGGACTGGGCTTCAGCCACCACCTGCTCCGCAGGCAGTTGATTCATACGA
TTATGATCAACCACCAAACTGTATTGCCCTACACCGGATACCTCGACAATCACTGGCGGA
TTATCGTTGCTGGATACGGTTTTGGATTCGGTTGCATCCGGCAGATCCACTTCCACGCTC
TGGGTGATGATCGGTGCGGTCGCCATGAAGATCAGCAACAGCACCAGCAACACGTCCAGC
AGGGGAACAATATTAATCTCGGATTTCAGCGACCGGCGGCCGCTACGCGCACGAGCCATA
TCACCTCCCGATTAACGGTTGCCTTCGCTGGAGAAAGCCTGACGATGCAGGATAGCAATG
AACTCTTCCATGAAGTTATCGTAATTCTGCTCAAGCTTATTAACGCGCTGATTCAGGCGG
TTATAGGCCATAACCGCCGGAATGGCGGCGAACAGACCGATGGCGGTGGCGATCAGCGCT
TCCGCGATACCAGGCGCAACCATCTGCAACGTCGCCTGCTTCACCGCGCCCAGCGCGATA
AACGCGTGCATAATCCCCCACACGGTGCCAAACAAGCCGATATAAGGGCTGATTGAGCCG
ACAGTGCCGAGGAAAGGAATGTGAGTTTCCAGCGTTTCCAGTTCACGGTTCATGGAAATG
CGCATGGCGCGGGACGCGCCTTCCACCACCGCTTCCGGCGCATGGCTGTTAGCGCGGTGC
AAACGGGCGAATTCCTTGAAACCCGCATAGAAGATTTGTTCGGTTCCACCCAGGTTTTCG
CGGCGAGTCTGGCTTTCCTGATACAAACGGGACAGTTCAATCCCCGACCAGAATTTGTCT
TCAAACGCTTCGGCGTCACGCGTCGCAGAATTCAGAATACGGGTACGCTGAATGATAATC
GCCCAGGAGGCGATGGAAAAACCGATTAAAATTAACATGATAAGTTTAACCAGAAGGCTA
GCCTTCAGGAACAAATCAAGAATATTCATGTCAGTCACTGCTTAAACTCCGCGACAATAG
ACTTAGGAAGCGCAATAGGCTTCATTTGAAATGGATCGATACATGCGACTAAAACCTCGG
CATGGCTCAGCAGGGCGCCATGTGAGTCAAGGATTCGCTGTGCGAATGTCAGGGAAGCGC
CGCGTATTACAACGATTTCGCTCTGCACTTCCAGTAAGTCGTCAAGACGCGCCGGGGCAA
GGTACTCAACCGTCATTTTACGAACCGCAAAGGCAACATGTTCATTCATGAGTACGCGCT
GATGAAAATCGTGTGCGCGCAACATTTCGGCTCTGGCCCGTTCATAGAAGGCCACATAAC
GCGCGTGATAAACCACACCACCTGCATCTGTATCTTCATAGTAGACGCGCACTGACCAGC
GGAACACTTTATTACTCACTCTACATCCCGGTAATGCGATAAACCCCGCTACTATACGCA
AGAGGGATAAGGTTTGGAATGGGTTCTATGTACAGGAGGGTAAATAATTATGGGTTGCGA
ACAACCCATAACCAAAAGGAATGAAGGACTATTTTACAGGAAGTAGTAATACAATCCTGC
GGCCAGGATCACAAAGGCCGGAAGCGGGGAAAAGAAGGCGCGCCAACGCATACGCTGAGG
ACGAAAACCCACGCCGTGAACGACGCCCGTACAAACCGCCCAAATCAGCGCCATCCCTTG
CCAGACTGCCAGTGAGCTGGTACGGGCGGCAAAACGAGCCGGTTCCCAGAATACGCATCC
GGCCAACAACAACGCCATGATCAGGGAAAGGGCCCGTAACGGGCCCTTATCCATACAGCG
GTAGAGACGATCAATAAAAGCAATCATTGCGGTTTATCTTGATTCGTCTTGGTTGCTTCG
CTCTGTTCCAGCGCCAGAGCGGTAATCACGCCCAGCGAACAAGCAAGAAGCGTTCCTAAT
ATCCAGGCAAAATACCACATAAGTCAGGCTCCTTACTTAGTACAACGAATGCGAGTTCTG
CTCGACATGCTCTTTGGTGATACGTCCAAACATCTTGTAGTAACACCAGATGGTGTAGGA
CAGTACGATGGGTACGAAAATAATCGCTACCACGGTCATCACTCTGAGCGTAAGCAGGCT
GGATGTGGCATCCCACACGGTCAGGCTGACATTCGGTACTGTCACCGACGGCATAATGAA
CGGGAACATGGCGATCCCAGCGGTCAGAATCACACAGGCGATGCTGAGCGAAGAGAACAG
AAACGCCATTGCGCCTTTTTCCGCACGTGCCATGCCAGCCGTCATCAGCGGCAGCACGAC
GCCCAGCAGCGGAATCGCCCACAACACCTGATGGTTGTTGAAGTTGACCAGCCAGGCACC
GGCCTGACGCACGACTTCTTTATGCAGCGGGTTGGATTCGCCGGCAGTATTGATGACCGA
AGTCACCGCATAACCATCGATACCATAAACCACCCATACACCAGCCAGTGCAAAGGTCAC
CGTCAGCGCCAGCGAAGAGAACTGAGCGACCTTTTTGGCACGGAAATGCAGATCGCCAGA
GGTACGCATCACCAGGTAAGTCGCGCCCTGAGCTACAATCATGCTCAGGCTGACAACGCC
GGCCAGTAACCCGAACGGGTTAAGCAACTGGAAGAAATTGCCGGTGTAGTACAGGCGCAG
GTACTCATCCACGTGGAACGGCACACCCTGCAGCAGGTTGCCGAACGCTACCCCGATGAC
CACCGGCGGTACGAAACTACCGATGAAAATGCCCCAGTCCCACATGTTACGCCAACGCGG
ATCTTCGATTTTCGAACGGTAGTCAAAGCCGACCGGGCGGAAATACAGAGACGCCAGCAC
CAGAATCATGGCGATGTAGAAACCGGAAAACGCCGCTGCGTAAACCATCGGCCAGGCAGC
AAACAGTGCGCCACCCGCCGTGATCAACCAAACCTGGTTACCGTCCCAGTGCGGCGCGAT
GCTGTTGATCATCACGCGGCGCTCTACATCGTTACGGCCCATCAGGCGCGCCAGCACACC
GACGCCCATGTCGAAACCATCAGTGACCGCAAAACCGATCAGTAGCACACCAATCAGCAG
CCACCAGACAAAACGCAAGACTTCATAATCAAACATAGTGGACTCCTGTTACCGTGCTTC
CTGAGCCGCGATCGGCTGTTCGAAGTGATAGGCACCCGTTTTCAGGCTGCTTGGACCCAG
ACGCGCATACTTGAACATCAGGTACATTTCAGCCACCAGGAACAGCGTGTAAAGACCGCA
AATCAGTCCCATGGAGAACAGGATGTCTCCCGCGGTTAGCGAGGAGTTGGCGACAGCTGT
CGGCAACACTTCGCCAACCGCCCACGGCTGACGACCGTATTCCGCTACAAACCAGCCGGC
TTCAATCGCAATCCACGGCAATGGGATGCCATACAGCGCAACGCGATGCAGCCAGCGTTT
CTGACCAATTTTGTTGCGCAGCACCGTCCAGAACGACAGACCGATGATCAGCAGCATTAG
CACGCCGCAAGCCACCATAATGCGGAAGGAGAAGTACAACGGCGCAACACGCGGGATAGA
ATCCTTGACCGCCTGTTTAATCTGCGCATCGCTGGCATCAGTCACATTTGTGGTATAGCG
CTTCAGCAGCAGGCCATAACCGAGATCCCGTTTATTCTTGACGAATTCATCACGAACCGC
CGGATCGGTGTTGCCGGAACGCAGTTGCTGCAACAGGTGATAGGCTTGCATCCCGTTACG
GATACGCACTTCATGCTGTTCCATCAGCTCTTTCAGGCCGGTAACGGTCTTGTCGGTAGA
ACGGGTGACGATCAGGCCCAACATATAGGGAACCTGAATCGCGTACTTGTTCTCCATCGT
CTCCTGATTCGGAATACCGAACAGTGTGAACGCCGCCGGCGCCGGCTGGGTTTCCCATTC
AGCTTCGATAGCCGCCAGCTTGGTTTTCTGCACGTCGCCCATTTCATAGCCGGACTCATC
GCCCAGTACGATAACAGACAGCACCGACGCCATACCGAAACTGGCTGCGATTGCAAAGGA
GCGTTTGGCAAAAGCAACATCACGCCCTTTCAGCAGATAATAGGAACTGATACCCAGAAT
GAACATCGCGCCGGTACAGTAACCCGCGGCGACGGTGTGAACGAATTTCACCTGTGCAAC
CGGGTTCAGCACCAGATCGGCGAAGCTCACCATCTCCATACGCATGGTTTCGAAGTTGAA
ATCCGACGCGATCGGGTTTTGCATCCAGCCGTTGGCCACCAGGATCCACAGCGCGGACAG
GTTGGAACCTAACGCCACCAGCCAGGTTACCGCCATGTGCTGCACTTTGCCCAGGCGATC
CCAGCCAAAGAAGAACAGCCCGACAAAAGTGGATTCCAGGAAGAACGCCATCAATCCTTC
GATTGCCAGAGGTGCACCGAAGATATCGCCGACATAGTGAGAGTAATATGACCAGTTAGT
ACCGAACTGGAATTCCATGGTCAGACCGGTGGAAACGCCGAGAGCAAAGTTGATTGCAAA
CAGCTTGCCCCAGAACTTGGTCATATCTTTGTAGATTTGTTTGCCGGACAGGACATACAC
GGTTTCCATGATCGCCAACAAAAACGCCATCCCCAGCGTTAAAGGCACGAACAGGAAATG
ATACATCGCGGTCAAGGCAAACTGTAAACGTGACAGTTCGACTACATCAAACATCTTAAC
TCCTTGCTGCTCGCAGGAGGGTCTTTAGCTCGCTGTACAGACAAGCCACTAAATACCCGG
CAGTTAGTAACCTAAAGAACACAACAATTGCTTTAGCACAGGCCTCAATATGCGCAACCA
CGTCACCACGGCGCATTTGAAAAGTAAGCCAAAGAGAAATTACAGAATTACAAATAGCAT
ACTCAGATAAGAGTATCGGTATATTACGCCTCTACAACCCTACAATAAATAGGTTTTTAC
GTGATGCAGATTGAGTTTTTTGATTCTACGCCAATCTTCGTGCTGCACATCACCAAAGGC
ACAATTGACCTGACGCAATTTAATCTGATTTTTAAGTGGATATCCAGCCTGGATTTTTGA
TCTAAAACAAATATCCACTCTGATGTTAATAAAATGCGTCTTTTATTTTACACTTCATTA
AATGTTAACCCAATGTAATTGGGTGGTTTCCAATGCGTGGCGTTAATAATATATTTTTTG
TTTTCATTAAAAATAGCGCAAGTTGAACCTAAACATGGAAATTTTTAATTTATGCGTTTA
TTGTTACTTTATTGTTGCCGACTTGATTAAAAAATTTTCTTTCAGGCTATATTTTTGCGA
CAAGGTTCAAATATAAAAAAGGCCACCCAAGGTGGCCAAACATGTCGAACTTTAAAAATA
TCCGGTAGGCTGAGCCTGCGGCTTAACGCCCCAGCACCGCTTTTACCGCATCGCCGATAT
CAGCCAGGCTGCGTACGGTCTTGACGCCCGCCGCTTCCAGCGCGGCGAATTTGTCATCCG
CAGTGCCTTTACCGCCCGCAATAATTGCACCGGCATGGCCCATGCGTTTGCCTTTCGGCG
CCGTCACCCCGGCAATGTACCCCACCACCGGTTTGGTAATGTGTTCTTTGATGTAAGCAG
CCGCTTCTTCTTCCGCGATACCGCCGATTTCACCAATCATCACGATGGCTTCGGTTTGCG
GATCCTGCTCGAACAACTTGAGAATATCGATAAAGTTGGAGCCCGGAATCGGGTCGCCGC
CGATACCCACACAGGTCGACTGGCCCAGACCGATGTCCGTGGTCTGCTTCACCGCTTCAT
AGGTCAGCGTACCGGAGCGGGACACGATGCCGACTTTGCCCGGCAGATGAATGTGGCCCG
GCATAATACCAATCTTGCAGGCGCCCGGCGTAATTACCCCTGGGCAGTTCGGGCCGATCA
TCCGCACACCGCTCTGCTCCAGCTTCACTTTCACCGTCAGCATATCCAGCGTCGGGATAC
CTTCGGTGATACAGATGATCAACTGGATGCCGGCATCAATGGCTTCCAGAATGGAATCTT
TACAGAACGGCGCCGGAACATAGATAACCGACGCCGTCGCACCAGTGGATTCCACCGCTT
CGCGCACGGTATTAAATACCGGCAGACCCAGATGTTCGGTGCCGCCCTTGCCGGGCGTCA
CGCCACCCACCATCTGCGTACCGTAAGCAATCGCCTGCTCGGAATGGAACGACCCCTGAC
TGCCGGTAAAACCCTGACAGATGACTTTGGTGTTTTTATCGATCAGAATGGACATTATTT
ACCCCCCACTGCAGCAACCACTTGCTGAGCCGCATCCGTCAGGCTGGTCGCAGCAATGAT
ATTCAGACCACTATCCGCCAGTTTTTGCGCCCCCAGTTCGGCATTGTTGCCTTCCAGACG
CACCACCACCGGAACGTTCACACCCACTTCAGCTACCGCGCCGATAATACCGTCGGCAAT
CAGGTCACAACGCACGATACCGCCGAAAATATTCACCAGTACCGCTTTCACCTTGTCGTC
GGACAGGATGATCTTAAAAGCTTCGGTAACGCGTTCTTTGGTAGCGCCGCCGCCCACATC
AAGGAAGTTGGCCGGTGAACCGCCGTGCAGTTTCACGATATCCATGGTTCCCATTGCCAG
ACCGGCGCCGTTTACCATACAACCGATATTGCCATCCAGCGCCACATAGTTCAGTTCCCA
CTGAGCCGCATGCGCTTCACGCGCGTCTTCCTGAGAGGGGTCGCGCATTTCGCGCAGTTC
CGGCTGACGGAACAGAGCATTGCCGTCGGCGCCCAGCTTACCGTCCAGACAGATCAAATC
GCCTTGTTTGGTGATCACCAGCGGGTTGATTTCCACCAGCGCCAAATCGCGCTCCAGGAA
CAGGGTCGCCAGTCCCATGAAAATTTTGGTGAACTGCGCCACCTGCTTGCCGCTGAGGCC
CAGCTTGAACGCCAGTTCTCGCCCCTGATACGGCTGCGGACCGGTCAACGGATCCAACGC
GACTTTATGGATCAGGTGCGGCGTTTCTTCCGCAACTTTCTCAATCTCTACCCCACCCTC
GGTGGACGCCATGAACACCACGCGACGAGTGCCGCGGTCAACGACCGCACCCAGATAAAG
TTCTTTATCAATGTCCGTCGCGCCTTCCACCAGAATTTGATGAACCGGCTGGCCGTTGGC
GTCAGTCTGGTAGGTTACCAGACGCTTACCCAGCCAGTTTTCGGCAAAGGCACGGATTTC
TTCTTTGCTATTCACCAGTTTCACGCCGCCGGCCTTGCCGCGGCCACCGGCATGTACCTG
ACACTTCACCACCCACGGACCTGCGCCAATCTTGGATGCCGCTTCTTCCGCTTCACGCGG
TGTTGTGCAGGCATAACCGGTAGGCGCCGGTAAACCATACCGCGCAAAGAGCTGTTTTGC
CTGATACTCATGTAAATTCATGATGTTCTATCCATTTAAGTTTGAAGATGAGTCCAGAGA
CTCTCTGTCGTGGATAACGCCGTCGCGCATTCGCAACGGCCTGCATAGCACATAATAAAG
GCGGCAGGGCGCAGGCCGGCCGCCTTTCACTGCAACGCGTTAGACATCCAGCAGCAAGCG
GGCCGGGTCTTCCAGCATCTCTTTAACGGTAACCAGGAAACCGACCGATTCACGGCCGTC
GACCAGACGGTGATCGTAGGACAACGCCAGATACATCATCGGCAGAATCACAACCTGACC
ATCCACCGCCATCGGGCGATCCTTGATGGCATGCATCCCCAAAATCGCGCTCTGCGGCGG
GTTGATGATCGGGGTCGACATCAGGGAACCGAACACGCCACCGTTGGTGATGGTGAAGTT
GCCGCCTGTCAGCTCTTCGACGGTCAGTTTGCCGTCACGACCTTTCACTGCCAGTTCTTT
GATTTTCTTCTCGATATCGGCCATACCCAGCAGATCGACATCTTTCAGCACCGGCGTCAC
CAGACCACGCGGGGTCGACACCGCGATGCTGACGTCAAAGTAATTGTGGTAGACCACATC
TTCGCCATCAATGGACGCATTCACTTCTGGATAGCGTTTCAGCGCCTCCACTACGGCCTT
GATATAAAAGGACATGAAGCCCAGGCGAATGCCGTGACGTTTCTCGAACGCCTCGCCATA
CTGCTTACGCAGATCCATGATCGGTTTCATGTTGATTTCGTTGAACGTAGTCAACATGGC
GGTGCTGTTTTTGGCTTCCAGCAGTCGCTCAGCCACGCGCTTGCGCAGACGGGTCATGGG
AACGCGTTTCTCGCTGCGACCGCCCAACGCCGGAGCAGGCGAAACTGGAGCAGACGAAGC
TGACGCTGCAGCAGGTGCATCCGCCTTTTTGCCAGCCGATTTTTGACCAGCCAGGTGTTT
TTCCACGTCTTCACGAGTGATACGACCGCCAACGCCGCTGCCCTTTATGGCAGCCACGTC
CAGATCGTGCTCGGCAATCAGACGACGGATAGCCGGGCTCAGGGCATCGTTATTCTCATC
TTCCAGTCCGGCAGTATGACGCTGTGCGGGCGTCGACTCTTTGCTCTGCGCTTTTTCGCT
GGTTTCCTTGCCGGAGTTGTCGCCGGGACGCAAACGCCCCATTACCTGACGGGACGTCAC
GGTGGCGCCTTCCGATTCCAGCACCACCTCCAGCACGCCGGCTTCCAGCGCAGGAACCTC
CAGCACAACTTTGTCGGTCTCAATCTCAACCAGCACTTCATCACGCTGGACGCTGTCGCC
CGGTTTCTTGTGCCAGATGGCCACAGTCGCATCGGCTACCGATTCAGGCAGGTCAGGGAC
AAGAATATCTACGCTACTCATTATCTATCCTTATTCATTTAATTAACGTTCAGCGCGTCA
TCAACCAGAGCTTGTTGTTGTTTCTGGTGTACGGACATATAGCCGACGGCGGGTGAAGCA
GAGGCCGGACGACCGGCATACCGCAACGAGGCACCAAAAGGAATGACCTCACGAAGGTGG
TGCTGGCTGCAGTACCACGCCCCCTGGTTCAGCGGCTCTTCCTGGCACCAGACAAAATCA
TGTACGTGAGCGAACGGCTCCAGCGCGGCCTGGACGGCCTGATGCGGGAACGGATACAGC
TGTTCGATACGCACTATCGCCACATCTTTCTGTTCGTTCTTGCGACGTTGTTCCAGTAAA
TCATAGTAAACCTTGCCGGAGCACAGCACGACGCGCTTCACTGCTTTCGGATCCAGCTCG
TCAATTTCCCCAATCGCCGGCTGGAACTGACCGTTCGCCAGTTCATCCAGCGAGGAGGTG
GCCAGTGGATGGCGCAGCAGCGATTTCGGCGACATCACCACCAGCGGGCGGCGCATGCCA
CGCAGCGCCTGGCGACGCAACATGTGGTACACCTGCGCCGGCGTGGACGGAATGCAGACC
TGCATGTTCTGCTCGGCGCACAACTGCAGATAACGCTCCAGACGCGCGGAGGAGTGCTCC
GGCCCCTGACCTTCGTAGCCGTGCGGCAGCAACATCACCAGACCGCACATACGGCCCCAC
TTCTGCTCGCCGGAACTGATGAACTGGTCAATCACCACCTGTGCGCCGTTGGCGAAATCG
CCGAACTGGGCTTCCCAGATAGTCAGTGTGCGCGGTTCGGCAGTGGCATAACCGTATTCG
AACGCCAGTACCGCTTCTTCAGACAGCACCGAATCCCAGACATTGAACACACCTTGCGCG
TTATGCACATACGCCAGCGGCGTGTAAGTGGAGCCGCCTTTCTGGTTGTGCACCACCGCA
TGACGGTGGAAGAAGGTGCCGCGCCCGGCATCCTCACCGGACAGACGCACCGGAATACCC
TCGTCTACCAGCGTGGCGTAAGCCAAGGTTTCCGCCCCACCCCAGTCGAACCGTTTTTCA
CCCGCCGCCATTTCAGCGCGGTCGCTATAAACTTTGGCGACACGCGGTTGCATTTCCAGC
GCTTCAGGCACTTCGCTGATCCGATGCGCCAGTTCCTGCAGACGTTTGGTTTCAACCTTG
TGCGGATAAGGTTCATCCCACTCATGGTTGAGATAAGACATCCAGGTGAAGGAGTGCATA
TCCATCGGGCGCCACTCGTCTACCACGCATTCGCCGGCATCCAGCGCGTCGCGGTAAAGA
TTGACCAGCTCGGTGGCGTCTTCCAGCGTCGCCATCTGCTGCTGCTCCAGACGGTCGGCG
TAAATTTTACGCGGCGTCGGGTGCTTCTTGATCTTCTGGTACATCACCGGCTGGGTAGCG
CTCGGCTCATCGGCTTCGTTATGGCCGTGACGGCGGTAGCACACCAGATCAATGAACACA
TCGCGCTGGAAAGTATTGCGGAAATCCAGCGCCAGACGGGTAACGAACGCCACCGCTTCC
GGGTCGTCGGCGTTGACGTGGAAAATCGGCGCCTGCACCATCTTACCGATGTCGGTACAG
TATTCGGTGGAACGGGCATCGTGCGGATTGGAGGTGGTAAAACCGATCTGGTTATTGATG
ACGATGCGGATAGTACCGCCCACTTCATAGCCGCGGGCCTTGGACATGTTCAGGGTTTCC
TGCACCACGCCCTGACCGGCAATCGCCGCATCGCCGTGAATAGTGATCGGCAACACCAGT
GAACTGTTGGGATTATCCAGGCGATCGATACGCGCGCGTACCGATCCAATCACCACCGGG
CTAACGATTTCCAGGTGCGACGGGTTGAACGCCAGCGCCAGATGGACCTTGCCACCTTCG
GTTTCCATATCGGACGAAAAACCCTGATGGTATTTCACGTCGCCGGTGCCGAGGTGATCT
TTATGCTTGCCGGAAAACTCGTCGAACAGATCCTGGGTTTTTTTCCCCATCACGTTCACC
AGCACATTGAGACGACCACGGTGAGCCATCCCCATCACCACTTCGCGCGTACCGTTTTTA
CCTGCGTGACGGATGATTTCCTTCAGCATCGGGATCAGCGCATCGCCCCCTTCCAGCGAG
AAGCGCTTGGCGCCGGGGAACTTGGCGCCAAGATAGCGCTCCAGCCCTTCGGCAGCGGTC
AACTCTTTCAGGAAACGTTTTCTTTCTGCGACGGTAAAACTCGGCTGCCCCACCACCGAC
TCAATCCGCTGCTGAATCCAGCGTTTTTCTTCGGTATTGGTGATGTGCATGTATTCCGAA
CCAATCGAGCCGCAATAAGTCTGCCTGAGCGCCGTGTACAACTCACCAAGCGGCATGGTT
TCCTTGCCGATGGCGAACGAGCCAACATTAAAACTCTCTTTCAGATCGTCATCAGTCAGG
TTGTGATAGGTCAGATCCAGATCCGGTACGTGTTCCTGTTTCCACAAACCCAGCGGATCA
AGACTGGCATGCTGATGACCACGGAAACGAAAAGCGTTAATCAGCTGCAATACTTTGACC
TGCTTGGCATCGCTGTCAGGATCGGTAATAGAAGAAGTGTAACGCGACGCGTCTTTCGCC
AGGCGGCGGAAATAGTCGCGCGTTTTGGAGTGAAGTTGATCCGGTTTAACCCCAGTGGTA
GGAAGTTGTTGAAAAATCGAACGCCAACTGTGATCGATAGAATCCGGGTCAGTTAAAAAA
TCTTCATAGAGCTGCTCTATGTAGGACTGGTTCGCGCCCGCCAGATAGGAGGAATCCAGC
CAGGCCTTCATTGCGCCGTTCTGCATTGTGATCCCTTAAGCTAATAAGCTTCAGTTTTCG
CCGTGGTTAACATGTCTTATGTTGCCGTTATAAAACGGGTTGCCGTAAAAACGGTTCACT
TGCTGTGCCTGATTACGCACAATGCGGATATTCCTATCCTGAAGGAACCTTTAAAAAACG
GTTCGGGCGCGTAAGCCGGTTTTTAAAGGTTTCCTGTGGTTCCCCCCCGCGTTGCCGCAG
GGGGAACCGGTTTGTTACATGCTTCTGAAACTCAGGCGCTACGCTGCAACAGCATCGACT
TGATATGGCCGATGGCGCGCGTTGGGTTCAATCCTTTCGGGCAAACGCTGACGCAATTCA
TGATGCTGTGACAGCGGAATACGCTGAAAGCGTCGTCCAGGTCGTCCAGGCGCTCCTTGG
TTTCCGTATCGCGGCTATCGATCAGGAAACGGTACGCGGCCAGCAGACCGGCAGGCCCGA
TAAACTTATCCGGGTTCCACCAGAAAGACGGGCAGGACGTGGAGCAGCAAGCACACATGA
TGCACTCGTACAGCCCATCCAGTTTTTCCCGCTGTTCCGTCGACTGCAAATGTTCGCGCG
CTGGCGGATTTTTCCCATTATTCAACAGGTAAGGTTTGATTTTCTCATATTGGGCATAGA
ACTGTCCCATGTCCACCACCAAATCACGCACAACCGGCAGCCCCGGCAGGGGGCGGATCA
CAATTTTGCTATTGCCGTTACGCAGGGTGGACACTGGAGTAATGCACGCCAGCCCATTCT
TGCCATTCATGTTCAGACCGTCAGAACCGCACACCCCTTCGCGACAGGAGCGGCGAAACG
CCAGCGTCGGATCCTGTTCTTTCAAAAGGATCAGCGCATCCAGCAGCATCATGTCGCGGC
CTTCTTCCGCTTCCAGCGTATAGTCCTGCATGCGCGGCGCGCTATCGACATCCGGGTTAT
AACGATAAATGGAAAATTCAACTTTCATCGCTTTCTCTCCGCGCAATTAATAGGTACGCA
CTTTCGGCGGGAACGCCGGGCGCAGTTTAGGCTGCATGTTCACCTCACGGCGCGTCATGC
TTTCGGTTTGCGGTTGATACAGCGAATGACACAACCAATTCTCGTCATCACGATCAGGAT
AGTCGAAGCGGCTATGGGCACCACGGCTTTCGGTACGGAAATTTGCCGATACCGCAGTGG
CGTAGGCGGTTTCCATCAGGTTGTCCAGTTCCAGGCATTCGATGCGCTGGGTGTTGAACT
CACTGGAAGTATCGTCCAGACGGGCATTGTTGAGACGCTCGCGAATCACTTTCAGCTCTT
CCAGCCCTTTCGCCATCGCGTCGCCTTCGCGGAATACCGAGAAGTTATTCTGCATGCAAG
CTTGCAGTGCTTTGCGGATCTCTACCGGATCTTCACCGGAACGGGTATTGTTCCAGCGGT
TAAGGCGATCCAGCGAGGCGTCGACATCGGAATCGCTGGCATCGCGAGTATCACCCTGCT
CGGCCAGAGATTCCTGCAGGTGCATACCGGCGGAACGCCCAAACACCACCAGGTCAAGCA
GCGAGTTCCCGCCCAGACGGTTGGCGCCGTGTACGGAGACACAGGCGATTTCGCCCACGG
CGAACAGACCCGGAATCACCACGTCTTCGCCTTTCGCGTTCACGGTCAACGCCTGGCCGG
TTACCTTGGTTGGAATACCGCCCATCATGTAGTGGCAGGTCGGGATAACCGGAATCGGCT
CTTTCACCGGATCTACGTGCGCAAAGGTGCGGGACAGTTCCAGGATGCCCGGCAAACGGG
ATTCGAGAACATCCTTGCCCAGATGGTCCAGCTTCAGTTTGGCGTGCGGCCCCCACGGGC
CATCGCAGCCCCGGCCTTCGCGAATTTCGATCATGATGGAACGTGCCACTACGTCGCGTC
CCGCCAGATCTTTAGCGTTCGGCGCATAGCGCTCCATGAAGCGCTCACCGTGCTTGTTCA
GCAGGTAACCGCCTTCACCGCGGCACCCTTCAGTCACCAGCACACCGGCGCCGGCGATCC
CCGTCGGGTGGAACTGCCACATTTCCATGTCCTGCACCGGCACGCCGGCACGCAGCGCCA
TGCCGACACCGTCGCCGGTGTTGATGTGGGCATTGGTGGTGGACTGATAGATACGACCTG
CGCCGCCGGTCGCCAATACGGTGGCACGGGCTTTGAAATAAACGACTTCACCGGTTTCGA
TGCAGATGGCGGTACATCCCACCACCGCGCCATCCTGGTTTTTCACCAGATCCAGCGCAT
ACCATTCGGAAAAGATGGTGGTATGGTTTTTCAGATTCTGTTGATACAGCGTGTGCAGCA
ACGCGTGACCGGTACGGTCCGCCGCCGCCGCGGTGCGGGCAGCTTGCTCGCCGCCGAAAT
TCCTGGACTGACCACCGAACGGGCGCTGATAAATGCGGCCATCATCCAGACGGGAGAACG
GCAGTCCCATGTGCTCCAGTTCCAGAATCGCTTCCGGACCGGTTTTGCACATATATTCAA
TCGCGTCCTGGTCACCGATATAGTCGGAACCTTTCACGGTGTCATACATGTGCCATTCCC
AGTTATCCTCGTGGGTGTTGCCCAGCGCCACGGTAATTCCGCCCTGAGCGGACACGGTGT
GGGAGCGAGTCGGGAACACTTTCGATAACAGGGCGCAGGACAGGCCCATCTGGGAAATCT
GCAGCGCGGCGCGCATACCCGCACCACCCGCGCCGACGACAACGGCATCAAACTCTCTAA
CTGGCAAATTCATTACGCACCCCACACCACAACAGTTCCATAAATGACGTACACCAACAA
CGCGACCACGATAGCCAACTGCAAAGTCAGCCGGACAGCCAGCGGTTTGATGTAATCAGT
CAGCACCTGCCACATCCCGATCCAGGCATGGACCAGAATGGCGAACAACGCCAGCAGAGT
GAATACCTTGGTGAGATGCATGGCGAAGAAACCACGCCAGATTTCATACGTGATGTTACC
GGCGCTGGCCACAAAGCCAACGATATACAGGACATACAGCACGATGACGATGGCGGAAGC
GCGAAGTAATAACCAATCGTGCACGCCATTACGCCCCAATGCGGAGGCATTGCTTACCAT
ACGAGGACTCCAGCCAAAAATGAAAGCACGACAGTAATAATGAAAGAGAGTTTTGCAGAA
CGTGTTCCCGCCGCGAGATTTTCTTCGATGTAGCCAAAATCCATCAGCAGATGGCGCAGA
CCACCTACAATATGATAGGCCAGCGCGGTCAGAATGCCCCAGACAATGAATTTCACGATG
AAGCTGTCCATGATGGCCGCCGCCTGGACAAACCCTTCCTGCGAAGAGAGGGAGAGACCA
AGCAACCACAACAGAATACCCACAGCAACAAACGTAATAACGCCGGAGACACGGTGAAGA
ATAGATGCTATCGCGGTAACGGGGAACTGGATCGTCTGCAGATCCAGATTGACAGGTCTT
TGTTTTTTCACGGGTTTGCCCACACAGCTTTTATTATTTTCTTCCTCCGGACCTGTTGTG
GGGTCAGACAGTGTGGACGGTGAGATGATGTTTGTCTCTGTCGATGCGCGACTGAATCAT
GATCCTTTTCTTCATTCGCACAAACCGATCACACTGGGTGCTCCTACTGCAGGGTATTCC
GGAGACCTGGCGGCAGTATAGGCACTTCACATTCTCATTACAATTACCCTACAAACTGTT
TGGGCACATTTGCCCTGAACAGTGATTAAGATCACGAATTTCACAATTTATATAAAATTA
ATTATCCGATTTGACAAATATTAAACATTTAAATTACAACTAGGACCCAAGAAAACTTTT
GCCCTGTTAAAGCTCATCGGTAGCTCTTTCCCATTCACCAAAGTTATGTAACAGTGGGAA
ACAAAGTCCCCGGAAAAGTGATAAGTACTAGCTACAATTAGAGCAGGACAGGGTTAATAC
CCATGCTGGGAGAGCAATGTGTTCATCCTGACTGTGGCCGCCTGACATATGGTCAACTCT
GTACCCCGGTCTCCTCGCAGACCACAGAGTGACGTCTGGTCTGTTTACTTTGTCCAGCGT
GCGGGCATGACGGTATTTCTACAGTGACGAATTTTTAAAATTAAAGATTAAAGCGCTAAG
GAGACTGTAAATGGCTGATAAGAAAGCAACGCTTACAATAGACGGTAAAGAGTCTATTGA
GCTGAATGTCCTGTCTGGTACGCTTGGCAACGACGAAATTGATATTCGTAGCCTCGGTTC
TAAAGGTTATTTCACGTTTGACCCCGGTTTTACCTCGACCGCGTCCTGTGAATCCAAAAT
CACTTATATTGATGGCGATGTGGGCGTACTGCTGCACCGCGGCTATCCCATCGCGCAACT
GGCGGAAAAATCCAACTATCTGGAAGTCTGTTACATCCTGCTGTTTGGCGAAGCGCCGAC
GCAGGAACAGTACGACACTTTCAAGACCACGGTTACCCGCCATACCATGATCCACGAGCA
GATCACTCGCCTGTTCCACGGCTTTCGTCGTGACTCTCACCCAATGGCGGTGCTGTGCGG
CGTGACGGGCGCGTTGGCGGCGTTCTACCATGATTCACTGGACATCGGCAACGAGCGTCA
CCGCGAAATCGCCGCCTATCGCCTGCTGTCGAAAATGCCGACCGTGGCGGCCATGTGCTA
CAAATACTCCATCGGCCAGCCGTTCGTGTATCCGCGTAACGACCTGTCCTACGCCGGCAA
CTTCCTGCATATGATGTTCGCCACGCCGTGCGAAGAATATGTTGTGAATCCGGTGCTGGA
ACGCGCGATGGACCGCATCCTGATTCTGCATGCCGACCATGAGCAGAACGCGTCCACCTC
TACCGTGCGTACCGCCGGCTCTTCCGGCGCCAACCCGTTCGCGTGTATCGCCGCGGGCAT
CGCTTCGCTATGGGGGCCGGCACACGGCGGCGCCAACGAAGCCTGTCTGCGTATGCTGGA
AGAAATCAGCTCGGTCGAGCACATTCCGGCCTTCATCAAACGCGCTAAAGACAAGAACGA
CTCGTTCCGTCTGATGGGCTTTGGTCACCGCGTGTACAAGAATTACGACCCGCGCGCCAC
CGTTATGCGCCAGACCTGTCACGAAGTGCTGAAAGAGCTGGGCACCAAGGACGACCTGCT
GGAAGTGGCGATGGAACTGGAAAACATCGCGCTGAACGACCCGTACTTCATCGAGCGTAA
ACTCTACCCCAACGTGGACTTCTACTCCGGCATCATCCTGAAAGCCATGGGTATTCCGTC
TACCATGTTCACGGTGATCTTTGCGATGGCGCGTACGGTCGGCTGGATCGCCCACTGGAG
CGAAATGCACGGCGAAGGGCTGAAAATCGCCCGTCCGCGTCAGTTGTATACCGGTCACGA
TGAGCGCAACTTCGAGCCATCCGTCACCAAACGCTAAACGCAATCGCCCTATCTGGCGGT
TAGCAGTAAAAAGGTCGGGCACAGCCCGACCTTTTTTATTTGCAACCTTTTGATTTGTAT
GTCATACCGTTCGCCGCACCGATTCCCCCGCTCGCCTATTATTGCTGGCAATGGGGACAG
GCATAAAACGGCCGGGACGCCACCAGACTTTTCACAATGGGCTGACCACAACGCTCGCAG
GGTTTCCCATCCAGATGAAACACGTGAAAACGGAATAACGCGCCATGATGGCGATTCTCA
TCGCTTTCCGAACCGCGAGTCTGGTACGACAGTTTGGGGATCTCCAGCAACATCCGGCTT
AACATCGCCAGTTCGGACTCGCGGAGATCCGCCGCCCGCCGCGTTGGCGCCAGCGCTGAC
GCCCACAGAATTTCTACCCGTAGATAATTACCAAGCCCGGCTAAAAATCCCTGATCCAGC
AGCAGGGCTCCGAGTTGCCTGCGACAAAAGCGCGCCGACAGCAGCCGTTCACGCACCTCG
TCAACCGTCAATGATTCATCCAGCACGTCCGGTCCAATCCGCTGTAAAAAAGGGTGGGTC
GCAAGCTGCCCGGGCGTCAGCATGGTGATATCAGACGCACTGTAGAGCGAAACGGCATTA
TCGTCGGTATCCAACCTGACCCGCAGTTCCCGACGGGTATCAGGCGGCTGTTTCCCCACT
CGCCAGACCCCGTACAGCTGATTATGGCTGTACATGACCAAACCATTCGAGAACCAGGTC
AACAGCGCCTTGCCACGGGTGACGATACGTTCGACCTGTTCCCCCATCAGTGTTGCTTCG
TAGGGTTTGAGTTCGGGAAAAGCAAACCACACGCCAGTCAGCGTTTTTCCCACTACCGCG
GCAACCAGCCGGTCGGCAGCACGTCGAATCTCGGGGCCTTCGGGCATGCTCGCCTCCGTT
ATCGGGCCGTAACCTGTATGCCATACTGGGTGAAACTCTCGCGCAGCCGGCGGGCGAAGG
TCAAGGCATGCGCGTTATCGCCGTGCAGGCAAACCGTTTCCGCCTGCACCACAACCCAAC
TGCCGTTGCTGGCGCGAACCCGCTGACGCTGCACCATTTCCAGCGTCTGAGCCAGCGCCA
GTTCATCGCTGCTGATCACGGCGGAAGGCTGGTCGCGCGGTACCAGCGAGCCATCGGCCT
GATAACTACGGTCGGCAAAAACCTCCTGACGGGTCTTCAATCCGGCACGTTTGCCGGCAC
GAATCAGATCGCTGCCCGCCAGCCCCACCAGACACAGCGACGGGTCCACCGCCGCTACCG
CACGGGCAATGGCATCCGCCAGCGCCGGATCGCGCGCCGCCTGATTGTAGAGCATGCCGT
GGGGTTTAACGTGAAACAGGCGTGCGCCCTCCGCCTTGACGATCGCCGCCAGCGCGCCAA
TCTGGTACAGCACCTGCGCATAAACCGTTTCCGGCGGCAAGTTCATGGCCGAACGGCCGA
AGTTTTCGCGATCGGGAAAGCTCGGGTGTGCGCCAATCGCCACGCCATACTGGATGGCCC
AGCGCACCGACTGGCACATCACGTCGGCGTCGCCGGCGTGAAAGCCACAGGCGATATTGG
CGGAAGAAATCAGTTGTAACAGCGCCTCATCATGCTGGCCGCCTTCTCCCAGGTCGGCGT
TCAAATCAATTACCATGCAGCCTCCAGGCCAGTTGTTCCAGATAGCGATGTTGCTCCTGC
AATGCCCGTAGCGCGTCATCCGGCGAACAGCGAATAAAATGAACCGGCTCGCCCAAGCGC
AACTGCGCCATGTTGTACAGGTCAGCTTCAATCACGCAGCCGATACGCGGATAGCCGCCG
GTCGTCTGGGCATCAGCCATCAGCACAATCGGCTTACCGTTGTGGGGCACCTGAATCACC
CCCGGCAGCAGACCGTGGGACAACATTTCCCGTTGATTTTCGCGCCTCAGCTCCGGCCCC
AGCAGGCGATAGCCCATGCGGTTGCTCTGTGGGCTAAGGTGCCAGCCGGTACGCCAGAAA
TTGTCGCGCGCCTCTTCACTGAACTCCTGATACTCCGGCCCCGGCAACACGCGCACCCGA
TTACTGAACAGCAGTTGCTTAACCCCGACTGAACGGCCGGGTAAACGCCGCGGTTTTCCC
AGCGGCAACGTATCGCCATCCGCCAGCGGGCGGCCTTCCAGCCCGCCGATCCTTGCCTTC
AGATCGGTGCTGCGGGACCCCAGCACCTCCGGTACCGCGATTCCGCCGGATACCGCCAGA
TAACTGCGCATGCCGTTGCGTGGCGAACGCAGACGCAACGTCTGCCCCGACTTCACGGCA
AAACACCAGCCGGTCCATAGCGTTTTGCCGTCCAATGTGGCGTGACAGTCGGCCCCGGTC
AGCGCAATCCAGCACGGCGCGGTAAAGGTTGTCACCAGTTGACCCAGCGTGATTTCCAGC
GCCGCCGTGCCCATGTCGTTGCCCACCAACAAATTGGCGAGCTTCAGCGCCGGGCTATCC
AGCGCGCCGCACTGGCTGATGCCCAGTTGCCGCAATCCTGGACGTCCGAGATCCTGCACC
GTGGTCTGCAACCCTGCCCGGATAATCTTCAGCATATTCCCTCCCGCTGCGGAACAAAGC
GTACCCGATCGCCCGGCCTCAACAACGTCGGCGGCGTCTGCGTCGGCTGGAACAAGGCCA
GCGAGGTGCAGCCAATCAACTGCCAGCCGCCCGGCGTACTGAGCGGATAAACACCGGTCT
GACTGCCGCCGATCCCGATCGAACCGGCGGGCACCAGCACCCGGGGTTCGGCGCGGCGCG
GCGTGGATAATGCCTCGTCCAACCCACCGAGATAAGGAAAGCCGGGCTGGAAACCGAGGA
AGTAGACCACATAGCGCCCGGCGGCATGACGCTCCACCACCTGTTGCGGGGTCATGCCGC
AGTGTTCCGCCACCACGTTCAAATCCGGCCCCTGTTCACCGCCGTAGATTACCGGAATCG
CCACCTCGCGCTGTTGTTGCACGTCGATAAGCGATTCGCTCTCTTCCCACCAGCGTTGCA
GCCGCTCGATAGCATCCAACGCCTGCTGACGAGGGTGCTTGAGCACCACCGTCAGGTTGT
TCATGCCGGGGATAACTTCACTGACGTCGTCGTGCTCGCTCAGACGCTCCGCCAGCCCCC
AGATTCGTTGCTGACTTTCCAATCGCAGCGGCGGTTCCAGTTCCAGCACCACCGCCTTCT
CACCCAACAGATAACAGCGTGCGCGTTGCATCCTTCCTCCAGCCTGATGTCGTCTGCCTC
ATCCCGCCGCCGTCATGATGCACGGCGTCCGCGTCTCAATTACGCCGGGTTGGGGATATC
AATGAATGTCACCTCAAAACCATGTTGTGACGCCAGCCATTCGCCCAGCGCACGGATCCC
GGCCCGTTCGGTGGCGTGATGGCCGGCGGCATAGAAATGCAGCCCCATTTCACGGGCGGT
GTGGATGGTTTTCTCCGACACCTCGCCGGTGATGAAGGCATCAACGCCAAAATCAGCCGC
CTGATCGATAAAGCTCTGCCCGCCGCCGGTACACCAGGCAAGACGCCGGATTTGTGCGGG
CGCGTTGTCGCCGCTATGCAGCACCGGCCGTTCCAGTACCGCCTCCAGTTTCCGGCGCAA
GTCGTCGCCGCTGCAAGGCTGAGACAGCTCGCCATACGGCAGCAGCGATTCGATTTCGCC
CTGCACCCGGATATCCAGCATCGCCGCCAGCCGGGCGTTGTTGCCGACATCCGGATGAGC
GTCCAGCGGCAGGTGGTAGCCGTACAGGTTGAGGTCATTCGCCAGCAGGGTCTTCAGGCG
CTGGCGTTTCATACCACGCACCACCGCCGGCTCGTTGCGCCAGAAATAACCGTGATGCAC
CAGCACCGCGTCGGCCTGCTGCGCCACGGCGGCATCCAGCAACGCCTGACAGGCGGTGAC
GCCGGTGACGATGCGCCGTACTTCGCTGCGCCCTTCCACCTGCAGCCCGTTGGGCCCGTA
GTCCTGAAACGCCGCCACATTGAGAAAACCGTTGATCAGGCTTTCCAGTTCGGTATTACG
CATAGCTCGTGCTCCTTTCTGTCTTCAGTGGCGATCATGCCGTTTCACCGTTCTTCGCGG
CTTCAAATGCCGCCAGCGTGCGCAGGCGCGCCTGTTTGTGGTCGACGATCGGCACCGGAT
AGTCGATTTGCCGCTGCTGGCGTATGGCCCAGTCATGGGGCTGATGAACGGCCTTGCCCG
GAATCTGCGCCAGCTCCGGCACCCAGCGCCGGATGAATTCGCCTTCCGGGTCGAAACGCT
CGCCCTGCGTGGTGGGATTGAAAATACGAAAATAAGGCGCGGCGTCGGTACCGGTGGATG
CCGCCCACTGCCAGCCGCCGTTATTGGCGGCCAAATCGCCGTCCAGCAACTGGCTCATGA
AGTAACGCTCGCCTTCACGCCAGTCAATCAGCAAGTCTTTCACCAGAAAACTGGCGCAAA
TCATCCGTAACCGGTTGTGCATCCAGCCCGTCTGGTTCAACTGCCGCATCGCCGCATCGA
CGATGGGATAACCGGTTTCTCCACGTTGCCACGCCGTCAGTTCGTCCGGCGCGCTGCGCC
ATGCCACGCGCCGCGTCCAGCCGATGAACGGCTGGTGCTTGCACAACGCCGGGCTGAACA
CCAGCAGGTGGCGGTAAAACTCGCGCCACACCAGCTCATTGAACCAGGTAAACGCGCCGC
TTTCCGAGCGTGCCAGCCAGTCCGGATGTTCCATCCTTAATCGGTTGAAACACTGGCGCG
GCGACAGTATCCCCAACGCCAGATACGGCGATAGCTTGCTGGTGGCGGCCAGCGCGGGCA
GGTCGCGCTGTTCATGGTAGAACATCACCTGCTCACGGCAGAACTGGCGCAGATGCTGCA
AGGCCGCCGGCTCGCTGGCCGGAAAATCGGCATGAACCTCTGCTTGCGGGTAGTCGAACG
GCGCCAGCGACGCCGGCGTGATGTCGCCCTGCTGGCGGGTAGCCGGCGCGGGTACCGAAC
CGACGTCGCTTTGTTGCAGGCGTTTGAGAAAGGCGGCGCGAAATGGCGTAAACACTTTAT
ACATGTCGCCGGAGCCGGTGACCACGCTACCGGGCGGCAACAGCAAGCTGTCGTCAAACC
CCCGGCATTCGGTCACGCCGGTCAGCGCCAGCTCCAGTTGCTGGTCGCGCTGGCGTTCAT
TCCATTCATACTGACGGTTGTAAAACAGGCGCGTCACCTGACGCTCGCGGCAGAAATCGG
CCAACCAGCGCACACTGGCGGCGAAATCATCACACTGATGGTAGTGCAGCGGGATGCCTT
TCTCCCGCAGCGCCTGTTGCAGACAGCGCAGATTATCCAGCAGGAAAGCCGCCTGACACG
GCGCCATCGCATGGCTGGCCCACTGCTGCGGCGTGGCGATAAACACCGCCTCAACCCGTG
CGTCGGGATCCTGGCAGGCGGCGTGCAACGCCAGATTATCGGTAAGGCGTAAATCGTGAC
GAAACCAGACCAGATGTGTGGTCATGAACCATCCTTAACTCTACTGCTGAAACATTAGTG
CCCGTAGCGCAAGCGCAGCGCCTCCGGGTAAGGATCGAAATAGCGCTGCTGCGCCAGCCA
GGCATCCGGGTACTCCGCCATGTAATGACGCAACAGGGTAAGCGGCGCCAGCAACGGCTG
CACCCCCTGACGATAGCGATCGATCAGTTGAGTCAGTTCCTGCCGCTGTCCGGCGCTCAA
CTGACGGCGGAAATACCCCTGCACATGCATCAGCACATTGGTGTGATTGCGCCGGGTTGC
CGGGCGCGACAGCAACGTCATCAATCGCAACCGGTACTGCGCCGCAAACGCCTCCAGCGA
ATCCCACTGGTCCATGGCGGCGACAAACGGCCCCAGTTCGCGGTACTCCGGCTGCGAATG
CGCCAGCAACAGCAGCTTATAGCGGCTGTGAAAGCTCATCAACGCGCCGCGGCTCAACCC
TTTTTTCCATAACTGGTTGAATTCATGCAACGCATAGACCCGGGCAATGAAGTTCTCACG
CAGCGCCGGATCATGCAAACGACCGTCTTCTTCCACCGGCAACCACGGCAACGTCGACCT
CATCTGCTGGGTAAACAGCCCCACCCCGCTTTTACGCGCGTTATTCTGAGCCGCATCATA
AATTTTGACCCGCTCCATACCGCAGCTCGGCGATTTAGCGCAGACGATATAGCCGCACAG
GTGCGCCAGTTGCGCCGCTTTTTCGGCGGAGAAAGCCGCCATGTCATCAGTCACATCCAG
CCCGGAGCCATTGCTGGCCAACAGGCGCAGGCTCCCCTCATCCGACTTAACCAGCCGTAA
TGCCGGGCGCGGCACCGGCAAGCCGATCGCCATCTCCGGGCACACGGGTTCAAAATGAAA
ATAGGGAGCAAGTTGCTCAACGGCAAAGGCCAGTCGTTTATGACCGCCATCAAAACGCAC
CTGATTGCCAAGCAGGCAGGCACTGATGCCAATGGGAATCAGATCGGCTGTCATGGTGTC
CCCTTGATTAAAAGAGAGTGCTATCTCAATAGCATAGCGGAATTATCCCGCTTTCCCCGA
GAGATAAACGCCAACGTCAGCGCATCCGCGCCGCGACTGACTGGCGAAATCATAGCAGAG
CGCGCGACGGCTACGCAGAGGGAATCGGTCAGATAGTCGGCAAAAGAAACAGGAAAAAAG
GTACGAGCGGTAACGGCAGTGCAGAAAGCAAGCAAGAGCAATGCAGAAAGGATGAACAGC
CGCCGGGCGGCGTTCCTGAACGGACGGTCAATCAGTAAAAATGCCCGGCGGCATGCTCTG
ATTGTTCCAGCCACACCGGCTTGTCACTGGTCTTAAGCCAAACGCGATGCAGGTAACTGT
AAAAACGAGAACGGCCACGCCAGCACAGCATCACCGGCAGCGCCAGAATCCCTACCAGCA
CCACGGCAGTGCGGCGCAAAACGACCCGGTACCAGGGATAAACAACATAGGACATCATGA
CGCCTCCAAATTAAACGGTTTACTTCTGATTAAATATTACACTCATCGGACCAGATAACA
ACGCGAGAATGAACTATTTTTCCCATGCTCATCAATAAGTTAAATTACAGTTAAGTTTTT
GACCATAAAAGGTTGCACGCGGCTCACCCACGCTGAAAACTTGTCAGCCTGAATGCACCG
GGCAACGCCACGCCACATGCACCCTTATCTGGGAGAGAGATAGCCTAACCGACGTATCTT
TCACCATTTTTATACTTTTTTTACGCCCGCCCCGCGGAAATTTGCACCTTCTTTTTTCCA
CTCTGCGTAGCCTGAGCACCGTAGGAAGAATCCTATTTCTCAGGCGCGCCACCCGGCCCG
ATGCCGCTGCGCGCCTGAGCAGGGAAACGACCGGATGATAGCGTGTCAACACCGTTGGAG
GTGACCTGTGAATATTGGCCTGATGGCAGGCGGTATGCTGGTGGTACTACTGCTGGTTTA
TCTTTTTTATGCATTGCTCAACGCGGAGGAATTCTGATGTCCAGCGATGCTTTTTTATTG
ATCGTCAGCCTGTTTGCGATCCTGTTGGTGCTGGCACAACCGCTCGGCCAGTTTATGGCA
CGGCTGGTGGAAGGCGAAACCGGCCGCATACGCCGTTACGAGCTGAACATGGCCCGGCTG
TGTGGTTTTTCAACCCGTGAAATGGGATGGCAACACTATGCGGGCGCTATTGTGGTGTTC
AACCTGTTGGGCATCGTGCTGCTATTCCTGATGCTGGCGTATCAGGATCGTCTGCCGCTG
AACCCGCAGCAGATGCCGGGTCTGTCCTGGCATCTGGCGCTCAACACCGCGATAAGTTTT
GTGACCAATACCAACTGGCAGGCTTACAGCGGGGAAAATACCCTCAGCTATTTCAGCCAG
ATGGTGGGGTTGACGGTGCAGAATTTCCTCTCTGCCGCCACCGGCATCGCGGTAGCTTTC
GTGCTGATGCGCGCTTTCGCCCGCCGCACCACCCATGATCTGGGCAACGCCTGGCTGGAC
TTGCTGCGCATCAATCTGTACCTGCTGCTGCCGATGTCACTACTGCTCAGCCTGTTCTTT
ATTAGTCAGGGCAGTATTCAGAACTTCCTGCCCTACCAACATCTCACCACATTGGAAGGC
GCGTCGCAGGTGCTGCCGATGGGGCCGCTGGCCTCGCAGGAAGCGATTAAAATGCTGGGC
ACCAACGGCGGCGGCTTTTTAGGCGCCAACTCGGCGCATCCGTTCGAAAACCCGAATGCG
CTGACCAACTTCGTGCAGATGCTATCCATCCTGCTGATTCCAGCGGCGCTGTGCTTTACC
TTCGGTCGGGTGGTGAATGACCGTCATCAGGGCCATACCCTGCTGTGGGCGATGTCGCTG
ATGCTGATCGTCGCTACCGCGGTGGTGATGTACGCCGAAGTCAGCGGCAACCCGCATCTG
TTGTCGCTGGGGGCGGACAGCGCGCAAAACATGGAAGGCAAGGAATCCCGTTTCGGCGTA
CTGTCGTCGGCTTTCTTCGCCGCTATTACCACCGCCACCTCCTGCGGCGCGGTCAACGCC
ATGCATGACTCGTTTACCGCGCTGGGCGGCCTGATCCCGATGTGGCTGATGCAGATTGGT
GAAGTGATCTTCGGCGGCGTAGGTTCCGGCTTCTACGGCATGCTGGTGTTCGTACTGCTA
ACGGTGTTTATCGCCGGGCTGATGATCGGCCGAACCCCGGAGTACCTCGGCAAGAAAATC
GAAGCCTGGGAAATGAAGATGGCGGCGCTGGCGATTCTGATCACCCCGGCGCTGGTGCTG
CTGGGCACCGCGCTAGCGCTCGGTACCGAAGCCGGCCGCGCCGGCATCCTGAATCCGGGC
GCGCACGGCTTTAGCGAAGTGCTGTACGCCTATTCCTCGGCCGCCAACAACAACGGCAGC
GCCTTTGCCGGCCTTAGCGTCAACACCCCGTTCTACAACCTGACGCTGGGTATCGCGATG
CTGCTGGGCCGCTTCTCGTCGCTGATTCCGGTGCTGGCGATCGCCGGTTCGCTGGTGGCG
AAAAAACGCCAGCCGGAAACCAAGGGATCGTTATCCACTCGTGGTCCGCTGTTCATCGGT
CTGCTGATCGCCATCGTTTTGCTGATTAGCGCGCTGAACTTTATTCCTGCCCTGGCACTG
GGTCCAGTTGCCGAGCATTTACAGTCAAGTCTGGTTCACTGAGCCGGAGAAAAAAGATGA
TTCGTAAACAGCAAACGCTTTTTGATTCCGCTCTGTTGCGTAACGCGCTGGTGGATTCGG
TAAAAAAACTCGATCCGCGCGTCCAGTGGCGCAATCCGGTGATGTTCGTGGTGTATATCG
GCAGCCTGCTGACGGCCGGTATCTGGCTGGCGATAGTCAGCGGACAAACCACCGGCAGCG
CCGGATTCACCGGCGCGGTCTCACTGTGGCTGTGGGTAACGGTACTGTTCGCCAACGTCG
CTGAAGCGCTGGCGGAAGGCCGCAGCAAGGCGCAGGCGGAAACCCTGAAAGGGGTGAAAA
AAACCAGTTGGGCCAACAAGCTTGCCGCCCCGCATCATGACGCCGCCAGCCAGAAAGTGC
CGGCCGACAGCCTGCGCAAAGGCGACGTGGTGCTGGTGTCCGCCGGGGAGATGATCCCCT
GCGACGGCGAGGTGCTGGAAGGCGGCGCCTCGGTGGATGAAAGCGCCATCACCGGTGAGT
CCGCGCCGGTGATCCGCGAATCCGGCGGCGATTTCGCCTCGGTGACCGGCGGTACCCGCG
TATTGTCCGACTGGCTGGTGATCCAATGCACCGTCAACCCCGGCGAAACCTTTATCGACC
GGATGATCGCCATGGTGGAGAGCGCCAAGCGCCGTAAAACGCCGAACGAAGTGGCGCTCA
CCATCCTGCTGGTGGAACTGACCATCATTTTCCTGCTGGTGGTCGCCACGCTGTCGCCAT
TTTCCTGGTTCAGCGTAATGGCCAACAACAGCGGCTCCGTCATCAGCATCACCGTACTGG
TAGCGCTGCTGGTGTGCCTGATCCCCACCACTATCGGCGGGCTGCTGTCGGCTATCGGCA
TCGCCGGTATGAGCCGCATGCTGGGCGCTAACGTCATCGCCACCAGCGGCCGTGCGGTAG
AAGCCGCCGGCGACATCGACGTACTGCTGCTGGATAAGACCGGCACCATCACGTTGGGCA
ACCGCCAGGCTTCTGCGTTTCTGCCGGCGCCGGGCGTGAGCGAACAGGCGCTGGCCGACG
CGGCGCAGCTGGCCTCGCTGGCGGACGAAACCCCGGAAGGACGCAGCATCGTGGTGCTGG
CCAAACAGCGTTTTGGTCTGCGTGAACGGGCGCTGCGGGATCTGGACGCCACCTTCGTGC
CCTTCTCGGCGCAGACCCGCATGAGCGGCGTCAATATTCAGGAGCGCACCATCCGTAAAG
GCGCCGTGGACGCGCTGCGTCGCTACATTGACGCTAATCAGGGCCAGTTCCCGGCGGAAG
TGGAAGACGCCGTCGCCAGCGTGGCACGCCAGGGCGGTACCCCGCTGGTCGTCGCCGAGG
GCAAGCGCGTGCTGGGGGTAGTGGCGCTGAAGGATATCGTCAAAGGCGGTATCAAGGAGC
GTTTCGCCGAACTGCGCAGTATGGGCATCAAGACCGTGATGATCACCGGCGATAACCCGC
TGACCGCTGCCGCCATTGCTGCCGAAGCGGGCGTGGACGATTTTCTGTCGGAAGCCACGC
CGGAAGCCAAGTTGGCGTTGATTCGCCAGTATCAGGCGGAAGGCCGCATGGTGGCGATGA
CCGGCGACGGCACCAACGACGCCCCGGCGCTGGCGCAGGCCGACGTGGCGGTGGCGATGA
ACTCCGGTACGCAGGCCGCCAAAGAGGCGGGCAACATGGTGGATCTGGATTCCAACCCCA
CCAAGCTTATCGAGGTGGTGCATATCGGTAAGCAAATGCTGATGACCCGTGGTTCGCTTA
CCACGTTCAGCATCGCCAACGACGTGGCCAAATATTTCGCCATCATTCCGGCTGCGTTCG
CCGCCACGTATCCGCAGTTGAACGCGCTGAACGTGATGCAACTGCACTCCCCCGCCTCGG
CGATGCTGTCGGCGGTGATCTTCAACGCGTTAATTATCGTGTTTCTGATCCCGCTGGCGC
TGAAAGGGATCAGTTATAAACCGATGAGCGCCGCGGCGCTGTTGAGCCGCAACCTGTGGA
TTTACGGGCTGGGCGGTCTGCTGGTGCCGTTCGTCGGCATCAAACTGATCGACCTGCTTC
TGACTGTCGCCGGGCTGGCGTAACCGAAGGTAATTATGATGAATTATGTCCGTTCTTCAC
TGGTGTTATTACTGCTGATGACCCTGATCACCGGCGTTGGCTATCCGTTGCTGGTCACCG
CGTTGGGACAATGGCTGTTCCCGACGCAGGCCAACGGTTCCCTGCTGTATCGGCAGGACA
ACGCGGTCGGCTCGTCGTTGATTGGGCAAGCGTTCAGCCGTGACGGGTACTTCCAGAGCC
GTCCGTCCGCCACGTCGGACAGCGCCTACAACACGATGGCGTCCGGCGGCAGCAACCTCG
CGGTCAGCAACCCGGCGCTGGACAAGGCCGTCAGCCAGAACGTCGCCGCCTGGCACCAGC
GCCGCGGCGACAACGCGCCGGTGCCGGTGGAACTGGTCACCGCCTCGGCCAGCGGTCTGG
ATCCGCACATTTCGGTGTCGGCCGCCGTCTATCAGGCCGGGATGGTCGCCAAAGCGCGCA
GCCTGCCGCAGGATCAGGTAGAACAGTTGATCAATCGCTATACGCGCACGCCGTGGCCCG
CATTTATCGGAACACCGGTGGTGAATGTCGTAGAATTGAATATGGCGTTGGACCAGCTCA
AGCCGCTCCCCTGATCAAGGAACCGCTTTACCGCCAGGGAACCGAAATGACCGATGAGGA
ACCGAAATGACCGACGAGGAACAACGTCGCCCCGACCCGGACAGCCTGCTGAGCCAGATT
GAGGAACAGCCGCGCGGCAAACTGAAAATCTTCTTCGGCGCCTGCGCCGGGGTCGGCAAG
ACTTATGCCATGCTGCTGGAAGCGCAGCGCCTGAAGGCTCAGGGGCTGGATGTGCTGGTT
GGGGTGGTGGAAACCCACGGGCGCAGCGAAACTGCTGCGCTGGTAGAGGGGTTGCCGCAC
CTGCAGATGAAGAAAATCAACCATCATGGCCGCCATCATCATGAGTTCGATCTGGACGCG
GCGCTGGCGCGCTGCCCGGCGCTGATTCTGATCGACGAACTGGCACACAGCAACATTCGC
GGTTCCCGTCATCCCAAACGCTGGCAGGACGTGCAGGAACTGCTGGATGCCGGCATCGAC
GTGTTCACTACCGTCAACGTGCAGCATCTGGAAAGCCTGAACGACATCGTCGGCGGCGTA
ACCGGCATCCGGGTGCGGGAAACCGTCCCGGACCCGATTTTCGATGACGCTAATGAAGTG
GTGCTGGTGGACCTGCCGCCTGACGACCTGCGCCAGCGCCTCAACGAAGGCAAGGTCTAC
CTGCCGATGCAGGCGGAACGCGCCATCGAAAACTTCTTTCGCAAAGGCAACCTGCTCGCC
CTGCGAGAACTAGCGCTCAGACGCATGGCCGACCGGGTGGACGACCAAATGCGGGCGATG
CGCGCCTGCCAGGGGCGCGAACGAGTCTGGCATACCCGCGACGCCATCCTGCTGTGCATC
GGCCGCGGCGCGGGCAACGAAAAGCTGGTGCGTACCGCCGCTCGTCTGGCCGCTCGTCTG
GGCAGCATCTGGCACGCGATTTATGTCGAAACGCCGCGCCTGCACCGGTTGCCGGAAGGC
GAACGACGGGCGATCCTGCGCGCGCTGAAACTGGCGCAGGATCTGGGCGCGGAAACCGCC
ACCCTTTCCGACCCATCGGTAGAACGGGCCGTACTGCGCTACGCCCGCGATCATAATCTG
GGCAAGATTGTTATTGGTCGTCACACCGAACAAAAACTCGGCTGGTGGCGCCGCACCCGC
TTCGCCGAGAAACTCGGCAAGCTGGGGCCGGACCTCGATTTGGTGGTGGTGTCGGTGCAG
GACGATGCCGCCCCGCCTCCGCCCAAGGCCCCGGATATCCGGGGGATTACCGATAAATGG
CGGTTGCAGTTCTACGGCTGCGGCGTCGCCGCGCTGCTCTGCACGTTGATTACGCTGCTG
GCGCTGTGGTCGCCGTTCTCCATGCTGGAGCCGGTCAATCTGGTAATGCTCTACCTGCTG
GCGGTAGTGATCATCGCCCTGTTTTATGGTCGCTGGCCGTCGGTATTGGCCGCGTTCATC
AACGTCGCCAGTTTCGATCTGTTTTTTGTGGTGCCCAAAGGGACATTCGCGGTAGCGGAT
GTTCAATATCTGGTCACGTTCGCGGTGATGCTGACCATCGGCATTCTGGTGGGGAATCTG
ACCGCCGGCGTACGTTATCAGGCTCGCGTCGCCCGCTACCGCGAGCAACGGGTGCGGCAT
CTGTACGAAATGTCCAAGGCGCTCAACCGTAGCCTGTCGGTACAGGATATCGCCAAAGCC
AGTCACCATTTCCTGCGTTCCACCTTTCAGGCCAAAATCGCTATTCTGCTGGCCGAGCCG
CTCTCCTCCCCGACGGCGGAGCTGCAACAGGCCGCACTCGGCGAACCCGACCAACTGATC
GTCGATCAGGCCATCGCCCGCTGGAGCTACGATCACGCTGCCCCCGCCGGGGCCGGCACC
ACCACGCTGCCGGGCGTGCCGTATCAGCTTCTGCCGCTGGCGACGCCGCAACTGACCTTC
GGCGTCATCGCCCTCGAACCGAATAACGTTCGTCAGTTGATGATTCCGGAACAACAGCGC
ATGCTGGAAACCTTCACGGTATTGATCGCCAACGCGCTGGAGCGTTTGCATCTGGTTAAA
AGCACTGAAAATGCGCGTCTGGACGCCGAACGCGAGCAACTACGCAACTCGCTGCTGGCC
GCCCTGTCCCATGATTTACGCACCCCGCTGACGGTGCTGTTTGGTCAGGCGGAAATCCTG
ACGCTTAATCTGGCGTCCGAAGGCTCGCCCTATGCGCCGCAAGCCAGCCAGATTCGCCAG
CACATCCTCAGCACCACCCGGTTGGTCAACAACCTGCTGGATATGGCGCGCATCCAGTCC
GATGGCTTCAATTTGCGTAAAGAGTGGCAAACGCTGGAAGAACTCGCCGGAAGTGCGTTA
CGGCAGTTGGAAAATTCACTGGCAAACCATACTATTCAATTACGGTTGCCGCAGGACATG
ATTCTGGTGTACTGCGACGCCAGCCTGATCGAACGGGTGCTGATCAACCTGCTGGAAAAC
GCCATTAAATACGCCGGCGAACAGGCGACGATCACCGTCTCTGCCAGCCCGATAGCCTCC
CCGGCCTCCGGTGATATGCTGGAAGTACAGGTGCGGGATAACGGCCCCGGCATCCCCGAC
GGTCAGGAAAAAGTGATTTTTGACAAATTCGCCCGCGGGCACAAAGAATCCTCCATTCCC
GGCGTCGGGCTGGGGCTGGCCATTTGCCGGGCGATTGTGGAGATTCACGGCGGACGAATC
TGGGCCACTAACGCGGATGACGGCGGTGCGGTGTTCCACTTTACCTTGCCGCTGGCGCCG
CCGCCGGCGCTCGAACCTGAAGAGATGGAGTCCTGACCCTGTTACAGACCAACATCCTGA
TCGTAGAAGATGAAAAAGAGATCCGGCGTTTTGTCCGCAACGCGCTGGAGGGTGAAGGCT
GCCGCGTATTTGATGCCGAAACGCTACAACGGGGATTGATCGAAGCGGCGACCCGCAAAC
CGGATCTGATTATTCTCGATCTGGGTCTGCCCGACGGCGACGGCATTGATTACATCCGGG
ATTTGCGTCAGTGGAGCGCGATTCCGGTTATCGTGCTGTCCGCCCGTACCGACGAGCAGG
ACAAGATCAACGCGCTGGATGCCGGTGCCGATGATTACCTCACTAAACCGTTCGGCATCG
GCGAGTTGCTGGCGCGGGTACGGGTAGCGTTGCGCCGTTTCAGTTCCCCCCAACAGGAAA
CCCCGATCATTACCTTTTCAAACGTTACCGTGGATCTGGTCAACCGTCAGGTCATGCGCG
ACCAGCAGGAACTGCATCTGACGCCGATCGAATTCCGGCTGCTGTCTACCCTGCTCGCCA
GCCCCGGCAAAGTGCTGACCCAGCGCCAACTGCTCAATCAGGTCTGGGGCCCTAACGCGG
TGGAACACAGCCATTATCTGCGTATCTACATGGGTCATCTGCGTCAGAAACTGGAAGACG
ACCCTGCCCGCCCGCGCCATTTTCTGACCGAGACCGCCATCGGCTACCGGTTTATGCCCT
AACGCGTGCCTTTAATCATTCATGTCGCTGGCGCCCTGCCCGCGTCAGGCGTAGCATCCT
GATTTTTATCCGCGAGAAAAATATCAATGAGTAGCTGGTTACTTTACGCCTTGCTGTCGG
CGTTGTGCGCCGCGCTGGTGGCGCTGTTTGGCAAAATCGGTCTGCAACAGTTGGACGCTA
ATACCGCCACCGCCATTCGTGCGGTGATCATGGCGCTGTTTCTGGTCGGCGTGGTGGTGG
CGCAGGGCAAGACATCAATGTTCGGCACCGTACTCGCCAACCACAAGGCGATGGTGTTCA
TCGTGCTGAGCGGTGTGGCAGGTGCGCTGTCCTGGCTGTTTTATTTTATGGCGCTGAAAA
GCGGCAACGTCGCGCAGGTGGCGCCCATCGACAAACTTAGCGTGGTGTTCGCGGTGATCC
TGGCGGCTCTGCTGCTGGGAGAAAAAGTGTCGCTGCTGGCCGGGGTTGGCGTCGCGATGA
TTTCCGCCGGTGCATTGCTGGTGGCGTTGGGGTAAACGACTGGCGAGTTAAGCACAAAAA
AGGCGCTGTATTCACAGCGCCTGATGTTTCGCCTGGGGCTTGCGGATTACTTCGCGCTGC
TCAGCACCGCGCTGACAATCTCAACCGCTTCTTTCTCGATTTTCTCGCGATGTTCAGCGC
CGAGGAAACTTTCGCAGTAAATCTTGTAAGCCTCTTCCGTGCCGGACGGACGCGCGGCAA
ACCAACCGTTGTCGGTCATCACCTTCAGGCCGCCAATCGACGCGCCATTACCGGGCGCAG
CGGTCAGTCGAGCGGTGATCGGGTCACCGGCCAGCGTGCTGGCGGACACCATTTCCGGCG
ACAGTTTGGACAACGCCGCTTTCTGCGCGTGCGTCGCTGGTGCCTGCAAACGGTTGTAGC
TCGGCGCGCCAAAACGCTCGGCCAGCGCATCATAGTGCTGCTGCGGGTTTTGGCCGGTCA
CCGCGGTGATTTCCGCCGCCAGCAGACACAAGATGATACCGTCTTTATCGGTCGACCACG
GCTTGCCGTCAAAACGCAGGAACGACGCGCCGGCGCTCTCTTCGCCGCCGAAGCCCAGCG
TCCCGTCGAACAGGCCGTCCACAAACCATTTGAAACCGACCGGCACTTCCACCAGTTTAC
GGCCGAGATCCGCCACCACACGGTCGATCATGGCGCTGGAAACCAGCGTTTTGCCGACCG
CCACCGAGTCGCTCCACTGCGGGCGATGACGGAACAGGTAGTTGATAGCCACCGCCAGAT
AATGGTTCGGATTCATCAATCCGGCCGGGGTGACGATGCCGTGACGGTCATAATCCGGGT
CATTGGCGAAGGCCAAATCGAACTTGTCGCGCAGCGCCAGCAGACCGGCCATCGCCGATA
CCGACGAACAGTCCATGCGGATCACGCCATCGTGGTCCAACGTCATGAAACGGAATGTCT
GATCGACGGCGTCGTTGACCAGCGTCAGATCCAGCTGGTAGCGCTCGGCGATACGCTGCC
AATAGGCAATGCCGGAGCCGCCGAGCGGATCGACGCCGAGTTTCAGACCGGCACGCTGAA
TCGCCGCCATGTCCACCACTTCACCCAGCGCCTCAACATACGGCTCGACCAGATCGCGTT
CGTGCAGGTGCCCGCTCTGGCGCGCCTTATCCAGCGACTGGCGTTTCACATCGCGCAGTT
CATCCGCCAACAGCGCGTTGGCGCGTTTCTCAATCACGCTGGTGAGGTTGGTGTCCGCCG
GGCCGCCGTTGGGCGGGTTGTATTTGATGCCGCCATCTTCCGGTGGATTATGGGAAGGAG
TAATCACGATGCCGTCCGCCAGCGCGCCGCCCTGACGATTGTGTACCAGAATCGCGTTCG
ACACCGCCGGCGTCGGGGTAAAACCGTTATCCTGCTGGACAATGACGTCAACGCCGTTGG
CCGTCAGCACTTCCAGCACCGAGATAAACGCCGGCTCAGACAACGCATGGGTGTCTTTCC
CCACGTAGCACGGCCCGGTAATGCCCTGACGGCGGCGCTCTTCGGCAATCGCCTGGGCAA
TCGCCAGAATATGGGCTTCGTTGAAGCTGTGGCGGGCAGCGCAACCGCGATGCCCGGAGG
TGCCGAATTTAACCGACTGAGCCGGATTGGTCACATCCGGGCGCAACACATAATACTGGG
ACGTCAACTGTGCGACATTAATCAGGTCGCTTTGCCGGGTAGGTTGTCCGGCTCTCGGGT
GATTAGCCATTGGCGTTTCTTCCTGACGCAGTGATTTAAATAGTGCCGCAAACTTTCTCA
GTCAGTTCCGACGGGAACTGCATCGTCTGCATGATGTACTCGACCATGCTGCGTTTGCGA
CCGGTATTGGTGTTGGTGATAACCCAGTAAGGCGTGTCGTCGATGTGCCGGGGTTTAGTC
TGGGCGCCGTGCAGCAACAGCGTCTGCTCGTCGGCGGCAAAATAGACGCGGGTGCGGCCA
TGCAGCGATTCGGTCGCGGCCGAAAACGCTTCCGGCGACAGGCGATACAGGGTGGACAGT
ACCATCAGAAAACGATTGACCGCCTTGTTTTGCTCCGCATATTCGTCCGACAGCAGCAAC
TCGCGCACGGTTCTTACCCGGTCACGTGACGGCTGCGCGGCTGCGGGCTGAGCAGTTGTC
GACGGCGCCGGCGACGGCGTTGCCACCGCTGCTGCCTGCGCGCTGCTGAATTTCAGCATC
CGCCGTAAAATATCCGATGCACTCTCGCCGATGTGCTGAGTGTGGCTGGCGATATAACGG
TAAAGCTCGTCGTCGACCTCAATAGTTTTCATTTTTATCCAGTACTGTTTTATGTCTTTA
ATCAATCATCAGGAATTATACAGGCTATGCGCAACCCGCGAACAGCGACAGACGCCAGTG
ACGCCAAATTCAGGATTATCCTGAATTTGCGTATCCATCCCTTTTACATGAGCGCGGCTT
TCCATCCCCTGTTCCAGCGGACACCACCCGACAGAGTTCACCCTGTGGCGGAGCGCCGTG
GTAAAGTCATGATACCCTAAGCCACTGTCTCTCTGAATGAACTTCACCATGAAATTGAAT
TATCGCTGGCAAAACGCGCAACACCCGCAGAACCGGTTACCGGTTATTCTTATTCACGGT
CTGTTTGGCAATCTGGACAATCTTGGCGTATTAGCCCGCGATCTGCAAAAACACCACGAT
ACACTGCAGATTGACCTGCGCAACCACGGGCTGTCGCCCCGCGCCCCGGAGATGAACTAC
CCGGCGATGGCGCAGGATGTGCGCGAACTGATCGATGAGCTGGGGCTGGAGCGCGTGATC
CTGATCGGTCATTCCATGGGGGGAAAGGTGTCGATGGCGCTGACCGAGGGGCTCGCCGGG
CGTATTGAACGCATTGTGGCGATTGATATCGCGCCGGTGGACTATCAGCTGCGTCGTCAC
GACAAGGTGTTTGCCGCCATTCGTGCCGTCAGCGATGCCGGTGTGGATCAGCGTTCCAAC
GCGGCGGAAATCATGCGCGATTACCTGCCGGGCGAAGAAGGCGTCGTCCAGTTTTTGCTG
AAGTCTTTCCAGCAGGGAGAGTGGCGCTTTAACGTGCCGGTATTATGGGATCAGTACGAG
CACATCGTTGGCTGGCAAGAGGTGCCCGCCTGGCCTGGCCCGATCCTGTTTATCCGCGGC
AGCGAGTCGCCTTATCTGGACGATCGCTATCGCGAGGCGCTGCTGCGTCAGTTCCCTGCC
GCCAGGGCGCACGTGGTGAGCGGCGCCAGCCACTGGGTCCATGCGGAAAAACCGGAAGCG
GTGCTGCGTGCTATCCACCGTTTTCTGACCGCTGACTGATAGCGCCTCAGGCGACATCGG
AATCTCCGCTGCCGGACATCCGCGCCAACCTGCGTCAATCCGTGGTTTAATTGCGCGTTA
CGGCCCAGTAAACCGTTGTCGCCACCGCAACGGCTGGGGTATCATGGCGCCCGCAGTATT
GAGGGACGGCTGTCTGGCCACTTGCATCGTTAACCACATTTCATCAAAACGCGGCCTGAG
TTGCCGAAAGCGACGGATTACCCCGGTGCTCGAATCCCGGTGATCAAAAGCGGCGTTTTG
GCCGAATTTCTTGCAGTACCATTATCTATGGCAAAAGAACAAACGGATCGCACCACGCTG
GATCTGTTCGCGAACGAGCGTCGTCCGGGGCGGCCCAAAACCAACCCGCTCACCCGTGAC
GAGCAGTTACGGATCAATAAACGCAATCAACTGCGGCGTGACCGGGTGCGAGGTCTGCGT
CGTGTTGAGCTGAAAATTAATAGTGAAGCGGTAGACATTTTGAATGCGTTGGCTGAGCAG
AAAAATATCAGCCGCAGTGAACTGATCGAACAAATACTGCTGGCGCAGTTGGCAGAACCA
GAAAACTGAACCTCGCTGGCGTCATCCATGACGCCGGTAGTCCTTATTTACATCAGAACT
TTTCCCAGTTATCGCTGCTATTCTTACCGCCAGTCTTAACGGCTGGCAGAGCTTTGACAG
GAGCCGCCACGGCTTTGGACGGCGCCTGACGTTCACGTCTCGGCGGCAGACCGCCCGCTT
GTTCTTCCGTCAGCCGGAACACCGATACCGCTTCGGTCAGCACCATCGACTGCTCTTCCA
GCGAGCGGGTTGCCGCAGAAGCTTCCTGCACCAGCGCGGCGTTCTGCTGAGTCACGCTAT
CCATTTCCGTGATCGCCTGACCGGCCTGGGCGATACCTTTACTCTGCTCATCCGACGCCG
TAGCGATTTCCGCCATAATGTCGGTGACGTTGGTTACGGCGGTCACGATTTCGCTCATGG
TGCTGCCCGCATCGGCCACCAGCATCGACCCGTTATCCACACAGCGCACCGACTCGGCAA
TCAGATGCTCGATCTCTTTGGCCGCCTGCGCACTGCGCTGCGCCAGGCTTCTTACCTCAC
CGGCCACCACTGCAAAGCCACGCCCTTGTTCACCGGCGCGGGCCGCTTCCACCGCCGCGT
TCAACGCCAGAATATTGGTCTGGAAAGCAATACCGTTGATCACGCTGGTGATCTCGGCGA
TTTTCTTCGAGCTGCCGGAAATTTCCGCCATGGTTTTCACCACATTACCGACCAACTCCC
CGCCCTTGCTGGCGGTGGTCGAGGCCTGACGGGCCAGTTGACTGGCGTGGCTGGCGTTTT
CAGCGTTCTGTTTTACCGTTGATGTCAGCTGTTCCATGCTGGCGGCGCTTTCTTCCAGCG
CTGCTGCCTGTGACTCGGTGCGGGCCGCCAGGTCGTTGTTACCGGAAGCGATTTCCGACA
CCCCCTGATAAATGGAGTCGGCACTGGTACGAATCGTGCTGACCGTATTAGCCAGACTGG
TTTGCATATCGCGCAACAGCGGGAACAGCCGGCCCACGCAGTTTTTGCCGAAATCCAGAA
TCGGTTTTCCCAGGCGGCCGTTGGCAATGACCTGGAAATGATCACGCAGGTCGTTAAGCG
GGCGCACCAGATAAGCCACCAGATAACGGTCGGTCAGGAACAGCATCACTAAACCGGCAA
TCAGCCCCGCCAGTAAAATGTTCTGGCCAATGCCAGTGATACTCTCCAGTCGGCTACCGG
CATCGACGAACATCGTCGACCCCGCCTTATTAAAGTTGGTGAAAGAGACATTGAACTGGC
GGCTGAAGGCCGGCACGATATCTTTGGCGAACTTGTCATAGTCATCGAACTTTTTATCCG
CCGCGCGCTGGAACATGGGTTCAACGCCCTGAGTAATCAGATTGCCCCAGTCGCGAATTA
CCGCGTCAACCAATTCCGGCGACATGCCGGCATGATCAATCTTCTTGAATGCTTCTAGGT
TGGATTTCAGTAAATCCAGCGCGGCCTGTGATGACTTTTGCTGTTCGTCCGCTTTCTGGT
TATCGCCGCTCTGACGATAGTCAATCGCCCGCGCCAGTCGGGTCACCATGCGGAAATACT
GGTCGTTACCCGTGTTGACCAAATTCATATTGTTAACCAGCAACGCACTGGTTTTGGCGG
TTTCGTTCATGGCTCGGAACGAATACATGGTGTAGACCGAAACAGCAATCCATAACACAC
AGAAGATGCCAAGCACCCATAGCATGGCTGTGCGGATGGCAATATTTTTTAGGAATTGCA
TAATTGACTCCATAAATGGGCTATTGGTAGCGGAGGTAAGTCTTGTTTTGATTTATGCGA
TGAGAAAGTCTCTCGTTTTGTAAGAAACATTGCTGCACATTTACATTCAATAAAGCACCA
TGCTCTGTCATCGTCAAAACTATAGGAATGTTTAGTGTTTTATGCCGTTTAAAAGCTAAT
AAAAATTAGATAGTTAACCAATTATCCGTATTTTCAGTTATCTGTATGAATATCGTATTT
TAAAAAAATTAAAAAAACATTAAGGAAGTGATGGAAAAAGAACCAACTAATCGCGTTCAC
TTCATTTCATAATATGGCAACAGATACACGTTTATCCGTCAGACAGTGTCTGCTATTATT
AGCGGATCGTGGGTGATGTAAGCACCATACCCTTAAGAATCAAGAGGTTATTTTATCTAT
GGCTCTCATAGGCATTTTTTTTGGCAGTGACACCGGCAATACCGAAAACATTGCCAAGAC
GATCCAGAAGCAACTGGGCAGCGACGTCGCCGAACTGCACGACATTGCCAAAAGCAGCAA
AGAAGATCTTGAGCGTTTCGACATTCTGCTGCTGGGTATTCCAACCTGGTATTACGGTGA
AGCGCAGTGTGACTGGGATGACTTCTTCCCGACGCTGGAAGAGATTGATTTTGCCGGCAA
GCTGGTCGCCATCTTCGGTTGCGGCGATCAGGAAGACTATGCGGAGTACTTCTGTGACGC
CATGGGCACCCTTCGCGATATCATCGAACCGCGTGGCGCCAATATTGTCGGTAACTGGCC
GACCGAAGGCTATTACTTTGAAGCCTCAAAAGGTCTGGCGGATGATACCCACTTTATCGG
TCTGGCCATTGATGAAGATCGTCAGCCGGAGTTGACCGGCGAACGCGTCTCCAACTGGGT
CAAGCAAATCAGCGAAGAGCTGAACCTGAAAGCACTGCAGGCCTGATTCTCCTGTGGCTC
TGATACAGATGTATTCAGAGCCATATCTATATAGATAGATAAAACCTATCACAATCAGTG
ATACATTTTTTTAACTTTTCATTCCGACAGGGTACAATACCCGTACGGTCAGCTTGGTTG
CGTTTAATGACCTGTCTTGGCGTACAATATGTCTCTCGCAGAGAACAAGTCTGAATACAG
CGAGTTAGCAAGAATCATATTGTAAAAGTTCCGTGGTTTTCATTTCGACGGTGCGGTTCT
ATAATTGAGACACAGTGACCTTTTTTAAGCCGACCGATGATACTAGGCTAATAGCCTCCC
AGATAAAGCAAGTAACAGGACTGAATCCGCATGACTGACAACAATACCGCATTAAAGAAG
GCCGGCCTGAAAGTCACACTTCCACGACTGAAAATTCTGGAAGTGCTTCAGGATCCTCAA
TGCCACCACGTCAGCGCGGAAGACTTATACAAAAAGCTGATTGATATGGGTGAAGAGATT
GGTCTGGCCACCGTTTACCGCGTGCTCAACCAGTTTGACGACGCCGGCATCGTTACCCGT
CATAACTTCGAAGGCGGCAAGTCGGTTTTCGAACTCACGCAGCAGCACCACCATGACCAT
CTGATCTGTCTGGATTGCGGTCGGGTGATTGAATTCAGCGACGAGTCTATCGAAGTGCGC
CAACGTGAAATCTCCGAGAAACACGGCATCAAACTGACCAACCACAGCCTGTATTTGTAC
GGCCATTGCAGTAACGGCGACTGCCGTGAAGACGACAATGCGCACAACGAGCGTTAATCA
CTTGATGCAGAGAAAAAATAAAACCGCCGCGGCGGTTTTATTTTTATCTTGTTCCCGCTA
GCCGGGCGGCAGTCAGCCCGCCCAACTGTCCCGCAGGCCAACTGTCCGGTTGAACACCAG
ATTATCCGCGCTGGAATAAACGCGATCGGCGCAGAAATACCCTTCACGCTCAAACTGGTA
GGCTTTTTCTGCTTCAGCCTGACCCAAACCGGCTTCAACAAAGCCCTGGGCGACAGTCAG
TGAGTCTGGGTTGATGGTGGAGAGAAAATCTTCCGCCCCGCCAGGATTAGCCACGCTGAA
CAAACGGTCATAAAGACGGAACTGCGCCGGCAGCGCATGAGCCGCCGAGACCCAGTGGAT
CACGCCTTTCACCTTGCGACCATCCGCCGGATCCTTACTCAGGGTTTCCGTATCGCAGCT
GCAGTAAATCGTGGTGATCACGCCCTGCTCGTCTTTATCAATCCGATCGGCTTTAATGAC
ATAGGCGTTACGCAGGCGCACTTCTTTACCCAACACCAGACGCTTGTACTGTTTGTTGGC
TTCTTCGCGGAAATCAGCGCGATCGATATACACCTCGCGGCTGAACGCCACCTGACGCGA
TCCCATTTCCGGTTTATTGGGGTGATTGGGCATGGTGAGCCACTCTTCATGCCCTACCGG
CAGGTTCTCAAGCACCACTTTCACCGGATCCAGCACCGCCATCGCACGTGGCGCATTCTC
GTTCAGGTCGTCGCGAATGCAAGATTCCAGCGCCGCCATCTCCACGGTGTTGTCCTGCTT
GGTGACGCCGATACGACGACAGAACTCACGAATGGACGCCGCCGTGTATCCGCGACGGCG
CAAGCCGGAGATCGTCGGCATACGCGGATCGCTCCAGCCTTCCACCACGTTCTCGCTCAC
CAGCTGGTTTAGTTTACGCTTGGACATTACCGCGTATTCCAGATTCAGGCGGGAAAACTC
GTACTGCCGCGGGTGGGCAGGAATGGAGATATTATCCAGCACCCAGTCATACAGGCGGCG
GTTATCCTGGAATTCCAGCGTACACAGTGAGTGGGTGATACCTTCCAGCGCATCGGAAAT
ACAGTGGGTGAAGTCGTACATCGGGTAGATGCACCACTTGTTGCCGGTCTGATGATGTTC
GGCAAATTTGATGCGGTACAGCACCGGATCGCGCATAACGATGAACGGCGACGCCATATC
GATTTTGGCGCGCAGGCACGCCGTGCCTTCGGCGAAACCACCGCCGCGCATTTTCTCGAA
CAGCGTCAGGTTTTCTTCGACACTACGGTCACGGAACGGGCTGTTTTTACCCGGCGAGGT
CAGGGTGCCGCGGTATTCGCGGATCTGCTCCGGCGTCAACTCATCGACATACGCCAACCC
TTTATTAATCAGTTCAATCGCGTAAAAGTGCAGCTGATCAAAATAATCAGATGAGTAGCG
AACGTTGTCGCTCCAGGAAAAACCCAGCCACTGAACGTCATGCTTGATGGAGTCAACGTA
CTCGATATCTTCTTTTACCGGGTTGGTGTCATCAAAGCGCAGGTTGCACTTGCCGTTGTA
ATCCTCGGCAATGCCAAAGTTCAGGCAGATGGATTTGGCGTGACCAATGTGCAGATAGCC
ATTCGGTTCCGGCGGAAAACGCGTCTGAATATGGTCGTGTTTGCCGGTAGCCAAATCTTC
ATCAATAATCTGGCGAATAAAGTTGGTTGGGCGGGCTTCAGCCTCACTCATGCTTGGTTC
CTCAAATGCGAAAAAACAACCCATAACCACTAATGATCCAACAAGCCACGCCGGGAAACA
ACCGTTTGTTTCACGAAAGTTTAAGATAAAAAAACGGAGCATACGTCTCCGTATGCTCCG
TTTCCCGACAGCTGACGGCGATGCGCCCGCCGAATTATTCCTGCGATACCTCGCGTAACG
CCGCCGCGAGGTTTTCCGCCTGCGTGCCAACCACAATCTGCACGCTCTGCTTGTTGAGAC
GGATGACCCCGGCCGCCCCCAACTTACGCGCCGTGGGCTCATCCACCAGGCTGGAATCCT
TCACGCTCAGGCGCAAACGGGTAATACAGGCATCAATTCCGGTCAGATTATCCTTGCCGC
CGATAGCCTGCAGGTAACCTCGCGCCACCGACTGGTTGTTGCCGGCAGGGGCTGCGACAC
CCTCAGATGAAGCCGGCGTCACAGCGGCTTCACGCCCCGGCGTCATCAGGTTAAAACGGG
TGATGGTGAAGCGGAACACCACATAATAGATGACGAAGAACGCGGCGCCCTGAAGCAGCA
GCATGTACCAGTGCGTCGCCAGCGGGTTACGCGAAGACAGCACCATATCCACCAGACCAG
CGCTGAAACCAAAACCGGCAATCCAGTGCATGCTGGCCGCGATGAATACCGAAATTCCGG
TCAGTACGGCGTGCAGCACATACAGCACTGGCGCCACAAACATGAAGGAGAACTCCAGCG
GTTCGGTAATGCCGGTGAAGAAGGCCGCAAACGCCGCCGCCACCATGATCCCCGCGACCC
GGCTACGGTTTTCCGGACGGGCGCAGTGATAAATCGCCAGCGCCGCACCCGGCAAACCGA
ACATCATGATCGGGAAGAAACCGGCCTGATAGCGCCCGGTAATACCGGGAACGGCTTTGC
CGGCATCAATCGCCTGCTGCCCACTGAGGAAATTAGGAATATCGTTGATGCCGGCCACGT
CAAACCAGAATACCGAGTTCAGCGCATGGTGCAGCCCCACCGGAATCAGCAGACGGTTAA
AGAAGGCATAGATACCGGCGCCGACCGATCCCAGTTGCTGAATATGCTCGCCAAAGGAAA
CCAGCGCGTTGTAGATCATCGGCCAGACGTACATCAGCACAAACGCCACTACGATCATCA
GCATCGAGACCAGAATCGGCACCAGACGGCGACCGCTGAAAAAGGAGAGCGCCTTGGGCA
ATTCAACCTGGCTGTAACGGTTGTACAGTTCGGCGGAAATGATCCCGACCAGAATACCGA
TGAACTGGTTTTCAATCTTACCGAACGCTTTTGGCACCTCCGCCAGAGGGATGTGCTGAA
TCATCGATACCGCCGCAGGCGAACACAGCGTGGTCAGCACCAGATAGCCGACAAAGCCGG
ACAACGCCGCCGCACCGTCTTTATCTTTCGACATACCGTAGGCGACGCCGACCGCAAACA
GCACCGCCATATGTTCGATAATGGCGGCGCCGGACTTAATCAGCAGCGCGGCCAGCGCGC
TTTCACTGCCCCAGCCAACCGGATCAATCCAGTACCCCACCCCCATCAGGATGGCGGCTG
CGGGCAACGTGGCGACCGGCACCATCAGGGCGCGGCCTACTTTTTGTAAATAACCGAGTG
TACTCACCTTCCCCTCTCTTTCCCTTACGGGCAAAAAATTGTCTGTCAGCCTTGTTATAG
AGAATCACCCGCCAGCCATGTGGGCCTGGCAAGAGTGCCAAAAAAATAATTCGTTACGCA
AATTAATAACGATGATTATGTGATAGTTATCACCACAAAAGCACATACAAAAAGTTTATG
GCATGACATTAATACAACTTATTTTAAGACTAAAAAAAACGCGCTACACTAGCCCCAGAT
AAATTCCGAAACGCTATGTGGGCATATTACTTGACGGCCATGCTATCTGACCGCGTTTGC
CCGATGAATAATTGCCTTCGCTAACCAATTGCTTAAGGAGAGCCCCATGAGACTGATTCC
GCTAACAACCCCCGCCGAGGTTGGCAAATGGGCCGCCCGCTATATCGCCGAGCGCATCAA
GGCCTTCAACCCAACGGCGGAGCGCCCATTCGTGCTCGGCCTGCCGACCGGCAGCTCGCC
GCTGGAAGCCTACAAATCCCTGATTGCGTTGTACGATGCCGGCCAGGTCAGCTTCAAACA
TGTCGTCACTTTCAATATGGATGAATACGTCGGGCTGCCGGCGAACCATCCGGAAAGCTA
CCGCACCTTTATGTTCGAGAATTTTTTCAATCACGTTGATATTCCGGAAAGAAACATTAA
CCTGTTGAATGGCAACGCGGAAGATATCGCCACTGAGTGTCAGCGTTACGAAGAAAAAAT
CAAGTCTTACGGCAAGATTCATCTGTTCATGGGCGGCGTCGGCAATGATGGCCACATCGC
TTTCAACGAACCGGCGTCTTCTCTGGTGTCCCGTACACGCATCAAGACCCTGACGGAAGA
GACCCGTATCGCCAATTCCCGTTTCTTTGGCGGCGACGTCAGCCAAGTGCCCAAATATGC
GCTGACGGTGGGTGTCGGTACCTTACTGGATGCGGAAGAAGTGATGATTCTGGTCAGCGG
CCGCCATAAGGCGCAGGCGCTTCAGGCCGCGGTGGAAGGCAACGTTAACCACATGTGGAC
CATCAGTTGCCTGCAGTTGCACGCCAGAGCACTGATGGTGTGCGACGAACCGTCCACGAT
GGAGCTGAAAGTGAAAACCGTGAAATATTTCCGCGAGCTGGAAGCTGAAAATCTCAAAAA
TCTGTAATCGGTGAGCCAGGAGCTTATAGATGTACGCTTTAACCAACGGCCGTATTTTTA
CCGGCCATCAGATCCTTGACGGCCACGCGGTCGTCGTCGCCGACGGTTTGATCGAGGCAG
TCTGCCCAACACGCGAACTGCCTGACAACCTGCCCCAGCGCGATCTCGCCGGCGCGTTAC
TGGCCCCTGGCTTTATCGACTTGCAATTGAACGGCTGTGGCGGCGTCCAGTTCAACGACG
CGCTGAACAGCCTTTCCGTCAAAACGTTGGAAACCATGCAGCGGGCCAATGAAAAATCCG
GCTGTACCAGCTTTTTGCCGACGCTGATCACCTCCTCCGACGAATTCATGCGCCACAGCC
TCGGCGTGATGCGCGCCTGGCTCGCCCAGCATCGCCATCAGGCGCTTGGGCTACATCTGG
AAGGTCCCTGGCTCAACCCGGTAAAAAAAGGCACCCATGACGCCGCCTTTATCCGCCAGC
CGGACGAGTCATTGCTCAATTATCTGTGCGATAACGCCGATGTAATCAGCAAAATCACGC
TGGCGCCGGAAATGGTGTCGGCGGCGGTCATCCGGCAACTGACCACCGCGGGCATCGTGG
TGTCCGCCGGTCACTCCAACGCCACCTGGGAACAAGCTAAACAAGGCTTTGCCGCCGGTA
TCCGCTTTGCCACTCACCTGTTCAACGCCATGCCGGCCCTTACCGGGCGCGAGCCCGGTC
TGGTCGGCGCCATCTATGACGCGCCGGAAGTCTACTGCGGCATCATCGCCGACGGCCACC
ATGTCAGTTGGGCCAACATCCGCAACAGCAAACGCATCAAGGGCGATAAACTGGTGCTGG
TAACCGACGCCACCGCACCGGCCGGCTCTGACATCGACCGGTTCACATTTGCCGGTAAAA
CCATATACTACCGCGACGGCATTTGCGTGGATGAGCACGGCACCCTGAGCGGTTCGGCGC
TCACCATGATCGATGCGGTGCGCAATTGCGTAGAACACGCGGGTATCGCGCTGGACGAGG
CGCTAAGAATGGCGACGCTCTACCCGGCGAGAGCCATCGGAGAAGACCACCGACTGGGAA
GCATCGAGACGGGCTACGTGGCTAACCTGACGGTATTGACCCGCGATTTTGACATCCTCA
ATACGTTTGTGAATGGTGAAGAAGTCTTTCATAAACAGTAAACGTATTGCATCGACACGA
GTAACGCGTCATGACCACAGGCGGACAAACCCAGATTGGGAACATTGATCTGGTCAAACA
ACTCAACAGTGCGGCCGTGTACCGCCTGATTGACCAGCATGGCCCCATTTCCCGGATTCA
GATTTCAGAGCAGAGCCAGCTCGCTCCCGCCAGTGTCACTAAAATTACCCGTCAGTTGCT
GGAACGCGGCCTGATCAAAGAAGTGGATCAGCAAGCGTCGACCGGCGGGCGCCGCGCCAT
TTCCATCATTTCCGAAACACGGCCGTTTCATACCGTTGCGGTGCGGCTTGGCCGCCACGA
CGCCACCCTCGCCTTATACGACCTACAGGGAAAACGGCTGGAGGAAGAGCACTGCAACCT
GCCGGAAAACACCCAGGACACGCTGGAAAGCGCGCTGTTCACTGTTATCGACCAATTTAT
CGACCGTCACCAACGCCGTATCCGCGAGTTAATCGCCATTTCAGTGGTGCTGCCGGGGCT
GGTCGACCCCATCGCCGGCGTAGTGCGTTATATGCCGCACATCAGCGTGAACAACTGGCC
GTTGGTGGATAATCTCGAACGTCATTTCAAGGTGCACAGCTTCGTCGGCCATGATATTCG
CAGTCTGGCTCTGGCCGAGCATTACTTCGGCGCGACCCGAGACTGTCAGGATTCGCTGCT
GGTGCGGGTTCATCGCGGCGTGGGCGCCGGCATTCTGGTCAACGGAAAAATCTTTCTTGG
CAGCAACAGTAACGTTGGGGAAATCGGTCATATTCAGATCGATCCGTTGGGCGACCGCTG
CCACTGCGGCAACTTTGGTTGTCTGGAAACGGTGGTGTCGAACGGCGCGCTGGAGCAACG
GGCGCGCCATTTACTGCAGCAGGGATTTCCCAGCAAGCTGACGCTGGATAACTGCCAGAT
CGCCGCTATCTGCAAAGCCGCCAACCGGGGTGACCTGCTCGCCCGCGAACTGATCGAAGC
TGCCGGGCAGCATTTGGGCAAAGCCATTTCGATTGCCGTCAACCTGTTCAATCCGCAACG
GGTGGTCATCGCCGGTGAAATTACCGGCGCGGACAAGATTCTGCTGCCCGCCATTCAACG
CTGCATCAACGCACAGGTGCTGAAAGACTTTCGGCAAAACCTGCCGGTAGTGGTTTCCGA
ACTGCAGCACTTATCCGCCATCGGCGCTTTTGCGCTGGTGAAACGCTCGATGCTTAATGG
CGTATTACTGCAGCGACTGCTTGAAAATCAGTAGGTTTAGCTTTCTGCTATAAGGCCGGA
TTATGAGATCGCTAAAAATCCGGCGCCTTCTCTCTGCCGTTTTGAATAAAACCCAATAAA
TCACACCGAAAATTACACATTCACCAGCACAATGGCTTTTTTCATTAAATGATATTGAAC
TAGCATCCCCTTTTGATGCTAAATCAGTGTTACCGATACGGCGGCGAGTCACCCTCTGAG
GTGAGATACGGCAAGGAAAAGCGCTGATTACCGCCATACACTTTGACTGTTTCACGCTGT
GATGCGTGGATAAAGGGAGCCTCTTGTATGTGTTCTATTTTTGGTGTGCTTGATCTGAAA
ACCGATCCGGTTGAATTGCGCAAGAAAGCGCTGGAATTGTCCCGTCTGATGCGCCACCGC
GGCCCGGACTGGTCTGGCGTTTACGCCAGTGACAAAGCCATTCTGGCCCATGAGCGTCTG
TCCATCGTCGACGTCAACACCGGCGCTCAACCGCTCTACAACCAGGCGCACACCCACGTT
CTGGCCGTGAACGGCGAAATTTACAACCATCAGGCTCTGCGTCAGCAATACGGCGACCGC
TATCAGTTCCAGACCGGTTCCGACTGCGAAGTGATTCTGGCGCTGTATCAGGAAAAAGGT
CCGGAATTCCTGGACGATCTGCGCGGCATGTTCGCCTTTGCCCTGTATGACAGCGAAAAA
GACGCGTATCTGATCGGCCGTGACCACCTGGGCATCATCCCGCTTTATATGGGCTACGAC
GAACACGGCAACTTCTACGTGGCGTCCGAGATGAAAGCGCTGGTGCCGGTGTGCCGCACC
ATCAAAGAATTCCCGGCCGGCAGCTACCTGTGGAGTCAGGACGGCGAGATTCGCGAATAC
TATCGTCGCGACTGGTTCGATTACGACAACGTTAAAGACAACGTCACCGACGCCGACGAA
CTGCGAGAAGCGCTGGAAGAATCGGTGAAAAGCCACCTGATGTCCGATGTTCCTTACGGC
GTACTGCTGTCCGGTGGGCTGGATTCTTCCGTCATTTCCGCCATCACCAAGAAGTTCGCC
GCCCGCCGCGTGGAAGACGACGAGCGCAGCGAAGCCTGGTGGCCGCAGCTTCATTCGTTC
GCGGTCGGACTGGAAGGCGCGCCTGACCTGAAAGCCGCACGCGATGTCGCAGAACATCTG
GGCACCGTGCACCACGAAATCCATTTCACGGTACAGGAAGGTCTGGACGCCATCCGCGAC
GTGATTTACCACATCGAAACCTATGACGTCACCACCATCCGCGCCTCAACGCCGATGTAC
CTGATGTCCCGTAAAATCAAAGCGATGGGTATCAAGATGGTACTGTCTGGCGAAGGGTCG
GACGAAGTATTCGGCGGCTATCTCTACTTCCACAAAGCGCCGAATGCGAAAGAACTTCAT
GAAGAAACCGTTCGCAAACTGCTGGCGCTGCACCAGTATGACTGCGCCCGCGCCAACAAA
GCGATGTCCGCCTGGGGCGTTGAAGCCCGCGTACCGTTCCTGGACAAAAAATTCCTGGAC
GTAGCGATGCGTATCAACCCGAAAGACAAGATGTGCGGTAACGGCAAGATGGAAAAACAC
ATCCTGCGTGAGTGCTTCGAATCCTATTTGCCGCACAGCGTGGCCTGGCGCCAGAAAGAG
CAGTTCTCTGACGGCGTGGGTTACAGTTGGATCGATACATTGAAAGAGGTCGCGGCCAAA
CAGGTTTCCGACCAGCAACTGGAAACCGCGCACTTCCGTTTCCCGTACAACACACCGTCC
ACCAAGGAAGGCTATCTGTACCGCGAAATTTTTGAAGAACTGTTCCCGGTCCCGAGTGCG
GCTGAATGCGTCCCTGGCGGTCCTTCTGTAGCCTGTTCGTCCGCCAAGGCGATTGAGTGG
GATGAATCTTTCAAAAAGATGGATGATCCGTCGGGTCGCGCCGTCGGCGTGCACCAGTCC
GCCTACCAGTAACCGGTTTTATTTTACTGTTTCAAACGGGCCTTTAGCGGCCCGTTTTTC
TTATGGAATACAGTCAAAAGCCTGCTTTCTGACGCTTTTCTCACCAGACTGTTCATAAGC
CAAACAAACAGCGCGGATACGCCGTTTTTAGGGAAAAAATGTGTTGACGCCAAAAGGCCA
ACTCCGCATAATGCGCCCCGCAACGCCGATGAAGGTGACGCGGAAAAGATGGCTACGTAG
CTCAGCTGGTTAGAGCACAGCACTCATAATGCTGGGGTCACAGGTTCGATTCCCGTCGTA
GCCACCATTTTTTCCTGCGGGAGTGGCGAAATTGGTAGACGCACCAGATTTAGGTTCTGG
CGCCGCAAGGTGTGCGAGTTCAAGTCTCGCCTCCCGCACCATTACCTTTATCGGTGTAGA
AAACCAAAGCGTCAGCCTAGGTATGCAACAGCTTTATTGGGGTATCGCCAAGCGGTAAGG
CAGCGGGTTTTGATCCCGCCACTCCCAGGTTCGAATCCTGGTACCCCAGCCATGAATCAA
GTGAGACACGTCATACGATGTGCGCCCTGTTGGGGTATCGCCAAGCGGTAAGGCAGCGGA
TTCTGATTCCGCCATCCGAGGTTCGAATCCTCGTACCCCAGCCATATTCAGTCATGAAGC
CACCGGCTTCTGACCGTGCAGTATTTGGCTACGTAGCTCAGCTGGTTAGAGCACAGCACT
CATAATGCTGGGGTCACAGGTTCGATTCCCGTCGTAGCCACCACTTTAAATTGGGGTATC
GCCAAGCGGTAAGGCAGCGGATTCTGATTCCGCCATCCCGAGGTTCGAATCCTCGTACCC
CAGCCATACAGAAAAGCCCGTGCAAACGGGCTTTTTCTTTTCTTACTATCCCTTCAATTT
GTTATCGTGCATCCACCGTTTGCATCAATAACCGGTACAACGCTGGCGTCAGTACCGGAT
TCGCAATTTAGTGCGCCAGGGAATTGGAAAACAGGTTAATCACCGCCACCCCGGCAATGA
TCAGCGCCATCCCCAGCACCGCCGGCCAGTCCAGCCGCTGATCGTAAAAAATCCAGCTTA
TCGCCGCAATCAACACAATCCCTACGCCCGACCAAATGGCGTAAATCACGCCTGTCGGCA
ACACTCGCATGGAAATGGTCAGACAGTAAAACGCGATAGCGTAGAACACCAGCGTTACGA
TACTTGGCACCGGCCGGGTAAAACTCTCCGACAATTTCAGCGCCGTTGTCGCCACCACCT
CTGACACAATCGCCAGACAAAGAAATAAATAGGTCATCAGTTTCACTACTCAAAGATAAA
AAATCGCAGTGCCGCAGGATAACGCCTTAATGCAGGCCATCTCTTCACCGATAGAGCGGC
ATCAATGTAACGGCATGACATGAAAGCGGTATGACGGCGAATAAATAATCATGCGACAGT
GCAGCAGTCGCGGGCTGCGACCGGATTACAACCCCAGCGCGTAGCGCAACGCCTGCTGTT
TCAGTTTTCCGGCGCGTTGCGCCGCCATCAGCGCCAGATTGCGGGCAAACTCAAGCGGCG
GCAGCCGGTTACTGAACGCGCCATAAAACAGATCCATGCCACTTTGCATCAGCAGATTGT
CAGGCTTGCGCTGCCGCTGATAACGCCGTAGCACCGGTTCGCCGTACCAGACAGCGCCTT
CATCACGCGCCCGGATCACCACGTCGAGCAGCGTGGAAACATCCCGATATCCCAGATTCA
CGCCCTGCCCCGCCAGCGGGTTGATGGTATGCGCGGCGTCGCCAATCAGGGCCAGCCCCG
GCAACACATACTGCTGCGCATGGCGGCGCACCAGCGGAAACGCGCCGGCCGCCACCGCAT
TGACCGCCCCCAGCCGCGCAGGAAACGTCTCGGCAATGGCCTTATTCAGTTGAGGAAGCG
ACATCGCCTGCAACTGGCGGATACGCGGCGGGCTGTCGTACCACACCAGCGAGCACCAGC
CGTCAAACAGCGGCAAAAACGCGCGCGGCCCGGACGGCGTAAAACGCTGCCAGGTCGCAT
CCTGTTGTGGACCGGCCATTTCGGCGCTGATCAGCATGCAGGACTGACGATATTGCCAGC
CCGTGATACCAATGCCCGCCCACTGGCGAATTTTCGAATTGGCGCCATCAGCGCCAATCA
CCAGCGACGCAGACAGGCTGTCGCCCTGCTCGCTAATCAGTACCCACTGCTCGCCCTCGC
GACGCATACTCTGCAATTGCCACGGGCACAACAGCGTCACGCCGGGCGTTTTCTCCAGCA
CCTGCCACAACGCCAGTTGCAGAATACGGTTCTCCACCATAAACCCCAGTTCGGGTAACC
CAAGGTCGGCCGCATCGAACATCACATGCGCATTGTCCCACTCCCAGGTTTCCAGCCGTC
GGTAAGGCGCACTGCGCATCAGCCCGACGCCCGGCCAGGCTCCCAGCCGCTCCAGCAGCC
TGACCGACGCCTGACCAATCGCCGATACCCGCACGTCCGGCGCACTGCCCGCGACAAACG
GCAGCGGCGTTTCCTGTTCCAACACCGCCACCTGAAAACCGCTCTGCGCCAGTCCCAACG
CGGCGGCGGCACCCACCATGCCTCCGCCTACAATCACCGCATCATAGTGCATACCTGCCC
CACTGTTTCTATTGCGCATATAAAGCAGACACCTGCGCCAGAAAGACAAAAGATGGCGAT
AGTTTACTGGATTTCGCCAACGTTTTTCAGAAAAGCGACGTACCGCTCGCTCTGGTCACA
ACGACGGCAAAAGATTACAATACGCGCCCGCATGTACGCGCCCCATTGAAGGTAAGCGTG
GTTACCCGCACTGAGTAATGGCTAGTCGATGATGATGACAAAGAAACTGCATATCAAAAC
CTGGGGCTGTCAGATGAATGAATACGATTCATCGAAGATAGCCGACCTCCTGGAAAGTAC
GCACGGTTACCAGCTGACCGAAGTCGCGGAAGAAGCCGACATTCTGCTGCTGAATACCTG
TTCAATCCGTGAAAAGGCGCAGGAAAAAGTGTTTCATCAGCTCGGCCGCTGGAAAACGCT
CAAAGACGTCAACCCGAATCTGATTATCGGCGTGGGCGGCTGTGTAGCGTCGCAGGAAGG
TGAACACATCCGCGACCGCGCGCATTACGTGGACGTGATTTTCGGGCCGCAGACCCTGCA
TCGCCTGCCGGAAATGATTAACCACGTACAAGGCACCCGCAGCCCGATCGTGGACATCAG
CTTCCCGGAAGTGGAAAAATTTGACCGATTGCCGGAGCCGCGTGCCGAAGGGCCGAGCGC
GTTCGTTTCCATCATGGAAGGCTGCAACAAGTATTGTACCTTCTGCGTGGTGCCTTATAC
CCGCGGCGAAGAAGTCAGCCGCCCGGTTGACGACGTTCTGTTTGAAATCGCCCAACTGGC
GGCTCAGGGCGTACGTGAAGTGAACCTGCTGGGCCAGAACGTAAACGCTTACCGCGGTGC
CACGCACGATGACGACATTTGCAGTTTTGCCGAACTGCTGCGTCTGGTGGCGACGATTGA
CGGTATCGACCGCATCCGCTTTATCACCAGCCATCCTATCGAATTCACCGACGATATCAT
CAGCGTGTACGAAGATACCCCGGAGCTGGTGAGTTTCCTGCACCTGCCTGTTCAGAGCGG
ATCAGACCGCATACTGACCATGATGAAGCGCCGCCACACCGCGCTGGAATACAAGGCCAT
CATCCGCAAACTGCGTAAAGCGCGCCCGGCTATTCAGATCAGTTCCGACTTTATCATCGG
CTTCCCGGGCGAAACGCAGGAAGACTTCGAGCAGACCATGAAACTGATCGCCGATATCGA
TTTCGATATGAGCTTCAGCTTTATCTACTCGCCCCGCCCCGGCACCCCGGCCGCCGACAT
GGTGGACGACGTGACCGAAGAAGAGAAAAAGCAGCGCCTGTACATTCTGCAGGAACGCAT
TAATCAGCAGGCCATGCAATATAGCCGCCGAATGATGGGCTCAGTGCAGCGTATTCTGGT
AGAGGGCACCTCGCGTAAAAGCGTGATGGAGCTGTCCGGACGTACTGAAAATAACCGCGT
AGTGAACTTCGAAGGAACACCCGACATGATCGGTAAATTCGTCGACGTGGAAATTGTCGA
CGTTTACCCGAACTCGCTGCGTGGCGTGGTGGTCCGTACCGAAGATCAAATGGATCTGCG
TGTTAGCGAGTCGCCGACGTCGGTTATCGCTCGTACCCGCAAAGAGAACGAGCTCGGCGT
CGGCATCTATCAGCCGTAATACGCTCATGTTCGTTATCAGGCGGGCCGTCAAACGGCCCG
CTTTTTCTTTGCAGCGACATCCGGAACAGATTCATCGCCCCCGCCGCCTTTATGCCGAAT
GTGACTTGCGCCCTGCGGGGTTCACGATAAATAATCAGGGTAATCTCTGCGCCACATCCG
GGCAGACATCACTGCCTGTGGCACAGCGTCATTGCTCATTCTGCTTAAACCCAAGAGGAA
TAGTTTGAACGTAACGATAAAAGAAATTGCCCTCGAACCCGCGGACAACAAACGCCTGCT
CAGTCTGTGCGGCCCGTTTGACGACAACATCAAACAGCTGGAACGCCGCCTCGGCATAGA
GATCAATCATCGCGACAATAACTTCAAGCTGATGGGGAAAGACCTCTGCATCGACGCCGC
TGCCGACATCCTGCGTCATCTTTATGTGGATACCGCTCCGGTACGCGGCGTTATTCCGGA
TATCGAGCCGGAACAGATTCATCTGGCCATCAAGGAATCGCGGGTACTGGAACAGACCGC
CGACAGCGTGCCGGAATACGGTAAAGCGGTGAATATCCGCACCAAACGCGGCATGATCAA
ACCGCGTACGCCCAATCAGGCCCAGTACATCGCCCATATCCTCGATCACGACATCACCTT
CGGTGTCGGCCCGGCCGGCACCGGGAAAACCTATCTGGCGGTAGCAGCGGCGGTGGATGC
GCTGGAGCGTCAGGACATCCGCCGCATTCTGCTGACCCGTCCGGCGGTGGAAGCCGGTGA
AAAGCTAGGCTTCCTGCCAGGCGATCTGAGCCAGAAGGTGGACCCGTACCTGCGCCCGCT
CTACGACGCGCTGTTTGAAATGCTGGGCTTCGAACGGGTGGAAAAGCTGATCGAGCGTAA
CGTGATTGAAGTCGCGCCGCTGGCCTACATGCGTGGCCGCACGCTTAACGACGCCTTCAT
CATTCTGGACGAAAGCCAGAACACCACCATCGAGCAAATGAAGATGTTCCTGACCCGTAT
CGGGTTTAACTCGAAAGCGGTCATCACCGGCGACGTCACCCAGATCGACCTGCCGCGCAA
TCAAAAATCCGGTTTGCGTCACGCCATTGAGGTGCTGTCGGAAGTCGAGGAAATCAGTTT
CAACTTCTTCCACAGCGAAGACGTGGTGCGCCACCCAGTGGTCGCCCGCATCGTCAACGC
CTATGAAGCGTGGGAAAGCGCCGATCAGAAACGCCGGGACGAACTGGCGGAGCAACGTAA
ACGCGAAGCGCAGGACAGCGCGCAGGAGCAGAAATGAGTCAGGTTATTCTTGATTTGCAA
ATCGCCAGCGAAAATAGCAATGGGCTGCCGCCGGAAGCCGACTTTCAGCGCTGGCTGGAA
GCGGTGTTGCCACAGTTTCAGGAGGTGGCGGAAGTCACCATCCGGGTGGTGGACGAAGAG
GAAAGCCATCACCTCAACCTGACCTATCGCGGCAAAGACAAACCGACCAACGTGCTGTCG
TTCCCGTTCGAGGCGCCGCCGGAAGTGGAGCTACCGCTACTGGGCGACCTCATCATCTGC
CGACAGGTGGTCGAGCAGGAGGCGGTCGAACAGGGGAAAAGCGCGGAGGAACATTGGGCG
CACATGGTTGTCCATGGCAGCCTGCATCTGTTAGGTTATGATCATATCGAAGACAGTGAA
GCCGAAGAAATGGAAGCACTGGAAACGGAAATCATGCAAAGTATGGGTTATGCCGACCCG
TATCTGGCAGAAAAAGAAGATTTTACTGACAAGCCTTAAACCCGATATTTTAAGGACCAG
ACGCCAGCGGCGATACGCCACCGACGACATTCACCGCTGGTCATCATTTCTTAACAAGAG
TGATATTAACTGACGCCATGAGCGACGACCATTCTCCCAACAGCGATACCCCCAGTCCCA
AAAAGGGATTTTTCTCTCTTTTTCTCAATCAGATTTTTCACGGCGAATCCAAAGATCACG
ACGATCTGCTGGGATTAATCCGTGATTCGGAACAAATTGATCCGGAAATCCGCGACATGC
TGGAAGGGGTGATGGATATCGCCGAACAGCGGGTTCGCGACATCATGATCCCGCGTTCGC
AGATGATTACACTCAAGCATAACCAGACGCTGGAAGAGTGTCTGGACGTGATCATCGAAT
CGGCCCACTCCCGTTTCCCGGTCATCAGCGAAGACAAGGACCACATCGAAGGCATCTTGA
TGGCCAAGGACCTGCTGCCGTTCATGCGCAGCAACTCCGAACCGTTCAGCATGGATAAAG
TGCTGCGGCCTGCCGTCGTGGTTCCGGAAAGTAAGCGGGTGGACCGCATGCTTAACGAGT
TCCGCTCCCTGCGTTACCACATGGCCATCGTCATCGACGAATTCGGCGGCGTCTCCGGGC
TGGTGACGATTGAAGACATTCTGGAGCTGATCGTCGGTGAAATCGAAGACGAATACGATG
ACGAAGAAGATCGCGATATCCGCCAGCTAAACCGCCAGACTTATACGGTGCGCGCCCTTA
CGCCTATCGAGGACTTCAACGAGACCTTCTCCACCCGATTCAGCGACGAAGAAGTGGATA
CCATCGGCGGTCTGGTGATGCAATCTTTCGGTCACCTGCCGGCACGCGGGGAAACCATCG
ACATCAACGGTTACCTGTTCAAAGTTGCCATGGCAGACAGCCGCCGTATTATTCAGGTTC
ATGTCAGAATTCCTGACGACGCTCCGCAACCGCAACTGGAAGACTAATTCATTCATGGCA
GTCGCTTCGTTATTGCAACGCCAGCAGGTTCGCCTCCTGCTGGCGCTTTTATTCGGTGCC
TGCGGCACACTGGCGTTCTCTCCTTATGATTTCTGGCCAGCCGCCATCATCTCATTGATG
GGGCTGCAAGGCCTGACGCTGAACCGCCGGACTCGTCAGGCGGCGGCGATCGGTTTCAGT
TGGGGATTCGGTCTGTTCGGCACCGGCATCCACTGGGTCTACTACAGCATCGCCGACTTT
GGCGGCATGCCAGGCCCGGTGAATGTCGGGCTGGTGGTGCTGCTGGCGCTCTACCTGTCG
CTCTATCCGATGCTGTTTGCCGGGCTGCTTGCACGCCTGTGGCCGCAGACCACCGGATGG
CGCGTAGCGCTGGCGGCGCCGGCGCTGTGGCAGGTCACCGAACTGCTGCGCGGTTGGGTG
CTGACCGGTTTTCCCTGGCTGCAATTCGGCTACAGCCAGCTTGATGGCCCGCTGAAAGGA
ATTGCGCCGATCGCAGGGGTCGATACCCTCACCTTCCTGTTGATGATTATCAGCGGGCTG
CTGGTGCTGGGGTTAACACGGCGACGCTGGCAGCCCGTGCTGGTCGCCATTGCGCTATTG
GTGTTGCCGTGGCCGCTGCGCTTGCTTGACTGGTACAAACTGCAGCCGGAGCGCGCGGTC
AACGTGGCGATAGTGCAGGGCAATATTCCGCAGGCGTTGAAGTGGGACCCGAACGAACTG
CTCAACACCCTGAAGGTCTATTTCGACAACACCTTACCCGTGATGGACAAGGCGCCGCTG
GTGATTTGGCCGGAATCCGCCATTCCGGATGTCGAGATCCGTCAGCAGGATTATCTGACG
CGACTGGACGCCATTCTGCGCGAGCACCACAGCAGCCTGATCACCGGCATCGTCGACGCG
CGCCGGGAAAACAACCGCACCGATTTCTATAACAGCATCATCGTACTGGGCGATCAGCAA
CCGTATCGCTACCCTACCGCCAACCGCTACAACAAGCATCATCTGGTGCCGTTTGGCGAA
TTTGTGCCGCTGGAGACCCTGCTGCGTCCGCTGGCGCCGTTCTTCGATCTGCCGATGTCT
GCGTTCAGCCGCGGCGACTATCGCCAACCGCAACTGCTCGTCAACGGTTACCGTCTCACC
GCCACCATCTGTTATGAGGTCATTCTGGGGCAACAGGTACGCGATAATTTCCGCGCCGAT
ACCGATATGCTGCTGACCATTTCCAACGATGCCTGGTTCGGCAACTCCATCGGTCCCTGG
CAGCATTTCCAGATGGCGCGGATGCGGGCGCTGGAACTGGGTCGCCCACTGTTACGCTCC
ACCAACAATGGCGTAACGGCCGTTATCGCGCCGGACGGCAGCATCAGCGCCAGCCTCCCG
CAGTTCACCCGTAACGTACTGGAAACGCGCGTAACGCCGGCAACCGGCATAACACCTTAC
GCCCGCTTCGGTTCCTGGCCGTTGTGGCTGCTGGAAGCGTTACTGGGCCTTGCAGCACTG
GTTTATCGCTTCCGTTCGCGTTAATTTCCGCATTACCCGCATAACAAGACATGTCCAGAC
ATGTCTTGTTTCATTTTTGGCACACTCCTTGCTACCCATTGATATGAAACGTCTAGCGTT
GCACGTTTGCGGCCATCCTCGCCCAGCGATAGCACAACATCAGGGCACCAGCTGCACCAA
ATTAGTGCCATAAGTTTTTTATTGCAGCAGTTTGGTGCGGAGCGCCTCGCAAAAAACAAA
CATTTTCGTTTCAATATGTTTACAATCCGCTATTTTTAAACATGACAGCGTTTTATTCGC
TCTTTAGCGGTGCACAACATGTGGCCGGTATATACCCAACAGAATTTGCACCACCACAAC
AGCAAAGGAGTTAGAGCATGCAATTGCGTAAACTGGCACTGTCGGTAATGCTGATCAGCA
CAACAGCCACTATGGCTTATGCAGAAGAACAGGCAGCCTCGGCCCCAAAAGAAGACAAAT
CGATCCCCACGCTGAAAAAAGTCAAAGACAGTGGTGTTATCGTTATTGGCCATCGCGAAT
CTTCCGTGCCGTTTTCCTACTACGACAATCAGCAAAAAGTCGTAGGCTATTCACAGGCTT
ACTCCGACAAGATTGTTGAAGCCGTCAAAAAAGCCGTCGACGCGCCCAATCTGCAGGTGA
AATTGCTTCCTATCACCTCTCAGAACCGTATCCCACTGCTGCAAAACGGTACGTTCGACC
TGGAGTGTGGCTCCACCACCAACAACCTGGAACGCCAACAGCAGGCTGCCTTCTCCAATA
CCATCTTTGTGATCGGCACGCGTCTGCTGACCAAAAAAGATTCCGGTATCAAGGACTTCA
CCGATCTGAACGGCAAAGCAGTGGTCGTTACCTCCGGCACCACGTCTGAAGTGTTGCTGA
ACAAGATGAATGAAGAGAAAAAAATGAACCTGCGCATCATCAGCGCCAAGGATCACGGTG
ACTCCTTCCGTACGCTGGAGAGCGGCCGCGCGGTAGCCTTCATGATGGACGATGCACTGC
TGGCGGGCGAACGCGCCAAAGCCAAAAACCCTGATGAGTGGGTTATCGTCGGTACGCCGC
AATCTCACGAAGCCTACGGCTGCATGCTGCGTAAGAACGACCCTGAATTCAAGAAACTGG
TGGACGACACCATCGCTCAGGTACAAACCTCCGGCGAAGCTGCTAAATGGTACGAGCACT
GGTTTACTCAACCGATCCCGCCCAAAAACCTCAATCTGAACTATATCCTGTCCGACGACA
TGAAGGCACTGTTCAAGACACCGAACGATAAGGCGCTATAACCGAATTAATAATGACAAT
AAAGGGCAGTAATTCTGCCTTCCGATTGCTGATTCGTGGCAAGACAGACAGGCGCAGGGT
GGTCGTTCCCCATTCTGCGAATCCACAAGCCACTCATCAATCTTCGGGGTAGCGAACGCT
ACCCTTTTTTTACCGGAGTTCGTTATGTCAATAGATTGGAACTGGGGCATTTTCCTGCAA
TCCGCTCCGTTCGGAAATACGACCTATTTGGGGTGGATTATTTCCGGCCTGCAGGTCACC
GTATTACTTTCCTTGTGCGCCTGGATCATCGCCTTCCTGCTGGGCTCACTGCTGGGTATT
CTGCGTACCGTCCCCAACCGTCTGCTGGCCGGTATCGGCACCTGTTATGTGGAACTGTTT
CGCAACGTGCCGCTGATTGTCCAGTTCTTCAGTTGGTATCTGGTTGTGCCAGAGTTACTG
CCGGCCAAAATCGGCATGTGGTTTAAGGCTGAACTGGACCCCAATATCCAGTTTTTCCTG
TCTTCCATGTTTTGTCTGGGCATGTTCACCGCCGCGCGCGTGTGCGAACAGGTGCGGGCA
GGTATTCAGTCGCTGCCGCGTGGTCAGAAGGCCGCCGGTCTGGCGATCGGCCTGACCCTT
TCCCAGACCTACCGTTATGTCTTGCTGCCCAACGCCTATCGGGTGGTGGTGCCGCCGCTG
ACCTCGGAAATGCTCAATCTGGTGAAAAACTCCGCCATCGCCTCCACCATCGGTCTGGTG
GATATGGCGGCGCAGGCCGGCAAGCTGTTGGATTACTCCGCTCACGCCTATGAGTCTTTC
AGCGCGATCACGCTGGCCTATATCGGCATCAACGCCATCATCATGCTGATCATGCAGATT
GTGGAGCGTAAAACCCGTCTGCCGGGCAATCTGGGGAGCAAATAAATAAATGTACAACTT
TGACTGGAGTTCCATTCCGCCCAGCTTGCCTTATCTGATCAAGGGGATGGGCGTCACACT
GGAAATCACCCTGATCGCGGTGGTGGTGGGGATTGTCTGGGGCACTGTGCTGGCGGTAAT
GCGCCTGTCGCCCATCAAACCCATCAGTTGGTTTGCGAAATTGTACGTTAACCTGTTCCG
CTCGGTGCCGCTGGTGATGGTGCTGTTGTGGTTCTACCTGATTGTGCCGAGCTTATTACA
AAATGTGCTTGGCCTTTCTCCGAAAAGCGATATTCGGCTGGTATCAGCTATGGTAGCCTT
CTCGCTGTTTGAGGCGGCCTATTATTCCGAGATTATCCGCGCCGGCATCCAGAGTATTTC
CCGCGGGCAGGCCTCCGCCGCGCTGGCGCTGGGGATGACCCACTGGCAATCCATGCGACT
GGTGATTCTGCCTCAGGCGTTCCGGGCCATGATTCCTCTGCTGCTGACTCAGGGTATCGT
GCTGTTTCAGGATACCTCGCTGGTGTACGTGCTCAGTCTGGCGGACTTCTTCCGTACCGC
ATCCACCATTGGCGAACGTGACGGCACCCAGGTAGAAATGATCCTGTTCGCCGGGTTTGT
GTATTTTGCTATCAGCCTCTCGGCGTCGATGCTGGTCAATTATTTGAAGAGAAGGACGGT
TTGATGATTTTCCTGAAAAATGTTTCTAAATGGTATGGTCAATTTCAGGTGCTGACCGAC
TGCTCCACCGAAGTGAAAAAAGGTGAAGTGGTGGTGGTTTGCGGACCTTCCGGTTCCGGG
AAATCGACCTTAATCAAAACCGTTAACGGCCTGGAGCCGATCCAACAAGGTCAGATCGAC
GTTAACGGCATCAATGTCAATGACAAACGCACCAATCTGGCGCAATTGCGCTCCAAAGTC
GGGATGGTGTTCCAGCACTTTGAGCTGTTTCCCCACTTGTCCATCGTCGACAACCTGACG
CTGGCGCAGGTCAAAGTACTCAAGCGCGACAAAGAGGCCGCCCGCGAGAAAGGGCTGAAG
CTACTGGCTCGCGTTGGTCTGTCGGCGCATGCCAACAAGTATCCCGGGCAGCTATCCGGC
GGCCAGCAACAGCGTGTGGCTATCGCCCGCGCCCTGTGTATGGACCCGGTGGCGATGCTG
TTTGACGAACCGACCTCGGCGCTCGACCCGGAAATGATCAATGAAGTGCTGGACGTCATG
GTGGAGCTGGCGCAAGAAGGCATGACCATGATGGTGGTGACCCACGAGATGGGGTTCGCC
CGCAAGGTGGCGCACCGCGTTATTTTCATGGATGAAGGCAAGATCATTGAAGACACCCGC
AAAGAGGACTTCTTCAGTAATCCGCAATCTGACCGCGCTAAAGACTTTCTGGCGAAAATC
CTGCATTAATCCGCGGCGTTCCGCCCTATCGCAAGGGTGCTTCGGCACCCTTGTTTTTTC
CCGCACGCTGTCGGTCAGGGCGAAAACGGCTGGCGATGGAACTGGTCATGGCTGCATTTC
GGGCACAGCGGCAAGACTTCCGGGGTATAAAAAGCAATATGGTGATGGCACTGTTCACAC
ACCAGATTGCCGAGCCCTACCACCTCGCCGCTGTGATACACGCCGTGATGGCTGACATCC
TTAAATACTTCTCGCCATTCCAGTTGCGTTTTATCGGTGATGTCCGCCAGGTTCTGCCAC
AGACTTTCGCGGATCACGCGTACGAACACGCTGTCGGCAAAAGCATTCTGGCTCTCCTCA
TAGCTGAGGGAGAAGGCTTCCAGATCACGCTGGAGCGCCAGTATTATCTGTTCAATCTCC
TTTTGCGTCAGTTCATTGGTTTCCTGCAACTGGCGCCGGGCATCCGACATCAGCTTATCC
ATGTCCCGCTCGCCGCGGCTTAACCACTCGGTAACGGCGGACATCAGTTCCCGGTAATAC
TGGACGACTTTGCTCATCGTGACTCCTTAGCGTGAAACCGCTTATCGACGGGCCTACACA
GCCTAGTGTAGATGATTTTTCCGACACAACCGGGAGCCGCTTCCCAATCCGCGGGTTTAA
CCTTCGTCTTCGCTAGCGGCGCCGCATAAATCGGCCCCGGACCGCCTCAAGCGGTTGTTG
AGCCAGTCGCTTATCAGCTATGCTATGCGGATCTTTTGAAATGAAACAGAACATGCTACC
GAAGTAGCAATTTTCACTAAGGACCACTGGCAGCCATGCAAGAGCAATACCGCCCAGAAG
AGATCGAAGCGCACGTCCAGCTTCACTGGCAAGAGAAACAAACTTTCAAAGTGACCGAAG
AACCCGGCAAGGAAAAATACTATTGCCTTTCCATGCTGCCTTATCCTTCTGGTCGTCTAC
ACATGGGCCATGTCCGTAACTACACCATCGGCGATGTGATCTCCCGCTATCAGCGCATGC
TGGGCAAAAACGTTCTGCAGCCGATCGGCTGGGACGCCTTTGGCCTGCCGGCGGAAGGCG
CGGCAGTGAAAAACAATACCGCGCCGGCGCCCTGGACTTACGCCAATATCGAATACATGA
AAAACCAGCTGAAACTGCTGGGTTTCGGTTACGACTGGGATCGCGAAGTGGCGACCTGCA
AACCGGATTACTACCGCTGGGAACAGTGGTTCTTCACCAAACTGTACGAGAAAGGCCTGG
TTTATAAAAAAACCTCAGCGGTGAACTGGTGCCCGAACGACCAGACCGTCCTGGCCAACG
AGCAGGTGATCGACGGGTGCTGCTGGCGTTGCGACACCAAGGTGGAACGCAAGGAAATCC
CGCAGTGGTTCATCAAAATCACCGCTTACGCCGACGAACTGCTCAACGATCTGGATACGC
TGGAAAGCTGGCCTGAGCAGGTCAAAACCATGCAGCGCAACTGGATCGGCCGTTCCGAAG
GGGTGGAAATCACCTTTGACGTGGCAGACAGTGAAGAGAAGCTGAGTGTTTATACCACCC
GCCCGGACACCTTCATGGGCGTGACCTACGTCGCCGTGGCGGCCGGTCACCCGCTGGCGC
AGAAAGCGGCGGAAAATAATCCGGCGCTGCAGGACTTTATCGCCGAATGTGGCAACACTA
AAATGGCGGAAGCCGACATGGCGACCATGGAGAAAAAAGGCGTCGCCACCGGTTTGTTCG
CCATCCACCCGCTGACTGGCGAAAATGTGCCGGTGTGGGCAGCCAACTTCGTGCTGATGG
AATACGGCACCGGCGCTGTGATGGCGGTACCGGGCCACGACCAGCGTGACTGGGAGTTCG
CCCATAAATACAACCTGCTGGTGAAACCGGTTATTCTGACGGCTGACGACAGCGAACCGG
ATCTGTCCGCGCAGGCGCAGACGGAAAAAGGCCGCTTGTTCAACTCCGGCGAGTTCAACG
GGCTGGATTTCGATGCTGCGTTCAATGCGATTGCCGACAAACTGGTGTCGCTGGGCGTCG
GTCAGCGTAAGGTCAATTACCGCCTGCGCGACTGGGGTGTATCCCGCCAGCGTTACTGGG
GCGCGCCGATTCCGATGATGACGCTGGAAGACGGCACCGTAGTCCCCACCCCGGAAGACC
AACTGCCGGTAATTCTGCCGGAAGACGTGGTGATGGACGGCATTACCAGCCCAATCAAAG
CTGATCCCGAGTGGGCCAAAACCACGTTCAACGGCCAGCCGGCGCTGCGTGAAACCGACA
CCTTCGATACCTTCATGGAGTCGTCCTGGTACTACGCGCGTTATACCTGCCCACAGTACG
ATCAGGGTATGCTGGATCCCGCCGCCGCCAACTACTGGCTGCCGGTAGACCAGTATGTCG
GCGGTATCGAACACGCCATCCTGCACCTGATGTACTTCCGCTTTTTCCACAAACTGATGC
GAGACGCCGGTTTGGTGAACTCTAACGAGCCGGCCAAACGTCTGCTGTGTCAGGGGATGG
TGCTGGCCGACGCCTTTTACCATCTAGGCAACAACGGTGAGCGAATCTGGGTATCGCCGA
GCGATGTGACGCTGGAGCGCGACGACAAAGGCCGTATCACCAAGGCGTTCGATAAAGACG
GCCGTGAGCTGGTTTACGCCGGTATGAGCAAAATGTCGAAATCGAAAAACAACGGTATCG
ACCCGCAGGTCATGGTGGAACGCTACGGCGCCGACACCGTGCGCCTGTTCATGATGTTCG
CATCCCCGGCGGAAATGACGCTGGAATGGCAGGAATCCGGCGTGGAAGGGGCTAACCGTT
TCCTGAAACGCGTGTGGAAACAGGTTTACGACCACACCGGGAAAGGCGCCACCCAACCGT
TGGATGTGGCTGCGCTGACGGAAGACCAAAAAGCGCTGCGCCGCGACCTGCACAAAACCA
TCGCCAAAGTGACGGATGATATCGGCCGTCGTCAGACTTTCAACACCGCCATCGCGGCGA
TCATGGAGCTGATGAACAAGCTGGCCAAAGCGTCGCAGGAATCTGAACAGGATCGCGCAC
TGACACAGGAAACACTGCTGGCAGTGGTGCGGATGCTCTACCCGTTCACCCCGCATGCCT
GCGTCGTACTGTGGCGCGAGCTGCAAGGCGAAGGCGACATCGATCAGGCGCCGTGGCCGG
TAGCAGACGAACAGGCGATGGTAGAAGACTCGCGTCTGGTGGTGGTACAGGTCAACGGTA
AAGTTCGCGGCAAGATCACCGTGGCGGCCGATGCCACTGAGCAGCAGGTTCGCGAGCGTG
CGGCACAAGAGCCGCTGGTAGCCAAATATCTGGATGGCGTGACCGTTCGCAAAGTGATTT
TCGTTCCAGGCAAACTGCTTAACCTGGTTGTGGGTTAAGGCAAGGAGGGTACTGTGCGAC
ACCCGTTTTTAACGTTGGTGCTGGGGCTGGTGGTCTTGATGACCGCCGGTTGCGGCTTTC
ATTTGCGCGGCACCACTCAGATGCCGGTGCAGCTGCATAATCTGATTCTGGACAGCGGTG
ACCCCTACGGCCCGATGACGCGGGCCATCCGTGAACAGTTACGTCTCAATAACGTCAACA
TCATGGAAAACACCGAACGCAAGGATCTGCCGTCCTTCCGTTTTATGGGAGACCATCTGG
TCCGCAACACCGTATCGATTTTCCAGGATGGGAAAACAGCAGAGTATCAGCTGGTACTGG
AAGTTAAAGCGCAGGTGCTGATACCGGGTGACGACATCTACCCGCTCAGCGTGACGATTT
TCCGCTCGTTCTTCGATAACCCGCTCGCCGCACTGGCCAAAGATGCCGAGCAGGATATCG
TACTGCGTGAAATGCGTGACCAGGCAGCCCAACAGTTGGTACGAAAACTACTGACGATCA
AAGGAAGTCAGAACGCGAAAATCCAGCAGAAGGCACAGACCGCTACACCCGTATCGGCTC
ACCCATGATTCGGCTCTATCCCGAGCAACTGACCGCGCAGCTCCATGAGGGGCTGCGCGG
CTGTTATCTGCTGTTCGGCAATGAACCCTTATTGCTGCAGGAGAGTCAGGATCAGATCCG
AACTATCGCACGTCAGCAGGATTTTCTGGAACATTTCAGTTTCACGTTGGATAACAACAC
CGACTGGGACGCCATTTTTTCCACCTGTCAGGCGCTCAGCCTGTTCGCATCCCGCCAGAC
CCTGCTGCTGATTCTGCCGGACGCTGGTCCCGGCGCCCCCGCCGGCGAGCAACTGGTCAA
ACTCTCCACCTTGCTGCACCCCGACATTCTGTTGATGGTAAGGGGCAACAAGCTCACCAA
GGCGCAGGAAAACAGTGCCTGGTTCAAAGCGTTGTCGCAACAGGGCGTGTATGTCCCTTG
CATGACACCCGAACAGGAACAGCTTCCCCGCTGGGTGGCACACCGCGCTAAAAACATGAA
ACTGGAACTGGATGACGCCGCCAGCCAGTTGATTTGCTATTGCTATGAAGGAAATATGCT
GGCATTGGTGCAGGCGCTGGAACGACTGTCGCTGCTGTACCCGGACGGCAAGCTGACGCT
GCCGCGGGTCGAGCAAGCGGTCAACGATGCCGCACATTTCACGCCGTTCCACTGGCTGGA
TGCGCTACTGGGTGGCAAAAGCAAACGCGCGTGGCACATTTTGCAGCAGTTGCGACTGGA
GGAATGTGAGCCGGTCATCCTGCTGCGTACCGTACAGCGGGAATTACTGTTGCTGCTACA
GTTAAAACGACGCATGGCGACCACGCCGCTGCGCACTCTGCTTGACCAGCACAAGGTGTG
GCAAAACCGGCGCCCGCTGTTGACGCAGGCGTTGCAACGTCTGTCACTGACGCAATTGCA
GCAGGCGATTACCCTGCTGAGCCGGCTGGAGATCACCCTGAAACAGAATTACGGGCAACC
GGTCTGGGCGGAGCTGGAAACGCTGTCGATGATTCTGTGCGGTAAAGCACTGCCCGACGG
CCTGCTTGAGGTATAGCAATTTGTCGACACTCCCGGTCATCCAGCCTTTGACCGCCTACT
TTGGCGGCACATTTGACCCGATTCACTACGGGCATCTGCGCCCGGTCACCGCGCTGGCGC
AGGAAATTGGTTTGCAGCGGGTCATTCTGCTGCCCAACAACGTACCGCCGCACCGTGAAC
AGCCGGAAGCCAGCGCCAGCCAGCGCAAAACGATGGTTGAGCTGGCGGTACGCGACAATC
CGTTGTTTCAGATCGACGATCGTGAACTACAGCGCGCCACGCCGTCCTACACCATTGAGA
CGCTGGAAGCGTTGCGCGCCGAGAAAGGCACCGATGCGCCGCTGGCGTTCATTATCGGGC
AAGACTCGCTGCTGACGCTGCATCGCTGGCATCGCTGGCAGGAAATTCTGGATTACTGCC
ATCTGCTGGTCTGCGCCCGTCCCGGTTACCATCAGCAGTTGGATACCGCCGAGCTGGAAG
CCTGGCTGTCTGCGCACCAAACCTACGATGTCGACCCGTTGCACCGCCGCTGCCACGGGC
TGATTTATCTGGCCCATACCCCTCTGCTGCCGATATCCGCCACCGATATCCGCCATCGAC
GGCAACAAGACCTCGACTGCCATGATCTGCTGCCCGAAAGTGTGCTGAAGTATATTGACA
CACACGGACTCTATCGATAGTCATGCGTTGATACCACTCATTATAAGGCCGTGATATACT
CCGCCGCTGGTTTCGGCTACAGGAAAACCACCTGCCGTCGCGGTGAAATGGTGATTTCAC
TAACGCCAGCCCAGCCCGCATAACCGACAGATTAACCACTCATCAAGGGGGAACCTTTGC
AAGGCCAAGCACTCCAAGATTTCGTTATTGATAAACTTGACGATTTGAAAGGTCGGGATA
TCGTTTCTCTCAATGTAAAAGGGAAATCCAGTATCACTGACTGCATGATTATTTGTACCG
GCACATCCAGCCGTCATGTCGCCTCCATCGCCGATCACGTTGTGCAGGAATCCCGCGCCG
CCGGGATGATGCCGTTGGGCGTTGAAGGGGAAAACGACGCCGACTGGGTCGTGGTCGACC
TTGGCGACGTGATCGTCCATGTGATGCAGGAAGACAGCCGTCACCTGTACGAACTGGAAA
[truncated: 4,663,849 more chars]
