# Supplementary material for: Genome-Wide Identification of Dickeya solani Transcriptional Units Up-Regulated in Response to Plant Tissues From a Crop-Host Solanum tuberosum and a Weed-Host Solanum dulcamara
Source: Front Plant Sci. 2020 Sep 2;11:580330. doi: 10.3389/fpls.2020.580330 (PMC7492773; doi:10.3389/fpls.2020.580330)
Supplement: Supplementary file 9 [file DataSheet_9.fasta]

>NODE_1_length_299268_cov_6.655417
GGTGAATAACGCCGATCTGACATTGATACCGATTCCGACGGTACCGGTGCCGGCGAAGCC
CGGCGGGTTTTTGACGCCGAACGCACCGGCAGCGTCCGATGATATTTCAGATTCCTCATC
ACAATCATATTAGTGTTGTTAATCGCGCTGGCGGTATCTGCTTACAAGAGATCCTGCACA
TACCGCCAGCGAAATCTCTCCAGATCGATCTTCCCTTCCGGATTCAGTATCACGCCTTCA
GATTGGAGCGCCGATTTTTGCCGCTGAAAATCCGAACCGGTAAGCGAAATCTCTCCCTTT
CGATTAATCACCCGATACCAAGGGAGCAGGCTGCCAGCGGGGAGCCCCCGTAGTATACCG
CCTACCTGTCGTGCGGCTCGGGCAGAGCCGGCAAGACGTGCGACATCGCCATAAGTAACG
ACGCAGCCGTAAGGAATAGCGGCGATAACGTGGATGACACGCTGACGAAAGTTGTCCGCT
TCGGTAATCATGGTGCGATCCAATATGTTGAAACCGGTAGAGAATGAACGGTATCAGCAG
TATAAAAGCTGGCGATGAGTAAGAAAACAGCGGTTAGTCGGTGGTAACTTGCAATTGCCC
AGTTCATCACCGATAATGCCCTCCGCTCCGCAACTGTGGGGCTGTCAATGGAGGCCCCGT
TGGTTCTCCCGCAACACTACCCTGCGGACCCGGTCAGGTCCGGAAGGAAGCAGCCGCAGC
AGGCGACGTGTGTGCCGGGATGTAGCTGGCGGGGCCTCCACCATTTTATCCTTCTTCCGT
TAGCTTCAACATTACTCTTAATATTCCCACCTGATACTTTATCAATAAAAGATACAGCGT
TTTTTATACGATAAATTCGGTAAAAAGGTTTCTAATCAGAAAGGTTCGATTTAATTCTGA
GGAGAGTGGCTGAATTAATAAAGGGAAATTTAAGTAATGTGTGATACTTCTTGTTACAAA
GGGATCGTTATTTTTTACAGTTCATAAAAAACAAAGGCCGACAGAATATCGGCACAGTGT
CTTTATGTATTTAAGCTGCTGTTTTTAATGCTTAGCGAACGTATCTCCACACAGCAGTCG
GTACTTTGTCGTAAAGCTTATTCATCGTCAGCTCTGCCAGGCGGTGATCTGCAGCTGAAT
AGAACATTTCAAGCTCATCGTTGGAAAGCTCGTACTTGTTTTTTTCTATAACACGCTCAA
GCGTGTCGATGGTTGTGCATTTACGCAAACGCATTAAATAGTCGATTTTTTTCATAGTGA
CCTTGTTAATTTTCCTGGATTAAAATTAAGTATGAGACAAATTATTGCTTAAGTTTTTAC
TACCGTACAGATGCTCTTTTCTGAGAACATTCTGAATAATTGTGACTTGGATTTTTGCCA
TTTCCGCAACTCGGTGTCATTGATACCGTAATTGCTGAAAAGAATATAAGTGTCGTCCAG
ATATTTCTCAACCCGTTCACATAGCGCCGCTTCATGCGGGTATTTTATTTTGTAGGTAAC
AACAAATGCCGCAATATGCTCGATAAGTTCGTTTAGTTGAAGGTTGACCGCAGAGGTCGG
ATCATTCACCCAGCCATGACTGCTGTCACCTAATGTCGCGATACTTTCGTCGTGCAGATT
TTCACACAAGAATCTGAGTTGGGCAATATCATAATGTTGGGGTGTGTACTCATCCATTTC
TATCCCTCCGTAAGCTACGATTCAGTGTCACTTAGGGCCACCACCCGGCAAGACCGGTGG
TGTGATGAAGTGCAGAAGATAGAATGCCCCTCAGTATGCCTCAATTTCCCTTAATCTTAA
GACGAACAGGGGTAACACGGTGAATGCCATAGAATGACTCGACGTCACTGTCAACGATCA
TTCTGAATTCATTATAGCAAAAAAGCCAACGTTTACGGTGTGGTCGAACCAATTTTATGA
CGATAGCTGCCATCGGTACGGGCTGCTTCCAGTGAGCCGTGTTATATTTATCGGCCACTA
GAACAAGTATATTTAATTTTTTTCGGCGTTAGCAAGAATCACAGTGTTAATTAATTTTTC
TGGCTTGTCTTTATTTGTAAAGATTTTGATGGGGTGAAAAGTTATTTATTTTATCTTTTT
GTTTTTAAAGGGGATTGATGAAGGGGTGCTGTAAAGGAAGGTACGGTGATGAGCACCTTC
CGATAATTTTTGAGCAAATAATAATTAGTGCTTTTTCTTTTTCCTGCCCTGTACCGCGTT
GAAACGGGGGTTGCTCTTACAGATGACATAGACACGCCCGCGTCGTTTGACCACGATACA
GTCTTTGTGACGCGTTTTGGCGCTGCGAAGAGAACTTAATACCTGCATGGATAATTCCCC
AGATTACGATTTCAGAAAACGGCCGAAACGCTGTTGGAAACGCGCTGCGCTACCTTCCTT
GGCATATTCTTTCTGCTTGCCGGTGTAATAAGGATGGGAAGCGGAAGAAACGTCGATAGT
GACGTAAGGATAGACTTCGCCTTCTTGCTCGTAGGTTCGATCGGTTTTGATCGTGGAGCC
GATTTTATAAAATACATTCTCACTGGTATCGTGGAATAGCACAGTGCGGTAGTTGGGATG
GATACCCGCTTTCATGATAACCTCATTTGTTATGTTATAACATATCTATATTGTGCGCTT
TTTTGGCGAGATGATCAACGTTACGATTTGCAGGGAGATCGCGGGGCAGCAGAATAGGAA
AGTGCGCGTCAGGCTTGCTACCTAAAAAGAAAAAGGCCGCATAAGCGGCCTTTTAGAAGC
AATATAACGCGTTAGTGACTGGTCTGAGAGTGCTCGTGATGTGAGTCGTCCGCTTCTTTT
TTCTTGCCGAAGCGGCGGCGTACCACCACAAAGAACACCGGCACGAAGTAGATAGCCAGT
ACGGTAGCGGTGATCATCCCGCCCATTACACCGGTACCGACCGCGTTCTGTGCGCCGGAG
CCAGCGCCGGTACTGATTACCAGCGGTACTACGCCTAGAATGAACGCCAGCGATGTCATC
AGAATGGGGCGCAGACGCATACGCACAGCATCCAACGTCGCTTCCACCAGACCTTTCCCT
TCTTTCTCCATCAAGTCCTTGGCAAACTCGACGATAAGAATGGCGTTCTTGGCGGACAAG
CCAATGGTTGTCAGCAGACCAACCTTAAAGTAGACATCGTTTTCCAGTCCGCGCAGGCCG
GCGGCCATCACTGCACCAAACACACCCAGCGGTACGACCAGCATAACGGAGAAGGGGATT
GACCAGCTTTCATACAACGCTGCCAGACACAGGAACACCACGATGGCGGAGATAATGATC
AACGCCGGTGCCTGGTTACCGGCCAGCCGTTCCTGATAGGACATACCGGTCCAGTCGAAT
CCGATTCCCGGCGGTAATTGCGCCGCCAGTTCTTCCATTAGCGCCATAGCTTCACCGGTA
CTCTTGCCGGGGGCTGCTTCACCCACCAGCTCGACTGCCGGCAGGCCATTGTAACGTTCC
AGACGCGGCGAGCCGTATTCCCAGCGCTCGGAAGCGAAAGCCGAGAAGGGGACCATCTGG
CCGGAAGTGCCGCGGACGTACCATTTCTGGATATCGTTAGGTAGCATACGGAATTTGGCT
TCAGCCTGAACGTATACTTTTTTCACCCTGCCGCGGTCAATAAAGTCATTGACGTAGGTT
CCCCCCAGTGCGGTGGACAGCGTGGCGTTGATGGTGGCAATCGATACCCCGAGTGATTCC
GCTTTTTCCTGATCGATCTCAAGCCGGTATTGCGGCATGTCTTCCATCCCGTTGGGACGA
ACACGTACCAGCGTATCCGGATGTTGCGCGATCATTCCCAGCAACTGGTTACGGGCGGCC
ATCAGCTTATCGTGACCAAGGTTGTTCTGATCGATCAATTCAAAGTCAAAACCACTGGCG
GTACCCAGCTCGACGATCGCCGGTATATTAAAGGGGATGACCATCGCTTCTTTGATTTGC
GAGAAGGCACCAAAGGCGCGGCCGATAATGGCGTTGACCTTGTTGGCTGCGCCTGTTCGT
TCATCCCAGTTTTTCAGGCTGGCGAAGGCGATCCCCATGTTCTGACCACGACCGGCGAAA
CCGAAGCCGTTAACGGTAAAGACCGAGTTCACGTTGTCTTTTTCGTGTTGCAGATAGTAA
TCGTTCACCTGATCAAGCACATTCTGGGTGCTCTCCTGGGTCGCGCCTACCGGCAACTGT
ACCATCGTCAACAAGACGCCCTGGTCTTCCTGCGGCAGGAAGGAGCTTGGCAGGCGGGTA
AACATCAGGCCCAGACCGGCCACGACAACCAGATATACCACCACATAGCGGCCGGTACTA
CGCAGGATATTGGCAACGCTGTTGGTATAATGATTGGTGCTCTTATCGAAAAGACGGTTG
AACCAGCCGAAGAAGCCTTTTTTCTCGCCATGGTTGGCGATCGGTTTCAGGATGGTTGCA
CACAGCGCCGGCGTCAGGATCAACGCAACCAGCACCGACAGCACCATTGAGGACACGATG
GTAACGGAGAACTGGCGGTAGATGGCACCGGTCGAACCGCCGGAAAACGCCATCGGTACG
AATACCGCGGACAGCACCAGCGCTATACCAACCAGCGCGCCCTGAATCTGCCCCATGGAT
TTGCGAGTGGCTTCCTTGGGCGATAGCCCCTCTTCCGCCATCACGCGTTCCACGTTTTCC
ACCACGACGATGGCGTCGTCCACCAATAGGCCGATGGCTAGCACCATGGCGAACATGGTC
AGGGTGTTAATTGAATAGCCAAAGGCGGACAGAATGGAGAATGTCCCCAGCAACACCACC
GGCACCGCGATAGTGGGAATCAGCGTGGCGCGGAAGTTCTGCAGGAACAGATACATCACC
ACGAACACCAGCACGATGGCTTCAAGCAGGGTTTTCACCACCTCGTAAATGGAGATTTGT
ACGAACGGTGTGGTGTCATACGGATAAACCACTTTCAGCCCGGCCGGGAAGGTCGACTGC
AATTTGGCGATTTCCGCTTTTACCGCTGAAGCGGTATCCAGCGCGTTAGCGCCGGTGGCA
AGCTTAATACCCAGACCGGCAGCCGGACGACCGTTATAGCGGGCGATGACGCTGTAGCTT
TCGCCGCCAAGTTCGATGCGGGCCACGTTATTCAGGCGGACCTGTGAACCGTCCGGATTC
ACTTTGAGCAGAATATTGCCGAACTGCTCCGGCGAATTCAGCCGGGTTTGCGCAATAATT
GACGCATTCAGCTTTTGACCGGGAACCGGCGGCGTGCCGCCAAGCTGACCGGCGGCGATT
TGGTTGTTCTGCACCTGAATCGCCGAGACCACATCGCTGGTGGTGAGCTGGTAATTGTTC
AGTTTGTCCGGATCGAGCCAGATACGCATGGCGTACTGGGCGCCGAACAACTGGGTATCA
CCCACCCCGCGTACGCGGCTGATCGGGTCTTTGATGCTGGCACCGACGAAGTCCGCGATG
TCCTGCTGGGTCATGTTGTTATCATCGCTGATAAAACCGAGCACCATCAGGAAGCTGCTG
CTGGACTTCTGCACGCTAACGCCTTGCTGCTGCACTTCCTGCGGCAGCAACGGCATCGCC
AGTTGCAGTTTGTTCTGTACCTGCACCTGCGCAATATCCGGGTTGGCATCGGCATCGAAC
GTCAGCGTGATCTGCACGGTGCCTGACGAGTCACTGTTGGAAGACATATACAGTAACTTG
TCGATCCCGTTCATGTTCTGTTCGATTACCTGCGTCACGGTATCTTGCAGGGTTTTCGCA
TCAGCGCCCGGGTAGTTTGCGGTAATCTGAACCGCGGGCGGCGCGATGGTTGGGTACTGC
GCTATAGGCAACTTCAGGATTGCCAGTGTCCCGGTGAGCATCACCATGATGGCGATGACC
CAGGCAAAAATCGGGCGATCTATGAAAAACTTGGCCATGGATTACCGGCTCCTGTTAAGA
CTTAGCGGGTTGGGACTGCGGTTGCTGCTGTTGCGCATTACCTGCGGCCACTTCCTGCGC
TTTTACCTGCATACCCGGTCTGATTTTCTGTAGGCCTGTCACGATGATACGGTCACCCTG
CTTGACGCCCGACGTCACCAGCCATTTGTCGCCGATAGCCTTGCCGGTGGTGATCGGATG
AACTTCCACTTTATCGCCTTCGCCGACCAGCATCACGGTAGCGTCGCCGCGCGGTGTGCG
GCTCACGCCTTGCTGAGGCACCAGAATCGCGTTGGGAGTGACGCCGGAATCCATTTGCGC
GCGGACAAACATCCCCGGCAGCAGGTTGTGATCCGGATTGGGGAACACGGCGCGCAGCGT
GATGGAACCGGTGGTTTCATCCACGGTGACGTCGGAGAATTCCAGCGTTCCAGGCTGGCT
ATAGCGGGTGCCGTTATCCAGCGTCAGCTGGACGTTGGCCTTGCCGTTGGTCTGTTGCAG
GGTGCCGCTTTCCAGTTCCTTTTTCAGACGCAGGAAATCGTTGGTGGACTGGGTGACGTC
CACATAGATCGGATCCAACTGCTGGATCGTGGTCAGCGCTGTCGTCTGCGCGTTGGACAC
CAGCGCGCCTTCCGTCACGGTGGATTTACCAACACGACCGGTAATCGGGGCCGTTACACG
GGTATAGTTCAGGCTGATCTGGGCGTTGTCGAGGGTGGCTTTAGCCGCGGCGACAGCCGC
CTCGGTCTGGCGTGCGGTGGCCACAGCCTGATCGTAATCCTGCTTGCTGACGTAATTAGT
GCCGAGCAGCGGTTTGTAGCGGTTGACGGTCAGTCGCGCGATTTCGGCGTTGGCCTGCGC
CTGGACCAGTGCGGCTTTGGCGTTGTTGTATTGAGCCTGATACGTGGCCGGATCGATCTG
ATACAGCGATGTGCCTGCTTTGACGTCGCTGCCTTCTACAAAGTTGCGCTTCAGAATAAT
ACCGTTTACCTGAGGGCGTACTTCGGCAATACGATAGGCGCTTGTGCGTCCCGGCAGCTC
GGTGATGATATCCAGAGTTTGTGATTTTATCGTAACGATGCCGACTTCCGGTGCGCCTCC
CTGATGGGCCCCTTCTTGAGATGCATTGTTGTCACATCCTGTGAGTACGAGGCCGCCAGA
AAATATCAGCATAGCCGCCAGAGGCGTAAGCCTTCTGTTTTTATTCATAGATAAACCCCA
AGTATCCGATTTTTAATTGACCAATGGATCACAAGCTTTTAAACCCATTGCTGCGATAAA
TTCAGGCCCGTGCTATGTTACATACATCCGTGAATGTATGTAAATCTCGCTTCTCTTGAA
AGTCGGCGCTATGGCACGAAAAACCAAACAACAGGCTCATGAGACCAAACTCCAGATTAT
GGGCGCAGCACTGCGCCTGTTTTCCGAGCATGGTGTTTCTTCAACATCATTGTCCGATAT
TGCGACTGCCGCCGGCGTGACTCGCGGTGCTATTTACTGGCACTTTAAAAACAAAGCTGA
ATTGTTTGATGAGATATGGGCGCGATCAGAAGCCAAAATTTCTGATTTCGAAACTGAGTA
TCAGGCAAAATTCCCTGATGATCCACTGCATGTGCTCAGAGAGTTGCTGATTTATATATT
GAGATTGACTGAGTCAGATATCGAGTGGCGCTCAATGATGGAGATCATATTCCATAAATG
CGAGTTTGTCGGCGAAATGCTGCCGACATTCAATGGCCGCAGAGATCTGTATCTTGGCTG
TTACGAGAAAATAGAAGCCTCGCTGATGAACTGTATCCGGCAGGGGATGTTGCCGCTGGA
CGTGAACCCCCGGCGCGCAGCGGTGGTCATGCGCGCCTATCTGTCGGGTATCATGGAAAA
CTGGCTGTTTATGCCGACAAGCTTCGACCTGAAAAACGAGACGCCATATCTGGTTGATGT
GCTTATCGATATGTTGCGCAGCAGCCCGGCCTTACGCCAGACCGGTATCTCAGGGGACGG
ATACGCATAAATACAGCCTGGCATACCTTGTCTTCCGGCAGACGTGATAAACTGCGCCAT
CTCTGTAAAACCGATGATGCATCATGAGTCGCTGTTTCGCCGTTTCTGGTTGGTTTGCCG
TTCTTTCCCGCTCTTTTCTTTATGATTCTGTTCGCCGTAGCCTGCCGTATGTCTGGGCGT
TTATGCTCGGGTTGACGCCGCTGTGGCCGGCGCTTGCCGCCGGTAGCGATTTGCCGACCC
GGACTGAGATCCAAAATCGGCTTGATACCCTCAACAAACAAAAAAGCCTGACCTCGGTAG
ACAAACTGACGCAGCAGGATCTGACCCAAACGCTGGATGTGCTGGACTCTATCGATCGCG
TCCGGCAGGAAACCAGCCAACTGAAGCAGCAGGCGGCGCAGGCGCCGGCCAAACTGAAGC
AGGTGAATGAAGATCTGGTGTCACTGGGGGGCGCTGCGCCGGTGTCTCAGCCATCGCTGG
ACTCGCTGTCGCTAAAACAGCTGGAAGCCCGCCTGAATGAAACGCTGGATGATTTACAGT
CCGCCCAGGAAAACCTGTCCACCTACAATAGCCAACTGATTTCGTTGCAGACCCAGCCGG
AGCGGGTGCAGAGCGCGTTATATGCCGCCTCGCAACGTAGCCAGCAACTGCGCACCCAAC
TCAGTGGGCTTGACCCATCGCAGGAGCCGCTGCGGCCGAGCCAGCAGGTTCTGCTACAGG
TGGAGCAGGCGCTGGTCGGGCTGCAAATGGAGCAGCAGCGCAAAAGCCTGGAAGTGAACA
CCACCATGCAGGATCTGTTGCAGAAGCAGCGGGATTACACCGCCGCGCAGATCGGCCAAC
TGGAACACATGGTGCAGATGTTGCAAGGCGTGATCAACAACAAACGCCTCAACCTGTCGG
AGAAAACCGCCAAGGAAGCGCAGAATTCGGATGAGTTACAGCGCATTCAGGAGAACCCGC
TGGTCAAAACGGAGATGGAGACCAACCGTCAGCTCAGCCAGCGCCTGATCAAAGCGACCG
AAGCCGGCAATACGCTGGTTCAGGAGAGCATTCAGGTAAAAAACTGGCTTGATCGGGCCA
CGCAGTCGGAACGCAACCTGAAAGAACAGATTACGGTGCTGAAAGGCAGCCTGTTGCTGT
CGCGCATTCTTTATCAACAACAGCAAAACCTGCCATCGGCCGATGCGATGGGCAATATCA
GCACCCAAATCGCCGATCTGCGTCTGGAACAGTTTGATATCAACCAGCAACGCGATGTGT
TGTTCCGTGGCGATGAATATATCCAGCAACTGGTCGTTCACAGCAGCAATGCCACGGTGG
ATGCCGAAGTCACCGATGCGCTGGAGCAGATTCTGGACATGCGCCGCGAACTGCTCGACC
AGCTCAATAAGCAGCTTGGCAATCAACTGATGCTGGCGATCAACCTGCAAATCAGCCGCC
AGCAACTGATGAGCGTAAATGACTCGCTGCAACGTACGTTGACCCAGCAAATCTTTTGGG
TCAGCAGTAATAAGCCGATGGACTGGAACTGGCTGAAGGATCTGCCATCGACACTGAAAC
AGCAGATAAAAAACCTGCGCTTCAACCTGAAAGGCGCACAGCTGGGCCAGGGGATCATGG
ATTCTCTGTTGCTGACCATCCCGGCGCTGATCATGGTTGGCCTGCTGCTGTGGCGGCGAA
AAAGCATCGATTCCTATATGAGCAAGCTGGCGGACGATGTGGGGCAACTCAAGCGCGACA
GCCAGTTGCATACGCCGAAAGCCATTCTGCTGTTGATTTTGCGTACCTTACCGGGCGTGC
TGGTGATTTTGTCGCTGGGGCTATGGCTGAAGCGGACTGATAGCCAGATCAGCAGCTTCG
CCTGGCTGCTTAGCGAAAATCTGGCGTTGTTCTGGATGGTGTTCGCCACCGCCTGGTTCA
GTCTCAAGCCGGGCAGCCTGAGCGAGCGACACTTCAATATTCCAGCGTCCCGTTGCGCGC
ATTACCGGCGTCAGACGTTGCGACTCGGCGGCGCGCTGTTACCGCTGATGTTTTGGGCGG
TGGTGGGAGAGAAAACACCGTTGTATCTGGTGGACGACGCCATCGGGCAGATCATTATCG
TCTGTAATCTGCTGTTGCTGACTATTCTGGTGTTCCCGGTATGCCGCGACTGCTGGCGGG
AAAAGGAACGCCATACGGTGCAGTTGATCGTGGTGACCATGATGGCCGCCATGCCGCTGT
TTCTGATTGGACTGATGCTGAACGGCTTTTTCTATACCACGCTGCGACTGGCCAGCCGCT
GGGTTGACAGCCTGTATCTGTTGATCGTCTGGAATATCGTCTACTTCGCCACTATTCGTG
GCTTAAGCGTCGCTGCCCGCCGTCTGGCGTATCGCCGCGCAGTGGCGCGACGCCAGAATC
TGGTCAAGGAAGGGGCGGAAGGCAGCGAACCGGTGCCGGAAGCGCCGCTGGCGCTGGAAC
AGATCAGCCAGCAATCTTTGCGTCTGACGACCATGGTGCTGTTTCTGGCGTTCTCCGGCG
CGTTTTACTGGATCTGGGCCGATCTGGTGACCGTGTTTTCCTATCTGGACAGCATCACGC
TGTGGCATTACAGCACGACCAGCGCCAGCGGCACCGTATTGCAACCGGTGACGCTGGGCA
ACCTGTTGGTGGCGATGGTGATTGGCGGTGTGGCTTATGTGATGACCCGCAACCTGCCCG
GTTTGCTGGAGGTGCTGGTATTGTCGCGTTTGCAGTTGCGGCAAGGCACCTCTTATGCCA
TCACCACCGTGCTGACCTATCTGATTACCGCCGTCGGCACGGTCACGTCGCTCAGTTCGC
TCGGGGTTTCCTGGGATAAACTGCAGTGGCTGGTGGCGGCATTATCGGTAGGGCTGGGAT
TTGGCTTACAGGAAATCTTCGCTAACTTCGTGTCGGGTCTGATTATCCTGTTCGAACGGC
CGGTGCGTATTGGCGATACCATCACCATCGGCGCCTTCTCCGGTTCGGTGAGCAAGATCC
GTATCCGCGCCACCACCATTACCGATTTTGACCGCAAGGAAGTGATCATTCCCAACAAGG
CGTTTGTCACCGAACGTCTGATCAACTGGTCGTTGTCAGACACCATCACACGTGTGTTGA
TCCGTATCGGCGTCGCCTACGGCTCCGATCTGGACAAGGTGAAAGAGGTGTTGCTGCAGG
CGGCGCGTGATAACCCTCGCGTGATGACCGATCCGGAACCACAGGTGTTTTTCCTGTCGT
TCGGCGCAAGCTCGCTGGATCACGAACTGCGCCTGTACGTGCGTGAACTGCGGGATCGCA
GTTACACCGTCGATGAACTGAACCGCACCATCGATCGTCTGTGCCGCGAAAACAATATCA
ATATCGCCTTCAACCAGCTGGAGGTCTACCTGCACAACGCGCAAGGCAAAGAGGTGCAGG
AAGTGTCCCGCGAGCTGACTCAGCCGCCGATGTGATGGAAACCCGCTAAATAATGTGACG
GGGAATATGCGCCGGGGCGGGAACGCCTGCTCCGGCGTCAGGCAGGTGTCTGGTGGGGCG
GGGCGTCGGCCTTCGACTGATCGTCGGTCTTCGACTGATAGTCCCGGCGTATGATTTCCA
GCGCCGCCAGCACCACGTTCGGTGCTATCTGATTGTCTTCCAACAGCATGATGAGATCGA
CCGCCAGTTTGACTTCTGGCGTTTCATTTTCCAGCGACATGATTTTTCTACCTCACTCCG
ATCCTGTTCTGTTTTTTCTAAAACATAGCAGAGAATGGTGAACGAGGGTCACGAAAGGTC
AAAATCCCTGTTCCTGGCGTTCAATCTGACGCTCCAGCCGCGACAGCGCCTGACGGCAAC
GGGCCAGCCGGCCTTCCAGCGCCGCCAGCTCACGTTGCAGACGCTGCTGTTCACTGAGTT
GGCTCTGGGTCGCCAGCAGGCTTTCCCGATCCTGAATCATCGCCAGCAGACGACGCTCAT
AACCCTGATATTCCGCCAGTTTCTGGTACCGGTCCTGTGGTGCCGGCGTTGCGGGTTCTT
GTGCCCGCAACGGTTGGGTCGCCAGCTCCCGCTGCAGCGCCGTCATTTGCGTCAGCAATT
TTTCCGCCATGAACGCCACCCGATCCAGGCGTTGCTCCTGTACATATTGTTGCAGGTGCT
GATAGTTATGACGGATCTCGTCGAGATAATCGCCCAGTCGAGTGCCGTAACAACTGAATA
GCTGGCGATCAAAACGCGAGCGGGGCGCCTGTCGCGCGGCAATTGGCTCGACATCTCGCG
CCAGCGTATCAATCTGGCGCGCCAGCACGGCCAGCAGTGCCTGTGTTTCCATGGCGTTTC
CTCCGTCGGTCGACCGCGATATCCGTAAGCCGCGGTATGTGGGATCACGGGCCGGTTCAG
TGTGTGCTGAACGCCGGTTTGCCGCTGTGGAATTTGAAATCGTTATCTGGGCTGGTAATC
AGCTGCGCTTCCGTTTGCGCAAAAAAGGCGACGCGCGCGGTAATATCCTTACCGGCAATC
TGTTCCGCCAGCGCCAGATAATCCTGATAGTGGCGAGCTTCGGAACGCAACAGTGAAATG
TAGAACTTGCCCACGTCTTCTTCCAGATGCGGCGCCAGTCTGGCGAAGCGCTCGCAGGAG
CGCGCTTCGATAAAGGCGCCAATGATCAGTTTATCCACCAGCGCATCCGGCTCATGCGTT
TTCATGTATTGTGTCATGCCGCGGGCGTAGCGGCTGGCGGCCACGCTCTGGTAGGGAATG
CCTTTTTGCTCCATGACTTCCAGCACCTGATAGAAATGGTGCAGCTCTTCGCGGATCAGC
ATCACCATTTTATCGATCATATCCTGACTGTAATTGCAGCCGTCGCGGGCGCTGATCTGT
CGGGAAATCAATCCACCCGTTTTCAATGTCTGCATGTCGCCCATCCGGCTGTAGGCAAAA
TGCTCATACGGGGCAATCCAGTCCTGCAATTGATGCCGGCTCGTCTGATCCACCGCATAG
CGGCGAATCAGAAACAGCGCGTTTCGGGCGGCTTTCAGTTCGCACAGTAGATGATCGCGC
AGCAATATGGGCAGATTTTCCGGTTTGCGTGCTTCATCGAGCCACTCATCTGGCGTCGTG
GCGGCCAGGAAGGCATGGATCGGGTCGAGGATGGAATGATCAAACATGTACGGCGGACGG
ATTGAGTTAACGTGGCGGTATGATACAACGATTCCTGTGGATTGCGATCGGGTCTGCGGG
TTCGGATAACCTATCTGGAAATGAAAGCGCGTGTGGAAACGGAATGGGGGCAAGATGTAT
CGAGTGGTGCTGATAACCATAGGGTGGCTGGCGGTGGTGCTGGCGGCGCTGGGCGTGGTA
TTGCCGTTGTTGCCGACCACGCCGTTTCTGCTGTTGGCAGCCTGGTGTTTTGCCCGCTCA
TCGCCGCGCTTCCATTACTGGCTGCTGTATCGCTCCTGGTTTGGCGGTTATTTGCGCCAC
TGGCAGCAGCATCGTGCGCTGCCGCCGGGCGTCAAGACCAAAGCGGTACTGGTGATTATC
GCTACGTTTGCCTTGTCATTGTGGCTGGTGGACATTAACTGGGTCAGGGGCCTGCTGTTG
CTGATTCTGGTCGCGCTACTCACCTTTATGCTGCGTTTGCCGGTTATTGATCCGAAGCAA
TAGCCTGCGATAAAAACGCGCAGATCTGCGCGGGCCGGTTGCATTTGCCGGTCAGTTTGA
CTAGATTTGAGCGTTTTCGTGCGCGAGCCGCCACCGTATTTTTTATCGCCAACGCCTGCG
GGCGGCATAGCGACACTGTGGCGGTGTTCAGTGAATATAAGGTTTTATCAGGCACAACAT
TATGACCGCAACTCAGCAGCCAGAATTGATTAAAAACAGTATCAAAAGTATTCCGGATTA
CCCCAAGCCGGGCATACTGTTTCGTGATGTGACCAGCCTGCTGGAGAATCCGCAGGCCTA
TTCGGCGAGCATCGACATGCTGGTTAAACGCTATCAGGACGCCGGCATTACCAAAGTTGT
CGGTACCGAAGCGCGTGGTTTTCTGTTTGGCGCGCCGGTGGCGCTGGCGTTGGGCGTCGG
ATTTGTTCCGGTGCGCAAGCCGGGTAAACTGCCGCGCGCGACGCTGAGCGAAAGCTATGA
ACTGGAATACGGCAGCGATACGCTGGAGATTCACGCCGATTCCATTACCGCCAGCGACAA
AGTACTGGTGGTGGACGATCTGCTGGCGACCGGCGGCACGATCGAGGCGACCGTCAAACT
GATTCGTCGTCTCGGCGGTCAGGTGTCCGACGCCGCTTTTATTATCAATCTCTTTGACCT
GGGTGGACAGCAGCGGCTCGAAAACATGGGCATCGCCTGCTACAGCCTGGTCGATTTCCC
CGGCCATTGATGACGGCAGTCTCGCCGATGGCGGCGAGACTGTGTTAGCATCACCTCCTC
AATAACTCAACTGCTGCGGTATTGATGAGCTATCAGGTTCTTGCCCGTAAGTGGCGTCCC
CAAACCTTTGCTGATGTGGTAGGACAGGAACATGTCCTGACGGCGTTAGCCAATGGTCTT
TCGTTAGGCCGTATCCATCATGCCTACCTGTTTTCCGGTACCCGGGGCGTAGGCAAGACG
ACTATCGCCCGTTTACTGGCGAAAGGGCTGAATTGCGAAACCGGGATCACGGCCACGCCC
TGCGGCCAGTGCGATACCTGTCGGGAAATCGAACAGGGGCGATTCGTCGATCTGATCGAG
ATTGACGCGGCGTCCCGCACCAAAGTGGAAGATACCCGCGATCTGCTGGACAACGTCCAA
TACGCTCCGGCCCGCGGTCGCTTCAAGGTTTACCTGATCGACGAAGTGCACATGCTCTCC
CGCCACAGCTTCAATGCGTTGCTGAAAACGCTGGAAGAGCCGCCGCCGCATGTGAAATTC
CTGCTGGCGACCACCGATCCGCAAAAGCTGCCGGTGACTATTCTGTCCCGCTGTTTGCAG
TTTCATCTCAAAGCGCTTGATGCCGAGCAGATTCGTCAGCATCTGCAACAGGTGCTGGAG
CAGGAACAACTGGTCTCTGAACCGCGCGCGCTGCAATTGCTGGCCCGAGCCGCCGATGGC
AGCCTGCGCGACGCGCTGAGCCTGACCGATCAGGCGATCGCTATGGGGCAAGGGCAGGTC
ACCGCCGCCGCCGTCAGCCAGATGCTGGGCACATTGGATGATGAACAGCCGCTGGCGCTG
ATTGAAGCACTGGTGAAAGGCGATGGCGCCGGGGTTATGGCGCTGATGGGGCAAGCGGCG
TCGCGCGGCGTTGACTGGGAAGCACTGCTGGTGGAAACCCTGACGCTGCTGCACCGCATT
GCCATGCTGCAGTTGCTGCCTTCTGCGCTGGGTGACGAATACAATCAGGTCGCGCCCCGG
CTGCGTGATCTGGCACGCGTGATCCCACCCGCCGAGGTGCAGCTTTATTATCAGACGCTG
TTGGTGGGGCGCAAGGAGTTGCCGTACGCGCCGGATCGCCGGATGGGCGTGGAAATGACC
CTGTTGCGTGCGCTGGCGTTTCATCCCAGCCAGACGATTGCCGAACCGGTTCCGGTCAGC
GCGCCATCTGCGGCGGGCGTGCCGTTACCCGCTGAACCAACGCGTATGCCGCCATCGGTC
AGACCCGGCGCGGTGACCGCCGCATCCGGCGATGACGCGGCGGTCAGGCAGGTTCCGGCA
ACGGGCAGCGAACCGCCGTCGGCACCAGCCCCAGCCCCGGACAGCAATTTGCCGGATGCG
ACCGCGCAGTTGCTGCAGGCGCGCAGCCAGTTGCTGAACCGACAGGGAAATACCCCAACA
AAAAAGGCTGAACCGGCGGCGTCAGGAAAAACGCGGCCGGTAAACTCGGCGCTGGAGCGG
TTGGCTTCGGTGACCGAGCGTGGTCAGCAGCAAATGGCGGCCAAAGCCGTGGCGCAGGAA
GAGCAGAAAAAGCAAGAGGCTTATCGCTGGCGCGCGCAGAAGAAGGCCGAGCCGGTTGAA
ACGGCGCCGGTGACCACGCCCAAAGCGCTGCGCTCGGCGCTGGAATATGAAAAAACGCCG
GAACTGGCGGCGCGGCTGGCGGTGGAAGCCATCGAACGCGATGCCTGGGCGGCGGAAATC
GATCGTCTGACGCTGCCTAAGCTGGTACAACAGCTGGCGCTTAATGCGTTTAAAGCGATG
CCGGAAGAGGGGGTAATTCACCTGCACCTGCGCTCTTCCCAGCGCCATCTGAATTCGGCG
GCGGCGCAGAAAACGCTGTCGGAGGCGCTGGCGACGCACTATGAGCGCCCGATCAGTCTG
ATGATCACCGAAGACGATACGCCGGCGGTTCGTACGCCGCTGGAGTGGCGCCAGGTCATT
TATGAAGAGAAGCTGGCGCAGGCGCGCCAGTCCATCATGGCTGATAATAATATTCAAACG
CTACGGCGTTTCTTCGATGCGGAACTGGACGAAGAGAGTATCCGCCCCGTTTAACCCCGC
TGCCCACCGGCAGCCCGAAGTGGTAGAGAGAACGATATGTTTGGTAAAGGCGGTTTAGGC
AATCTGATGAAGCAAGCTCAGCAGATGCAGGAAAAAATGCAAAAGGCGCAGGAAGAGATT
GCCAGTCTGGAAGTGACCGGGGAATCGGGCGCCGGGCTGGTGAAGGTGACCATTAATGGC
GCTCACAACTGCCGTCGTGTTGAAATCGACCCCAGTCTGATGGAAGACGACAAAGAGATG
CTGGAAGACCTGATCGCGGCGGCCTTCAATGATGCGGCGCGTCGTATCGCTGAAGTCCAG
CAGGAAAAAATGGCGTCGGTTTCCAGCGGTATTCCGCTGCCGCCCGGCTTCAAGATGCCG
TTCTGATGCAAACCAGCCCGCTTCTTGAGTCGCTGATGGAGGCGCTGCGCTGTTTACCCG
GCGTGGGGCCAAAATCGGCGCAGCGCATGGCATTCCATCTGTTGCAGCGCGATCGCAGCG
GTGGTATGCGTCTGGCGCAGGCGCTGACCCGTGCTATGTCGGAGATCGGTCACTGCGCTG
ACTGCCGGACCTTTACCGAGCAGGATATCTGCACTATCTGCGCTAATCCGCGCCGTCAGC
AGAACGGCCAGATTTGTGTGGTGGAAAGTCCGGCGGATATTCACGCCATCGAGCAGACCG
GGCAGTTCGCCGGCCGCTACTTTGTGTTGATGGGGCACCTGTCGCCGCTGGATGGCATCG
GTCCCGGCGATATCGGGCTGGATAGGCTGGAAGAGCGTCTGGCGACGGAAACCATCAGTG
AAGTGATTCTGGCGACCAACCCTACGGTGGAAGGGGATGCAACGGCCAATTACATCGCCG
AGCTGTGCGCCGAACACGGGATCATGGCCAGCCGCATCGCTCACGGCGTGCCGGTGGGCG
GCGAGCTGGAGATGGTGGACGGTACCACGCTGTCTCATTCTCTGGCCGGGCGGCACCCGA
TCCGGTTCTGATTTCTGCGGCCGCCGACAGGCGGCCGACATGGCACTGATATCCGTTAGT
GTGATCAATCGTGTGACCAATTGCCGTTTCCCCCCTTGAAACCCCATCGGTTTATCCCCA
TTTGTTGCTTATCCTCCGTTGAATCAGCCTGAATAAATACGTATTGAGGGAAGTAATAAT
GAGTATGAAAGGCCAAGAGACCCGCGGCTTCCAGTCAGAAGTGAAGCAACTGTTGCACCT
GATGATCCATTCGCTGTATTCCAATAAAGAAGTGTTCCTGCGCGAATTGATCTCCAACGC
ATCCGATGCGGCGGATAAATTGCGCTTCCGCGCGCTGTCTGCGCCGGATCTGTATGAAGG
CGACGGTGAGTTACGTGTTCGGGTATCGATCGATAAAGAACAGCGAACGCTGACCATTAG
CGATAACGGCATCGGCATGAGCCGCGATGACGTGATTGACAACCTGGGGACCATTGCCAA
ATCCGGCACCAAGGCGTTTCTGGAGTCTCTCGGTTCCGATCAGGCTAAAGACAGCCAGTT
GATCGGTCAGTTTGGGGTCGGTTTCTACTCCGCGTTTATCGTTGCCGATAAGGTGACGGT
GAAAACCCGCGTGGCGGGCGCCAGCGCCGATCAGGGCGTGTTCTGGGAATCCGCCGGTGA
AGGTGAATACACCATCGCCGACATCGCCAGAGCGGAGCGCGGTACTGAAATCACTCTGCA
CCTGCGCGAAGGCGAAGATGAATTCCTCGACAACTGGCGCGTGCGCTCGGTGATCAGCAA
GTATTCCGATCACATCGCGTTGCCGGTGGAAATTGAATCCCGCACTGAAAGCGAGGAAGA
GGGCGGGGAAGAGACCGTCACCTGGGAGAAGATCAACAAAGCTCAGGCGTTGTGGACCCG
CAGCAAGTCTGACATCAGCGATGACGAGTACCACGAGTTCTACAAGCACATCGCCCATGA
CTTTACCGAGCCGTTGAGCTGGAGCCACAACCGGGTGGAGGGGAAGCAGGAATATACCAG
CCTGCTGTACATTCCCTCTCAGGCACCGTGGGACATGTGGAACCGCGATCACAAACATGG
TCTGAAACTGTATGTGCAGCGCGTGTTCATTATGGACGATGCCGAACAGTTCATGCCGAA
CTACCTGCGTTTTGTGCGCGGTCTGATCGACTCAAACGACCTGCCGCTCAACGTATCCCG
CGAAATTCTGCAGGACAACCGTGTGACGCAGAGCCTGCGTACCGCGCTGACCAAGCGTGT
GCTGCAGATGCTGGAAAAACTGGCCAAAGACGACAGCGAAAAATACCAGACCTTCTGGCG
TCAGTTCGGCCTGGTGCTGAAAGAAGGCCCGGCGGAAGATAGCGGCAACCGCGAAACCAT
CGCTAAGCTGCTGCGCTTCGCCACCACCCATAACGACAGCGATGATCAAAGCGTGTCGCT
GGATGACTACATCAGCCGCATGGTGGAAGGTCAGGATAAGATCTATTACATCACCGCCGA
CAGCTACGCCGCCGCCAAGAGCAGCCCGCATCTGGAGCTGTTCCGCAAGAAAGGCATCGA
AGTGCTGCTGCTTTCCGAGCGTATTGATGAATGGATGATGAGCTACCTGACCGAATTTGA
CGGTAAGTCCTTCCAGTCGGTCAGCAAGGCCGACGAGTCGCTGGACAAACTGGCGGATGA
GGCGGACGAGTCGCAGAAGGAAGCGGAAAAGGCGCTGGAGCCGTTTGTCGATCGTGTCAA
GACGCTGCTGGGCGAGCGGGTGAAAGAGGTCCGCCTGACGCACCGCCTGACCGACACGCC
GGCGATCGTCACCACTGACGCCAACGACATGAGCACCCAGATGGCGAAGCTGTTCGCCGC
TGCGGGCCAGCAGGCGCCGGAAGTGAAGTACATTTTCGAACTGAACCCGGAACATGCGCT
GGTGAAACGCACTGCCGACACACAAGATGACGCGCAGTTCGGCGAGTGGGTGGAACTGCT
GTTGGAGCAGGCGCTGTTTGCCGAACGCGGCACGCTGGAAGACCCTAACCAGTTTATTCG
TCGAATGAACCAATTACTGACCGCGTGATTCGTATTCCGGCGACAGTGATGTAACGCCCC
GGCTGGCCGGGGCGTTTTTCTCTGCTTACCGGCCCAATTTCCTGCCCGTCGATTCGTCGT
CTACACTCTCAGAACCGGCTGAAAAGTCATACGCCATCACAGATTTCAGTGGTACCGCGC
CCGCTGAACCGAGTCCGTTCCTTGAGGAAGCGCCTCCGGAATGGTATGGTTCAGCGTTTT
TCAAATTTTTTTTAAAAAAACTACATAGCAAGGGGAATTACGCAATGCGTATTATTCTGC
TGGGCGCTCCGGGCGCAGGCAAAGGTACTCAGGCTCAGTTCATCATGGAGAAGTATGGCA
TTCCGCAAATTTCCACCGGCGATATGCTGCGTGCGGCGGTAAAAGCCGGTAGTGAACTGG
GCAAGCAGGCAAAAGAAATCATGGATGCGGGTAAACTGGTGACAGACGAACTGGTGATTG
CCCTGGTCAAAGAGCGTATCGCACAAGATGACTGCCGCAATGGTTTCCTGCTGGATGGTT
TCCCGCGTACCATTCCTCAGGCTGACGCGATGAAAGAAGCCGACATTAGCGTTGATCACG
TGATTGAGTTCGACGTGCCTGATGAGCTGATCGTCGAGCGCATCATCGGCCGTCGCGTGC
ATGCGGCGTCCGGTCGCGTGTACCACGTGAAGTTCAATCCGCCCAAAGTGGAAGGCAAAG
ATGACGCGACCGGTGAAGATCTGACCATCCGTAAAGATGATCAGGAAGACACCGTACGTA
AACGTCTGGTGGAATACCATCAGCAGACCGCGCCGCTGGTGAATTACTATCAGCAGGAAG
CTGCGGCCAACAACCACACCCGTTACCACAAGATTGACGGCACCCGTCCGGTCAGCGACG
TCAGCGCAGAGCTGGCCCGTATCCTCGGCTGATTCCGTTTTTCGAATGCGCCATCATGGC
TGATGGCGCTTCTTCCCGCACTCTCCCGCTGTTTTCTCCTGTTTTATTGCTCCCGACAAT
TGCTGGTATCGGCCTTAACCACGCTGTCAGCCGGTTTTTCACGGCGGTGTTTCCGCTACA
ATGACACTCCGTTCCCGTTCAAACGATGATGCCGAAGCGGCAGCAGAGGAAAACGTTGAT
GAAAAAAGAAAAACGCGGTGTGTTGATGGTGAATCTGGGCACGCCGGATGCACCGACGCC
GCAGGCGGTAAAACGTTATCTGGCTGAATTTCTGAGTGATAAACGCGTCGTGGATCTGAA
CCGGCTGCTGTGGTGCGCCATTCTGCGCGGCATTATTCTGCCGATCCGTTCTCCGCGGGT
GGCGAAACTTTACCAGTCGGTGTGGATGGAGGCGGGTTCGCCGCTGCTGGTTTACAGCCG
CCGACAGCATCAGGCGCTGGCGGCGAGTCTGCCGGATATGCCGGTGGAGCTGGGCATGAG
CTATGGTTCGCCGAGTCTGCAGTCTGCGCTGGATGCGCTGCTGGCGCAGGGTGTCACCGA
GGTGACGGTGCTGCCGATGTACCCGCAGTACTCCTGTTCCACCACCGCCGCCGTGTGGGA
TGGTGTGGCGAGGTTGCTGAGTACCCGGCGTCAGGTGCCGGGCATCCGTTTTATCCGTGA
TTATGCTGAGCACCCGGCGTATATCGCGGCGCTGAAGCACCGCGTCGAACAGTCATTTGC
GGAGTATGGCGTGCCGGATAAACTGGTTATTTCATTCCACGGTATTCCGCAGCGTTATGC
TGATGAAGGCGATGATTATCCTGTACGCTGTGCCGCGACGGCTCAGGCGCTGACTGCCGC
GCTTGGCTTGCCGCCGGAACAGGTAATGATGACCTTCCAGTCCCGCTTCGGCCGTGAAGC
CTGGTTGACGCCTTACACCGATGAAACCATGCAGGCGTTGCCGAAGCAGGGGGTGAAACG
GGTTCAGGTCATCTGCCCCGGTTTCGCTGCCGACTGTCTGGAAACGCTGGAAGAGATTAA
AGAACAGAACCGCGAAATGTTCCTGCATGCCGGCGGGGAGTCTTTCCAGTATATCCCAGC
GCTGAACGACGACCCACTACACATTGCGTTGCTGGCGCAACTGGTGAATACGCCGTCGGC
GTAAGGCAAGTCATTGATATACGGTACGTGACGTCAGGCGCCAGCGGCGCCTGACGAGGG
ACGGTTTAGAGCGGGCATGCCTTGGCGGCGACCATCTCGTCGACGTTCAGCATGGTGATC
ATGGTTTCGGCGATTTCCCGCTCGCCCATTACCACGTGATCGGCGCCGTGATCGGTGATG
TAAGCCACTTCATCGTCATAGTGAGCCCGGGCGATGATTTTCAGATCCGGGCGACGCGCT
CTCGCCGCCGCCACGATTTCCCCGGCTTCGTAGCCGTTGGGAATGGTCAGCAACAGCCAA
CTGGCGCAGTCAAGACGGGCGATGTCCATAATATCGGGCCGCGTGGCGTTGCCGAGCACG
GTTTTGATGCCTTGTTCCCGCAGTGCATCGACGCGCGCGCGCGAGGTTTCAATCACCACC
ATCGGTACGCCAGCCTGATACAACCGGGCGCCGATCAGGCTGCCTACGCGTCCATAACCT
ACCAGTAACGCATGATTGCACAGGTCAACCGGGATCTGTTTTTCCTCTTCGATCGCCTCT
TCGACGATCTGCTCTTCAATGGTTTCGTGCTTGGCCAGATAGCGCTCCAGCAGGGCGAAC
AGCAGCGGATTGAGCATGATCGACAGAATCGCGCCGGCCAGCACCAGATTGCGGCCGTTT
TCCGACAGCATGCCAAGCGAAATGCCGAGGCCAGCCAGAATAAAGGCGAACTCGCCAATT
TGCGCCAGACTGACGGAAATGGTCAACGCCGTGCGTTTGGAATGCCCGAACAGGTGCACA
AGCAGAAAGGCGGCCATCGACTTGCCAATCACGATAATCAGCAACGTACCCAACACCGCC
AGCGGTTCGCTCACCAGGATCATCGGGTCGAACAGCATGCCGACGGAAACGAAGAACAGC
ACCGCGAACGCATCGCGCAGCGGCAGGGTGTCGTGTGCGGCGCGCTGGCTTAACTCGGAT
TCGTTCAGCACCACGCCGGCGAAAAATGCGCCCAGCGCAAACGAGACGCCAAACAGTTTG
ACCGCACCGAACGCGATGCCGAGCGCCATTGCCAGCACTGCCAGCGTAAATAGCTCACGC
GAGCCGGTGCTGGCGCTTTTCGCTAATACCCACGGCACCACGCGTCGGCCTACCACCACC
ATCAGCGTAATGAACGCTATCACTTTGCTAAGGGTAATCGCCAGATCTTGCAGCAGTTTA
CTGGTATTGGTGGTATCGGTTTTCAGCATGTCGGCGAAGGCCGGCAGCAGCACCAGCGTC
AGCACCATCGCCAGATCTTCGACAATTAGCCAGCCAATGGCGATCTGCCCGCGCTGGCTG
TCGATCAACTGACGTTCCTCCAGCGCGCGCAGCAGCACCACGGTACTGGCGGTGGACAGA
CACAAACCAAACACCAACCCCTCCGGCAGGCTCCAGCCCAGCACTGCAGACAGCCCGGCG
CCCAGCAGGGTCGCCATCACGATTTGTGCTACGGCGCCGGGAATGGCAATCGACTTCACC
GCCATCAAGTCCCGTAAAGAGAAATGCAGCCCAACGCCGAACATCAGTAAAATTACGCCC
AGTTCGGCAATTTCCGGCGCCAGTTGGGTATCGGCGACAAAACCCGGCGTAAAAGGACCG
ACCAGCACGCCGGCCACCAGATACCCGACCAGCGGCGAAATGCGTAGTCGGTTGGCCAGA
ATGCCCAGCAGAAAAGCCAGCACCAGGCCGACGGCCATCGTGGAGATTAAGGGGGTGGTA
TTATCATGCATTCCGACTCCTTTGCCATGCGTAACGAGAATGAGCGGATATTCCTGAGCC
GTCAGTGGATTGCGGCTCAGGAATGCTTATGTACCCTGCCGGCCCAAACCGTTCCCTATC
CGTATACCGATGGCACTATTCAACGTCAGAGGGGGAAAACCGTCAGGAAGACGGGCAGAG
TGAGACATAAATGGTGTTTTTCATCTATTTAAATAGTGTAACACATATTTTCAGTTAAAT
TATTGCTTTTATCGTTGATATATAGAGCTAATTCAATCTCTGTTTGCGGATAAATCCCGC
CAGCCACGTCCGTAATTATTCCTGCTGTCATTCAAGTAACGGATTATCAGAATGATCGTG
TTGCCGCGCTGCGATAGCGCGGGGCGTCTCAGGTTCATCATAACGTCAACCATCTGGTCC
CGATTTGTGTTAATTTGAGCGCGTGACAGCAGGTTTAATGTAACAATTCTATAAGGAATT
TTTATTACGGGGAGCGGTTATGCATTTTTTTGTCAAAAATCTGGGATGCCTGATGGCGGT
AACGCTGGCGCTGTCGTCAACTTACGCGCTGGCATGGGAAAAAGATAAAACCTACAACAT
CACGATCCTGCACACCAATGACCACCACGGCCATTTCTGGCAGAACGATTACGGCGAATA
CGGTCTGGCGGCGCAGAAAACGCTGGTAGATCAGATTCGTCAGGAAGTGGCAGGCAAAGG
CGGCAGCGTATTGCTGCTCTCGGGCGGCGATATCAACACCGGGGTGCCGGAATCCGACCT
GCAGGATGCCGAACCGGACTTTCGCGGCATGAACCTGGTGGGTTATGACGCCATGGCGAT
CGGCAACCATGAATTCGACAACCCGCTCACGGTATTGCGCCAGCAGGAAAAATGGGCGCA
TTTCCCGCTGCTTTCCGCCAATATTTACCAGAAAAGCACCAAAAAGCGGTTGTTCAAGCC
TTACGCACTGTTTGACCGTCAGGGGATCAAGATTGCCGTTATCGGCCTGACGACCGACGA
TACCGCCAAAATCGGCAATCCTGAGTACTTCCACGACATCGAGTTCCGTAAACCAGCCGA
CGAGGCGAAAAAGGTGGTGGAACAACTGCGTAAAAAAGAGAAACCGGATGTCATTATCGC
TGCCACCCACATGGGGCACTACGATAACGGCGATCACGGTTCCAACGCGCCGGGCGACGT
AGAAATGGCGCGCAGCCTGCCTGCGGGATACCTCGACATGATCGTCGGCGGCCATTCGCA
GGACCCGGTGTGCATGGCCAGCGAGAATAAAAAACAGGTGAATTATGTGCCCGGCACGCC
CTGCGCGCCGGATCGTCAGAACGGGACCTGGATTGTGCAGGCGCATGAGTGGGGTAAATA
CGTCGGTCGCGCCGATTTCACCTTCCGTAACGGCGAGCTGACGCTGGCACACTATCAGCT
GATTCCGATCAACCTGAAGAAGAAAGTCGAGAAGGCCGACGGCACCAGCGAACGCGTGTA
CTACACCCAGGAAATCAACCAGAACCCAGACATGATGAAGCTGCTGACGCCGTTCCAGGA
AAAGGGCAAGGCGCAGCTGGATGTGAAAGTGGGTAACGTGAATGGCCGGCTGGAAGGTGA
CCGCAACAAGGTTCGTTTCGTACAAACCAACCTGTCGCGAGTGCTGCTGTCCGCCCAGTT
GGAGCGGGCCAAAGCGGACTTCGCGATAATGAGCGGCGGCGGCGTGCGGGATTCAATTGA
ATCCGGCGACATCACCTACAAGACCCTGCTTAAGGTGCAACCGTTCGGCAACACGCTGGT
ATATGCCGATCTGAAAGGCAGCGAGGTGGAAAAATACCTGGCGGTAGTCGCCAATAAGAA
GGTGGATTCCGGCGCTTATGCTCAGTTCCTGAATGTCAGTCTGGAGGCGGACGGCACCGG
CGTGAAGAACGTGAAGATCAAGGGTGAGCCGCTGCAGGCGGACAAGATCTACCGTATCTC
CACTCTGAGCTTTAACGCCACCGGCGGTGACGGCTACCCGAAACTGAGCGACCTGCCGAG
CTACGTCAATACCGGCTTTGTGGACGCGGAAGTGTTGCGTCAGTACGTCGAAAAACACTC
TCCATTGCAGGCGGCGGACTACGAGCCGAAAGGCGAGATTGTTTATAAATAATTAATGTA
TGTGGCGGTTTCTGTTCTGTTGTTGAGGATGGAGACCGCCGTTTTCTCCGCTGAAAAACG
CTTTCGCAAAAACCTTCTGTAACCTCATTCATGAATACCCCATTCTTATTCACGTAATAA
CATTGCTACCACGATATTATTCGGTCATAAAATACTGATGGTAGCGTCATTGGCGGCACT
TACCGTTGTTTATTGGCATCATGCTCAATAGCGGCGATTATATAGGGATATATGGAAAAT
ATATTTTATCGTATTTCGAAATAATAATAATTATTATGTACCGTAGGCGCTTTTCGGTAG
CGATATTATCGCTGCTTTTTTTCTGTTTCAGGAATAAGTGGATTGCGGTCGATTTTCAGA
GCTAAATATCGTTTGGTGAAGAGTATATTGGCGTAATGGCTTTAAAATTATAGCAATATT
CGCTACGCTGATATAAATGACCAATGATTTCCTGTTGTTATTTTGATGATGACGCAGGTC
GTAAGGCGATAATGTTGACACTTTTTTACTTTATCGATTAATATTACGCCGCTCGTAGTT
ATTTAAAGAATGGGTTTTTATCAGTAAATCAAGTGTTGCTATTTCTCAATGCCTTATTTA
TTTCAGGAGATTTAATTATGCGCAATACCTCTATCGGCATATTCATGCTGACATTTCTTC
CTTTCGTCAGTGAAGCGGCGACAAGCATAACTATTGATTCTCAAAGAAATTGCCTGACAG
CGCCATCAATGGATACCCTGTCGGGTACATCGGCAAAATTTTCGTTAGAACAAGGAAGAT
ATGTTTTGTCTCTTGTTTCTAATAGTATGAATTGTACCAGCTCATCAAGTAATAGCTGCC
CTATCGATACCGTCATGGTGCAAGGTGGATTTAAAAATTCTCGTTGGGGCGTCTCTGTTA
CCAGCACTCCGGTTGTTGTGGATACAACAACATCACCGTTTATAGCGTATATCAGCGACG
ATAATTGTAATGATAATATTGGTCAGGCGACGCTGCTGATACAAAAAGCAAACTAATTCG
TTTTCGGGAAACTTAACTCATGGGTATAGACTTAGTTATTAAAAATAAACTCATGTTTAT
CGTTTTACTGCTGGATACGCTCATATTCCAGTAGATGATGAGTCGTATTAGTCTTTAAAT
AGCGCTCCATCAGTATTTTCTGGTGTGGGCGCTATATCGCCGTTTCCACCCAGAACGCTG
GTTGTCGTCACGCTGTTATCTTACCCACAAGCCTGAACACTGCCCGAAGTAAGACGCTGG
TTTTCAAAGTGTGCGTCAGGCTCTGTGCGCGCGAAGCGCATCAGTCAAACGTGGTGCACC
ATAATGGGGTTCCGTTCTGTTATTGAGAATGGCAACCACCGCTTCAGTATGGCCGGAAAA
TCATGCCAGGAGCGCTGATGGATAGCGGCCTTCTTTAGCCATCTCTTTTATGCGCTCCTG
CACTTTGCGGTTTAGCTCCATCTGCTGGTCCGCAGGCATGGCTTCATACTGTTCTTTGGA
AATCCCCATCGAGGACAGGACGGAAAAAAACAACCTTTCTTCCGGGGACATTGCGAGCCA
CTCTATGAGTTCCTGGGCCGCGGCGGACGGCTGGGGTTGTGCCCTGACATTCGCTTCATT
CCTGGAGGTGATGCGCTCTTCTGTCTGTGCTTTTTTAAGCGCAATTTCGAAAGTGTTTCC
TTCTGACTCAATCTGGAGAGCGCTCGCCGGCGTATATGAAGGGCTGATTGCCTGAATCTC
AAGTTTGGACATGTCTATTTTCCGGGATGCCGTGGGAACGAAATAATAATCCTACTTTTT
TAATGGTTTTATCCAAAAGACAATATTCATAAATAGGCTTAAATCAGGCGATAGGTTTTC
ACTATTAACGAAGAAAGGGACATGCTGATGTTGATACCGGACTGCGTGTTGGCCGATCCT
TTTGAAAATCAGTGACGTCGGCATCAATTTTATCACGTTCTGTGAGTGTACGGCCTTAAC
CCTGTGATACTGTTGAAACATGATGGCTAAGGATGATGCCTCTCTTCTTCACGGTGCCGG
ACCCGGTTAGCTCAGGTTGAGAGTAAACCGGATTTATTAATGAATAATCTTTTTTATGCT
CAAAAATCATATAAGGAAGATTTATATTTTCTGCTATTTAAAAAAGATGATGCATTGCTG
ATTTTATTAAAAATAGTGTCATAAGCGGTGGGTATGACATAGAAAATTGATAACATAATC
TCATAAAAGGTGATCAACCCATGAAGATATCCCTCGCCAGGAGGCTTTGGTTTCCGCTTA
TTATTAGTTTGCTGTGTCTGGCAGGAACGCTGTTTTATGGCTCGCTAAAAATTAAACAGG
ATCAGTTATCACTAAGAAAAAGTGAACTAATGCATGTTACGCAGCTGGCGTTGGGGGTGG
TAAAAACCAATGCCGAACAAGCCAGTAGTGGGGTGATTTCTCAGAGTGAAGCACAGCAGC
GTGCAATGAAAGCCATAAAAGACCTGCGTTATGGCGATTCAGGATATTTCACCATACTAA
ACTCTCAGGCCCGGGTCTTAATGCACCCGATAAATGAAAAACTGATTGGGCAGGGTGAGG
ATTTCAAAGACGCGAATGGCGTCTATCTTTTCAGAGAGATGGTTACGGTAACAAGAGACA
ACCAGTCTGGTTATACTGTTTACGCTTTTCCTCGTCCCGGCTCTACCGTTGCACAGCCTA
AAGTGGCATATAATTCACCCTATGCCCCCTGGGACTGGATAATTAGCACCGGTCTTTATG
TCGATGACATTAATGAGGCGTTTATTTATTCTTTATATCACAATGTCATTGTCTTTGTAT
TAATTAGCGCAGTGCTTTTATTTTTTGCTTATTATATCAATCGCAATATCTTGCGCATTC
TTGGCGGTGAACCTACTTACGCCGCAGAAGTGGCCGCCCGCATCGCGGCAGGTAATTTAT
CTTATCCGGTCACGACATTGCCTGGCGATAAAATTAGCCTGTTACATGAGATGGGCCTGA
TGCGGGAGCAGTTAATCACGGTTATCGAAGATATTCGTTCCGGAGCTGAGGTCATTAATG
CCAGCACTGGCGAAATTATTGCTGGTAACATGGAGCTGTCGTCACACACGGAACGGCAGG
CCACCGCGCTGGAGAAAACGTCAGCCAGTATGGAAGAAATTACCTCCACCGTTAAACAGA
ATGCTGAAAATACAGAGCAGGCCCGTCAACTGGCGCATTCCGCACTGGAGATAGCCTCCC
GGGGCGGGGCGGTGATGCAGGAAGTGAACGACACGATGAATGGTATTTCTGAAAGCTCCG
ACAAGATCGCTAACATCACCGAGGTGGTGAATAATATTGCCTTCCAAACCAATATTCTTG
CTCTGAACGCCGCGGTGGAAGCTGCACGAGCCGGTGAACAAGGGCGTGGTTTCGCCGTAG
TGGCTGGAGAGGTGCGAAGCCTTGCCTTGCGTAGCGCACAGGCTGCCAGAGAGATAAAAA
GCCTGATAGAAGAATCGGTTTCTCGCGTTAACAGCGGTTCAACGAAGATAAAAGTGGCCG
ACAGCAACATCCAGGAGGTGGTCAGTGCTGTACAGCATGTGGCTGATATTATGGTGGAAA
TTTCTACGGCGACGAGTGAGCAAGGGAAAGGAATTAGCTACATTAATGAGTCGATTGTCC
AGATTGATTCGATCACCCAGCAGAACACAGCCCTGGTTCAACAGGCTGTAGCCGCGGCAA
ATGAACTGGAAGCACAGGCACAGCGGTTGAAAGAGTCGGTGGCGTATTTTAATACTGACA
GCGCCGGCCACAGACACACTGGCGATTAGCCATACGCTGTAGTGGTAAAATAAAACAGGC
GGCGGATGGTGGTATACGGTGCTTTGGATAGCAACACTGAGCCCGTTATTTCCTGATGCC
GCTTTTAGTCTGGTTTCGTACCACTTCTTTTACGTGTGTTGTGCAATCTCCCAGTCACGT
TTCGCCAAAATCGGGCGTATCCCCAAAACCTTGTTTCACAAACCAAATCGTGATCGCCAC
AACCGTTTTGAGAAGCGGGTGATGATACATTCTCTATAAATGAAACATCGTTTTACTTAT
GGAGTGATTATGCACAAAGGTGTGGCGTTTTCGTTGCTGGCGTCCTGCGCACTGGCAAGT
GTGGCGGCTCAGGCGGCTGAAACGGTGGCGTTTCCGGACCGGGTCTGTAACGTAACGCAG
TATGGCGCGGAAGGGCATCGTTTGCAGATTGCGTTGAATACGGAGTCCTTTCAGAAAGCG
ATTGATGAATGCGCCGCCGCCGGTGGCGGCACCGTGCTGGTGCCGGCAGGCAACTATCTG
GTGGAACCGCTGTTCCTGAAAAGCAATGTTCGCCTGCATCTGGAAAAGAATGCCACGCTG
GTGGCATCAACCGGAGAAAACGCTTACCGCGCCAACGACAGCACCCGTTACGCCGAGGCG
GAAAATGGCTGGCTGCCGTTTATCAGCATTGCCGATGCGCAGAATGTCGCGATTACCGGC
GAAGGCACCATTGATGGACAAGGCGCGGTGTGGTGGGAGCGCTGGCGTGCGGCGATTCGC
GCCACCGGCAAGAAAGGCGGTACCGATCGCCCGCGGCTGATTTACGTCACCCGTTCCAAT
CGGGTGCTGATTGACGGCGTGACCCTGACCAACTCTCCCAGCTTCCATGTGGTGATGCGC
TATGCCCATGATGTCACGGTGAACGGCACCAATATTACTGCACCCTGGCACGCGCCCAAC
ACGGACGCCATCGACCCGATTGATAGCCAAAATATCCGTATTACCAACAACGTCATCGAC
TGCAACGATGACCATATCGCCATCAAGGCGGAAAAACCGGACAGCCGCTTTCCGAACGGT
GTGGTAGACAATATTTATATCGCCAACAACGTGTTAAAGCAGGGGCGCGGCATTTCTATC
GGCAGCGAAACCTCCGGCGGCGTCAACAATGTGCTGGTGGAAAATAACCGCTTTGAAGGG
TCGATGTACGGCATTCGCATCAAGTCGCTGCGCGGCAAGGGCGGTGAGGTGAAGAACGTT
ACCTATCGTCACACCCGGATGGTGGATGTCGAGGTGCCGCTGGTGTTCTCCGGTTACTAT
CAGGCGGCGCCGATCGTACAGGCCGAGGTGGACAAATTGCTGCAGGCGGGCGGGTTCACG
CTGGGCGAACAGATTTATCCGCCGGATACCGAGCCGGCCCAGCCGTTCGACAAGGTGAAA
ACGCCGCATTTCAGCCAGGTCACTATCGTCGATCTGGAATCAACCGGCCGCAGCAAGGCC
GCCGGGTACATTATTGGCGTGCCGGAAGCGCCGCTGAGCGGTTTCCATTTTGAACAGGTG
CGGATTGACGCCGAAAAAGGGCTGCGGGTGCGCAACGCGGAACTGGCCATCAAAGGGCTG
ACCCTCAACGTAACACAAGGGGATGCGCTGCTGCTGGATAAAGGGGCAAACGTCACCCGA
TAACGTGCCGGAAAGCAATTGCGCTTCTCGCGGAACGACGATTATGAAGCGGCGGCAGAG
GGCAACACTGGCCGTGGAACCCTCTGCCGCCGTCTTCATTTTTACGATCAATCACGCTTG
GCGATATCGGCAAACTGCGCTTTGAGCAGTCGAGCCAGGTCGACGGCGGCCAGTTCAAGG
TCCAACCCCCGCTTGCCGCCGGAGATAAAAATAGTGTCGAATTGCTGCGCGCCGTCGTCG
ATCACGGTGGGCAGCAGTTTTTTCTGCCCCAGCGGGCTGATGCCGCCCACCAGATAGCCG
GTTACGCGCTGGGCGATTTGCGGATCCGCCATATCGGCTTTTTTGGCGGCCAGCGCCTTG
GCCACTTTTTTCAGATCCAACTGACTGGCGACCGGAGTAACCGCCACCGCCAGCTGTTTG
GCATCGCCGTTGAGCGATACCAGCAGGGTTTTGTAGACCTGCTGTTTATCCAGCCCCAGT
TTGCGGGCGGCTTCTTCGCCGAAATTGGTTTCATCGGCGTCGTGATGGTAGCTGTGAAGC
GTAAAAGCGACTTTTTGCTTCTCAAGCAGTTTTACTGCGGGCGTCATAATGTACTGTCCT
TGCTTCAAAAGGTAGCCGTATGGGCCTGTAACAAGTCGGGCAGGTTGTTTTCACCGTATA
AATGCAGTGCGCCGACAGATACCACATAATTCCCCTGCGGTAGCGCAGCCAGTTGCTGCT
GCCAGCGCTGATTTCGGTGATTCATCAGCATCTCTGTTATCTCATTGCTGAAGGTAGGCG
GCACGTTATCCGCCCGGGTCGGTTTGTGGCTGATCCACCAACTGACCATGGTCTGCAACA
GGCGTGCGTTGGTATGCCAGTGGGTCAGGGTATCTTCCAGCAATGGCAGGCCGCCCTGCG
GCAGTTGCAGCAGCAGGTCGATCTGCGCCTGCTGACCTTCCAGTTCGATAATGTTCACCC
CTTTGTCCCGGGCGGCGTTAATCAACTGGTAATCAATGCCGTAATCCGGACGCAGACCCA
GCATCATGGCCTGACGCGCCTGTAACATCAGCGCCGCCTGCCAGGCAGGCACGCGATCGA
GGCTGTCGTAGTTGAACGATAATTCACGGCATAATCGTTGCAAGCGCTGCAGCGTGGCGC
CGTCCAGACGCTCCGCCAGCGGTGGTTCCGTGCCCACCGGGTCAAACGGCGAGTCGCCGC
CGGAAATGTCGGCCTCCACGATCAGCGCCGTCGCCTGCTCCAGCCGCGTCAGCAATTCAG
ACGGCAGAGGAAACATACCCACCGTACCCATGTGAATACTGCCCACCAAATGGAACTGGC
GTTGGTTGCCGATCTCGACGTCCAACGCCGGATAACGGTAACTCGCAGGCGAGAGAAAGC
CGAGGAACGTTGCAATCTGGCGTATCAGCCGTTTCATATCGACATCTCCGGTAGTGGCGA
CTCAGAACGTTATCCTGCAATCAGGCGTAGTGCTGTTGCAGGGCGTGCGCTTTCGCGTCG
TCAGGTCTCTATGCTAAACGGTTCAGCCAGCAAGTTGTATCGCTAATTCGGTATGCGTCC
GCTGAGCGCAACGGGACGGATGCGGAGGAAAGCGGCGCGATGTTCAGGAGGGAACACCGC
GCCGTGGTCGGAAGCCGGGCTCAGTCGCGTCTGGCTGGCGCGTCGGCAGGGGTGAAACGC
AGCAGCCGGTTGGCGTTGCTCACCACGGTAATGGATGAGAGCGCCATGGCCGCGCCCGCT
ACCACCGGGCTGAGCAGGGTTCCGGTCAGCGGGTAGAGCACGCCGGCGGCGATCGGAATA
CCGAGCGTGTTGTAGACAAAGGCCCCCAACAGGTTCTGCTTCATGTTGCTCAGCGTGGCG
CGGGAAAGCGCCAGCGCATCGGCGACGCCGTGCAGACTGTGGCGCATCAGCGTCATGGCG
GCGGTTTCCACCGCGATATCGCTGCCGCCGCCCATCGCGATCCCCACGTCGGCCTGCGCC
AGCGCCGGTGCGTCGTTGATGCCGTCGCCAATCATGGCGACCCGTTTTCCCAGCGATTGC
AGATGGCGAATGGCATCCGCTTTGCCGTCCGGCAGTACCCCGGCGATGACCTGATCGATG
CCGGCTTCACGGGCGATGGCCTGGGCTGTCGCCGGATTATCGCCGGTCAGCATCACCAAC
TGGTAGCCCTGACTATGCAGCCGTTGCAATGCGCTGATGCTGTCCTGACGCAGGGTATCC
TGCACTGAAAACAGCGCCGCCACCTGACCGTTCGCCACTAATAGCACCGGTGTTATGCCG
AGCGCCGACTGTTTCTCCAGCCAGTCGCGCGGCGAGTCTTCGCCGCCAGCCAGTGGGATC
TGGCGCTGCGCCAGCAGTGCCGGATTGCCGAGCAGCAACGACGCGCCGTCAACCTCGCCG
CTGACGCCCAGACCGGGCAGGGTGCGGAATTGCGTGACGTCGCCCAGTTCTACACCATCA
GCCCGGTGAACAATCGCCAGCGCCAGCGGATGACTGGCCCCTTGTTCCAGCGACGCGGCC
CAGCGCAGCGCCTGCGATTCGCTGATACCACCAAAGGTATGGATCGCCACCACGCGCGGT
TTGCCTTCCGTCAGCGTTCCGGTTTTATCGAACACCAGCACGTCAAGCTGGCTGGCCTGC
TGCAGCGCGTCGGCGTCCCGAACCAGTACGCCCAGTTCTGCGGCCCGCCCGACGCCGGAG
ATAATCGACATTGGCGTCGCCAGCCCCAGTGCGCAGGGGCAGGCGATGATCAGTACCGTG
GTGACAATCACCAGCGTGTACACGATATGGGGCGCCGGGCCGGCAACGTACCAGATAGCG
CCGCTCAGCAGCGCTATCGCCACTACGACCGGGACGAAGACGGCGGAAATCCGGTCGGCC
AGTTGGCCTATTGCCGGTTTGCTGCTCTGCGCCTGACGTACCAGATGAATGATGCGCGCC
AGCGTGGTCTGATTACCGATGGCGCCTGCACACAACGTGGCGCTGCCGTCCTGCACCTGG
GTTCCGGCGTGCACCTTGTCGCCGGCCGCTTTCTGTTGCGGGATTGGCTCGCCGGTGAGC
ATGGCTTCGTCAATCCACAGCTCCCCTTGTTCAAGCTGGCCGTCCACCGGAATACGGTCG
CCGGTGGTCAGACGCAGCGTCATACCGGTTTGTACCTCTGCCAGCGGGATGACGCGGTCG
CCTTGCGGTGTTACCAGCCGAGCGGTCGGCGGCGTCAAATCCAGCAGGCGTTCCAGCGCC
TGAGAGGAGCGCTGACGGGCGCGTTGCTCCAGGGCGTGACCGAGATTGATCAGGCCGATA
ATCATGGCGCTGGCTTCGTAATAAAGATGACGCGCTTCCATCGGGAACCAGGCCGGCCAC
AGGTTGACGGTAATGGAATAAAGCCAGGCGGCGCCGGTGCCGAGCGCCACCAGCGTATCC
ATGGTCGCGCTGCCGTTCATTAGGCTACGCCAGGCATTGCGATAGAAATGCCCACCAGCG
GCGATCATGACCGCCAGCGTCAGTCCGCCGACCAATAACCATCCGGAACGGTTGTCGTCG
GTGAGCATCATGTTATCGCCGATCATGCCCCAGACCATCAGCGGGATACCGAGCGCCAGC
CCCAGTGCGGCCTGCCAGCGAAAACGCCGGATGGCCTGACGAGACGTTTGCTCCTGCCGG
GCGCGCCGCTCGGTTTCATCAAGAATGATTTCCGCGCCGTAGCCCGCGTGTTGTACGGCA
TCGATCAGCGCCTGATGCGGCGTGTTGCCGCTGACCAGCGCGCTGCGCTCGGCCAGATTG
ACGCGCGCCTGCGTAACGCCGGGGACGCTTTGCAGCGCCTGTTGTACCCGACTGACGCAG
CTGGCGCAGCTCATGCCGCTTAGCAACAGCTGGACGCTATCGTTATCATGAGCGTTGTCG
GTGTCATGAACCTTGCTGTTATCATCAATGCCGCTGTTATCGTGAATACTGTTGTCATCA
TGGGCGACGTTGTCATCACGAACGGTGTTTGCCGGAACCGGGTTGAAAGCCGCTGACAGC
CTGTCCGGCGAGGAGGCGTGGAGTGTCAGCGGCTCAGATTTTGGGAGGGCGTTCTCCTGT
GCCAGCGTGGCATGAAAACCGGCTTGTTCGATCGCCCGCACCAGCGCCTGCGGTTCGGCA
TCGCCATAGACTGCCGCCTGTTGTAGGGTAACGTCCGTCGCCGCTACGCCCGGTACCGCT
TCCAGCGCTTTGCGGGTCGATGCGACGCAATGCTGGCAGTTGAGGCCGGATAGCTGCAAG
GTGACATTCGGCACGGCAGCCGGGCTGGCTTCGTAGCCGGCGGCTTCAATTGTCGCTACC
AGCGACTGGCTATCGGCTTCGCCGGTGACGTTGGCGTATTTCAGCGATACATCAGCCTGT
TCCACGTCCGGGCGGGATTCCAGGGCTTTTTTTACCCTTCCGACACAGTGTTCGCAGGAT
AATCCCTGCAATGAAAGCAGTATGGTTTGCGACATAATAATATTCCTCAGTGATCACAGC
CGAACGTCAAAGACATTGACCGCAAGCGTGATTTTGATTAGTTCTAAGCACTACCTGAAG
CGTAAACCTTCCAGCAAGGGAAGGGTCAAGGGGGAATCATGAATATCAGCGATGTGGCGA
AAAAAACCGGGCTGACCAGCAAGACCATCCGTTTCTATGAAGAGAAGGGGCTGATGACGG
CGCCACTGCGATGTGAAAATGGTTACCGTAGTTATGATCTCCACCATATTGAGGAACTGA
CCTTGTTGCGTCAGGCGCGTCAGGTGGGGTTCACGCTGGAGGAATGCCGCGAACTGGTGA
CGTTGTTCAATGACCCGCTGCGGCACAGCGCCGACGTTAAGGCGCGCACATTGCAGAAAG
TGGATGATATTGAACAGCAGATCGAAGAACTCAAAGCGATGCGTCAGCGTCTGCTTACGC
TGGCGGAGTCCTGCCCCGGCGACAGCGGCGCCGAATGCCCGATCATTACTCAATTGGCGG
GCTGTTGCCACGCATCGTCAGGAGAGCATGGCAAGCATTAGCGGTCATTTGCGGTCATGT
CATCAGTAACGGCAACGTTACTGCATCAACGCAATCCGCTCTCTCCGGCTTATCAGATAT
CAGCTACGCGGCCGCACTCGCAGCGTAATGCCTTCCACGGCGATAATCTCCACCACCGTA
CCGGCGGGCAAATCCTGTTCCGCCTGTACCCGCCAACTGCTGTCGCCGATGCTTACCCGG
CCGAAGCCGTTAACCAGCGGTTCGGTCAGCGTGGTATGCAGACCAATCAGTTGTTGCCCA
CGTTGGTTGAGCACCGGGGGCGGTTGCTTTTCGATGCGCCGACGCAGCCACTGCCACCAC
AACAGCGCCGCCGCCACCGTCAGCACGGCGAAGGCGATGCATTGCCATGCCCAGTCCAAC
GGCAACAGCCAGGTGAGGAGCCCGGTGAGCAGCGCGGCGACGCCACTCCACAACAGATAA
CCGCCGGCGCCCAGCATTTCCGCCGCCAGCAGCAACCCGCCGAGCGATAGCCAGAACCAG
TGGGCGTTTTCCAGCACCAGCGCGATCATGATTACTTTCTCCGGTCCGCCTGACTCTCTT
TAATCAGCTCGCTGATGCCGCCGATGGTGCCCATCAGGTTGCTGGCGTCCAGCGGCATCA
TGATGACTTTACTGTTGCTGGAGGCGCCGATGGTCTGCAACGCGTCGGTATATTTTTGCG
CCACAAAGTAGTTGATGGCCTGAATGTTGCCGGCGGCAATCGCTTCGGACACCATCTGGG
TGGCGCGGGCTTCGGCCTCGGCGGCGCGCTCGCGGGCTTCCGCTTCAAGGAATGCGGATT
GCCGTTCCCCTTCGGCTTTAAGAATTTGCGACTGCTTTTCCCCTTCGGCTTTCAGGATAG
CGGCCTGTCTGACCCCTTCCGCTTCCAGAATATCGGCACGTTTGGTACGTTCCGCCTTCA
TCTGCGCGTTCATTGAGGCGATCAGTTCGGCGGGCGGACGCACGTCGCGGATTTCAATAC
GGGTGACTTTGATGCCCCACGGGTTGGTGGCTTCATCCACGATATGCAATAGCCGGGTGT
TGATGCTGTCACGTTGGGACAACATCTCATCCAGCTCCATCGAACCGAGCACTGTACGGA
TGTTGGTCATGGTCAGGTTGATGATGGCCAGTTCCAGATTGCTGACTTCATAGGCGGCGC
GTGGGGCGTCCACTACCTGGATAAAGCAGACGGCGTCGATGGTGACGTTGGCGTTATCCT
TGGAGATGATTTCCTGTGAGGGAATTTCCAGCACTTGCTCCATCATATTGATCTTGCGGC
CAATGCGGTCCATGAACGGCACTATCAGGTTCAGGCCGGGCATCAGGGTGCGGGTGTAGC
GGCCAAAACGTTCTACTGTCCACTGGTAGCCCTGCGGCACGATTTTGATGCCGGACCAGA
CAACCACCAGCGCAACGACAATCAGAACCGGGATAAATGTCAGCATGTGCTTTGCTCTCC
ATGGTTTTTTCCTGTGGAGAGTGTAACGCAGGATGTAGTGACTGGCGTAGTAAAGTTGCG
GGTGGACAAGGGATTATGCGAACCCGCACGGAAAGCGGGCTGCAATGGCAGGCGGGCGGT
TACATATCCAGTTCGATATCGTCCAGCGGCATACAACAGCAGGGCAGAATTTCGTCCCGT
TGCAGACAGGCCAACGGCGTTTCCCGGTAGGCGACCTTGCCTTTGGTCAGCCGTAACCGG
CAGGCGCCGCAATAGCCGGAACGACACTGATATTCGACCGGCACCTGCTGAGATTCGAGC
ACTTCCAGCAAGGACGTGTGTTCATCGGAGCAGAACAACTGCGCCCCGGAGAGGCGCAGC
GTCACGGTGGAGGCGGTCATCGTGGTTACAGCTGGAAGTCGCTGAGGTCGTCGGTGTTGA
TTTCCGCGTCAATCTGGCCGACCAGGTAGGAGCTCACCTCCACTTCCTGCGGCGCCACCT
GCACGTTGTCCGATACCAGCCAGGCGTTGATCCAGGGAATCGGGTTGGTGCGGGTTTCAA
ACGGCAACGGCAACCCCACCGCCTGCATACGGATGTTGGTGATGTACTCCACGTACTGGC
ACAGGATGTCCTTGTTCAGGCCGATCATCGAGCCGTCGCGGAACAGGTATTCCGCCCACT
CTTTCTCCTGCTGGGCGGCCAGCAGGAACAGGTCGTAGCACTGCTGCTGGCACTCTTCCG
CTATTTTAGCCATTTCCGGATCGTCCTGACCGGCGCGCATCAGGTTGAGCATGTGCTGGG
TGCCGGTCAGATGCAGCGCTTCATCACGGGCGATCAGCTTGATGATCTTGGCGTTGCCTT
CCATCAGCTCGCGCTCGGCGAAAGCGAAGGAGCAGGCGAAGCTGACGTAGAAGCGGATGG
CTTCCAACGCGTTGACGCTCATCAGGCACAGGTAGAGTTTTTTCTTCAACTCATACACGT
TGATGTTCACGGTCTTGCCGTTGACCTGATGGGTGCCTTCTCCCAACAAATGGTAGTAGC
TGGTCAGTTCAATCAGCTCATCGTAGAACCCGGAGATGTCCTTCGCCCGTTTGAGGATTT
CCTCATTGGTGACGATATCGTCAAACACGACAGACGGATCGTTGACGATGTTGCGGATGA
TGTGGGTATAGGAACGGGAGTGAATAGTTTCCGAGAACGCCCAGGTTTCCACCCAGGTTT
CCAGTTCCGGGATGGAGATGAGCGGCAGCAACGCGACGTTAGGGCTACGGCCCTGAATGG
AGTCCAGCAGCGTCTGGTATTTCAGGTTGCTGATAAAAATGTGTTTTTCGTGCTCCGGCA
ATGCCTGATAGTCGATACGGTCGCGGGAAACATCCACCTCTTCCGGGCGCCAGAAGAACG
AAAGCTGTTTTTCGATCAGCTTTTCGAAAATTTCATATTTTTGCTGATCGTAACGCGCCA
CGTTAACCGGCTGGCCGAAAAACATCGGTTCCAGCAACTGATTGTTTTTATTCTGTGAAA
AAGTGGTATAGGCCATGGTTTCTCCAAACAAGCCAACAGCGCGACCCGTAAGGCGGCGCT
GTTAAACTTTTGGCAACCCGAACGGGTTGCGTCGTCTCTGCGTCAGGCGCTATCCCGGCA
AGGCAGCGACGACAGGATTAGGAATATCGTCACGCCGGGGAAATCCACTGTCGCGGATTT
TCCCGGCGTCGAGCTTAGATCTTGCAGGCGCCGCTTTCGCAGCCGTCATCCTGCGGAGCG
GTGTCGAGCAGGTCATCCTGCGCGTCTTCGGCCCCGTCGCGGGTGTTTTGATAGTACAGG
GTTTTCAACCCGAACTTATACGCCGTGAGCAGATCTTTCAGCAACTGGGTCATCGGCACT
TTTCCTGACGGGAAGCGTGCCGGATCGTAGTTGGTATTGGAGGAAATCGCCTGATCGATA
AATTTCTGCATCAGGCCCACCAGTTGCAGGTAACCGTCGTTGGACGGCATGTCCCACAGC
AGCTCATAGGCGTCTTTCAGCGTTTCGTACTCCGGCACGACCTGGCGCAAGATACCGTCT
TTCGACGCTTTGACGCTGATATGACCGCGCGGCGGCTCAATGCCGTTGGTGGCATTGGAA
ATCTGCGACGAGGTTTCAGACGGCATCAGCGCCGACAACGTGGAGTTGCGCAGGCCATAG
GTCTGGATGTCTTTACGCAGCGCTTCCCAGTCATGGTGCAGTGGTTCGCTGCAAATATTG
TCCAGATCGCGCTTATAGCTGTCGATCGGCAAAATGCCCTGCGAATACGTGGTTTCGTTA
AACCACGGGCAGGCACCCTGTTCGCGCGCCAGCTGATTCGAGGCTTTCAGCAGATAGTAC
TGAATCGCTTCGAAGGTGCGGTGCGTTAGGTTGTTGGCGCTGCCGTCGGAGTAGCGCACG
CCGTGCTTCGCCAGATAGTAAGCGAAGTTGATCACGCCGATGCCCAGCGTGCGGCGTCCC
ATTGCGCCGCGTTTGGCGGCCAGAATCGGGTAGTCCTGATAGTCGAGCAGGGCATCCAGA
GCACGCACCGCCAATGTCGCCAATTCTTCCAGCTCGTGCAGCGAACTGATGGCACCCAGA
TTGAAGGCCGACAGGGTACAGAGCGCGATTTCGCCGCTTTCATCGTTGACGTCTTCCAGC
GGTTTGGTCGGCAGCGCGATTTCCAGACACAGGTTGGACTGGCGCACCGGGGCGACCAGT
GGATCAAACGGGCTGTGCGTGTTGCAGTGGTCGACGTTCTGGATATAGATACGGCCGGTT
GAGGCGCGTTCCTGCATCATCAGTGAGAACAGTTCCGCCGCCTTGAGCTGCTTCTTGCGA
ATGCTGCCGTCCTGCTCGTATTTCACGTACAGGCGCTCGAATTCATCCTGATTGTTGAAG
AAAGCATCGTACAGCCCCGGCACGTCGGACGGGCTGAACAGCGTGATGTCTTCGCCTTTG
ACCAAACGCTGGTACATCAGCTTGTTGAGCTGTACGCCGTAGTCGAGGTGACGCACGCGG
TTGCCTTCTACGCCGCGGTTGTTTTTCAGCACCAGCAGGCTTTCCACTTCCAGATGCCAC
AACGGGTAGAACAGCGTGGCCGCACCGCCGCGTACTCCGCCCTGAGAGCAGGATTTCACC
GCGGTCTGGAAATGTTTGTAGAACGGAATACAGCCGGTGTGGAACGCTTCGCCGCCGCGA
ATCGGGCTGCCCAGCGCACGAATACGGCCGGCGTTGATGCCGATGCCGGCACGCTGGGAG
ACGTATTTCACGATCGCGCTGGAGGTGGCGTTGATGGAATCCAGGCTGTCGCCGCACTCG
ATCAGCACGCAGGAGCTGAACTGACGGGTTGGGGTACGTACGCCGGACATGATCGGCGTC
GGCAGAGAAATTTTGAACGTCGACACCGCGTCATAGAAGCGTTTGACATAGTCCAGACGG
GTTTCGCGCGAGTAGCCGGAGAACAGGCAGGCGGCGACCAGAATATACAGGAACTGGGCG
CTTTCGTAGATGTCACCGGTCACGCGGTTTTGTACCAGATATTTCCCTTCCAGCTGTTTT
ACCGCTGCGTAGGAGAAATTCATGTCACGCCAGTGATCGATGAAAGCGTCCATCTGAGCA
AATTCGTCTTCCGTGTAGTCTTCCAGCAAATGGCGATCGTATTTTCCCATTTCGACCATT
TTCACTACGTGGTCGTACAGCTTCGGTGGTTCGAACTGGCCGTAGGCTTTCTTGCGCAGA
TGGAAGATAGCCAGACGCGCGGCCAGATACTGATAGTCTGGGCTTTCGCGGGAGATCAGG
TCGGCGGCGGCCTTGATGATGGTTTCGTGGATATCGGCGGTCTTGATGCCGTCGTAAAAC
TGGATGTGGGAACGCAGTTCTACCTGAGAAACCGAGACATTATGTAACCCTTCTGCTGCC
CAGGTGATTACCCGGTGGATTTTGTCCAGGTTGATGCGTTCTTTACTGCCATCGCGTTTG
GTAACAAGCAGACTCTGGTTCATGTGGCGTAGCACCTGTTTTTTTGACACGTATTTTGTT
TTGCTTGGCTCACCCGTCTTTTTATTCACAAAAAACGCAAATAAAAAAATAGTGTTTTCT
GTCAGAAGTAAACACTATATATAGGGGGTGGGGCGGTTTTTGATAACAAGATAATGTGAA
AATTTCCGCATTGCAAGTGAGCAAAACGGCTTCCTCTTGTGGATAACATAGGGAATAAAT
GTTACAAGCGCGCTAAATCCCAGCCACTGCGCGGCTTCCTTTTCTGTCAACTGCGGTGGG
CGAAAAAATAAAAAAATTGATCAACCGCCGGTTTCTTATCCGACGGCAAAACTATCTGTC
TGATCAAAACCGTGTTTCAGATCATTAATTAAGAATTATCTGAGATTGATATGTCGTCAG
GGGACGGGTATGGCGTGGTTTATGCCTGAAAACTTTTTATCTGGCGATAAAAAAGCCGGT
GGTTTTACCCACCGGCCGGGGTATTGGGAAACTGGGGTGTTCCGATCTACACCTGACCGG
CTCAGCCAAGGTGTGCGGTATGGATCATATAATTGACGTCGACATTGGCGCCGAGCCGGA
AGCTGTCCAGCAGCGGGTTATAGTGCAGACCGATCATATGGCGCTCGCGCAGCGGCGTTT
GGTCCACCCAGTCCAGCAGTTCCGCCGGGCGGATGAACTTTTTGATGTCGTGCGTGCCGC
GCGGCACCATATTGGTTAGGTATTCCGCGCCGACAATCAGCATCAGCCAGGCCTTGGCGT
TACGGTTGATGGTGGAGAAAAAGACATGGCCGCCGGGTTTGACCAGCCGGGCGCAGGCCT
GCACCACTGAGCGCGGGTCCGGCACATGTTCCAGCATCTCCATACAGGTCACCACGTCGT
AGGCGCCGGCATGGGCGTCTGCGTGAGCTTCCACCGTCTCCTGCACATAACTGACCTGAA
TGCCGCTTTCCAGCGCGTGCAACCGGGCTACCTGTAATGGTTCGCCGCCCATATCCAGCC
CGGTGACGCGCGCGCCTTCCCGCGCCATGCTTTCGGCCAGAATGCCGCCGCCGCAGCCGA
CATCCAGCACCTGTTTGCCGAAAATACCGCCGGCGCGTTCGAGGATGTAATTCAGACGCA
GCGGGTTGATGCGGTGCAACGGTTTGAATTCGCCTTCCAGATCCCACCAGCGTGAGGCGA
CAGCTTCAAATTTGGCGATTTCATCGTGGTCGACGTTCGGGGTCGGGACGGATACCTTCA
GCACATCAGGATTGGCGGCGCCTGCGTTTGCGGTGTCTGTATGTATGGTGTCTGTGTTCA
TGGCGTCTGTGTTCATGGAGAGTGATCACCTTTCATCAATATTGACTGGGGCGAGTATAA
CCAGCGGAAAGCGGTTGTTGTAGTCGCTAACGCGTGTTGTCGTTGTTAACGCGTATTGTC
GTCGTTAACGCGTATTGTCGTCGTTAACGATAGCGTTGTGGTTTCTGCGCCTTGTGATGG
CGGTAACGTTGCGGTAACAAACCGCGAGGCACCCCATGAAAGAGGCATCAGGAAACCGGC
GCGAAGTTTCCCCTGAAACCCCGGTTTATGATATGATTTTCCACCTTTTAAAATCGGGTA
GATGTGAATAGAGGGATAACGGCTCCATGAGCGACCTAGCCAGAGAAATTACACCGGTCA
ACATCGAGGAAGAGCTGAAAAGTTCATATCTGGATTACGCCATGTCCGTCATCGTCGGGC
GTGCGTTACCGGACGTTCGCGATGGTCTCAAGCCGGTACACCGCCGCGTGCTGTACGCGA
TGAGTGTGCTGGGTAACGACTGGAACAAGCCTTATAAAAAATCGGCCCGTGTGGTCGGGG
ACGTTATCGGTAAATATCACCCGCATGGTGATAGCGCGGTTTACGACACCATCGTGCGTA
TGGCTCAGCCGTTCTCGCTGCGGTACATGCTGGTGGACGGTCAGGGCAACTTCGGTTCCA
TCGACGGCGACTCCGCCGCGGCGATGCGTTATACCGAAGTGCGCATGTCGAAGATCGCCC
ACGAACTGCTGTCCGATCTGGATAAAGATACGGTGGATTTTGTGCCTAACTACGACGGCA
CAGAACAGATCCCGGACGTGATGCCCACCCGTATCCCGAATCTGCTGGTCAACGGTTCTT
CCGGGATTGCAGTGGGGATGGCGACCAACATTCCGCCCCATAACCTGTCTGAAGTGATTA
ACGGTTGTCTGGCCTACATTGATGATGAAAACATCAGCGTCGAAGGGCTGATGACGCATA
TTCCGGGGCCGGATTTCCCGACCGCCGCCATCATCAACGGTAAGCGCGGTATTGAAGAAG
CCTACCGCACCGGCCGCGGCAAAGTGTATATCCGCGCCCGTGCTGAAGTAGAAGCGGATG
CCAAATCCGGCCGTGAAACCATCATCGTGCATGAAATCCCTTATCAGGTGAATAAGGCGC
GACTGATTGAAAAGATCGCCGAGCTGGTAAAAGAGAAGCGCATTGAAGGCATCAGCGCGC
TGCGCGATGAGTCTGACAAGGACGGCATGCGCATCGTGATTGAAATCAAGCGCGATGCGG
TAGGCGAGGTGGTGCTCAACCATCTGTACTCCCAGACCCAGATGCAGGTGTCGTTCGGCA
TCAACATGGTGGCGCTGCATCAGGGCCAGCCGAAGCTGATGACCCTCAAGGAAATTCTGG
CGGCGTTTGTCCGTCACCGCCGTGAAGTAGTGACGCGCCGCACCATTTTCGAACTGCGCA
AAGCGCGCGAGCGAGCCCACATCCTGGAAGGGCTGGCGATTGCGCTGGCTAATATCGACC
CGATCATCGAACTGATTCGTCATGCTTCGACTCCGGCCGACGCCAAAGCCTCGCTGGTGG
CGCAGGCGTGGGCGCTGGGCGGCGTGGCCGCCATGCTGGAGCGCGCCGGCGATGACGCTG
CGCGTCCGGAATGGCTGGAGCCGGAGTTCGGCATCCACGACGGCTACTATCACCTGACCG
AGTTGCAGGCGCAGGCGATTCTGGATCTGCGTTTGCAGAAACTGACCGGTCTGGAACATG
AAAAACTGCTGGATGAGTACAAGGAATTGCTGGCGCAGATTGCCGAATTGCTATTCATCC
TGAGCAGTCCTGAACGTCTGATGGAAGTGATCCGTGAAGAGCTGGTGGCGATTCGTGAAC
AGTACAACGACGCGCGCCGCACCGAGATCACCCACAACAGCGCCGACATCAATATTGAAG
ATCTGATCTCCCAAGAGAACGTGGTGGTGACCTTGTCGCATCAGGGTTACGTCAAATATC
AGCCGCTGAGCGACTATGAAGCCCAGCGTCGTGGCGGCAAAGGCAAATCGGCCGCCCGCA
TCAAGGAAGAGGATTTCATCGATCGGCTGCTGGTGGCGAATACCCACGACACCATCCTGT
GCTTCTCCAGCCGTGGCCGTCTCTACTGGATGAAGGTTTATCAGCTGCCGGAAGCGAGCC
GTGGCGCCCGCGGTCGTCCGATCATCAACCTGCTGCCGCTGGAGCAGAATGAACGCATTA
CCGCCATTCTACCGGTACGCGAGTACGAAGAGGGCATGAACGTGTTCATGGCCACGGCTA
GCGGCACCGTGAAGAAGACCGCACTGACCGAGTTTAGCCGTCCGCGCAGCGCCGGTATCA
TCGCCGTTAATCTCAACGAAGGCGATGAGCTGATTGGCGTCGACCTGACCGACGGCAGCA
ACGAGGTGATGCTGTTCTCCGCCGAGGGCAAGGTGGTGCGTTTCGCCGAATCGGCTGTGC
GTACCATGGGACGTACCGCTACCGGGGTGCGCGGCATCAACCTGCAGAACGACGATCGGG
TGGTGTCGCTGATTGTGCCGCGCGGCGAAGGCGATATTCTGACTGTGACGCAGAATGGCT
TCGGCAAGCGTACCGCCGTCACCGAGTATCCGGTGAAATCCCGTGCCACCAAAGGCGTTA
TTTCCATCAAGGTGAGCGAGCGCAACGGTAAAGTGGTCGGCGCAGTGCAGGTCGATTCCG
CCGATCAGATCATGATGATCACCGATGCCGGTACGCTGGTGCGTACTCGTGTATCCGAGG
TCAGCATCGTGGGCCGTAATACTCAGGGCGTGACGCTGATCCGTACCGCTGAGGACGAGC
AAGTGGTCGGCCTGCAGCGCGTGGCTGAACCGGTGGAAGACGATGAACTCGACAGCGTGG
TGCCGGTTGACGGCGAACTGCCGGAAGAGGACATCGATGAACCGGAGAACGATGACGATA
CGTCGGCAGACGATGAATAACCCTTTCATCCGTCGGTGATGACCTACCAGAGCCAGCGCC
CAACGCGCTGGCTTTTTTTATGCAGGATCGGTACTGTATCGACTGATCCCGACCTGATTT
TCCCGTGCTGACAACCTTTACGGTATGCCTTTGAAAGTTATCGCTTCTTTTCAGACCACC
CTTAAAGTCTCCCGGTATATGTTCCGGGTGCTGGCGACCACGCTGTGGATTCTGGGCGCA
CTGATTTCGGTTTTTTACGTGAACAAGGAACTGAATCAACGGGAATCACATCTGCGACAG
ATTTTCTCCCTCAATTTCGAACAATCGCTGGGATATATTCGTCATACCACCGATGTGGCG
CGCGAGCTGCGGTACATTGCCGCTAACCGATTCAGCGCGCCTGTCGCGCCACGGGAACGC
GGCGCCGCCAAAAAGACGCCATTCTCTATTTACCCGCTGTCGTCCACTTTTAACTGCGGC
GAACAGTATGAGAAGAACCCCGCGCAATTACAGTCGCTGACCGGTTTTTTTGAACAATGG
CATGATGATTTTTCGTCGGTTTATGACCTTAATCGCATCTTTTTTGTCGACAGCAGTCAG
CAGTGTATTGTCGATTTTGGCATTCGCAATCAGTCGCTGGATAGCGACAGCCTGATGAAG
AGCGTGCAGGAGCGGTTGCAGAATCAGAAATCCAATCGGGCGGGGAATCGCCGCGAAGAG
AGCCTGTTTTGGGTGATGCCCGGCCCGACGCCGGACGCGGGGTATCTGTACGCGCTGACG
CCGGTGTATGTGGATAACCATCTGGTGACCATGATGGGGATCGAACAGACCATCCGGCTG
GATGACTTTATGTTGAATGGCGACCTGCCGTTCAGTGTCAGATTACTGGATCAGAATGAC
CGGGTCTTGCTGCAGTTTACCGACAGCCAGTTCGGCAATAGCCTCAGCCATTACCCTGAC
TCGAACAACTACTTTGGCTACAGCGATGGCTACGGGGCCTTGTTGATGAAAAAGGCGCTG
CCGCCTACGTCGATGACCGTGGTGTATTCGCTGCCGCTGGAAGTGATTCTGATGTCGCTC
AATACGCTGATCATCAATATTGCGTTGTTGAATCTGGCATCGGCTATCTGTCTGTTTTTA
CTGACCCGATTGTTTGAGCGTAAAATTTTCCTGCCGGCGGAGCGCAACGCGTTCCAGTTG
GAAGAGAACGAACAGTTTAACCGCAAAATTGTGGCGTCGGCGCCGGTAGGCATCTGCATT
CTGAGGATCAGCGACGGCACCAATATCATCAGCAACGAACTGGCGCATAACTACCTCAGC
CTGCTGACGTATGAAGACCGGGTGCGTATTGTGCGCATCATCTGCGAGCAGCAATCCAAA
TCGCTGGATGTGGTGACCGGGCGCAATCACCATCTGCAAATCAGTTTTGTACACTCGCGC
TATCGTAACGAGAATGTGGCCATCTGCGTGCTGCTCGACGTCAGCGCCCGTGTGCGAATG
GAAGAGTCATTGCAGGAAATGGCCAACGCCGCCGAGCAGGCCAGCCAGTCCAAATCGATG
TTTTTGGCGACAGTCAGCCATGAATTGCGCACACCGTTGTATGGCATTATCGGCAATCTG
GACTTGCTGCAAACGAAATCGCTGCCATCGGATGCTAACCGGCTGGTGACGGCGATGCAA
AACTCCTCGTCGCTGTTGCTGAAGATCATCAGCGACATTCTTGATTTCTCCAAGATCGAG
TCGGAACAGCTGAAGATCGAGCCCAGTGAATTCGCGCCGCGCGAGGTGATAAACCATATC
GTGAGTAACTACCTGCCGCTGGTGGTGAAAAAACGGCTGGTGCTGTATTGCTATATCGAT
CCTAACGTCCCCTTCCGGCTGCTGGGCGATGCGGTGCGGTTGCAGCAGGTGTTGAGCAAT
TTGCTCAGTAATGCCATCAAGTTTACCGATACCGGCTGTATCGTGTTCCAGGTGGTGTGC
TGCGATGACGGTTACCTGGTGTTCAAGATGCGGGATACCGGCGTCGGTATCGATACCCGC
GCGGTGATGAAATTGTTTGATCCCTTCTTTCAGGCCGGGACCGGGGTTCAACGCCATTTT
CAGGGCACCGGGCTGGGGCTGGCGATTTGTGAAAAGCTGGTCAGCCTGATGGATGGGGAC
ATCACCATTGAATCCGAACCGGGGCTTGGCAGCGAGTTCGGCATTCGCATTCCGCTTTAC
CGCGCCCACTATCCGAAGACGTTGCAGGTGCCGGATTTTCAGGGGAAAACCTGCTGGTTA
CAGATTCGCAATGCGCTGATGGAACGCTATCTTCTGGGCTTGCTGAATGCCTGTGGTCTG
GATGCGCAGCGGTACGAAGAAGGACAGCCTGTCGATAGAGATGACGTGGTGATTTTTGAT
CATGTGCCGGATACGTTGCCAAATGCGCACGCCTGTGTGGAGATTAGCGGCATGCAGGCT
GGCGCCGCACAGGAGGTACGGGCAGGTTACTGGCTGCACAGTACGGCAGCATTGCACGAA
TTGCCGGTGTTGTTGCAACGTATTTATCGGGGTGAGGATGAATTGTCCACGGCGGCGCTG
TCCTTGCCGTCAGTCAGTTACAATCGCAGCGAAAATGGTGATGTTCGCCTTCTGGTGGTG
GATGATCATCCGATTAACCGCCGTTTGCTGGCCGATCAACTCGGTTCGCTAGGGTATCAG
GTCATTACGGCCAATGACGGGCTGGATGCGCTGGACGTGCTGGCGAAAAATCCGGTGGAT
ATTATCCTTACCGACGTCAACATGCCGAATATGGACGGTTACCGTTTTACCCAGCGGTTG
CGGGAAATGGCGCTGACTTTACCAGTGATTGGTGTCACCGCCAATGCGCTGGCGGAAGAG
CGGCAGCGCTGTCTGCAGGCCGGTATGGATAACTGTTTGTCCAAACCGGTGACGCTGGAT
ACGTTGCAGCAGTCGTTGTCGTATTACAGCAATTTGGTCAGGCAAAACAAGTCGACTCAG
GGGTAAGTCAGGCCGGCTTTGGCGGGGAAGGCCGGCGAGCAGGTCACCCCGTTCGCCGGC
AAGAGAATTACTCTTTGTCAGACGGCGACACGCCGACCGAGGAGAGGTAGTTCAGCAGGG
CGATATCGTTGTCCACGCCAAGTTTGGTCATGGCCGATTTCTTCTGGCTGCTGATGGTCT
TGATGCTGCGGTTGAGTTTTCTGGCGATTTCAGTAACCAGGAACCCTTCGGCAAACAGGC
GCAAAACCTCGCTTTCCTTGGGGGATAGGCGCTTGTCGCCATAACCGCTGGCGCTGATTT
TTTCCAGTACTTTGCTGACGCTTTCCGGTGTGAATTTTTTGCCTTTCTGCAACGCGGCCA
GCGCTTTGGGCAGGTCGGTTGGCGCGCCCTGTTTCAGAACAATCCCTTCGATATCCAGTT
CCAGCACGGCGCTGAGAATGGCCGGATTATTGTTCATGGTCAGTACAATGATCGACAGGT
GCGGGAAATGGCGCTTGATGTATTTGATCAAGGTAATGCCGTCGCCGTATTTATCCCCCG
GCATGGATAGATCGGTGATCAGGACATTGGCGTCCAGTTTGGGAAGATTGTTAATCAGGG
CTGTCGAGTCTTCGAATTCACCCACGACGTTAACCCATTCGATTTGTTCCAGCGACTTTT
TAATGCCAAACAAAACAATAGGATGGTCGTCTGCAATAATTACGTTTAGATTGCTCATTG
TTTTTTACTCATATTGTTGGCCACCGGGCTGCAGCAATGCTGTGACAAAGCCTTCGATCT
GCTGAAGGTTGGTTTCTATCTGCGCACGATCCTGGGTGGTAATAAGCTTTTCCAGCGCTT
CACATAACTGCTTGCCGGGATGAAGATTCAGCATGGCAAAGACACCTTTCAGGCGGTGTG
CTGTTTGCGCAAGTGACAAAAAATCGCCGTCTTGGGTCTCAGTATATAGTCTCTTTAGGT
CCTCCGGTACTGTATCAACAAACAAGGAATAGTAGTCACTGTTGCGTAACTGACGGACAT
AGAAGCCGATATCGTCCTGTTCTTCAGGCAGGGTATCGTCCGGAGATGTCTCCAGTTGTT
GTTCGATCAGTTTCAGCAGACCTTCCAGTAGTAACTGGCTGATATTGTAGTTGGTACGCA
GGCGGCGATGCCCCAGCGGCACCAGCAGAGTATCGTCACTGGTCACCAGCAAGGTACCGT
CGGCCATCCGGCTGGGATTGTCGGTAATAGTGATTTCCGCATCCTGACTCACCAGTCGTT
CGTCATATACCACGACATCAGCACCCCAGTTACTCACCATGCGGCTTACAATGGTGCGTA
CCTCATCCGAGGTAATGTTCAGGAGTAGCGTGATGTCGTCCAATAATTTTTCATCTTCTT
CCGCAGGCAGCGGGTCCGGCTGCATTTTCAAGGTCAGCACGTACTGGGTGCCGAGCCCTG
GTCGACTGTTGATTTGCAGTTGACCCCCCAGTTTGTTGCAGAGTTGATTGCATAGAAATA
GGGTTAATCCGGAATTGTGCCGGAAGCGATCGGATAGCGGCGTCGTAGCGAACGGGTGCA
CCAGATTGTCCCGTTCCATACCGGAAATATCGGTGCCGGTATCGCTGATGCGGATCAGCA
ACTGCTCAGGAGAATGCACCGAAGGCTCGCAGGACAGGGTGATCTTGCCGTAGTCGGTAT
TCGTGATGGAGTAATCCAGCAGCAGCGACAGGGTTTTCTTCAGCAATTCGCTGTCGCCCA
GATAGGTCTGGCGCGGGTCGAGCTTGTAGTGATTGAACAGCTTTAGCCCTTTTTGCTGGA
TGCGCGGCAGCAGTTCCAGCATCAAATCGTCAATCAGCGTCAGTGGTGAGAACGAGTCAT
GGACCAGATGCCATTCCACCGTTTCCAGCCGCGCCTGTAGGGCGATGTTTTCCATCAGAC
GGATGGCGCCGCTGGTTTCGGCAATCAGTGCCTGAACCGTTTTCTGCTGCTCTGGCGGGT
TATCGGTTTTGCGCAGCGTCAGCGCCAACTGGTGTACGGCGGACAACGGTTGCTTGAACT
CCTGGCTCAGGTGGCGGAACAGGCGTTTGCGAACCGAGACGTTTTTGTCGAATTCCCGCT
GCGCCAGTTGCAGTTTTTTGGTAATCAATATTTCCTGATCCTGTTCGCGCAATAGGAACA
GGCACAGTGATGGCGTGTGCTGACTGTGGAAAACGCGCACCTCGTACATCTCATTGTCCA
CCGTGGCCTGAATGACGCCCTGATGTTCCTCCGCCAGCGTGGAGATTTTTTTCAGGCTGA
GGTGTGGGTATAACCTTTCCGCCAGCGCGTTCGCCACCATCACTTTGTTATTGCTGAAAT
CGTAAACCAACACCCCTACCGGGATGCGGCTGACGATCTCGCTGTACATCCGTTGCTGTT
CTTTCAGGTGGTGTGACAGGTCATCCTTCGGCCGGGCGTAGTAGCGCCGCAACGCGTAGA
ACCCCATCAACGAGAGAGACAGCAACGCCAGATTGAGCACAATCACCCAGATATTGTTGC
GCAGCATATCGGTCACCAGCCGGCCCAGCGGAATGGCATACACCAACTTGATCGGTGAGT
TCATCAACTGGGCTGAGATTTCCAGCAGCGCGCCTTCGCGGTGAATATCGGTGGGGATGT
CGTTGTCCGCGCTGGCGTCAGCGTTTACCGGCGGTGTCTGCTGGCGCAGCATGAAACTGT
CCCGCGACATATTGCGCGGGATCAGATCGTTGATCGACAAGTCGAACGCAATGACGGTAG
CCAGATGCCCAGGCTGATTGAACGTCGTGCGCAGGGTAAAATAATAGTCGTTGTAAAAAC
GCAGCTTGCGCAAGGGAGAGAAGCTTTCTCGTTCATCCAGCGTATTCGCCTGCTGTAGCA
TCTCGGTTTTGCGCGACTCCACCATCGACGAGAGGTAACTGCCGCGGAACTGTGACGAAA
TATCTTTCAGCGGCTGGGTGGAAACCATGGTCAGACTGTTGTCCAGCCCGTTGAGGTAGT
ACATCGAGTAGATATCGGTTTTCGCGCCCCACAATACGTCCAGATATTGCGATATCCGGT
GCATGGCGCCGAGCGTGGTTTTGTCGTGCGGCCCAAAAATCAAGGCATCCGTTTTGTGGC
CGCTTTTCTCGACATAAAACACATTCGGCATCAGCGTAATCAGATTGACGTTGGGAGTGT
CGGGCTGTGTCGGATCGCTGATCAGCGTTTTGTAGATTTGATCGGTGAAGAAGCGGTAGG
CGTCGATGCGCTTTTGCATTCCTTCCGCAATATCCGTCAGGGCGGATTTTTTCTCCGTCA
TCCAACTGTTGACGTAGTTATAGCTGTAGGCGCCGGTCATCAGTAGCAGCAACAGAATAA
ACAGCAGGAAAAAACGCACGATAGCCGCAGGCATGAAATCAGGCTCCTGATGAACGGGTA
AGAGGACGGATACTGAGGCTGACAACCAGCAGCAACAGCGCGACAAGGCCCAGAGCCAGC
GACAGGCTGCTCCATTGAGCAATGAAACCGAGCAGCGCCGGACCGGTCAAAATACCGGTA
TAGCCGAGAGTGCTGACTGAAGCAACGGCCAGCCCGGCGGGCATGATCCGCTGTCTACCT
GCCGCCGAGAACAGAATCGGCACCACGTTGGAGGCGCCAAGGCCGACCAGGATAAAACCC
GCTATCGCGGTCATCGGGTTATCCACCGCAATCGCCAGCAGCAGGCCCAGTGCGGCGCAC
AAACTGCCGCCGGCTGCCATGACGTAGCGCCCCAACTGTTGCGTTAGCCGGTCGCCAGTG
AGACGCCCCAGCGTCATGGCGATGGAAAAGGCGGCATAGCCAACGCCCGCCAGCCGCGAA
TCAAGCCCGCGTTCGCCGCTGAGAAACAGCGCGCTCCAGTCCAGTATCGCACCTTCCGCC
AGAAACATAATGAAGCAAAGCGCGCCGATGGTCATCACCACGCCGCGTGGCCGTACAAAT
AGCGGAGAGCGTTCGGCGTGACCCGATCCATGCAACAAATGGCGATGCGTGCCGCACAGC
AGCAACAGAAGGAGCAGAAGCACTATGATGATGATCGCCCACAGCGGCGAGCAGCCAAGC
CACAACAGACCGCTGACGCCGCCTGCACCGGCGATGCCGCCGACGCTGTAAAACCCGTGA
AACCCGGACAGCATAGCCCTTTTGCTGGCCTGTTCGACCACCACCGCCTGAATATTCATG
GTGACATCCAGCAGACCTATCGCCGCGCCGAACAAGAACAGCAACACCGCCATAGCGGGT
AATGTGGAAACTTGCGTCAGGGCGGGCAACACCACAAACAACGGCGCTGCCGCGGACAGC
ATTACCCGGCGGCATCCCAGGCGCGCACTCAGCACGCCGGCCAGCGGCATGGCGGTCAGT
GAGCCGATGGCAATCATCAGCAGCAACATTCCCAGCGAAGCGTCGTTGATGTCGAGGCGG
GACTTGGCGTACGGCACCAGCGGCGCCCAGGCCGATATCGCCGCGCCCGTGATGAAAAAC
ACCGTCCGTGTGGCGAAATGTACCGCTTTGTCGTCCAGTCGCTGTGACTGGCCAGGCATG
GAGGAACTCAAGGTTGAACTCATTGCTGAATAACTATCGTCGTTGAACCTGACAGAGGGG
TATTTTTACCACAATTGCGGCGTTTTATCGAAAGAGGATGTGCATTGCCGACAGAAAATG
CGGGAAGGGTTCCACAATAAGCGCGCAGATAAAAAATGCCGGGACAAGCCCGGCAATAAG
AAGGTAATTTATGATAAAGCGGAATGAAGAATTTGATGATAGCGAGAGAAATTCTAGAAC
TGTCGGTCGTAAGAATTTTGTCACTTAATGCTAATTTCATCGGGTTGCTTTTTCATTCTG
TGCGGTGAGCAAGATCAGAAAATATAAACGAGATGACATTATTGTTGATAAAGTAATATC
GCCATCCGGCCGGAGTTATTCGCCAGGCGCCGTGCTGCCTGGTCTGGCGTCCATTAGGCC
AGGTATGTCGGCATGACAATACATTACCTGTAATTATCCTTCGTCAAAAAATAAAATAAA
AAGCGACGAAATTTTTTATACAGTGAATACTTTTTATGGCACATACCCAAAATAATCTGA
GTTGCAGGACAAAACGCATTGCGTTTTGAATAACGCCACGCGTTGGCCCTTCAGGGCAAG
ACTCATTATGAGTCTTGTAACGCGGCGACGCAGTGAATCCCCAGGCGCTTACACCAGTAA
GTGGCTGGAGTGAGCGAGGAAAGCCAACGCATCGGCAACGTGAAGTATGACGGGTATAAA
CCTGCAAATAAAAAGGCATGATAAAGAATAATCTAAACCCTGTTTTTATTGTGGATTAAG
TGTGGGGTTATTTGGCGTCTTGATACCCAAGGCTGGAAAGAAAAATTATCGCAATCGTTT
TGGGGTTGCCTGCCGCAATTTGAGATAAATCACCCTGGACCTGCTACCGACCTCTGCGCG
CGTTATTCAGCTGCGGGCGCGTTCGGTTCGCCGGTGGACGGCCGGGGAAAGGCCCATGCA
TGGAAATAGCGTGTGGGCAAGCGGGTTATTCCGGGGTAGATATCAAGCTAATGACTTTTT
TTTTGTAGGGATAGCCCCGTATAATTCCCTACTTTCAGTTAGGCTATGGGGTGAATGTGC
AGCAATTCTCTGACCTGCTGCGCCAGATGCATCAGGCGCTCAACGAACCCTTGCCTGAGC
AGGCGGGCTTTCATGCAGTCACGCTGACCATGTCGTTGCAGGACAGCTCGCCGTTGCTGG
CGTGGCTGGCTTCGCAGCCCGTTTATCCGCAGTTTTACTGGCAGCATCGTCAGGACGATG
AAGAGGCGGCGGTGTGTGGTCAGGTGCGTGTGTTTGGCGATATCGCGCACGCTGAAGACT
TTCTACAACGTCACGATGTGGATGACAGCGTACGTCTCTGGGGGTTGAATGCGTTTGAAC
AGCATCCGGTAGCGGAGACCCATCCCGCCGCGTTTCTGTTTCTGCCACGCCTCGCCCTGT
TGCGGCAGGGGGCGTTCCTGCGTTTGCGAGTCAATCTGTGCAGTGAGACCTCGTTGCGCG
ATGATGCGCGCGACGCACAGGATTTTCTGCGCCGGCTATTGCCGCCGCAGCCGTTGCCGG
CGCTGCATACCCGTATAGATGCTACATGCCATTGTCCGGATCGTCAGCAGTGGGGCGCGT
TGTTGCGTCTGGCGCTGGCGGACATTGCAGCTGGGCAGATGGAAAAAGTGGTGCCGGCCC
GAGCCTCGGTTCTGTCACTCGATCGGCCATTGCGGGCGACCACGCTGATGGCGGCCAGCC
GGGCGGCCAATTACCGCTGTTATCATTTTATGTTGGCTTTCGCGCCGCATCAGGCGTTTC
TGGGTTCCAGCCCTGAGCGGCTCTATCGGCGGCGACATACCCGTCTGGAAACGGAAGCGC
TGGCCGGAACGGTAGCCAGCGATCGTGATGATAACAAAGCCGCCGTGCTGGCAGACTGGC
TGATGAATGACGTAAAGAACCAGTGTGAGAACATGCTGGTGGTGGACGATATCTGCCAAC
GCCTGCATCAGGCGGCGTTGACGCTGGATGTGATGCCGCCGGAGATCGTCCGCCTACGCA
AGGTGCAACATTTGCGGCGAACGATTCAGGCAACCCTGCGCAGCGGTACGGATAGCGAGT
GCTTGCATCTGCTGCAGCCGACCGCTGCGGTGGCCGGGTTGCCGCGCGCCGCCGCGCGTG
CGTTTCTGGCCCGGCATGAGCCGTTTCACCGTGGCTGGTACGCCGGCTCGGCGGGGTATT
TGTCGCGTCAGCAGTCTGAATTCAGCGTAGCGTTGCGATCCGCCAGCGTGGCGGATCGGC
AACTGACGCTGTATGCCGGTGCGGGCATTGTGGCGGGATCTGATCCAGAACAAGAATGGC
AGGAACTGGAAAACAAGGCCGCCGGACTGAGGTCGTTGCTGGAAGATGCTATTTCATAGC
GCGATTTATTGCCTGTTACTGGTTTACATCAAAGTTGGCCGGATGAAAAAAAATATAATT
ATTGCCACAACCCGCAACCGGAGTTGTTGAGTCGATCATGTCCACACATATTTTTAACCG
CCGCTGGGCAACGGTAATCGTTGAGGCGCTCAGCCATCAGGGTGTCCGTCATATCTGCAT
TGCGCCGGGCTCGCGTTCCACACCACTGACGCTGGCGGCTGCCTCGCATCCGGCGCTGGT
CTGTCACACCCATTTTGACGAGCGTGGTCTTGGTCACCTGGCGTTAGGGCTGGCCAAAGC
CTCTGGCGAAGCCGTGGCGGTGATAGTGACGTCCGGCACGGCGGCGGCCAATCTCTATCC
GGCGATTATTGAAGCTGGGCTAACCGGCGAGCGGCTGGTGATACTGACGGCGGATCGCCC
GCCGGAGCTGATCGACTGCGGTGCCAATCAGGCGATTCGGCAGCCCGGCATGTTTGCCTC
GCACCCGACATTAACGCTCAATTTACCGCGTCCCACTTGTGATATTCCGGCCCGCTGGCT
GGTTTCCGCCCTCGACAACGCCCTGAGCGAGCTGCGCCACGGCGCGCTACATATCAACTG
CCCGTTTGCCGAACCGTTATATGGCGAAGATGATCCGGCTGCCTTTCAGGATTGGCTGCA
GGCGCTGGGCGACTGGTGGCACCAACCACAGCCGTGGCTGCAGGATGCGCGTGCGACGCC
GGTAATAACGATGCAACCGGACTGGCCGCAATGGCGGCAACGGCGCGGCGTGGTGATCGT
TGGACGGGTGCCTGCGCCGGCCGGAGAGCAGATCGCCGCCTGGGCGCGGCAGCTTGGCTG
GCCGCTGATGGGCGATGTGCTGTCGCAAACCGGTCAACCGCTGGCCTGCGCCGATTTGTG
GCTTCAGCATCCGCAGGCAGAAACGCTGCGTCAGGCCGAGATCGTGGTGCAGTTTGGCGC
CAGCCTGACGGGCAAACGCCTGCTGCAGTGGCAGGCTGCGGCGACGCCAGACCAATACTG
GCTGGTCGATAGCCTGCCGGGGCGGCTTGACCCCGCGCAGCATCGCGGCCGTCGATTGGT
GGCCGGCATTGCCGACTGGCTGGCGGCGCATCCGGCTGTTGCTCAACCTGGTTGGGCGCC
AGAGGTGGAAGCCTGTGCGGAACGGGTTATCCGACAGGTGGCTGCCCGCTTGTCCGGCGG
TTTCGGCGAGGCGCAGCTGGCGCATCGCGTCGCCGAGCTGCTGCCGCCGGAAGGGCAGTT
TTTCGTCGGCAACAGCCTGACGGTCAGGCTGGTGGATGCGTTTGCCCGTCTGCCGGCGGG
GTATCCGGTGTACGCCAACCGCGGCGCCAGCGGCATTGACGGCCTGCTGTCGACGCTAGC
GGGCGTACAGCGCGCCAATGTCCGGCCGATGCTTGCCATCGTCGGCGATCTGTCGGCGTT
GTATGACCTCAATGGGCTGGCGCTGTTGCGTCAACCGCCTGCGCCGCTGGTGCTGGTGGT
GGTGAACAATGACGGCGGGCAGATTTTTTCGCTATTGCCGACGCCCGAGGCGCAGCGCGA
AGCCTTTTACTGTATGCCGCAGCAGGTGGATTTTCGCCATGCGGCGGCGCTGTTCGGGCT
GCGTTACGCGCGGGCGCAGCAATGGTCTGACGTGCAGGACGCGGTAAACGCCGGGTGGCG
GCAGGGCGGCACCACGCTGCTGGAAGTGGTGGTGGAACCCAAAGCCGGCGCCGAAACGCT
GCAACGGCTGTCGGCCGAGGTGCCGTCGTGGTGATGCACTGCCGTCGGGTTGGTCAGTCT
CTGCCGGGGCAGCCCTGGCTGGTGATGCTGCATGGCCTGCTCGGCAGTGGCGAAGACTGG
CAACCGGTGTTGCCGTATCTGGCTGACTTGCCATTGCTGCTGGTGGATTTACCCGGGCAT
GGCGCGTCCCGGTCGTTGCCGGCGGTGGATTTCGCCGACGTGAGCCGACAACTGACCGCG
CTGCTGGTGCAACAGGCGGTGACCGATTACTGGCTGCTGGGGTATTCGCTGGGCGGGCGT
ATTGCTATGTATCACGCCTGCCAGGGCGACGCTGCCGGTTTGCGGGGGCTGCTGGTAGAA
GGCGGGCATCCAGGGTTGGCGTCGGCAGGAGAGCGCGACGCACGGCGCCGGCATGATGCC
GATTGGGCGCGGCGTTTTCGCCATGAACCGCTTGATAGCGTGCTGCCGGAATGGTATCAG
CAGCCGGTTTTTGCCCGCCTGTCGTTAGCGCAACGCGACCGGTTGATTACCTTACGGCGC
GGCAATCACGGACCGGCGGTCGCCGGCATGCTGGAAGCGACCTCGCTATCCCGCCAACCT
TGTCTGGTTGACGCCCTGCGGCAGCTACAGGTGCCGTTCGGTTACCTCTGCGGCAGTCAG
GACACTAAATTTCAGGCGCTGGCCGCACAGCATCGTTTGCCGTTGCTGAGTGTGGACCAC
GCCGGGCACAACGCTCATCAGGCGAATCCGTCGGCGTATGCCGAACGGATTCGTCAGTTT
ATTTCGCATCCCGAAAGGAAGATTCAATATGCTTTATCCCAGTGAAGAACTGCTTTACGC
ACCGGTAGCATGGCACGATTGCAGCGGGGATTTTGTCGATATCCTTTATCACAAGTCGGC
CGACGGCATCGCCAAAATCACCATCAATCGTCCTCAGGTGCGCAACGCGTTCCGCCCGCA
AACGGTAAAAGAGATGATTCAGGCGCTGGACAACGCCCGTCATGACGACGGCATCGGCGT
GATCATCCTGACCGGCGCCGGCGAGAAAGCGTTCTGTTCCGGCGGCGACCAGAAAGTGCG
CGGCGATTACGGCGGCTACAAAGACGACAGCGGCGTTCATCATCTCAACGTGCTGGATTT
CCAGCGTCAAATCCGCACCTGCCCGAAACCGGTGGTGGCGATGGTGGCGGGTTATTCCAT
CGGTGGCGGCCATGTGCTGCACATGATGTGCGATCTGACCATTGCGGCGGAAAATGCCAT
TTTCGGTCAGACCGGACCTCGCGTCGGCTCCTTTGACGGCGGCTGGGGCGCGTCGTATAT
GGCACGCATCGTCGGCCAGAAAAAGGCTCGCGAAATCTGGTTCTTGTGCCGTCAGTATGA
TGCTCAGCAGGCGCTGGATATGGGGCTGGTCAACACCGTGGTGCCGGTGGCGGAGCTGGA
GCGCGAAACCGTGCGCTGGTGCCGTGAAATGCTGCAAAACAGCCCGATGGCGTTGCGTTG
CCTGAAAGCCGCGCTGAATGCCGACTGCGACGGTCAGTCCGGGTTGCAGGAACTGGCCGG
CAACGCCACCATGCTGTTCTACATGACGGAAGAAGGGCAGGAAGGCCGCAATGCCTTTAA
CGAAAAACGCCAGCCCGACTTCAGCAAATTCAAGCGGAATCCCTGATGCGTCAGGCCATC
CTCTACCGTTACAGCGTGCCGATGGACGCCGGGGTGGTGCTGCGCAACCAACGCCTGAAA
ACCCGCGATGGGCTGCTTATCCGCCTGCGTGACGGCGAGCGGGAAGGTTGGGGCGAGGTC
GCGCCGTTGCCGCAGTTCAGTGTGGAAACGCTGGAGGAGGCGTCCAGCGCGGCGCAGACG
CAACTGCAAGCCTGGCTGTCAGGGCAGGAGCCGGACGAGTGCGGCTTGCCCTCGGTCGAT
TTCGGCGTTAGCTGCGCGCTGGCCGAATTGTCCGGCCTGCTGCCCGACGACGCGGACTAT
CGTAAGGCGCCGCTGTGCAATGGCGATCCGGATGAATTGTTCGCCATGCTGCAAAGCCTG
CCCGAGCCGGTGGCGAAGGTGAAGGTCGGGCTGTATGAAGCGGTACGCGACGGCATGATC
GTCAACCTGTTGCTGGACGCGCTGCCCGAACTGCGCTTGCGGCTGGATGCCAACCGCAGC
TGGACGCGAGCCAAAGCCGATGGATTCGCCCGCTATGTGACGCCGGCCTATCGTTCCCGC
ATCGCTTTTCTGGAAGAGCCCTGCAAAACCCGCGACGAGTCGCGCGATTTCGCCCGCGCT
ACCGGTATTGCCATCGCCTGGGATGAAAGTGTGCGCGAGCCGGGATTCCGAGTTGAAGCG
GAACCGGGCGTGGCCGCCATTATTATCAAACCTTCGCTGACCGGCAGCCTGAACCGCTGT
CGTCAACTGGTGGAGCAGGCGCATCAGGCTGGCCTGACCGCGGTGATCAGCTCGGGCATC
GAGTCCAGCCTTGGGCTGACGCAGCTGGCGCGGCTGGCGCGCTGGCTGACGCCGGGCGTT
CTGCCGGGGCTGGATACGCTGGATCTGATGCAGGTGCAGGTGGTGCGCGCCTGGCCTGAC
AGCACGTTGCCGTTGATCGCGGCGGATCGTCTGGAGCCGATATGGCAAGACTGACCGACT
GGCCCTGGCGAAGCTGGGCCGCGTCTCAGCCGATGGCGCCGGCGCTGATGGACGACGACG
GGATCTGGAGCTGGCAGCAACTGGCGAATCATCTTAATCAACTGGCGACCGGCTTCGTTC
GTCAGGGGGTGAGGCCCGGCATGGGGGTGGCGCTGCGCGGTAAAAACAGCACCGAAATGC
TGTTCTGTTATCTGGCGCTGTTGCAGTGCGGGGCACGCCTGTTGCCATTGAACCCTCAAC
TGCCCGATACGCTGCTGAATGCGTTGCTGCCCGCGCTGAATATCGAGTATGGGTTGAGCG
GGGATGGCTATGCGTGGCCTCAGAACATCATTGCTCTGAGCCGGTCGACGTTATCGCCGG
ATGATGTGCTGCCGGCATTGCCGTGGGAAGCGCAGCGGCTGGCGACCATGACGTTGACGT
CCGGTTCCAGCGGCATGCCGAAAGCGGCGGTGCATACCTGCGAGGCTCATCTGGTGAGCG
CTGAAGGCGTACTGGCGCTGATGGCGTTCAGCGCGGGCGATCGCTGGTTGCTGTCGCTGC
CGCTGTTTCACGTGTCCGGACAGGGGATTGTCTGGCGCTGGCTGGCCGCTGGGGCATCGC
TGGTGGTCAGGCCGGATCAGCCGTTGGATGTCGCCTTGCGAGTGTGTACTCACGCTTCGC
TGGTTCCCACCCAGCTTTGGCGTCTTCTGTCGCAGAACCGCTCTCCGATCAGCCTGCGGG
CGGTGCTGCTGGGCGGTGCGATGATCCCGGCGGAGCTAACCCGACAGGCGGAAGCGCGGG
GCATCCGTTGCTGGTGCGGCTACGGCCTGACGGAACTGGCGTCCACGGTGTGCGCCAAGC
GCGCGGATGCCGGCGGCGGCGTTGGGTGACCGCTGGCGGGGCGCGAGATACGGCTGGGGG
GCGAAGAGATTCTGCTGCGCGGCCGCTGTCTGGCGGTGGGATACTGGCGCGAAGGCGGGG
TGAGCCCGCTCACTGATGCGCAAGGCTGGTTTCATACTCGCGATCGCGGTCAGTGGGATG
GACATGAATGGCGAATTCTGGGGCGGCTGGATAATCAGTTCTTCAGTGGCGGCGAGGGGA
TTCAGCCGGAAGATGTGGAAGCGGTTCTGCTACAGCATCCGGATGTGACCTATGCCTGCG
TGGTGCCGGTGGATGATCCGGAGTTCGGCCAGCGCCCGGTGGCGGTCGTCGAAGTAGAAA
ACGCCTTGCCGTTGCCCCAGTTGGTCGCATGGTGGCAATCCCGCCTGGCGGGATTCCAGC
GTCCGGTGGCGTGTTACCCGCTGCCGGCTGCGTTGAAAAACGGCGGGATCAAGGTATCCC
GCCAGCAGGTGAAAACCTGGGTGGAGCAGCAGCCGCGCTGATTGGCATGACGGGCGGCTG
CGTGAGCAGAGTGGGGCGGTCGGCCGATCGGTGCGTTTGGTCGGGAAGAGTAAAACGCCC
TGTTTTTCGTCGCGACAGCATCATTCGTCGGTTATTTATGCTTTTGGCCGCTGAAGATTT
AGGTAAAATGCGTGTTAACATTACGGTGTTGTGCGCGTTTAACTTGGAACCTATCCCACC
AGGCTATTTTACTTGCCATTTTGGACCTGGGCAGTGCCCGAAACCCTCACGTACTCCGTG
TACGCTCCGGTTTTTCCGTGCTGTCCGTGTCCAAACTGGCTGCGCCAATGACGCCGATTG
GGACAGGTTCTTATTCGTCTTTAAGGATTATAGAAATGAAAAAGTGGGTTATTGCTTGTG
CGGGAAGTTTGCTGCTGGCGACTGTTTCCGCTCATGCCATCGGTATTTCCGGGGAAGCGG
GTCGTGACTATACGGGCGTCAACGCCGGTTTTGGTCTGGGCGTGCCTGGTCTGTCCGGCA
ATGCAGGCTGGAGCCATGATGACAAACACAGCAATGACGTCTACAGCGCCGGTCTGGATT
ATACCTTCGCGCTGAGCAACGCGTCGCTCAAAGTGGGAGCCAAAGGGCTTTACCTGAACC
AGAACCATTTTAAAGATGGTTATGGCGTCGCGCTGGGCGGCGGCTTGCAGGTGCCGGTGA
CCAGCTCCATTTCCCTGTACGGCGAAGGCTATTACTCGCCGGACGCGTTCTCCAGCCATG
TGGACCACTATGTGGAAGCCCGTGGCGGCGTGCGCTGGCAGCCGTTCCGTCCGCTGTCGT
TGGATGTCGGGTATCGCTATATCAACATGGCGTCCGGCGAAGCCAGTAACGACAACCGCG
TGGCGGATACCGCTTACGTTGGCGTGGGGCTGAATTTCTGATTCCCCGACCTCGGTGGCA
GACTAAAACAAAAGGCGTGTTTATCACGCCTTTTGTTTTTTGGGGTCGGCGGAGAGTGTC
ATTGTGTTTATGGCGTCGAGTTTCTAAAGTGGTGTGAAACCATCATAAGGAGTGACGTGG
ATGCTTAGGGTTGAGATGTTATGTACCGGCGATGAAGTGCTGCACGGCCAGATTGTGGAT
ACCAACGCCGCCTGGCTGGCGGATTACCTGTTTTCACAGGGCGTGCCGATGACCAGCCGC
ATGACGGTGGGCGATAAGCTGGAGGAGCTGGTGGCCGCGTTGACCGAGCGCAGCCAGATC
GCCGATGTGCTGATCGTCAATGGTGGGCTGGGGCCGACCAGCGATGATCTCAGCTCGCTG
GCGGCGGCCACGGCAGCCGGAGAAACGCTGGTCGAGCACGCCGAATGGATCGCCCGCATG
GAAGCTTTCTTCGTCGAGCGTGGCCGGGTCATGGCCGACAGTAACCGTAAACAGGCGCAA
TTGCCCGCCAGCGCTGAATTGGTGGATAACCCGGTCGGCACCGCCTGCGGTTTTGCGATG
CAATTGAACCAGTGCCTGATGTTTTTCACCCCTGGCGTGCCGTCCGAATTCAAAGTGATG
GTGGAGCAGCAGATTCTGCCGCGCCTGCGTCAACGTTTTGCCGTTGCCGAACCGCCGCAG
TGTTTGCGGCTGACCACGTTCGGCCGTTCCGAAAGCGATCTCGCCAGTCAGCTCGATAGC
CTGCCGCTGCCGCCGGACGTGGTGCTGGGGTATCGCTCCTCCATACCGATTATCGAGCTG
AAGCTGACCGGCCCGGCCACACGGCGTGCGGAGATGGAAACCGTGTGGGAAACGGTGCGC
GACGTTGCCGGCGAAAATGCGATTTTCGAAGGCACCAACGGGTTGCCTGCGCAGCTGGCG
CACCGCCTTGGCGAGCGCGGGTTGCGTCTGACGGTGGCGGAGGATTTCACCGCTGGTCTG
CTCAACTGGCAACTGCGTGAGGCGGATGCGCCGTTGTCCGGCGGCGAGCTGCGGGTGGAA
AGCGAGGCGTTGACGCTGGCGGCCGTCGCTGAGGCGACCCAAACGCTGGCGCAGCGCCAC
CAAACGGAACTGGCGCTGTACGTTGGCCGTTCTGATGACGGTATTCTGATGCTGGCGTTG
CACACCCCCGAGGGGACATTCGCCCAGACGATTCAGGTGAATGTGCGGCGTTATAGCCGT
AAAACCCATCAGGATGTGGTGGCGATGCTGGCGATGAACATGCTGCGCCGCTGGCTCAAT
GGTTGGTCAGTGTATGGCGGTCATGGCTGGATCAGCGTGCTGGAGACGTTGTAAGCCGCA
GTCGGGCAACGGCGCGCGCGGGGGCAAGGGCCCCCGCCGTTATGGTCGGGATCAGTACAG
CAGCGAGTACAACTGACGGCGATAGCGGGCAGCCAGCGCGTCGCCGGTGCCAAGCGCGGA
CATGATATCCATCATCGTTTTGCGGGCGTTGCCGCCGGCAGCGGTCAGATCTTTCTTCAG
CATCCCCATCAGCAGTTCCAGCGCTTCTTCGTTGCGCCCGACCTGATGCAGTTGCAGGCT
GAGCTGCACCGCCAGCTCTTCATTATTCGGCGAAGCCGCCAGTTGCTGCTGCAATTGCTG
GATTTCCGGCGTATCCGCCGCCTGTTTCATCAGTTCGATTTGCGCCACCAGCCCGTGGTA
ACGGGTGTCCTGATCCTGTAGCGGGATCGTATCCAGCACCGTTTGCGCGTCCTCGCTGCG
GTTGAGCTGGATCTGCACTTCCGCCAGCAGCAGTGCGATATCGCTGCGTTTGGCGTCCAG
TTGCCAGGCATCTTTCAGCAGCACGGCGGCTTCTTTCAACTGGTTCTCCTGAATCAGTTG
CTGAGCCTGCGCCAGTTTCAGGTCTTCGGCTTTGGGCAGCACCCGCTGCAGCAGGTCGCG
GATAACCTCTTCCGGCTGCGGCCCCTGAAAACCGTCCACCGGCTGACCGTCCTTGAACAG
ATAAACCGTCGGGATGGCGCGCAGGCCGAATTGGGCTGCCACGCGCTGTTCGGCGTCGCA
ATCCACTTTGGCCAGAATAAACTGACCGGCATATTCCGCCGCCAGTTTGTCCAGCACCGG
CTCCAACTGCTGGCAATGGGTGCTGCGTTCGGACCAGAAGTAGAACAGCACCGGGGCGCT
CATGGACTGTTCCAGCACCTGATGCAGGTTGGTCTCGTTGATATCAATCATAGTGGCGTG
TTGTTCTAACATGTCATTCTCTCTTAGCCGTTTCAGCCATTAATGGGGGCGATGTCCGCC
ACTTCAACCCCGAATCAGGATTTTGTCCGCAACAGGTGATCAAGCGCGCGGCCCGGCAAC
AATCGACGCAGTACGGTGATGCCGTGGGCGAGCAGCGTCACCGGGTAGCGCAGTTTCGGG
CGCGGGCTTTCCAGCGCGTGAATCAGTTTGGGCAGCACCGCTTCCGGCGGCAGGGTAAAG
CGGCTGGCGATGCCGGGATTGGTGACCGGCTTATCCTGCTGCGTTTGATCGACATTGTGG
GTGAAATTGGTGCTGATCGGGCCGGGCTCGATCAGCGATACGTATAAACCGCTGCCGTGC
AATTCCATACGCAACGCATCGGACCAGGCTTCCAGCGCGTATTTGCTGGCGGCGTAAGCG
CCGCGCCCTGGGGTGGAAATCAGCCCCATCACCGAGCTGGTCTGGATAATTCGCCCCTCG
CCGTAAGGCAACATGGCCGGCAGCAACAGTTGGGTCAACTGGTGAGTGCCGAACAGGTTG
CTGGAGAATTGTTGTTCCAGTTGCTGGCGGGAAATGGTGTTGAGCGGCCCGTACAGCCCG
TAACCGGCGTTGTTGAACAGGCCGTAGAGCCGGTTGCCGGTCAGGGTAATCACGACGTCG
GCGGCCTGCCTGACGCTGGCGCTGCTGTCGAGATCCAGATCGATCCCCTCAAAACCCAGC
GAGTTCATGCGCGCCACATCCTGATGACGGCGGCAGGCCGCCAGTACGCGATAACCGCGT
TGTTGCAGACATTGAGCGGCAATCAGGCCAATACCGCTGGAGCAACCAGTAATCAAAACC
GCTTTTTGCATAACTTTACCTAACGAAAACGCTTAAATATCAAGAGTCGTGGTTAACTAT
TAGTCTTTATCGACTTAGAACCTATCACATTAGGACTATTTCACTTGCCATTTTGGACCT
GGGCAGTGCTCGAAATCCTCACGTACTGCGTGTACGCTCCGGTTTTTCCGCGCTGTCCGT
GTCCAAACCGGCTGCGCTAATGACGCCTAATAGGATAGGTTCTTAGTGCTGATTAACAAC
GGGTTCGAGCTGTTTTGCCATCCATCCGGCGATAAACGGCTGGGCATCGCGATTGGGATG
GATGCCATCATCCTGCATCCATTCCGGTTTGAGATAAACCTGCTCCATGAAAAACGGCAG
CAGCGGAATATCAAACGTTTTGGCGAGGCGCGGATAAACAGCACTGAACGATTCGGTATA
GCGTCGCCCATAGTTGGCTGGCAAGCGGATTTGCATCAGCAGCGGTCGGGCGTTGGCCGT
CTTGACCTGGGTAATAATGCTGGCGAGATCCCGCTCTACGTTCAGCGGGGGAAAACCACG
CAGGCCGTCATTGCCGCCCAGCTCGATCAACACCCAGCGCGGCTGGTGCTGTTGCAGCAA
TGTGGACAGGCGCGCCAGCCCCTGCGTTGCCGTGTCGCCGCTGATACTGGCGTTCACCAC
CCGGACTTTGGGCGCGGGAGAGCTGGACTGCCAGTTCGCGTCCAGCAGCGAAGGCCAGGC
CTGATTCGCCGCCATACGATAGCCGGCGCTCAGGCTGTCGCCCAGCACCAGTAAGGTATC
CGCCGCGAAGGCGCGCAGACTGAACAGGCCCCAAAACAGAAGGACAACGACATGCCAGCG
GAAAACATTCTTGAAGTTCATCATCTTAGTAAGCACGTTGGTCAGGGGGAACACCAGCTC
TCCATCCTCACCGGAGTTGAGCTGGTTGTCAAACCTGCGCAGACCATTGCGCTGGTGGGT
GAATCCGGTTCGGGAAAATCCACCCTGTTGGGGATTCTGGCTGGGCTGGATGACGGCAGC
AGCGGACAGGTGTCGCTGCTCGGTCAGCAACTGGGCCAACTGGATGAGGAAGGACGGGCG
GCGCTGCGGGCGAAGGACGTAGGATTCGTGTTCCAGTCTTTTATGCTGGTGCCGACCCTG
ACCGCGCTGGAAAACGTGCAGTTACCGGCGTTGCTGCGCGGTGAAAGCGACCGCCAGAGC
CGCCAGCAGGCGGAGCAACTGTTGCAGCAGCTCGGTCTGGGCGCGCGATTGCAGCATTTG
CCGGCACAGCTTTCCGGCGGCGAGCAGCAGCGCGTGGCGCTGGCGCGCGCATTTAGCGGC
AGGCCGCGGGTCCTGTTTGCCGATGAGCCGACCGGTAATCTGGACCGTCAGACCGGCGAG
CGCATTGCCAACCTGTTGTTTTCCCTCAATCGTGACTTTGCCACTACCCTGATTCTGGTG
ACGCATGACGAGCAACTGGCGGCGCGTTGTGAACGTTGCCTGCGGTTGCTCGACGGCAAA
CTGTGGGAGGATGCATGATCTGGCGTTGGTTTTGGCGGGAGTGGCGCTCGCCGTCGTTGC
TGATTGTCTGGCTGGCGTTGACGCTGTCGGTGGCCTGTGTGCTGGCGCTCGGAGCTATCA
GCGATCGCATGGAGAAAGGGCTGAGCCAGCAGAGTCGGGACTTTCTGGCTGGCGACCGCG
TGCTGCGGGCGTCCCGTCCGGTGGATGAAAACTGGCTGCAACAGGCGCAGCAGCAGGGGC
TGACACAGAGCCGGCAAGTGTCGTTCATGACCATGACCTACGCGGGCGACAACGCGCAAC
TGGCGCAGGTTAAGGCCACTGACGAGCGTTATCCGCTGTATGGCGAGCTGAAAACCCAGC
CGGCCGGGCTGCGGGTGGCGCCGGGTACGGTGCTGGCCGCGCCGCGTCTGTTGGCCTTGC
TGGGGTTGAAGGTGGGCGACCGGCTGGATGTCGGGGATACCTCATTGACTGTTGCCGGGG
AACTGGTACAGGAGCCGGATGCCGGCTTTAACCCGTTCGAGACGGCGCCGCGGGTGCTGA
TGAATCTGGCGGATGTGGAAAAAACCGGTGCTATTCAGCCCGGTGGGCGTATTACCTGGC
GCTATATGTTTGCCGGCACGCCGTCGCAAATCGCCCGTTTCAGCGATGTTATCCAACCGC
AACTGAAGCCAGATCAGCGCTGGTATGGCATGGAGGATTCGCAAAGCGCGCTGGGCAAAT
CCCTGCAACGCTCCCAGCAGTTCCTGTTGTTATCGGCATTGCTGACCCTGCTGCTGTCGG
TGGCGGCGGTGGCGGTGGCGATGGGGCATTACTGCCGTAGCCGCTACGATCTGGTGGCGG
TGCTTAAAACGCTGGGCGCCGGGCGACAGGCGCTGCGTCGGTTAATCGTCGGGCAGTGGG
TATCGGTGCTGGCGTTGTCGGCGTTGTGCGGCAGCCTGCTGGGAATGGGGTTTGAGGCGC
TGCTGATACGCGCGCTTTCACCGGTGCTGCCCGGCGAATTACCGGCCGCCGGGCTGTGGC
CGTGGGGCTGGGCGCTGGGCACGCTGGTGCTGATTTCGCTGTTGGTGGGGATTCGCCCTT
ACCGGCAACTGCTGGCGACCCAACCGCTGCGGGTTTTGCGTCAGGATGTGGTGGCGAATG
TCTGGCCGCTACGCTACTACCTGCCGGTGGTGGCCGTGGTGGTGATCGGTTTGCTGGTGG
TGTTGTCCGGCGGCGGCGCGCTGTTGTGGTCATTGCTGGGCGGTATGCTGGCGCTGGCGC
TGCTGCTGGGCGGCATTGGCTGGGGCAGCCTGCTGTTGCTGCGCCGCCTGACGTTGAAAA
CACTGTCGCTGCGCCTTGCCATTAATCGCCTGCTGCGTCAGCCGTGGGTGACGCTGGGCC
AGTTGGCGGCGTTTTCGCTGTCTTTCATGCTGCTGGCGTTGCTGCTGCTGTTGCGCGGCG
ATTTGCTGGATCGCTGGCAGCAGCAGTTGCCGCCCGGCAGCCCCAATTACTTCGTGCTGA
ATATCAACGCCGATCAGGTGCCGCAGGTAACGGATTTTCTGGCGCAACATCAGGTAAAAC
CGGAAACGTTCTACCCGATCATTCGCGCCCGTCTGACGGAAATCAACGGGCTGCGGGCCA
CCGATCTGGTGCATGAGGACGACCCCGGCGGGGAAACCGTCAACCGGGAACTGAACCTGA
CCTGGCTGACCCAACTGCCGGGCCATAATCCGCTGGTGGCGGGGCAGTGGCCGCCGAAAG
CGGGCGAGGTGTCGATAGAGCAAGGCGTGGCGCAGCGCCTTGGGTTAAAGATAGGCGATT
CGCTGACCTTCACCGGCGATACCCAGCCGTTTCAGGCCACGATCAGCAGCCTGCGGCAGG
TGGACTGGGAAAGCCTGCGGCCGAATTTCTTCTTCATTTTTCCACCCGGCTCGCTGGATA
GTCAGCCGCAGTCATGGCTGACCAGTTTCCGCTATGAAGGCGGGGATACGCTGATCACCC
AACTGAACCGCCAGTTTCCGACGCTGACGGTGCTGGATGTCGGCGCCATTCTTAAGCAGA
TCAGCACCGTGTTGCAGCAGGTGGGGCTGGCGCTGGAAGTGATGGTGGTGCTGGTGCTGT
TCTGCGGCGCGTTGTTGTTGCTGGCGCAGATTCAGGTCGGCATGCGTCAGCGGCGTCAGG
AACTGATCGTGTATCGCACGCTGGGAGCAGGGCGGCGTTTGTTGCGCGCCACGCTGTGGT
GGGAATTTGCGGTGCTGGGGCTGTCAGCCGGCCTGGCGGCGGCGTTGGGCGCGGAGGCGG
CGTTATGGCTGCTGCAGCGCAAGGTGTTCGATTTTCCGTGGCAGCCAAATATGTGGCTGT
GGGTTGGATTGCCGGTAGTGGCGGCACTGCTGCTGTCGCTGTACGGCGGCTGGCTGGGGC
TGCGGTTGCTGCGCGGCAATGCGCTGTTCCGGCGTTATCACGCCTGAGAGCGGGATAAAC
GCTTGAAAGCCAGAGCTTGCCTCTGGCTTTTTTAGCCGTCGTGTTATCAGCGGGTGATAT
TGCCTTCGTCGTTTTCGCCGCCGGGGGGGTTGTATTTCGCCAGATTGGGTTCACGGATGT
CTGGCATAAGGTATCTTGCCAGTGGGCTATTGCGTGACGTTAACCAGCTTGCGGGAACGG
GTCAATCGGTGGACGGCGGAAGCGTGGAAAGAAAGCGCGGAAAGAAAGTGCGGAAAGAAA
GTGCGAAAAGACGCGCAGCCTTGATGCAGGCTGCGCGATTCAGTAGGTGGTTCCGATGAT
TAGAAATCGACGCTGGCGCGCAATACCACTTCACGCGGGTCGCCAATCGCTACGCGCAGG
TTATTGCCGCTCGACGGGTAGTAGGTTTTGTCGAACAGGTTTTTGACGTTGAGCTGCCAC
TTCACTTTGTAACCGTGGATCGGCACGCTGTAGGTGACAAAGGCGTCAGCCACGGTGTCG
TCGTCAAGGAAGAAGCTGTTGGCGGCGTCGCCGGTGCGGCGGCCGACATAGCGGGCGCCG
ATGCCGGCGCGCAGATCGTCGCCGGCGTGCAGGCCCAGATTACCGAAGTCGTTGGTCAGG
AACAGCGAGGCGGTATGACGCGCGACGTTGGTCATCTCATTGCCTTGATTATCCGGGTCT
GACGTGACGCGGGCATCGGTAAACGCGTAAGTACCAATCAGGCTCAGGCTGTCGGTCAAT
TTACCGGCCACATCCACTTCCACCCCTTGCGAACGAACCTTGCCGGCGGTGCGGGTGACG
GTTTCTCCGTTCACCAGCTCGCTAACCATCACGTTGCGCTTCTGGATATCAAACAGCGCC
AGATTGGCGGTAACGCGGTTAGGCAGATCCAGCTTGGCGCCCACTTCGTAAGACTTGCCG
GTTTCCGGCGCCATTGACCCAATCTGGGTGGCGATCGAGGTATTGGGTTTGAACGATTCA
CTGTAGCTGGCGTACAGCGATGACCAGGAATTCAGGTTATAGACCACCCCGGCGCGTGGT
ACCAGTCGGCTGTCGGAACCATCGGTATTGGCAACAAACGGGCGCCCTTTACCTGACATC
ACATCAAAATGGTCGTAACGCACGCCGCCCAGCAGCATCCAATGTTCGTTGAAGCGAATG
GCGTCTTGCATGAAAACGCCGGTGCTATCGATGTTTTCACGCTGGTCGCTGTCCGCTGCG
CTGACGGTTGTCGATGCTGGCTGCAAACCGTAGACCGGGTTGTAGACGTTGAAACTGTAG
CGCCGGGTGCTGCGCAGCATGTCGCCGCGATGAGTACGGTCGGCTTCGTGGTCCACGCCA
AACAACAACTGGTGGTTGATGCTGCCCCAGTCGATATCGCCGTTCAGCGTCAGTTGCACA
TTCTGCGACTGGCTGCGGGCGTCGGCGGTGGCATCCGCCTGACGTGTCAGGATGCCGGTG
GTGGCGTTATAGCTGGTGGCGCGCGCCTGATTGTCGTTGTAGGTATTGCGGCTGTAGGCG
TAATTCAGCTTGGTTTTCCAACGATCGTTAATGGCGCTTTCCATCTGGAAAGTCAGCGTG
TCCTGATCGCCGCGGGTGGCGTTGTAGGCTTCGTCAAACCGGCGTTCGCGCGGGGTATTG
ACCGGTTTACCGGTGCGGCTGTCGATCACGGTGCCGCGATCGAACGGCGTCAGGTATTCC
ATGTGTTCGTAAGAGACCCGCACGGTGGTGCTTTCACCGTACCACATCAGCGACGGCGCA
ATAGTGGTCTGGCGGTTGCGGCCGAAATTGCGCCAGTAGTCGGTTTCATCGTGATCGACG
ATCATGCGGTAGGCCAGGCCGGAGGTGCCGAGCGGGCCGGTGACGTCCAACTGGCCGCCG
CCGCCGTTGAAGCTGCTGTTCCAACCTTCGATATGGGTTTTCTGCACCAGTTCCGGCTTT
TTGCTGATGATGTTGATCATGCCGCCGGGTTCGCCCCAGCCGTATAACATCGACGCCGGT
CCTTTCAGCACTTCTACTCGCTCGGTGGTTGGGGTGACGTTGTGCGCCTGAATCGATCGC
ATACCGTCGCGCAGGATGGAACCGTCGCGGTTATCGCCGAAACCGCGCTTCATCACCGCA
TCCTGCGTCCCGCCGAGGGTGTTAGCCTGGGTGATGCCGCTAACGTTGTACAACGCTTCA
TCAAGCGTTCTGGCCGCCTGATCTTCCAGCACCTGCTGTGGCACCACATTGACGGCCTGC
GGTATGTCCAGCAGGCGGCTGTCGGTGCGGGTGCCGGTGACGGCATTGTGCGGCTGGTAG
CCGGTTTCCCGTGCGCCGTTTGCAGGCGTGCTGGCGGTCACCACCATCGTGTCTTCCTGC
TTTTTTGTGTTTTTTGCGGCGCTATTGCTATCGGCCGGCGTGGTGGCGGCTTGAAGGCTG
AAAGGCAGCAGGGCCAGCAGCGGCCAGCCCTTTTGCCAGTGAAGGTTATTCATGTGTTAA
CTGACTCCAATAGGTCCCTGAAAAATCAATCGGTAAAAACTGTTGATAGAGTTGTTGTAA
GGTGCGCTGCGGGTCGATATCGCCAAACAGCGTCGGATAGAGGGCTTTGGCGAACATTTC
CACCATCACCACGTGATACGGGCTGAGATAAAAGTTGTGCCACATACTCCAGGCGCGGCC
GGTGCCGACGGCGCTCAGGTGCGAGAGAAGGGGTTCCTGCATCAGCAGGGTGCGGAAACT
GTCGCCGGCCTGCTGGGGCGTGACATCCGGGCCGAGCATCAGGTCGGAAAGGCGTTTGCC
GTCCGGCCCGGCCATGCCGGTGGCGATGTAGACATCCGGTCTGGCGGCCAACGCCTGTTC
CGCGCTGAGCTCGCCGTATACGCCTTTCACCTTGCCGGCGGCGATGTTGTCGCCGCCGGC
GAAGGCCAGCAGCTCGCCGAGATTGCCGTTGACCGCCGTGGTGCAGCAGGTGTCGCGGCG
GCCAAGATGCAGGTGCAGCATCACCGTGGTCTTACGGCCGTGATACTGCGCCAGCCGCGC
TTTGACAGCGTCCATGTGCTGCTGGTAGAACGCGATAAACGCGTCGGCGCGTGACGACCG
ATTGAGCGCGTCGCCGAGCAGCCGCAGGCTGGGCACGGTGTTTTTCAGCAGATCGACGCG
CAGATCGACATAGATATAAGGAATGCCCGCCTGAGTCAGCGCCTGCTGGATGCTTTGTTC
GTTGTCGGCGCCTTTAGCCAGCCGCGGCAGGATCACCAGATCCGGTTTAAGCGGCAGCAG
GGCTTCCGCGTTGACGCTGTTGAGATTGCCGTTACCCAACTGCGGGATACGAGCAATGTC
GGGAAACGTCGCGATGTAGCGGTTCCAGCTTTGGGCATCGTAACGCGCCAGGTCGCCTGG
CCATCCCACCACGCGTTGCGCCGGGTTGCCTGGTTCCAGCAAGGCCAGCGTATACAGCAT
GCGGCTTTCGCCCAGCACAATGCGTTGTGGGTTATCGGGGATCGTGACCTGACGACCGGT
GATATCGGTGACGGTTTTGGCCTGCGTCAGCGGGCTGAACCCGAGCACGGCAAAGAGGAG
AAAAACGATGCGCATGTTTTTTTCTCGTAAACAATAAGGCAGGAAAAATAATAATTATTA
TTACTATTTGCAATAAAAACGAAAAGGAACCGGGGTTAAAAAAGAAAAAGCCCTGATATT
TCACAGGGCTGGCAAAGGTTATGTAAATAATTAAAGTCGCCGCGACAGGGGGGCGAGTAG
GCGAGCCGGGTATCAGGAGGGCGTTTTACCGTCGTGGTGCTCGTAGCCGCGGCTAAAGCG
GCGCTCCAGCCGGTCTTGCAGCAATTCCAGCCCGATGGACAGCAACCAGTAAATGACGGC
GGCGGTGGTGAGCATCTCCATGTAGTGGTAGGTGCTGCGGCCGTAAGACTGCGCCAGAAA
GTTTAGCTCCCACAGCCCCATCAGCGACACCAGCGAGGAGTCTTTGATCATCGAAATGAA
CTGAGAGCCGGCAGGCGGAATGATAATGCGCAGCGCCTGCGGCGCCACCACGTGGGTGGT
GATCACCCAGCGCGACAGGCCCAGCGCCATGGCGGCTTCCTTCTGCCCGCGGGGAACCGC
GAGTACGCCGCTGCGGATGGTTTCCGCCAGATAGGCGCCATAGTTTAGCGACAGCGCGAT
GATGCCGGAGGTAAAGGCGCTCATCACGATGCCGACCTGCGGCAGCGCGAGGTAGATGAT
CAGCACCTGCACCAGCAGCGGCGTGCCGCGAAACAGCGAGACATAAAACGTGGCGCAGCC
GAAAGCGATCGCGCTGGAAGAGAGCCGGCCTGTAGCGGTGATCACCGCCAGCAAAATACA
GAACAGCATGGAAATGATGGTAATAACGACGCTCAGCACCGCCCCCTGGATGAAACCGTC
CGGCGACAGGTGCATCCCTAGCATGGAAGGCAGTTTCTGCCGGATCAGGCCGGTGTCCAG
ATCCATAAACGAAAACAGCCACAGCAGCAGGCTGAGCAGCACCAGCCAGGTCAGGCCGGC
GCGCAGACGAAAACCAAATCCGGCGCGCTCAGGCGCCGGCGGCATGTGAGACGGGGTTTC
AGCGGACGAACGCGACATTACGGGTTGGCCCCGGTGATGTCTTCACCAAACCACTTCATG
GAGATGGCTTTCAGCGTGCCGTCGGCGCGCAGCGCGGTGATGGCATCGGCCAGCGTTTTA
CTCCATTCCGGGTCGCCTTTGTCGACGGCAATCCAGTTCGGTTCGGCATACAGTTCTTGC
AGGATACGCAGTTGCGGCAGCTTCTCGATACGCGGTTTGGCGGTGATGCGGTCGGAAATC
ACCGCATCCAGCCGTTTACCCGGACCCAGCGCCAGATTACGGAACGCCATTTCTTCATCG
GTGGGCACCGCCTGCACATGATCAAACGGGAAGGCGATCGGCTTACCGCCCGGGATCACC
AGACTTTTGTTCAGGTAGTTCTCGTAGCTGGAACCCAGCCCCAGCCCGACTTTCTTGTTA
CTCAGATCGGCGGCGGATTGGATGTTTTTCTCATCCTTATGGACGATCAGCACGGCGAAG
GTGCTGTAGTAAGGGGTGGCGAAGTCCAACATCTTGGCGCGTTCGGCATTCGGGGTCATG
GAGCAGATGCACATGTCCCAGCGGCCTTGCCACTTGCCGCCGACGATGGTTTCCCAGCCC
GGCGTCGCCAGTTCCAGCCTGGCGCCCAGTTTCTGCGCCACGGCGTTGGCGACGTCCACA
TCGAAGCCAACCAGCTGGTTTTTATCGTCGAGATAGCTAAATGGCGGATAGTCATTGAAC
AGTACGTTGCGGACTACGCCGCTCTGTTTCACCCGATCCAGCGTGCTGCCGGCCTGCGCG
GCGCTGAGCATGAAACAGGCGCTGAGACCGAGCGCCATCAGTGCGAGAAGTTTTTTCATC
CATTTTCCCTACAAACTAACGTCACAACGGACAACGCGGGGCTGCCTGCCGCGTCCCGTC
AGTGGAAATCACAAAAGTTCTCTATCTTATAGCAGCAGCGGGCGCGTGCAAAATAAGGTC
TTCGTCGGACGGGTAGGGGGAGGGGCATAAGCATCGGTGATTGGCGGCGTCACATAAGCT
GCATAAGCCCTATAAAAAAGAAAAACCTGCCACCGGGGTGACAGGTATGACGGAGCGATG
TACGCGCGCGTTATTTTTTGCGGGCGTATTTCAGGGAATCCAGCGCCACGGCGAAGATGA
TGATGCCGCCTTTGATGATGTACTGCCAGTACGGGCTGACGCCGATGTAGGTCAGGCCGT
AGTTGATGAGGGTAAAGATGATAACCCCGGTCACCACGCCGGCAACCGTACCCACGCCGC
CGGCAAAGGACACGCCGCCGACCACGCACGCCGCGATGGCATCGAGTTCGTACATGAAGC
CTAAGTTGTTGGTGGCGCTACCGATACGACCGGCTTCCAGCATACCGCCGAAGGCATAGA
ACACACCGGACAGCATGTACACCAGAATCAGGTTCAGCGACACGTTCACGCCGGAGACTT
TGGCTGCTTCTGGGTTGCCGCCGATAGCGAAAATATTTTTGCCAAAGCGGGTCTTGTTCC
ACAGGACCCACACGAACACCGCCGCAATCGCCGCATAGAAGGTGATATAAGACAGTTTGA
AGTCACCGAAGCGGATAAAACCCTGCGCGAAGGTGGAGAAACGATCGTCAAAGCCGGCGA
TTGGCGACGCGCCGACGATGTCGTAGTACAGGGAGTTGACGCCGTAGACGATGATCATCG
TACCTAATGTGGTGATGAACGGCGTCACTTTCAGGTAGGCGATGATGATGCCGTTGACCA
GACCGATCAGCGCGCCAATGGCGCAGACGATCAGGATTACCAGCGGAATCGGCATGGTCT
CCAGATGCGGGAACACCTTGTTGCTGTTATCCATCGCCTGCAACAACGTGGCGGCGACCA
CCGCGGCGAGGCCGACCTGACGACCGGCCGACAGGTCGGTACCCTGGGTGACGATAAGCC
CGGCCACGCCGAGCGCGATGATCACGCGCACCGAAGACTGGGTCAGAATGTTACTCAGGT
TGGTGAGACTGAGGAAGGAGGGGTCCTGGATAATAATAATCACCAGCAATACCAGCAGCA
CGGCGTAAATGCCACTGTCTTTCAGCCAGGTGAGCGCACTTTTTTTAGTTGTAGCTTTCA
TGGTAACAGCCCTTGCATCATTAAAGGTGTAACGACGCTAAACGGAGAATTTCGTTCTGC
GTGGTGTTCTTGGTTTCGACAATGCCTGCGACGAGGCCATTACTCATCACCAGAATGCGG
TCGGTAACGCCCAGCAATTCCGGCATTTCAGACGAGATGATGATGATTCCTTTGCCCTTT
TTCGCCAGCTCTGAAATCAGCTGATAAATCTCGAATTTGGCGCCCACGTCAATGCCGCGG
GTCGGTTCGTCCAGCATCAGGATTTCCGGCTGAGTCAGCAGCCAGCGCCCGATAATCACC
TTCTGCTGGTTACCGCCGGACAGTGAGCCGATGGCGGTGTGGTGGCCGGGGGTTTTCACC
CGCATGGAATCAATGACCCACTGCACATCGCTTTTCATGCGCTTGTTGTCCAGCAGGCCG
AGGCTGTTCTTGTATTTGTGAATGTTGGAAATCAGCGAATTGAAGCCGACATCCAGATAG
GCGTAGATACCGGTAGAGCGGCGCTCTTCGGTCACCAGCGCGAAACCGTTATTGATTGCT
TCGTTGGCAGTATGGTTGTGGATGTCTTTGCCATGCAGTTTGATGGTACCGTTGAGTTTT
TCACGGATACCGAACAGGGTTTCGACGATGTCGGTGCGTTTTGCGCCGACCAGACCGGCA
ATCCCCAGAATCTCGCCCTGACGCAGGTCGAACGACACATCGCGGATCGACGGCTGGCGC
ATCGAGGTCAGGCCGCGCACTTCCAGCATGACGTCGCCGGGGGTGTTGGTTTTGTCCGGA
AAACGCTGATTGAGGGAGCGGCCGACCATCATCGCGATGATCTGGTCCATGCTCAGGCCC
TCCAGCGGCTGGGTGGCGACCCACTGACCATCGCGCAGTATGGTGATTTCATCACACAGT
TGGAAGATCTCTTCCATCTTGTGGGAGATGTAGACGATACCGCAGCCCCGGTCTTTCAGC
TTGCGGATGATGGTGAACAGGTGGTTCACCTCTTTTTCCGTCAGCGATGAGGTGGGTTCA
TCCATGATGACGATCTTGGCGTTGTAGGAGAACGCTTTGGCAATTTCGATCATCTGCATT
TGCGACACCGACAGCGAGGCGACTTTGTCGCGCGGATCGATGTCGATATCCAGTTCATCG
AAAATCGCTTTGGTGTCGCGATACATTTTTTCCTGATCGACGAACAGTCCTTTTTTCGGG
TAACGGCCAAGCCACATGTTATCCATGACCGAACGTTGCAAAACCAGGTTCAATTCCTGA
TGCACCATGGATACGCCATTCTCCAGCGCTTCTTTGGCGCTTTTGAAATCGACTTCCTGC
CCCTGGAATTGAATGCTGCCTGAATCTTTCTGATAAATGCCGAACAGACATTTCAGTAGC
GTCGATTTTCCTGCGCCGTTTTCTCCCATTAGGGCATGGATGGAGTGGGGGCGCACCTTC
AGGTTGACATTATCCAATGCCTTTACACCGGGAAACGACTTGCTGATATTGGTCATTTCC
AGCAGGAATTCACGCTGAGTGGTTAGAGTGTCACTGGTCATATTTTACCTGGTCGAAATA
ATTACCTGGCTGAAACGTTGCCGGGCCGAATATGATTGCCTGGCTGAAAAAATCATTCGT
TCAAGCAGTTAGGGGCGCAGCGATTGCCGCGCCCCGACGAGATTACTTTATGAACTGAGC
CAGGTTTTCTTTGTCAACCGGCACATAAGGTACGCGCACCACTTTGTTTTCAATTTTGAA
GTCGGTGCCTTCGCCCGCCGGTTTACCCAGCGCCAGGTTTTTCGCCAGATCCAGCGTGGC
TTTAGCCTGGTTTTCCGCGTCATTCAGCACGGTGCCGGCCAGCGCGCCGGATTTGATCAG
CGACAGCGCTTCCGGCAGGGCGTCAACGCCGAACACCGGAATACTGCTCTTGTTGTGGGC
TTTCAATGCTTCTACCGCACCCATGGCCATAGCGTCGTTGTTGGCGATGAGCACTTCGAT
CTTGTTGGCGTTAGGGCCGGACAGCCAGGCGTCAACTTTGTCTTTGGCCATCGCGGTATC
CCACATTGCGGTGTCCATCTGCAACTGCTGGACTTTCACCCCTTCTTTGGTCAGGGTGTC
CACCACGTATTTGGTACGGGCTTCGGCATCCGGGTGGCCCGGCTCGCCTTTCAGCAGTGC
GTACTGGATGGTGCCGTCTTTGTTCAGATCCCAGGACGAGTTCGCTTTCCAGTGTTTGGC
GATCAACTGACCCTGAATGATACCGGACTCTTTGGAATCGGTGCCGACGTAGTAAGCTTT
GTCGTAGCTGGCCAGTACCTTGGCGTTGGGTTCTTTGTTAAAGAACACCACCGGTACGTC
GGCGGCTTTCGCTTTCTGCACCACTATCGCGGCAGCAGCCGGGTCAACCAGGTTGATAGC
CAGCGCTTTCACGCCTTTGGCCAGCAGTACGTCCACCTGATCGTTCTGTTTGGATTGGTC
GTTTTGTGAGTCATTCATCAGCAATTCGACGCCACCCAAGGCCTTGGCTTCTTTTTCAAT
ATCCTTGCGTACCATCGACATGAAGTTGTCGTCGTATTTGTAGATGGTGACGCCGATACG
GGTGTCCGCGGCATGGGCGGTGGCTCCGAACATCATGCTGGCAACCAGGGCGGTGAGAGT
GAAAACCTTCTTATTCATGATATCTCCGGGTGTATGCAGGGTAGTTCTCAGTCCGGCCGC
ACGACGCAAGGTAGACGTAATACGGCAGTCAGTTAGTCATCGTCAGTGTGGCATCGTAAT
GCCGGGCTGACGGAGTTTGCAGGCATGGCCCGCTTAAAGCCTGACTTCCCTGTTTTCAGG
CAGTGCTCGCCTGTTCGGTGGCGCCGCCCGGTAATGCATCCTGGAACAGATAGCGTCCTG
AAGCCGATATTGTGAACGTTTTCGCCGTGGCGGCCGCTAACGATTCAACTGACTGGGCGA
CCGTGTTACAAGGCGTCCGGCCTACGCAGTACGCCCTCATCATAGAGAGCGTAATGTTAA
TTAACTGTGAATTTACTCACAGATTGAAAGCGGTTACATGGATGATTTGAATAAATTAGT
GACCGCTCCCACATTTTAACGGGCGGCCACCGAATGCCGCCGCACCAACGTCGGCATGAA
GCAGTGTCTGGCGGTGGGGTCCAGCAGCCCGGCCGCGCCTTTCAGTGCCAGTTCTGTGGC
AATTTTCGCCATAGAAACAATGGGGTAGCGAATAGTTGTCAGGCGCGGGTCGGTATAACG
GGAAATCGGGATATCGTCGAAACCGACCACCGAAAACCGTTCCGGCACCGTGATGCCGTT
ATCTTTCAGCGCCATCAACGCACCGGCCGCCATGCCATCGTTATAGGCGAATACCGCAGT
CAGTTGCTGGTTGCGCCCCAGCAGTTCCACCATAGCCGCTTCACCGCCCTGCAGATCCGG
CTCGCCGCTGGCGATCCACTCATCAGGCGGCTCGATACCCTGTTCCTGCAACGCCTGCTG
CCAACCGGTAAGGCGTTCCGTCACGTCCTCTATCGGGTGGCTGGAGCGGAGATAACCGAT
GCGCTGATGCCCTTGCTGCAACAGCATACGGGTCGCCATCATTGCGCCGCTGACGTTGTC
GAGACAGACGCAGCGGTGTGGGTAGCCCGGCAGCAACCGGTTGATCAGCACCATACCGGG
CACCTGGTCCATGAACTCCGCCAGTTCCTCATCAGATAAGGCTTTAGCATGGACAATCAG
CGCGTTACAGCGCTGGCGGATCAGCACTTCGATGGCGTGCCGCTCCTTTTCTTCCTGATG
ATAGGAGTTGTTAATCAGCACATGTTTTTGCATGCGCTGTGCCACGGTGTCCACCGCTTT
GACCATGGCGCCGAAGAACGGGTCCGACACGTCCATCACCACCACGCCGATGGTGTCGCT
GACCTGCGAAGCCAACGCCTGCGCATTGGCGTTGGGCCGGTAGCCCAACTGCTCGACCGT
TTGCAGTACCAGCTCGCGCGTTTGTTGGGTGACCGAGCTGCTGTTGTTGAGCACGCGGGA
AACGGTGGCGATGGAAACGCCCGCCTGGCGCGCGACATCACGAATGGTAATCATTAATAC
TCACCACAGAAGAAAAAGTTCACGAGGGCGACCCTGACACTCAAGCTGTATAGGCATATT
CTGTCAGGCGTTATGGAGAGACTGCGTGAGTCAGGTCACAGTGATGAAAGCGGTTACATA
CAATTCTGTAACCTTTGTGATGAAGGTCATTATCTGGGAGGAATGACCGTGAGTGGGCGT
GGCGCCGCCAGTCGGGGAGTATCACTCAGGGAGAACGCCCCGGCAAAGCGCCAGGGCGAG
TTAGGGAAGGAACATGTTTACTCGGCAGCGTAACCGCAGGCGGAAATGGCCTCACTATCG
AGCCAGGCCTGATTGTCGCGCAGCGCCAGCCGTCCAGCCAGAAACCAGCCCACCACCAGC
GGGTAGATGCTATATTCCTGCGTTTGCACCCGTTCCTGAACGTCCTGCTCGGTATCGCCG
GGGAAAATCGGCACTCTGGCCTGCAGGATCACCGGGCCGCCGTCCAGCTCTTCGGTCACG
AAATGCACCGAGGTGCCGTGTTCGCTGTCGCCGTTTTCCAACGCTTTACGATGGGTGTGC
AGACCGGGGTATTTCGGCAGTAGCGACGGGTGGATGTTCAGCATTTTGCCGAGGAAGCGC
GCCACGAATCCGGGGCTGAGAATACGCATGTACCCGGCCAGCACCACCACGTCCGGCTGG
TATTGGTCGATTTCCACCGCCAGCGCCTGGTCGAACTCAGCACGGCTGGCGTAATCGCCC
GGCAACAGCGCGTGGGCGGCGATACCGGCGTCACGCGCTCGCTCCAGACCGAAAGCGTCC
GGATTGTTACTGAATACTGCGCTAATTCGCCCTGCGATGCGGCCGCTCTGGCAGGCGTCG
ATCAACGCCTGTAGATTGCTTCCCTGACCTGAAATCAGGACAACGATGCTTTTCATTACT
GAATAACCACTGTCTCTCCGCCGTCGGTGTGGGTAATCACGCCGATTTTCCAGGCGGTTT
CGCCGTTGGCGTTGAGGTGGGCAATGGCCTTGTCCGCCTGATCCGCCGGCAGGGCGATAA
TCATGCCGACGCCGCAGTTAAAGGTACGGTACATTTCATGACGGCTGACGTTGCCGCTCT
GTCGCAGCCATTCGAACACCGCCGGCCACTGCCAACTGGATTCGTCGATGGTCGCCTGCA
TACCTTCCGGCAGTACGCGCGGGATGTTTTCCCAGAAGCCACCGCCGGTCAGATGAGAGA
TGGCGTGTACGTCCACGTTTTCGATCAGCGACAGTACCGATTTGACGTAGATTTTGGTCG
GGGCCAGCAAATGGTCCGCCAGCGGTTTGCCATCCAGTTGAACCTGTTCCGGGTTGGCGC
CGCTCACTTCGAGGATCTTGCGGATCAGCGAGTAGCCATTGGAGTGCGGGCCGCTGGACG
CCAGTGCGATCAGCGCGTCGCCTGCACGGACTTTGCTGCCGTCGATGATATCGGCTTTTT
CGACCACGCCGACGCAGAAACCGGCCACATCGTAGTCGTCGCCGTGGTACATGCCGGGCA
TTTCGGCGGTTTCACCGCCCACCAGCGCGCAACCAGACTGTTTGCAGCCTTCGGCGATAC
CGGTGATGACGCGGGCGGCGGTGTCCACATCCAGCTTCCCGGTGGCGTAATAATCCAGGA
AAAACAGCGGCTCGGCACCCTGTACCACCAGATCGTTGACGCACATCGCCACCAGATCGA
TACCAATCGTATCATGACGCTGCAGGTCCATCGCCAGACGCAGCTTGGTGCCGACACCGT
CCGTACCGGAAACCAGTACCGGTTCGCGGTATTTTTGCGGTAAGGCGCACAGGGCACCGA
AACCGCCCAGTCCACCCATGACTTCCGGGCGACGGGTCTGTTTCACTACACCTTTGATAC
GGTCTACCAATGCATTGCCAGCATCAATATCCACGCCTGCGTCTTTATAGCTGAGAGAGG
TTTTATCGGTCACTGCGGAAGTCCCCACGGAGGTTACGATTGGTTTAAAAAATGGAGCGC
GCTAATTCTAACAGCGTAAGCAAACGTTTGCGAGCGGTGTCTTTGCGGCGTGGCGGTTTC
GGCAAGCCGGTGTGACGCTCACTGTCGGCTGGCGTGCTGATTGACTCGCGGTAATTTCCG
TTTCGGCTTGATTTGGATCAGACTTGAGTCTATGGCGTACGTTCGAAAAAGCGGTATAAT
CCCGCGATTTTTTTGGCCGTCCATTGCCGATGGGGAGAAAGAGTAATGAAAATCGTCGAG
GTGAAACACCCGCTCGTCAAACATAAACTGGGTCTGATGCGCGAACACGATGTCAGTACC
AAGCGTTTCCGTGAACTGGCGTCTGAAGTCGGCAGTTTGCTGACCTACGAAGCCACCGCC
GATCTGGCGACGGAAAAGGTGACCATCGAAGGCTGGTGCGGCCCGGTCGAAGTCGACCAA
ATCAAAGGTAAGAAAATTACCGTGGTGCCCATCCTGCGCGCCGGTCTTGGCATGATGGAA
GGGGTGCTGGAAAACGTGCCCAGCGCGCGTATCAGCGTAGTGGGGATGTACCGCGACGAA
CAGACGCTGGAGCCGGTGCCCTATTTTCAGAAACTGGCTTCCAATATTGATGAGCGCATG
GCGCTGGTGGTGGACCCGATGCTGGCGACCGGCGGCTCGATGATCGCTACTATCGATCTG
CTGAAAAAAGCCGGTTGCCGCAGCATCAAGGTGTTGGTGCTGGTAGCGGCGCCGGAAGGG
ATCGCCGCGCTGGAGAAAGCGCACCCAGATGTAGAACTCTATACCGCCTCGATTGACAAG
GGCCTCAACGAACACGGCTACATCATGCCGGGCCTGGGCGATGCGGGCGACAAACTGTTT
GGTACCAAATGATATTCAGCCGACTCCAGAGTCGGCTTTTTTTTGCGTACGCCACCGCCC
GTTCCTGATGTGACGGGTTGTTCCTGCGCATACCACGGATGGCGACATTTTTTCGGCGCC
GGTGTGTGCCGGCGCTGAACTTTCTGCCGGGTTCTCCGGTATTTTTCAGTCTGAGACACA
GAGGAAAACAAGATGACTCGTCGCGCCATCGGCGTCAGTGAACGACCCCCGCTCCTGCAA
ACCATACCGCTGAGTTTCCAGCATCTGTTCGCCATGTTTGGCGCCACCGTGCTGGTGCCG
ATTCTGTTCAAGGTCAACCCGGCGACCGTACTGCTGTTTAACGGCATCGGCACGTTGCTC
TATCTGTTTATCTGCCGAGGCAAGATTCCGGCCTATCTCGGTTCCAGCTTTGCCTTTATT
TCTCCGGTATTGCTGCTGTTGCCGCTGGGCTATGAAGTAGCGCTGGGCGGCTTCATTCTG
TGCGGCGTGCTGTTTTGCCTGGTGGCGTTGCTGGTGAAAAAGGCCGGAATTGGCTGGCTG
AATGTGATTTTCCCGCCGGCAGCGATGGGCGCGATTGTTGCGGTGATCGGTCTGGAACTG
GCGGGCGTGGCGGCGAACATGGCGGGGTTGTTGCCTGCCGCCGGCACGGACGTAGACGGT
AAAACCGTCACCATTTCGCTGGTGACGCTGGCGGTCACGATACTGGGTTCCGTGCTGTTT
CGTGGTTTTCTGGCCATTATCCCGATTCTGATCGGTGTATTGGCAGGGTATGCGCTCTCC
TTCATCATGGGCGTGGTGGATCTGGCGCCGATCGCCCAGGCGCCCTGGTTCGCGCTGCCG
ACGTTTTACACGCCGCGTTTTGAATGGGTGGCGATGCTGACGGTGTTGCCTGCCGCGTTG
GTGGTGATTGCCGAGCACATTGGTCATCTGGTGGTGACCGCCAATATCGTGAAAAAAGAT
CTGATGCGCGATCCGGGTCTGCACCGTTCTTTGTTCGCCAACGGCGTGTCTACCATACTG
TCTGGTTTCTTTGGCTCCACCCCGAATACCACCTATGGCGAGAATATCGGCGTGCTGGCG
ATCACCAAGGTTTACAGTACCTGGGTGATTGGCGGTGCGGCAGTGCTTGCGATTCTGCTT
TCCTGCGTGGGTAAACTGGCCGCCGCGATTCAGGCGGTGCCGGTGCCGGTGATGGGCGGC
GTGTCGCTGCTGCTGTACGGGGTTATCGGCGCGTCCGGCATCCGGGTGCTGATCGAATCC
AAAGTAGATTACAACAAGGCGCAGAATCTGATCCTGACCTCGGTTATCCTGATTATCGGC
GTCAGCGGCGCGAAGATCCATCTGGGTGCCGTGGAACTGAAAGGCATGGCGCTGGCGACG
GTGGTAGGCGTGTTCCTGAGCCTGCTGTTCCGCGTCATCAGCATATTCCGCAAGGAAGAA
GAGGTGATTGACGAGACGGACGACCAGGCTTCCGCACAGTAATCTTAGGGCCCGCCGGTG
CGCTGGCGGGCCATGCGGCGAAGCGACCGGTTGACGGTTCAATCGCAAAAGGTTTCTATG
CTAAACTTGATCCGTTTTCCTGCCTGTTTGGTTTGAGGTGCTTCTGAACACACCGGCACA
GTTATCATTGCCACTCTATTTGCCCGATGACGAAACCTTTGCCAGTTTCTATCCGGGAGA
AAATACGTCTCTGCTGGCCGCTATCCACACGACGCTGGGTCAGGAACATGGCAGCTACAT
CTATTTCTGGTCGCGCGAAGGCGGCGGGCGTAGCCACCTGCTGCATGCCGCGTGCGCGGA
GCTATCCCGTCTTGGCCGTGCGGTCGGCTATGTGCCGCTGGATAAACGCGCCTATTTTGT
CCCGGACGTGCTGGAAGGAATGGAGCAACTGGCGCTGGTATGCATCGACAATATCGAGTC
GATTGCCGGCGATGAGGTATGGGAAATGGCGCTGTTCAATCTGTACAACCGCATTCAGGA
AGGCGGGCGCACCCGGCTGCTGATCACCGGCGATCGTCCGCCGCGTCAGATCAATCTGCA
ACTGGCGGATCTGGCGTCACGTCTTGACTGGGGGCAAATTTACCGGCTGCAGCCGCTGTC
GGATGAAGAGAAAGGCGAAGCGCTGCAGTTGCGCGCCCGGCTGCGTGGTTTTGAACTGCC
GGAAGACGTCAGCCGTTTTCTGCTTAAACGGCTGGATCGGGAAATGCGAACCCTATTCAT
GACGCTGGATCAGCTGGATCACGCCTCCATTACCGCCCAGCGTAAGCTGACGATTCCTTT
CGTCAAAGAGATCCTCGGGCTGTGACGCCGCCCGTCACAGAATATCCAGCACCTGCTCCG
GCGGGCGGCCGAGCTTAGCTTTGCCGTTGGCGACCACTATCGGGCGTTCAATCAGCTTGG
GGTGGTCCGCCAGCGCCTGAATCAGTTGCGCTTCCGTCAGGCTGTCGTCGGCCAGATTCA
GTTCACGGTACAGATCTTCTTTACGGCGCATCAGTTCGCGCGCGCTGGCGAATCCCAGTT
GTTTGAGAAGCTTACCGAGCGCGGCGGCATCCGGCGGCACGTCCAGATACAGCACCACTT
CCGGATCGATACCTTGTTGCTGCAGCAACGCCAGGGTTTCGCGGCTCTTGGAGCAGCGGG
GATTATGATAAATGGTCACCGGTTTACTCATTCAACTCACCTTTTTCAGGATTTCTCATA
AGGACGGAAACGTTGCTGCAACGCGCGCAGCTGATCGATGCGGGCGTCGTAGCGCGCCTG
ATCGAGGCTGCCGAGTTTGCTTTGTGAGCTGGCGTTGCTCAACAGGCGGATAGCCTGATC
CAGCTTGCCGTTCAGCGCCAGGCTTTCCGCCCGGGATGACAATTCTTCTCCACGCATGTT
TTGTGCGGCGGAAGCCTGCGCCAGCAAGTCCCAACCGTTCGGATCGTCCGGGTGGGCGTA
AGTGTATTTGCGCAGAATACGGATGGCATCGGCAGACTTGCGGCTTTCCACCATCGCGTT
GGCCAGGTTGAGCTGCAGCACTGGGTTGTCTTGCACGTCCGGCACCTTCTGCAGGCGAGC
GACTGCCTGATCGGCGCGCTGCTGGCCGATATCAATATCGGTCATCAGATCAAGAAACCA
GGGGTTTGACGGCGATTTGTCCAGCAGCGGTTGCAGTGTGGCGCGTGCATCATCGTATTT
CTTGGTCTGATAGGCGCGGATCGCGCGGCCATATTGGGCGGCCTGTTGCTCGCGCGCATT
GCCTTTGGCCCAGTTGTCCAGCAGCGCGGCGCCATACGGGTTGTCTTGTGAGCCGTACAT
GCCCAACACGCGGGTCTTGGCGAACAGAAAATCCTGCGAGGAATGCATCGGGACCGATTT
CATCTGGTTGGCGCGGTTACGGGCGTCCGACAGCCGGCTTTCCGGTAACGGGTGCGTCAG
CAGCATTTCCGGCGGCTTAGTGGCGTAGCGGGAGGAGTCCGCCAGCCGTTGCAGGAAATT
GGGCATCGCCTGCGGGTCGAACCCGGCGCGTTGCAGTACCTGAATCCCAATGCGGTCCGC
TTCCTGTTCGTTGGACTGGGTAAAGCTGATGACGCTTTGCTGCGCGCCGGCCAGCGTGCC
GCTCAGCGCGGCGAACCCGGCTTGCGGGTTCGCCATCGCCAGCAGCAGCGAACCGAAGGC
GCCGGCCCAGGCCAGCGGCGCGTTGGCTTTCTGGGCTTCCATCGCGCGCGCCAGGTGACG
CTGGGTCACGTGGGAGATTTCGTGCGCCAGCACCGATGCCAGCTCGCTTTCATTCTCTAC
GTAGCGGAACAGCCCGGAGTGCAGCACCACATTGCCGCCAAAAAAGGCAAAGGCGTTGAT
TTCGTCGTTATTGACCAAAAAGAAATGGAACGGAGTACGCACGGAATCTGCTGACTTGAC
CAGCCGTCCGCCCAGTTGGTTAATGTACTGCATCAGCAGCGGGTCATTAATCAGCGGCGC
GCCGGCACGCAACTGGCGCAGGTAGAAGTCCCCCATCACCAGCTCCTGATTGATGCTGAG
CGTTCCGCCGGCGGTAGTGCCGATGTCCGGCAGATTTTCCTGCGTGCCGGCCGGGAAACC
CTGAGGACTTGTGCTCAGCAACACACCTGCCAGTATGGCGATGACCGTCTGTTTGAGCCG
ATAGGACATAACGGATACAACCTTCTGAACAGCCTGAAAGAATTGTCATCATCTTAGCCA
GCGGCGGCACACAATGAAACACGGGTGGGGGAAAAAGACGGCGTAAAAAACGGAAAATGC
GGCGCGAAAAACAGTTTGCCGGCGCATCAGACGTTGCACCGGCAATAATCGGGAAAGAAA
GGGTTCAGGCGCCTTTCAGGTAATCCAGCACGATGTCGTGGTGGTTACTGGTTTTGAACT
CATTGAATACTTTTTCGATGTTACCCTCAGCGTCGATCAGAAAACTGACCCGGTGAATAC
CGTCATAGGTTTTCCCCATGAAGGTTTTTTCACCCCAAACGCCGAACTGTTCCGCCACCT
GGTGACCCTCATCGGCCAGAAGGGTAAAGTTCAACAGCTCTTTTTCAGTAAAGCGGGACA
GTTTTTCCGGTTTGTCGGTGCTGATGCCAAGAACTTCAACGCCGAACGTTTTCAGCTCGT
CCATGCTATCGCGAAGCCCACAGGCTTGCACGGTGCAACCTGGTGTCATGGCCTTAGGAT
AGAAATACACCAACACCCGCTGTCCCTGGAAGTCGGCCAAATTAACTTGTTCGCCATCCT
GATCGGGCAAGCCAAATTTCGGTGCAATATCACCGGCTTTCAGTGTGGTCATCACTATTC
TCCATCTTTCTCTTCGTGCTGTGGATAGTTCACAACGCTAATACTGCCTTGTGCGTGCAG
TTCTGTACATAGCTGATGAAAGGCCGGCTCAATAATTGAACCTGCCAGCGCGGCCGGGCT
GTGCGCCGTAATCTGTATGTACAGTTGCGGCGGCGTATCGCCGTCGGCGGGGCGGGTTTT
GGACACCAGCTCTGCGATATTCATTTGATGCGAATCGAACAGATCGGTAAAGCGTTCAAT
GATGTGTGGTGAGTCAGCGACATCGACCTTGACCCACACGGTGGCGGGCATCGGCGAGCG
AGACTGCGATTCGGTGCGTTTCATCACGATCAGCAAATCCAGTTCGGCGCCCTTGAGCGG
CAGGGTGGATTCAATAAGCGTAATCGCGTTCCAACTGCCGGACAGCAGCATGATGAAGGT
GAACTCCGTGCCCAGCATCGCAAGTCGGCTATCTTCGATGTTGCAGCCACAACTGCTGAC
GTGGCGAGTAATCGTATTGACGATACCGGGACGGTCGGTCCCCAACGCGGTAATGACCAG
ATAGTGTTCTTGTGGGCGCGGCAAAATAGTGCTTCCTGTACAAAATGTTGGGAGTAACAT
GGTAAACATAAAAAAAACCACCTGCCAAGCGCTGACAACCGCGGTTGCAAGCTTGCTTTT
GCATAGAAGTCAAAAGTACCATGAAGCACTTGTTTGTGGAGGGGATGGCCAATGTTTACG
GGTAGTATTGTTGCTCTGGTTACGCCGATGGACGACAAAGGTGCCGTTGATCGCGCGAGC
CTGAAAAAACTGATTGATTATCATGTCGCTAGCGGAACTTCCGCGATTGTGTCGGTGGGA
ACCACCGGCGAGTCCGCCACCTTGAGTCACGATGAGCATGGCGACGTGGTGATGCTGACG
CTGGAACTGAGCGATGGTCGCATCCCGGTCATCGCCGGCACCGGCGCTAATTCGACCGCT
GAGGCGATTTCCCTTACCCAGCGTTTTAACGACACGGGCGTGGCCGGGTGCCTGACCGTG
ACGCCGTATTACAATAAGCCGACCCAGAACGGCTTGTTCCTGCACTTCAAGGCGATTGCC
GAGCACACCGACCTGCCGCAGATCCTCTACAACGTGCCGTCTCGTACCGGTTGCGACATG
TTGCCTGAAACCGTCGCCCGTCTGTCGGAAATCAAAAATATTGTCGCAATCAAGGAAGCG
ACCGGGAACTTAAGCCGGGTCAGTCAGATCCAAGAGCTGGTTCATGAAGATTTCATTCTG
CTGAGCGGTGATGACGCCAGCTCGCTGGACTTCATGCAACTGGGTGGTAACGGCGTGATT
TCCGTGACAGCCAACATCGCAGCCCGCGAAATGGCGGCGTTGTGCGAGCTGGCGGCGCAA
GGGAATTTCGTTGAAGCCCGCCGTCTGAATCAGCGTCTGATGCCGCTGCATCAGAAACTG
TTTGTTGAACCCAATCCGATTCCGGTGAAATGGGCCTGTAAGGCATTGGGATTGATGGCG
ACCGACACGCTTCGTCTGCCGATGACGCCGCTGACCGATGCCGGTCGCGACGTGATGGAG
CAGGCTATGAAGCAGGCGGGTCTGCTGTAACCGTTAGGGAGATTTGATGAGTTCTTCACT
GCAAAAGTCGATGGTGGCAAAAGTTGTCGGTGTTTCGCTGATCATGTTGCTGGCCGCCTG
TACCAGCGATCAACGCTACAAGCGTCAGGTCAACGGCGATGAATCCTATCTGAAAACCCC
CGAGCACCGGGCGCTGAACGTGCCGTCCGGTCTGATTCTGCCGGTGCAGAATGGGGATTA
TGAGGTTCCTCCGGTCAACCAGAATGGGCTGGTAGGCAAGGCGCTGGATATTCGTCCGCC
GATGCAGCCATTGGCTTTGTTGAATGGTTCCCGCGGTCAGGTGTCCGGCAATAGCGCCAC
GCTGCTGCTGGAAAACAATGCGCGCAACAGCAGCCTGTGGGCAGTGCTGACGCAGGTTCT
CCAGTCGAAAGGCTATACGATTGCCAGCCGTCAGGACGCCAGCCGGACGCTGACGACCGA
TTGGGTCAACTGGAAGCGTGAAGACGAGGATGTGGCGCATCAGGCGCGTTACCAGATAAG
CCTGCAGACGCAGGGGTATCAGTTGGCGCTGACCGTGAAACTGCTGGATCTGCAGCAGAA
CACCAGCCCGGTGACGGAACGCAGCGAAATTCAGCGTTATACCGCGCTGATGCTCAACAC
GCTGTCCGATGAGCTGGACAAACGTCTGAACGATAACGACAGCGCGCAGGCCAGCCGTAA
CAGCCAGCAGTTGAATGTCCAGAGCGGTGCTGATGATTCCGGTCTGCCGTTGCTGGTGGT
GCGCGGTTCCTACAATCAGGTATGGGACCGTCTGCCGAAGGCGATGGAAAAGATCGGTAT
GACCGTCAACGATCGCAGCCGTCCGCAGGGGTCGGTGTCGGTTAATTACAAGGCGCCGGG
CAGCGGCACCTGGAATGAATTGGGCGCACACGACCCTGAATTGCCGAACGGGGATTACAA
ACTTCAAGTCGGTGATTTGGGTAACCGCAGCACGCTGCAATTCATCGATTCGAAAGGACA
TACGCTAAGCCAGTCGCAAAATGACGCGCTGGTCGCCGTGTTCCAGGCCGCGTTCAGCAA
GTCGTAAAACGCAAGAACATATATACCCAAAATAATTCGAGTTGCAGGACAAAACGCGTT
GCGTTTTGAACAACGCAAAGCGTTGGCCCTTCGGGGCAAGACTCATTATGAGTCTTGTAA
CGCGGCGACGTAGCGAATCCCCAGGAGCTTACTCAGGTAAGTGACTGGGGTGAGCGAGGA
AAGCCAACGCACATGCAACTTGAATTATGATGGGTATAAGGGTCGGGTTTCCGGCCCTTC
TTCATTTAGTCATCAACGTGATGGATTTAACAACACGTTCAATTAACGGGCCCGGTGCGG
GTGGCCCTTACTTGTGTGGAGTAATAAAAGATGCAAAAGCTAGCTGAGTTGTATCGCGGA
AAAGCGAAAACGGTCTACACCACGGAAGATCCGGATCTGCTGGTGCTGGAGTTCCGCAAT
GATACGTCAGCAGGGGATGGCGCTCGCATTGAGCAGTTTGATCGTAAAGGGATGGTGAAC
AACAAGTTCAACCACTTCATCATGACCAAGCTGGAAGAGGCCGGGATCCCGACCCAGATG
GTGAGCCTGCTGTCCGACACCGAAGTGCTGGTGAAGAAGCTGGAGATGGTGCCGGTCGAG
TGCGTGGTGCGTAACCGCGCAGCGGGTTCGCTGGTTAAACGTTTGGGTATCACGGAAGGT
GAAATCCTCAATCCGCCGTTGTTCGATTTGTTCCTGAAAAACGACGCCATGCACGACCCG
ATGGTGAATGAGTCCTACTGCAAGACCTTCGGCTGGGTAAGCGAAGAGAATCTGGCGCGG
ATGAAAGAACTCAGCTACAAAGCCAATGAGGTGCTGAGCAAGCTGTTTGGCGACGCCGGT
CTGATTCTGGTGGACTTCAAGCTGGAGTTCGGCCTGTTCAAAGGCGAAGTGGTGCTGGGT
GATGAGTTCTCGCCGGATGGCAGCCGTCTGTGGGACAAAGAAACCCTGAACAAGATGGAT
AAAGACCGTTTCCGTCAGAGCCTGGGCGGCCTGATTGAAGCCTACGAGGAAGTCGCACAC
CGTCTGGGCGTTAAGCTGGACTAACAGCGCAATCGTTTACGTTCTGGCAGGCGGCCTCTT
TTCCGGTTGCCAGAACGAGCCTGTGGCCTGATGATGCCGAGGCTGTGCGTTTCCCCCGAA
TCTGTTACCGGCCTTTCCCAGGCAGCGTACAGTCTTTATGCTGTCGCTATTCAATGAATG
TTATTATCTCCCGCCTACGCATTGACTGATTTCGGCAAGGATGTTTCATGGCCTTTTTTG
ACCCAACTCTGCTTATTTTACTGGCGCTTGCCGCTCTCGGCATTATCAGCCAGAACATGA
CCGTTACGCTGGCTATTCTGTTTCTGGTGGTGGTGCGCATTACGCCGCTGAATCACTATT
TCCCGTGGGTGGAAAAATATGGCCTGTCGTTTGGGGTGCTGGTGCTGACCATCGGGGTGA
TGGCGCCGATTGCCAGCGGCAAGATTTCCGCCAGCGACGTGTTCTACTCTTTTTTGAACT
GGAAGTCGCTGCTGGCCGTGGCGATCGGCGTGGCCGTATCCTGGTTGGGCGGGCGAGGGG
TGACATTGATGAGCAATCAGCCGTCGGTGGTGGCTGGCCTGCTGGTCGGTACCGTGATGG
GCGTGGCGTTATTCCGCGGCGTACCGGTAGGGCCGCTGATTGCGGCGGGGTTGCTGTCGC
TGCTGATCGGTAAAGGCTAAGTTTTCTTCGGGGTGTGTTGTGGAGTCTTTTGTTGTCAGC
CAGCAATATCAGCAGCGTTACGGCATTCGCCGCCTATTGGTACTGAGCGGCCGTTCTGAT
TGGTGTGGCACTCAGGCACAGCGTCTGAGTGCTTTGCTGCCCGGCGACTGGCTGTGGGTC
AGCGCGTCAGCGCCGGAGGGGGTTACGGCGACACCGCCCCGCAACGTGCGTGGCGTGCTG
GGCCGGGAGTTTCTGCACGCGGTGTTTGACGCCCGCGACGGTCTGGATGCGGAAGCGCTG
GCGATGCTGGCTGGCGCGCTCAGGGCCGGTAGCTGGCTACTGCTGTTGGGTCCGGAGTGG
GACCGCTGGCCCGATTGTCCGGATGCGGACAGCCTGCGCTGGAGCGAGCAACCGGAGGCG
ATTGCCACCTCTCGATTTATCCGGCACGTGCAGCATCAGCTGTTGACCGATGATGAGGTT
GTCCTGTGGCGCCAGCAGGACGCCGAGCCGATGATAGCGCTTCCCCATCGCCGTTCGGAC
TGGCTGCCCGCTACCGGCGACGCGACCTCCTGTCAGCAGGCTATATTGCAGCAATTGCTA
CACACGTCCTGCGCAGTGTCCGTGATCACCGCGCCGCGTGGACGCGGCAAGTCGACGCTG
GCCGGCATGCTGGCGCGCCAGTGTCAGGGCGTCTGCTGGGTGAGCGCGCCATCCCGTGCC
GCCGGCGAGATCCTGTTACGTCAGGCCGAGGACGCGGCAACGTTCTGGGCGCCCGACGCA
CTGTTGGTGTTCTGCCGGCAACATGGCGCACCACCGGTGGAGTGGTTGTTAATCGATGAG
GCGGCGGCGATTCCAGCTCCGGTACTGCAGGCGCTGTTGCCGTTTTTCCACCGGGTGGTG
ATGACGACTACGGTACAAGGGTATGAGGGGACGGGGCGCGGTTTTCTGCTCAAATTTTGT
GCGTCGTTGCCGGACTGGCAGTCTATTGAGCTGACGGCGCCGCTGCGCTGGGCAGAACAG
GATCCGCTGGAGAATATCATCGATCGGGTGATGCTGTTTGACGCCGAAAAACAGGTGCCG
GAACGGCTGCCGGGGGCACCGGCGATCCGTTTGGAACGGCGCGACGACTGGTTGAGTCAG
CCTGAACGCCTTGCCGGGTGCTATGGGTTGCTATGCAGCGCTCATTATCGCACCTCGCCG
CTGGATTTACGCCGTTTGCTGGATGCGCCCGGCATGCATATCGCCAGTGCCTGTGTCGAA
GAGCAGGTTGGTGGCGTTATCTGGCTGGTGGATGAAGGCGGGTTGTCGCAAACGCTGGCG
CAGGACGTCTGGGCCGGACGACGCCGGCCGAGAGGCAATCTGGTGGCGCAGTCGCTGGCG
GCGCATGGCAACCAATGGCAAGCGCCGGTATTGCGGTCACGACGCATCAGCCGCATTGCG
GTACTGGCGGCGCAGCGTGGTCAAGGGATCGGGCAGGCGTTGGTCCGGGAACAGCAGCAA
TGGGCGCAGCAGGAACAGCGGGATTTTCTGTCGGTCAGCTTCGGTTTTCAGCCGGCACTG
TGGCGGTTCTGGCAGCGTTGCGGGTTTCAACTGGTGCGTATCGGCAGCCATATCGACGCC
AGCAGCGGGTGTTACAGCGCGATGGCATTGCTTCCGCTCAGCGAGGCGGGTAGCGCGCTG
ACGGCGTCAGCACACAATGAACTGCTCCGGGACTGGTTCTGGCTGCGGCGTGATATCCCG
CTGGCGCTGGATTTGCCGTTGATGGCGGATCAGACGTTCACAGTGGAAGACTGGCGCAAT
CTGGTGGGGTTCGCCGGGGCCCACCGTCCACCCGAGGCCTGTCAGGGGGCGTTGTCACGG
TTGATGATGCGATCGCCGATGGCATTAACCGCCTTGAGGCTATGGCTTGAGCAAGGGCGG
AACGTGACGGAGTGCGTTCATCTGCTGCAACTGACGGGTAGAAAGGCGCTGGTTCAGCGC
TGGCGGGTGGAAACGGCTCAGGCGCTGCGCCAGTTGGATGAAGCTGAATGGCAACGCTGG
CATGACACTGTTTTATAGAGATGATTGTTTTATAGAGAAGATTGTTTTGTAGCGAAGATT
GTTTTATAGCGAGAATGGCGTTATAGCGAAAGAAGTGGTTTCCTTTTCTAAATTCATTTC
AAGTGGTGTCGATCACAATTTTGTAACCTGACCTGTGATTCAGCCAGCCGGTTTCCTGCG
TTCATATACACTGATCCTGATACAGGATAATGGAATGACTTGTTCAATAAACCTCAATAT
TGACCCGCTATCGAGGGGCGTATAGTGACAACTGAAATGTTTTGAACGGACGGTTTCCCC
TAAAGGTAACCGCAGGAGAGGCGATATGAAGCATGACTATTTTGTGGTGCAAAATCCACC
TTCACCTAAGCAGTTATTTTTGCTATTTCATGGCGTGGGCGACAATCCGGTTTCCATGGG
GCAGGTCGGTCGTTATTTTGCCGAGGCGTTCCCTATGGCGCAGGTTATCAGCGTTGGCGG
TCCTGAAGCGATTGGCCTGGGTGAAGGGCGTCAGTGGTTTTCGGTACAGGGTATCACTGA
GGAGAATCGCGCCCGGCGTGTTAACGCCATTATGCCGCGGTTTGTCGAGACCGTTCGCTA
CTGGCAGGAAACCACGGGAATCGATTATTCCCATACCGCGCTGATCGGTTTCTCTCAAGG
GTCGATCATGATCCTTGAGGCATTGAAAGTGGAGAAAAATCTGGCCGGGCGGGCGGTGGC
GTTTAGCGGTCGCTTTGCCGCTTTGCCGGAGCAGCCGCTGCATGATGTCGTGGTTCACCT
GATTCATGGTGAGGAGGACCCGGTGATTACGGCGGATCACGCTCGCCAGGCTGCGCAGAG
TCTGAAGGCTCAGGGCTCGGATTTCACTTTGGATCTGGTGCCGCAACTGGGGCATGCCAT
TGACGCTCGCATGATGGATAACGCGATAGATCGGCTGCATCATTACATCCCGAAACGCTT
CTGGGATGAGGCTGTGATGGGTGCACGCGGCGAGCTGGTGGCATTTCGTTAATCGGCTGG
CATTGGGCTAACCGACAGGCAGTGCGCTTACCGTCATCAGCAAGAAGGTCGCCATAAACA
AGAAGGCCGGGTCGCTATCAGGTGGCCCGGCCTCATGGTTTTTAGCGTGTGGAGTCAGGG
CTTTTTCTGCGGCCAGTCGTCCTCGTCGTCCCACTGCGCATTATTATCGCGGTGCGGCGG
CAACGGCGGTTTGTCATGCAGAAAACGTTTATGGTCAAGGCGGCTCAGTTCCTTGATGCC
GTTGACCAACATTCCCAGCAACACCAGCAGTATTACCCACCAGTAATCAGCCAGCCATCC
CATGGTTGTTCCTCATATACAGATATCCCGTAGCAACGGGGTTATTGTGTCTCAACAGAC
AGTATAAAGCGCTGGAACAACATCGGCAGATTCGGCTCCAGCCAGCCCCGGCCGGCGATG
TCTTCGCCCTGCCAGGCTTGCCGGATGTGTTCAGGCGTTAACTGGGCCATGGCGAGACGG
GCCAGCGGCGCATAGCTGAGATGCCAGGGTTCAATGGCGATGCCGCCGCTATCCTGCGCG
AACGGCCGGTAAAAGTCGAATGCGGCCATGTGTTGCGTCAGCCAGTCGCTGAGTTCGGCA
AAGTAACCGCCTGGCTGGTATTCCCACGGCTCCAGTTGCAGTTTTTGGCCGGCGGGCAAG
TGGTCGGGGTCATAAATATCCAGATCGCTACCCCAGTGATGACGGCTGCCACCGGGTAGC
GCCGACCAGCGCAGGATCGCCTCGCAACGCGCGCCTTCGGCCAGCGTGAGCGCGTCTAAC
GGCTGGCTGTGTTGATCCAGCAACGGGCGTTGGCCGGTAAACTTGCCGTTCCAGATTTGC
CGTTGGCGCACAAAATTCCGGAATGTACTGGCCGGTTGCAGATTGAATCCATCCTGCTGC
GCCGCCTGCTGCATGGACGTAAACGCCGTGACTGCCTCGGGTTGCAGGCGATGCGACCCG
CTTAGCGTCACCAAATGGCGGTCGCTTTTGCCGGTCAGACAGGCGGAAGACATCATGCGA
TCAATTGCTCCATAATGCGTTGATACATTCGGCTCAGCAGTTGCAGGTCGGCGGCGCTGA
CGCACTCGTTCACTTTATGGATGGTCGCGTTGATCGGCCCCAATTCCACCACCTGTGCGC
CCATGCGGGCAATAAAGCGGCCATCCGAGGTTCCACCGGTAGTCAGGAGCTGCGGAGTGA
TTTCACTGTAGTGTTCAACGGCGTTGACTACCGCATCCACCAGTTCGCCGCGGCTGGTCA
GGAACGGATGACCGGATAACTGCCACTCCAGCGTGTAGTTAAGCTGATGGCGATCAAGCA
GGGCTTTGACCTGTTGTTTAATTAGCTCATCGGTCAGCTCAGTGCTAAAGCGGAAATTGA
ATTGCACGTTCATCTCGCCAGGAATCACGTTATTACTGCCGGTGCCTGCGTTGATGTTGG
CTATCTGCATGCTGGTGGAGGGGAAGAATTCGTTGCCCTGGTCCCAGACGGTCGCCACCA
GTTCATTCAACGCCGGCATGGCTCGATGCACCGGGTTGTCCGCCAGATGCGGGTAAGCAA
CATGGCCCTGAATGCCGTGAATCCGCAGATTGGCGGTAATCGAACCGCGACGGCCGTTTT
TCACCACATCGCCGACCCGAACGGTACTGGACGGTTCGCCGACCAGGCAGTAGTCCAGCC
GTTCCTGACGCGCCATCAGCGTTTCCACGACCTTGACGGTGCCGTTGACGGCGCTGGCTT
CTTCGTCGGAGGTGATAAGAAACGCCAGTCGCCCCTGATGATTGGGGTGCGCTGCGACAA
AACGCTCCGCCGCCACTACCATTGCCGCCAGCGAACCTTTCATGTCCGCCGCGCCGCGGC
CGTACAACATACCGTCTCGAATAGTGGGTTCAAACGGCGGGGCCTGCCATTGACTTTCAT
TACCAACAGGCACGACATCGGTGTGACCGGCAAACGCCAGTGTCTTTCCCTGACCACGCC
AGGCCCAGAAGTTCTGGGTATCACCGAAATCCAGCGTTTCGATGATAAAACCGATGGCTT
GCAGGCGTTCAATCATGAGCGCCTGGCAACCGGCGTCATCCGGGCTGAGGGACGGGCGTT
TGATGAGCTGCTGGGCCAGTTCAATTACCGGGCAAGACATGTGAGGTGTTCTCCGTAAAA
AAGTGCTGATAGCTGTCGTCGCTGAAACCGAGCAGGTTTTTTCCGTCCTCGGTCACCAGC
AACGGGCGTTTGATCAACGCCGGTTGCTCCAGCATAACAGCTTTTGCCGCCGCTTCATTG
TCGATGGTGTTACGGTATCCTTCTTCCAGCCTACGCCAGGTGGTGCCCCGGGTGTTCAGT
AGAGGTTGCCAGCCCATGTGGTCGATAAAGGATTGCAGGCGCTCTCCTTCCAGCCCGTCG
ACCCGGTAATCATGAAAACGGTAGTCGATCTGATGCTCTTCCAGCCAACGACGGGCCTTT
TTTATGGTGTCGCAATTCTTAATGCCGTACAGGATGATGGCCATATGGTTAAAATCCGTT
ATTTTTCATGTCGTAAGGGAAAAAAGCATACAACACAAACGCTGGATGCGGCAGAGTATT
AAAATTATCTTAAGAAATCATGGGGTTGACTTGATTGGCTATGTTGCGGAAATGCGAAAG
AGAGCACATTTTTGCGCCCCAAACTCTTTATCTTGGTCAAAAAAGAAGCGTATAATAACC
CCGTAGAAAACAAAATCCCTAAGGAGCTACCATCATGATCGAAGTCGAACTCAACAACTG
GAAAAGCTTCATCGACGCAATGCTGCGTAAGTAAGTGCTGATGTATTTAGACTAGTACAA
TTTTTTTTACTGTCATTAGTCACCAGGTCCCTTATTGAGTGTCACCAAAGCAGCAACCCA
CGGGTTGCTGCTTTTTTTATGTGATTGGCTCGGGGTTTAATGGACTGATTTTTAAAAATT
AATTTTCGCTTAAGGTGAGCGTGTTATTCATAAAATCCCCCGTTTTACCCCGTTTTTTTC
TTCTCGTTTTTGTGATGAGGTTCTCAATCTTTCGCTCATGTTTTTCGATCTGCTGCCGGG
GATGACGGTGGCTAAATGAGGAAGCCTGAGTAAATAAAAGAGGCTATTATTTGCCTTTTC
TTGCCTGTGCGAACCTGGCTCATTGATCCAAAGCAAAGCGTGCCGCTGCCGACGCGCGCA
GTTATGTGGTCTCCAGCTACGGGGTCATCACATTACTCGGACGGATATAGCCCGCCCAAC
GTCTCTTTCATCTATTGATCGATAATGTATTGATCGATGATGCGGTAATCAGGCTGGGTC
GATCCGCTGCTTCATGCCGCCAGGTAGTCCATAACCCCAGTATTTTCTGCATTGTTGTTT
CGGATGACCAAAAAAAGTGGCTAACTGCGTGTAAAATACCAAAGAATATGTTTGTGGCTT
ATAAATATGTGGGGTGAATGGAGTCAGCTCGCTTTTTTATCATGTTTTATCACTTTTTGA
TGATGTTCGGCTGGACAAATGCGCTGCTACTTGCTGTACTGTATTTGACACAGATTTTGT
GTCGTTCATTCATGTAAAGGTAAGTTTGATGTCTAAGATTAAAGGTAGCGTTAAGTGGTT
TAATGAATCCAAAGGATTCGGTTTCATTACTCCGGAAGATGGCAGCAAGGACGTATTCGT
TCACTTTTCTGCTATCCAGAGCAACGGTTTCAAAACCCTGGCTGAAGGTCAGCGCGTAGA
GTTTGAAATCACCAGTGGCGCTAAAGGACCTTCTGCTGCTAACGTTATCGCTATTTAATT
ATACCGATTTCCTGAAAAACCCGCCTGATGGCGGGTTTTTATTTTGTGTCTTACCCATCT
CAGTGAGCGCTCAGCCAGCCCATCAGCGCGAATGCCAGCGCCGTCATAACCAGCGAACCA
AGCAGATTGAGCAGCAAATTGAACAGCGCCGCTGCCCATTCACCGCTCTGCAGCAAGGTA
ACCATTTCGTAGGAAAAGGTAGAGAACGTTGTCAGACCGCCGCAAAAACCGGTCGTGAGC
AACAGTTTCCAGTGTGACGGAAGGTCGGGCTGGCGCATGAAATAGCTCATGGCCGCACCG
ATAATGAAGGCGCCGATCAGGTTGGCCAGCAGTGTGCCGGCGGGAATCTGGGGAAACAGA
TTATTAAAGCGCACGCTGAGTTGCCAGCGCGCGACGCTGCCAATTCCGCCGCCGATAAAA
ACAGCAAGTAACGTACTATACATAGTCACCTTTTCATTCAAGGGTAAGTTGGGCTAATCT
CGAAAGGGCACGCCCGATTGAGGGACTCGCAGACATCATCAGCCGGAAGGGCGGTTATGG
AGGAATGTCATCTCCGTTACTGGCTAGTAAAGTCTACCCGCATGCTGATGATTTTTGTAG
CCGTGGCATTTTTACCAAATGTATCCGCCTGTTAGGTATAAAGGAGCCTGATATGAAAGT
GGCGCTCGGTCAGTTTGCCGTGCAACGTCTATGGCAAGACAACGCCCAGACCTGCATAAC
ATTAATGGCCCAGGCGGAGTCCGCCGGGGCTGATTTGCTGGTGCTGCCGGAGGCGGTGCT
GGCGCGAGACAATACGGACCCGGAATGGGGCGTCGGTTGCGCCCAGCCGATCACCGGCCC
GTTTGTCAGCCAGTTGCTGACTGCCAGCCAGTCTCTGGATATCAGCGTGGTGTTTACCCT
GCATACGCCGGCGGCGGATGGGCGTGTGCATAATACGTTGCTGGTTATCCGGCGGGGCGA
AGTGTTGGTTCATTATCACAAGCTGCACCTGTATGACGCCTTTACGGTACAGGAGTCCCG
ACGGGTGTCGCCAGGAACGGCGTTGCCGCCGGTGGTGGAGGTGGCGGGAATGCGTGTCGG
GCTGATGGTGTGCTACGACATCCGTTTCGCCGAGATGGCGCGCCAGCTGGCGGTCAGCGG
CGCTGATGTGCTGGTGGTGCCGGCGGCTTGGGTGAAAGGCCCGCAGAAGGAAGCGCACTG
GGAATTGCTGGCACGAGCACGGGCGCTCGAGAACACCTGTTATCTGGTGGCGACAGGGGA
GTGCAGCGACAGGAATATCGGCAATAGCATGGTGGTGGACCCGATGGGCGTGGTTATCGC
CCAGGCCGCCGAACAACCTGAATTGCTGCTGGCGGAACTGAAGCTGGAGCGTATTCAAGC
CGTTCGCCGCCAGTTACCTGTGCTGCATCACAATCGTTTTAAACCACCTGTACTACGATA
ACAACAAGGCATCACATGCCGGATAAAAAACAGCGCTGGCGATGGGCGTCTTACTTTGTT
ACAGATGACCATTGCCTTATCCGGTGTATCGATTTAAAAAAGAGCAATGTAAAGCGCGCT
GGCTTTTCCAGCTCACATTATCAGGTAGGTATGTATGGAAGGTATCAGTATTGCCAAGCT
CTTAGTGATTGGCGCCTTGATTGTTCTGCTGTTCGGGACCAATAAACTGCGCAGTCTGGG
CAGCGATCTGGGTGCCGCTATCAAAGGCTTCAAGAAATCCATGAGTGATGAGCAGCCAGC
GGCCAAATCTTCCGCTCAGGATGAACATCCAGCCGCCATCAGCGAAAATCGTCCTAAAGA
ATAAGCACAAGCGCTGACAGGCACCAAAATAAAAAAAGCGGAGAGCTTTGCCATCCGCTT
TTTGTCTTGCTCGTGTCATTCTGTAAGGGGATGTTACGGGCAGTAGCCCGTTATTTCACC
TCAATTCCTTTAGCCTGCAAGTCGGCATGGTAGGATGAACGAACGAACGGACCGCAGGCC
GCGTGGGTAAAGCCCATCGCCAGCGCTTCCGCCTTCATTTCCTCGAACTCTTCCGGCGGT
ACATAACGTTGCACCGGCAGGTGGTGACGGCTCGGTTGCAGATATTGGCCCAGCGTCAGC
ATGGTCACGCCGTGGCGGCGCAGATCGCGCATCACATCCAGAATTTCATTATTGGTCTCA
CCCAGACCCACCATCAGACCGGACTTGGTCGGGATAGTGGGATGCGTGGCTTTGAATTTT
TCCAGCAACTTCAGCGACCATTCGTAATTGGCGCCTGGGCGTACCTGACGGTAGATACGC
GGCACGTTTTCCAGGTTGTGGTTAAATACGTCTGGCGGCGTGGCGGTCAGAATATCCAGC
GCCCGATCCATACGACCACGGAAATCCGGTACCAGCGTTTCAATGCGGATGGTCGGGTTT
TTACGGCGGATGGCGCTGATGCAGTCGGCAAAATGCTGAGCGCCGCCATCGCGTAAGTCG
TCGCGGTCAACCGAGGTGATCACCACATAACGCAACCCCATATCGTGAATGGTCTGAGCC
AGTTTTTCCGGCTCGTTGGCATCCGGCGTCAGCGGGCGGCCGTGGGCGACATCGCAGAAC
GGGCAGCGGCGGGTACAGATGGCACCGAGGATCATGAACGTGGCGGTGCCATGATTGAAG
CATTCCGCCAGGTTAGGGCAAGATGCCTCTTCGCAAACCGAGTGCAGACCATTACGGCGC
ATGGCGTCCTTGATGCCCTGAATTCGGCTGGAGTCCGCAGGTAATTTGATTTTCATCCAT
TCCGGCTTGCGGAGCATTTCCTGACGCTCGGTGACGACCGTTCGTACCGGGATCAGGGCC
ATTTTGTCTGCATCGCGGTATTTGACGCCACGTTCGATCTGAATCGGTTTACTCATGTTT
GCGTAATTTCCAGTTCTGAATCGCTGTTATGAATTTATATAAAATTCATTGGATTACGTG
AGTTGTTAAACTTTTTTTTAAAAAGCTCACAAAATTATATCATCTTTGCCCGCCAGCGAG
CAGCCATTGAGGGACAAAATACAGAAATTATGTAAATAAAATGTAATTTAACAGCGTCAG
GCCGCATCAGGCGCGCTCAGCGGGTGTGGCGCTCCCTGTTGCGACCCGTTCCACTCCAGC
CACTCCTGCTGCTGGTAACCTAGCAGTTCCATAAATGCTTTCACCATCACTGGCGCGGTT
TCGGTTACCGTTGCGCCGGGAGCCTGTTCGCTGAGCTGAGTCATCGCCATACCGGCATAG
CCGCAAGGGTTGATACGCAGAAAAGGGGACAGATCCATAGCAATGTTCAGCGCCAGCCCG
TGAAATGAGCAGCCATGACGGATGCGTAGACCCAGTGAACAGATTTTCCGCTCGCCGACG
TAGACGCCGGGGGCGTCGGGGCGGGCGTGTGCGTCAACATCATAATGCGCCAGCGTATTG
ACGACGGTGTTTTCGATAGCGGTTACTAACTGACGTACGCCAACTTTGCGACGTTTGATA
TCGATCAGCACATACATCACCTGCTGGCCGGGGCCGTGGTAGGTCACCTGACCGCCGCGA
TCGCTTTGAATCACCGGGATGTCGCCGGGCATCAGTACATGTTCGGCTTTGCCTGCCTGG
CCTTGGGTAAAGACCGGTAAGTGCTGCACCAGCCACAATTCGTCAAGACTGTTACTGTCC
CGTTGTTCGGTGAAGGCGTGCATGGCCTGCGACACCGGCTCGTAAGGCTGTATGCCCAAC
TGGCGCACTATGATCGTGTCACGAACTTTGATCGTGTCACGGACTATGATCGTATCCTGT
TGCAAGAGTGTCATCGTCGGGTGAAGAAGGAATGAACGCAATTATAGCGGGGTGATGCTA
CAGCGAATAGCGGTTTCCTCGCTTGTCTCCGTATTAGGGAGACAAGGTCAGAGAGCGGCG
GGTGTTACAGTACCACACGCACAATATCGATGTTACCCAGTTCTTCGTACAGCGTTTCCA
CCTGTTCGATATGGGTGGCGATGATGGTAATCGACACTGAATGGTAGTTGCCTTTGGTGC
TGGGCTTGATTTGCGGGTTATAGTCGCCGGGAGCATGGCGCTGAACCACTTCCACAACCC
GATCCACCAGCTCCGGTTTTGCTAACCCCATGACCTTGTAGGTAAATGAGCAGGGGAATT
CAAGCAATTCGTTGAGTTTGGTTTTCATGGCGACTCCAGAGTCATTCATTAGTACAAAAT
TATCACTCCCGCCGAAGCGGGAGTGTTAAGTATGACCGAAATCCTGTTGTTCGATCCTTA
AGTGAGCAACATGAGGGCTATTGCTCAGGATTCAAGGGGGATCAACTGAACCAGCGGTGG
AACATCAGTTTGATGTAGTCGAACAGACGTCCGAAAATACCGCCTTCTTTGACTTCGTTC
ATGACTACCAGCGGGCGTTGATCGACCACTTTGCCATCCAACTGGAAGTTGATGCTGCCC
ACCACCTGATTTTTGGCCAGCGGCGCGTGCAGTTCTGTATTGGTTAGCACATAGCTGGCT
TTCAGGTCTTTCATGCGGCCACGTGGGATGGTGATGTAGGCATCTTTATCCACACCCAGC
GATACCCGATCGTTGTCGCCGAACCACACCGGCTCGGAGGCGAATTCTTTACCGGTTTTC
AGCGGCGCCACCGTTTCAAAGAAACGGAAGCCCCAGGTCAGTAGTTTTTTGCTTTCAGTT
TCACGACCTTTGAACGTCCGCCCACCCATTACGGCGGAGATCAGGCGCATCTGGCCTTCG
GTAGCAGAGGCCACCAGGTTGTAACCGGCAGACGCGGTATGGCCGGTTTTAATGCCGTCA
ACAGTCAGGCTGCTATCCCACAACAGGCCGTTGCGGTTCATCTGGCGGATATTGTTGAAG
GTAAATTCTTTCTCTTTATAGGTCGCATACTCGTCCGGTACATCGCGGATCAGCGCCTGA
CCAATCAGCGCCATGTCGCGGGCTGAACTGTATTGTCCTTCCGCATCCAGACCGTGGACC
GTTTTGAAGTTGGTGTTCTGTAATCCCAACGCCTTGACGTAACCGTTCATCAGGTTGACG
AACGAATCCTGACTTCCTGCCACGTAGTCAGCCATCGCTACGCAGGCATCGTTGCCGGAT
TGCAGAATAATCCCTTTATTCAGCAAATAAACCGGCACGCGATCGCCCGGTTTGAGGAAC
ATCAGCGAAGAACCCTGGAAATCGGGGTTACCGGTAGCCCAGGCATCTTTGCCAATAGTC
ACGACATCGTTCGGGCTGATTTTCCCGGCTTTAATCGCCTGACCGATGACGTAACTGGTC
ATCATCTTGGTCAGACTGGCAGGGTTGCGACGGGTGTCGGCGTTCTTTTCCGCCAGTACT
TTCCCCGAGTTGGAGTCAATCAGGATGTACGCTTCGGCATCAATATCTGGGACGGCAGGA
ATCATGGTTTTCAGATTAATGTCTTCGGCGTAGGCGAAAGTGGATGCACTGATGGCGAGA
AATGTGCCGAGCGCAATACGTTTGGTAAAACAAGACGTGATTACTGTTTTCATGATTGGA
ACAACAACATCCGTGGGTATAAGTTAAAAAACGAGCCACACTATAACAGATGAAAATCGG
GGCGGCACCAGACAATACGTTACGCGATTTTGCCGATCGCCGGGGCGGTATTGTTATCGC
TCGTACAGATAAGGAAAGAGGGAATTTATCCCTCTTTCGAGCATGAATACGTTACTGCGC
GCCAGACACCGTGGTGATAAATGACGGCTGTTGCGCTTCGCTGGAAAGGCGTTGTTGCAG
GTCGGCAGCTTGCTGACGGCTCTGGAACGGCCCCAATTGAATGCGATATAAACCGTTATT
CAGGGTGACTTTGCCAGGCACGCGGAAGCGCTCGTTCAGGCTTTTCAGCCAGATTTGCGC
CCGTTGCTGATCGCTCAGCGCGCCGACCTGCACCACGATGTTGCCGGAACCGGCAGGCAC
CGCCGCTTGCGGCTGCGTGCGCGATGGCTGTACGGCAACTGGCGCAGCCGCGACCGCCGG
TGCAATCGCTGTGGTTCTGGCTGGCGTAGCGGCAGGTGTTGGCTCCGAACCTTCCAGTAC
TCCGCTGGGCAGCGGTTTGGGCGCGCCGAGGAAGCTGCCTCCGCTCGGGGTGCCGGCATT
GCTGATAGACGAGTTGCTGCTAACGATATTGCTGGCGCCATCACCTGTCGTCGGCGTCAA
CGTGGCATTGCTGATCGGGCGCATCGCGGCGGGAGTAGTCGTCTGCGCGCTTTCCATGAC
CGGCGTTCCCAGCCCGCTGGAGCCCAGTGTCGGGCGTGACGGCAGGGCAAAGCTCTGTTT
AGCGACACGGGTGCCGATGGTACCGGGGCCGGAGAGCGAGCCATCCGGTGCCACGCTAAT
GAAATCTACCTTCACCTTGGTATTGTTGGACAGATTAAGACGGTCGGCCGCACCTTTGGT
CAGATCGATGATTCTGCCCGGCGTATAAGGCCCGCGATCGTTGACGCGCACCACCAGACG
GCGGCCGTTGCTGAGGTTGGTGACGCGCACATAGCTGGGAATCGGCAGCGTGGGGTGGGC
GGCGGCTATGGCGTTGACGTCGAACTCTTCGCCGGTCGCCGTGCGGTTACCGACCGATTC
CCGATCGTGCCAGGTAGCAAACCCGCTTTCACTGAAATTCTCCGGATTTTTGACAATACG
ATAGGTTTTGCCGTTCATGCTGTAATCCTGCATGTTGGCGGGTTTGTACGGTTCGTAACG
CGGCTCCGCGCCGCCGATTTCTTCCACCGGGCCATTGTATGCCGAGGCCTGCGGTGAGGG
AGACTGAGGCTGTTCCGTAACCGCACAGCCTGCCAGAGCCAGGCTGATCGCGCCAATCCA
AACCCAATCCTTACGCATTGCTCACCCCTATAAATTCTTGGATAACATTTTGCGGTGAGT
GTGTATCGACATGACGATACCGAATCCCGCCATCAAGACGACCAGCGCCGAGCCGCCATA
GCTGACCAACGGCAGCGGCACCCCGACCACCGGCAGGATACCACTCACCATGCCGATGTT
AACAAACACATACACGAAAAAGATTAGCATCAAGCCGCCGACCATCACCCGGCCGAACGA
GGTTTGCGCATTGGCGGCGATCACCAGGCCGCGCATGATCAGGAACAGGTACAACGCCAG
CAGGATCAGCACGCCGATCAGTCCCAGCTCTTCGGCCAGCACCGCGAAGATGAAGTCGGT
ATGGCGTTCCGGCAGAAACTCCAACTGAGACTGGGTGCCTTGCAGCCAGCCTTTGCCGGT
CAGGCCGCCGGAGCCGATGGCGATTTTCGACTGAATAATGTGATAACCGGCGCCGAGCGG
ATCGGTTTCCGGGTCGAGCAGCATCATTATCCTGTCGCGCTGATAATCATGCATCAGGAA
GAACCACAAGACGGGAATGAACGCCGCCAGCAGAATGGCGGCAATGGCGATCAGCCGCCA
GCTCATGCCGGCGAGAAACAGCACGAACAGCCCGGAGGCGCAAATCAGGATGGCGGTGCC
AAGGTCCGGCTGAGCAGCCACCAGCAGGGTGGGGGCGAACGTCAGCACCAGCGCGATGCC
GGTATTTTTCAGCGACGGCGGGCACATATCACGGTTGATATAGCGGGCCACCATCAGCGG
CACCGCAATTTTGGCGATTTCCGACGGCTGGAAGCGCACCACGCCCAAATCGAGCCAGCG
TTGCGCGCCTTTACTGATCTGGCCGAATATATCCACCATGACCAGCAGAATAAAACAGAA
AATGTACAGATATGGGGCCCAGCCTTCATAGACCCGCGGCGGGATTTGTGCCATGCCGAG
CATGACGATCAACCCCAGCACGCATTGGGCGATTTTGCGCTCCATCATGCCCATGTCCTG
CCCGCTGGCGCTCCACATGACGAACAGGCTATAGCCCAATAACGCTATTACACACAGAAG
GAAAGGCAGATCAATGTGCATCTTGGTCCAGATTGAGCCTTTTTGTTGACTGTCTGTCAT
GGTGTCTCTACTCGGTTTCACTGCCCGGCGGCGACGGCGGCGCGTCCGGCAGGCTGGTAT
TGTTGTCGCCCAACATAATATGGTCGAGGATTTGACGCACGATGGTCCCGACGGCCGGCC
CGGCGCCGCCGTTTTCCAGAATGATGGACATGGCGACTTTCGGGTTGCTGTAAGGGGCAA
AAGCGACCATCAGTTTGTGGTCGCGCAGCCGTTCGGCAATCCGGTTGGCGTTATAGGTTT
CATTTTCCTTCAGGCCGAATACCTGCGCCGTCCCTGACTTGGCCGCGATTTTATACGGCG
CGTCGACAAAGAATTTGTGGGCGGTGCCGTTCTGGCGGTTAGCGACGCCGTACATACCGT
CTTTGACGATCTCCCAGTAACCGGAGCGAATATCGCCGATCTGCTGATGTTCCGACTGGC
GGTACGGTATCTGAGTATTGTTTTCCTGCGTACTGTTGAGCAGGTGCGGTGTTTTCACCT
GACCATCGTTGATCAAGGTAGTCAGCGCTTTCAGCATCTGAATCGGCGTGGCGGTCCAGT
AACCCTGACCGATGCCGACAGGAATAGTATCCCCTTGATACCAAGGCTTTTTATAGCGCT
TCATTTTCCATTCTCGCGTCGGCATGATGCCCGGGCTCTCTTCCTTGTCGGACAAGTCGA
TGCCTGTTCGGTGTCCGTAACCGAATTTGCTCATCCATTCAGACAAACGGTCAATTCCCA
TGTCATAGGCGACCTGATAGAAGAAGGTATCCGCGGATTCTTCCAGCGCTTTGGTTAGAT
TCAGGCGGCCGTGCCCCCATTTTTTCCAGTCGCGGAAGCGTTTCTCCGAGCCGGGCAACT
GCCACCAGCCAGGGTCGAACAGCGAGGTATAAGGGGTAATGACATTGGCGCTCAGCGCGG
AGACCGCAATATAGGGTTTGACGGTGGACGCCGGCGGGTAAACCCCTTGCGTCGCGCGGT
TAATCAAGGGACGGTTAGGGTCATTCAGCAACGCGTGGTACGTCTTACTGGAAATACCGT
CCACAAACAGGTTCGGGTCGTAGCTGGGGGTGGACACCATCGCCAGAATGGAGGCGTCTT
TCGGGTCGGTCACCACCACGGCGGCGCGGCTACCGGCCAGCAGTTTCTCGATATAGAGCT
GGAGGTTGAGGTCCACCGTCAGGGTGATATCTTTGCCGGCTTGCGGCGGTTGTTCGTGCA
ACTGGCGAATCACGCGGCCGCGGTTATTGACTTCCACTTCCTCGTAACCTGGTTTGCCGT
GCAGCACATCTTCGTAATAGCGTTCAATACCGAGCTTGCCGATATCGTGGGTCGCCGCGT
AGTCCGCCAGCTTGTCTTCCTGATCCAGCCTTTCCAGATCTTTGTCGTTGATTTTAGAGA
CATAGCCAATGACGTGGGTCAGCGCGGCGCCATACGGATAATAACGGCGCTGGTAGCCTT
TGACTTCCACGCCGGGAAAACGGTACTGATTGACGGCGAAGCTGGCTACCTGCACTTCGT
TCAATCCGGTTTTGACCGGGATGGATGTGAAGCGACGTGAGCGCTTACGCTCTTTTCTGA
AGTTGTCGATGTCTTCATCGGTCAGGTCAATGATCGATTTGAGCGCCTGCAGCGTCTCTT
CCAGATTGTTGACCTTTTCGGGAATCAGCTCCAGCTGGTAAATCGTGCGGTTGAGCGCCA
GCGGGGTGCCGTTGCGGTCATAGATGATGCCGCGACTCGGGGCAATTGGCACCAGTTTGA
TACGGTTTTCATTCGAACGGGTACGATAATCGTCAAAACGTGAAACCTGCAGGTGGTATA
GATTGGCGACCAGAATACCGCTAAGCAGCAAAATGCCCAGGAATGCGACCAGCGCCCGGC
GTACGAACAGGGCTGTCTCAGCCGTATAGTCACGAAAGGGTTTACGTTCTATATTCATCC
AGCGATTGCTACTTCACAGGGTTCATCGTTCGCCTTACTCCCGATGGTAAGGATGATTGG
TGGTGATACTCCAGGCACGGTACAGACTCTCCGCAACCAGCACGCGCACCAGCGGATGCG
GCAGCGTCAGCGGCGACAGCGACCAGCTTTGCTCCGCCGCGGCTTTGCACTGCGGCGCCA
GCCCTTCCGGGCCGCCAATCAGCAGGCTGATATCGCGCCCGTCTTGTTTCCAGCGCTCCA
GTTGCTGCGCCAACTGCGGCGTTTCCCAACGCGAACCGGGAATATCCAGCGTCACGATGC
GGTTGCCTTTGCCTACGGCTGCCAGCATCAGTTCGCCTTCCCGTTCCAGAATCCGTTTGA
TATCTGCGTTCTTGCCGCGCTTACCCGCCGGAATTTCCAGCAGTTCAAACGGCATGTCTT
TGGGAAAACGACGGAGGTAGTCGGTAAAGCCGGTCTGCACCCAGTCAGGCATTTTGGTGC
CAACGGCGACCAGTTGCAGCTTCATATCAGCCCCAGAGTTTTTCCAGTTCGTACAGGTGA
CGGCTGTCTTCCTGCATCACATGGACGATCACGTCGCCAAGGTCGACCACGACCCAGTCG
GCGTCGTTTTCCCCTTCAACGCCCAACGGCATCATCCCGGCGGCGCGGGATTCCTGCACA
ACGTGATCGGCGATGGAGGCGACATGACGGCTGGATGTGCCGGTACAAATAATCATGCAG
TCAGTGATACTGGATTTCCCTTTTACATTGAGAGAAACGATATCCCGACCTTTCAAATCG
TCAAGTTTATCAATAACGAAATCTTGGAGTGCTTGGCCTTGCAAAGGTTCCCCCTTGATG
AGTGGTTAATCTGTCGGTTATGCGGGCTGGGCTGGCGTTAGTGAAATCACCATTTCACCG
CGACGGCAGGTGGTTTTCCTGTAGCCGAAACCAGCGGCGGAGTATATCACGGCCTTATAA
TGAGTGGTATCAACGCATGACTATCGATAGAGTCCGTGTGTGTCAATATACTTCAGCACA
CTTTCGGGCAGCAGATCATGGCAGTCGAGGTCTTGTTGCCGTCGATGGCGGATATCGGTG
GCGGATATCGGCAGCAGAGGGGTATGGGCCAGATAAATCAGCCCGTGGCAGCGGCGGTGC
AACGGGTCGACATCGTAGGTTTGGTGCGCAGACAGCCAGGCTTCCAGCTCGGCGGTATCC
AACTGCTGATGGTAACCGGGACGGGCGCAGACCAGCAGATGGCAGTAATCCAGAATTTCC
TGCCAGCGATGCCAGCGATGCAGCGTCAGCAGCGAGTCTTGCCCGATAATGAACGCCAGC
GGCGCATCGGTGCCTTTCTCGGCGCGCAACGCTTCCAGCGTCTCAATGGTGTAGGACGGC
GTGGCGCGCTGTAGTTCACGATCGTCGATCTGAAACAACGGATTGTCGCGTACCGCCAGC
TCAACCATCGTTTTGCGCTGGCTGGCGCTGGCTTCCGGCTGTTCACGGTGCGGCGGTACG
TTGTTGGGCAGCAGAATGACCCGCTGCAAACCAATTTCCTGCGCCAGCGCGGTGACCGGG
CGCAGATGCCCGTAGTGAATCGGGTCAAATGTGCCGCCAAAGTAGGCGGTCAAAGGCTGG
ATGACCGGGAGTGTCGACAAATTGCTATACCTCAAGCAGGCCGTCGGGCAGTGCTTTACC
GCACAGAATCATCGACAGCGTTTCCAGCTCCGCCCAGACCGGTTGCCCGTAATTCTGTTT
CAGGGTGATCTCCAGCCGGCTCAGCAGGGTAATCGCCTGCTGCAATTGCGTCAGTGACAG
ACGTTGCAACGCCTGCGTCAACAGCGGGCGCCGGTTTTGCCACACCTTGTGCTGGTCAAG
CAGAGTGCGCAGCGGCGTGGTCGCCATGCGTCGTTTTAACTGTAGCAGCAACAGTAATTC
CCGCTGTACGGTACGCAGCAGGATGACCGGCTCACATTCCTCCAGTCGCAACTGCTGCAA
AATGTGCCACGCGCGTTTGCTTTTGCCACCCAGTAGCGCATCCAGCCAGTGGAACGGCGT
GAAATGTGCGGCATCGTTGACCGCTTGCTCGACCCGCGGCAGCGTCAGCTTGCCGTCCGG
GTACAGCAGCGACAGTCGTTCCAGCGCCTGCACCAATGCCAGCATATTTCCTTCATAGCA
ATAGCAAATCAACTGGCTGGCGGCGTCATCCAGTTCCAGTTTCATGTTTTTAGCGCGGTG
TGCCACCCAGCGGGGAAGCTGTTCCTGTTCGGGTGTCATGCAAGGGACATACACGCCCTG
TTGCGACAACGCTTTGAACCAGGCACTGTTTTCCTGCGCCTTGGTGAGCTTGTTGCCCCT
TACCATCAACAGAATGTCGGGGTGCAGCAAGGTGGAGAGTTTGACCAGTTGCTCGCCGGC
GGGGGCGCCGGGACCAGCGTCCGGCAGAATCAGCAGCAGGGTCTGGCGGGATGCGAACAG
GCTGAGCGCCTGACAGGTGGAAAAAATGGCGTCCCAGTCGGTGTTGTTATCCAACGTGAA
ACTGAAATGTTCCAGAAAATCCTGCTGACGTGCGATAGTTCGGATCTGATCCTGACTCTC
CTGCAGCAATAAGGGTTCATTGCCGAACAGCAGATAACAGCCGCGCAGCCCCTCATGGAG
CTGCGCGGTCAGTTGCTCGGGATAGAGCCGAATCATGGGTGAGCCGATACGGGTGTAGCG
GTCTGTGCCTTCTGCTGGATTTTCGCGTTCTGACTTCCTTTGATCGTCAGTAGTTTTCGT
ACCAACTGTTGGGCTGCCTGGTCACGCATTTCACGCAGTACGATATCCTGCTCGGCATCT
TTGGCCAGTGCGGCGAGCGGGTTATCGAAGAACGAGCGGAAAATCGTCACGCTGAGCGGG
TAGATGTCGTCACCCGGTATCAGCACCTGCGCTTTAACTTCCAGTACCAGCTGATACTCT
GCTGTTTTCCCATCCTGGAAAATCGATACGGTGTTGCGGACCAGATGGTCTCCCATAAAA
CGGAAGGACGGCAGATCCTTGCGTTCGGTGTTTTCCATGATGTTGACGTTATTGAGACGT
AACTGTTCACGGATGGCCCGCGTCATCGGGCCGTAGGGGTCACCGCTGTCCAGAATCAGA
TTATGCAGCTGCACCGGCATCTGAGTGGTGCCGCGCAAATGAAAGCCGCAACCGGCGGTC
ATCAAGACCACCAGCCCCAGCACCAACGTTAAAAACGGGTGTCGCACAGTACCCTCCTTG
CCTTAACCCACAACCAGGTTAAGCAGTTTGCCTGGAACGAAAATCACTTTGCGAACGGTC
ACGCCATCCAGATATTTGGCTACCAGCGGCTCTTGTGCCGCACGCTCGCGAACCTGCTGC
TCAGTGGCATCGGCCGCCACGGTGATCTTGCCGCGAACTTTACCGTTGACCTGTACCACC
ACCAGACGCGAGTCTTCTACCATCGCCTGTTCGTCTGCTACCGGCCACGGCGCCTGATCG
ATGTCGCCTTCGCCTTGCAGCTCGCGCCACAGTACGACGCAGGCATGCGGGGTGAACGGG
TAGAGCATCCGCACCACTGCCAGCAGTGTTTCCTGTGTCAGTGCGCGATCCTGTTCAGAT
TCCTGCGACGCTTTGGCCAGCTTGTTCATCAGCTCCATGATCGCCGCGATGGCGGTGTTG
AAAGTCTGACGACGGCCGATATCATCCGTCACTTTGGCGATGGTTTTGTGCAGGTCGCGG
CGCAGCGCTTTTTGGTCTTCCGTCAGCGCAGCCACATCCAACGGTTGGGTGGCGCCTTTC
CCGGTGTGGTCGTAAACCTGTTTCCACACGCGTTTCAGGAAACGGTTAGCCCCTTCCACG
CCGGATTCCTGCCATTCCAGCGTCATTTCCGCCGGGGATGCGAACATCATGAACAGGCGC
ACGGTGTCGGCGCCGTAGCGTTCCACCATGACCTGCGGGTCGATACCGTTGTTTTTCGAT
TTCGACATTTTGCTCATACCGGCGTAAACCAGCTCACGGCCGTCTTTATCGAACGCCTTG
GTGATACGGCCTTTGTCGTCGCGCTCCAGCGTCACATCGCTCGGCGATACCCAGATTCGC
TCACCGTTGTTGCCTAGATGGTAAAAGGCGTCGGCCAGCACCATCCCCTGACACAGCAGA
CGTTTGGCCGGCTCGTTAGAGTTCACCAAACCGGCGTCTCGCATCAGTTTGTGGAAAAAG
CGGAAGTACATCAGGTGCAGGATGGCGTGTTCGATACCGCCGACATACTGGTCTACCGGC
AGCCAGTAGTTGGCGGCGGCGGGATCCAGCATACCCTGATCGTACTGTGGGCAGGTATAA
CGCGCGTAGTACCAGGACGACTCCATGAAGGTATCGAAGGTGTCGGTTTCACGCAGCGCC
GGCTGGCCGTTGAACGTGGTTTTGGCCCACTCGGGATCAGCTTTGATTGGGCTGGTAATG
CCGTCCATCACCACGTCTTCCGGCAGAATTACCGGCAGTTGGTCTTCCGGGGTGGGGACT
ACGGTGCCGTCTTCCAGCGTCATCATCGGAATCGGCGCGCCCCAGTAACGCTGGCGGGAT
ACACCCCAGTCGCGCAGGCGGTAATTGACCTTACGCTGACCGACGCCCAGCGACACCAGT
TTGTCGGCAATCGCATTGAACGCAGCATCGAAATCCAGCCCGTTGAACTCGCCGGAGTTG
AACAAGCGGCCTTTTTCCGTCTGCGCCTGCGCGGACAGATCCGGTTCGCTGTCGTCAGCC
GTCAGAATAACCGGTTTCACCAGCAGGTTGTATTTATGGGCGAACTCCCAGTCACGCTGG
TCGTGGCCCGGTACCGCCATCACAGCGCCGGTGCCGTATTCCATCAGCACGAAGTTGGCT
GCCCACACCGGCACATTTTCGCCAGTCAGCGGGTGGATGGCGAACAAACCGGTGGCGACG
CCTTTTTTCTCCATGGTCGCCATGTCGGCTTCCGCCATTTTAGTGTTGCCACATTCGGCG
ATAAAGTCCTGCAGCGCCGGATTATTTTCCGCCGCTTTCTGCGCCAGCGGGTGACCGGCC
GCCACGGCGACGTAGGTCACGCCCATGAAGGTGTCCGGGCGGGTGGTATAAACACTCAGC
TTCTCTTCACTGTCTGCCACGTCAAAGGTGATTTCCACCCCTTCGGAACGGCCGATCCAG
TTGCGCTGCATGGTTTTGACCTGCTCAGGCCAGCTTTCCAGCGTATCCAGATCGTTGAGC
AGTTCGTCGGCGTAAGCGGTGATTTTGATGAACCACTGCGGGATTTCCTTGCGTTCCACC
TTGGTGTCGCAACGCCAGCAGCACCCGTCGATCACCTGCTCGTTGGCCAGGACGGTCTGG
TCGTTCGGGCACCAGTTCACCGCTGAGGTTTTTTTATAAACCAGGCCTTTCTCGTACAGT
TTGGTGAAGAACCACTGTTCCCAGCGGTAGTAATCCGGTTTGCAGGTCGCCACTTCGCGA
TCCCAGTCGTAACCGAAACCCAGCAGTTTCAGCTGGTTTTTCATGTATTCGATATTGGCG
TAAGTCCAGGGCGCCGGCGCGGTATTGTTTTTCACTGCCGCGCCTTCCGCCGGCAGGCCA
AAGGCGTCCCAGCCGATCGGCTGCAGAACGTTTTTGCCCAGCATGCGCTGATAGCGGGAG
ATCACATCGCCGATGGTGTAGTTACGGACATGGCCCATGTGTAGACGACCAGAAGGATAA
GGCAGCATGGAAAGGCAATAGTATTTTTCCTTGCCGGGTTCTTCGGTCACTTTGAAAGTT
TGTTTCTCTTGCCAGTGAAGCTGGACGTGCGCTTCGATCTCTTCTGGGCGGTATTGCTCT
TGCATGGCTGCCAGTGGTCCTTAGTGAAAATTGCTACTTCGGTAGCATGTTCTGTTTCAT
TTCAAAAGATCCGCATAGCATAGCTGATAAGCGACTGGCTCAACAACCGCTTGAGGCGGT
CCGGGGCCGATTTATGCGGCGCCGCTAGCGAAGACGAAGGTTAAACCCGCGGATTGGGAA
GCGGCTCCCGGTTGTGTCGGAAAAATCATCTACACTAGGCTGTGTAGGCCCGTCGATAAG
CGGTTTCACGCTAAGGAGTCACGATGAGCAAAGTCGTCCAGTATTACCGGGAACTGATGT
CCGCCGTTACCGAGTGGTTAAGCCGCGGCGAGCGGGACATGGATAAGCTGATGTCGGATG
CCCGGCGCCAGTTGCAGGAAACCAATGAACTGACGCAAAAGGAGATTGAACAGATAATAC
TGGCGCTCCAGCGTGATCTGGAAGCCTTCTCCCTCAGCTATGAGGAGAGCCAGAATGCTT
TTGCCGACAGCGTGTTCGTACGCGTGATCCGCGAAAGTCTGTGGCAGAACCTGGCGGACA
TCACCGATAAAACGCAACTGGAATGGCGAGAAGTATTTAAGGATGTCAGCCATCACGGCG
TGTATCACAGCGGCGAGGTGGTAGGGCTCGGCAATCTGGTGTGTGAACAGTGCCATCACC
ATATTGCTTTTTATACCCCGGAAGTCTTGCCGCTGTGCCCGAAATGCAGCCATGACCAGT
TCCATCGCCAGCCGTTTTCGCCCTGACCGACAGCGTGCGGGAAAAAACAAGGGTGCCGAA
GCACCCTTGCGATAGGGCGGAACGCCGCGGATTAATGCAGGATTTTCGCCAGAAAGTCTT
TAGCGCGGTCAGATTGCGGATTACTGAAGAAGTCCTCTTTGCGGGTGTCTTCAATGATCT
TGCCTTCATCCATGAAAATAACGCGGTGCGCCACCTTGCGGGCGAACCCCATCTCGTGGG
TCACCACCATCATGGTCATGCCTTCTTGCGCCAGCTCCACCATGACGTCCAGCACTTCAT
TGATCATTTCCGGGTCGAGCGCCGAGGTCGGTTCGTCAAACAGCATCGCCACCGGGTCCA
TACACAGGGCGCGGGCGATAGCCACACGCTGTTGCTGGCCGCCGGATAGCTGCCCGGGAT
ACTTGTTGGCATGCGCCGACAGACCAACGCGAGCCAGTAGCTTCAGCCCTTTCTCGCGGG
CGGCCTCTTTGTCGCGCTTGAGTACTTTGACCTGCGCCAGCGTCAGGTTGTCGACGATGG
ACAAGTGGGGAAACAGCTCAAAGTGCTGGAACACCATCCCGACTTTGGAGCGCAATTGCG
CCAGATTGGTGCGTTTGTCATTGACATTGATGCCGTTAACGTCGATCTGACCTTGTTGGA
TCGGCTCCAGGCCGTTAACGGTTTTGATTAAGGTCGATTTCCCGGAACCGGAAGGTCCGC
AAACCACCACCACTTCACCTTTTTTCACTTCGGTGGAGCAGTCGGTCAGCACCTGAAATT
GACCATACCATTTAGAAACATTTTTCAGGAAAATCATCAAACCGTCCTTCTCTTCAAATA
ATTGACCAGCATCGACGCCGAGAGGCTGATAGCAAAATACACAAACCCGGCGAACAGGAT
CATTTCTACCTGGGTGCCGTCACGTTCGCCAATGGTGGATGCGGTACGGAAGAAGTCCGC
CAGACTGAGCACGTACACCAGCGAGGTATCCTGAAACAGCACGATACCCTGAGTCAGCAG
CAGAGGAATCATGGCCCGGAACGCCTGAGGCAGAATCACCAGTCGCATGGATTGCCAGTG
GGTCATCCCCAGCGCCAGCGCGGCGGAGGCCTGCCCGCGGGAAATACTCTGGATGCCGGC
GCGGATAATCTCGGAATAATAGGCCGCCTCAAACAGCGAGAAGGCTACCATAGCTGATAC
CAGCCGAATATCGCTTTTCGGAGAAAGGCCAAGCACATTTTGTAATAAGCTCGGCACAAT
CAGGTAGAACCACAACAGCACCATCACCAGCGGCACCGAGCGGAACAGGTTAACGTACAA
TTTCGCAAACCAACTGATGGGTTTGATGGGCGACAGGCGCATTACCGCCAGCACAGTGCC
CCAGACAATCCCCACCACCACCGCGATCAGGGTGATTTCCAGTGTGACGCCCATCCCCTT
GATCAGATAAGGCAAGCTGGGCGGAATGGAACTCCAGTCAAAGTTGTACATTTATTTATT
TGCTCCCCAGATTGCCCGGCAGACGGGTTTTACGCTCCACAATCTGCATGATCAGCATGA
TGATGGCGTTGATGCCGATATAGGCCAGCGTGATCGCGCTGAAAGACTCATAGGCGTGAG
CGGAGTAATCCAACAGCTTGCCGGCCTGCGCCGCCATATCCACCAGACCGATGGTGGAGG
CGATGGCGGAGTTTTTCACCAGATTGAGCATTTCCGAGGTCAGCGGCGGCACCACCACCC
GATAGGCGTTGGGCAGCAAGACATAACGGTAGGTCTGGGAAAGGGTCAGGCCGATCGCCA
GACCGGCGGCCTTCTGACCACGCGGCAGCGACTGAATACCTGCCCGCACCTGTTCGCACA
CGCGCGCGGCGGTGAACATGCCCAGACAAAACATGGAAGACAGGAAAAACTGGATATTGG
GGTCCAGTTCAGCCTTAAACCACATGCCGATTTTGGCCGGCAGTAACTCTGGCACAACCA
GATACCAACTGAAGAACTGGACAATCAGCGGCACGTTGCGAAACAGTTCCACATAACAGG
TGCCGATACCGGCCAGCAGACGGTTGGGGACGGTACGCAGAATACCCAGCAGTGAGCCCA
GCAGGAAGGCGATGATCCAGGCGCACAAGGAAAGTAATACGGTGACCTGCAGGCCGGAAA
TAATCCACCCCAAATAGGTCGTATTTCCGAACGGAGCGGATTGCAGGAAAATGCCCCAGT
TCCAATCTATTGACATAACGAACTCCGGTAAAAAAAGGGTAGCGTTCGCTACCCCGAAGA
TTGATGAGTGGCTTGTGGATTCGCAGAATGGGGAACGACCACCCTGCGCCTGTCTGTCTT
GCCACGAATCAGCAATCGGAAGGCAGAATTACTGCCCTTTATTGTCATTATTAATTCGGT
TATAGCGCCTTATCGTTCGGTGTCTTGAACAGTGCCTTCATGTCGTCGGACAGGATATAG
TTCAGATTGAGGTTTTTGGGCGGGATCGGTTGAGTAAACCAGTGCTCGTACCATTTAGCA
GCTTCGCCGGAGGTTTGTACCTGAGCGATGGTGTCGTCCACCAGTTTCTTGAATTCAGGG
TCGTTCTTACGCAGCATGCAGCCGTAGGCTTCGTGAGATTGCGGCGTACCGACGATAACC
CACTCATCAGGGTTTTTGGCTTTGGCGCGTTCGCCCGCCAGCAGTGCATCGTCCATCATG
AAGGCTACCGCGCGGCCGCTCTCCAGCGTACGGAAGGAGTCACCGTGATCCTTGGCGCTG
ATGATGCGCAGGTTCATTTTTTTCTCTTCATTCATCTTGTTCAGCAACACTTCAGACGTG
GTGCCGGAGGTAACGACCACTGCTTTGCCGTTCAGATCGGTGAAGTCCTTGATACCGGAA
TCTTTTTTGGTCAGCAGACGCGTGCCGATCACAAAGATGGTATTGGAGAAGGCAGCCTGC
TGTTGGCGTTCCAGGTTGTTGGTGGTGGAGCCACACTCCAGGTCGAACGTACCGTTTTGC
AGCAGTGGGATACGGTTCTGAGAGGTGATAGGAAGCAATTTCACCTGCAGATTGGGCGCG
TCGACGGCTTTTTTGACGGCTTCAACAATCTTGTCGGAGTAAGCCTGTGAATAGCCTACG
ACTTTTTGCTGATTGTCGTAGTAGGAAAACGGCACGGAAGATTCGCGATGGCCAATAACG
ATAACACCACTGTCTTTGACTTTTTTCAGCGTGGGGATCGATTTGTCTTCTTTTGGGGCC
GAGGCTGCCTGTTCTTCTGCATAAGCCATAGTGGCTGTTGTGCTGATCAGCATTACCGAC
AGTGCCAGTTTACGCAATTGCATGCTCTAACTCCTTTGCTGTTGTGGTGGTGCAAATTCT
GTTGGGTATATACCGGCCACATGTTGTGCACCGCTAAAGAGCGAATAAAACGCTGTCATG
TTTAAAAATAGCGGATTGTAAACATATTGAAACGAAAATGTTTGTTTTTTGCGAGGCGCT
CCGCACCAAACTGCTGCAATAAAAAACTTATGGCACTAATTTGGTGCAGCTGGTGCCCTG
ATGTTGTGCTATCGCTGGGCGAGGATGGCCGCAAACGTGCAACGCTAGACGTTTCATATC
AATGGGTAGCAAGGAGTGTGCCAAAAATGAAACAAGACATGTCTGGACATGTCTTGTTAT
GCGGGTAATGCGGAAATTAACGCGAACGGAAGCGATAAACCAGTGCTGCAAGGCCCAGTA
ACGCTTCCAGCAGCCACAACGGCCAGGAACCGAAGCGGGCGTAAGGTGTTATGCCGGTTG
CCGGCGTTACGCGCGTTTCCAGTACGTTACGGGTGAACTGCGGGAGGCTGGCGCTGATGC
TGCCGTCCGGCGCGATAACGGCCGTTACGCCATTGTTGGTGGAGCGTAACAGTGGGCGAC
CCAGTTCCAGCGCCCGCATCCGCGCCATCTGGAAATGCTGCCAGGGACCGATGGAGTTGC
CGAACCAGGCATCGTTGGAAATGGTCAGCAGCATATCGGTATCGGCGCGGAAATTATCGC
GTACCTGTTGCCCCAGAATGACCTCATAACAGATGGTGGCGGTGAGACGGTAACCGTTGA
CGAGCAGTTGCGGTTGGCGATAGTCGCCGCGGCTGAACGCAGACATCGGCAGATCGAAGA
ACGGCGCCAGCGGACGCAGCAGGGTCTCCAGCGGCACAAATTCGCCAAACGGCACCAGAT
GATGCTTGTTGTAGCGGTTGGCGGTAGGGTAGCGATACGGTTGCTGATCGCCCAGTACGA
TGATGCTGTTATAGAAATCGGTGCGGTTGTTTTCCCGGCGCGCGTCGACGATGCCGGTGA
TCAGGCTGCTGTGGTGCTCGCGCAGAATGGCGTCCAGTCGCGTCAGATAATCCTGCTGAC
GGATCTCGACATCCGGAATGGCGGATTCCGGCCAAATCACCAGCGGCGCCTTGTCCATCA
CGGGTAAGGTGTTGTCGAAATAGACCTTCAGGGTGTTGAGCAGTTCGTTCGGGTCCCACT
TCAACGCCTGCGGAATATTGCCCTGCACTATCGCCACGTTGACCGCGCGCTCCGGCTGCA
GTTTGTACCAGTCAAGCAAGCGCAGCGGCCACGGCAACACCAATAGCGCAATGGCGACCA
GCACGGGCTGCCAGCGTCGCCGTGTTAACCCCAGCACCAGCAGCCCGCTGATAATCATCA
ACAGGAAGGTGAGGGTATCGACCCCTGCGATCGGCGCAATTCCTTTCAGCGGGCCATCAA
GCTGGCTGTAGCCGAATTGCAGCCAGGGAAAACCGGTCAGCACCCAACCGCGCAGCAGTT
CGGTGACCTGCCACAGCGCCGGCGCCGCCAGCGCTACGCGCCATCCGGTGGTCTGCGGCC
ACAGGCGTGCAAGCAGCCCGGCAAACAGCATCGGATAGAGCGACAGGTAGAGCGCCAGCA
GCACCACCAGCCCGACATTCACCGGGCCTGGCATGCCGCCAAAGTCGGCGATGCTGTAGT
AGACCCAGTGGATGCCGGTGCCGAACAGACCGAATCCCCAACTGAAACCGATCGCCGCCG
CCTGACGAGTCCGGCGGTTCAGCGTCAGGCCTTGCAGCCCCATCAATGAGATGATGGCGG
CTGGCCAGAAATCATAAGGAGAGAACGCCAGTGTGCCGCAGGCACCGAATAAAAGCGCCA
GCAGGAGGCGAACCTGCTGGCGTTGCAATAACGAAGCGACTGCCATGAATGAATTAGTCT
TCCAGTTGCGGTTGCGGAGCGTCGTCAGGAATTCTGACATGAACCTGAATAATACGGCGG
CTGTCTGCCATGGCAACTTTGAACAGGTAACCGTTGATGTCGATGGTTTCCCCGCGTGCC
GGCAGGTGACCGAAAGATTGCATCACCAGACCGCCGATGGTATCCACTTCTTCGTCGCTG
AATCGGGTGGAGAAGGTCTCGTTGAAGTCCTCGATAGGCGTAAGGGCGCGCACCGTATAA
GTCTGGCGGTTTAGCTGGCGGATATCGCGATCTTCTTCGTCATCGTATTCGTCTTCGATT
TCACCGACGATCAGCTCCAGAATGTCTTCAATCGTCACCAGCCCGGAGACGCCGCCGAAT
TCGTCGATGACGATGGCCATGTGGTAACGCAGGGAGCGGAACTCGTTAAGCATGCGGTCC
ACCCGCTTACTTTCCGGAACCACGACGGCAGGCCGCAGCACTTTATCCATGCTGAACGGT
TCGGAGTTGCTGCGCATGAACGGCAGCAGGTCCTTGGCCATCAAGATGCCTTCGATGTGG
TCCTTGTCTTCGCTGATGACCGGGAAACGGGAGTGGGCCGATTCGATGATCACGTCCAGA
CACTCTTCCAGCGTCTGGTTATGCTTGAGTGTAATCATCTGCGAACGCGGGATCATGATG
TCGCGAACCCGCTGTTCGGCGATATCCATCACCCCTTCCAGCATGTCGCGGATTTCCGGA
TCAATTTGTTCCGAATCACGGATTAATCCCAGCAGATCGTCGTGATCTTTGGATTCGCCG
TGAAAAATCTGATTGAGAAAAAGAGAGAAAAATCCCTTTTTGGGACTGGGGGTATCGCTG
TTGGGAGAATGGTCGTCGCTCATGGCGTCAGTTAATATCACTCTTGTTAAGAAATGATGA
CCAGCGGTGAATGTCGTCGGTGGCGTATCGCCGCTGGCGTCTGGTCCTTAAAATATCGGG
TTTAAGGCTTGTCAGTAAAATCTTCTTTTTCTGCCAGATACGGGTCGGCATAACCCATAC
TTTGCATGATTTCCGTTTCCAGTGCTTCCATTTCTTCGGCTTCACTGTCTTCGATATGAT
CATAACCTAACAGATGCAGGCTGCCATGGACAACCATGTGCGCCCAATGTTCCTCCGCGC
TTTTCCCCTGTTCGACCGCCTCCTGCTCGACCACCTGTCGGCAGATGATGAGGTCGCCCA
GTAGCGGTAGCTCCACTTCCGGCGGCGCCTCGAACGGGAACGACAGCACGTTGGTCGGTT
TGTCTTTGCCGCGATAGGTCAGGTTGAGGTGATGGCTTTCCTCTTCGTCCACCACCCGGA
TGGTGACTTCCGCCACCTCCTGAAACTGTGGCAACACCGCTTCCAGCCAGCGCTGAAAGT
CGGCTTCCGGCGGCAGCCCATTGCTATTTTCGCTGGCGATTTGCAAATCAAGAATAACCT
GACTCATTTCTGCTCCTGCGCGCTGTCCTGCGCTTCGCGTTTACGTTGCTCCGCCAGTTC
GTCCCGGCGTTTCTGATCGGCGCTTTCCCACGCTTCATAGGCGTTGACGATGCGGGCGAC
CACTGGGTGGCGCACCACGTCTTCGCTGTGGAAGAAGTTGAAACTGATTTCCTCGACTTC
CGACAGCACCTCAATGGCGTGACGCAAACCGGATTTTTGATTGCGCGGCAGGTCGATCTG
GGTGACGTCGCCGGTGATGACCGCTTTCGAGTTAAACCCGATACGGGTCAGGAACATCTT
CATTTGCTCGATGGTGGTGTTCTGGCTTTCGTCCAGAATGATGAAGGCGTCGTTAAGCGT
GCGGCCACGCATGTAGGCCAGCGGCGCGACTTCAATCACGTTACGCTCGATCAGCTTTTC
CACCCGTTCGAAGCCCAGCATTTCAAACAGCGCGTCGTAGAGCGGGCGCAGGTACGGGTC
CACCTTCTGGCTCAGATCGCCTGGCAGGAAGCCTAGCTTTTCACCGGCTTCCACCGCCGG
ACGGGTCAGCAGAATGCGGCGGATGTCCTGACGCTCCAGCGCATCCACCGCCGCTGCTAC
CGCCAGATAGGTTTTCCCGGTGCCGGCCGGGCCGACACCGAAGGTGATGTCGTGATCGAG
GATATGGGCGATGTACTGGGCCTGATTGGGCGTACGCGGTTTGATCATGCCGCGTTTGGT
GCGGATATTCACCGCTTTACCGTATTCCGGCACGCTGTCGGCGGTCTGTTCCAGTACCCG
CGATTCCTTGATGGCCAGATGAATCTGTTCCGGCTCGATATCCGGAATAACGCCGCGTAC
CGGAGCGGTATCCACATAAAGATGACGCAGGATGTCGGCAGCGGCGTCGATGCAGAGGTC
TTTCCCCATCAGCTTGAAGTTATTGTCGCGATGATTGATCTCTATGCCGAGGCGGCGTTC
CAGCTGTTTGATGTTGTCGTCAAACGGGCCGCACAGACTGAGCAGGCGTTTGTTGTCCGC
GGGTTCGAGGGCAATTTCTTTTATCGTTACGTTCAAACTATTCCTCTTGGGTTTAAGCAG
AATGAGCAATGACGCTGTGCCACAGGCAGTGATGTCTGCCCGGATGTGGCGCAGAGATTA
CCCTGATTATTTATCGTGAACCCCGCAGGGCGCAAGTCACATTCGGCATAAAGGCGGCGG
GGGCGATGAATCTGTTCCGGATGTCGCTGCAAAGAAAAAGCGGGCCGTTTGACGGCCCGC
CTGATAACGAACATGAGCGTATTACGGCTGATAGATGCCGACGCCGAGCTCGTTCTCTTT
GCGGGTACGAGCGATAACCGACGTCGGCGACTCGCTAACACGCAGATCCATTTGATCTTC
GGTACGGACCACCACGCCACGCAGCGAGTTCGGGTAAACGTCGACAATTTCCACGTCGAC
GAATTTACCGATCATGTCGGGTGTTCCTTCGAAGTTCACTACGCGGTTATTTTCAGTACG
TCCGGACAGCTCCATCACGCTTTTACGCGAGGTGCCCTCTACCAGAATACGCTGCACTGA
GCCCATCATTCGGCGGCTATATTGCATGGCCTGCTGATTAATGCGTTCCTGCAGAATGTA
CAGGCGCTGCTTTTTCTCTTCTTCGGTCACGTCGTCCACCATGTCGGCGGCCGGGGTGCC
GGGGCGGGGCGAGTAGATAAAGCTGAAGCTCATATCGAAATCGATATCGGCGATCAGTTT
CATGGTCTGCTCGAAGTCTTCCTGCGTTTCGCCCGGGAAGCCGATGATAAAGTCGGAACT
GATCTGAATAGCCGGGCGCGCTTTACGCAGTTTGCGGATGATGGCCTTGTATTCCAGCGC
GGTGTGGCGGCGCTTCATCATGGTCAGTATGCGGTCTGATCCGCTCTGAACAGGCAGGTG
CAGGAAACTCACCAGCTCCGGGGTATCTTCGTACACGCTGATGATATCGTCGGTGAATTC
GATAGGATGGCTGGTGATAAAGCGGATGCGGTCGATACCGTCAATCGTCGCCACCAGACG
CAGCAGTTCGGCAAAACTGCAAATGTCGTCATCGTGCGTGGCACCGCGGTAAGCGTTTAC
GTTCTGGCCCAGCAGGTTCACTTCACGTACGCCCTGAGCCGCCAGTTGGGCGATTTCAAA
CAGAACGTCGTCAACCGGGCGGCTGACTTCTTCGCCGCGGGTATAAGGCACCACGCAGAA
GGTACAATACTTGTTGCAGCCTTCCATGATGGAAACGAACGCGCTCGGCCCTTCGGCACG
CGGCTCCGGCAATCGGTCAAATTTTTCCACTTCCGGGAAGCTGATGTCCACGATCGGGCT
GCGGGTGCCTTGTACGTGGTTAATCATTTCCGGCAGGCGATGCAGGGTCTGCGGCCCGAA
AATCACGTCCACGTAATGCGCGCGGTCGCGGATGTGTTCACCTTCCTGCGACGCTACACA
GCCGCCCACGCCGATAATCAGATTCGGGTTGACGTCTTTGAGCGTTTTCCAGCGGCCGAG
CTGATGAAACACTTTTTCCTGCGCCTTTTCACGGATTGAACAGGTATTCAGCAGCAGAAT
GTCGGCTTCTTCCGCGACTTCGGTCAGCTGGTAACCGTGCGTACTTTCCAGGAGGTCGGC
TATCTTCGATGAATCGTATTCATTCATCTGACAGCCCCAGGTTTTGATATGCAGTTTCTT
TGTCATCATCATCGACTAGCCATTACTCAGTGCGGGTAACCACGCTTACCTTCAATGGGG
CGCGTACATGCGGGCGCGTATTGTAATCTTTTGCCGTCGTTGTGACCAGAGCGAGCGGTA
CGTCGCTTTTCTGAAAAACGTTGGCGAAATCCAGTAAACTATCGCCATCTTTTGTCTTTC
TGGCGCAGGTGTCTGCTTTATATGCGCAATAGAAACAGTGGGGCAGGTATGCACTATGAT
GCGGTGATTGTAGGCGGAGGCATGGTGGGTGCCGCCGCCGCGTTGGGACTGGCGCAGAGC
GGTTTTCAGGTGGCGGTGTTGGAACAGGAAACGCCGCTGCCGTTTGTCGCGGGCAGTGCG
CCGGACGTGCGGGTATCGGCGATTGGTCAGGCGTCGGTCAGGCTGCTGGAGCGGCTGGGA
GCCTGGCCGGGCGTCGGGCTGATGCGCAGTGCGCCTTACCGACGGCTGGAAACCTGGGAG
TGGGACAATGCGCATGTGATGTTCGATGCGGCCGACCTTGGGTTACCCGAACTGGGGTTT
ATGGTGGAGAACCGTATTCTGCAACTGGCGTTGTGGCAGGTGCTGGAGAAAACGCCCGGC
GTGACGCTGTTGTGCCCGTGGCAATTGCAGAGTATGCGTCGCGAGGGCGAGCAGTGGGTA
CTGATTAGCGAGCAGGGCGACAGCCTGTCTGCGTCGCTGGTGATTGGCGCTGATGGCGCC
AATTCGAAAATTCGCCAGTGGGCGGGCATTGGTATCACGGGCTGGCAATATCGTCAGTCC
TGCATGCTGATCAGCGCCGAAATGGCCGGTCCACAACAGGATGCGACCTGGCAGCGTTTT
ACGCCGTCCGGGCCGCGCGCGTTTTTGCCGCTGTTTGACGGCTGGTGCTCGCTGGTGTGG
TACGACAGCCCGCCGCGTATCCGCCAGTTGCAGGCGATGTCGCTTCCTCAACTGAATAAG
GCCATTGCCGAGACGTTTCCTGCGCGGCTGGGGGCGGTCAATGCGGTGGCGGCCGGCGCG
TTTCCGCTGGTGCGCCGCCATGCGCAGCAGTATGTGTTGCCGGGGCTGGCCCTGATTGGC
GACGCCGCGCATACCATCAACCCGCTGGCGGGGCAGGGCGTGAATCTGGGATATCGGGAT
GTTTCCACGCTGCTCGACGTGGTGATCCGGGCGCGTGATGAAGGCGCTGTCTGGTACGGC
GAACCGGTGCTACGGCGTTATCAGCGGCAGCGCAAGCCTGACAATCTGCTGATGCAAAGT
GGCATGGATCTGTTTTATGGCGCGTTCAGTAACCGGCTGCCGCCGCTTGAGTTTGCCCGC
AATCTGGCGCTGATGGCGGCGCAACGCGCCGGAAAACTGAAACAGCAGGCGTTGCGCTAC
GCGCTGGGGTTGTAATCCGGTCGCAGCCCGCGACTGCTGCACTGTCGCATGATTATTTAT
TCGCCGTCATACCGCTTTCATGTCATGCCGTTACATTGATGCCGCTCTATCGGTGAAGAG
ATGGCCTGCATTAAGGCGTTATCCTGCGGCACTGCGATTTTTTATCTTTGAGTAGTGAAA
CTGATGACCTATTTATTTCTTTGTCTGGCGATTGTGTCAGAGGTGGTGGCGACAACGGCG
CTGAAATTGTCGGAGAGTTTTACCCGGCCGGTGCCAAGTATCGTAACGCTGGTGTTCTAC
GCTATCGCGTTTTACTGTCTGACCATTTCCATGCGAGTGTTGCCGACAGGCGTGATTTAC
GCCATTTGGTCGGGCGTAGGGATTGTGTTGATTGCGGCGATAAGCTGGATTTTTTACGAT
CAGCGGCTGGACTGGCCGGCGGTGCTGGGGATGGCGCTGATCATTGCCGGGGTGGCGGTG
ATTAACCTGTTTTCCAATTCCCTGGCGCACTAAATTGCGAATCCGGTACTGACGCCAGCG
TTGTACCGGTTATTGATGCAAACGGTGGATGCACGATAACAAATTGAAGGGATAGTAAGA
AAAGAAAAAGCCCGTTTGCACGGGCTTTTCTGTATGGCTGGGGTACGAGGATTCGAACCT
CGGGATGGCGGAATCAGAATCCGCTGCCTTACCGCTTGGCGATACCCCAATTTAAAGTGG
TGGCTACGACGGGAATCGAACCTGTGACCCCAGCATTATGAGTGCTGTGCTCTAACCAGC
TGAGCTACGTAGCCAAATACTGCACGGTCAGAAGCCGGTGGCTTCATGACTGAATATGGC
TGGGGTACGAGGATTCGAACCTCGGATGGCGGAATCAGAATCCGCTGCCTTACCGCTTGG
CGATACCCCAACAGGGCGCACATCGTATGACGTGTCTCACTTGATTCATGGCTGGGGTAC
CAGGATTCGAACCTGGGAGTGGCGGGATCAAAACCCGCTGCCTTACCGCTTGGCGATACC
CCAATAAAGCTGTTGCATACCTAGGCTGACGCTTTGGTTTTCTACACCGATAAAGGTAAT
GGTGCGGGAGGCGAGACTTGAACTCGCACACCTTGCGGCGCCAGAACCTAAATCTGGTGC
GTCTACCAATTTCGCCACTCCCGCAGGAAAAAATGGTGGCTACGACGGGAATCGAACCTG
TGACCCCAGCATTATGAGTGCTGTGCTCTAACCAGCTGAGCTACGTAGCCATCTTTTCCG
CGTCACCTTCATCGGCGTTGCGGGGCGCATTATGCGGAGTTGGCCTTTTGGCGTCAACAC
ATTTTTTCCCTAAAAACGGCGTATCCGCGCTGTTTGTTTGGCTTATGAACAGTCTGGTGA
GAAAAGCGTCAGAAAGCAGGCTTTTGACTGTATTCCATAAGAAAAACGGGCCGCTAAAGG
CCCGTTTGAAACAGTAAAATAAAACCGGTTACTGGTAGGCGGACTGGTGCACGCCGACGG
CGCGACCCGACGGATCATCCATCTTTTTGAAAGATTCATCCCACTCAATCGCCTTGGCGG
ACGAACAGGCTACAGAAGGACCGCCAGGGACGCATTCAGCCGCACTCGGGACCGGGAACA
GTTCTTCAAAAATTTCGCGGTACAGATAGCCTTCCTTGGTGGACGGTGTGTTGTACGGGA
AACGGAAGTGCGCGGTTTCCAGTTGCTGGTCGGAAACCTGTTTGGCCGCGACCTCTTTCA
ATGTATCGATCCAACTGTAACCCACGCCGTCAGAGAACTGCTCTTTCTGGCGCCAGGCCA
CGCTGTGCGGCAAATAGGATTCGAAGCACTCACGCAGGATGTGTTTTTCCATCTTGCCGT
TACCGCACATCTTGTCTTTCGGGTTGATACGCATCGCTACGTCCAGGAATTTTTTGTCCA
GGAACGGTACGCGGGCTTCAACGCCCCAGGCGGACATCGCTTTGTTGGCGCGGGCGCAGT
CATACTGGTGCAGCGCCAGCAGTTTGCGAACGGTTTCTTCATGAAGTTCTTTCGCATTCG
GCGCTTTGTGGAAGTAGAGATAGCCGCCGAATACTTCGTCCGACCCTTCGCCAGACAGTA
CCATCTTGATACCCATCGCTTTGATTTTACGGGACATCAGGTACATCGGCGTTGAGGCGC
GGATGGTGGTGACGTCATAGGTTTCGATGTGGTAAATCACGTCGCGGATGGCGTCCAGAC
CTTCCTGTACCGTGAAATGGATTTCGTGGTGCACGGTGCCCAGATGTTCTGCGACATCGC
GTGCGGCTTTCAGGTCAGGCGCGCCTTCCAGTCCGACCGCGAACGAATGAAGCTGCGGCC
ACCAGGCTTCGCTGCGCTCGTCGTCTTCCACGCGGCGGGCGGCGAACTTCTTGGTGATGG
CGGAAATGACGGAAGAATCCAGCCCACCGGACAGCAGTACGCCGTAAGGAACATCGGACA
TCAGGTGGCTTTTCACCGATTCTTCCAGCGCTTCTCGCAGTTCGTCGGCGTCGGTGACGT
TGTCTTTAACGTTGTCGTAATCGAACCAGTCGCGACGATAGTATTCGCGAATCTCGCCGT
CCTGACTCCACAGGTAGCTGCCGGCCGGGAATTCTTTGATGGTGCGGCACACCGGCACCA
GCGCTTTCATCTCGGACGCCACGTAGAAGTTGCCGTGTTCGTCGTAGCCCATATAAAGCG
GGATGATGCCCAGGTGGTCACGGCCGATCAGATACGCGTCTTTTTCGCTGTCATACAGGG
CAAAGGCGAACATGCCGCGCAGATCGTCCAGGAATTCCGGACCTTTTTCCTGATACAGCG
CCAGAATCACTTCGCAGTCGGAACCGGTCTGGAACTGATAGCGGTCGCCGTATTGCTGAC
GCAGAGCCTGATGGTTGTAAATTTCGCCGTTCACGGCCAGAACGTGGGTGTGCGCCTGGT
TGTAGAGCGGTTGAGCGCCGGTGTTGACGTCGACGATGGACAGACGCTCATGGGCCAGAA
TGGCTTTGTCACTGGCGTAAACGCCAGACCAGTCCGGGCCGCGGTGGCGCATCAGACGGG
ACAATTCCAGCGCTTTCTTGCGCAATTCAACCGGATCGGTTTTCAGATCAAGCACACCAA
AAATAGAACACATACAAGAGGCTCCCTTTATCCACGCATCACAGCGTGAAACAGTCAAAG
TGTATGGCGGTAATCAGCGCTTTTCCTTGCCGTATCTCACCTCAGAGGGTGACTCGCCGC
CGTATCGGTAACACTGATTTAGCATCAAAAGGGGATGCTAGTTCAATATCATTTAATGAA
AAAAGCCATTGTGCTGGTGAATGTGTAATTTTCGGTGTGATTTATTGGGTTTTATTCAAA
ACGGCAGAGAGAAGGCGCCGGATTTTTAGCGATCTCATAATCCGGCCTTATAGCAGAAAG
CTAAACCTACTGATTTTCAAGCAGTCGCTGCAGTAATACGCCATTAAGCATCGAGCGTTT
CACCAGCGCAAAAGCGCCGATGGCGGATAAGTGCTGCAGTTCGGAAACCACTACCGGCAG
GTTTTGCCGAAAGTCTTTCAGCACCTGTGCGTTGATGCAGCGTTGAATGGCGGGCAGCAG
AATCTTGTCCGCGCCGGTAATTTCACCGGCGATGACCACCCGTTGCGGATTGAACAGGTT
GACGGCAATCGAAATGGCTTTGCCCAAATGCTGCCCGGCAGCTTCGATCAGTTCGCGGGC
GAGCAGGTCACCCCGGTTGGCGGCTTTGCAGATAGCGGCGATCTGGCAGTTATCCAGCGT
CAGCTTGCTGGGAAATCCCTGCTGCAGTAAATGGCGCGCCCGTTGCTCCAGCGCGCCGTT
CGACACCACCGTTTCCAGACAACCAAAGTTGCCGCAGTGGCAGCGGTCGCCCAACGGATC
GATCTGAATATGACCGATTTCCCCAACGTTACTGTTGCTGCCAAGAAAGATTTTTCCGTT
GACCAGAATGCCGGCGCCCACGCCGCGATGAACCCGCACCAGCAGCGAATCCTGACAGTC
TCGGGTCGCGCCGAAGTAATGCTCGGCCAGAGCCAGACTGCGAATATCATGGCCGACGAA
GCTGTGCACCTTGAAATGACGTTCGAGATTATCCACCAACGGCCAGTTGTTCACGCTGAT
GTGCGGCATATAACGCACTACGCCGGCGATGGGGTCGACCAGCCCCGGCAGCACCACTGA
AATGGCGATTAACTCGCGGATACGGCGTTGGTGACGGTCGATAAATTGGTCGATAACAGT
GAACAGCGCGCTTTCCAGCGTGTCCTGGGTGTTTTCCGGCAGGTTGCAGTGCTCTTCCTC
CAGCCGTTTTCCCTGTAGGTCGTATAAGGCGAGGGTGGCGTCGTGGCGGCCAAGCCGCAC
CGCAACGGTATGAAACGGCCGTGTTTCGGAAATGATGGAAATGGCGCGGCGCCCGCCGGT
CGACGCTTGCTGATCCACTTCTTTGATCAGGCCGCGTTCCAGCAACTGACGGGTAATTTT
AGTGACACTGGCGGGAGCGAGCTGGCTCTGCTCTGAAATCTGAATCCGGGAAATGGGGCC
ATGCTGGTCAATCAGGCGGTACACGGCCGCACTGTTGAGTTGTTTGACCAGATCAATGTT
CCCAATCTGGGTTTGTCCGCCTGTGGTCATGACGCGTTACTCGTGTCGATGCAATACGTT
TACTGTTTATGAAAGACTTCTTCACCATTCACAAACGTATTGAGGATGTCAAAATCGCGG
GTCAATACCGTCAGGTTAGCCACGTAGCCCGTCTCGATGCTTCCCAGTCGGTGGTCTTCT
CCGATGGCTCTCGCCGGGTAGAGCGTCGCCATTCTTAGCGCCTCGTCCAGCGCGATACCC
GCGTGTTCTACGCAATTGCGCACCGCATCGATCATGGTGAGCGCCGAACCGCTCAGGGTG
CCGTGCTCATCCACGCAAATGCCGTCGCGGTAGTATATGGTTTTACCGGCAAATGTGAAC
CGGTCGATGTCAGAGCCGGCCGGTGCGGTGGCGTCGGTTACCAGCACCAGTTTATCGCCC
TTGATGCGTTTGCTGTTGCGGATGTTGGCCCAACTGACATGGTGGCCGTCGGCGATGATG
CCGCAGTAGACTTCCGGCGCGTCATAGATGGCGCCGACCAGACCGGGCTCGCGCCCGGTA
AGGGCCGGCATGGCGTTGAACAGGTGAGTGGCAAAGCGGATACCGGCGGCAAAGCCTTGT
TTAGCTTGTTCCCAGGTGGCGTTGGAGTGACCGGCGGACACCACGATGCCCGCGGTGGTC
AGTTGCCGGATGACCGCCGCCGACACCATTTCCGGCGCCAGCGTGATTTTGCTGATTACA
TCGGCGTTATCGCACAGATAATTGAGCAATGACTCGTCCGGCTGGCGGATAAAGGCGGCG
TCATGGGTGCCTTTTTTTACCGGGTTGAGCCAGGGACCTTCCAGATGTAGCCCAAGCGCC
TGATGGCGATGCTGGGCGAGCCAGGCGCGCATCACGCCGAGGCTGTGGCGCATGAATTCG
TCGGAGGAGGTGATCAGCGTCGGCAAAAAGCTGGTACAGCCGGATTTTTCATTGGCCCGC
TGCATGGTTTCCAACGTTTTGACGGAAAGGCTGTTCAGCGCGTCGTTGAACTGGACGCCG
CCACAGCCGTTCAATTGCAAGTCGATAAAGCCAGGGGCCAGTAACGCGCCGGCGAGATCG
CGCTGGGGCAGGTTGTCAGGCAGTTCGCGTGTTGGGCAGACTGCCTCGATCAAACCGTCG
GCGACGACGACCGCGTGGCCGTCAAGGATCTGATGGCCGGTAAAAATACGGCCGTTGGTT
AAAGCGTACATCTATAAGCTCCTGGCTCACCGATTACAGATTTTTGAGATTTTCAGCTTC
CAGCTCGCGGAAATATTTCACGGTTTTCACTTTCAGCTCCATCGTGGACGGTTCGTCGCA
CACCATCAGTGCTCTGGCGTGCAACTGCAGGCAACTGATGGTCCACATGTGGTTAACGTT
GCCTTCCACCGCGGCCTGAAGCGCCTGCGCCTTATGGCGGCCGCTGACCAGAATCATCAC
TTCTTCCGCATCCAGTAAGGTACCGACACCCACCGTCAGCGCATATTTGGGCACTTGGCT
GACGTCGCCGCCAAAGAAACGGGAATTGGCGATACGGGTCTCTTCCGTCAGGGTCTTGAT
GCGTGTACGGGACACCAGAGAAGACGCCGGTTCGTTGAAAGCGATGTGGCCATCATTGCC
GACGCCGCCCATGAACAGATGAATCTTGCCGTAAGACTTGATTTTTTCTTCGTAACGCTG
ACACTCAGTGGCGATATCTTCCGCGTTGCCATTCAACAGGTTAATGTTTCTTTCCGGAAT
ATCAACGTGATTGAAAAAATTCTCGAACATAAAGGTGCGGTAGCTTTCCGGATGGTTCGC
CGGCAGCCCGACGTATTCATCCATATTGAAAGTGACGACATGTTTGAAGCTGACCTGGCC
GGCATCGTACAACGCAATCAGGGATTTGTAGGCTTCCAGCGGCGAGCTGCCGGTCGGCAG
GCCGAGCACGAATGGGCGCTCCGCCGTTGGGTTGAAGGCCTTGATGCGCTCGGCGATATA
GCGGGCGGCCCATTTGCCAACCTCGGCGGGGGTTGTTAGCGGAATCAGTCTCATGGGGCT
CTCCTTAAGCAATTGGTTAGCGAAGGCAATTATTCATCGGGCAAACGCGGTCAGATAGCA
TGGCCGTCAAGTAATATGCCCACATAGCGTTTCGGAATTTATCTGGGGCTAGTGTAGCGC
GTTTTTTTTAGTCTTAAAATAAGTTGTATTAATGTCATGCCATAAACTTTTTGTATGTGC
TTTTGTGGTGATAACTATCACATAATCATCGTTATTAATTTGCGTAACGAATTATTTTTT
TGGCACTCTTGCCAGGCCCACATGGCTGGCGGGTGATTCTCTATAACAAGGCTGACAGAC
AATTTTTTGCCCGTAAGGGAAAGAGAGGGGAAGGTGAGTACACTCGGTTATTTACAAAAA
GTAGGCCGCGCCCTGATGGTGCCGGTCGCCACGTTGCCCGCAGCCGCCATCCTGATGGGG
GTGGGGTACTGGATTGATCCGGTTGGCTGGGGCAGTGAAAGCGCGCTGGCCGCGCTGCTG
ATTAAGTCCGGCGCCGCCATTATCGAACATATGGCGGTGCTGTTTGCGGTCGGCGTCGCC
TACGGTATGTCGAAAGATAAAGACGGTGCGGCGGCGTTGTCCGGCTTTGTCGGCTATCTG
GTGCTGACCACGCTGTGTTCGCCTGCGGCGGTATCGATGATTCAGCACATCCCTCTGGCG
GAGGTGCCAAAAGCGTTCGGTAAGATTGAAAACCAGTTCATCGGTATTCTGGTCGGGATC
ATTTCCGCCGAACTGTACAACCGTTACAGCCAGGTTGAATTGCCCAAGGCGCTCTCCTTT
TTCAGCGGTCGCCGTCTGGTGCCGATTCTGGTCTCGATGCTGATGATCGTAGTGGCGTTT
GTGCTGATGTACGTCTGGCCGATGATCTACAACGCGCTGGTTTCCTTTGGCGAGCATATT
CAGCAACTGGGATCGGTCGGCGCCGGTATCTATGCCTTCTTTAACCGTCTGCTGATTCCG
GTGGGGCTGCACCATGCGCTGAACTCGGTATTCTGGTTTGACGTGGCCGGCATCAACGAT
ATTCCTAATTTCCTCAGTGGGCAGCAGGCGATTGATGCCGGCAAAGCCGTTCCCGGTATT
ACCGGGCGCTATCAGGCCGGTTTCTTCCCGATCATGATGTTCGGTTTGCCGGGTGCGGCG
CTGGCGATTTATCACTGCGCCCGTCCGGAAAACCGTAGCCGGGTCGCGGGGATCATGGTG
GCGGCGGCGTTTGCGGCCTTCTTCACCGGCATTACCGAACCGCTGGAGTTCTCCTTCATG
TTTGTGGCGCCAGTGCTGTATGTGCTGCACGCCGTACTGACCGGAATTTCGGTATTCATC
GCGGCCAGCATGCACTGGATTGCCGGTTTTGGTTTCAGCGCTGGTCTGGTGGATATGGTG
CTGTCTTCGCGTAACCCGCTGGCGACGCACTGGTACATGCTGCTGCTTCAGGGCGCCGCG
TTCTTCGTCATCTATTATGTGGTGTTCCGCTTCACCATCACCCGTTTTAACCTGATGACG
CCGGGGCGTGAAGCCGCTGTGACGCCGGCTTCATCTGAGGGTGTCGCAGCCCCTGCCGGC
AACAACCAGTCGGTGGCGCGAGGTTACCTGCAGGCTATCGGCGGCAAGGATAATCTGACC
GGAATTGATGCCTGTATTACCCGTTTGCGCCTGAGCGTGAAGGATTCCAGCCTGGTGGAT
GAGCCCACGGCGCGTAAGTTGGGGGCGGCCGGGGTCATCCGTCTCAACAAGCAGAGCGTG
CAGATTGTGGTTGGCACGCAGGCGGAAAACCTCGCGGCGGCGTTACGCGAGGTATCGCAG
GAATAATTCGGCGGGCGCATCGCCGTCAGCTGTCGGGAAACGGAGCATACGGAGACGTAT
GCTCCGTTTTTTTATCTTAAACTTTCGTGAAACAAACGGTTGTTTCCCGGCGTGGCTTGT
TGGATCATTAGTGGTTATGGGTTGTTTTTTCGCATTTGAGGAACCAAGCATGAGTGAGGC
TGAAGCCCGCCCAACCAACTTTATTCGCCAGATTATTGATGAAGATTTGGCTACCGGCAA
ACACGACCATATTCAGACGCGTTTTCCGCCGGAACCGAATGGCTATCTGCACATTGGTCA
CGCCAAATCCATCTGCCTGAACTTTGGCATTGCCGAGGATTACAACGGCAAGTGCAACCT
GCGCTTTGATGACACCAACCCGGTAAAAGAAGATATCGAGTACGTTGACTCCATCAAGCA
TGACGTTCAGTGGCTGGGTTTTTCCTGGAGCGACAACGTTCGCTACTCATCTGATTATTT
TGATCAGCTGCACTTTTACGCGATTGAACTGATTAATAAAGGGTTGGCGTATGTCGATGA
GTTGACGCCGGAGCAGATCCGCGAATACCGCGGCACCCTGACCTCGCCGGGTAAAAACAG
CCCGTTCCGTGACCGTAGTGTCGAAGAAAACCTGACGCTGTTCGAGAAAATGCGCGGCGG
TGGTTTCGCCGAAGGCACGGCGTGCCTGCGCGCCAAAATCGATATGGCGTCGCCGTTCAT
CGTTATGCGCGATCCGGTGCTGTACCGCATCAAATTTGCCGAACATCATCAGACCGGCAA
CAAGTGGTGCATCTACCCGATGTACGACTTCACCCACTGTATTTCCGATGCGCTGGAAGG
TATCACCCACTCACTGTGTACGCTGGAATTCCAGGATAACCGCCGCCTGTATGACTGGGT
GCTGGATAATATCTCCATTCCTGCCCACCCGCGGCAGTACGAGTTTTCCCGCCTGAATCT
GGAATACGCGGTAATGTCCAAGCGTAAACTAAACCAGCTGGTGAGCGAGAACGTGGTGGA
AGGCTGGAGCGATCCGCGTATGCCGACGATCTCCGGCTTGCGCCGTCGCGGATACACGGC
GGCGTCCATTCGTGAGTTCTGTCGTCGTATCGGCGTCACCAAGCAGGACAACACCGTGGA
GATGGCGGCGCTGGAATCTTGCATTCGCGACGACCTGAACGAGAATGCGCCACGTGCGAT
GGCGGTGCTGGATCCGGTGAAAGTGGTGCTTGAGAACCTGCCGGTAGGGCATGAAGAGTG
GCTCACCATGCCCAATCACCCCAATAAACCGGAAATGGGATCGCGTCAGGTGGCGTTCAG
CCGCGAGGTGTATATCGATCGCGCTGATTTCCGCGAAGAAGCCAACAAACAGTACAAGCG
TCTGGTGTTGGGTAAAGAAGTGCGCCTGCGTAACGCCTATGTCATTAAAGCCGATCGGAT
TGATAAAGACGAGCAGGGCGTGATCACCACGATTTACTGCAGCTGCGATACGGAAACCCT
GAGTAAGGATCCGGCGGATGGTCGCAAGGTGAAAGGCGTGATCCACTGGGTCTCGGCGGC
TCATGCGCTGCCGGCGCAGTTCCGTCTTTATGACCGTTTGTTCAGCGTGGCTAATCCTGG
CGGGGCGGAAGATTTTCTCTCCACCATCAACCCAGACTCACTGACTGTCGCCCAGGGCTT
TGTTGAAGCCGGTTTGGGTCAGGCTGAAGCAGAAAAAGCCTACCAGTTTGAGCGTGAAGG
GTATTTCTGCGCCGATCGCGTTTATTCCAGCGCGGATAATCTGGTGTTCAACCGGACAGT
TGGCCTGCGGGACAGTTGGGCGGGCTGACTGCCGCCCGGCTAGCGGGAACAAGATAAAAA
TAAAACCGCCGCGGCGGTTTTATTTTTTCTCTGCATCAAGTGATTAACGCTCGTTGTGCG
CATTGTCGTCTTCACGGCAGTCGCCGTTACTGCAATGGCCGTACAAATACAGGCTGTGGT
TGGTCAGTTTGATGCCGTGTTTCTCGGAGATTTCACGTTGGCGCACTTCGATAGACTCGT
CGCTGAATTCAATCACCCGACCGCAATCCAGACAGATCAGATGGTCATGGTGGTGCTGCT
GCGTGAGTTCGAAAACCGACTTGCCGCCTTCGAAGTTATGACGGGTAACGATGCCGGCGT
CGTCAAACTGGTTGAGCACGCGGTAAACGGTGGCCAGACCAATCTCTTCACCCATATCAA
TCAGCTTTTTGTATAAGTCTTCCGCGCTGACGTGGTGGCATTGAGGATCCTGAAGCACTT
CCAGAATTTTCAGTCGTGGAAGTGTGACTTTCAGGCCGGCCTTCTTTAATGCGGTATTGT
TGTCAGTCATGCGGATTCAGTCCTGTTACTTGCTTTATCTGGGAGGCTATTAGCCTAGTA
TCATCGGTCGGCTTAAAAAAGGTCACTGTGTCTCAATTATAGAACCGCACCGTCGAAATG
AAAACCACGGAACTTTTACAATATGATTCTTGCTAACTCGCTGTATTCAGACTTGTTCTC
TGCGAGAGACATATTGTACGCCAAGACAGGTCATTAAACGCAACCAAGCTGACCGTACGG
GTATTGTACCCTGTCGGAATGAAAAGTTAAAAAAATGTATCACTGATTGTGATAGGTTTT
ATCTATCTATATAGATATGGCTCTGAATACATCTGTATCAGAGCCACAGGAGAATCAGGC
CTGCAGTGCTTTCAGGTTCAGCTCTTCGCTGATTTGCTTGACCCAGTTGGAGACGCGTTC
GCCGGTCAACTCCGGCTGACGATCTTCATCAATGGCCAGACCGATAAAGTGGGTATCATC
CGCCAGACCTTTTGAGGCTTCAAAGTAATAGCCTTCGGTCGGCCAGTTACCGACAATATT
GGCGCCACGCGGTTCGATGATATCGCGAAGGGTGCCCATGGCGTCACAGAAGTACTCCGC
ATAGTCTTCCTGATCGCCGCAACCGAAGATGGCGACCAGCTTGCCGGCAAAATCAATCTC
TTCCAGCGTCGGGAAGAAGTCATCCCAGTCACACTGCGCTTCACCGTAATACCAGGTTGG
AATACCCAGCAGCAGAATGTCGAAACGCTCAAGATCTTCTTTGCTGCTTTTGGCAATGTC
GTGCAGTTCGGCGACGTCGCTGCCCAGTTGCTTCTGGATCGTCTTGGCAATGTTTTCGGT
ATTGCCGGTGTCACTGCCAAAAAAAATGCCTATGAGAGCCATAGATAAAATAACCTCTTG
ATTCTTAAGGGTATGGTGCTTACATCACCCACGATCCGCTAATAATAGCAGACACTGTCT
GACGGATAAACGTGTATCTGTTGCCATATTATGAAATGAAGTGAACGCGATTAGTTGGTT
CTTTTTCCATCACTTCCTTAATGTTTTTTTAATTTTTTTAAAATACGATATTCATACAGA
TAACTGAAAATACGGATAATTGGTTAACTATCTAATTTTTATTAGCTTTTAAACGGCATA
AAACACTAAACATTCCTATAGTTTTGACGATGACAGAGCATGGTGCTTTATTGAATGTAA
ATGTGCAGCAATGTTTCTTACAAAACGAGAGACTTTCTCATCGCATAAATCAAAACAAGA
CTTACCTCCGCTACCAATAGCCCATTTATGGAGTCAATTATGCAATTCCTAAAAAATATT
GCCATCCGCACAGCCATGCTATGGGTGCTTGGCATCTTCTGTGTGTTATGGATTGCTGTT
TCGGTCTACACCATGTATTCGTTCCGAGCCATGAACGAAACCGCCAAAACCAGTGCGTTG
CTGGTTAACAATATGAATTTGGTCAACACGGGTAACGACCAGTATTTCCGCATGGTGACC
CGACTGGCGCGGGCGATTGACTATCGTCAGAGCGGCGATAACCAGAAAGCGGACGAACAG
CAAAAGTCATCACAGGCCGCGCTGGATTTACTGAAATCCAACCTAGAAGCATTCAAGAAG
ATTGATCATGCCGGCATGTCGCCGGAATTGGTTGACGCGGTAATTCGCGACTGGGGCAAT
CTGATTACTCAGGGCGTTGAACCCATGTTCCAGCGCGCGGCGGATAAAAAGTTCGATGAC
TATGACAAGTTCGCCAAAGATATCGTGCCGGCCTTCAGCCGCCAGTTCAATGTCTCTTTC
ACCAACTTTAATAAGGCGGGGTCGACGATGTTCGTCGATGCCGGTAGCCGACTGGAGAGT
ATCACTGGCATTGGCCAGAACATTTTACTGGCGGGGCTGATTGCCGGTTTAGTGATGCTG
TTCCTGACCGACCGTTATCTGGTGGCTTATCTGGTGCGCCCGCTTAACGACCTGCGTGAT
CATTTCCAGGTCATTGCCAACGGCCGCCTGGGAAAACCGATTCTGGATTTCGGCAAAAAC
TGCGTGGGCCGGCTGTTCCCGCTGTTGCGCGATATGCAAACCAGTCTGGCTAATACGGTC
AGCACGATTCGTACCAGTGCCGACTCCATTTATCAGGGGGTGTCGGAAATCGCTTCCGGT
AACAACGACCTGGCGGCCCGCACCGAGTCACAGGCAGCAGCGCTGGAAGAAAGCGCCGCC
AGCATGGAACAGCTGACATCAACGGTAAAACAGAACGCTGAAAACGCCAGCCACGCCAGT
CAACTGGCCCGTCAGGCCTCGACCACCGCCAGCAAGGGCGGGGAGTTGGTCGGTAATGTG
GTGAAAACCATGGCGGAAATTTCCGGCAGCTCGAAGAAAATCGCCGAGATCACCAGCGTG
ATCAACGGTATTGCTTTCCAGACCAATATTCTGGCGTTGAACGCGGCGGTGGAAGCGGCC
CGCGCCGGTGAACAAGGGCGTGGCTTTGCAGTGGTGGCCGGTGAGGTAAGAAGCCTGGCG
CAGCGCAGTGCGCAGGCGGCCAAAGAGATCGAGCATCTGATTGCCGAGTCGGTGCGCTGT
GTGGATAACGGGTCGATGCTGGTGGCCGATGCGGGCAGCACCATGAGCGAAATCGTGACC
GCCGTAACCAACGTCACCGACATTATGGCGGAAATCGCTACGGCGTCGGATGAGCAGAGT
AAAGGTATCGCCCAGGCCGGTCAGGCGATCACGGAAATGGATAGCGTGACTCAGCAGAAC
GCCGCGCTGGTGCAGGAAGCTTCTGCGGCAACCCGCTCGCTGGAAGAGCAGTCGATGGTG
CTGACCGAAGCGGTATCGGTGTTCCGGCTGACGGAAGAACAAGCGGGCGGTCTGCCGCCG
AGACGTGAACGTCAGGCGCCGTCCAAAGCCGTGGCGGCTCCTGTCAAAGCTCTGCCAGCC
GTTAAGACTGGCGGTAAGAATAGCAGCGATAACTGGGAAAAGTTCTGATGTAAATAAGGA
CTACCGGCGTCATGGATGACGCCAGCGAGGTTCAGTTTTCTGGTTCTGCCAACTGCGCCA
GCAGTATTTGTTCGATCAGTTCACTGCGGCTGATATTTTTCTGCTCAGCCAACGCATTCA
AAATGTCTACCGCTTCACTATTAATTTTCAGCTCAACACGACGCAGACCTCGCACCCGGT
CACGCCGCAGTTGATTGCGTTTATTGATCCGTAACTGCTCGTCACGGGTGAGCGGGTTGG
TTTTGGGCCGCCCCGGACGACGCTCGTTCGCGAACAGATCCAGCGTGGTGCGATCCGTTT
GTTCTTTTGCCATAGATAATGGTACTGCAAGAAATTCGGCCAAAACGCCGCTTTTGATCA
CCGGGATTCGAGCACCGGGGTAATCCGTCGCTTTCGGCAACTCAGGCCGCGTTTTGATGA
AATGTGGTTAACGATGCAAGTGGCCAGACAGCCGTCCCTCAATACTGCGGGCGCCATGAT
ACCCCAGCCGTTGCGGTGGCGACAACGGTTTACTGGGCCGTAACGCGCAATTAAACCACG
GATTGACGCAGGTTGGCGCGGATGTCCGGCAGCGGAGATTCCGATGTCGCCTGAGGCGCT
ATCAGTCAGCGGTCAGAAAACGGTGGATAGCACGCAGCACCGCTTCCGGTTTTTCCGCAT
GGACCCAGTGGCTGGCGCCGCTCACCACGTGCGCCCTGGCGGCAGGGAACTGACGCAGCA
GCGCCTCGCGATAGCGATCGTCCAGATAAGGCGACTCGCTGCCGCGGATAAACAGGATCG
GGCCAGGCCAGGCGGGCACCTCTTGCCAGCCAACGATGTGCTCGTACTGATCCCATAATA
CCGGCACGTTAAAGCGCCACTCTCCCTGCTGGAAAGACTTCAGCAAAAACTGGACGACGC
CTTCTTCGCCCGGCAGGTAATCGCGCATGATTTCCGCCGCGTTGGAACGCTGATCCACAC
CGGCATCGCTGACGGCACGAATGGCGGCAAACACCTTGTCGTGACGACGCAGCTGATAGT
CCACCGGCGCGATATCAATCGCCACAATGCGTTCAATACGCCCGGCGAGCCCCTCGGTCA
GCGCCATCGACACCTTTCCCCCCATGGAATGACCGATCAGGATCACGCGCTCCAGCCCCA
GCTCATCGATCAGTTCGCGCACATCCTGCGCCATCGCCGGGTAGTTCATCTCCGGGGCGC
GGGGCGACAGCCCGTGGTTGCGCAGGTCAATCTGCAGTGTATCGTGGTGTTTTTGCAGAT
CGCGGGCTAATACGCCAAGATTGTCCAGATTGCCAAACAGACCGTGAATAAGAATAACCG
GTAACCGGTTCTGCGGGTGTTGCGCGTTTTGCCAGCGATAATTCAATTTCATGGTGAAGT
TCATTCAGAGAGACAGTGGCTTAGGGTATCATGACTTTACCACGGCGCTCCGCCACAGGG
TGAACTCTGTCGGGTGGTGTCCGCTGGAACAGGGGATGGAAAGCCGCGCTCATGTAAAAG
GGATGGATACGCAAATTCAGGATAATCCTGAATTTGGCGTCACTGGCGTCTGTCGCTGTT
CGCGGGTTGCGCATAGCCTGTATAATTCCTGATGATTGATTAAAGACATAAAACAGTACT
GGATAAAAATGAAAACTATTGAGGTCGACGACGAGCTTTACCGTTATATCGCCAGCCACA
CTCAGCACATCGGCGAGAGTGCATCGGATATTTTACGGCGGATGCTGAAATTCAGCAGCG
CGCAGGCAGCAGCGGTGGCAACGCCGTCGCCGGCGCCGTCGACAACTGCTCAGCCCGCAG
CCGCGCAGCCGTCACGTGACCGGGTAAGAACCGTGCGCGAGTTGCTGCTGTCGGACGAAT
ATGCGGAGCAAAACAAGGCGGTCAATCGTTTTCTGATGGTACTGTCCACCCTGTATCGCC
TGTCGCCGGAAGCGTTTTCGGCCGCGACCGAATCGCTGCATGGCCGCACCCGCGTCTATT
TTGCCGCCGACGAGCAGACGCTGTTGCTGCACGGCGCCCAGACTAAACCCCGGCACATCG
ACGACACGCCTTACTGGGTTATCACCAACACCAATACCGGTCGCAAACGCAGCATGGTCG
AGTACATCATGCAGACGATGCAGTTCCCGTCGGAACTGACTGAGAAAGTTTGCGGCACTA
TTTAAATCACTGCGTCAGGAAGAAACGCCAATGGCTAATCACCCGAGAGCCGGACAACCT
ACCCGGCAAAGCGACCTGATTAATGTCGCACAGTTGACGTCCCAGTATTATGTGTTGCGC
CCGGATGTGACCAATCCGGCTCAGTCGGTTAAATTCGGCACCTCCGGGCATCGCGGTTGC
GCTGCCCGCCACAGCTTCAACGAAGCCCATATTCTGGCGATTGCCCAGGCGATTGCCGAA
GAGCGCCGCCGTCAGGGCATTACCGGGCCGTGCTACGTGGGGAAAGACACCCATGCGTTG
TCTGAGCCGGCGTTTATCTCGGTGCTGGAAGTGCTGACGGCCAACGGCGTTGACGTCATT
GTCCAGCAGGATAACGGTTTTACCCCGACGCCGGCGGTGTCGAACGCGATTCTGGTACAC
AATCGTCAGGGCGGCGCGCTGGCGGACGGCATCGTGATTACTCCTTCCCATAATCCACCG
GAAGATGGCGGCATCAAATACAACCCGCCCAACGGCGGCCCGGCGGACACCAACCTCACC
AGCGTGATTGAGAAACGCGCCAACGCGCTGTTGGCGGATGAACTGCGCGATGTGAAACGC
CAGTCGCTGGATAAGGCGCGCCAGAGCGGGCACCTGCACGAACGCGATCTGGTCGAGCCG
TATGTTGAGGCGCTGGGTGAAGTGGTGGACATGGCGGCGATTCAGCGTGCCGGTCTGAAA
CTCGGCGTCGATCCGCTCGGCGGCTCCGGCATTGCCTATTGGCAGCGTATCGCCGAGCGC
TACCAGCTGGATCTGACGCTGGTCAACGACGCCGTCGATCAGACATTCCGTTTCATGACG
TTGGACCACGATGGCGTGATCCGCATGGACTGTTCGTCGGTATCGGCGATGGCCGGTCTG
CTGGCGCTGCGCGACAAGTTCGATTTGGCCTTCGCCAATGACCCGGATTATGACCGTCAC
GGCATCGTCACCCCGGCCGGATTGATGAATCCGAACCATTATCTGGCGGTGGCTATCAAC
TACCTGTTCCGTCATCGCCCGCAGTGGAGCGACTCGGTGGCGGTCGGCAAAACGCTGGTT
TCCAGCGCCATGATCGACCGTGTGGTGGCGGATCTCGGCCGTAAACTGGTGGAAGTGCCG
GTCGGTTTCAAATGGTTTGTGGACGGCCTGTTCGACGGGACGCTGGGCTTCGGCGGCGAA
GAGAGCGCCGGCGCGTCGTTCCTGCGTTTTGACGGCAAGCCGTGGTCGACCGATAAAGAC
GGTATCATCTTGTGTCTGCTGGCGGCGGAAATCACCGCGGTGACCGGCCAAAACCCGCAG
CAGCACTATGATGCGCTGGCCGAGCGTTTTGGCGCGCCGAGCTACAACCGTTTGCAGGCA
CCAGCGACGCACGCGCAGAAAGCGGCGTTGTCCAAACTGTCGCCGGAAATGGTGTCCGCC
AGCACGCTGGCCGGTGACCCGATCACCGCTCGACTGACCGCTGCGCCCGGTAATGGCGCG
TCGATTGGCGGCCTGAAGGTGATGACCGACAACGGTTGGTTTGCCGCGCGTCCGTCCGGC
ACGGAAGAGGCTTACAAGATTTACTGCGAAAGTTTCCTCGGCGCTGAACATCGCGAGAAA
ATCGAGAAAGAAGCGGTTGAGATTGTCAGCGCGGTGCTGAGCAGCGCGAAGTAATCCGCA
AGCCCCAGGCGAAACATCAGGCGCTGTGAATACAGCGCCTTTTTTGTGCTTAACTCGCCA
GTCGTTTACCCCAACGCCACCAGCAATGCACCGGCGGAAATCATCGCGACGCCAACCCCG
GCCAGCAGCGACACTTTTTCTCCCAGCAGCAGAGCCGCCAGGATCACCGCGAACACCACG
CTAAGTTTGTCGATGGGCGCCACCTGCGCGACGTTGCCGCTTTTCAGCGCCATAAAATAA
AACAGCCAGGACAGCGCACCTGCCACACCGCTCAGCACGATGAACACCATCGCCTTGTGG
TTGGCGAGTACGGTGCCGAACATTGATGTCTTGCCCTGCGCCACCACCACGCCGACCAGA
AACAGCGCCATGATCACCGCACGAATGGCGGTGGCGGTATTAGCGTCCAACTGTTGCAGA
CCGATTTTGCCAAACAGCGCCACCAGCGCGGCGCACAACGCCGACAGCAAGGCGTAAAGT
AACCAGCTACTCATTGATATTTTTCTCGCGGATAAAAATCAGGATGCTACGCCTGACGCG
GGCAGGGCGCCAGCGACATGAATGATTAAAGGCACGCGTTAGGGCATAAACCGGTAGCCG
ATGGCGGTCTCGGTCAGAAAATGGCGCGGGCGGGCAGGGTCGTCTTCCAGTTTCTGACGC
AGATGACCCATGTAGATACGCAGATAATGGCTGTGTTCCACCGCGTTAGGGCCCCAGACC
TGATTGAGCAGTTGGCGCTGGGTCAGCACTTTGCCGGGGCTGGCGAGCAGGGTAGACAGC
AGCCGGAATTCGATCGGCGTCAGATGCAGTTCCTGCTGGTCGCGCATGACCTGACGGTTG
ACCAGATCCACGGTAACGTTTGAAAAGGTAATGATCGGGGTTTCCTGTTGGGGGGAACTG
AAACGGCGCAACGCTACCCGTACCCGCGCCAGCAACTCGCCGATGCCGAACGGTTTAGTG
AGGTAATCATCGGCACCGGCATCCAGCGCGTTGATCTTGTCCTGCTCGTCGGTACGGGCG
GACAGCACGATAACCGGAATCGCGCTCCACTGACGCAAATCCCGGATGTAATCAATGCCG
TCGCCGTCGGGCAGACCCAGATCGAGAATAATCAGATCCGGTTTGCGGGTCGCCGCTTCG
ATCAATCCCCGTTGTAGCGTTTCGGCATCAAATACGCGGCAGCCTTCACCCTCCAGCGCG
TTGCGGACAAAACGCCGGATCTCTTTTTCATCTTCTACGATCAGGATGTTGGTCTGTAAC
AGGGTCAGGACTCCATCTCTTCAGGTTCGAGCGCCGGCGGCGGCGCCAGCGGCAAGGTAA
AGTGGAACACCGCACCGCCGTCATCCGCGTTAGTGGCCCAGATTCGTCCGCCGTGAATCT
CCACAATCGCCCGGCAAATGGCCAGCCCCAGCCCGACGCCGGGAATGGAGGATTCTTTGT
GCCCGCGGGCGAATTTGTCAAAAATCACTTTTTCCTGACCGTCGGGGATGCCGGGGCCGT
TATCCCGCACCTGTACTTCCAGCATATCACCGGAGGCCGGGGAGGCTATCGGGCTGGCAG
AGACGGTGATCGTCGCCTGTTCGCCGGCGTATTTAATGGCGTTTTCCAGCAGGTTGATCA
GCACCCGTTCGATCAGGCTGGCGTCGCAGTACACCAGAATCATGTCCTGCGGCAACCGTA
ATTGAATAGTATGGTTTGCCAGTGAATTTTCCAACTGCCGTAACGCACTTCCGGCGAGTT
CTTCCAGCGTTTGCCACTCTTTACGCAAATTGAAGCCATCGGACTGGATGCGCGCCATAT
CCAGCAGGTTGTTGACCAACCGGGTGGTGCTGAGGATGTGCTGGCGAATCTGGCTGGCTT
GCGGCGCATAGGGCGAGCCTTCGGACGCCAGATTAAGCGTCAGGATTTCCGCCTGACCAA
ACAGCACCGTCAGCGGGGTGCGTAAATCATGGGACAGGGCGGCCAGCAGCGAGTTGCGTA
GTTGCTCGCGTTCGGCGTCCAGACGCGCATTTTCAGTGCTTTTAACCAGATGCAAACGCT
CCAGCGCGTTGGCGATCAATACCGTGAAGGTTTCCAGCATGCGCTGTTGTTCCGGAATCA
TCAACTGACGAACGTTATTCGGTTCGAGGGCGATGACGCCGAAGGTCAGTTGCGGCGTCG
CCAGCGGCAGAAGCTGATACGGCACGCCCGGCAGCGTGGTGGTGCCGGCCCCGGCGGGGG
CAGCGTGATCGTAGCTCCAGCGGGCGATGGCCTGATCGACGATCAGTTGGTCGGGTTCGC
CGAGTGCGGCCTGTTGCAGCTCCGCCGTCGGGGAGGAGAGCGGCTCGGCCAGCAGAATAG
CGATTTTGGCCTGAAAGGTGGAACGCAGGAAATGGTGACTGGCTTTGGCGATATCCTGTA
CCGACAGGCTACGGTTGAGCGCCTTGGACATTTCGTACAGATGCCGCACCCGTTGCTCGC
GGTAGCGGGCGACGCGAGCCTGATAACGTACGCCGGCGGTCAGATTCCCCACCAGAATGC
CGATGGTCAGCATCACCGCGAACGTGACCAGATATTGAACATCCGCTACCGCGAATGTCC
CTTTGGGCACCACAAAAAACAGATCGAAACTGGCGACGTTGATGAACGCGGCCAATACCG
ACGGCCAGCGACCATAAAACAGGGCGATGATCACTACCGCCAGCAGGTAGAGCATTACCA
GATTGACCGGCTCCAGCATGGAGAACGGCGACCACAGCGCCAGCAGCGTAATCAACGTGC
AGAGCAGCGCGGCGACGCCGCAGCCGTAGAACTGCAACCGCCATTTATCGGTAATCCCCC
GGATATCCGGGGCCTTGGGCGGAGGCGGGGCGGCATCGTCCTGCACCGACACCACCACCA
AATCGAGGTCCGGCCCCAGCTTGCCGAGTTTCTCGGCGAAGCGGGTGCGGCGCCACCAGC
CGAGTTTTTGTTCGGTGTGACGACCAATAACAATCTTGCCCAGATTATGATCGCGGGCGT
AGCGCAGTACGGCCCGTTCTACCGATGGGTCGGAAAGGGTGGCGGTTTCCGCGCCCAGAT
CCTGCGCCAGTTTCAGCGCGCGCAGGATCGCCCGTCGTTCGCCTTCCGGCAACCGGTGCA
GGCGCGGCGTTTCGACATAAATCGCGTGCCAGATGCTGCCCAGACGAGCGGCCAGACGAG
CGGCGGTACGCACCAGCTTTTCGTTGCCCGCGCCGCGGCCGATGCACAGCAGGATGGCGT
CGCGGGTATGCCAGACTCGTTCGCGCCCCTGGCAGGCGCGCATCGCCCGCATTTGGTCGT
CCACCCGGTCGGCCATGCGTCTGAGCGCTAGTTCTCGCAGGGCGAGCAGGTTGCCTTTGC
GAAAGAAGTTTTCGATGGCGCGTTCCGCCTGCATCGGCAGGTAGACCTTGCCTTCGTTGA
GGCGCTGGCGCAGGTCGTCAGGCGGCAGGTCCACCAGCACCACTTCATTAGCGTCATCGA
AAATCGGGTCCGGGACGGTTTCCCGCACCCGGATGCCGGTTACGCCGCCGACGATGTCGT
TCAGGCTTTCCAGATGCTGCACGTTGACGGTAGTGAACACGTCGATGCCGGCATCCAGCA
GTTCCTGCACGTCCTGCCAGCGTTTGGGATGACGGGAACCGCGAATGTTGCTGTGTGCCA
GTTCGTCGATCAGAATCAGCGCCGGGCAGCGCGCCAGCGCCGCGTCCAGATCGAACTCAT
GATGATGGCGGCCATGATGGTTGATTTTCTTCATCTGCAGGTGCGGCAACCCCTCTACCA
GCGCAGCAGTTTCGCTGCGCCCGTGGGTTTCCACCACCCCAACCAGCACATCCAGCCCCT
GAGCCTTCAGGCGCTGCGCTTCCAGCAGCATGGCATAAGTCTTGCCGACCCCGGCGCAGG
CGCCGAAGAAGATTTTCAGTTTGCCGCGCGGCTGTTCCTCAATCTGGCTCAGCAGGCTGT
CCGGGTCGGGGCGACGTTGTTCCTCGTCGGTCATTTCGGTTCCTCATCGGTCATTTCGGT
TCCCTGGCGGTAAAGCGGTTCCTTGATCAGGGGAGCGGCTTGAGCTGGTCCAACGCCATA
TTCAATTCTACGACATTCACCACCGGTGTTCCGATAAATGCGGGCCACGGCGTGCGCGTA
TAGCGATTGATCAACTGTTCTACCTGATCCTGCGGCAGGCTGCGCGCTTTGGCGACCATC
CCGGCCTGATAGACGGCGGCCGACACCGAAATGTGCGGATCCAGACCGCTGGCCGAGGCG
GTGACCAGTTCCACCGGCACCGGCGCGTTGTCGCCGCGGCGCTGGTGCCAGGCGGCGACG
TTCTGGCTGACGGCCTTGTCCAGCGCCGGGTTGCTGACCGCGAGGTTGCTGCCGCCGGAC
GCCATCGTGTTGTAGGCGCTGTCCGACGTGGCGGACGGACGGCTCTGGAAGTACCCGTCA
CGGCTGAACGCTTGCCCAATCAACGACGAGCCGACCGCGTTGTCCTGCCGATACAGCAGG
GAACCGTTGGCCTGCGTCGGGAACAGCCATTGTCCCAACGCGGTGACCAGCAACGGATAG
CCAACGCCGGTGATCAGGGTCATCAGCAGTAATAACACCAGTGAAGAACGGACATAATTC
ATCATAATTACCTTCGGTTACGCCAGCCCGGCGACAGTCAGAAGCAGGTCGATCAGTTTG
ATGCCGACGAACGGCACCAGCAGACCGCCCAGCCCGTAAATCCACAGGTTGCGGCTCAAC
AGCGCCGCGGCGCTCATCGGTTTATAACTGATCCCTTTCAGCGCCAGCGGGATCAGAAAC
ACGATAATTAACGCGTTGAAGATCACCGCCGACAGCATCGCCGAGGCGGGGGAGTGCAGT
TGCATCACGTTCAGCGCGTTCAACTGCGGATACGTGGCGGCGAACGCAGCCGGAATGATG
GCGAAATATTTGGCCACGTCGTTGGCGATGCTGAACGTGGTAAGCGAACCACGGGTCATC
AGCATTTGCTTACCGATATGCACCACCTCGATAAGCTTGGTGGGGTTGGAATCCAGATCC
ACCATGTTGCCCGCCTCTTTGGCGGCCTGCGTACCGGAGTTCATCGCCACCGCCACGTCG
GCCTGCGCCAGCGCCGGGGCGTCGTTGGTGCCGTCGCCGGTCATCGCCACCATGCGGCCT
TCCGCCTGATACTGGCGAATCAACGCCAACTTGGCTTCCGGCGTGGCTTCCGACAGAAAA
TCGTCCACGCCCGCTTCGGCAGCAATGGCGGCAGCGGTCAGCGGGTTATCGCCGGTGATC
ATCACGGTCTTGATGCCCATACTGCGCAGTTCGGCGAAACGCTCCTTGATACCGCCTTTG
ACGATATCCTTCAGCGCCACTACCCCCAGCACGCGCTTGCCCTCGGCGACGACCAGCGGG
GTACCGCCCTGGCGTGCCACGCTGGCGACGGCGTCTTCCACTTCCGCCGGGAACTGGCCC
TGATTAGCGTCAATGTAGCGACGCAGCGCGTCCACGGCGCCTTTACGGATGGTGCGCTCC
TGAATATTGACGCCGCTCATGCGGGTCTGCGCCGAGAAGGGCACGAAGGTGGCGTCCAGA
TCCCGCAGCGCCCGTTCACGCAGACCAAAACGCTGTTTGGCCAGCACCACGATGCTGCGT
CCTTCCGGGGTTTCGTCCGCCAGCGAGGCCAGCTGCGCCGCGTCGGCCAGCGCCTGTTCG
CTCACGCCCGGCGCCGGCAGAAACGCAGAAGCCTGGCGGTTGCCCAACGTGATGGTGCCG
GTCTTATCCAGCAGCAGTACGTCGATGTCGCCGGCGGCTTCTACCGCACGGCCGCTGGTG
GCGATGACGTTAGCGCCCAGCATGCGGCTCATACCGGCGATGCCGATAGCCGACAGCAGC
CCGCCGATAGTGGTGGGGATCAGGCACACCAGCAGCGCTACCAGTACGGTGATGCTGATG
ACGGAGCCGCTGTTGTTGGCCATTACGCTGAACCAGGAAAATGGCGACAGCGTGGCGACC
ACCAGCAGGAAAATGATGGTCAGTTCCACCAGCAGGATGGTGAGCGCCACTTCGTTCGGC
GTTTTACGGCGCTTGGCGCTCTCCACCATGGCGATCATCCGGTCGATAAAGGTTTCGCCG
GGGTTGACGGTGCATTGGATCACCAGCCAGTCGGACAATACGCGGGTACCGCCGGTCACC
GAGGCGAAATCGCCGCCGGATTCGCGGATCACCGGCGCGGACTCACCGGTGATGGCGCTT
TCATCCACCGAGGCGCCGCCTTCCAGCACCTCGCCGTCGCAGGGGATCATCTCCCCGGCG
GACACCAGCACCACGTCGCCTTTGCGCAGGCTGTCGGCCGGCACTTTCTGGCTGGCGGCG
TCATGATGCGGGGCGGCAAGCTTGTTGGCCCAACTGGTTTTTTTCACCCCTTTCAGGGTT
TCCGCCTGCGCCTTGCTGCGGCCTTCCGCCAGCGCTTCAGCGACGTTGGCGAACAGTACC
GTTACCCACAGCCACAGTGAGACCGCGCCGGTGAATCCGGCGCTGCCGGTGGTTTGTCCG
CTGACTATCGCCAGCCAGATACCGGCCGTCAGCAGGCTGCCGATATACACCACGAACATC
ACCGGATTGCGCCACTGGACGCGCGGATCGAGTTTTTTTACCGAATCCACCAGCGCGTTA
CGCAACAGAGCGGAATCAAAAAGCGTTTGCTGTTTACGAATCATCTTTTTTCTCCGGCTC
AGTGAACCAGACTTGACTGTAAATGCTCGGCAACTGGACCCAGTGCCAGGGCAGGAATAA
AGTTCAGCGCGCTAATCAGCAAAACGATGGCGATCAGCAGACCGATGAACAGCGGACCAC
GAGTGGATAACGATCCCTTGGTTTCCGGCTGGCGTTTTTTCGCCACCAGCGAACCGGCGA
TCGCCAGCACCGGAATCAGCGACGAGAAGCGGCCCAGCAGCATCGCGATACCCAGCGTCA
GGTTGTAGAACGGGGTGTTGACGCTAAGGCCGGCAAAGGCGCTGCCGTTGTTGTTGGCGG
CCGAGGAATAGGCGTACAGCACTTCGCTAAAGCCGTGCGCGCCCGGATTCAGGATGCCGG
CGCGGCCGGCTTCGGTACCGAGCGCTAGCGCGGTGCCCAGCAGCACCAGCGCCGGGGTGA
TCAGAATCGCCAGCGCCGCCATCTTCATTTCCCAGGCTTCGATTTTCTTGCCGAGGTACT
CCGGGGTTCGGCCGATCATCAGCCCGGCGATAAACACCGTTAGCAGTACGAACACCAGCA
TGCCGTAGAAGCCGGAACCTACGCCGCCGAAGATCACTTCACCAATCTGCATCAGCCACA
TCGGGATCAGGCCGCCCAGCGCGGTAAACGAGTCATGCATGGCGTTGACCGCGCCGCAGG
AGGTGGCGGTGGTAATAGCGGCGAAGAAAGCCGACGACAGTACGCCGAAACGGGATTCCT
TGCCTTCCATGTTTTGCGCGCTGTCCGCCCCCAGCGACAACAGATGCGGGTTGCCGCTGA
CTTCGGCGTACATCACCACCGCGGTAGCGACGATCAGCATCAGCGACATCGCCCACAGCA
GGGTATGGCCCTGATGACGGTCATTCACCACCCGACCGAAGGTAAAGCACAGCGCCGCTG
GAATCAGCAGGATGGATAGCATCTGCACGAAGTTGGTCAGCGCATTCGGGTTTTCGAACG
GATGCGCCGAGTTGGCGCCTAAAAAGCCGCCGCCGTTGGTGCCCAGCATTTTAATCGCTT
CCTGCGAGGCCAGCGGCCCCATCGGCAGCACCTGCGACGCGCCTTCCAATGTGGTGAGAT
GTTGGTAGGGCAGGAAGTTCTGAATACTGCCCTGACTAATAAAGAACAGGCTGAGCAGTA
GTGACATCGGCAGCAGCAGGTACAGATTGATGCGCAGCAAGTCCAGCCAGGCGTTGCCCA
GATCATGGGTGGTGCGGCGGGCGAAAGCGCGCATCAGCACGAAAGCTACCGCGATGCCGG
TGGCGGCAGAGAGGAAATTCTGCACCGTCAACCCCACCATCTGGCTGAAATAGCTGAGGG
TATTTTCCCCGCTGTAAGCCTGCCAGTTGGTATTGGTCACAAAACTTATCGCGGTGTTGA
GCGCCAGATGCCAGGACAGACCCGGCATCTGCTGCGGGTTCAGCGGCAGACGATCCTGAT
ACGCCAGCATCAGGAATAGCAGCACGATGCCCAACAGGTTGAACACCACAATAGCGCCCG
CATAGTGTTGCCATCCCATTTCACGGGTTGAAAAACCACACAGCCGGGCCATGTTCAGCT
CGTAACGGCGTATGCGGCCGGTTTCGCCTTCCACCAGCCGTGCCATAAACTGGCCGAGCG
GTTGTGCCAGCACCAACAGGATCGCAAACAGGCTGACGATCAATAAAAAAGCATCGCTGG
ACATCAGAATTCCTCCGCGTTGAGCAATGCATAAAAAAGATAAACCAGCAGTAGTACCAC
CAGCATACCGCCTGCCATCAGGCCAATATTCACAGGTCACCTCCAACGGTGTTGACACGC
TATCATCCGGTCGTTTCCCTGCTCAGGCGCGCAGCGGCATCGGGCCGGGTGGCGCGCCTG
AGAAATAGGATTCTTCCTACGGTGCTCAGGCTACGCAGAGTGGAAAAAAGAAGGTGCAAA
TTTCCGCGGGGCGGGCGTAAAAAAAGTATAAAAATGGTGAAAGATACGTCGGTTAGGCTA
TCTCTCTCCCAGATAAGGGTGCATGTGGCGTGGCGTTGCCCGGTGCATTCAGGCTGACAA
GTTTTCAGCGTGGGTGAGCCGCGTGCAACCTTTTATGGTCAAAAACTTAACTGTAATTTA
ACTTATTGATGAGCATGGGAAAAATAGTTCATTCTCGCGTTGTTATCTGGTCCGATGAGT
GTAATATTTAATCAGAAGTAAACCGTTTAATTTGGAGGCGTCATGATGTCCTATGTTGTT
TATCCCTGGTACCGGGTCGTTTTGCGCCGCACTGCCGTGGTGCTGGTAGGGATTCTGGCG
CTGCCGGTGATGCTGTGCTGGCGTGGCCGTTCTCGTTTTTACAGTTACCTGCATCGCGTT
TGGCTTAAGACCAGTGACAAGCCGGTGTGGCTGGAACAATCAGAGCATGCCGCCGGGCAT
TTTTACTGATTGACCGTCCGTTCAGGAACGCCGCCCGGCGGCTGTTCATCCTTTCTGCAT
TGCTCTTGCTTGCTTTCTGCACTGCCGTTACCGCTCGTACCTTTTTTCCTGTTTCTTTTG
CCGACTATCTGACCGATTCCCTCTGCGTAGCCGTCGCGCGCTCTGCTATGATTTCGCCAG
TCAGTCGCGGCGCGGATGCGCTGACGTTGGCGTTTATCTCTCGGGGAAAGCGGGATAATT
CCGCTATGCTATTGAGATAGCACTCTCTTTTAATCAAGGGGACACCATGACAGCCGATCT
GATTCCCATTGGCATCAGTGCCTGCCTGCTTGGCAATCAGGTGCGTTTTGATGGCGGTCA
TAAACGACTGGCCTTTGCCGTTGAGCAACTTGCTCCCTATTTTCATTTTGAACCCGTGTG
CCCGGAGATGGCGATCGGCTTGCCGGTGCCGCGCCCGGCATTACGGCTGGTTAAGTCGGA
TGAGGGGAGCCTGCGCCTGTTGGCCAGCAATGGCTCCGGGCTGGATGTGACTGATGACAT
GGCGGCTTTCTCCGCCGAAAAAGCGGCGCAACTGGCGCACCTGTGCGGCTATATCGTCTG
CGCTAAATCGCCGAGCTGCGGTATGGAGCGGGTCAAAATTTATGATGCGGCTCAGAATAA
CGCGCGTAAAAGCGGGGTGGGGCTGTTTACCCAGCAGATGAGGTCGACGTTGCCGTGGTT
GCCGGTGGAAGAAGACGGTCGTTTGCATGATCCGGCGCTGCGTGAGAACTTCATTGCCCG
GGTCTATGCGTTGCATGAATTCAACCAGTTATGGAAAAAAGGGTTGAGCCGCGGCGCGTT
GATGAGCTTTCACAGCCGCTATAAGCTGCTGTTGCTGGCGCATTCGCAGCCGGAGTACCG
CGAACTGGGGCCGTTTGTCGCCGCCATGGACCAGTGGGATTCGCTGGAGGCGTTTGCGGC
GCAGTACCGGTTGCGATTGATGACGTTGCTGTCGCGCCCGGCAACCCGGCGCAATCACAC
CAATGTGCTGATGCATGTGCAGGGGTATTTCCGCCGTCAGTTGAGCGCCGGACAGCGGCA
GGAACTGACTCAACTGATCGATCGCTATCGTCAGGGGGTGCAGCCGTTGCTGGCGCCGCT
TACCCTGTTGCGTCATTACATGGCGGAGTACCCGGATGCCTGGCTGGCGCAGCAGCGCTA
TTTCGATCCTTACCCGGAGGCGCTGCGCTTGCGCTACGGGCACTAATGTTTCAGCAGTAG
AGTTAAGGATGGTTCATGACCACACATCTGGTCTGGTTTCGTCACGATTTACGCCTTACC
GATAATCTGGCGTTGCACGCCGCCTGCCAGGATCCCGACGCACGGGTTGAGGCGGTGTTT
ATCGCCACGCCGCAGCAGTGGGCCAGCCATGCGATGGCGCCGTGTCAGGCGGCTTTCCTG
CTGGATAATCTGCGCTGTCTGCAACAGGCGCTGCGGGAGAAAGGCATCCCGCTGCACTAC
CATCAGTGTGATGATTTCGCCGCCAGTGTGCGCTGGTTGGCCGATTTCTGCCGCGAGCGT
CAGGTGACGCGCCTGTTTTACAACCGTCAGTATGAATGGAATGAACGCCAGCGCGACCAG
CAACTGGAGCTGGCGCTGACCGGCGTGACCGAATGCCGGGGGTTTGACGACAGCTTGCTG
TTGCCGCCCGGTAGCGTGGTCACCGGCTCCGGCGACATGTATAAAGTGTTTACGCCATTT
CGCGCCGCCTTTCTCAAACGCCTGCAACAAAGCGACGTCGGTTCGGTACCCGCGCCGGCT
ACCCGCCAGCAGGGCGACATCACGCCGGCGTCGCTGGCGCCGTTCGACTACCCGCAAGCA
GAGGTTCATGCCGATTTTCCGGCCAGCGAGCCGGCGGCCTTGCAGCATCTGCGCCAGTTC
TGCCGTGAGCAGGTGATGTTCTACCATGAACAGCGCGACCTGCCCGCGCTGGCCGCCACC
AGCAAGCTATCGCCGTATCTGGCGTTGGGGATACTGTCGCCGCGCCAGTGTTTCAACCGA
TTAAGGATGGAACATCCGGACTGGCTGGCACGCTCGGAAAGCGGCGCGTTTACCTGGTTC
AATGAGCTGGTGTGGCGCGAGTTTTACCGCCACCTGCTGGTGTTCAGCCCGGCGTTGTGC
AAGCACCAGCCGTTCATCGGCTGGACGCGGCGCGTGGCATGGCGCAGCGCGCCGGACGAA
CTGACGGCGTGGCAACGTGGAGAAACCGGTTATCCCATCGTCGATGCGGCGATGCGGCAG
TTGAACCAGACGGGCTGGATGCACAACCGGTTACGGATGATTTGCGCCAGTTTTCTGGTG
AAAGACTTGCTGATTGACTGGCGTGAAGGCGAGCGTTACTTCATGAGCCAGTTGCTGGAC
GGCGATTTGGCCGCCAATAACGGCGGCTGGCAGTGGGCGGCATCCACCGGTACCGACGCC
GCGCCTTATTTTCGTATTTTCAATCCCACCACGCAGGGCGAGCGTTTCGACCCGGAAGGC
GAATTCATCCGGCGCTGGGTGCCGGAGCTGGCGCAGATTCCGGGCAAGGCCGTTCATCAG
CCCCATGACTGGGCCATACGCCAGCAGCGGCAAATCGACTATCCGGTGCCGATCGTCGAC
CACAAACAGGCGCGCCTGCGCACGCTGGCGGCATTTGAAGCCGCGAAGAACGGTGAAACG
GCATGATCGCCACTGAAGACAGAAAGGAGCACGAGCTATGCGTAATACCGAACTGGAAAG
CCTGATCAACGGTTTTCTCAATGTGGCGGCGTTTCAGGACTACGGGCCCAACGGGCTGCA
GGTGGAAGGGCGCAGCGAAGTACGGCGCATCGTCACCGGCGTCACCGCCTGTCAGGCGTT
GCTGGATGCCGCCGTGGCGCAGCAGGCCGACGCGGTGCTGGTGCATCACGGTTATTTCTG
GCGCAACGAGCCGGCGGTGGTGCGTGGTATGAAACGCCAGCGCCTGAAGACCCTGCTGGC
GAATGACCTCAACCTGTACGGCTACCACCTGCCGCTGGACGCTCATCCGGATGTCGGCAA
CAACGCCCGGCTGGCGGCGATGCTGGATATCCGGGTGCAGGGCGAAATCGAATCGCTGCT
GCCGTATGGCGAGCTGTCTCAGCCTTGCAGCGGCGACGACTTGCGCCGGAAACTGGAGGC
GGTACTGGAACGGCCGGTGCTGCATAGCGGCGACAACGCGCCCGCACAAATCCGGCGTCT
TGCCTGGTGTACCGGCGGCGGGCAGAGCTTTATCGATCAGGCGGCTGATTTTGGCGTTGA
TGCCTTCATCACCGGCGAGGTGTCGGAGAAAACCATCCACACCGCCCGTGAAATGGGGCT
GCATTTCTATGCCGCCGGCCATCACGCCACCGAACGGGCCGGGATCCGTGCGCTGGGCGA
ATGGCTGGCGTCACAACATGGTTTTGAGGTGACATTCATTGATATCCCCAACCCGGCGTA
ATTGAGACGCGGACGCCGTGCATCATGACGGCGGCGGGATGAGGCAGACGACATCAGGCT
GGAGGAAGGATGCAACGCGCACGCTGTTATCTGTTGGGTGAGAAGGCGGTGGTGCTGGAA
CTGGAACCGCCGCTGCGATTGGAAAGTCAGCAACGAATCTGGGGGCTGGCGGAGCGTCTG
AGCGAGCACGACGACGTCAGTGAAGTTATCCCCGGCATGAACAACCTGACGGTGGTGCTC
AAGCACCCTCGTCAGCAGGCGTTGGATGCTATCGAGCGGCTGCAACGCTGGTGGGAAGAG
AGCGAATCGCTTATCGACGTGCAACAACAGCGCGAGGTGGCGATTCCGGTAATCTACGGC
GGTGAACAGGGGCCGGATTTGAACGTGGTGGCGGAACACTGCGGCATGACCCCGCAACAG
GTGGTGGAGCGTCATGCCGCCGGGCGCTATGTGGTCTACTTCCTCGGTTTCCAGCCCGGC
TTTCCTTATCTCGGTGGGTTGGACGAGGCATTATCCACGCCGCGCCGCGCCGAACCCCGG
GTGCTGGTGCCCGCCGGTTCGATCGGGATCGGCGGCAGTCAGACCGGTGTTTATCCGCTC
AGTACGCCGGGCGGCTGGCAGTTGATTGGCTGCACCTCGCTGGCCTTGTTCCAGCCGACG
CAGACGCCGCCGACGTTGTTGAGGCCGGGCGATCGGGTACGCTTTGTTCCGCAGCGGGAG
GGAATATGCTGAAGATTATCCGGGCAGGGTTGCAGACCACGGTGCAGGATCTCGGACGTC
CAGGATTGCGGCAACTGGGCATCAGCCAGTGCGGCGCGCTGGATAGCCCGGCGCTGAAGC
TCGCCAATTTGTTGGTGGGCAACGACATGGGCACGGCGGCGCTGGAAATCACGCTGGGTC
AACTGGTGACAACCTTTACCGCGCCGTGCTGGATTGCGCTGACCGGGGCCGACTGTCACG
CCACATTGGACGGCAAAACGCTATGGACCGGCTGGTGTTTTGCCGTGAAGTCGGGGCAGA
CGTTGCGTCTGCGTTCGCCACGCAACGGCATGCGCAGTTATCTGGCGGTATCCGGCGGAA
TCGCGGTACCGGAGGTGCTGGGGTCCCGCAGCACCGATCTGAAGGCAAGGATCGGCGGGC
TGGAAGGCCGCCCGCTGGCGGATGGCGATACGTTGCCGCTGGGAAAACCGCGGCGTTTAC
CCGGCCGTTCAGTCGGGGTTAAGCAACTGCTGTTCAGTAATCGGGTGCGCGTGTTGCCGG
GGCCGGAGTATCAGGAGTTCAGTGAAGAGGCGCGCGACAATTTCTGGCGTACCGGCTGGC
ACCTTAGCCCACAGAGCAACCGCATGGGCTATCGCCTGCTGGGGCCGGAGCTGAGGCGCG
AAAATCAACGGGAAATGTTGTCCCACGGTCTGCTGCCGGGGGTGATTCAGGTGCCCCACA
ACGGTAAGCCGATTGTGCTGATGGCTGATGCCCAGACGACCGGCGGCTATCCGCGTATCG
GCTGCGTGATTGAAGCTGACCTGTACAACATGGCGCAGTTGCGCTTGGGCGAGCCGGTTC
ATTTTATTCGCTGTTCGCCGGATGACGCGCTACGGGCATTGCAGGAGCAACATCGCTATC
TGGAACAACTGGCCTGGAGGCTGCATGGTAATTGATTTGAACGCCGACCTGGGAGAAGGC
GGCCAGCATGATGAGGCGCTGTTACAACTGATTTCTTCCGCCAATATCGCCTGTGGCTTT
CACGCCGGCGACGCCGACGTGATGTGCCAGTCGGTGCGCTGGGCCATCCAGTATGGCGTG
GCGATTGGCGCACACCCGAGCTTTCCCGATCGCGAAAACTTCGGCCGTTCGGCCATGAAC
TTGCCGCCGGAAACGGTTTATGCGCAGGTGCTGTACCAGATTGGCGCGCTGGCGGCGATC
GTCAAGGCGGAGGGCGCACGCCTGTTTCACGTTAAACCCCACGGCATGCTCTACAATCAG
GCGGCGCGCGATCCGGCGCTGGCGGATGCCATTGCCCGTGCGGTAGCGGCGGTGGACCCG
TCGCTGTGTCTGGTGGGGCTGGCGGGCAGCGATCTGATTCGTGCCGGCAAACGTGCCGGA
TTGAAGACCCGTCAGGAGGTTTTTGCCGACCGTAGTTATCAGGCCGATGGCTCGCTGGTA
CCGCGCGACCAGCCTTCCGCCGTGATCAGCAGCGATGAACTGGCGCTGGCTCAGACGCTG
GAAATGGTGCAGCGTCAGCGGGTTCGCGCCAGCAACGGCAGTTGGGTTGTGGTGCAGGCG
GAAACGGTTTGCCTGCACGGCGATAACGCGCATGCCTTGACCTTCGCCCGCCGGCTGCGC
GAGAGTTTCACCCAGTATGGCATACAGGTTACGGCCCGATAACGGAGGCGAGCATGCCCG
AAGGCCCCGAGATTCGACGTGCTGCCGACCGGCTGGTTGCCGCGGTAGTGGGAAAAACGC
TGACTGGCGTGTGGTTTGCTTTTCCCGAACTCAAACCCTACGAAGCAACACTGATGGGGG
AACAGGTCGAACGTATCGTCACCCGTGGCAAGGCGCTGTTGACCTGGTTCTCGAATGGTT
TGGTCATGTACAGCCATAATCAGCTGTACGGGGTCTGGCGAGTGGGGAAACAGCCGCCTG
ATACCCGTCGGGAACTGCGGGTCAGGTTGGATACCGACGATAATGCCGTTTCGCTCTACA
GTGCGTCTGATATCACCATGCTGACGCCCGGGCAGCTTGCGACCCACCCTTTTTTACAGC
GGATTGGACCGGACGTGCTGGATGAATCATTGACGGTTGACGAGGTGCGTGAACGGCTGC
TGTCGGCGCGCTTTTGTCGCAGGCAACTCGGAGCCCTGCTGCTGGATCAGGGATTTTTAG
CCGGGCTTGGTAATTATCTACGGGTAGAAATTCTGTGGGCGTCAGCGCTGGCGCCAACGC
GGCGGGCGGCGGATCTCCGCGAGTCCGAACTGGCGATGTTAAGCCGGATGTTGCTGGAGA
TCCCCAAACTGTCGTACCAGACTCGCGGTTCGGAAAGCGATGAGAATCGCCATCATGGCG
CGTTATTCCGTTTTCACGTGTTTCATCTGGATGGGAAACCCTGCGAGCGTTGTGGTCAGC
CCATTGTGAAAAGTCTGGTGGCGTCCCGGCCGTTTTATGCCTGTCCCCATTGCCAGCAAT
AATAGGCGAGCGGGGGAATCGGTGCGGCGAACGGTATGACATACAAATCAAAAGGTTGCA
AATAAAAAAGGTCGGGCTGTGCCCGACCTTTTTACTGCTAACCGCCAGATAGGGCGATTG
CGTTTAGCGTTTGGTGACGGATGGCTCGAAGTTGCGCTCATCGTGACCGGTATACAACTG
ACGCGGACGGGCGATTTTCAGCCCTTCGCCGTGCATTTCGCTCCAGTGGGCGATCCAGCC
GACCGTACGCGCCATCGCAAAGATCACCGTGAACATGGTAGACGGAATACCCATGGCTTT
CAGGATGATGCCGGAGTAGAAGTCCACGTTGGGGTAGAGTTTACGCTCGATGAAGTACGG
GTCGTTCAGCGCGATGTTTTCCAGTTCCATCGCCACTTCCAGCAGGTCGTCCTTGGTGCC
CAGCTCTTTCAGCACTTCGTGACAGGTCTGGCGCATAACGGTGGCGCGCGGGTCGTAATT
CTTGTACACGCGGTGACCAAAGCCCATCAGACGGAACGAGTCGTTCTTGTCTTTAGCGCG
TTTGATGAAGGCCGGAATGTGCTCGACCGAGCTGATTTCTTCCAGCATACGCAGACAGGC
TTCGTTGGCGCCGCCGTGTGCCGGCCCCCATAGCGAAGCGATGCCCGCGGCGATACACGC
GAACGGGTTGGCGCCGGAAGAGCCGGCGGTACGCACGGTAGAGGTGGACGCGTTCTGCTC
ATGGTCGGCATGCAGAATCAGGATGCGGTCCATCGCGCGTTCCAGCACCGGATTCACAAC
ATATTCTTCGCACGGCGTGGCGAACATCATATGCAGGAAGTTGCCGGCGTAGGACAGGTC
GTTACGCGGATACACGAACGGCTGGCCGATGGAGTATTTGTAGCACATGGCCGCCACGGT
CGGCATTTTCGACAGCAGGCGATAGGCGGCGATTTCGCGGTGACGCTCGTTGCCGATGTC
CAGTGAATCATGGTAGAACGCCGCCAACGCGCCCGTCACGCCGCACAGCACCGCCATTGG
GTGAGAGTCACGACGAAAGCCGTGGAACAGGCGAGTGATCTGCTCGTGGATCATGGTATG
GCGGGTAACCGTGGTCTTGAAAGTGTCGTACTGTTCCTGCGTCGGCGCTTCGCCAAACAG
CAGGATGTAACAGACTTCCAGATAGTTGGATTTTTCCGCCAGTTGCGCGATGGGATAGCC
GCGGTGCAGCAGTACGCCCACATCGCCATCAATATAAGTGATTTTGGATTCACAGGACGC
GGTCGAGGTAAAACCGGGGTCAAACGTGAAATAACCTTTAGAACCGAGGCTACGAATATC
AATTTCGTCGTTGCCAAGCGTACCAGACAGGACATTCAGCTCAATAGACTCTTTACCGTC
TATTGTAAGCGTTGCTTTCTTATCAGCCATTTACAGTCTCCTTAGCGCTTTAATCTTTAA
TTTTAAAAATTCGTCACTGTAGAAATACCGTCATGCCCGCACGCTGGACAAAGTAAACAG
ACCAGACGTCACTCTGTGGTCTGCGAGGAGACCGGGGTACAGAGTTGACCATATGTCAGG
CGGCCACAGTCAGGATGAACACATTGCTCTCCCAGCATGGGTATTAACCCTGTCCTGCTC
TAATTGTAGCTAGTACTTATCACTTTTCCGGGGACTTTGTTTCCCACTGTTACATAACTT
TGGTGAATGGGAAAGAGCTACCGATGAGCTTTAACAGGGCAAAAGTTTTCTTGGGTCCTA
GTTGTAATTTAAATGTTTAATATTTGTCAAATCGGATAATTAATTTTATATAAATTGTGA
AATTCGTGATCTTAATCACTGTTCAGGGCAAATGTGCCCAAACAGTTTGTAGGGTAATTG
TAATGAGAATGTGAAGTGCCTATACTGCCGCCAGGTCTCCGGAATACCCTGCAGTAGGAG
CACCCAGTGTGATCGGTTTGTGCGAATGAAGAAAAGGATCATGATTCAGTCGCGCATCGA
CAGAGACAAACATCATCTCACCGTCCACACTGTCTGACCCCACAACAGGTCCGGAGGAAG
AAAATAATAAAAGCTGTGTGGGCAAACCCGTGAAAAAACAAAGACCTGTCAATCTGGATC
TGCAGACGATCCAGTTCCCCGTTACCGCGATAGCATCTATTCTTCACCGTGTCTCCGGCG
TTATTACGTTTGTTGCTGTGGGTATTCTGTTGTGGTTGCTTGGTCTCTCCCTCTCTTCGC
AGGAAGGGTTTGTCCAGGCGGCGGCCATCATGGACAGCTTCATCGTGAAATTCATTGTCT
GGGGCATTCTGACCGCGCTGGCCTATCATATTGTAGGTGGTCTGCGCCATCTGCTGATGG
ATTTTGGCTACATCGAAGAAAATCTCGCGGCGGGAACACGTTCTGCAAAACTCTCTTTCA
TTATTACTGTCGTGCTTTCATTTTTGGCTGGAGTCCTCGTATGGTAAGCAATGCCTCCGC
ATTGGGGCGTAATGGCGTGCACGATTGGTTATTACTTCGCGCTTCCGCCATCGTCATCGT
GCTGTATGTCCTGTATATCGTTGGCTTTGTGGCCAGCGCCGGTAACATCACGTATGAAAT
CTGGCGTGGTTTCTTCGCCATGCATCTCACCAAGGTATTCACTCTGCTGGCGTTGTTCGC
CATTCTGGTCCATGCCTGGATCGGGATGTGGCAGGTGCTGACTGATTACATCAAACCGCT
GGCTGTCCGGCTGACTTTGCAGTTGGCTATCGTGGTCGCGTTGTTGGTGTACGTCATTTA
TGGAACTGTTGTGGTGTGGGGTGCGTAATGAATTTGCCAGTTAGAGAGTTTGATGCCGTT
GTCGTCGGCGCGGGTGGTGCGGGTATGCGCGCCGCGCTGCAGATTTCCCAGATGGGCCTG
TCCTGCGCCCTGTTATCGAAAGTGTTCCCGACTCGCTCCCACACCGTGTCCGCTCAGGGC
GGAATTACCGTGGCGCTGGGCAACACCCACGAGGATAACTGGGAATGGCACATGTATGAC
ACCGTGAAAGGTTCCGACTATATCGGTGACCAGGACGCGATTGAATATATGTGCAAAACC
GGTCCGGAAGCGATTCTGGAACTGGAGCACATGGGACTGCCGTTCTCCCGTCTGGATGAT
GGCCGCATTTATCAGCGCCCGTTCGGTGGTCAGTCCAGGAATTTCGGCGGCGAGCAAGCT
GCCCGCACCGCGGCGGCGGCGGACCGTACCGGTCACGCGTTGCTGCACACGCTGTATCAA
CAGAATCTGAAAAACCATACCACCATCTTTTCCGAATGGTATGCGCTGGATCTGGTGAAA
AACCAGGATGGCGCGGTGGTGGGATGTACCGCCATCTGCATCGAAACCGGTGAAGTCGTT
TATTTCAAAGCCCGTGCCACCGTATTGGCGACCGGCGGCGCAGGTCGTATCTATCAGTCC
ACCACCAATGCCCACATCAACACCGGCGACGGTGTCGGCATGGCGCTGCGTGCCGGCGTG
CCGGTGCAGGACATGGAAATGTGGCAGTTCCACCCGACGGGGATCGCCGGCGCCGGTGTG
CTGGTGACTGAAGGGTGCCGCGGTGAAGGCGGTTACCTGCTGAACAAGCACGGTGAGCGC
TTCATGGAGCGCTATGCGCCGAACGCTAAAGATCTGGCGGGACGCGACGTAGTGGCACGT
TCCATCATGATCGAAATTCGCGAAGGCCGGGGCTGCGATGGCCCGTGGGGGCCGCACGCC
AAACTGAAGCTGGACCATCTGGGCAAGGATGTTCTCGAATCCCGTTTGCCGGGCATCCTG
GAACTGTCCCGCACCTTTGCGCACGTAGATCCGGTGAAAGAGCCGATTCCGGTTATCCCG
ACCTGCCACTACATGATGGGCGGTATTCCAACCAAGGTAACCGGCCAGGCGTTGACCGTG
AACGCGAAAGGCGAAGACGTGGTGATTCCGGGTCTGTTCGCCGTGGGCGAAATCGCCTGT
GTCTCCGTACACGGCGCCAACCGTCTGGGCGGGAACTCGCTGCTTGACCTGGTGGTGTTT
GGGCGTTCCGCCGGTATGCACCTGCAGGAATCTCTGGCCGAGCAGGGTGATACTCGCGAT
GCCAGCGATTCCGATGTCGACGCCTCGCTGGATCGCCTTAACCGCTGGAACAATACCCGT
TCCGGTGAAGATCCGGTAGAGATCCGCAAAGCACTGCAAGCTTGCATGCAGAATAACTTC
TCGGTATTCCGCGAAGGCGACGCGATGGCGAAAGGGCTGGAAGAGCTGAAAGTGATTCGC
GAGCGTCTCAACAATGCCCGTCTGGACGATACTTCCAGTGAGTTCAACACCCAGCGCATC
GAATGCCTGGAACTGGACAACCTGATGGAAACCGCCTACGCCACTGCGGTATCGGCAAAT
TTCCGTACCGAAAGCCGTGGTGCCCATAGCCGCTTCGACTATCCTGATCGTGATGACGAG
AATTGGTTGTGTCATTCGCTGTATCAACCGCAAACCGAAAGCATGACGCGCCGTGAGGTG
AACATGCAGCCTAAACTGCGCCCGGCGTTCCCGCCGAAAGTGCGTACCTATTAATTGCGC
GGAGAGAAAGCGATGAAAGTTGAATTTTCCATTTATCGTTATAACCCGGATGTCGATAGC
GCGCCGCGCATGCAGGACTATACGCTGGAAGCGGAAGAAGGCCGCGACATGATGCTGCTG
GATGCGCTGATCCTTTTGAAAGAACAGGATCCGACGCTGGCGTTTCGCCGCTCCTGTCGC
GAAGGGGTGTGCGGTTCTGACGGTCTGAACATGAATGGCAAGAATGGGCTGGCGTGCATT
ACTCCAGTGTCCACCCTGCGTAACGGCAATAGCAAAATTGTGATCCGCCCCCTGCCGGGG
CTGCCGGTTGTGCGTGATTTGGTGGTGGACATGGGACAGTTCTATGCCCAATATGAGAAA
ATCAAACCTTACCTGTTGAATAATGGGAAAAATCCGCCAGCGCGCGAACATTTGCAGTCG
ACGGAACAGCGGGAAAAACTGGATGGGCTGTACGAGTGCATCATGTGTGCTTGCTGCTCC
ACGTCCTGCCCGTCTTTCTGGTGGAACCCGGATAAGTTTATCGGGCCTGCCGGTCTGCTG
GCCGCGTACCGTTTCCTGATCGATAGCCGCGATACGGAAACCAAGGAGCGCCTGGACGAC
CTGGACGACGCTTTCAGCGTATTCCGCTGTCACAGCATCATGAATTGCGTCAGCGTTTGC
CCGAAAGGATTGAACCCAACGCGCGCCATCGGCCATATCAAGTCGATGCTGTTGCAGCGT
AGCGCCTGAGTTTCAGAAGCATGTAACAAACCGGTTCCCCCTGCGGCAACGCGGGGGGGA
ACCACAGGAAACCTTTAAAAACCGGCTTACGCGCCCGAACCGTTTTTTAAAGGTTCCTTC
AGGATAGGAATATCCGCATTGTGCGTAATCAGGCACAGCAAGTGAACCGTTTTTACGGCA
ACCCGTTTTATAACGGCAACATAAGACATGTTAACCACGGCGAAAACTGAAGCTTATTAG
CTTAAGGGATCACAATGCAGAACGGCGCAATGAAGGCCTGGCTGGATTCCTCCTATCTGG
CGGGCGCGAACCAGTCCTACATAGAGCAGCTCTATGAAGATTTTTTAACTGACCCGGATT
CTATCGATCACAGTTGGCGTTCGATTTTTCAACAACTTCCTACCACTGGGGTTAAACCGG
ATCAACTTCACTCCAAAACGCGCGACTATTTCCGCCGCCTGGCGAAAGACGCGTCGCGTT
ACACTTCTTCTATTACCGATCCTGACAGCGATGCCAAGCAGGTCAAAGTATTGCAGCTGA
TTAACGCTTTTCGTTTCCGTGGTCATCAGCATGCCAGTCTTGATCCGCTGGGTTTGTGGA
AACAGGAACACGTACCGGATCTGGATCTGACCTATCACAACCTGACTGATGACGATCTGA
AAGAGAGTTTTAATGTTGGCTCGTTCGCCATCGGCAAGGAAACCATGCCGCTTGGTGAGT
TGTACACGGCGCTCAGGCAGACTTATTGCGGCTCGATTGGTTCGGAATACATGCACATCA
CCAATACCGAAGAAAAACGCTGGATTCAGCAGCGGATTGAGTCGGTGGTGGGGCAGCCGA
GTTTTACCGTCGCAGAAAGAAAACGTTTCCTGAAAGAGTTGACCGCTGCCGAAGGGCTGG
AGCGCTATCTTGGCGCCAAGTTCCCCGGCGCCAAGCGCTTCTCGCTGGAAGGGGGCGATG
CGCTGATCCCGATGCTGAAGGAAATCATCCGTCACGCAGGTAAAAACGGTACGCGCGAAG
TGGTGATGGGGATGGCTCACCGTGGTCGTCTCAATGTGCTGGTGAACGTGATGGGGAAAA
AAACCCAGGATCTGTTCGACGAGTTTTCCGGCAAGCATAAAGATCACCTCGGCACCGGCG
ACGTGAAATACCATCAGGGTTTTTCGTCCGATATGGAAACCGAAGGTGGCAAGGTCCATC
TGGCGCTGGCGTTCAACCCGTCGCACCTGGAAATCGTTAGCCCGGTGGTGATTGGATCGG
TACGCGCGCGTATCGATCGCCTGGATAATCCCAACAGTTCACTGGTGTTGCCGATCACTA
TTCACGGCGATGCGGCGATTGCCGGTCAGGGCGTGGTGCAGGAAACCCTGAACATGTCCA
AGGCCCGCGGCTATGAAGTGGGCGGTACTATCCGCATCGTCATCAATAACCAGATCGGTT
TTACCACCTCCAATCCGCACGATGCCCGTTCCACCGAATACTGTACCGACATCGGTAAGA
TGGTGCAGGCGCCGATTTTCCACGTCAACGCCGACGACCCGGAAGCGGTGGCGTTCGTTA
CCCGTCTGGCGCTGGATTTCCGCAATACTTTCCAGCGCGATGTGTTCATTGATCTGGTGT
GCTACCGCCGTCACGGCCATAACGAAGCCGATGAGCCGAGCGCTACCCAGCCGGTGATGT
ACCAGAAGATCAAGAAGCACCCGACGCCGCGTAAAATTTACGCCGACCGTCTGGAGCAGC
AGCAGATGGCGACGCTGGAAGACGCCACCGAGCTGGTCAATCTTTACCGCGACGCGCTGG
ATGCCGGCGAATGCGTGGTAGACGAGTGGCGCCCGATGGATATGCACTCCTTCACCTGGA
TGTCTTATCTCAACCATGAGTGGGATGAACCTTATCCGCACAAGGTTGAAACCAAACGTC
TGCAGGAACTGGCGCATCGGATCAGCGAAGTGCCTGAAGCGCTGGAAATGCAACCGCGTG
TCGCCAAAGTTTATAGCGACCGCGCTGAAATGGCGGCGGGTGAAAAACGGTTCGACTGGG
GTGGGGCGGAAACCTTGGCTTACGCCACGCTGGTAGACGAGGGTATTCCGGTGCGTCTGT
CCGGTGAGGATGCCGGGCGCGGCACCTTCTTCCACCGTCATGCGGTGGTGCACAACCAGA
AAGGCGGCTCCACTTACACGCCGCTGGCGTATGTGCATAACGCGCAAGGTGTGTTCAATG
TCTGGGATTCGGTGCTGTCTGAAGAAGCGGTACTGGCGTTCGAATACGGTTATGCCACTG
CCGAACCGCGCACACTGACTATCTGGGAAGCCCAGTTCGGCGATTTCGCCAACGGCGCAC
AGGTGGTGATTGACCAGTTCATCAGTTCCGGCGAGCAGAAGTGGGGCCGTATGTGCGGTC
TGGTGATGTTGCTGCCGCACGGCTACGAAGGTCAGGGGCCGGAGCACTCCTCCGCGCGTC
TGGAGCGTTATCTGCAGTTGTGCGCCGAGCAGAACATGCAGGTCTGCATTCCGTCCACGC
CGGCGCAGGTGTACCACATGTTGCGTCGCCAGGCGCTGCGTGGCATGCGCCGCCCGCTGG
TGGTGATGTCGCCGAAATCGCTGCTGCGCCATCCACTGGCCACCTCCTCGCTGGATGAAC
TGGCGAACGGTCAGTTCCAGCCGGCGATTGGGGAAATTGACGAGCTGGATCCGAAAGCAG
TGAAGCGCGTCGTGCTGTGCTCCGGCAAGGTTTACTATGATTTACTGGAACAACGTCGCA
AGAACGAACAGAAAGATGTGGCGATAGTGCGTATCGAACAGCTGTATCCGTTCCCGCATC
AGGCCGTCCAGGCCGCGCTGGAGCCGTTCGCTCACGTACATGATTTTGTCTGGTGCCAGG
AAGAGCCGCTGAACCAGGGGGCGTGGTACTGCAGCCAGCACCACCTTCGTGAGGTCATTC
CTTTTGGTGCCTCGTTGCGGTATGCCGGTCGTCCGGCCTCTGCTTCACCCGCCGTCGGCT
ATATGTCCGTACACCAGAAACAACAACAAGCTCTGGTTGATGACGCGCTGAACGTTAATT
AAATGAATAAGGATAGATAATGAGTAGCGTAGATATTCTTGTCCCTGACCTGCCTGAATC
GGTAGCCGATGCGACTGTGGCCATCTGGCACAAGAAACCGGGCGACAGCGTCCAGCGTGA
TGAAGTGCTGGTTGAGATTGAGACCGACAAAGTTGTGCTGGAGGTTCCTGCGCTGGAAGC
CGGCGTGCTGGAGGTGGTGCTGGAATCGGAAGGCGCCACCGTGACGTCCCGTCAGGTAAT
GGGGCGTTTGCGTCCCGGCGACAACTCCGGCAAGGAAACCAGCGAAAAAGCGCAGAGCAA
AGAGTCGACGCCCGCACAGCGTCATACTGCCGGACTGGAAGATGAGAATAACGATGCCCT
GAGCCCGGCTATCCGTCGTCTGATTGCCGAGCACGATCTGGACGTGGCTGCCATAAAGGG
CAGCGGCGTTGGCGGTCGTATCACTCGTGAAGACGTGGAAAAACACCTGGCTGGTCAAAA
ATCGGCTGGCAAAAAGGCGGATGCACCTGCTGCAGCGTCAGCTTCGTCTGCTCCAGTTTC
GCCTGCTCCGGCGTTGGGCGGTCGCAGCGAGAAACGCGTTCCCATGACCCGTCTGCGCAA
GCGCGTGGCTGAGCGACTGCTGGAAGCCAAAAACAGCACCGCCATGTTGACTACGTTCAA
CGAAATCAACATGAAACCGATCATGGATCTGCGTAAGCAGTATGGCGAGGCGTTCGAGAA
ACGTCACGGCATTCGCCTGGGCTTCATGTCCTTTTATATCAAGGCCGTAGTGGAGGCGCT
GAAACGCTATCCAGAAGTGAATGCGTCCATTGATGGCGAAGATGTGGTCTACCACAATTA
CTTTGACGTCAGCATCGCGGTGTCGACCCCGCGTGGTCTGGTGACGCCGGTGCTGAAAGA
TGTCGATCTGCTGGGTATGGCCGATATCGAGAAGAAAATCAAAGAACTGGCAGTGAAAGG
TCGTGACGGCAAACTGACCGTCGAAGAGCTGACAGGCGGCAACTTCACCATCACCAACGG
TGGCGTGTTCGGTTCCCTGATGTCGACCCCGATCATCAACCCGCCGCAGAGCGCGATTTT
GGGGATGCATGCCATCAAGGATCGCCCGATGGCGGTGGATGGTCAGGTTGTGATTCTGCC
GATGATGTATCTGGCGTTGTCCTACGATCACCGTCTGGTCGACGGCCGTGAATCGGTCGG
TTTCCTGGTTACCGTTAAAGAGATGCTGGAAGACCCGGCCCGCTTGCTGCTGGATGTCTA
ACGCGTTGCAGTGAAAGGCGGCCGGCCTGCGCCCTGCCGCCTTTATTATGTGCTATGCAG
GCCGTTGCGAATGCGCGACGGCGTTATCCACGACAGAGAGTCTCTGGACTCATCTTCAAA
CTTAAATGGATAGAACATCATGAATTTACATGAGTATCAGGCAAAACAGCTCTTTGCGCG
GTATGGTTTACCGGCGCCTACCGGTTATGCCTGCACAACACCGCGTGAAGCGGAAGAAGC
GGCATCCAAGATTGGCGCAGGTCCGTGGGTGGTGAAGTGTCAGGTACATGCCGGTGGCCG
CGGCAAGGCCGGCGGCGTGAAACTGGTGAATAGCAAAGAAGAAATCCGTGCCTTTGCCGA
AAACTGGCTGGGTAAGCGTCTGGTAACCTACCAGACTGACGCCAACGGCCAGCCGGTTCA
TCAAATTCTGGTGGAAGGCGCGACGGACATTGATAAAGAACTTTATCTGGGTGCGGTCGT
TGACCGCGGCACTCGTCGCGTGGTGTTCATGGCGTCCACCGAGGGTGGGGTAGAGATTGA
GAAAGTTGCGGAAGAAACGCCGCACCTGATCCATAAAGTCGCGTTGGATCCGTTGACCGG
TCCGCAGCCGTATCAGGGGCGAGAACTGGCGTTCAAGCTGGGCCTCAGCGGCAAGCAGGT
GGCGCAGTTCACCAAAATTTTCATGGGACTGGCGACCCTGTTCCTGGAGCGCGATTTGGC
GCTGGTGGAAATCAACCCGCTGGTGATCACCAAACAAGGCGATTTGATCTGTCTGGACGG
TAAGCTGGGCGCCGACGGCAATGCTCTGTTCCGTCAGCCGGAACTGCGCGAAATGCGCGA
CCCCTCTCAGGAAGACGCGCGTGAAGCGCATGCGGCTCAGTGGGAACTGAACTATGTGGC
GCTGGATGGCAATATCGGTTGTATGGTAAACGGCGCCGGTCTGGCAATGGGAACCATGGA
TATCGTGAAACTGCACGGCGGTTCACCGGCCAACTTCCTTGATGTGGGCGGCGGCGCTAC
CAAAGAACGCGTTACCGAAGCTTTTAAGATCATCCTGTCCGACGACAAGGTGAAAGCGGT
ACTGGTGAATATTTTCGGCGGTATCGTGCGTTGTGACCTGATTGCCGACGGTATTATCGG
CGCGGTAGCTGAAGTGGGTGTGAACGTTCCGGTGGTGGTGCGTCTGGAAGGCAACAATGC
CGAACTGGGGGCGCAAAAACTGGCGGATAGTGGTCTGAATATCATTGCTGCGACCAGCCT
GACGGATGCGGCTCAGCAAGTGGTTGCTGCAGTGGGGGGTAAATAATGTCCATTCTGATC
GATAAAAACACCAAAGTCATCTGTCAGGGTTTTACCGGCAGTCAGGGGTCGTTCCATTCC
GAGCAGGCGATTGCTTACGGTACGCAGATGGTGGGTGGCGTGACGCCCGGCAAGGGCGGC
ACCGAACATCTGGGTCTGCCGGTATTTAATACCGTGCGCGAAGCGGTGGAATCCACTGGT
GCGACGGCGTCGGTTATCTATGTTCCGGCGCCGTTCTGTAAAGATTCCATTCTGGAAGCC
ATTGATGCCGGCATCCAGTTGATCATCTGTATCACCGAAGGTATCCCGACGCTGGATATG
CTGACGGTGAAAGTGAAGCTGGAGCAGAGCGGTGTGCGGATGATCGGCCCGAACTGCCCA
GGGGTAATTACGCCGGGCGCCTGCAAGATTGGTATTATGCCGGGCCACATTCATCTGCCG
GGCAAAGTCGGCATCGTGTCCCGCTCCGGTACGCTGACCTATGAAGCGGTGAAGCAGACC
ACGGACATCGGTCTGGGCCAGTCGACCTGTGTGGGTATCGGCGGCGACCCGATTCCGGGC
TCCAACTTTATCGATATTCTCAAGTTGTTCGAGCAGGATCCGCAAACCGAAGCCATCGTG
ATGATTGGTGAAATCGGCGGTATCGCGGAAGAAGAAGCGGCTGCTTACATCAAAGAACAC
ATTACCAAACCGGTGGTGGGGTACATTGCCGGGGTGACGGCGCCGAAAGGCAAACGCATG
GGCCATGCCGGTGCAATTATTGCGGGCGGTAAAGGCACTGCGGATGACAAATTCGCCGCG
CTGGAAGCGGCGGGCGTCAAGACCGTACGCAGCCTGGCTGATATCGGCGATGCGGTAAAA
GCGGTGCTGGGGCGTTAAGCCGCAGGCTCAGCCTACCGGATATTTTTAAAGTTCGACATG
TTTGGCCACCTTGGGTGGCCTTTTTTATATTTGAACCTTGTCGCAAAAATATAGCCTGAA
AGAAAATTTTTTAATCAAGTCGGCAACAATAAAGTAACAATAAACGCATAAATTAAAAAT
TTCCATGTTTAGGTTCAACTTGCGCTATTTTTAATGAAAACAAAAAATATATTATTAACG
CCACGCATTGGAAACCACCCAATTACATTGGGTTAACATTTAATGAAGTGTAAAATAAAA
GACGCATTTTATTAACATCAGAGTGGATATTTGTTTTAGATCAAAAATCCAGGCTGGATA
TCCACTTAAAAATCAGATTAAATTGCGTCAGGTCAATTGTGCCTTTGGTGATGTGCAGCA
CGAAGATTGGCGTAGAATCAAAAAACTCAATCTGCATCACGTAAAAACCTATTTATTGTA
GGGTTGTAGAGGCGTAATATACCGATACTCTTATCTGAGTATGCTATTTGTAATTCTGTA
ATTTCTCTTTGGCTTACTTTTCAAATGCGCCGTGGTGACGTGGTTGCGCATATTGAGGCC
TGTGCTAAAGCAATTGTTGTGTTCTTTAGGTTACTAACTGCCGGGTATTTAGTGGCTTGT
CTGTACAGCGAGCTAAAGACCCTCCTGCGAGCAGCAAGGAGTTAAGATGTTTGATGTAGT
CGAACTGTCACGTTTACAGTTTGCCTTGACCGCGATGTATCATTTCCTGTTCGTGCCTTT
AACGCTGGGGATGGCGTTTTTGTTGGCGATCATGGAAACCGTGTATGTCCTGTCCGGCAA
ACAAATCTACAAAGATATGACCAAGTTCTGGGGCAAGCTGTTTGCAATCAACTTTGCTCT
CGGCGTTTCCACCGGTCTGACCATGGAATTCCAGTTCGGTACTAACTGGTCATATTACTC
TCACTATGTCGGCGATATCTTCGGTGCACCTCTGGCAATCGAAGGATTGATGGCGTTCTT
CCTGGAATCCACTTTTGTCGGGCTGTTCTTCTTTGGCTGGGATCGCCTGGGCAAAGTGCA
GCACATGGCGGTAACCTGGCTGGTGGCGTTAGGTTCCAACCTGTCCGCGCTGTGGATCCT
GGTGGCCAACGGCTGGATGCAAAACCCGATCGCGTCGGATTTCAACTTCGAAACCATGCG
TATGGAGATGGTGAGCTTCGCCGATCTGGTGCTGAACCCGGTTGCACAGGTGAAATTCGT
TCACACCGTCGCCGCGGGTTACTGTACCGGCGCGATGTTCATTCTGGGTATCAGTTCCTA
TTATCTGCTGAAAGGGCGTGATGTTGCTTTTGCCAAACGCTCCTTTGCAATCGCAGCCAG
TTTCGGTATGGCGTCGGTGCTGTCTGTTATCGTACTGGGCGATGAGTCCGGCTATGAAAT
GGGCGACGTGCAGAAAACCAAGCTGGCGGCTATCGAAGCTGAATGGGAAACCCAGCCGGC
GCCGGCGGCGTTCACACTGTTCGGTATTCCGAATCAGGAGACGATGGAGAACAAGTACGC
GATTCAGGTTCCCTATATGTTGGGCCTGATCGTCACCCGTTCTACCGACAAGACCGTTAC
CGGCCTGAAAGAGCTGATGGAACAGCATGAAGTGCGTATCCGTAACGGGATGCAAGCCTA
TCACCTGTTGCAGCAACTGCGTTCCGGCAACACCGATCCGGCGGTTCGTGATGAATTCGT
CAAGAATAAACGGGATCTCGGTTATGGCCTGCTGCTGAAGCGCTATACCACAAATGTGAC
TGATGCCAGCGATGCGCAGATTAAACAGGCGGTCAAGGATTCTATCCCGCGTGTTGCGCC
GTTGTACTTCTCCTTCCGCATTATGGTGGCTTGCGGCGTGCTAATGCTGCTGATCATCGG
TCTGTCGTTCTGGACGGTGCTGCGCAACAAAATTGGTCAGAAACGCTGGCTGCATCGCGT
TGCGCTGTATGGCATCCCATTGCCGTGGATTGCGATTGAAGCCGGCTGGTTTGTAGCGGA
ATACGGTCGTCAGCCGTGGGCGGTTGGCGAAGTGTTGCCGACAGCTGTCGCCAACTCCTC
GCTAACCGCGGGAGACATCCTGTTCTCCATGGGACTGATTTGCGGTCTTTACACGCTGTT
CCTGGTGGCTGAAATGTACCTGATGTTCAAGTATGCGCGTCTGGGTCCAAGCAGCCTGAA
AACGGGTGCCTATCACTTCGAACAGCCGATCGCGGCTCAGGAAGCACGGTAACAGGAGTC
CACTATGTTTGATTATGAAGTCTTGCGTTTTGTCTGGTGGCTGCTGATTGGTGTGCTACT
GATCGGTTTTGCGGTCACTGATGGTTTCGACATGGGCGTCGGTGTGCTGGCGCGCCTGAT
GGGCCGTAACGATGTAGAGCGCCGCGTGATGATCAACAGCATCGCGCCGCACTGGGACGG
TAACCAGGTTTGGTTGATCACGGCGGGTGGCGCACTGTTTGCTGCCTGGCCGATGGTTTA
CGCAGCGGCGTTTTCCGGTTTCTACATCGCCATGATTCTGGTGCTGGCGTCTCTGTATTT
CCGCCCGGTCGGCTTTGACTACCGTTCGAAAATCGAAGATCCGCGTTGGCGTAACATGTG
GGACTGGGGCATTTTCATCGGTAGTTTCGTACCGCCGGTGGTCATCGGGGTAGCGTTCGG
CAACCTGCTGCAGGGTGTGCCGTTCCACGTGGATGAGTACCTGCGCCTGTACTACACCGG
CAATTTCTTCCAGTTGCTTAACCCGTTCGGGTTACTGGCCGGCGTTGTCAGCCTGAGCAT
GATTGTAGCTCAGGGCGCGACTTACCTGGTGATGCGTACCTCTGGCGATCTGCATTTCCG
TGCCAAAAAGGTCGCTCAGTTCTCTTCGCTGGCGCTGACGGTGACCTTTGCACTGGCTGG
TGTATGGGTGGTTTATGGTATCGATGGTTATGCGGTGACTTCGGTCATCAATACTGCCGG
CGAATCCAACCCGCTGCATAAAGAAGTCGTGCGTCAGGCCGGTGCCTGGCTGGTCAACTT
CAACAACCATCAGGTGTTGTGGGCGATTCCGCTGCTGGGCGTCGTGCTGCCGCTGATGAC
GGCTGGCATGGCACGTGCGGAAAAAGGCGCAATGGCGTTTCTGTTCTCTTCGCTCAGCAT
CGCCTGTGTGATTCTGACCGCTGGGATCGCCATGTTCCCGTTCATTATGCCGTCGGTGAC
AGTACCGAATGTCAGCCTGACCGTGTGGGATGCCACATCCAGCCTGCTTACGCTCAGAGT
GATGACCGTGGTAGCGATTATTTTCGTACCCATCGTACTGTCCTACACCATCTGGTGTTA
CTACAAGATGTTTGGACGTATCACCAAAGAGCATGTCGAGCAGAACTCGCATTCGTTGTA
CTAAGTAAGGAGCCTGACTTATGTGGTATTTTGCCTGGATATTAGGAACGCTTCTTGCTT
GTTCGCTGGGCGTGATTACCGCTCTGGCGCTGGAACAGAGCGAAGCAACCAAGACGAATC
AAGATAAACCGCAATGATTGCTTTTATTGATCGTCTCTACCGCTGTATGGATAAGGGCCC
GTTACGGGCCCTTTCCCTGATCATGGCGTTGTTGTTGGCCGGATGCGTATTCTGGGAACC
GGCTCGTTTTGCCGCCCGTACCAGCTCACTGGCAGTCTGGCAAGGGATGGCGCTGATTTG
GGCGGTTTGTACGGGCGTCGTTCACGGCGTGGGTTTTCGTCCTCAGCGTATGCGTTGGCG
CGCCTTCTTTTCCCCGCTTCCGGCCTTTGTGATCCTGGCCGCAGGATTGTATTACTACTT
CCTGTAAAATAGTCCTTCATTCCTTTTGGTTATGGGTTGTTCGCAACCCATAATTATTTA
CCCTCCTGTACATAGAACCCATTCCAAACCTTATCCCTCTTGCGTATAGTAGCGGGGTTT
ATCGCATTACCGGGATGTAGAGTGAGTAATAAAGTGTTCCGCTGGTCAGTGCGCGTCTAC
TATGAAGATACAGATGCAGGTGGTGTGGTTTATCACGCGCGTTATGTGGCCTTCTATGAA
CGGGCCAGAGCCGAAATGTTGCGCGCACACGATTTTCATCAGCGCGTACTCATGAATGAA
CATGTTGCCTTTGCGGTTCGTAAAATGACGGTTGAGTACCTTGCCCCGGCGCGTCTTGAC
GACTTACTGGAAGTGCAGAGCGAAATCGTTGTAATACGCGGCGCTTCCCTGACATTCGCA
CAGCGAATCCTTGACTCACATGGCGCCCTGCTGAGCCATGCCGAGGTTTTAGTCGCATGT
ATCGATCCATTTCAAATGAAGCCTATTGCGCTTCCTAAGTCTATTGTCGCGGAGTTTAAG
CAGTGACTGACATGAATATTCTTGATTTGTTCCTGAAGGCTAGCCTTCTGGTTAAACTTA
TCATGTTAATTTTAATCGGTTTTTCCATCGCCTCCTGGGCGATTATCATTCAGCGTACCC
GTATTCTGAATTCTGCGACGCGTGACGCCGAAGCGTTTGAAGACAAATTCTGGTCGGGGA
TTGAACTGTCCCGTTTGTATCAGGAAAGCCAGACTCGCCGCGAAAACCTGGGTGGAACCG
AACAAATCTTCTATGCGGGTTTCAAGGAATTCGCCCGTTTGCACCGCGCTAACAGCCATG
CGCCGGAAGCGGTGGTGGAAGGCGCGTCCCGCGCCATGCGCATTTCCATGAACCGTGAAC
TGGAAACGCTGGAAACTCACATTCCTTTCCTCGGCACTGTCGGCTCAATCAGCCCTTATA
TCGGCTTGTTTGGCACCGTGTGGGGGATTATGCACGCGTTTATCGCGCTGGGCGCGGTGA
AGCAGGCGACGTTGCAGATGGTTGCGCCTGGTATCGCGGAAGCGCTGATCGCCACCGCCA
TCGGTCTGTTCGCCGCCATTCCGGCGGTTATGGCCTATAACCGCCTGAATCAGCGCGTTA
ATAAGCTTGAGCAGAATTACGATAACTTCATGGAAGAGTTCATTGCTATCCTGCATCGTC
AGGCTTTCTCCAGCGAAGGCAACCGTTAATCGGGAGGTGATATGGCTCGTGCGCGTAGCG
GCCGCCGGTCGCTGAAATCCGAGATTAATATTGTTCCCCTGCTGGACGTGTTGCTGGTGC
TGTTGCTGATCTTCATGGCGACCGCACCGATCATCACCCAGAGCGTGGAAGTGGATCTGC
CGGATGCAACCGAATCCAAAACCGTATCCAGCAACGATAATCCGCCAGTGATTGTCGAGG
TATCCGGTGTAGGGCAATACAGTTTGGTGGTTGATCATAATCGTATGAATCAACTGCCTG
CGGAGCAGGTGGTGGCTGAAGCCCAGTCCCGCCTGACCGCGAACCCGAAAACGGTCTTTT
TGATCGGGGGTGCCAAGGATGTTCCTTATGATGAGATCATCAAGGCGCTGAATTTGTTGC
ATCAGGCCGGAGTCAAATCTGTCGGGTTGATGACACAGCCGATTTGACCGGAGAGTCCGT
GAATGATGAAGTCTGTGGATGATGACGTTCGTACACGATAACGTTTGTACATGATAACGT
TGGTACACGATATAAGTAGTCATTTGTCTGGCAAAACTGTTTTTGGGAACCCCTTGTGTT
AAAGGCAAACGAACGAAACGATAAGCTAAAGCGTGCCGTCATTATCTCGGTCGTTTTGCA
CGTTATTCTGATTACGTTGCTGATTCTGAGTTCGCTGAATCAGAAGATGGATGACGCCAG
CGGTGGTGGCGGTGGGTCATCCATTGATGCGGTGATGGTCGACCCCAGCGCGGTGGTTGA
TCAGTACAACCGGCAGCAGCAGCAACAGAATGACGCTCGCCGCGCCGAACAGTTGCGTAA
GAAACAGGCGGAGCAGCAGGCTGAGGAGTTGCAGGCGAAACAGGCGGCTGAGCAGCAACG
GCTGAAAGAACTGGAAAAAGAGCGTCTGCAGGCGCAGGAAGAGGCGAAGCAGCAGGCTCA
GGAACAGGCGGAACAGCGTAAACAGGCGGAAGACGCCGCCCAGAAAGCGAAAGAACAGCA
GAAACAGGCGGAAGCCGCTGCCGCTAAAGCCAAAGCGGAGGCCGAGCAACAAGCTAAAGC
CGCCGCCGATGCGAAGAAGCAGGCTGAGGAAGAAGTGAAAAAACAGGCGGCTGCCGACGC
GAAGAAAAAGGCGGAAGAAGAGGCTAAAACCAAAGCTGCAGCCGCGGCTGAAGTAAAGAA
GAAAGCGGAAGAGGAAGCCAAAGCCAAGGCGGCGGCTGATGCTAAGCAGAAAGCCGATGA
AGAGGCGAAGGCCAAAGCAGCTGAAGCCGCGAAGGAAAAGGCGGCTGCCGACGCCGCCAA
GAAAGCTGAGGCGGCGGCTGCAGCCAAGAAAGCGGCTGACGACAAGAAAAAAGCTGCCGC
TACGGCGGCCAAACAGGCCGGTGAAGTTGACGACTTGCTGGGCGGGCTGGCATCGTCGAA
GAACGCGCCTAAAGGCGGCGGCAGTGCTGCTGGTGGCGGTGCGCCGGCAGGGGTGGGAAA
TAATAAGAAGAGCGGGGCATCCGGTGCTGCGCTGGACAGCTACGGCAGCCAGGTTCGCAC
CGCGATTCAGAGCAAGTTTTATGACTGGGAGTCCTACAAGGGGCGCACCTGTACGTTACG
TATCAGACTGGCGCCGGATGGTCTGCTGGTTGATGTGAAGAGCGAGGGGGGCGATCCGGC
GTTGTGTCAGGCGGCGATTGCTGCGGCCAAACAGGCGCGGATACCGAAGCCGCCCAGCTC
TGATGTATATGAAGCTTTCAAGAACGCACCGATAGACTTTAAACCGCAGTGATCCGGTTG
CCAGTTGGCGGAGTTTAAGACTATGACTATATCTGGTCGCCGTACACATCGTGTTTGTTG
ATATGGGTTTGTTAAAACGCTGCCAGGTTATCGTAGGCTCTGGAGCCTGGATAAGGGAGA
TGAGATGAAGCAGGCATTAAAAATTGCATTGAGTTTTCTGATGCTGTGGACGGCTGTGTT
GCATGCAGAAGTCCGTATTGAAATTACCCAGGGGGTCGACTCCGCGCGCCCAATCGGTGT
GGTTCCGTTCAAATCGACGGGCGGCGCTGTTCCTGAAGAAATCGGCAGTATTGTTGCCGC
GGACTTGCGCAATAGCGGCAAGTTCAACCCGATCGATCCGAGCCGTATGCCGCAGCAGCC
GGGTAGTGCCGCTGAAGTGACACCGGCCGCCTGGACCGCTCTGGGGATTGATGCCGTAAT
TGTCGGCCAGGTCCAACCGACCGCGGATGGTTATCTGGTGTCTTATCAACTGGTAGATAC
TTCCGGCAGTGCAGGCAGCGTGCTGGCTCAGAACCAGTTCAAAGTGACCAAGCAGTGGCT
GCGTTATGCTGCCCACACCGCCAGTGATGAAGTTTTTGAAAAACTGACCGGTATCAAGGG
CGCTTTCCGTACCCGTATTGCCTATGTGGTGCAAACCAACGGCGGGCAGTATCCGTACGA
ATTGCGTGTAGCTGACTACGACGGTTACAACCAGTTTGTGGTACACCGTTCTCCGGAACC
GCTGATGTCTCCGTCCTGGTCGGCGGATGGCGGCAAACTGGCGTATGTGACGTTTGAAAG
CGGCCGCTCCGCGCTGGTTGTCCAGACGCTGGCCAACGGCGATATCAAACAGATTGCTTC
TTTCCCGCGTCACAATGGTGCGCCGGCGTTCTCTCCGGACGGTTCCAAACTGGCGTTTGC
GCTATCCAAGAGCGGTAGCCTGAATCTGTATGTGATGAATCTCGGCTCTGGTCAGATTTC
TCAGGTGACTGACGGTCGTAGCAATAACACTGAGCCGACCTGGTTCCCTGACAGCCAGAC
GCTGGCCTATACTTCTGACCAGGCCGGTCGTCCTCAGATTTATAAAATCGGTATCAACGG
CGGTGCTCCCCAGCGCCTGACCTGGGAAGGTTCCCAGAATCAGGATTCTGAAATCAGCAG
CGATGGTAAATTCCTGGTGATGGTCAGCTCTAACAGCGGCGCTCAGCATATCGCCAAACA
GGATCTGGTAACGGGTGGCGTTCAAGTGTTAACGGACACGTTCCTGGATGAAACGCCGAG
TATCGCACCCAATGGCACCATGGTAATCTACAGTTCCAAACAGGGGCTGGGTTCCGTGCT
GCAACTGGTTTCGACCGATGGGCGTTTTAAAGCGCGTCTTCCGGCAACTGATGGTCAGGT
GAGATTCCCTGCCTGGTCGCCGTATATGTAATCAAAATATGTACAATAACCTATTTAAAG
GACATAGAAATGCAATTCAATAAAGTGCTGAAAGGCCTGATGTTGGCTCTGCCGGTGCTG
GCTGTTGCCGCATGTAGCTCCAACAAACACGCTAATAACGACCAGTCTTCCCTGAACGGC
GGCGCTGGCATGGAAAATGGCGGCAACATGTCTTCTGCTGAGCAGGCTCGTCTGCAGATG
CAGGAACTGCAGCGCAACAATATCGTTTACTTCGATCTGGACAAATACGACATTCGTCCT
GACTTCGCTCAGATGCTGGATGCGCATGCTGCTTTCCTGCGCAGCAACCCGTCCTACAAA
GTGACTGTTGAAGGTCATGCGGACGAACGCGGTACGCCGGAATACAACATCGCGCTGGGC
GAGCGTCGTGCCAACGCTGTGCAGATGTACCTGCAGGGTAAAGGCGTGTCGGCTGATCAG
ATCTCCGTGGTTTCTTACGGTAAAGAGAAACCTGCCGTTCTGGGTCATGACGAAGCTGCA
TGGTCCAAAAACCGTCGTGCCGTTCTGGTATACTAAGAGAATCGCATGAGCAGTAACTTC
AGGCATCACGTGTTGAGTCTGTCGTTACTGGTTGGCGTAGTGGCCCCCTGGGCCGCTACT
GCCCAGGCGCCAATCAGTAATGTCGGCTCTGGCTCGGTAGAAGATCGAGTCACTCAGCTG
GAGCGTATCTCTAACGCTCACAGTCAGTTATTAACCCAACTTCAGCAACAACTCGCCGAC
ACTCAGCGCGATATCGATGGCTTGCGCGGTCAGATCCAGGAAAATCAATATCAGTTGAAT
CAGGTCGTTGAGCGTCAGAAACAGATCTATCAGCAGATTGACAGCCTGGGTTCTCAAAGC
GGCGGCCAGTCTTCTTCTGCAGCGTCATCAGCGGCAGGGGCGGGCAACGCGGCGGCATCT
GCGCCGGCGGCAACCAGTGATACGGGAGCGGCAAACAGCGCCAGCGCTGATTCGGCAGCG
GCACCGGCCATGACTGGCGATGCTAATACCGATTACAACACGGCGGCATCGCTGGTGTTG
GAAAAAAAGCAGTATGATCAGGCAATCCTGGCGTTTCAAAATTTCGTCAAGAAATACCCT
GATTCAACTTACCAGCCGAATGCCAACTACTGGTTAGGGCAGTTGTTCTACAACAAGGGT
AAGAAAGACGATGCGGCGTATTATTTCGCCAACGTTGTCAAAAATTACCCCAAATCGCCC
AAAGCTTCGGAAGCCATGTTTAAGGTTGGCGTCATCATGCAGGAAAAAGGTCAGACTGAT
AAGGCCAAGGCAGTCTACCAACAGGTGGTAAAAACCTACCCCAATACTGATGGCGCCAAA
CAGGCTCAGAAGCGTTTAGCCGGTTTGTAATTCCCTTTCTGGTGCAAAAATTGTGCGATA
TGCGTGGTTTTTGCGCCAGAACGTTCAAGGGATAAGCAGTTGGATTTTTTTTTCGGAAAA
TAGGTTGCACAGAAAAATTATATTAGTAATATATGCCGCCGTTGCCAAGGCGATGCTGAA
TCGCTAAAAGCAGCAAGATGTTTGGGTCGTTAGCTCAGTCGGTAGAGCAGTTGACTTTTA
ATCAATTGGTCGCAGGTTCGAATCCTGCACGACCCACCAAAACAAAAGAATCTCTGTGTA
GCATATCTCGTAGCGGGTCGTTAGCTCAGTCGGTAGAGCAGTTGACTTTTAATCAATTGG
TCGCAGGTTCGAATCCTGCACGACCCACCACCGCTAAATAAATCACTCTCCTTTAATTCG
CTCCCTGCTATTTCAGACATTACGCTGTCGTGCAGGTGAGAAGCTGCGTTCAGGTTCGAG
CCGAGCGAAGCGAGACAACAGCGCTCAGCGCTGGCCCGAAGGGCGAGGCCGCAGGCCGAG
TCATCCTGCACGACCCACCACCGCTAAATAAATCACTCCTTTTTAATTCGCTCACTGCTG
TTTCAGACATCACGCTGTCGTGCAGGTGAGAAGCTGCGTTCAGGTTCGAGTCGAGTGGTA
GCGAGACAACAGCGCGTAGCGCTGGCCCGAAGGGCGAGGCCGCAGGCCGAGTCATCCTGC
ACGACCCACCACCGCTAAATAAATCACCTTCTTTAATTCACTCACTGCTGTTTCAGACAT
CACGCTGTCGTGCAGGTGAGAAGCTGCGTTCAGGTTCGAGTCGAGTAGTAGCGAGACAAC
AGCACGTCATCTCTTCATGTGGTTTTTTGTTATATCTCTTTTTGCTTTAGACCGGTTTAA
TCACATCACCGCATTTGGCGTATAGTAAAGGCTTCTTTTTTGACTGATGGCGATATTCCT
TCGCAATCTGGCAGGTCGAAGGGTGAGCCTTAAGAGATATTGATGATGATTGGTCCGGTT
ATCAATGGCGCTGCCATTCTGATTGGTGGCGCATTGGGCGTGGCGTTGCACCGTTTTATT
CCTCAGCGTATGCGTGATGGTTTACCGCCTGCGTTCGCCATGGTGTCTATCGCCATGGGG
ATAACGCTGGTGGTAAAAGTTCACCAGCTCCCTGCGGTTGCACTGGCGATTATTCTGGGG
GTAGGGATCGGCGAGTTGCTGCGGCTTGAAGCCGGCGTCCAGAAAGGGGCGATACTGATT
GAACGCTTGCTGAGTCGGTTTGTACCGCTGCCGGAACATAAGTTACCGCAGGATGTGTAC
ACCCAGAACTTTACCGCGTTGATTGTGTTGTTCTGCGCCAGCGGCACCGGTGTGGTCGGC
GCGATGACTGAAGGGCTGACCGGCGACTACCAACTGCTAATCATTAAGTCGGCGCTCGAC
ATTTTTACGGCGCTGATTTTCGCCATCACGTTGGGCGTCGCGGTGATGTCGATTGCCGTT
CCGCAGTTTCTGGTGCAGACGCTGCTGTTTTTCTCCGCCAGACTCATTATGCCGTTTATG
AATGACATCACCATGGGGGATTTTGCCGCTTGCGGCGGTATTGTGATGATGGCTGTCGGG
TTGCGTATCGCCCAGATTAAAACCTTCGCCGTGGTTAACTTCCTGCCGGCGCTAGTGCTG
ATTATTCCTTTCTCCCTTTACTGGCACCGCCTGTTTCCCTGATCGCGCGCGGGCGGCCTG
TTCCGGCCGCCTTGCATCCAGCGGTATCATATTTTTAATAAATTAAACACATTTAGCCTT
TCTGAAATTTCTAATTAAAGAAATAGCAGATTTTATGACGCTATTGCTATATTTTGTTTA
GTGTATAAAACAAGAATCCCGATAATGACATTGCCCTAACACCTGCAACCGCACGGAACC
CATGATGAGCCTGTTTCTTGAACCACCTGTTATCGATTACCCTTTTCCCGCAAAGCCCAG
GCGGCTATCAGAAGGGGAAAAGCAACAGCTCCGTCACCGTATTAAAAACCTGCTGAAAGA
GCGCAATGCGGTGCTGGTGGCGCACTATTACACTGACCCGGAGATTCAGTCGCTTGCCGA
AGAGACCGGCGGCTGTGTGGCGGACTCGCTGGAAATGGCGCGTTTCGGCCGTACCCATTC
CGCCAGTACGCTGCTCGTCGCCGGCGTCAGGTTTATGGGGGAGACGGCAAAGATACTCAG
CCCGGAGAAGACCGTGCTGATGCCGACGCTGCAAGCGGAATGCTCGTTGGATTTGGGTTG
CCCGGTTGACGCGTTCAGCGCCTTTTGCGATAGCCATCCGGATCGCACCGTAGTGGTGTA
CGCCAACACGTCGGCGGCGGTTAAAGCCCGGGCGGACTGGGTGGTGACGTCCAGCATTGC
CGTGGAGTTGATCGAACATTTGGACAGCCTGGGGGAAAAGATTATCTGGGCGCCGGACCG
CCACCTTGGGCACTACGTGCAAAAGCAGACCGGCGCAGACGTGCTGTGCTGGCAGGGGGC
TTGTATTGTGCATGACGAATTCAAGACCCAGGCGCTGAAACGAATGAAAGCGCTGTATCC
GCAGGCGGCGGTGCTGGTTCACCCTGAGTCGCCTCAAAGCATAGTGGCGATGGCGGATGC
CGTGGGATCGACCAGCCAGTTGATTCAGGCAGCGAAGCAGCTACCGCACCGTGAACTCAT
TGTGGCGACCGATCGCGGTATCTTCTACAAGATGCAGCAAGCCTGCCCGGATAAAGTGTT
GCTGGAGGCGCCTACCGCGGGGGAAGGGGCGACCTGTCGCAGCTGCGCGCATTGCCCGTG
GATGGCGATGAACGGGCTACAGGCGATTGCCTCAGCGCTGGAGCAGCAGGATACGCTCCA
TCATGCCATTGAGGTGGATGCCGATGTTCGTGAGCGTGCGCTGGCGCCGCTCAATCGGAT
GCTGGATTTTGCTGTTAAACTCAGATCATAGTGAATGTCATTCAGGAGCAGAAATGGATT
TTTTTAGTACCAGTAATATTCTGGTTCACATCCCGTTAGGGGACAACGGTTATGATCTCT
CCTGGGTCGAGGCATTGGGGACGTTATCGGGGCTGGTGTGCATTTGGCTGGCCAGTCTGG
AAAAAACCGCAAATTACCTATTTGGCCTGGTCAATGTGTCGTTGTTTGCGCTGATATTCT
TCCAGATACAACTGTATGCCAGCCTGCTGCTACAGATTTTCTTTATTGCAGCCAATGTGT
ATGGCTGGTACGCCTGGAGTCGCACTACCGACGAGCAGGAGACGGAATTGCGGGTTCGCT
GGCTCTCGCGCCGTCAAGCGCTGTGGTGGGGCGCCGGGTGCGTGATTGCTACTGTGTTGA
TGTCGCGTTATATCGACCCGTTTTTTGCCTTGCTGAGCCGGATTGCGGTGACGCTGATGC
AGGCTGTCGGTTTGGATGTGACGATGCCGACATTGCAGCCGGACGCTTTTCCATTCTGGG
ATTCGGCCATGACGGTACTGTCAGTGGCGGCCATGCTGCTAATGACCCGCAAATATGTGG
AGAACTGGCTCCTGTGGGTGGTGATCGACATCATCAGCGTGGTGATTTTCGCTTATCAGG
GCGTCTATGCCATGTCGTTGCAGTACATGGTGCTGACGCTGATTGCCCTTAACGGCTCCT
GGCTGTGGATGAAAGGTGCCCGGGATAATCACTCGCGGCCGCTGGCGCGAGCGCTATAAA
ACGGGGGTTCGCGCTGTCATGACGGACGGCGCGAACCTGCGTGGTCAATGCGAGTGGCTG
TGTGGCTGGTCGCCAGTCTGATACTGGATATCACAATGGTCGTCGTCGCACGGCTGATAC
TCAATCTGGATCGTGGTATGGGCAATTTGATAATGATCCAGCAGATAGTGCTGAATACGC
TGTAACAATGCATCGTAGTCGTGTGGTGGCGTGACCTGGACATGTAGCGTCATCAGCGGT
TTTTCGCCCACCTGCCATAAGTGGACATGGTGCACATTGCGTATTTCCGGGATATCCGCG
GTCAGTTTTATTTTCAGTTGTTCGACATTGATGCGGGTAGGCGTACCCTCCAGCAATTCA
TGCACGCTCTCTTTCATCAGCCGCCAGGCGCTGCGCAGCACCAGTACCGATACCAGTACC
GACAGGATCGGGTCAATCGGGGTCCAGCCGGTAAACATGATAATCAGCGCGGCGCCGATA
GCGCCCACGGAGCCCAGCAGGTCGCCCATGACATGCAGCGCCGCTGCCCGCACGTTGATA
TTCTTTTCGCCGCTGCCGCGATGCAATAGCCACAGCGCCACCAGATTGGCAATCAGGCCG
CCGACGGCAATCAGCAGCATCGGTGTGCTGGCGATCGGCTGCGGAGTATAAAAGCGTTGA
GCCGCTTCCCAAACGATAAACCCGGTAATCGCCAGCAGGGCTATGGCGTTGACGAACGCG
GCCAGGGTGGTCAGGCGCAAATAGCCGAAGGTGTGCCGGACGGTTGGTTTGCGCTGGGCG
AAGCGGACGGCCAGCAGCGCCACCAGCAGCGCGACCGCGTCGGTTAGCATGTGGCCGGCA
TCCGCCAGCAACGCCAGCGATCCGGACAACAGCCCGCCGACCACTTCGGCGAGCATAAAG
GTGGCGGTAATGACGAAGGCCAGTTTCAGGCGCTTGATGCTGTCGTGTTCGGCTTGGTTG
GCCGGGTGTGAATGAGCCATGGCATATCCTGTATCAGGTTGATTAATCCGGCGTAACGCC
GCCCTGTTCGGTCGACGGCCCACCGGCTGACGCCCGTGGTCGGTATGACCGAACTGCTCC
CAGAGCCGATGACTACAGCAGTAAAAACATGTGGGTATTATTGCGCCATTTTTTAGCCGC
TTGACTTATAATAGCCAGCCTGCAATATGAACGACGACGTTTTTATTTTTTCGTTTTTTA
CTCCGGGCAGACAGGGGATGATCGTCTGTTGCTGCGGAGACATGGACCCATTATGAATTA
CCAGAATGACGATTTGAGAATTAAAGAAATTAAAGAGTTACTTCCCCCCGTTGCGCTGCT
GGAAAAATTTCCGGCCACTGAGCGCGCAGCACAGACAGTATTTAATGCCCGCAGCGCCAT
TCACAAGATCCTGAAAGGCAATGACGACCGCCTGCTGGTGGTGATTGGGCCGTGTTCCAT
CCATGATCCGAAAGCGGCTAAAGAGTATGCGGCGCGTTTGCTGAAATTACGCGACGAACT
GCATGACGATTTGGAAGTGGTGATGCGTGTTTATTTTGAAAAACCGCGCACCACCGTAGG
CTGGAAAGGGCTGATCAACGATCCGCACATGGATAACAGCTTCCAGATTAACGACGGCCT
GCGCATTGCGCGTCAGCTGTTGCTGGAAATCAACGACACTGGTTTGCCGGCGGCGGGTGA
GTTTCTGGATATGATCTCGCCGCAATACGTGGCGGATTTGATGAGCTGGGGGGCGATCGG
CGCTCGTACCACTGAGTCTCAGGTGCACCGTGAACTGGCGTCCGGCCTGTCTTGCCCGGT
TGGTTTCAAGAACGGCACCGACGGCACCATCAAGGTGGCGATTGACGCCATCAATGCCGC
CCGTGCGCCGCATTGCTTCCTGTCGGTGACCAAGTGGGGCCATTCGGCGATCGTCAACAC
CAGCGGCAACCACGACTGCCATATCATTTTGCGCGGCGGCAAAGAGCCGAACTACAGCGC
GGAACATGTGCAGGCGGTGAAAGTCGGTCTGGAAAAAGCCGGTCTGCCGACGCAGGTGAT
GATCGACTTCAGTCATGCCAACAGCTGCAAGCAGTTCAAAAAGCAGATGGACGTGTGTGA
AGACGTATGTCGTCAGATCGGCGGCGGCGAGCAGTCGATCATGGGCGTGATGGTGGAAAG
CCATCTGGTGGAAGGCAGCCAGAATCTGGAGAGCGGCGAACCGCTGGTATACGGTAAGAG
CGTCACCGATGCCTGTATCGGCTGGGATGATACCGACAGCCTGCTGCGTCAACTGGCGGC
GGCGGTGCGTCAGCGTCGTGGCTGACAGCCCTTGTTGCACTCATAAAAAAACCCGGTTTT
AGCCGGGTTTTTTCTTTTATACCAGATACATCAAACGAATTACTTCGCTTTACCCTGGTT
GGCCACCGCAGCTGCTTTAGCAGCGATCTCGTCGGCGTTGCCCAGATAGTAGCGTTTGAT
AGGTTTGAAGTTTTCGTCGAATTCGTAGACCAGCGGTACCGCCGTCGGGATATTCAGCTC
CAGAATTTCTTCTTCGCCCATGTTATCCAGGTATTTCACCAGCGCACGCAGCGAGTTGCC
GTGAGCGGCGATGATCACGCGCTCACCTTTCTTCAGGCGCGGCAGAATGCTTTCGTTCCA
GTACGGCACCACACGTTCGATGGTCAGCGCCAGACTTTCGGTCAGCGGCAGCTCTTTGTC
GCTCAGCGACGCGTAGCGCGGATCGTGGCCCGGGAAACGCTCGTCGTCACGGGTCAGTTC
CGGCGGGGTGACCGCGAAGCCGCGACGCCACAGTTTCACCTGCTCGTCACCGTATTTTTC
GGCGGTTTCCGCTTTGTTCAGACCTTGCAGCGCACCGTAGTGGCGCTCGTTCAGTTTCCA
GCATTTTTCCACCGGCAGCCAGGCTTGATCCAGCTCGTCCAGCACGTTCCACAGGGTGTG
AATGGCACGTTTCAGCACTGAGGTGTAGGCAAAATCAAAGCTGAAACCTTCTTCTTTCAG
CAGTTTACCTGCCTGTTTGGCTTCGTTGACGCCTTTTTCGGACAGTTCAACGTCCATCCA
GCCGGTGAAGCGGTTTTCGTTGTTCCACTGGCTCTCACCGTGTCGCACCAGTACCAGCTT
AGTTACAGCCATAGCTTAACTCCTTCATATACTAAGATTTCTATGATAACTGCTCTCATT
ATAGGGCCGGAGAGCGGTTATCGGCAATCGCTAGTCGTCTGGCCGCCTGATTTATATGCC
GCCATAATGATGGCAAAATAGGCGGCTTTATCGTTTCAGCTTGTCTGTTTCTCCACCGTA
TTGCGATGGAGCAACAAAAACAGCGCCGGAATCACCAGCATCGACAGCAGCGGCGCGCTG
ACCATGCCGCCAACCATAGGCGCGGCGATACGTTGCATGATTTCCGAACCGGTGCCGCCG
CCCCACATGATGGGCAACAGTCCGGCCATAATAGTGGCGACGGTCATCATTTTCGGACGC
ACGCGCAACACCGCGCCTTCGCGGATGGCGGCCGTCAACTGATCGTCGGTCAGCGGTTGC
CCCGGTTGGCGGTGCTTTTCCACCGCGTGATTCAGGTACAGCAGCATGATCACGCCAAAC
TCCGCCGCCACCCCGGCCAGTGCAATAAATCCCACCGCACCGGCGACAGATAAATTATAG
CCGAGCAGATACAACAGCCAGACGCCGCCGATCAGTGCAAACGGTAGTGTACCCATAATC
AACAGCGCGTCTTTGATCTGGCCGAAAGTCACGTACAGCAGGATGAAAATAATCAGCAGG
GTGAAGGGCACCACCAGCTTCATGGTTTCCGTCGCGCGCTCCAGATACTCGAACTGACCG
GACCAACTGACCGAGATGCCCTGCGGCAGCGTGACCTGCTGCGCCACCTGGCGTTGCATC
TCCTCCACGGCGGATTTCAGGTCGCGCCCGCGCAGGTCGACATAAATCCAGTCGGACAGA
CGGCCGTTTTCGCTTTTCAACATTGGCGGTCCTTCGCTGACGCGCACGTCGGCCAGATCG
GACAGCGTCAGGCGCGCGCCGCTCTGCGTTACCACCGGTAGATTTTTCACCGCGTCTACC
GAGTCGCGGATTTCGCGCGGGTAACGCACGTTGATCGGATAGCGCTGGCGGCCTTCCAGC
GTTTCGCCGATATTTTCCCCGCCGATCAGGGTGGCGACCATCGACTGCAATTCCTGCACC
GACACGCCATAGCGGGCGGCTCGTCGCCGGTCGATATCGATATCGATGTAGCGCCCGCCC
GCCAGCCGTTCCGCCAGCGCCGACGTCACGCCGGGCACTCGCTTCACCACCTGCTCGATT
TGCGCCGCTATCTGTTCGATATCATGCAGATTGTCGCCGTTCACCTTGATGCCGACCGGG
CTTTTGATGCCGGTCGCCAGCATGTCGAGCCGGTTGCGGATCGGCGGCACCCAGACGTTG
GCGATACCGGGAAGGCTGACGGTCTGGTCCAGCTCGGCGATCAGTTTGTCCATGGTCATG
CCCGGCCGCCACTGTTCCCGCGGTTTCAGGCGGATAGTGGTTTCCAGCATGGTCAGCGGC
GCCGGATCGGTAGCGCTGTCGGCACGGCCGGCCTTGCCGAACACGCTGTCCACTTCCGGC
ACGGTTTTAATCAGCCGGTCGGTCTGTTGCAACAGCCGGGCGGCCTCGCGCGGCGAAATG
CCGGGCAGGGTGGACGGCATATACAGCAGGTCGCCTTCGTCCAGCGGCGGCATGAATTCG
CTGCCGAGGCGGGCAAGCGGGAACAGCGTCAATACCAGCAACGCCAGCGAAACCGCCAGC
GTGGTTTTGGGAAACCGCAGTACCTGCTGTAACACCGGTTGATACAGGGCGATCAGCCAG
CGGTTGAGGGGATTGGTCTGTTCGTCGGGGATGCGACCACGCACGAAATAGCCCATCAGC
ACCGGCACCAGCGTGATCCCCAGACCAGCGGACACCGCCATCGCGTAGGTTTTGGTGAAC
GCCAGCGGCGAGAACATACGGCCTTCCTGCGCTTCCAGCGAGAACACCGGGATAAACGAC
AGCGTGATGATCAGCAGGCTGCAGAACAGCGCCGGTCCCACTTCCGTCGCCGCCTGGGTG
GCAAGCTGCCACCAGGTGGCATTATCCGGCTCGCGTTGCGGATGCTGGTGCCGCCACTGT
TCCACCACCTTGTGCATGTTCTCGATCATCACGATAGCCGCGTCCACCATGGCGCCGATA
GCGATGGCGATCCCGCCCAGCGACATGATGTTGGCGTTGATGCCCTGATAACGCATGATG
ATAAACGCGCCCAGAATCCCCAGCGGCAGGCTGATGATCGCCACCAGCGAGGAGCGGAAG
TGAAACAGGAACAATGAGCACACCAGCGCCACGACCACGAACTCTTCCAGCAGTTTGTGG
CTGAGGGTGGTAATGGCGCGCTCGATCAGCGGCGCGCGATCGTAAGTGGTGACGATCTCC
ACCCCGGCGGGCAGGCTTTGGCGGATCTGCTGCAGGCGGGTATGTACCGCCCGCAACGTC
TCCAGCGCGTTTTTGCCGGAGCGCATCACAATAACGCCGCCCGCCACTTCGCCTTCGCCG
TTGAGCTCGGCAATGCCACGGCGCATTTCCGGGCCTTGCCGTAAGGTGGCGACATCCTGC
AACAGCACCGGAATGCCGTCGCGCCGGCCTACCGCTACGTTGAGAAAGTCTTCCGCTTTC
AGCAGATAGCCGGAGGTGCGCACCATGTACTCGGCTTCTCCCAGCTCGATAACCGAGCCG
CCGCTTTCCTGATTGGCCGCCCGCAGCGCGTCGATAACCTGCTGGTGCGTCACGTTAAGG
GCGCGCAGCCGTTCCGGATTCAATACCACCTGATACTGCCGCACCATGCCGCCGATACTG
GCGACTTCCGCCACGTTGGGTATGGTTTTCAGCTCATATTTCAGCAGCCAGTCCTGAATG
GCGCGCAGATCCGCCAGACTGTGCCGGCCACTGCGATCGACCAGCGCGTATTCGTAGATC
CAACCAACCCCGGTGGCGTCCGGTCCCAGCGAGGCTTTCGCCTCGGCCGGCAGGGTGGAT
TGCACCTGACTCAGGTATTCCAGCACGCGAGATCGCGCCCAGTACGGGTCGGTGCCATCC
TCAAACAAGACGTAGACGTAGGCGTCGCCAAACATGGAAAAGCCGCGCACGGTCCTGGCG
CCGGGCACCGACAGCATGGTGGTAGTCAGCGGATAGGTGACCTGATTTTCCACCACCTGC
GGCGCCTTGCCGGGATAGCTGACGCGGATAATTACCTGAACGTCGGAGAGGTCCGGCAGC
GCATCCAGCGGCGTTTTCTGCAGCGAAATCACCCCCCAGCCGGCCATCAGCAGTGTGGCG
ATCAACACCAGAAAACGGTTTTTGATCGACCAGCGAATCACCGCAGCAATCATAGGTGAC
CTCCGTGAGCCGCGGCGGCGACAGGCTGGATATCCAGCAGCCGTGCGCCGTTGTCATCCA
GCCGGAAACGAAATGTCACCGTCATGCCGGGCTGGAGATTCGCCGGCAGCGCATCGCCGT
CGAAGGTGAAGTCCATGGTCATCGGCGGCCAGTCCAGCGCCGGCACTGCGTCGTGGGCGA
GGGTGACCTGTTTGCCGTTGATGGCTTTGATCACCCCCTTGGTCTGGTAGCCGCTGGCAG
GCGTCGCCGCGGGTGACTGTGCCTTATCCTGCGTGGTGTCGCTAAAGGCAGTCAGCGCGC
TGCGCAGGCTGGCTTCGGAGTCGATCAGGAACTGGCCGGAGATCACTACATTGTCGCCGT
CGTTAAGACCCGAGCGGATTTCCGCCCAGCCGTTCTGAATGACGCCCACTTCAACCGGGC
GCGGCGTGAAATAGCCCTGACCATCGTTCAGCAATACCCGATTCTGCCGGCTGCTGACCA
GCAGCGCCTGTTGCGGAATCATCAACGTCTGACGAGCGGCGCCGGCGGCAAGCCGCACGG
TTAGGTACATACCGGGCTTGAGGCGTTGTTGGCGGTTATCCAGTATTACGCGGGCTTTCA
GCGTGCGGGTGGCGCTGTCGAGTTGCGGCAGCAGTTCGGCAACGCGCCCGTGGAAGGTGT
TGTCCGGCCAGCTGTCGCTGATGGCGAGCATCTCATCGCCGATATGCAACGCCGCCGCCT
GCGCTGCCGGATACTCCACCTCAACCCAGACCGGGTCGAGACTGGCTAGCTCAAACAGCG
GTTGGGCCGGCGTCAACTGGGCGCCGGTACGGACATCCAGCCGGTTGATGTAGCCGTTCT
CCGGCGCGGTGATGGTCAACCGGGGTTGCGGTTTGCCGCTGCGTTCCACCTGACGAATCA
CGCTTTCCGGCATGAACATCAGCGCCAACTTTTGTCGCGCGGCCTGACTCAACTCCGGGT
CCCCTAACTGACGTACCGCCAGATACTCCTGCTGGGCGGCCGCCCAACTCGGGTTCCACA
GTACCGCCAGCGTTTGGCCTTTCTGCACCGGCTGTTGCACTGCACTGACGTTAAGTTGTT
CGACCACGCCGCCGCTGGGCGCCACCAGCGTGCGCAGGGTGCGTTCATTGAGCGCCACGG
TGCCGTAACCGGTGGCCTGCGGCCGTAGTTCGCGGCGTTCGGCCCGGGCGGTGCGCACGC
CGAGATTTTGCTGCTGGCGCGGGCTGACCGTCACACCGCCGTTATCCTGCACTTCATCGG
CGTAGCGCGGCGTCAACGGCATATCCATAAACGGCGATTTACCGGGTTGATCGAAGCGTT
TGTCCGGCACCATCGGATCATACCAATAGAGAACCTTGCGCCCGCTGCTGGCGTCGGGCG
TCGCGGCAGCGGCATGTGTCGTCGTGCCGGTGGCGCGACTGCTGCTGTAGTAACCAATTG
AGTAACCAGTTGCGGCCGCCGCCAGCGCCACGGCAACTAGACTGACAGTAAAAGTTCGGT
TCATTTTGCGGCGGTTCCTTGTGGCGTCAGATAGCGGAGGGCGGCCCACAGCGCCGCCAT
GTCACGGGCGGCGTTCTGCGCGGCGATGCGGCTGTCCAGCAGCGCGCGGCGGGCTTCCAG
CACGCCGGCCAAATCGCTGCCGCCGCTCTGGTACTGGCTTTGCAGCAGCCGGATGCGCTG
TTGCTGTAACGGCAATACCTCGTCGTTCTGACGACGCCAGCGCGACTGCGCCGCCTGATA
CTGCGCCAATAGCGTGTCGAGTTGCGCCCGGTGTTCCCGTTGGGCGAGTGCGACCCGGTC
GCTGGCTTCCATGCTGCGGGCCACGTCGGCGGCGTGATCTTTATCCTGCCGCCGGGACTG
GAACAGCGGCAAATCCATGCTGATTTCGACGCCGGCCATATCATCGAAGCTGTTGCCGCG
ACGACCGTAATAAACTTCGACGCCGATATCCGGGATCGCCGCGACCGCGGATTGCGCCGC
CCGAGCCTGCGCCAGCCGGGTTTCCTGCTCGGCCTGAGCAATTTCCGGATGTCCGGCGAT
GGCGGCGTACAGCACCGCCGGGTCGGCGGGCAGGCGTTCGAAACGAGGCAGCGGCCCTTG
CGTGGTGACATCGGCGACGCCGGTCAGCCGGGTCAGCCGCGTTTGCGCGATGGCCGCATC
ACGGGAGGCGTCCGTCAGCCGATCCTGCATGGCGGAGAGCGTCAGCCGGGCGTCCAGCAC
CCGAGCCGATTCGCCGCCGGCCGCCACGCTGGCTTTTTGGACGGTAATCTGGCGTTGGCT
TTCCTGCACCAGCGCGTTGACTTCCTGCAATATCTGACGTGAAAGCGCCAGTTCCAGCCA
GGCCTGAGCGGTATCGCGTTGCAACTGGGCGCGCAGCGCTTCGCTGCTACCGCGCACTGT
GTCGGCTTCCGCCAGAATGGTTTGCGCCTTGCGTTCGCGCTTGGTGGCGCTGACGTAAGT
CTGCATGATGCCGACGCGTTGCATGGTCATGCCTTCGCGTGTCAGGCGCTGGTTGTTATT
ACCGCCGAGCGGTACGTTTTCGATGCCGTATTTCAGCTGTGGATCCGGCAGTTGCGTGGC
GGAATCGGCCATGTTTTGCAGCGCGTTCATCCGGTGCTGGTTGGCTGACAGGTCGGCGGA
ATACTGTTCCGCCGCCTGTAACGCGCCATCCAGATCCAGTGCCGCCGCGAATGACGCGGC
AGGCAGCCACAACAACATCGCCAGCCACGCGCGCGGAGCGCGGAGCGTGCGTGTGTGCAT
GGTGGTCTCCGGTTAGCGTTGCTGCGGGTTGATAGCAGTCAGGGTGTAGCCGTCCGCGCT
TTGCACGAAACTGAAACTGACCGCGCTGCCCTGCGGCAGCGGCGCCCGGTTATCGTTAGC
AGGCAGACGGAACGTCATGGTCATGGCTGGCCAGCGCAAGGCGGGAATCGCCGCATGCGC
CAGCGTGACGCCGCTGGCGTTCCACTGTTTGATGATGCCGCTGGAGTGGTAGACCGTTGA
GGATTCAGAGGGGGCTGATGACATGCCGTTATGGGTCATCTCGCCGGTCATGGAATGGGA
CATGCCGCTCATCTCGCCGGTCATGGTGTGAGTCTGGGGCTGTTCAGCCAGCAGTGGGGC
GGAAAATAATGTGGAATACAACAGGGTGGTGAGGGCCACGGAAAGTGTACGCATGATAAT
AGCTCCATAAATACGATAAATAACAAGTTATTGCGCAAAAGCGCACGACGGTTGTTTATC
GCGGAAGCTATTCTCTGAATCGGCAAAAACGGATTTCGGCGGGCGGGCCGGCGACAGGCG
GTGTAAACCAGCGGTTGCTACCGACGGTGACGGGTTCCGGCGTTGGTACGGGTAACAGTT
CATCGCTGACCGGCAGCGCCAGTAACGATAACGACGGTAAATCCTGACTGGCGGAGTCAG
GCAGGCAATGCTTTTCACACAGCGGACCGGCGTCTGCGGTAGCCTGAGTGGCATGAGCGG
CCGGCATATCGGGCATGACGGCGTCTGGTTGCATACGATGAGCATCATGCTGAATGCTCG
CCGGCGCTGCGGTTACTGCCAGCTCGCAGCGATGACCGGCCACCGCCAGCTGGGCATTCA
GCAGTAGCCAGCATAACGCCAACATCCAGCCCCATCCGCTTTTATAGCGCAGATGCCGCA
GGCTGAGTGGATGATGGCGCGAGGCTGTCATGGGGTGAATGTCCTTATAAAAAGTGCTGT
CAGTGTAAGAGGCGCAATCCGCGCCGGACAAGCAGGAATTTGCACAGATTTGTAAAGAGC
CAGCAGTGCCGGCTCTCTGGTGGGCATCAATCCGCCGGGTTTTTAGCCTGATTGACACTA
AACGCATACCGGGTGAGCGAGCGATAGCGCTTGCCGGGCTTCAGCCAGCAGTCGGGCTGC
GGCCAGTCCAAATGATTGGGGCTGTCCGGTAGAAATTCGCTCTCCAGCGCCAGCCCAGCG
TGGTTGGCATAAGGTGTGCCGTTGCGTGATGGCGTACCGGCCAGAAAGTTGCCGCTGTAG
AGTTGCAACGCCGGTGCGCTGGTGTACACCCGCATCTGCACCTTGCCGTCTGACGACCAC
AGGCTGGCGGCCGGGCTTTCGTTGGAGCCGCCGGTGCGGTGCAGCAGAAAGGCGTGGTCG
TAACCGCGAACGGCCTGCTGGTCCGCGTCGGCCAGAAAATCCTGCAGCAGCGTTTTGGGC
TGGCGAAAGTCGAAGCTGCCGTCCGCCACATCCCGCAATGTATCACCGGGTATGCCGTCC
TGATTCACCGGCAGGTAGTAATCCGCCATCAGTTGCAACTGGTGATGCCGCACGTCGGTC
GGCTCGCCGTCGAGGTTGAAATAGGCATGGTTGGTCAGGCACACCGGGCAGGGCTGGTCT
ACTTCGGCCTGATACTCGATGTCCAGCGCGTTCTGGTCGGTCAGTTGGTAACTGACCTGT
GCGGTCAGCGTGCCGGGAAAGCCCTGATCGCCGTCCGGCGAATGCAGTTGGTAGATGACC
TGATCGTCACTCTGCTGCAGAATTTGCCAGCGCCGTGCATGAAAACCGTCCGGTCCGCCA
TGCAACTGGTGCGCGCCCTGATTGGCGTGCAGGCGGGTGACCGTATCGCCGTGGCGCAGG
GTGGCGTTGGCGATGCGGTTAGCGTAGCGCCCCACCGACGCGCCCAGATAAGCAGCCTGA
TGCGGGTACTGTTCAGGCGCGCAGCCCAGCAGGACTTCACGCGTTGCGCCGCCGGGCAGC
GGCAACTGGCAGGAGAGCCAGGTGGCTCCCCAATCCATCATCGTTACCCGCGTACCGTGA
CGATTTTGCAGTACGGTCAGCTGAAACGGCTGACCATCCGGAGCGAGCGCCGTTTGCGGC
GCGCGCGGTTCAACAGGGTCATTCGACATAACCGGCTCCTGGCGAGGCCTGACAGACGTA
ACAGGTGGGCTGTAATCCGGTTTTTGCCGGATACTCCCGCATCACGGTATTTTGCACCGC
TGTTACGTGCTGTTGTGGGATCAGCGCCACGATACAGCCACCAAATCCGCCGCCGGTCAT
GCGCACGCCGCCTTCATCGCCGATCACCGCCTTGACGATCTCCACCAGCGTATCAATCGG
CGGTACGGTAATTTCGAAATCATCCCGCATTGAGACGTGAGAGGCGGCCATCAGTTCCCC
CATCTGGCGCAGATCGCCGCGCGTCAGCGCATCGGCCGCCGCCAGCGTGCGGGCGTTTTC
AGTAATGATGTGGCGGGCGCGGCGGGCCACCACCTCGTCCAGCCCGGCGACGTGGGCGGC
GAAGTCGGCTTCGCTGACGTCACGCAGCGCCTTGACCTGAAAATGACGCGCCGCCGCTTC
GCACTGCTGGCGGCGGGTGTTGTATTCGCTGTCCACCAGACCGCGCTTGACGTTGGAGTT
GATGATCATTACCGCCACGTTGTCCGGCATCGACACCGCGCGTGTTTCCAGCGAACGGCA
GTCGATCAGCAACGCATGACCACGCTTGCCCTGAGCCGAAATCATCTGATCCATGATGCC
GCAATTACAGCCGACAAACTGGTTTTCCGCTTCCTGACCGTTGAGCGCCAGCGCCACATT
GTCCAGCGGTAACTGATACAGCGCCTGAATCGCCTTGCCGACCGCCACTTCCAGCGACGC
CGACGAGCTCAAGCCTGCGCCCTGCGGCACGTCGCCGCTGATCACCAGATCCGCGCCGCC
GAAGGCATCGCTGCGTGTTTTCAGATGCTTGATGACGCCGCGAACATAATTCGCCCATTG
CCATTGCGGATGATGTTCGATCGGCGCATCCAGCGAAAACTGATCCTGCTGGTTGTCGTA
GTCCACCGCGATGACGCGGATTTGACGGTCATCGCGCGGCGCGGCGCTGATGGTGGTCGA
ATAGTTGATGGCGCACGGCAGCACAAAGCCATCATTGTAGTCGGTATGTTCCCCTATCAG
GTTGACCCGGCCCGGCGCCTGTACGGTAAGGGCTGCCGGGTAACCGAACTGCTGCTGGAA
AATCGCCTGGGTGCGTGCTGATAAGGTCATGCCTGAACTCCTGAATCACGAGAGTGAATG
TCGTCACGGTAATGAATATCGCTGACTGCCCGCAGCCGCTCAGCGGCTTGTTCGGCGGTC
AAATCGCGCTGGGTTTCCGCCAGCATTTCGTAGCCCACCATGAATTTGCGCACCGTGGCG
GAACGTAACAGCGGCGGATAAAAATGCGCGTGCAACTGCCAGTGTTGGTGGTCGCCGTCA
GTAAACGGCGCGCCGTGCCAGCCCATGGAGTAGGGGAACGAGGTCTGGAACAGGTTGTCG
TAACGGCTGGTGAGTTTCTTCAGCGCCAGCGCCAGATCCTGACGCTGCTCCGCGGTGACG
TCCGGCAGGCGTAGGATGTGGGCTTTGGGCAGCAACAACGTTTCAAACGGCCAGGCCGCC
CAATAGGGCACCACCGCCAGCCAGTGCTCGGTTTCCACCACATGGCGCGCGCCGTCCTGC
AATTCGCGTTGCAGGTAATCCACCAGCAACGGCGAGCCGTACTGCTGGAAATAGTCGCGT
TGCAGCCGGTCTTCCCGTTCCGCTTCGTTGGGCAGGAAGTCGTTAGCCCAGATCTGGCCG
TGCGGGTGCGGGTTGGAACAACCCATCGCCGCGCCCTTGTTTTCAAACACCTGCACCCAC
GGGTAGGTTTGCCCCAGTTCGGCGCTCTGTTGTTGCCAGGTGGCGACCACCTGTTCCAGC
GCGCCGAGCGACAGTTCCGGCAGGGTTTTGCTGTGGTCCGGCGAAAAGCAGATCACCCGG
CTGGTGCCGCGCGCGCTTTGGCAGCGCATCAGCGGGTCGCTGTTTTCCGGCGCCGCCGGG
GTATCGGCCATCAGCGCGGCGAAATCGTTGGTGAAAACAAACGTGTCCTGATAGTCGGGG
TTGGTATCGCCGGTCGCCCGCGTGTTGCCGGGGCAGAGAAAACAGCTGGGATCGTGTGAC
GGCAGCGGGTCGGACGACACGCTCTCCTGTTGCCCCTGCCACGGGCGTTTGGCGCGGTGC
GGCGATACCAGTACCCACTGACCGATCAGCGGGTTGTAGCGACGGTGCGGATGTTCAACG
GGGTCAAAATACGCCATGGGATACCTTACTCTGTCATCGGGAAACGGCGTCATCGAAAAA
GCGATGCGTCCTGAAAAACGGTTATTTGACTCGCTCAGTCTGAAAAGCCATTTGGATGGC
GCGATTGCCAGCGCCAGGTATCGGCGGCCATTTCGTCCAGCGTCCGGCTGACGCGCCAGT
TGAAGTCACGGGCGGCTTTTTCCGCGTCGGCCCAGTAAGCGGGCAGGTCGCCGTCGCGGC
GGGGCGCGAAATGGTACGGCAGCAGCTTGCCACAGGCGCGGCTGAAGGCTTCCACCACTT
GCAGCACGCTGTAACCGACGCCGGCGCCGAGGTTATAAGTGTGTACGCCAGGCTTGCCGT
GCAGGGTATTCATGGCGGCGACATGACCATCGGCCAAATCCACTACGTGGATATAGTCCC
GCACGCCGGTGCCGTCGACGGTCGGATAGTCGTTGCCGAAAATCGCCAGTGAGTCGCGGC
GGCCCACCGCTACCTGAGCGATGTAAGGCATCAGGTTGTTGGGCACGCCCTGTGGGTCTT
CTCCCATTTCGCCCGAGGGATGCGCACCCACCGGGTTGAAGTAGCGCAGCAGCACCACGC
TCCAGTCCGGCTCCGCGCGCTGCAAATCCTGCAGGATCTGCTCTACCATCAGTTTGCTGC
GGCCGTAGGGGCTGGCAGGGGTGCCGGTGGGGAAGCTTTCCTGATACGGGATCTGCGGCT
GGTCGCCATACACGGTGGCGGAGGAACTGAAAATCAGCGTCTTGACGCCCGCGTGTTTCA
TGGCTTCCACCAGCGTCAGCGTGCCGTACACGTTGTTGTCGTAGTAGCTGATGGGTTCGC
GTACCGATTCTCCTACTGCTTTGAGACCGGCGAAGTGGATCACGGCGCCGATATCATGCT
GGGCAAAAATAGTTTTCAGCAGTGCACGGTCGCGGATATCACCCTGATAGAACACCGGCG
CCTGCCCGCTGACACGGGTAATGGCGTCGGCCACGCTGGATTTGCTGTTGCACAGGTTGT
CGAGAATAACCGGCTGATGGCCGGCGGCGATCAGTTGTACACAGGTATGACTGCCAATGT
AACCGCTACCACCTGTAACCAATACTTTCATAATGACCTCTGTCGCAGAAAACTGGTTGA
AAAAATAGCATGACCATAGCAGGAAAAAGGTGATCAACGCCCTAAATAGCGATAATTAAG
GCTGTCGGCTCACTTTCCACCCCTTCCCTGGTTGGGTGAGCGACTAGCATAGCGCGATGT
GGCGCCGGGTAAAATACGTTGTATTTTTTGTGGTAACGCTATCACTAGGTCGATCGCTAA
AGCGTGAGAGGTGACGGTTTCGCCTGAAACGAAACCGTCGGTGAGAAGTCAGCGGTTTTC
CATTTGGTAATGGTAACCGTCGTTGTTGGGCACAAACGTCAGGCGATGGGTGATGCAGTC
CGGCGCGTCTTCCGCATGGTGGGAGACGAACAGCAGTTGGGTTTGTCCCTGACCGATCAG
AATGTCCAGCCAGCGGCGGATAAGCTGGCGGTTGAGCGGGTCCAGCCCCTGTAACGGTTC
GTCGAGGATCAGCAACGCCGGGTGTTTCACCAGTGCGCGTACAATCAGCGCCAACCGTTG
CTGGCCCCAGGACAATGACTGGAACGGGGCGTCGGCCACGCTATCCGGCAGGCCGAGCAG
CGCCAGCCACTGGGCGGCGAGAAAACGCTGGCGGTCTGATACGGCCTGATAAATGCCGAT
AGAGTCGAAGAAGCCGGAAAGGATCACGTTGCGTACGCTGGTGCTGACACGGTACTCCAG
ATGCAGGCTGCTGCTGACGTAGCCGATGTGACGCTTGATGTCCCAGATAGTTTCGCCGCT
GCCGCGCCGACGACCGAACAACGTCAGGTCGTTGCTGTAGCCCTGTGGGTGGTCGCCGGT
GATCAGGCTGAGCAGGGTGGATTTGCCCGCGCCGTTCGGTCCGACGATTTGCCAGTGCTG
GCCCGGCAGCACTTCCCAGCTCAGGTCGTCCAGAATGCGGCGATCGTTGTAGCTCACCAC
GCCGTGCAGCAGACGGATGCGGGGCTGATCCGGCGGCAAGGTCGGGCGCTGACTCGGGTC
TTCCGCTTCCGGCAGCGCGGTATTGACCAGGGTTTCGCTGTGCGCTAACTGCGACACCAG
CGCGTCGGACAAAATCGCCTCGCGTGCGCCTTGCCGGGTCAGGGTGCAGTCCGCCAGTAC
GCCGACCTGGCCGACAAACGCCGGAATATCCTCAAAGCGGTTGAGAATCAGCACCAGTGT
TTGCCCCTGCGCCACCAGCGAAGCCAGCAGGTCGGTCAACTGCGAGCGTGAGGCGACGTC
CAGCCCGTCGAACGGTTCGTCGAGAATCAGCAGGTCCGGCTGCGCCATCAGCGCCTGGCA
CAGCATGGTCTTGCGGGTTTCGCCGGTAGAGAGGTATTTGAAGCGCCGGTCTAGCAGAGG
GAGGATGCCGAATTGCGCCGCTAACTGACGGCAGCGGTCGGCGTCGCGCACACTGTCCTG
GATCACCTCGGCGGTGGTGCGCCCGGTGTCGTCCTCGTCGGCGCTCAGCATATCGGTATT
GTTGCGTTGCCACTCCAGCGACACCAACTGTTGCAACTGTTCGAAGGAGAGGCGCGCCAC
GCGCCGGAAGTCGCACTGGCGTTGTCCCGACAACAGCGGCAACTCGCCGGAGAGCGCGCG
CGCCAGCGCTGATTTCCCGCTGCCGTTGGCGCCGACGAACGCCCAGCATTGATCCTGACG
CAGCGTGAGTTCATCCAAACGCATCATCCGGGTATCGCTTAACCGGAACTGCGCCTGATG
GATGTGCAGCAATGACATGATGATTCCCTTTGCGAAATGACAGAACCTTTACGGGTAAAG
GGAAGCGGCCGGCTTGTCAAGGTGCGTTGTGCCGTACGCGCGTTAGCACAGGGTGGCGAT
AATCACCCGGTCGGCGTTAAAGCTGGCGTAAACCGCCATCTCCGGCTGTAGTCCCTGTCG
CACCACGTCATCATTGGGCAGGGTGGCGCACACCACTTCGCCGCCTTCCAGCGTCACCAG
TACTTCGCTTTGCGCCGGGCCGGGCTGCAGATGGCTGATGCGGCCGGGCAGGACATTGTC
GTGAGCGGGTGCCGCTGCGGTTTGCGGGGTAACGGCGACCCAGGGTGCTTTAATCAGCGC
CAGCACCTCTTTGCCGCTGCTCAGTTGCAGCCGATCGGCGCTCTGCTGGGTCAGTGCGGC
CTGAATGCGGGTGCGGCCATCCGCCAGCAGGATAGACAGATGTTGCTGCACCTGCTGCTG
GTCGCGCTCCCACACGGTGCCGAAAAACTGATTGCGGGCGCTGGTCTGCAGCGAAAAGCG
GGCGATAGCCGCCAGCAGGCTGTCCAGCGGCAGGTTATCATCCTGCAGCACATCGAAGGC
TTTCTGTTGGATCTGCGCCAGCAGGTCGTACAGCTGCAACAGGCGCTCGCCGTAGCGGGT
CAGCATCGCGCCGCCGCCGCCTTTGCCGCCGGTGGTGCGCTCGACGATGGTCTGTTCCGC
CAGTTGGTTCATCTCGTTAATCGCATCCCAGGCGCTTTTGTAGCTGATGTCGGCCAGCCG
GGCTCCCTGACTGATGGAGCCGGTCTGCTGCACTTGCTTGAGCAGTGCGATGCGACGCGG
GTCGGCGAATAGCCGCTGCTGGAGTTTCAGGGTAAGGAGAATTTCTGCTTGCATGGTCAC
ATCCGTATCTGGGTCGCTAATCGTTTGTATTGTCATCGTTTTGCGCGAAACAGGCAAACC
GCACAAATGGCCGCTCTAATTCCGGCGATTCAGGTAAACTCAACGGCAGTCATGGGGGTT
AGCATAGTCTACCCTGAATCAATGAGAGACTGGCGGCGCGACGGCCAGCCACGGTGAAAG
ACGAGGTTGATATGTTGGAATTGCTGAAAAGCCTGCTGTTTGCGGTATGCATGGTGCCGG
TAATGATGGTGCTGATTCTGGGAGCCATTTATGGGCTGGGCGAAATCTTCAACCTGTTCT
CGGCCATCGGCCATCGCGAGTCGACAGCGGCGCGCAAATAATCCCTTCCCTGATTTCCTT
TTTTGACGAATCCGGCATTTGCCGGATTTTTTTTGCTTAAGATTTTTTTTTTGCTTAAGA
ACAATGACAAGGCGGCCAGGATTCGGTATTTATCGTTATGTTACTAACTACACAACGAAA
TACACAACGAAAACCTCGGGAGACAAAATGAAACAGCAATGGACTCACTGGCTGACCGCC
GCCGCGTTAACACTGGGTATGAGCGCGAATGCTGCGCTGGCGCAGGACAAGGTAACCGTG
TTTGCCGCCGCCTCGCTGACCAATGCGTTGCAGGATATCGCCGCGCAATATCAGAAAGAA
AAACAGGTTTCTATTGTGGCGTCTTACGCATCGTCGTCGACGCTGGCGCGTCAGATTGAA
CAAGGGGCGCCTGCCGACCTGTTCATCTCGGCGGATCAGCAGTGGATGGATTACGCCCAG
GGTAAGCAACTGACCGAAAACGACACCCGTTACACCCTGCTGGGGAATCAACTGGTGGTG
ATCGCGCCCAAGTCTGCCGAGACCAAAGGGTTCAAGATCGACGATAAAACCGACTGGAAA
GGTCTGCTGAATGGCGGACGTCTGTCGGTAGGCGACCCGGATCACGTGCCGGCCGGCATC
TACGCCAAAGAGGCGCTGCAGAAACTGAACGCCTGGGACACGCTGTCGCCGCTGATGGCC
CGCGCCAATGACGTGCGCGCCGCTATGGTGCTGGTAGAACGTGAAGAAGCCCCGCTGGGG
ATTGTCTACGGGTCGGACGCGGTCGCCAGCACCAAAGTGAAAGTGGTCGGCATTTTCCCG
GACAATACCCACAAACCGGTGGAATACCCGATGGCTATCGTCAAAGGGCACAACACCCCG
GCGGTCAAAGCCTTCTTTGATTACCTGAAAACGCCTCAGGCGGCGGCGGTGTTTAAACAA
TACGGATTCACGCCGTTTAATGCTGCTCAGTGATTACGAATGGCAGGCGGTCTCGCTGAG
CCTTAAGGTATCGCTGGTGGCGGTCAGTTGCAGTTTGCCGGTGGGCATTCTGGCCGCCTG
GGTGCTGGCGCGTTGCCGTTTTGTCGGCAAATCGCTGCTGGACAGCGTGATCCACCTGCC
GCTGGTGCTGCCGCCGGTGGTGATCGGCTATCTGTTGCTGATCATCATGGGGCGCAAAGG
CGTGGTGGGCGGCTGGCTCTATAACTGGTTCGGTTTCAGTTTTAGTTTCAGCTGGCATGG
CGCGGCGCTGGCCTCAGCGGTGGTGGCGTTCCCGCTGATGGTGCGCGCCATCCGGCTGGC
GCTGGAGGCGGTGGATACCCGGCTGGAGCTGGCGGCGCGCACGCTTGGCGCCGGTCGCTG
GCGGGTGTTTTTTACCATCACGCTACCGCTGACGCTGCCCGGCATCATTGTCGGCACCGT
GCTGGCGTTTGCCCGCTCGCTGGGGGAGTTTGGCGCCACCATCACCTTTGTTTCCAACAT
TCCGGGGGAAACCCGCACCATTCCGAATGCCATGTATACGCTGATTGAAACGCCGGGCGC
GGAAATGCAGGCCGCCCGGTTGTGCATCATCGCCATCGTGCTGTCGTTGGTGTCATTGCT
GTTGTCGGAATGGCTCACGCGCTGGAGCCGCAAGCGGTTGGGGGGATAATGCTGCAACTG
GATTTTACTCAGCAACTGGGCGACCTGACGCTCAACGTCGCCACCCAGCTTCCCGCCAGC
GGGATTACCGCGGTGTTTGGGGTATCCGGCGCCGGGAAGACTTCGCTGATCAACGCCATC
GTGGGCCTGACCCGGCCGGATAAAGGGCGAATTCAGCTCAACGACCGGGTGCTGTCCGAT
CGGGAGCGGGGGGTATTTCTGCCGCCGGAGAAACGCCGCATCGGCTACGTTTTTCAGGAT
GCGCGGCTATTCCCGCACTATCGGGTGTTGGGGAATCTGCGTTACGGCATGGCGGCGCAG
ATGCAGACGCAGTTCGACGATATCGTGCAACTGCTCGGCATCGGGCATTTGCTCACGCGT
TATCCGCTCACCTTGTCCGGCGGCGAAAAACAGCGGGTGGCGATTGGCCGTGCGCTGCTG
ACCGCGCCGGAATTGCTGCTGATGGACGAGCCGCTGGCGTCGCTGGATGCGCCGCGCAAG
CGCGAACTGTTGCCCTATCTGGAACGGCTGGCTCGCGAGGTCAACACGCCGATCCTGTAT
GTCAGCCACAGTCTGGAGGAGGTACTGCGACTGGCGGACAAGGTGCTGGTGCTGGACAAA
GGGCAGGTCAAGGCACAGGGTTCGCTGGAAGAGGTGTGGGCCAGTAACGCGCTGCGGGCC
TGGCTGCCGCGAGAAGAACAGAGCAGCATCCTGAAGGTGACGGTGATGGAGCACCATCCC
CATTACGCCATGACTGCGCTGTCGCTGGGCGAACAGCCTCTGTGGGTCGGGCGTGTTGAC
GCGCCGCTCGCCTCGGCGTTGCGTATCCGCATCAATGCGGCGGATGTGTCGCTGGTGACG
CAGCGTCCGGCGGCGAGCAGCATTCGCAATGTGCTGTCGGCCAGCGTGGTGGAATGCCTT
GAGGTAGGCGAGCAGGTTGAAGTCAAACTGGATATCGGCGGGCAGATCCTGTGGGCGCGC
ATCACCCCCTGGGCGCGGGACGAACTGGCTCTGACCTCCGGGCAGGGTCTGTATGCTCAG
GTTAAGAGCGTGTCGATTACGGCTTAGGTTTCGTCGTGCAGGTGTATGGTTTGATTGTGG
CGTAAAGCATCAAGGGTTACCGGGGGTCTGCGGCATACCGGCTCGGGCGACGGAAGGCAC
GCCTGCAAATATGGCAACTACAGGCGTGCCTGTTCCGGTCATGTAGTTATAGACGTCGTG
CAGCGGCATGTGATGAGTGACCACGCCATTGTATCCGGGAATGTCATGATGAAAAGCTTG
GGGAACGGTTGCCGCGAGGCGATAAATGTAGTGGTTGATATTGCCCTGTCGACCTTGCAT
TTCCACCCGTAGCGCCACTGCGCTGGCGAACTCGGGCGCGGCGAGGCTGGTGCCGTGCAA
AACCCCCAGTTTGCCGATGCTGTAGACGTATACAGCGCTACGGTCAGTATTGCCATGTCC
ATTGAGTGAGTCGTTTCCGCCGTTACATGGTTTTATCGCTGCCGGCGGACACCCGCCGGC
ATGCATGCCGATATCCGGTACGGCGCGCATTGCCTGCGTGCCGCCGCCCAGCAAAGTGCG
TTGATAATCCGGCCGTGGATAAAGGGTGCTAAGCCCGCCACCAGCGCCAAAATACCCTCC
CGACAGCGTTGCGCCATTGCCAAAATAATCGGCGCGTCTGATGGGGTCCGCATAGCTGTT
TTCTTGCCGGTACGCTTCATCCCGCGGGCCGGCAGCGTGAGTTGTTGTCAGGTTGGTTCC
GCCAACCCCGGTGACCCAGGGACTGATGGCTGGCCATTCTACGCTGGGGATAAACCTGCC
TTTGCGGCCGTTGTTGGCGTTGTTTTGGTCCGGGCAGGCCCTGCCGGCGTTATCGCCGGA
TGCGGCGACGAAGGTGATTCCCTGAGCGTTACCCTGACGGAAGACGGCATCATATTGCTT
AAGTATTTTCATGTACCGGTCACTACCGTCGTTGTAGGACGGAACATAAAACAACTCGCA
GTCGCCAAAAGAGGAACTGACGATATCAGCCAGGTTATCCCTGACAATTTGCTGATAACT
TGCCAGAATCGTGTCGTTATCCATATTTGGCATCACATACAGCATCAACCGGGCGCCGGG
CGCTCCACCCAGCGCCATTTCTACATCTGCCGCCGCTTCGAACGCTGATTTGTCTTTTAT
TTCTTCCCGGCTAACGCCTGGTTGCGCGCCGTATACAAACCGGCGCGTATACACTTGGGG
ATTGTGAGGTGTTCCCGCATGAGTGGAAAAATTCTGCAGTGAAAAGTAGGCATCAATATC
GGTATCAAGGACATCGCTGGCAGCCAGTATGGCGATCGTCGTACCGCTGCCATCCAGTCT
GCGTGTCGTACCATTTCGGGTGATCATGGTTTGATAAGACGGATAACCGTAGGCCTGCTT
TAGGTCGTTATACCAGTAGATATGTTGTGCGGAATGCGCCTTTGAGGACGAAGGATCGAT
GTCGATATTCAGGCGCTTCGGCCAGCGACTGGGGTTCAACCCGATGATAAGGGCTCCCAC
CTGACGTAATTCGTCTGGCAGCGATGGTTCCCAGTTCTCCGGCATGCTGAGTCTTTTCAC
GCCAGCGCGGGATATGTGTATGGGTACGCCGAAAACTCTGGCCGCATCAGCGACGCTGGC
TACGATGTGCAGGTCGTTTCCCTGTTGATTAACCTGCAGGTTCTGGCGCTTTAGCATTTC
GGTCACGCGTGCTGCGGCCTGAGTTGACGGGCCGAAGCGGCGGTCGAATTCATTCGGACT
CAGCCAGTGGTGATAAAGCGGTGATTGCGGGTCATGCTGCTGTTTAAGCAGGGCGTCAAG
TTGATCGTTATTCTGCGGTGGCAGCAAGACATCAAATGACAGGGTATCCGTAACGGAGGA
AGACCACTGCGGTTGTTGAGCATGAGCGGAATAAAGCATTGCGGCAATCAGCAGGGCTGC
GAACACGGTCTGTTTTACCACGTCCCCTCCTTGTCATCGTAATGCTAAGCACGTAACCGA
AAGGACTGCATGGACGTGAGTTCATGGACGTGATCTTGCGCCACACCGGATCAACGGAGG
GTGTGTAGATACAAATAAATGAAATAATAAAATACCGAAATTAATTTTTAATTGCATTCA
TCCGGGCGACGAAACATAAGATGGGGTTTTCGATAAACCGATTGTTTTTTATAGGATTAA
TGTGGTCTGGCTCTGTCAGCTGTGGAAATAACAGACGATTCCGAAGGCTTTGTCTGAGAG
ACGAAATCATCAAGGCGAGCCGTTATGACAGCAAGCTACTGCACAGCAGCAAGCCGGATG
AACCTTCCTCGCTGCTGTGTGGTAGATACGACCCGCATCGACGGGATGAATGGTGGTTCA
GGCCAGCACCCGGCTGCGAATCACCTCGGCGATGCTGGGTTGCTCGTTATGACCAATCAC
CAAATCGGCGTGCGCTTTCACGTCGTCGACGCTGTTGCCCATTGCCACGCCCAGCCCGGC
GGCCGACAGCATACTGATGTCATTGAAATTGTCGCCGAACGCCACCACCTCGCTCATGCT
GCATCCTTGCGATTCCACCCAACGTTGCAGCAAACGGCCTTTGCTGTTGCCGGCCTGGGC
GATATCCACCTGATCCATCCACGACCATTCGCAGGCCAGCCCCAGTTCCTGTTCAACCCG
TTGGGCGAAGTCGTTCAGGGCGGCGGTATCGGTGTGGTGGGTGGCGAATTTCCAGATCGA
ACGAGTGTGGTCGGTGGCGGCCAGCAGGTCGTCCACCTGGCGAAACGCCGGGCGCTGCGA
TTCGGGCAGATTTTCCGCCCAGGCTTGGGTACGAGTAATGTGGCCGGTAATGTGCTGGTA
AAACATGGCGTCATCCGCGTACATCAGGCCGTGGATGGCAAACTGCCGCAACCGTTGCAG
CACGCTTTTGGCTTGCGCCGGAGTAAGCGGGTTGGCTTCGGCGGTTTGCCCGGTCTGGTA
GTCGTACAGGTAGGTGCCGTTGCAGCAGATCGCCGGGGTATCCAGCGCCAGCGCCTGATA
AAACGGATGGATCGCCGAATGATGGCGACCGGTCACGATGATGACCTTGATGCCCGCCTG
TCTGGCCTGAGCCAGCGCTTGCAACGATTCCGGCAGAATGGTTTTCTTTTGCGTTAACAG
CGTGCCGTCCAGATCAAGGGCAATGATGCGATAGGTCATGGTATTCTCATCGGGTTATCG
GGTTCACTTCTTCCCGATGGTACACTGTCAGCCGCCCGGATCAACAGGCCCTTTTTCCGT
GCTGGCTCTCATGCAAGGGTCGCCAATGTGAGAGTCATCATCGATAAACGAGAGCATAGC
CTGAGCGTAACGAGGCGCGCGCCAGCCGCCTCACGGTGCCAACAAGGAGAATCGAATGCA
GCAAGTGGTTTATATCGCCAGCCCGGAAAGCCAGCAGATCCATGCCTGGCAACTCTCTTC
CAGCGGGGAGCTGAGTTTGTTACAGGTGGTTGAGGTGCCGGGGCAGGTGCAGCCGATGGT
CATCGCGCCGGATCGGCGCCACCTGTATGTCGGTGTGCGCCCTGAGTTTCGCGTGATCAG
CTATCGTATTGACGTACAGGGAAAACTGAGCGAAGCCGGCGTAGCACCGCTGCCGGGCAG
CCCGACGCACCTGTCTACCGATCAGACCGGGCGTTTCCTGTTCAGCGCGTCTTACAGCAA
CGCCTGCGTCAGCGTCAGCCCGATTGGCGACAACGGCGTAGTGCAGGCGCCTGTTCAGCA
ACTGGACGGGCTGGAAGGCTGCCACTCCACCAATATCGACCCGGCTAACCGCGTACTGTG
GGCGCCATGCCTGAAAGAAGACCGCATCCGGCTGTACGATGTCGGCAGCGATGGCCGTCT
GGCCGAGCATCAGCCTGCCGAGCAGCGTGCGGCTGCCGGCGCCGGTCCGCGCCACATGGC
GTATCATCCGAATCACCGTTTCGCTTACTGCATCAACGAGCTGAACAGTTCGGTGGATGT
GTTCGAGCTGGACGCGCAGGGCGAGGGTCGCCGAATTCAGACGCTGAACGCCATGCCGGG
CGATTTCACCGGTACCTGCTGGGCGGCGGATATCCATATCACGCCGGACGGTCGCCACCT
GTACACCACCGATCGTACCGCCAGCCTGCTGAGTGTTTTCCAGGTCTCGGCACAGGACGG
CACGCTGACGCTGACCGGTCACCAGCCGACGGAAACCCAGCCGCGCGGCTTCAATATTGA
CCACTGTGGCCAGTTCCTGATCGCTGCCGGTCAGAAATCCCATCACATCGAGGTCTATCG
TATCCAGCCGGATAACGGCAGCCTGACGCCGCTGGCTCGCTATCCGGTCGGTCAGGGACC
GATGTGGGTGTCGGTGCTGGCGCTGGATTGATAACGAATACCGGCGGATAGCAGAGAAGT
AACGCGCTGCGGTAACGCAGCGCGAGTCCTCCCGGCGGTTAGCCGCGGTATTCGATAATC
GATAATCCGCCGTTGTAGTCGGTGCTGTAGATAATGCCTTGCGCATCCACAAACACGTCG
CAGGACTGGATCACCTGAGGGCGGCCGGGACGTTTGTCTATCATGCGCTCGGGCGCGGCA
GGCACCAGCGCGCCGGTTTCTTTCGGCCGATACGGGTTGCTGATATCGTAGGCACGCACG
CCGGCATTCTGGTAGGTGGCGAAAATCAGCGTTGAGCTGATGAAGCTACCCGGTCGATTT
TCATGTAAATTATGCGGGCCGAAGTGCGCGCCTTTCTTCACATAATCGATTTCGTTGGGC
TGAGGGAAGGTGGCGATGCTCACCGGGTTGGACGGCTCGCGGATATCAAACACCCAAATC
AGTTTTTCGCCGTCTTCCTGATTATCCAGCACCGCTTCATCCAGCACGATCAGCAGGTCG
CGGTCCGGCAGCGGCAGCGCGGTATGGGTGCCGCCGCCGAACGGCGGGCTCCAGTTGCGA
TGGCTGATGAGCCGAGGCTGGGTGCGGTCGCTCACGTCCAGCAGCGTCAGGCCGCCGTCG
CGCCAACTACCGTAGGCGGTGTTGCCGCTGACGATGGCGTGATGCAGCGCATAGCGTTTG
CCTTCCTGCCAGTCCGGCGTTTCGCCGCCGGCGGTGTGCATGCCCGGCAGCCAGTAGCGC
CCAGCGACTTGCGGTTTACGCGGGTCGGCCAGATCGATGGTCAGGAAGATGTAGTCGCTG
TAGCCATCCAGCAGCGCGGAGACGTACGCCCAGCGGCCGCCCACGTACCAGATGCGGTGG
ATGCCGATGCCGTCCAGCGGCAAAAAGCTGATTTCCCGCGGCTGGTCCGGGGTGGAAATA
TCAAAGATCCGTAGCCCGGCGCTCCAGTGTTTATCCTGCTGGCCGGTGTTGACCGTTTCT
GCCACCGAGCGGGTGTAGTAGACCTTTTCTTCAGCGAAGCGGGCGTCGGCGAACAGATCG
CGGGCGTTGACCACCAGCAGCAGGTCATCGTGGGTTTGCAGATGGATATTCCAGGTGCCC
GGCGGCGCGGCGATGAAACCAGCCGGTCTGGGTTTTTTCGGGTCTCGCACGTCAACGATG
GAAACGCCCTGAGACACCATGTGTCCGATATAGGCGTAACCACGGTGGACCATGACCTGT
ACGCCATCAGGACGCCCGCCCTGATCGCTGTGTCCAATCAGCCGCATGTTGCGGCTGTAT
TCCGGCATGGGCAGGGGCGTTGATGCCATATAAGCCTCCGTTATGACAGACTTTTATTTG
CTTTTGGCTTCCAGTGTAGCAAACCACGGCGCGATAAAGTCATTGGTCTGGCCCCAGCCA
GGGATGATTTTTGCCAGTCCCGCCACGTTGACCGGGCCCGGTTGGCTCAGCAACAGCGCC
TGCGGAATGCTGGCGGCACGGAATTCGTAGGTTGCCGGCGTCGGCTCGCCGGCGATCTTG
TTGGCAACCAGACGCAGGTTGACCTTGCCAATCAGTTTCGGGTCCACCGCCACGCTGACT
TTCCACGGGCTACTGGCTTCGCGCATCAGTTGCAGGTCCTGATTGGAGATATCGATGCTG
TAGAGTTTGATTTCGGTGCGGCCGTTTTCTTTCAGCGCCTTGTACGCGCCCTGGCTGAAG
GCGTCCCAGGCACCCCAGATGGCGTCAATCTTGCCTTTCGGGTATTTCGCCAGAATCGCG
CCCACTTTATTGGCGGTATCGCCCTGCACGTCGGAAGACACCGCGCCGATAGATTCCAGC
TCTTTAATGCCCGGATTGTCTTTCAGGATCTGCTGGTAAGCCGCCTGACGACGCTCCATC
GGCGGGAAACCGGCTACCCATAGTTTGATGATGTTGGCTTTGCCGTTGAAATCCTTCACC
AACTGGCCCAGCGATTCGTTGGTCAGCGAGGCATCGTCCTGCTGGGTGACGGTGACGCCC
GGAATGGTGCGATCCACCGCGGTGTCAAACACCGCCACTTTGATGCCGCTGTCGACAATG
CGCTGAATCAGCCCGGTGGAATAAGGCGCGCGGCCCTGTGACAGGATGATGCCGTCGTAT
TTCTGGCTGATGGCCTGATTGACGAAGTCCTGAAATTTGGCGTCGTCGCCGTTGCTCAGA
AAGGTGCTTACCTTGAATCCCAGTTTTTTGCCTTCTTCCAGCACGCCGGAAACGAACTGG
GTGGTGTTATCGTCCGAACCGAGATTGCGGATCACGGCGATGCGCACCGGTCCCTGATGG
TTGGCGATGACGGCCGGAACCGGCGCGGCGGTGGCCGGCGTCTCCGCAGCCAGCGTGGAG
AACGAGGCCGTCAGGCTCAGGGCCAGCAGTGCGACAGGGAATTTCTTCATGATCAATCCT
CGGTGTTGTGAAATCAGGTTTGCCAGCTTTATGGATATCTTTATGTCTGGATGTCTATTT
TAGTGATGAGGAATCATAACGGGTAACATTGCGGCGTGCAAAGGGGGCGGGTTATGTCTT
TTGGGTTTAGCTTATAACTTTTCGTTCAATGAGATACGGCGGGCAAACTGACGGGAAGCT
GGGGAGACGCTGGGGAAAAGAAACGCGTCCGACCAGCCGGCCGGACGCATCTGGTTGGGC
TTATTGCTTGAAGAAGCGGATATCCTGGTCCAGTTTGCACAGGTAGCTCAGCGTGTTGCC
ACGCTGTTGCAGGCTGGGCAGGTTAAACATAAAGGTGGTGAATCGCACCGTGTTGTCCGG
CAGAACCTGATACCGCATGAACTGCTGAATCGGCGTGTTGTCGTTGGCGACGGTGAAGTG
CTCGTCGCTGAACGACAGCGTACCGGTGTCAATCAGACGATACGCGTTGATGTGCAGGCC
GCCGCGGGTTTTGCTGGCCGGGGTACCTTCCTGCGGCGTACAGGCGGACAAATCGATGGT
GACATTGACACTTTGGCCCTTATTCAGTGCGGTGATTACTTCATCGGCGCTTTTCAGTGA
TTTGGACGCCATAGCCGGCGCTGCGGTGGTTAGCAGGGCCGCGCTCAGCAGCAAAGGGAT
AATACGGGACATTCGATATTCCTCCATGATCGATGATGGGCTTGGCGTCGTGACTATCAC
GTAAGGCACGAAGCACGCACGGTGCGAAGGTGCAGGCCAACGACGCACGTAGCTAAGTGC
GTGGCGTGATAGTCACGATCAGGAACTGTTTATCACGACTGTGGCGAAAGCGCTATGCGG
TTTATCCGATTAACGGCATGGTCAGAGGTGTGAGCAGCGTGAGATTGGCGGCAGGGCGGT
GTGGCGGCGAAGAGGGCGTCAGGCCGAATGAACCGGCCTGACGCGCATGCACTTACTTGA
TTTGCATCCCCGGCTGGGCGCCGCTGTCGGGGCTCAGCAGGAAAATGTCTTTCCCGCCGG
GGCCGGCGGCCATCACCATACCTTCGGACACGCCAAAGCGCATTTTGCGCGGCGCCAGGT
TGGCGACCATCACCGTCAGACGACCTTCCAGCGCGGACGGATCCGGGTAGGCGGCGCGGA
TGCCGGAGAACACCTGGCGGGTCTGGCCGCCCAGATCCAGCGTCAGACGCAACAGTTTGT
CCGAGCCGTCCACCTGTTCGGCTTTCTGGATCAAGGCGACGCGCATGTCCACTTTGTCGA
AATCGGCGAAGTCGATGGTGTCCTGAATCGGGTCGTCAGCCAATGGGCCGGATACCGGTT
TGGCGGCTGCCGCGGCGGCTTCCTCTTTGGAGGCCTCAACCATGCCCTGTACCTGCGCGA
TGTCGATGCGGTTGAACAGCGCCTTGAACGTGCCAACCTGATGGCTTGTCAGCGGCTGCG
CCAGGTTATCCCAGCGCAGTTCGGTTTGCAGAAAGGCTTCGGTGCGTTCAGTCAGCGACG
GCAGTACCGGTTTCAGGTAGGTCATCAGCACGCGGAACAGGTTGATGCCCATCGAGCAAA
TCGCCTGCAGGTCGGCGTCGCGGCCTTCCTGTTTGGCGACGACCCACGGCGCCTGTTCGT
CCACATAGCGGTTGGCGATATCCGCCAGCGCCATGATTTCGCGGATAGCCTTGCCGGACT
CACGGCTGCTGTAGGCATCGGCGATAGTCTGCGCCGCATCGATAAACGTCTGATACAGCG
CTGGATCCGCCAGTTGGCCCGCCAGTTGGCCGTCAAAACGCTTGTTGATGAAGCCGGCGT
TGCGTGAAGCCAGGTTGACCACCTTGTTGACGATGTCGGCGTTCACGCGCTGCACGAAGT
CTTCCAGATTGAGGTCAATGTCATCAATGCGCGACGAGAGCTTGGCGGCGTAGTAGTAAC
GCAGGCAGTCGGCGTCCAGATGTTTCAGATAGGTGTCGGCCTTGATGAAGGTGCCGCGCG
ATTTGGACATCTTGGCGCCGTTAACGGTCACATAGCCGTGCACGAACAGGTTGGTCGGCT
TGCGGAAACCGCTGCCTTCCAGCATCGCCGGCCAGAACAGGCTATGGAAGTAGACGATAT
CCTTGCCGATGAAGTGGTACAGTTCGGTGCTGGAGTCTTTACGCCAGAATTCATCGAAAT
TGATGTCGCTGCGTTTGTCGCACAGATTTTTGAACGACCCCATGTAGCCGATCGGCGCAT
CCAGCCAGACGTAGAAATATTTGCCCGGCGCGTCCGGCACTTCGAAGCCGAAATAGGGCG
CGTCACGGGTGATATCCCACTGTTGCAGCCCGGCGTCGAACCACTCCTGCATCTTGTTGG
CGACCTGCTCCTGCAACGCGCCGGAACGGGTCCAGCTTTGCAGCATGTCGCTGAACGCCG
GCAGGTCGAAGAAGAAGTGCTCGGATTCGCGCATTACCGGGGTAGCGCCGGACACCGCGG
ATTTCGGCTCGATCAGTTCGGTCGGGCTGTAGGTGGCGCCGCATACTTCACAGTTGTCGC
CATACTGGTCCGGCGCCTTGCATTTCGGGCAGGTGCCTTTCACAAAGCGATCCGGCAGGA
ACATGCTTTTTTCCGGGTCGAACAGCTGAGAAATGGTGCGGTTCTTGATAAAACCGTTTT
CCTTCAGCCGACGGTAAATCAACCCGGACAACTCGCGGTTCTCCTCGCTGTGCGTGGAGT
GGTAGTTGTCGTAGCTGATATTGAACCCGGCGAAATCCTGCTGGTGTTCCTGACTCACCG
TCGCAATCATTTGCTCCGGCGCCACGCCCATCTGCTGTGCTTTGAGCATGATCGGCGTGC
CGTGGGCGTCGTCCGCGCAAATAAAGTGGACCTGATTGCCGCGCATTCGCTGGTAACGGA
CCCAGATATCCGCCTGAATGTGTTCGAGCATGTGGCCAAGGTGGATCGGACCGTTAGCAT
AAGGCAGCGCGCACGTTACCAAAATTTTGTTTGCGACTTGAGTCATAGTGGGGAACTTGC
TTGTTGGTTGGTGAATGAATTAAGAAGGAGTCCTGATGTTACCCCATCGCGCCTTGATGC
GTAAACCTTGGGGCGAGGCGGGCTCCAACAAAACCCGCTCTTCCGGCGTTAATCGCGGGA
AGGCAAGGTTTGAGTGGCGTCGGGTGAGAGGCGGTTCCCCCATTCGGGGCGCCGTTTTTT
CAGCGCCGGGACATTGGCGATACACCCACGCGCGGGCGTTCTGCTATGCTAGGGCCGCTT
TTATAACAACTTTAATTTCAACTCAAGGAGCCGGGATGAACGATAAACTCCCTGCGCAAA
ACCCCGAGATGTTGCGCGCCATGGTGAACGGCGTGCTGTCCTCCTTTACGCACCCGACGC
TGAAAAATAACCTGACCACGCTTAATGCGCTGCACCATTGCGCGCTGCTGGACGATGTAC
TGCATATTGAACTGACCATGCCGTTTGTCTGGCTGAGCGGTCTGACGGATCTGAAAGACA
GCGTCAGCGAAGAATTGCTGCGCCTGTGCGGTGCCCGTGAAGTGGAATGGCGGTTGACCC
ATAACATCGCCACGCTGCGCCGCGTCAACAATCAGGCGGGCGTCAACGGTGTGAAGAACA
TTATCGCCGTCAGTTCCGGCAAGGGCGGCGTCGGGAAGTCCAGCACTGCGGTGAATATGG
CGCTGGCGCTGGCGGCCGAAGGGGCCAGCGTCGGTATTCTGGACGCCGATATCTATGGGC
CGTCTATCCCCACCATGCTGGGCGCGGCCAGCGAGCGACCGACCTCGCCGGACGGGCAGC
ACATGGCGCCGATCATGGCGCACGGTCTTGCCACCAACTCTATCGGCTATCTGGTTACCG
ACGATAACGCCATGGTGTGGCGCGGGCCGATGGCCAGCAAGGCGCTGCTGCAACTGTTGC
AGGACACGCTGTGGCCGGATCTGGATTATCTGGTGCTGGACATGCCGCCGGGCACCGGCG
ACATCCAGCTCACGCTGGCGCAGAACGTGCCGGTCACCGGCGCGGTGGTGGTGACCACCC
CGCAGGATATCGCGCTGGTGGATGCGATGAAGGGCATCGTGATGTTCGAGAAGGTGAAGG
TGCCGGTGCTGGGCATCGTGGAGAACATGAGCGTGCATATCTGCAGCAACTGCGGTCATC
TGGAGCCGATTTTCGGCACCGGCGGCGCGCAGAAACTGGCGGAAAAATACCACTGTGCCT
TGCTGGGCCAGTTGCCGCTGCACATTTCGCTACGCGAAGACCTGGATCGTGGCGAACCGA
CCGTGGTCAGCCAGCCGGACAGTGAGTTCACCCAGTTGTACCGCGAACTGGCGGGGCAGG
TGGCGGCCCAACTGTACTGGCAGGGAGAGGTGATCCCGACGGAGATCGCGTTCCGCGCGG
TGTGATCTCGCCTGGCGGATACCGTGATTCAGTGCGGTATCCGTTGTCTTTGGCATCTGA
CGGCATGTGGCGGTCAGATGCGGTGTGTACTCATAGCATAAGCCCGCGTAATGCTGGCGC
GAATCGTGCTAACTCCCTATAATTGCCGCGTCCAGACACCTCAGGCTGTGTCCCGCAATG
AATTATGCATGCTGCTGATGGCTATCCTTCGGCGCAACCCGGCGCAAGCCGCGTCCGAAC
AGTCTGGTATGTCCCCCTCCTTATTTTTTTTGTTAATCAGGTCTTTATTGCCATGACTGA
TAAGTCTCGCCACTGTGTCATCATCGGGATTGCCGGCGCGTCCGCATCCGGAAAAAGTCT
TATTGCCAGCACCCTGTACCGCGAATTGCGCGATCAGGTGGGTGATGAACACATTGGCGT
CATCCCGGAAGACAGCTACTACAAGGATCAATCCCACCTGACCATGGAAGAACGGGTCAA
AACCAACTACGACCACCCCAGCGCCATGGATCACAGCCTGCTGCTGCAACACCTGCAGAT
GCTCAAGGCCGGCCAGCCGATTGAATTGCCGCAGTACAGCTATGTGCAGCACACCCGCTT
GCAGGAAACGGTGCATCTGGCGCCGAAGAAGGTGATTATCCTGGAAGGCATTCTGCTGTT
GACCGACGCCCGGCTGCGAGAGGAAATGAATTTCTCCATTTTTGTCGATACCCCGCTGGA
TATCTGCCTGATGCGTCGTATGCGCCGCGATGTAAACGAACGCGGCCGCTCGATGGACTC
CGTGATGGAACAATATAAGAAAACGGTGCGTCCGATGTTCCTGCAGTTCATCGAACCGTC
CAAGCAATATGCGGACATCATCGTGCCGCGCGGCGGCAAGAACCGCATCGCCATTGATAT
TCTTAAGGCGAAAATCAGCCAGTTCTTTGAGTAGGCTGTACGTTGAGAAAACCCTGAAGC
AGGTGGAACCGGCATGGCATTTCCGGCGCTGCTGTGGCAGTTTGATCACCTGCGAGAGTC
TGACTGGAGAAGATGATGAGACTGTGCGACCGTGATATTGAAACCTGGCTGGACGACGGC
CGGTTGTCGATTACGCCGCGCCCCCCGATCGAGCGGATTAACGGCGCCACGGTGGACGTG
CGGCTGGGTAATCAGTTTCGGGTGTTTAGCGGTCATACCGCGCCGTTCATTGATCTGAGC
GGGCCGAAGGACGAGGTTAGCGCCGCGCTGGATCGGGTGATGAGCGATGAAATCAATCTG
GCGGAAGGCGACGCGTTTTTCCTGCATCCGGGAGAACTGGCGCTGGCGGTGACGCTGGAG
TCGGTGACGCTGCCGGATAATCTGGTCGGCTGGCTGGACGGCCGCTCTTCGCTGGCGCGT
TTAGGGCTGATGGTGCATGTGACCGCCCACCGCATCGATCCGGGATGGCAGGGGGGCATC
GTGCTGGAGTTCTACAACTCGGGCAAACTGCCGCTGGCGCTGCGTCCTGGTATGATCATC
GGCGCGCTGAGTTTCGAACCGCTTTCCGGTCCCGCCGCGCGTCCGTATAACCGACGTGAA
GACGCGAAATACAAGGACCAGCAGGGCGCGGTGGCAAGTCGGATTGACAAAGACTAGCTG
GGCCGGGTACGACAGCGAATGAGGATGGCATGAGAAGACTGTTTACCGCGCTGGTGATTC
TGCTGGTGGTGCTGGCGGCAGGCATGACGGCGCTGGTGGTGTTGATTAACCCGAACGATT
TCCGGGCCTATATGGTACGGCAGGTCGAGGCGCGCACTGGTTACCGGCTGAATCTGGATG
GCGACTTGCGCTGGCATGTCTGGCCGCAACTGAGCATTTTGTCCGGCAACCTGTCGGTGA
GCGCGCCGGGCGCGGCCGCACCACTGATCAGCGCTGAGAATATGCGGCTGGACGTGAAAC
TCTGGCCGTTGTTGTCGCATCAGTTGGAAGTGAAACAGGTGATGCTCAAAGGCGCGGTGA
TTCGCCTGACGTCCGACAGCGACGCGCGGGCGGCCGGTCCGGTGCCGATTGCGCCGGGCG
GGACATCGTCGCCTGAGCCGGAGACCCCGTGGCGTTTTGATATCAACCGGGTTGACGTGG
CCGACAGCCTGCTGGTGTTCCAGCGCGGAAACGCGCCGGTTCTGAATGTTCGCGACATCA
ACCTGACGATGGAAAGCGACAGTGCCCGGCAGGTGCGGGTGTCGCTCTCCAGCCGTTTCA
ACCGCGACCAACGTGACTTGTCGTTCTCGCTTAACGCCATGCTGAACATGCAGAACTACC
CGCAGCAGATCGGCGCCGATGTCGGAAGCGTCAGTTACCAGTTGCAGGGCGCGGGGCTGC
CGACAGAGGGCATCAGCGGTAAAGGGACGCTTCGAGGCAGTTATCAGCGTCAGCCGGAGA
AACTGACCATCAGCCAGTTTGCCCTGAGCGCCAATAGCAGCCAACTGAATGGTTCGTTAT
CCACCACCTTCGGCGCCACGCCGGAGTATGTGCTGGATCTGCAATCGGAAAAACTGGATC
TGGACGCGTTGCTGGGGCTGACGCACGCCGCCTCGTCGAGCGACGGCGGCGACAAAACGG
TAATAGCCAAACCGGTGTTTTCGCATGATCAGCCGCCGGAACCTTATCAGGGGCTGCGTA
GCTCGATTGCCAACGTGTCGGTGGCCGCTAATACGCTGATTTACCGCGGTATGACGGTCA
ACCAGTTTACCCTGCGGGGCAGCAATCAGCGCGGCAAGGTCCGGGTCACTGACTTTAGCG
GTCAGGTGGGGGAAGGGCGTTTCTCATTGCCGGGGTCGATGGATGTGGGGGCGTCGCCGG
CTATCACTATTCAGCCCACGCTGAAAGCGATGGAGCTGTCGACGTTGCTGCCGCTGTTCG
GCCTGCCTGACGGCTTGCAGGGCAAACTCAGCCTGCAAGGACGGCTGAGCGGCGACGAGT
TGTCGCGGCAAGCGCTGCTCTCACAATGGCGGGGAACGGCGTCGGTGCAGTTCGACCAGT
TGCGGCTGTCGGGGCTGAACGTCCAGCAGTTGATCCAGCAGGCGGCGGCGCGCAGCAACA
GCGGCGTTCAGACGCCGGACGACTACGCCCGCTACACCGACATTCGGCAGATGAGCGGCG
ACGCGACGCTCAACGCCGGCAAACTGGATTTGCAGTCATTAGCCGGGCAGTCCGAGGCGT
TGACGGTGAACGGTGACGGTCAGTTCGACTTACCCGCCCAGCGTTGCGATATCAATCTGG
ATGTGCGCATAACGCAAGGGTGGAAAGGGGATAGCCAACTGGTGCAACTGCTGCAGGATA
CCGCTATTCCGTTCCGTCTGTACGGCGAATTCGGCAACCTGAACTACCAGTTGCAGGTCG
AACAGTTGCTGCGTAAGCGGCTACAGGACGAGATGAAAAAACGCCTGAATGACTGGGCTG
AGAAAAATCAGCCGGCCTCCAAAACCCCGGCGACGGGCATGTGACGCGCATCAGGTGTTT
TCAGTGAAACAACAAAGGCGGCCGAGGCCGCCTTTGTTGTGCCCGCGTGCGGGTTGATGC
GCTGCGGGGCTTACACCTCATAGTCCGGTTGCGGATGGGGTTCAGGGATGATCAACACCT
TCACGATGCGGTGGCTTTCCACGGTCAGCACCTGGAACAGGGCATTGTCGATACGCACCT
CATCGCCCTCCTGCGGGATTTTCTGCGCATACTCCATCAGTAAGCCGGCCAGCGTGTGGT
ATTCGCGCTTTTCGTTCAGTTGCAGCGGGATATACATCAGTAAATCTTCGACCGGCAGAT
AGCCGTTGGCGGTCAGGGTGCCGTCTTCGTTTTCCTGAATATCATGGCGGGCGTCCAGCT
CTTCCCCTTCCAGCGGCAGATTGCCGGCGATGGTTTCCATGACATCGCTTAGCGTGACAA
TCCCTTCGACCGAGCCGAACTCGTCGGCCACAAAGGCAAAGTGCGTGTGCGCCTCACGGA
ACTGTTCCAGCGCGGACAGCAGCGACAATTGCTCCGGAAACACCAGCGGCTGGCGGATCA
GCGCGCGCAGATTCAGCGCTTGCCCGTGCAACTGCTGACGCAGCAGATCGATCAGGTGCA
CCACGCCCAGCGGTTCGCTGGATACGTGGCTGTCGAACATCACCAGCCGGGTGTGCTGGT
TTTTTTCCATCAGTTCGTGGAAGTCCACCGGGTCGATGTTGACGTCCACGTGTTCGATAT
CGTGGCGGATGGTCATGATGCTGCTGACTGAACGCTGCGACATGCCGAGCACGCGCTCGA
TCATGCGCTGTTCCTGCTGGTTGAACACCGGCTGGCCGGTGCTGCCGGTGTTATCCGCCA
CCCGGTCGGCGGCCTGTTTGTCCAGCTCTGCTTCCTCATGCTCGCCGCGCAGCAATCGCA
ATACCGCTTCCGCCGTACGCTGGCGTAACGGGGTCGATGAAGAGAGAAAACGTCGGCGGT
TGAACTGCGCCAACTGGTTGAGCATCTCGATCATGACTGAGAAACCGATGGCAGCGTAAA
GGTAACCTTTGGGAACCGGGTAGCCGAAAGCATCCGCCACCAGGCTGAAGCCGATCATCA
GCAGGAAGCTCAGACACAGGATCACAATGGTGGGGTGGGCATTGACGAAGCGCGTCAGAG
GCTTGCTGGCCAGCAGCATCAGACCGATGGCAATGGTGACCGCCGCCATCATCACCGGCA
GGTGTTCGGTCATACCGACCGCGGTAATCACCGAATCCAGCGAGAATATGGCGTCCAGCA
CCACAATCTGAGCGACCACCGGCCAGAAACGCGCACCCTTGCGTTGGGTTTGCTGCGCCT
GATCTTTGCCTTCCAGCCGTTCATTCAACTCCACTGTGGCTTTGAACAGCAGGAATAGGC
CGCCCACCAGCATAATCAGGTCACGCGCGCTGAACGGGTGCCCGTAAACGGTAAACAACG
GGTGGGTTAGCGAGACCAGCCAGGAGATGGACGACAGCAGTACAAATCGCATCAGCAAGG
CCAGCAATAACCCGACAACTCGCGCCCGATCCCGGGATTTTTCCGGTAACTTCTCCGCCA
GAATGGCGATAAAGACCAGGTTGTCGATACCCAATACCAGTTCCAGAACCACCAGTGTGG
CCAGACCGGCCCAAATTGTTGGATCAGCGATCCATTCCATAGGCTGAATTCACCTTTTTC
TTTATCAGGTTGGTATTCGCATAGCGTATCAGGCGTTGCGTCGCTCAACCATAACGCGAC
CGATCGTGATTGACTGATATCAAATTGCGGGGTGTCGATACCCGCCTTTTCTGCGTGAGT
GAGATCACAGGATTTTCAGCAAGATGGAAAGCATTGCAGTACGTTTTGAGAAATCAAAAA
ACCACTGATCAGGTTAAAAAATAACCTATTCCATTAAGGCGATGCATTATATGCCAAATC
AGAGAGGCAAGCAGGAAATTAGCCTATTCCCTGGCTATTTAATAAGCTCATTAATGCGTT
AACAAAATTATTATATGAAAATGAAATATTTATTAAGATGTCTCTGATATACATAACTTT
CTGTTTATTAATGATAAAAATATCTTTGTTCATAAGAAAAACTGCATGGAATGTTAGTAT
TTTTCCGAAAAAAAACACTGGGAAGATATTTGTCTTGTTATAAGCAAATATTTTTTACTA
CTCTCCGGTATGGCGATATTGACACATCTTTAAAAATATTTAATTCGAAACTTTAGTGTC
ATTAATGTTTTTGCAAGCCATTTTTACGAGTCAGTTATGACGAGTCACAGCAATAGCTGG
GCAAGTTTGAAACGAAAACGGGACAGCGAGTTGGTAGCTACGAGCCAAGGGCGGTAGCGT
ACCTGACGCGATTCACCCGACAGCCGCAAGCGGCGTTTCAGACTATGCCCTCCAGGACGT
TGAAACCGTTCAGCCGCCGGTATTCAGGCCTTTCAGCCTGTTTGACGGTGAGCGAAACGG
CCGCGATGTCAACGGATCCACACGTGAATTCCTGACGTGTGGGCTGTCTGTTACTCACTT
GACTGAAAGGCGATGCAAAGGATGTTAAACCCGACACTGACGTTCAGACCGCTGGCACAA
CCCGCGGCATTCCCCCTGACCGGCGCTTCGCCTGCGCCCGAGTCGTCTTTTTTTGCCCGC
AGCAACGTTTTTGCTCGCAGCAGCGGCAATTTTTCTCACAGCAACGACGATTTTTCTCAC
AGCAACGGCAATGTAACCGCGCAGCCTGACAAAACGGCTCGCCATCAACCGTCCCGCGCT
GACGTCATTCCCCTTTTCCACATCAAAACGCATGCCTATGGCTCGCGACGGCCTGGCTTG
GCCCCAATCTGGGCGGCAAGCAGTGAATCGCGTTCCGGCCAGAGATTTATCACCTTAAAC
AACGCGTTACTTATTCCGGCTTGAATATTTAAGCGGTGATGAAAGTAATTTTGGTTATAA
GTCTTTAGGTTTTTGGGGCGGGGTGAAAACATTTTCAAGCAAATCATTCAGGATCAACGC
ATTGCAGAACGACCTTGGATCGTCCAATGCGCTATCGATCGGGCAGTACCGCTCTTTGTT
TCTCACTTTACTGAAAAGCGATGGCATAAAGGATGTTAAAACCAACACTGAAAGTTATAC
CGCTGATGTTGTCGGCGACATTCCTGGCTGGCTGTACGCTGGTGCCAGGTACGCACCTTT
CTACCAGTGGAAAAGAGGTCGTAGAACAACCGGATGATGATTTCAACATCAATAAACTGG
TCAATATTTATCCTGTCACCCCGCTGCTGATAGAGAAAATACGCCTGCGACCGGCGATTG
CCCAGAATAACCCTTCGCTGGATGCGGAGCTGAAACGCTACGAATACCGTATTGGCATCG
GCGATGTTTTGATGGTGACCGTCTGGGATCACCCGGAACTGACCACGCCGGCGGGGACTT
ACCGCACCGCCGCTGATACCGGTAACTGGGTTCACTCGGACGGCACCATTTTTTACCCCT
ACATCGGCAAGATCCGCGTGGTGGACAAAACCTTGACCGAGGTCCGCGACGAAATCATGC
GTCGCCTGGCGCAGTACATCGAATCGCCGCAGGTGGAAGTGAGCATTGCCGCGTTCCGCT
CGCAGAAAGCCTATGTGACCGGGGAAGTGGTGCGTTCGGGTCAGCAGCCTATCTCCAACG
TGCCGTTGACCATTCTGGACGCGATTAACAATGCGGGTGGGCTGAGCGAGTTTGCCGACT
GGCGCAATCTGGTGCTGACGCATAACGGTAAAGATGAACGAATTTCCCTGCAGGCGCTGA
TGCAGAACGGCGATCTGTCCCAGAACCGCCTGCTGTACCCCGGCGACATCCTGTTCGTGC
CGCGCAACGATGACCTGAAAGTGTTCGTGATGGGGGAAGTGAACAAGCAGTCCACCCTCA
AGATGGACCGCAGCGGCATGACGTTGACCGAGGCGTTGGGCAGTGCGGAAGGGATAAACC
AGATGGTGGCCGACGCCACCGGCGTGTTTGTCATCCGCCCGCTGCGCGGTACGCAAGGGC
CGAAGCTGGCCAACATTTATCAGCTCAATACCAAAGACGCTACCGCGTTGGTGATGGGCT
CCGAATTCCCGCTGCAACCGTATGACGTGGTGTATGTCACCTCGGCGCCGATAGCGCGTT
GGAATCGCCTGATTTCGCAACTGGTGCCGACCATCAGCGGGTTTAACGACCTGAGCGAAG
GCAGTCTGCGCGTTCGTACCTGGCCGTAGCCGTAGGGGGACGTGTCGATGTTCAACAGTA
TTCTTGTTATTTGCGAGGGCAATATCTGTCGCTCACCGACCGGCGAACGCCTGTTACAGC
AGGCATTGCCGGGGAAAACGGTGGTCTCCGCCGGCTGGCGGGCGATGGCTGGAAAACCTG
CCGATGAAACGGCCAGCCTGGTGGCCGCCGATCATGGTCTGTCGTTGGACGGGCATGTCG
CGCGCCAGTTGACCGGATCGCTATGCCGGCATTACGACCTGATTCTGGTGATGGAAAAGG
CGCACATTGATGCCGTGTGCCGTTTCTCGCCGGAAGTGCGTGGGAAAACGCTGCTGTTCG
GGCACTGGCTTAACCAGCAGGAGATTACCGACCCTTACCGCAAGAGCCGGGAAGCCTTTG
AGTTTGTGTATACCCAACTTGAACAATCTGCCCGCAAGTGGGCGCAGGCGCTGAGCCGTT
AACCAGTCAGGGATTACGATGTCAGAGAGAATTGCCGTGAAAACATCTGAAGCGGACAAG
GCGGATGAAATTGACCTGGGACGTTTACTGGGGACCGTGCTGGATCACCGCTGGCTGATT
ATCAGCATCACCACCATCTTTACCATGCTGGGCATCCTGTATGCGCTGCTGGCGACGCCG
GTGTATCAGGCGGATGCGATGGTGCAGGTGGAACAGAACGTCAGCGATTCGCTAATGAAC
GATATTTCCAAGGTCTTGCCGGATACCAAGCCGCAGTCCGCACCTGAAGTCGAACTGCTC
CGCTCCCGTATGGTGGTGGGGAAGACCGTGCAGGATCTGGGACTGGATACCGAGGTGGAG
CAGCAGTATTTCCCGCTGGTGGGCAAAGGTATCGCCCGTCTGAAGGATGAAGAGCCCGCC
CGGATCGCCGTCTCCCGGTTGTCGGTGCCGGACAGTTGGCTGGATGAAAAAATAACCGTG
GCCATCCAGGACGGGGGTAAATATCGCTTTACCGCCGGTAAGGACGCCGAGTTTACCGGC
AGTATCGGGCAACTGGAGTCTCACGGCGGTTTCAGTCTGCTGATCAGCGACACCAACGCC
GTAGCGGGAACGGTGTTTTCGGTCAGGAAAAAGAACATGCTGACCGCGATCAACGACATT
CTGAGCGAACTGGCGGTGGCGGATAAAGGCAAGGATACCGGTGTACTGCAACTGACGCTG
GAAGGTAGCGATCCGGCGCTGGTGAAAAAGACGTTGGCCAGCATTAGCGACAACTACCTG
CAACAGAATGTGGACCGTAAGTCGGAAGAAGCGGCCAGAAGCCTGATGTTCCTGAAAGAA
CAGCTGCCGCTGGTGCGTACCTCGCTGGAGACAGCGGAAGACAAGCTGAATAAGTACCGC
CAGCAGAAAGATTCGGTGGATCTGTCGCTGGAAGCCAAATCGGTGCTGGACACGATAGTG
GATGTCGAATCTCAGCTCAACCAGCTGACTTTTCATGAGGCGGAAATCTCCAAACTGTAT
ACCCGCGAGCATCCCGCCTACCGGGCGTTACTGGAGAAACGCGGCACGCTGGAAAAGGAA
CGCGACAACCTGAATCGGCGCGTCAGCGGCATGCCGAAAACCCAGCAGGAAATAGTACGG
CTGACGCGGGATGTGAACGTCGGGCAGGAAGTGTATGTCCAGTTGATGAATAAGCAGCAG
GAGCTGAGCATCAACAAGGCCAGTACCGTCGGTAACGTGCGCATCATCGACCAGGCCGTG
GTCCAGCTTAAACCGGTGAAACCGAGAAAAACGCTGGTGATTCTGCTGGCTGCTATGTTG
GGCGGGGTGGCCTCCGTCGGGTTCGTGTTGCTGAAAACCCTGTTGCACCGCGGTATCGAA
AGCCCGGAACAGCTGGAAGAGCTGGGTATTAATGTGTACGCCAGCGTGCCCTTGTCGGAA
TGGCAACAGAAGAAAGATCGGGAGTTCGTCGGCAAGAACCGCAAACGCAATACCCGCTCT
GATTCTCTGCTGGCGGTGGGCAATCCGGCCGACCTGGCGATCGAGGCTATTCGCAGCCTG
CGCACCAGCCTGCATTTCGCCATGATGGAAGCGAAAAACAATGTCCTGATGATCTCCGGC
GCCAGTCCGGGGATCGGCAAGTCCTTCGTCAGCGCCAACCTGGGGGCGGTGATTGCCCAG
GCCGGGCAGCGGGTGTTGATCGTCGACTGCGATATGCGCAAGGGCTATGCCCACCATCTG
ATGGACGCCACCCCGGAACGCGGCATGTCGGACATCCTGTCCGGGCAGATCGAGACGCAG
CAGGCGCTGCGCTCTACCGCGGTGGAAAATTTGTTTTTTATCCCGCGCGGCCAGATCCCG
CCCAATCCGTCGGAGCTGCTGATGCACAGCAACTTTACCGCGTTTGTCGACTGGGCCGTC
CGTCAGTTCGATATCGTGCTGCTGGACACGCCGCCGATTCTGGCGGTGACCGACGCGGCG
ATTATCAGCCGACAGGCTGGGACATCGTTGCTGGTGGCGCGGTTTGAGATGAACACGCCG
AAAGAGGTAGAGATCAGTATTCGACGCTTTGAGCAGAATGGCACGCCGATCAAAGGGGTG
ATCCTGAATGCGGTGATTCGCCGGGCGTTGAGTTACTACAGCTATGGATATGACTCCTAT
CAGTACTCTTACGGGGCAGATAAAAACTAGCTCCGTGGATGAATAGAAGAAGAGAAGAAA
CAGGTAGTGGAAACAGACAGGTAGTGGAAACAGACAGGTAGTGGAAACAGATAGGTAGTA
GATACAGACAGTGGAAGTAGCTGTAGAGATAGCTGGTGTTATGCCGGAGTGCACGCCAGC
GGTATCTCTGCCCTCGGGGAGGGCGTGCTGGTCCATTCCGCAGAGGCGGCAATGGGTCCC
TGAATATAAAGATTAAAAACAAGGATAGATAATATGAAAATCATGATTATCAATACCTTA
TATCACCCTTATAAAGTGGGTGGGGCTGAAGTCTCGGTCCAGCTTCTGGCCGAAACGCTG
GTGCAACGTGGACACCAGGTTCAGGTGCTGTGCCTGACGCCTGATCCGCAGCGCAGCGAG
CAGGTAATTAACGGCGTGTCGGTATGTTATCTGCCGCTGGCGAACAGCTACTGGCCGTTT
GATGGTCAGAAGCACTCTTCCAGCCAGAAAATACGCTGGCACCTGAAGGACTACTACAAC
CGTGATATGCGCATGGTTGTGATGCACGAAATTCAGGCTTTTTCGCCCGATATCGTGCAC
ACCAATAACATTGCCGGGTTCTCTGTGTCGGTCTGGTCGGCGGCGAAAGCCTGCGGGGTG
AAAATTCTGCATACCAGCCGGGATTACTACCTGTTTCACCATAACTCGACCCTGTTTTCC
GCCGGTCAGAATCAGGATCCCGATGCTGCGGGTATTCGCCTGATGTCGGCGATGAAAAAA
CGGTTCAGTCGTCTGGTGGATGGTTATGTCGGCATCAGCCAGTTTATCTGCGAGATGCAC
CGGGAGGCCGGGTTCTTCCCCAATGCGCACCATGCGTTTATTTACAACACGGTGCCGGCG
GTGGACGACGACGGGGAGCGTGAACCGGTTGAAGACGATGTCAGGCGGATCGGTTTTATC
GGCAAGTTTTCGCCGGAGAAGGGGTTCGATGACTTTTGCGCGCTGGCCCGACACTACCGC
AACCGCTCCGGCTATGTTTTTTATGCCGCGGGCCGCATCACGCAGGATAACCCGCTGGTG
GAGGAAGCGCGCCAGAGCGGAGTGATACTGCTGGGGTTTGTCAGCCTGGAAGACTTCATG
CGGCGGGTGGATGTGGTGGTGCTGCCGATCAAGTGGCATGAGCCGTTCGGCCGGGTGGTG
GTGGAAAGTATCTTCCATGGAAAAGTGGTGCTGACCAACCGCATGGGGGGCGTCGGCGAA
CTGGCCGCGTTGTTGCCGAACATCTATTTCATGGAAGAGACCTCGGTGGATGAGGAAGTG
GAAAAGCACGCCGAACCGCTTTGTCCCGACATGCTGGCACATTTTACCCCCGACCGGGTC
GCGCAGGAGTACGAGCAGGCCTACAACAATGTGCTCGCGCTTAATACGCAACGGGGTTGA
TTGACGCAAACCCGTCGATTAGGGCGCGATGCTTTGCTTGTCGGCGGGGGGCAGAAAAAG
GGAAACGCATAAAGTTGCACGGGTAATAACGGTGCCGCCATCAAGGATGTTGTCCTTAAC
ACATTGCTTTATATGCTCTGGGTTAGTACGGCTATGGTTATGATTTATAAAACTATTTTC
TTGATGCGGAGCGTGGCGGCTCATGCCGTCTGGTGTCGGAATAAGGCACCCCGTATTTGC
CGGGGACAACTCTATATGCGAATTCTGATTATCAACACCTTGTACCACCCGCACAAGGTG
GGTGGGGCTGAAGTGTCCGTGCAGTTGATGGCGGAAGCGCTGGTGCGGCGACAGCATCAG
GTGCAGGTACTGTGCCTGACGCCGGAAAAGCATCGCAGTGAAACGGTCATTAATGGCGTT
GCCGTGTGCTATGTGCCGCTGGCCAACTGCTACTGGCCATTTGATGGCGAAAAAAAGTCT
TTCTTCCAGAAAATACGCTGGCACCTGAAAGATTACTACAACGTGGATATGCGTACCGCC
GCGATGGAGGTTATCCGGACCTTCTCGCCGGATCTGGTGCATACCAACAATATCGCCGGA
TTTTCCGTGTCGGTCTGGTCAGCGGCGAAAGCCTGCGGGGTGAAAATCTTACATACCAGC
CGGGATTACTACCTGTTTCATCACAATGTGACTCTGTTTCACCGGGGGCAGAATCAGGAC
CCGGCATCCGTGGGCATTCGTCTGATGTCCTGGTTGAAAAGGCGGTGCAGCCATCTGGTG
GACGGCTATGTCGGCATCAGCCGGTTTATTTTCGAGTTGCATCGCAACGCGGGGTTTTTC
CCCCAGGTATACCACTCGTTTATTTATGACATCGTGCTGGAAGCCAGTCAGACGCCGGAG
CCAGCGACGGTGGGCGACGTCGGTAAGGCGGTCAGGCGCATCGGTTTTATCGGCAAGCTG
GCGGTGGAGAAGGGGTTTGATGATTTCTGCGTATTGGCCCGGCATTACCGCGATCGTCCG
GGGTATGCCTTTTATGCCGCAGGCCGTATCACGCAGGATAACCCGCTGGTAAAGGAAGCC
CGGGACAGCGGTGTGACGCTGCTGGGGTTTGTTAGCCTGGAAGACTTCATGCAGCAGGTG
GATGTGGTGGTGCTGCCGGTGAAATGGCATGAGCCGTTCGGCCGGGTAGTAGTGGAAAGC
ATCTTTTATGGAAAAGTGGTGCTGACTAACCGAATGGGGGCGGTCAGCGAATTATCGTCC
CTGCTGCCGAATGTCTATTTTATGGAAGAGTGCTCGCTCGAAGAGGTTATCGATAAACAT
ATCGAACCACTCGGCCCCGAAACATTACATGCTTTTACACCTGATGCTATCGCTGGGGAA
TTTGAAAAGGTCTATATGAAAATGCTTATACCCGAAAGCCGACGGCACGATTTATCGCCT
GCGGAATATAAAGAGTAATAAAAAAATAAAGAATACGGTTTTTAGATTGGCTGGTTTTTG
GAAAAAAGGAATCCGGAAACAATCACTATCTTTTATTTAAACGGTTACACCATTCGGTGT
AACCGGAAGGGGATGTCATTCATGTATGTAAATACACGTAATTTGCTGGGGCATACTACC
GGCGTGCAACGCTATACCAGGAAGATTATTGATTATATTTCCACTGTCGGCGTCAGGGTG
GCATCAATACAGCCTGATAATATTATTTATGGCATGAAAGGACATTTATGGGAGCAATTT
TCCCTGCCGCGGAAAATTGCCTCACGGGAAATATTGTGGTCACCCTGTAATACCGGGCCG
CTGCTGATTAAAAAACAGATTGTCACTATTCACGACACCGTGCCTTTTGATCATCCGGAA
TGGCTGAATAAGAAATTCGTCGCCTGGTATCAATTCATGCAGCCACGGCTGGCGAAAAAG
GTGGAGCACATCATCACCATCTCCGAATTTTCCAAGGAACGCATCATGCACCATTTACGT
GTGCCGGAGAGCAAGGTTTCGGTGATTTACAACGGTGTGGACGTGCTACAGCCGGATGCC
GGCGGGAGTGCCACGGAAAAAAATGCGTCGGTGGTGGACGGCGACTACCTGCTGTCGGTG
GGTTCGCTGGAGCCACGAAAGAATATTCCCCGATTAATCAACGCATTTTTGCGTTTCAGG
CAGGAAAGCGGTTCCGACATCCGGCTGGTGATTGTGGGTAAGAAAGGCGTATCGCGGGTC
TTCGGGGATGACGGCGCCGAAGCACTGGTCGACAGCGATGCGGTGATTTTTACCGGCCAT
GTCAGCGATGAGGCGCTGGTGAGCCTGTACCAGCATGCGCGCGGCTTCTGCTACCCCTCG
ATGTACGAAGGGTTTGGTCTGCCGCCGCTGGAAGCGATGTGCTACGGGCTACCGGTGCTG
ACCAGCAACACCACGTCAATGAAGGAGTTGTGCGAACAGCGGGCGATTCTGGTCGATCCG
CTGTCGGTGGAGTCCATCGCCGAGGGGATTCACCAACTGGTGACCGGTCAGGGCCCGGCT
GGCATGCAGAAAAAGGGCGAGGCGTTCGCCCAATCGCTGACATGGAAACAGTGTGCATCT
GAAACGCTACGCGTATTGGGACACTGACGCCGACACGCTGTGTAGCGACATCGACGACTG
TTTTTTCACTTTTCAGGTGTGCAAGAGAATCGAATATGAAAGTCAATTTTGTGGTTCCGG
TTTATAACGGCGGTGAAATCTGGGAACAATGCGCGGCGTCGCTGCATGCCTGCCTGACCG
CCGAAAAACTGCCGTCGCAGCAGGTGCTGGTGATTGATTCGTCGTCGCGCGACAACTCGC
GTGAGGTGGCCGCGCGCTACGGTTTCCGGTGTCACACCATTACGTCCGCCGAATTCAACC
ACGGCGGCACGCGTAATCTCGGTGTGGCAATGAGTGACGGCGACGTGGTGGTATTTCTGA
CCCAGGACGCCATTCCCCAGCACCGTTTTATTCGTGAGTTGTTGTCGGCGTTTGAGGACG
AGCGGGTGGCGGTGGCTTACGGCCGTCAGTTGCCGCACGACGACGCCAACCCGCTGGCCT
GCCATGCGCGCCGCTTCAATTACAGCACCCGCAGTCATGTATTGGGGCTGATGGACAAGC
CGCACTATGGCATCAAGACGGTGTTTACCTCCAACTCGTTTGCGGCTTATCGGGCGAAAA
CCTTTCATGAGCTGGGCGGATTTCCGTCCAATACCATTCTCAGCGAGGATATGCATCTGG
CGGCTCAGGCGGTGCTGGCCGGATACCGGGTGGCGTATGTGGCGGATGCGGCGGTCAAAC
ATTCGCACAACTATACGCCGGTGGAGGAATTCAAGCGTTATTTTGATATCGGTGTATTTC
ACTGTGACGAAAAATGGATTAGGGAGGAATTTGGCGGTGCCGGCGGCGAAGGAAAGCGAT
TTATTTTTTCTGAGCTCCGCTATCTAATGAAAGAAAATAACTATCTGTGGATCCCTCGTG
CTTGCGTGCACAATGCCCTGAAGATCGCAGGATATAAATTGGGGCAACATTATCGAAAAA
TACCTCATGGCTTAATCAGGAAACTGAGTATGCATAAAAGATTCTGGCAATAACTTCTAC
TCGTACAGGTGAACGACTATGGTCAGGAAAAAAGAGAGTGTAATTTATGCTATTCCTTCG
CTGGTTTCAGTATTACAGCGTTTTTCTGATATGACTGTAATCTTTATCAGCGTACTGTTG
GCATGTCTGGTGACAAAAAAAGAGATATCGACGGCATCGTATTTGATCGCCTTAATCAGT
TTCTCTGTCTTCCAGCTGCTGGCAGGTTTTACCAATTTTTATCGTTCGTGGCGTGGTGTC
GGTATTTATACCGAAATTCGCACCCTGATTATTAATTGGGGTGTCAGCGTCACCTTCGGT
GCCGGTGTTTTATCTTTGGTGCCGAATCAATATATTGGTTATCATTTTCATGCGGTCTGG
TTTTTATTTACTGTGGCGGGATTCGTGATATCACGCACCCTGATTCGGGTAGTGGTGCAA
TATCTGCGAAAAATGGGTTACAACAAGGTCAACGTGGCGTTTATCGGCGCGCAACCCTCC
GGGCCTTATCTGGCGGAGAGCATCAAGCAGGCGCCCTGGATGGGGTTGAACATCCTTGGC
TATTTTTCCGAAAACAGCCAGTTCCAGTACAGCTATGAGCGCAATGGCGTGCGTTGTCTG
GGGAACGTGGAGGAACTGATTCGGCTGGCCCACAAAGGGGATCTGGACAAGATTTACGTC
TCGTTCTCGCTGCAGGAAGCGGAATTGATCAACCACCTGATGTCGGAACTGACGGATACC
ACCTGTACCGTGATGCTGGTGCCCGACATTCTGGCGTTCAACGTGTTGCAGTCGCGTAGC
GACATCATCAACGGTATTCCGGTGGTGTCGTTGTATGACTCGCCGATGAGCGGCGTGAAC
CGTCTGCTCAAACGTTTGGAAGACATTGTGACCGCGTCGATTATTACTGTGCTTATTTCC
CCGCTGTTATTGGGTATTGCGTTGCTGGTCAAATTGACCTCCAAAGGGCCGGTGATTTTC
CGGCAGAGACGTTACGGCATGGATGGCAAAGCGATAGAAGTGTGGAAATTCCGCAGTATG
ACGGTGATGGAGAACGGCGATACCGTGATCCAGGCCAGCAAGGGCGACAAGCGGGTGACG
CCGGTGGGCGCGTTTCTGCGCCGTACGTCGCTGGACGAGCTGCCGCAGTTCATCAATGTC
ATCCGCGGCGAAATGTCGATTGTCGGGCCGCGTCCGCACGCGGTGGCGCACAACGAACAG
TACCGTAAGCTGATAAAGGGGTACATGCTGCGGCACAAAATGAAGCCAGGGATCACCGGC
TGGGCGCAAATTAACGGTTGGCGCGGTGAAACCGATACTCTGGAGAAGATGGAAAGACGT
GTGGAATGCGATCTGTTCTATATCGAAAACTGGAGCGTCTGGCTGGATATCAAGATTATA
TTTTTGACAATCTTCAAAGGATTTGTGAGTAAATCCGCGTATTAACACATTTCTGAAAGG
TCACTATTCATGAATATTCTGGTAACGGGTGGGGCTGGGTTCATTGGTTCGGCCGTGGTG
CGTCATATCATTCAGCATACTCAGGACCGGGTAATGGTTGTGGATTGCCTGACTTATGCC
GGTAATCTGGCGTCGTTGAAAGAGGTGGCATCCGATCCCCGTTTTTTGTTTGAGAAAGTC
AACATCTGCGACCGGGCTGGGCTGGATCGGGTGTTTGCGACCTTTCAGCCGGATGCGGTA
ATGCATCTGGCGGCGGAAAGCCATGTCGATCGTTCCATCGACGGCCCTTCTGCTTTCATT
GAAACCAATATCACCGGGACTTACACCCTGCTGGAGGCGGCGCGGCAGTACTGGTTGGCG
CTGCCGGAGGCGAGCAGGGCGGCATTCCGCTTCCATCATATCTCCACCGATGAAGTGTAC
GGCGACTTGCACGGCACCGACGATTTGTTTACGGAAACCACGCCTTACGCGCCGAGCAGC
CCGTACTCCGCCTCCAAAGCCGCCAGCGATCATCTGGTGCGCGCCTGGTTGCGGACTTAC
GGCCTGCCGACGCTGGTGACCAACTGCTCCAACAACTACGGCCCGTATCATTTCCCGGAA
AAACTGATTCCGCTGATGATTCTCAACGCGCTGGAAGGCAAACCGCTGCCGGTTTACGGC
CAGGGCAACCAGATCCGCGACTGGCTATACGTCGAAGATCATGCCCGGGCGCTCTATACC
GTCGTGACCACCGGCGAGGTCGGGGAAACCTACAACATTGGCGGGCATAACGAACGGAAA
AACATTGAGGTGGTGAAAACCATCTGCGCCCTGCTGGATGAACTGCGGCCGGAGAAGCCG
GCAGGCATCCGCCACTACGACGAGCTGATCACCCATGTGACCGATCGGCCGGGGCACGAT
CTGCGTTATGCGATCGACGCGTCGAAAATCTACCGTGAACTGGGCTGGAAACCGCAGGAA
ACCTTCGAGTCCGGCATCCGCAAAACGGTGGAGTGGTATCTGGCGAACGAGGCTTGGTGG
CGCAGCGTTAAGGATGGCTCCTATACCGGTGAACGCTTAGGTTTAACCCTTTAATCGTAT
TTTTGTTAAGGAAAGTTCAATGAAAGGCATTGTACTGGCAGGCGGTTCAGGAACGCGACT
CTATCCGATTACCCGCGGGGTATCGAAGCAGCTGTTGCCTATTTACGACAAACCGATGAT
CTATTATCCGATTTCGGTACTGATGCTGGCCGGTATCCGGGACATTCTGATTATCTCGAC
CCCGGATGATCTGCCCGCCTATCGTCGGCTGCTGGGCAACGGCAGCCGGTTCGGCGTGAA
CCTCTTTTACGCCGAGCAGCCTTCGCCGGACGGCCTGGCGCAGGCGTTTCTGATCGGCGA
AACTTTTATCAACGGCGATCAGTGCGCGCTGGTGCTGGGCGACAACATCTTCTTCGGTCA
AAGCTTCGGTAAGAAGCTGGAAAACGTGGCCGCCCGCACCGAAGGCGCCACCGTCTTCGG
TTATCAGGTGATGGACCCCGAGCGCTTTGGCGTGGTGGAGTTTGACGACAACAATCAGGC
GATTTCGCTGGAAGAAAAACCCAGCAAACCGAAATCCAACTGGGCGGTGACCGGGCTCTA
TTTCTATGACCGTCACGTAGTGGAAATGGCCAAGCAGGTTAAACCCTCAGCGCGCGGCGA
ACTGGAAATCACCACGCTCAATGAGATGTATCTGCAGCAGGGCAACCTGAATGTGGAAGT
GCTGGGGCGCGGCTTTGCCTGGCTGGACACCGGCACCCACGACAGCCTGCTGGAGGCGTC
TCAGTTCATCAGCACCATCGAGAAGCGTCAGGGCTTCAAGGTCGCTTGTCTGGAGGAAAT
CGCGTTCCGCAAAGGCTGGCTGACCCGCGAACAGGTAGCGGATGAAGCCCGCTACCTTGG
AAAAACCCACTACGGCCAGTATCTGGCCCAGCTACTGACAGGGATGTGATATGCAAGTTC
ATGATACCGCTATTCAGGGCGTCAAAATCATCCAGCCCAAGGTCTTCGGTGATGCCAGAG
GCTTTTTTCTGGAAACGTTTGAGAAAAATCGTTATCAGGAAATGCTGGATATCGACCTGG
ACTTTGTGCAGGACAACCATTCCCGCTCGGCTAAAGGGGTGTTGCGTGGATTGCATTTTC
AGACCAGCAATCCGCAAGGGAAACTGGTGCGGGTGGTGCGCGGCGAAGTGTTTGACGTCG
TAGTGGATATTCGCCCGGATTCCCCGACCTACGGCCGCTGGGAAGGCGTAGTCCTGTCGG
AAGAAAACAAGACCCAGTTCTGGATCCCGCCCGGTCTGGCGCACGGCTTTGTGGTGCTGT
CCGAACTGGCGGATTTCGAATACAAGTGTACCGATTACTATAACCCGGCTCACGAAGGCT
GCCTGCTATGGAACGATGCGGATATCGGTGTCGACTGGCCGATAGCCTCCCCCCTGTTGT
CGGACAAGGATCAGAAGGGCAAAGCCTTTAAGGAGTTATGGGCATGAAAGTCTTGTTAAC
CGGCGCTAACGGTCAGTTGGGGCGCTGCTTTCAGGATCGGCTACCGGACGGGTGGTTGGT
GCTGGCGACGGACGCCGACTCGCTGGATATCACCGATGAGGCGCAGGTACAGGCTACGGT
GAAATCGTGGCAACCGGACGCCATTGTCAACGCCGCGGCCTATACCGCGGTGGATAAGGC
GGAATCGGAACCGGCGCTGGCGGCGCGTATCAATGTCGCCGGGCCGGAATTCCTGGCTCG
TGCGGCCCGTCAGCTGGGCGCGCGCTTTATCCATGTCTCCACCGATTATGTGTTCGATGG
GACGGCGACCCGGCCGTATAGCGAAACCGACGCCACCCACCCGCTGGGCGTGTACGGCCA
GACCAAGCTGGATGGCGAGCGGTCGGTGCTGAAGGTGAATCCGGCGGCGCAGATTGTGCG
TACCGCCTGGGTCTTCAGCGAGTACGGCAACAACTTTGTCAAAACCATGCTGCGGCTGGG
CCGGGAGCGGGATACCCTTGGCGTGGTGGCCGATCAACGCGGCTGCCCGACCTATGCCGG
CGATATTGCCGGCGCCATCATCAACCTGTTGCAGCAGCAGGCCGATGCCGGTCTGTATCA
CTTCTGCGGCGACGAAGAAGTGTCCTGGCATGATTTTGCCAGCGCCATCTTCGCCATCGC
CGGCGAGCAGCAGGTGTTGACCCGCGCGCCGGTGGTCAACGCCATTACCACTGATCAGTA
CCCAACGCCGGCCGCGCGGCCGGCCTATTCCACGCTGGATTGCGGCAAGATTGCCCGGCT
TGGTATTCGGCCGTCCGCCTGGCGGGAAGCGTTGGGCGTTATCATTCCTAAATTGGTCTG
ATGATGTTCAGGCGCGGTAAATCCGTGGGGGAGTGATGCCCCATTCATCTCGAGTTGCAG
GACCGCGGTAACCGGCGAATCCCTTGCGGATTTGAGCGGTCAGCGCGCCTGCGGCTCGAT
AGCGCGCGGGTATACCGCACATCGTTCTCGTATTTCTTATCTTCGGTTGGCAGAGATGAC
AGGTCACGATCGGATCAGTATCGCGTTGGCTACCTATAACGGTGGCCGTTATGTCAGACA
GCAGTTGGATTCCATCCAGCATCAGACGCATCAGAACTTTATCATCCATGTGTGCGACGA
CGGTTCCAGGGATAACACGCTGGATGTGATCCGGAGCCATGAGCTCTATCAGCAGGGTAA
AGTCCGCCTTTATCCCGGTAAAGGCGGGCTGGGCGCGATGAAAAACTTCCGCCGCACCAT
TGCCTGCTGTGAAGACGACTATATCGCCTTGTGCGATCAGGATGATTATTGGGTTCCGGA
AAAGCTGGAGCGGCTGCTGAACGAGGTCAACGCTCATGAGCAAGGCGGGGCGACGCCGGT
GCTGGCGTTTTCCGATCTGGAGATCGTGGATGCGGTGCTGGGGCCGCTGTATCCTTCCTT
CTATCGTGCGTCGATCAAGTCCTCGGCGGCCAGCCAGCCGGAAGACTTTGTGGTCAGCAA
TCATATTCCCGGCTGCGCCATGCTGTTCAATCGCGCTTTGAAACAGCTGATGGAACCGAT
GCCGGACGACATTCGCATGCATGACTGGTGGATTGCGATGATCGCCGCTCACAGCGGGAA
GATAGCCTATGTGGATATGCCGCTGATCAAGTATCGCCAGCACGGCAATAATACCGTCGG
CGTGCCCGGTATCCTGAGAAAACGCCTGCTGCCGGACAGCCTGCTGTGCCTCAGAGGCTA
CCCCACGGGTCACAAGCACAGCCGCATGATGTTGACCGCGTTGAAAAATTTTTGCCAGCG
GCACCAGTCTGACAACACCGATTTTCTACGAGTGATTCGCGGAGAAGCGGGGATGCTGAG
TAAGCTGTCGTTGATGCGGCGCGCCCGTAACGGCGAGCGGAAACTGCTGAGTTGTGCAAT
CTGGTGGATGGTATGAGTGACAAAAAGGCAATAAAGCGCGAGGTTATCTATCTCTACATC
ATCCAGATTTCCAATATGCTGCTGCCGCTGGCGACCTTTCCCTATCTCGCCAGAGTGCTG
GGCGCGGAGTTTTTTGGCAAACTCAGTTACGCCCAGTCCATCAGCTTTATCGCGTTGTTT
ATTGTCGATTTTGGCTTTAACTTCTCGGCCGCCAGAAAAGTCAGCGCGCATGCTGGCGAC
ATGGCGGCCATCAATGCCCTGTACTCGAATGTGCAATGCGCCAAAACATTGCTGTTTTTG
GTGGTGATGGCGGCGGGGACGGTGGTCGACCTGCTGACGGCCCAGTCGAAGATAGACGGT
ATCTTGTTCTTCATCGGTCTGGCGTCCTCGCTGAGTTCATTGCTGTCCGCCGCCTGGCTG
TTTCAGGGGTTGGGGAAGAACTCGCATCTGGCTATCCTGAATCTGGTGTTCCGCGCGCTG
GCGCTGGGCCTGATCTTCTGGTTGGTCAGCTCGCCGACGGATATTTATCTGGCGGCGGCG
ATTCAGCTGTTCCCGCCGGTATTGGTTGGGTTGGTGATTCAGTGTCAGTTGAAACGCCGC
GAATCGGTGAGCTGGCAGCTCTCCGGCGTAGACCGGCATACGGTGGCCGACGAAATACGG
GAGAGTTTTCACAACTTTTCCGCGTCATTGTTCACGCTGGGTTTTACTTATCTGAATCCG
GTGGTGATCAAGTTTATGTTCGGTGACGCCACGCTGGGTCATTACGCGGTGGCGGACCGG
CTGGCATCGGTGCTGCGCCAGTTGTATAACCCGATCGTGCAAGGCAATTTTAGCCACATC
TGTAGCCTCTACAACCGTTTGGAGTACGCGGCTATTCGGGCCCGGCTAATGAAAGTCATG
ATGATGTTTTCTTTGCTCACCGCCAGCGCCTTTCTGGGTAATTTGCTGGTGGGGACGCCG
ATGATCCACTGGGTCTTCGGCAAGGAATACGATATCGGGCATTTGCTGACTATCATGATC
GTTACCCAGTTTGTGATCTCGCTGTCGATTATTCTGGTTAATCTGATCATTATTCCAGCC
GGACTGAGCATCTACCTGAAGCGGGTCTATTTCATCGGCCTGTTGTGCCATTTTTCCTAT
CTGTTTTTCTTTGCCCAATGGTGGGGCGTATATGGGGTCGCGATTGCGGTGAGCGCGACC
GAATTCATCATCACGGTGGTGTTCTTTTTTATGGTGATGAAAAAGAACATTCTGGGTAAC
CGGATGGTAGGGATGCCCCAATAAATAACTGCTCCAATAAAATAGCGGCTCCAATGAAAT
AATTGCGCGCCAGCATTTAATGATGAAATACCGACATGCTGTACATCTGAATGGAGTCGT
CATTGCAATTCTGTTTTGCCAGGAGAGAGAGTCATGATTAAAAATGCAATTCTGGTGGTG
TTGTACAATAAGGGACTGGAGTCGTCTACAACCCTGCAGACGCTGATTCAGCATCCGTTT
AAATCTATCAAGTTGACCATTCATAATAATGGTCCTTTCCGTATCTCCGAAGAAGATAGT
TTTTTTCTGCGGCTGAAAACGATTTATGAACAGGTGGAGTTGGTGAATTGTCTGGAAAAC
CAGCCATTGAGCCAGGTATATAATCGGTTTATCGCCAATAACCTACAGGTGGAGCGATGG
GTCATTCTGGATGATGACACCACCATTAATGAGTCATTCTGGTTTGCGGTGGAGCATACC
CAGGCGGATATTGAATGCCCGCGGATTATTTCCAGCATTAATTACAAAACCTATTACCCG
GTATCAAAAGGGGAAATTGTACTGAGTTATCAGGACCTGGATCCGGCGACGGCCTTTTCC
ATCGGCTCAGGGCTGATTATCCACCGCCGGTTATGGGATATCTTCGAACGGCGCGGCCTG
TCGCTGTTTGATGAAAACTACGCGCTGTACGGTGTGGATGTCAGCGTATTCCGCCGTATA
CATCGTCTGAGCGCATCCGGTGAAAAATTTGTGCTGAGAAGCAGTTGTTATCTGGAGCAT
GGGCTATCCCGTTCGGAAAAAACGGAAAGCGAATTCAGAATAGCAGAAAATCTGATCGAC
CTGGCTATTTCAGCTCGCCGTTATCCCCAGTTTCACTTGTATTACCATCTTGGCTGGCGG
CTGTTAAAACAGTTTGTTCGATTGCGGTTTAAAACCGTCATGGTTACCACGCAGGCTTTT
TTTCGCGGTAAGCATCCTCGCTGTAATTAATTTTTTCTGCACGTTTTCTGATAAGCCCCT
CGCTATCGGGTGAGTGCGTATCCGTCATGGCTAGTGCGTATCCGGTAAAGGTGAATACGT
ATTCGGCAATGTTAAAACCTGAGACGGCGGACTGAATTTATCTTCGGCTATTGAATGGCG
ATCACGTTAATTACGTTGATCACGGCAATGACGTTAGTCACGTCAATTACGTTGATCGCG
TCAATAGCCGCCACATTTATCAAGGTGCGATATGTCTAACGTTATTCCTGTCATTATGGC
TGGCGGTAGCGGCAGCCGACTATGGCCGTTGTCGCGTGAGCTGTTTCCCAAGCAGTTTCT
GCCATTAGGCGACGAGAGCAACCGCAGCCTGTTGCAGAATACCCTGGCGCGGTTGCAGGG
GCTGTCGTTTCTGGCGCAGCAACGACCACTGGTGATCTGCAATGAGGAACACCGTTTTCT
GGTCGCGGAACAGTTGCGTGAACAGCAGCAACTGGGAGGCAACATCATTCTGGAGCCGGT
TGGGCGTAATACCGCGCCGGCGATTGCGCTGGCGGCCCATCTGAGCGTCAAGACCGATCC
GGACAGCCTGTTGCTGGTGCTGGCCGCCGATCATCTGATCAGGAAAACCGATAACTTCCA
TCAGGCGATCCGCCAGGCGTTGCCCTATGCCCACGACAGTAAGCTGGTGACCTTCGGCAT
TGTGCCGGAGTGCCCTGAAACCGGTTATGGCTATATCAAGACGGGCGGCGCGTTGTCCGG
CGGCGGTTTCGCGGTAGACGAATTCGTGGAAAAGCCGGATCTGGCGACGGCCGAGCGTTA
CCTGAAATCCGGTGCGTATTGCTGGAACAGCGGCATGTTCCTGTTCCGCGCAGCGAAATA
TCTGGATGAGCTGCAAAAGAACCAGCCGGATATCTACGAGCTGACCCGTGTGGCGATGGC
GCGCAGCCAGCGCGATATGGACTTTATTCGCGTGGAGTCGCGCGCGTTTACCGACTGCCC
CGGCGATTCCATCGACTACGCGGTGATGGAGAAAACCCGCGATGCGGTGGTGATCGCCTT
TGACGCCGGCTGGAGCGACGTCGGCTCCTGGTCGTCGCTGTGGGAAGTATCGGAAAAAGA
TGAACAGGGTAACGTGACGGTGGGGGATGTGATTGCGCTGGATAGCCGCAACAACTACGT
GTCTTCGTCCTCGTCGCTGGTGGCGACCATCGGCATCGACGACGCCATCATCGTCAACAC
CGGGGATGCGCTGCTGGTGGCCGCCAAAGACCGGGCGCAGGACGTCAAGAAAGTGGTGGA
GCGCCTGAAAGCGCAGAACCGGCACCAGTTCCGCGATCATACCGAGTCGTTCCGCCCCTG
GGGCAAGAGCAGCAATATTGATACCGGCGAACACTACCAGGTGAAAAAACTGACGGTGCA
TCCGGGTCAGGGGCTGTCGTTGCAACAACATTTCCACCGTGCCGAGCATTGGATCGTGCT
GGCGGGCACCGCCAAGGTACAGGTCGATGGCAAGACCTATTTTCTGGCGGAAAATCAGTC
CACCTTTATTCTGCCCGGTGCGGTGCACACGCTGGAAAATCCGGGCTTGATCGACCTCGT
GGTGATCGAGGTTCGCTCAGGCCATTATCTGGAAGAGGACGATATCGTCCGTTTGCATGA
CCGCTATGGTCGGGTATGAAGGGAGAAGGACCGATGCCCGTATTAACCTGTTTTAAAGCC
TATGATATTCGCGGTGAACTGGGAACCGAACTGGATGAAGACATCGCCTACCGTATCGGA
CGGGCCTACGCCGAGGTGATTCAACCCCAGCGCGTGGTGGTGGGAGGCGACGTCCGGCTG
ACCAGCGAAGCATTGAAACTCGCGCTGGCCGATGGCCTGCGCGACGCCGGGGTGGATGTG
TATGACATCGGCCTGTCCGGCACCGAAGAGGTCTATTTCGCCACCTTCCATTTCGGGATG
GACGGTGGGATAGAGGTCACTGCCAGCCACAATCCCATCAATTACAATGGAATGAAGCTG
GTGCGCGCCGGTTCCCAACCCATCAGCGGCGATAGCGGGCTGAAGGATATCCAGCGTCTG
GCGGAAGAAAACCGCTTTGCGCCTGCGGACCCGCAGCGCCGTGGGCGCTATGAGTCTCTG
GCGGTACTGCGGCCGTATGTCGAGCACCTGATGTCGTACATTAATCCACGCAATCTGACG
TCGATGAAAATCGTCATCAACAGCGGCAATGGCGCCGCCGGTCACGTGGTGGACGCGCTG
GAAGCGGAGCTGTGCCGCCGTGGCGCGTCGGTGTCCTTTATCAATGTCCACCATCAGCCG
GACGGCACGTTCCCGAACGGCATCCCCAATCCGCTGTTGCCGGAATGCCGGGCAGACACC
GCCCGTGCGGTGGTTGAACATCAGGCGGATTTCGGGGTGGCGTTCGACGGCGATTTTGAC
CGCTGCTTCCTGTTTGATCACCAGGGGCGTTTTATCGAGGGCTACTACATCGTCGGGCTG
CTGGCGGAGTCGTTCCTGAACAAGGCGCCGGGCTCCACCATTATTCATGACCCACGCCTG
ACCTGGAATACGGTGGATATCGTTACCGGCAAAGGCGGCAATCCAGTGATGTCGAAAACC
GGCCATGCCTTTATCAAGGAGCGGATGCGCAAGGAAGACGCCATTTACGGCGGTGAAATG
AGTGCGCATCACTATTTCCGGTCGTTCGCCTACTGCGATTCCGGCATGATACCGTGGCTG
CTGGTGGCGGAATTGATCGGGGTGCGCAGGCTTTCGCTGTCGCAACTGGTCAGCGAGCGT
ATGTTGGCGTATCCCGCCTCCGGCGAGATCAACTCCTTGTTGACCGACCCGGCCGCGGCG
ATTGCCCGTGTGCGCGCCGCCTGGGAGCCGCAGGCGCTGGCGGTGGACGAAACCGACGGC
ATCAGTCTGACGTTTACCGACTGGCGTTTTAATCTGCGCAGTTCCAACACCGAACCGGTG
GTTCGGCTCAATGTGGAGTCGCGGCGGAATGCCCGGCTGATGGAGGAAAAAACCCGCACG
ATTCTGGCGCTGTTGCGTCAGTGTTGAGGCTTTCTCTGGCACCCTCTGCATGTTTTCAGT
GGTTAGCGGGTGCTGAATCAGGGCGGTGGATGGTATTATCTCCGCCATTCAAGTCACGTT
AAGAGTTCCTGAATGAAATTTCTTGTTACCGGCGCGGCCGGCTTTATCGGCTTCTATACC
TGTCAGTCACTCTGCGCGGCCGGCCATACGGTGGTGGGGATCGACAACCTCAACAGCTAT
TACGAGGTATCGCTTAAAGAAGCGCGGCTGGCGAAACTGCGTGCGCTGTCCGGTTTTCAT
TTTGAGCGGATAGATATTGCGGATAGCCAGGCGATGGCGGCGTTGTTCGCGGCGGAAAAA
TTCGAGCGCGTTATCCACCTCGCCGCGCAGGCCGGGGTGCGTTATTCGCTGGAAAACCCG
ATGGTGTATGCGGAAAGCAACCTGATCGGGCACCTGAATGTGCTGGAAGGGTGCCGTCAT
AATGGCGTCGGTCACCTGATTTACGCCTCTTCCAGCTCGGTGTACGGGTTGAACAGCAAA
ACGCCGTTCGCCACCGCCGACTCGACCGATCACCCGATCTCGCTGTACGCCGCGACCAAG
AAATCCAATGAACTGATGGCGCACTCCTATTCGCACCTGTATGACCTGCCGACCACCGGG
CTGCGCTTTTTCACGGTGTATGGACCGTGGGGGCGCCCGGACATGGCGCTGTTCAAGTTC
ACCCGTCAGATTCTGGCTGGCGAACCGATCGATATCTACAATCAGGGTGACATGTGGCGT
GATTTCACCTATGTCACCGACATTGTGGAAGGCATGCTGCGCATGGTGGATCAGATTCCG
GGGCGCGACGCCGACTGGACGGTGGAGGGCGGTTCGCCGGCCACCAGCTCCGCGCCGTAC
CAGCTCTACAATATCGGTCACGGCAGCCCGGTGCGGCTGATGGATTTTGTGACCGCGCTG
GAGTCGGCGCTGGGGCGGGAGGCAGTGAAAAACTTCATGCCGATGCAGGCTGGCGACGTT
TATCAGACCTATGCCGATACCAGCGACCTGTTCGCTGTGGCAGGCTATCGACCGCAGGTA
GGGGTGGAAAAAGGGGTACAGGCCTTCGTGGACTGGTACCGGGATTTCTATCACGCCTGA
GCGAAATAAAGAGAAATATAGACCCTAAATAATTCGAGTTGCAGGGAAGCCAACGTACCT
GCAACGTGAAGTATGCCGGGTATAGACGGCATTACGCAGCGGACGTCTCTGCGGCTTTGC
TATTGTTCTGTGACGGGTACAGTGTGTTACCCCGTAGGATGAATGTGGACAGATGATGAA
AATTGCAATTGCGGGTACCGGTTATGTTGGCTTGTCCAACGCCATGCTGCTGGCGCAGCA
TAATGAAGTGGTCGCGGTGGATATCGTCGCCGAAAAAGTGGACATGCTCAATAAAGGCAT
CTCCCCCATCGTGGATAAGGAAATCGAAGCCTATCTGCGCAATCCGGCGCTGAGTTTTCG
CGCCACGCTGGACGCCGAATCCGCCTATCAGGATGCGGAGTTCGTCATTATCGCCACCCC
GACGGATTACGATCCGAAAACCAATTACTTCAATACTCGCTCGGTGGAAGCGGTGATCGG
CAAGGTGCTGGAAGTGAATCCGCACGCGGTAATGATCATCAAATCCACCATTCCGGTGGG
ATATACCGCCCAGGTCCGCGAGCAGTTTGGCACGGAAAATATCATCTTCTCGCCGGAGTT
CCTGCGTGAAGGCCGCGCGCTGTACGACAACCTGTATCCGTCCCGTATCGTGGTGGGCGA
GCGTTCCGAACGCGCCGAGCGTTTTGCCGGCCTGCTGGTGGAAGGCGCCATCAAAACCAA
TATCCCGGTGCTGTTTACCGGTTTAACCGAAGCCGAAGCGATCAAACTGTTCGCCAATAC
CTATCTGGCGATGCGCGTGGCCTACTTTAACGAGCTGGATACCTACGCCCAGACCCTGGG
GCTGGACAGCAAACAGATCATCGAAGGCGTCGGGCTGGACCCGCGTATCGGCCAGCACTA
CAACAACCCGTCGTTCGGCTATGGCGGCTACTGCCTGCCGAAGGATACCAAGCAACTGCT
GGCTAACTACGAATCGGTGCCGAACAACCTGATTCGGGCGATTGTCGACGCCAACACCAC
CCGCAAGGATTTCGTCGCCGATTCCGTGCTCAAACGTAATCCGAAAGTCGTCGGTATCTA
CCGGCTGGTGATGAAAACCGGGTCCGACAACTTCCGTGCTTCCGCGATTCAGGGGGTCAT
GAAGCGTATCAAGGCCAAAGGGGTCGACGTGGTGGTGTATGAGCCGGCGCTGAAAGAGTC
GGAGTTCTTCCGTTCCCGCGTGATTCACAGTCTGGATGAGTTCAAACAGATGTCTGATGT
GATTCTGTCGAACCGAATGGCGCCGGAATTGTCTGATGTAATGGAAAAAGTGTATACCCG
CGATCTCTTCGGCGCCGATTAGGTGTATTCTGGCGCCAGAAAAATTAATGTGACGCGGTC
TTTGTCATCGCGGCAAACAGCAGCATGTTTTTGAGAGAACACGAAATGACAGCATTAAAA
GCGATTATCCCCGTTGCCGGTTTAGGGATGAACTTGTTACCGGTTACCAAAGCGATTCCA
AAAGAGATGCTGCCGTTGGTTGACCGGCCGGTAATCGAAAAGATTGTCAACGAGTGCGTC
AATGCGGGTATTAAAGAGATCGTGCTGGTGACGCACGCCTCTAAAAACGCCATTGAAAAC
CATTTTGATACCTCCTTCGAGCTGGAGTCGATGCTGGAAGAGCGCGCCAAACGTCAGTTG
CTGGCGGAAGTCCAATCTATTTGCCCGCCGGGCGTGACCATCATGAACGTGCGTCAGGGG
CAGACTCTGGGCCTGGGGCACGCCGTGTCCTGCGCGCACCCGATTGTCGGCAATTCGCCG
TTTGTGGTGGTACTGCCGGATGTGGTGATGGACGACGCTTCCGCCGATCAGTCGAAAGAC
AATCTGGCGCTGCTGATTTCCCGTTTTGAAGAGACCGGTCACAGCCAGGTGCTGGTAAAA
CACCGTCCGTACGAGGTGCTGCCGGAATATTCCATCGTGGAATGCGAGAAAGCGTTGAAT
CAGGCCGGCGACGCTTCGGCGATCACCTCCATGATCGAGAAACCGGAACTGGCGCCGGTG
GAAGGTTCAGACCTGTCCGCGGTTGGTCGTTATGTTCTGTCCGCCGAAGCCTGGCCGATT
CTGGAAAACACGCTGGCGGGCGCGTGGGGTCGTATCCAACTGACCGACGCCATCGCTGAG
CTGATCAAAACCCAGCAGGTCGATGCCGTTCAGATGGCGGGGCGCAGCTTCAACTGCGGC
CGTAAAATGGGGTACGTGCAGGCATTCGTGTCCTACGGCCTGCGCCATCCGGAACTGGGC
AGTGCTTTTAAAACCAAAATCAAAGCGCTGCTGAACAAATAATTAACAAACAGACCACAC
CCGATAATACGCTGGTGTTATCGGGTTTTTTCTGGCTAAATTATAAATAGTTAGTTAAAT
CATTAATTGCATCACAACTTATTATATTGTTTTTTGTTTTTATTCGGTTTATCCGACAAC
GGTTATTTTTGTCAGCCATTGCTGACTTTTTTACACACACACATAGCATTACAATGAAAA
AGATAAATAAGATTCTGATGGTCTGCCCGACTGGGTATGGGACGACCAAAAATGGACGCG
ATCTGGCCGAGGCGTTCATTTCTCTGGGGTATGACGTTCATCTGGCAGACAGTGACTGTC
GGCCGCTAATGCAGGCGCTGACGCCTAAGTTCATGCGCAGTAAACTGTTTTCCGAGCAGT
GCCGGCTCTATTTTAATGAGCGTTTGCTGAAGCAATGCGCCACGCTGCGGCCGGACATGG
TTTTCGCAATAAAGCCGCTCAATCTGTTCGCCGAGACAGTCAACGCTATTTCCAATATGG
GAATACTGACCTGCGGTTACTGGATTGACGATCCGCTGGATTTTGATCGCTCGGTGATTG
CGTCAGCGCCGTTTGATATTTTCTTTACCAACGATCGCGGGTCGGTGGCCAATTATGCGC
GTCACGGCATCAAGGCCCGGCATTTGCCTTCGGCCGTCAACCCGACGCTGTTTTATCCGC
TGAAGAAGTCCGCGCCGCGTTATTCGCTGAGCTTTGTCGGCACCTTTGTCGAATACCGAC
GCAATGTGCTTAATCAGGTTGCCGTGCCGGTGCATACTTTCGGTCCGGGCTGGAAAAAGC
ATACCTGTTCGAATGACCGGGTTATTCCGATGCCGGAAGTGTTCGGCAAAAAAACCAATC
AGGTGTTCAACCAGAGCCATATCAACCTCAATGTCCACACCTGGAACGGGGTCGGGACCG
CCATGAATCTGCGGTTGTTTGAAGTACCGGCGGCAGGCGGTTTTCTGTTGACCGACTGGG
TGGATGAAATCGGGGAGTATTTTACCCCCGGCGTCAATATCGAAACCTGGCGTTGTGTTG
ACGAACTGAATGACAAAATTCGCTTTTATCAGCAAAAGCCGACGGTACGGGAGAAAATTA
CCACCTTATCGCGCGAGCACGTGCTGAAAAACCATCTCTACCAGCAACGTTGTCAACAGA
TTCTGGCCGATATCGCCTGCTGAAGCCTGTCTGACTACGACCCTGTCTGATGTACGACAG
AGCGACGAGTTACGCCCATGCCATGCGCCACGGGCGTAGACTCCCGGCCTGTTGCACCAA
TAACTACCCACCCGGCGTTAGCTGGGTTACCATGTTAGCCTGCTTTTTGTTGCCTGGGGC
GCAATCAGCCGCAGGCAGGTTACCTTCAGACAGGAGTTGCTTTAATGTCCAAACAGCAAA
TTGGCGTTGTCGGTATGGCGGTAATGGGGCGCAATCTGGCGCTGAACATTGAAAGCCGTG
GCTATACCGTTTCCGTCTTTAACCGTTCCGCAGACAAAACGGATGAGGTGATTGCAGAGA
ACCCGGGAAAAAAACTGGTGCCGTGCTACACCGTTGAAGAGTTTGTTGAATCTCTGGAAA
AACCGCGCCGTATCCTGTTGATGGTTAAAGCGGGCGAAGCGACGGATAAAACTATCGAGT
CCCTGAAACCGTATCTGGAAAAGGGCGACATCCTGATCGACGGCGGCAACACGTTCTATA
AAGATACTATTCGTCGTAACCGTGAACTGTCCGCCGAAGGGTTCAACTTCATCGGTACCG
GCGTGTCCGGTGGTGAGGAAGGCGCACTGAAAGGCCCATCCATCATGCCGGGCGGTCAGA
AAGAAGCCTATGAACTGGTCGCGCCGATTCTGGAGCAGATTGCCGCCCGTGCCGAAGGCG
AGCCTTGCGTGACCTATATTGGCGCTGACGGTGCCGGTCACTACGTAAAAATGGTGCACA
ACGGTATCGAGTACGGCGACATGCAGCTGATCGCCGAAGCTTACGCGCTGCTGAAGCAGG
CGCTTGGGCTCTCCAACGACGAACTGGCGAGCACCTTCTCCGAGTGGAACAAGGGTGAGC
TGAGCAGCTACCTGATCGAAATCACGGCCGATATCTTCACCAAGAAAGACGAAGAGGGTA
AATACCTGGTCGACGTGATTCTGGATGAAGCCGCCAACAAAGGCACCGGCAAGTGGACCA
GCCAGAGCTCGCTGGATCTGGGCGAACCGCTGTCCCTGATTACCGAGTCGGTGTTTGCCC
GTTACCTGTCCTCGCTGAAGAATCAGCGTGTAGCGGCCTCTAAAGTGCTGAGCGGCCCGG
TTGCTCAGGCGTTCAACGGCGACAAAGCCGGGTTCGTCGAAAAAGTGCGTCGCGCGCTGT
ATCTGGGTAAAATCGTCTCCTATGCGCAGGGTTTCTCTCAGCTGAAAGCGGCGTCTGACG
AAAACAACTGGGACCTGAACTACGGCGAAATCGCCAAGATTTTCCGTGCCGGTTGCATCA
TCCGCGCTCAGTTCCTGCAGAAGATCACCGACGCCTACGCCGAGAACGCTGATATTGCCA
ACCTGCTGCTGGCGCCGTATTTCCGCCAGATCGCCGACGAATACCAGCAGGCGCTGCGTG
ATGTGGTGTCCTATGCGGTACAGCAGGGTATTCCGACCCCGACCTTCTCGGCGGCGATTG
CCTATTATGACAGCTACCGTTCCGCGGTATTACCGGCCAACCTGATTCAGGCCCAGCGCG
ATTATTTCGGCGCGCATACCTATAAGCGTATTGATAAAGAAGGCGTATTCCATACCGAAT
GGTTGGAATAATATTCTGAAATATTTTTCATATTCTGAAACCGGATAGAAATATCCGGTT
TTTCTTTCCAATATCTCCTCGCTAATAACTAAGACTTTTCTGAGAATATCTCATCTCGTT
GTAACTAATGGGAAAAATATAACATTCTTGCGACTTGTCTTATTTCCTTAATCGTTCAAT
TTTGTTTTTCTTATTCTTTATCTGAGTATCAGTTCGGATCCTTCCCGTGCGCTGGTGATT
ATTTCATGAAGGATGAATTGAAATAATTGCTTCACAGGCGATGGGGAAGATCCAACCTGG
CTGATTAATTCAGCCAGTCGTGGGTCAGGGGAGAGCTTTCGGGTTGTTTCCTGCCTGATG
TCCTTAAACAGGAAATAAAAGGAAATGGTAATGATGAAGAAAACGCTAGCGATCCTGGTA
CTGGCTCTGGCCGTACCTATGGGCGCTCTGGCGGCTGGACCATCAGCTGTCAACGGTCCG
CCCACTTCCCCAAATGGCGGTACCGTGGCTGGTTCATTCGCGTTTAGTGCGGCGAATGGC
CTAGGGTCGGGCCATGGCAATGGCAACGGGTTTGGTCGTGCTGTCGTGGCAGGCGTCGTT
TCCGCCTCCACCAGCACCACCTCCAGCACCGTTGGAACCAGCACCTCAACCGTGACGTCA
ACTAGTCCTTAATGATGGGCTAATAGCCAAGGCCACTCCGGTGGCCTTTTTTCTGCTTCA
GGATGTTCAGGCGAGAACCCGAACAATGAAAAAAATCCTTGATTTAGCCTTGTTCCGGAT
GTTGGTGGTCGTTTTCTTCATGCCAGGACTCACAGGGTGTTCCCAGCAAATCAGTCAACT
GGGTCAGGACTTTCGGCTGGCGTTGTGGGGAAGGGAAGATGTCAGCATGACGCCGCAACA
GGTGGAGCAGCTTCCCTATGCTTCAGCGTATCTGAAAGTGGGTAAGGCGCCGCGCGTCTT
TGTGGTGCTGGCGTTTGCCGATAACCAGCAACTGAAATGGGTGACGGCGGATAAAAATAG
GGTGGTGACCCGCTTTGGCCGGTTGGTGAAAACGCAGGGGCTGGGTGAAGACATTCAACA
AGTCACGGAACTGGACACCGACCCGCTCAGTCTCGGTTTGCTGAAACCCGGCACCCCGAA
ACGCTGGCACACCATCGTCAGCTGGTCGCAGGTGTTGCGCGGCGGCTACGACCTGCAATC
GGAATTCGAAAATAAAGGCCCGGAAACCCTGACGATATTGAATATGCCCCGGCGGACGGT
ACGTTTCGACGAACAGGTGACCGTACCGGCGCTGGGCAAACGCTATACCAATCAATACTG
GCTGGACCCGACCTCCGGTCAGGTCGTCCAAAGTTATCAGTACATGGGGCCAAACATGGT
TCTGGTGCAGTTCACTGTTCTTAAGCCATACAATCAATAAGGTAATTTTATGTTGTCATT
CAATCGATTGGCTGCCTTGTTATTGCTGGTGGCCGGAACATCAGGGGCGGCGCAGTTAAC
GGTAAAGTATGCAGGCGAAACCTTGCCTGCCGTGGTGCAGAAAGACGGCACCCGTCTGGA
TCAGTTCTACGGCCAGATGACTTTCCCGGACAAGGCCAACTGGCAAACTGCGTTACTCAC
CAACGAACGTGTGACGGAAAAGGTCAGAGAAAAGGGCGAAAAGTTGCAGGCCCGGCTCTA
TCAATTGCAACTAGCCTGGCAGGTCGAGGGCGATGGCGACTGGGCGATCGCAGCCTGGTA
TATGGCGCAGGCGCTAAAACAGGTCAATACCGTCGGCCGGATCCGCGCCAGCATCGACCC
GGATATCGTGCGTCTTTCTCCGCGGGATAATCGCCCGTTAGTGGGCAACTATACCCTCTA
CCTGTCACCTTATCGGGATCAGTTCTTTTTGTTCGGGCTGATCAGCACCGGCATTGATAT
CGGCACCCCGAACGTGTTCAAGGATATTGACCTCCAGTCAGGCTGGTCTGTCGAACAGTA
CATCGGCAGACGGCGTTTTCTGCCTGGCGGCGATAACCGCGACGGTTATCTGATTTCAGG
CAACGGCCACTGGCGCAAAGTCCCGCTGGCTATCTGGAACCGCCAGCACTATGAACCGGC
GGCGGGAGAAACGCTGTTCATCGGTTTTGACCCTTCTATTCTGCCCGAGGGCTTCACGTC
TCTGAATGAGCAGATCGCCGACTATCTTGTCAACCGGATTCCACACTAATGGCTAACAAC
AGAACTTTTAAACTGAGCTGTCTGTCGCTGGCGATTGGCAGCACATTAGGGACGCCGGTC
TGGGCGGCTGAAGCGGATAACCAAGATGCGGCGAACCGCAGCGGTTATTACCAGCCCGCC
GGCGTATCGCAGATGGATTTTGGCGGCGTCGGACTATGGCAGATGCCGACGGCGCGGATG
GCGGATACCGGCGAGTTTAGCGCCAGTTACCGCGACAATCAGGAATATCGCCGCTACGCC
ATTTCATTACAGCCGCTCGACTGGCTGGAGGCGACGTTGCGGTATACCGACATCCGTACC
CGGCCTTATAGCACCACCCCCAGCTTCAGTGGTAATCAGACCTACAAAGACAAGAGCTTC
GACGTCAAGGCGCTGCTCTGGCAGGAAAGCCGCTGGTTGCCGCAGGTATCGCTGGGGCTG
CGCGATATCGCCGGCACCGGCCTGTTCGACAGCGAATATCTGGTAGCCAGCAAGCGCTGG
GGGGCGTTCGATTTCACGCTGGGCATGGGCTGGGGCAATATGGCGCAGAGCGGCAACATT
ACCAACCCGGCCTGCCGGTTGATGTCGGGATTCTGTACCCGTTCCGCCTCAACGCAGACC
GGGCAGTTCGCGGCGAAGAACTTTTTCCACGGACCGGCGGCGCTGTTTGCCGGGCTGGAG
TATCAGACGCCGTGGGATCCGCTGCGTATCAAGCTGGAGTACGACAGCAACGACTACAGC
GTGGAGGCGGCGGATCAGACGCGCCCGGTGTCGCAGCATATCAAGCAGGACTCGCCGATT
AACGTCGGTCTGGTGTACCGCGCCACAGACTGGCTGGATACCTCGCTGTCGTGGGAGCGT
GGCAATACCCTGATGTGGGGCTTCACGCTGCGCACCAACTTCAACCGGCTGCGGCCGCAG
CACCCGGATGACGAGCCGCCGGTTTACCTGCCGGTGAAAAATGCGCAAGGCGGCACCGAT
TGGCAACGTGTTTCGCAGGAACTGGATGAAAAGGCCGGCTTTGCTCAACCGGATATTTAT
AGCGACGGTCAGCAGGTAACGGTGGTGGCGGAGCAGTATAAATATAACAGCGATGCCGAG
GCCAGCCGGCGGGCGGCGACGGTTCTGGCGAACAATCTGCCGGATAACGTCGGGCAGTAT
CACATCGTCACCCGCAGCGGCCCGCTGACCGCTACCAGCACCCGTGTGGATGCGTCAGCG
TTCCGCCAGCTGGAGTCCGGCAGTACGCCGTTGGGGCTGGATGAGCCGGACCCCTACCAT
GTCGAGCCGCTGCCGGAGCCGCGTGGTCGTCAGGTTCTGCATACCGAACCGCCGCGTTTC
TCCTACGGCATCGACCCTTCGTTGCAGCAGTCGTTCGGCGGTCCGGAATCGTTCTATATG
TATCAGCTGTCGGCCAACGCCAGCGCTGATTACCGTATTACGGATAACTGGCGGCTGGGC
GGCGCGCTGAGCGTCAATCTGCTCAATAACTATGACCAATTCAACTTCAGATCGCCTCCG
CAGGACGGCGCGGCGCTACCGCGGGTCCGTACCCATATTCGTGAGTATGTGACTGCATCG
GACGTGCTGCTGACCAACCTGCAACTGTCGCGTTACGATCATCTGTCGCGCGACTGGTAT
ACCCAGGTCTACGGCGGTTATCTGGAAACGATGTACGCCGGGGTCGGGGGCGAGGTGCTG
TATCGGCCGTTTGGCAGCAACTGGGCGGTTGGGATGGACGTTAACTACGTCAAGCAGCGA
GACTGGGACGACCCGCAGCGCCTGAGAGATTACAGTGTAACCACCGGTCACCTGACCACG
TACTGGTCGCTGCCGTTCGTCAAAGGCGGGCTGGCGAAAATCAGCGTCGGGCGCTATCTG
GCCGGCGATAAAGGCGTCACGTTGGATCTGTCGCGCCGTTTCGACAGCGGCATCGTGGCC
GGCGCGTTCGCCACCGTCACCAATGTCAGCGCCAGCGAGTATGGCGAAGGCAGTTTCACC
AAAGGGATCTACTTCACCATCCCGTTCGATCTGATCTTCAGTTCACCAACCACCCGTCAT
GGCTCCATCGGCTGGGTGCCGTTGACCCGCGACGGCGGGCAGATGCTGGATCGGCGCGAC
GTGCTGTATAACATGGTGGACCGGGAATAACGGTAGATAGGGAATAACGGTAGATAGGGA
AGAACGGTAGATAGGAAATAATAGTGGACCAGGAATAATCCATCGTGGCGCGACAGTCAT
TCGGTCAATACGCAACGCCTCCCGAAAAACGGGAGGCGTTGCCAGTATCAGGATTGGGGC
TGTAGTGACGAGGGAGAGGAAAGCGGGTTTACGGCTCTGGTCCGCTGGCGGTGCAACGTG
TTGCCGACCATCATCATGGTGACAAACAGAAACAGTCCGGGTGAAAAGTAGCCATAGCCG
CGCAGGAAAAATTCGACCGCGTAGGCGATCACCACCGCCATGGCGATTTTCAGCAGCGTT
GATTCCATATCGGTGTTATCGCGGATACGGTTGATGGTGTTGACGGCTTTTTTCAGGATA
AACAGGTAGCCGACACTGAGCAGCAGGCCGACGGCGCCGAATTCGCTGACGATTTTCGAG
GCCAGGAAGCCGCCGTCGTTACGGTTGAAATCGCTGCCGGCGAGCGACTGGATGACGTAG
CCGTATTGGCCGACCCCATTGGTGCCGGCCATTTGCAGCCCCAGCCCGAGGCCGTGACTT
TCCAGCAGCGCGTTTTTGGCGTCATCCAGCCCTTGCAGGAATACCAGCGTAGTGAGGTTG
TCGGTATCGTCGCTGATGGTCAGGCGCGACCCAAAGTAGGCGATAGCCGGCAGGTCGGAA
AAGTAGGTCAGCATGAAATACACCGACGCGACCAGCACCACGATAATCGTCAGCATCAGG
GTAATGCGCCGCGCCATCCAGAAGATGAAAACCGCCATCATGCAGAACACCAGCAACGTC
AGGCTGGGGAAAATCAACGCCTGTAACAGCAGGTTTGCCAGCAACACCACGCGTTCCCGG
TTTTTCATCAGAATGCCGCTGGCGCAGACAAAGATACCGACCGTCAGAGCGTAATGGCTC
TCTTCGGAAAAGGGAAATACCGCCTTGGGTTTCGCAACGTAACTACCGATATCAATGCGA
TGGATGACCGAGATCCAGCCGAGCAACAGCAGGGTATAGGTGACGGCCCGAAAAACGGAG
GCGAGGGTGGCGGGTGGCACCGTCAACAGGCGGTTGGAAAATAGCGTGGCGCCAAGAAAA
ATAATAATCAGCGCCGGCAACGTGAAGAGTGGTTTGTAATTATCATAAAATGCAGCGATA
TAACCGGATTGTGCCAACAATATAAATACTGCTATCGAAAAAAGTAAGATTTTTCCACTG
GAAAAGGTCAATTTCTTCATGCATCTCAAGCCATAAATATAGATAGCAGTGATGGCGACC
ATCATGCCCGGCGCCAGCGAGGATTGCTGGAGAAATACAAACACAAACTGTGGTATCAGG
AAAATGCAAAGCATTGCCCAATAAAGAGAATTATGTTTTATGGTTGCCTTCAATTTTCCA
TCCCCATACTCAGTTAACGTGTATTTTCAGTGATGATAAATCAGATTGAATTAAATTTTT
AATTATTTTTGCAGAAAATTTATGATATCCATCGGCGCTATTGTTTACCCTGCTGGTTAT
CAACCCATTACTTGCCACCACCTGAATTTCGATGTTTAACATGTTGAATTTATTGATATC
GGAGAGATTGTTATGAATAGAAGAGATTTCCTGGCCGGCAGCCTGGCATCGCTGGCGGTG
ACCTCGACGGCATCGGCGTCGCAGGAGAATAATGCGATTGCATTTACCAATGATCTCAGC
CGTTACGATATTGATTTTTCCGGAAAGAAAGATTCCACCGGGCCTTTTCAGACACTTCTT
AATGATATGTTGGAACAGTCAAAGTCTTTATCGAATGCCCAGCAAAAGGTCAGGTTAATG
TTACAAGGCGTGGTTCAGGTTTCTTCCACAATAAAAATAGATGCATCAAAAGTTTCTATT
CATGGTCCGCTGACAATTATTTTTACCAAAAATGGTAATTTCGATAAATATGCGGTTGTG
GTTACCGGGAACCCGGATGTGGATGCCGCCTACAGCAATATTGTGGACAGTTTTTTTTCC
GGTGTGCATTTTATTTCTGAAAAGAGAACGTTAGATCTGTTTTTTGCGTATAACCCGGAA
AACAATTCCAACCGCAATGCGTCCTGTCTGTTGAGCATTTATTCCTGCCGTTTTACCGGG
TTCAGAAAAGTCTTTTCCAACGGTGCGGGCGGCTGGGGCTGGAACTGGTTCTCCTGCGGG
TTCAATAACTGTGACCGCCTGTTGTACCTAACCCGCCAGCCGGATTCCTACGAGCGCTTC
ACCTTCATCGGCTGTATCTGGCAAAACGGCGGGTACGCTTTTGAAATCGATAATCCGGAC
GGCGTGGTGTACTGGCAGGCGGGCAGCTTTGATTACTGTGAGGGGATCGCGCTGATTAAC
GAAGGGCATGTGGAGATCAACGGCCACGTCGAGTACGTGAGGCGAAAGCAGCCCGCCGTG
GTGCTCAGGAAAAAGAACGCCAGCTTTGTGTTCAACGGCGGAGCGATATTTGTGCGTCAG
AATCCAGAACAGCCTTACCTCATTTTCGATCAGGCGTTTGATTATCAGACCACGCTGAAC
AACATTCGCTTTGCCACCGATGGCATCAATGTGACTTCTTGCGTGATATCCAACCGCCCT
TGCTGGAAAAACAACCTGATTTTTACCAATCAGATGGCGGAGCTGATTGCCCTGAACGAC
AGCGGCAGCACGCTGGTTTATCCCGGCGCCGCCGGTTGCGCCAGTCGTTACGACCCAGCG
CACATCAAAGAAGATAACGGGCGGTTTGTGAAAATCGCCGAGGGCGATAACGTGCAGGTA
CAGTTCCTGATACCGATCAACGGACACGATCAAATCGGGGTCACCTGGCAGGCGCAAACC
TCCGTCGCCGGCAAGGTAGCGATTACCAAAAAGCTTCATGGCTACGGCGAAAACGGTCCT
GGTCCGGTAATGATGGACCTGACCCGCGACGGCAAAGACTACATTCAGAGTAGCGATCGA
TTGCAGAAGGGCAGTTCGGGCACTATCTGGAAAATTCCGCGCAGCGCCTGGCTGCTTGCG
CTGTCGTTCAATCTCTCCACCGCCAGCGTCGGCGACTATCTGGATATGCGCGAACTGAAG
CTGGTCAGTTGCTGATCGCCGGGTGGAGTGTAAAGAAGGCGATCGTTTTACGAAAGCAGT
GCGTAATCAATATAACTGGCTGTAAATAAGCGGTTTTTTAGGAGCAAGCGACTTGTTGCC
TTTTGGCTGGTTTCTTATGATGCACCCGTTGAAACTGAGGTGAATCATGAAAAACGTAGT
CAAAATGGTCGGTTTACTGGCATTGATCGCTACCCTGAGCGGTTGCATTTTTCCTCCTCT
GTGGGGAGGTCCGGGCGGCGGTCATGGCGGCCCCGGCGGCGGCGGGCCGGGTGGCTTTCA
CTACCAGCCCGCTAACGGACCGGGTCATCCCTGATGTGTAACGCGGCTGGCCTTCCCCCT
GTGGGCTGGCCGCGTGCCGGATTGTCTCCTCGCCATTCCTCCCTCCCTGTGTTCTTTTCC
TCCTTCCGTGTCATCCAACCCTCTGTTTTCACATCGATAATAGTCTTTATTCGCTGGGGC
TAAACCCAGGTTGCATCCCGCAATAATTCAGAGCACCGCCTGGATTTAATCCGTTTTAAG
AAAAACAGCGTCTTAACTGAGGTGATTTGAACTGGAATTTGGAATAATGACTGCGCGTTC
GCCGTTATAAGGATTATAAGAAGGAGAGTGGGATGTGTTCAGCACTTGTCGCTACACCGG
CTGACATTGATCGTCGTCGCTCAGGATTGGCATTTGCCAGACGTGTCTATGTCCCTCGCA
TGATTGGTCTGGGGCTGGGTTTTTTTTATGTCACCGCCGTGCTGTATAACCTGACACAAC
CCGCGTGGGTGTGGGGGATATTGTTTTTCAACGGTTTTCTCTGGCCGCATCTGGCGCTAT
TGCTGGCGCGCCGCGCTGGCGATCCGATGCGGTTCGAGTATGGCAACCTGCGGTTTGATG
CCTGTATGGGCGGCGTCTGGATTGGCATGATGGGGCTGAATTCTCTGCCGTCGGTGTTGA
TCATGTCGATGATGGGCATGAACAATATCGCCGCCGGCGGTCTGCGGCTGTTTGTGCAAG
GGCTGGCTATTCAACTGACCGGCGCGTTGGGTGTTATCTGGCTGGCTCACCGGCCGATTG
CGTTTGCCACTACGCCCGAGCAGATCTATTTCTGTCTGCCGATGCTGTTTATCTATCCCA
TATCGGTGGGGTGGGTTACCTATCGCACCGCGATCAAGCTGGCGGAGCATAAGCGTCAGC
TACGGGAAATCAGCATCCATGACGGTATGACCCGGCTGTATAACCGGCATCATTGGGAGC
AGTTGCTGAAAAATGAGTTTGAGCAGTGTGTGAGTCGCCAGCAAGTGGCGACGCTGGCGT
TGCTGGATATCGATCATTTCAAGCGCATCAACGACAGCTTCGGGCATCACGTGGGGGATG
ATGTGATTCTGCTGCTGAGCGGCGGCATCAAATCGACATTGCGACAGTCCGACATCACGG
GCCGTTTTGGCGGCGACGAATTCGGCATGGTGTTGCCGCGGACGCCGACCGCTGAAGCAG
AACGTATCGTCCAGCGGTTACGCGAGTATCTGGCAAGCATACAACTGCATCAGGCGCCGG
CGCTGCGGGTGGGTATCAGCGTCGGGCTGGTGCAGTTTCATCCCGGCATGGCGGATTACC
AGGTCTGGCTGAAAGCCGCGGACACCGCGCTGTATCGGGCCAAGGATAATGGCCGCGGCT
GCACGGTCTGCGCCTGAACGGTTCCGTCGCTAAGGCGCTATAACCATAAGTTAAAGCGCC
ATAACCTAAAGGGTCATAAACTAAAGGGTCATAACCTAAAGCGCCATAAATAGTGCCGGG
TTGACTGCCTGGCGTCGCGCTTTTTCCAGATGCGTGCGCATGAAATCGGCGGCGCTCAGC
CGATCGCCCTGCTCCAGATAGCGAATGATTTGCAGATGTTCTTCCGCCTGATGTTTCCGC
TGCGGGCGAAATCTCTCCTTGCGGTACTCCACCAGCCGCCGCAGTCGGGCCAGATGGCGG
ACGGTTTGCAGCAGAAAGCGATTGCCGGAGCAGACGGCCAGCGTGTCATGGAACCCGGAG
CTGGTATCAAACATCTCCATTGCCGTCATGGTCAGGTAACCGTCTTCGGCCAGGTGTTCC
TGCTGTTTCCGGCAATGTGCCAGCGCCTGCGGGTCAATGTGAAACGTCGCCGACAGCAAC
CCGGCCGGTTCGATAATGGCGCGCAGCGCGTAGCTTTCCTCATAGGCCTCTACCGAATCG
ATCAGCGGCAGTGTGCGCCAGCCCTGGCCGGCCATGTGTTCCAGCCAGCCTTCCTGCTGA
CAGCGCAGCAAGACTTTGCGCAGCACCGGGCGGGTAACGCCGAATTCGAGCATCAGCTCC
ATTTCTGAAAATTGTTCCGGCAACTGGCGGGTGATGCGGCGTTCCGCCAACTGGCGATAG
AGTGGGTCTTCCGCCTGCTCCAGCACTTCGGCGACCAGATTGCCCAATTGCGAAGCGTGT
TGCGTCAGAAAAAAACCGCGATTGCGGTCGTAGGTCACCATGCCCTTATCCATCAGGTAC
TGCATCGCCTGTTTTACCGGCGTGCGCGACGTGTTGAGCGCCTGCGCCAGCGACGACTCG
ACCAGATGATGGCCCACCGCGAGTTGCTCGCGCCTGACATAACTGATGACATCGCGCACG
ATGCGCGCCTGCAAAGGGGTGAGGGTCGCCATGATTCCTTGCCAGCCAGAATAAATAACT
GCTGATTATACCTGTTACCGCCCGTGCAGACAGTGCTGCCGGCCAATTGTTCTTTATTTT
ACTAAAAGTCACTTTCGGTGTTAGTCAGCTTGATATTTTTAACGCATTAAAGGTCCGTTA
TTTTCACTGATTGTATTTTTTAATAATAAAATGCAATATGGTGACATCCAGAACATCCAG
CGGCATACGAAGAGACTGCCAGTGACGCCATCAGCACACCCCTTACTGATTACCGGTCAT
CCTTTTGAATGGCTGACGATTCCCGGCCTGGGCCGGATAGCCTGTACTTTCATCCGCCAT
CAGCCCCCGCTGATACTGGTGTCGGCGGAAGTCCTGTCGCAATCCGGGTTGCTGGAGGAG
GCGGTAAGCCTGCCTGTATGGGAAACGGTCCGTGTTTTTGGCGCGGCGGCGCTGTCGCGG
TACATCGGGGAAAATGCGCGGCACAGTCAACTGGTGGTGATTGACCGCCTGTCAGGCGGA
TTACCCTGTGAGCTGGGGTTTGCCATACTCGATCGGCAAGGATGGCAGCGCCACGTCGCC
GCATCGACCGAACAGGTTATCAGGCAAGCGGTGCTGCAGCCCGACACGATCGCCTGCGAT
CATCTTCCCACGGTCATGAACGCGGCGTTTTCATTGGTTCACCGCTATCAGCCCCACGGT
TGAGCGGCCAGACCGTCTGCGCCAGAACTCGTCTGCGTCAAAACTCGTCTGCGTCAAAAA
AACTGTTAGTAAAAATGGAATAATCATATCCATTTATCCACCTTTATCTCATGCCGCTAT
CCGGGCAGGATCTTGCACGACAGGCAATGACCGCTTCGCCGTGTTAACGTCGTGGCAGGC
CCGATCGTTTTCATCCCGAACACTTTTCATCCCGGAAAAACAGGAGAGCGTATGCAGCAG
CACAACCAACAAGGCACCACACAGGATGCCCGCGTGGCGATAGTCACCGGCGCGTCGCGG
GGCATCGGCAGGGCGATTGCGCTGAAACTGGCGCAGCAGGGGTGGCGTGTGGTGGTGAAC
TATGCCCGGCAGCAGCAACAGGCGGACGAGGTGGTGAGCCGGATCCGCGAAGAGGGCGGG
ATCGCGCTGGCGGTTCAGGCGCAGGTGGACGAGCCTGAACAGGTAGCGGCGCTGTTTCAG
CAGACGAAAGCGCAATTCGGGCGTATCGACGCCGTGATCAACAGCGCCGGGGTGATGGCG
AATACGCCGATTGCCGATGGCGATTTGGCGCAATTCGACGCGATGATCGCGACCAATCTG
CGCGGTGCGTTCATTGTGCTGGGCGAAGCGGCCCGGCAGGTGGAAAACGGCGGGCGGATC
ATCGCGCTATCCACCAGCGTGATCGCCCGATCGCTGCCCGGTTATGGTCCCTATATCGCC
TCCAAAGCCGGGGTGGAGGGGCTGGTGCGGGTGCTGGCGAACGAACTGCGCGGCCGTGAG
GTCACGGTGAACGCTGTGGCGCCGGGACCGGTGGCGACCGAGCTGTTTTTTAATGGTAAG
ACCGACGCGCAGGTGGCTGCCATTACGGCCATGACGCCGCTGGAAAGGCTGGGTGAGCCG
GACGATATCGCCAACGTGGTGGCGTTTCTGGTCGGGCCGGAAGGGGGGTGGGTTAATGGT
CAGGTGGTCCGCAGCAATGGCGGGTTTGCGTAGTGGGTATGCGTACCGGGGGCGGTCACT
TCCCCCGGTGCTGGTGCGTGCTAGCTGGCGATGCGATGCAGCGTGTCGGATGAGGCGCTG
TGCCCCAGATTGTGCCTGATCTGGGTGTTGATGGCGTCGAGCAACTGATAACGGCGCTGG
TACTGGGCCCGTTTTTTGCTCGGCAATTCATCCAGCGTTTTGCGTGTAATGGTCAGTGGA
AGTTGGTACAACTTCTCCGCGTTTCTGTCTGCGTTGATTGACAGCCAGAATTCGCTGTAA
CTGGAAAAACGCACCTTATTTTTACGGTAGCAGTAGCGCATGCTCTGATAAACATGGTTT
TCATCGCCCACCGCCAGAATGCGATTGATCCCGGTAAGACCGGCGAGGGTCAGCAGGCAT
TCCAGCAACAGGCGTTTGGGAAACAGCCCGAAACAGGCTTTCGACGCGTCTTTGGTCAGC
TCACGGGTCTGGTCGCTGCCTTTTCCCTGCAAACCGCCAATCATGATGGTGAGTTGATTC
TGGTCGCGCAGCACCGAGAAGGTCAGCGACGCCAGCACTACATCGTTGAAACGGATGCGC
AGCGTGGCCTCGCCCTCTTTGTCGTAGCGCGAGGTGCTGCAAATCAGTGAGAAACTTTCG
CCGTTCTTGCCGGAAAAACGCGCCAGACAATAGTCATCCAGGCTGAGAAATGCCTGTTTC
AGAAACGGGTTGGCCAGTTGATCCACGAAGGTGTAATGGGTACAGATGGCGTCAGCGCGT
TCGGTAGCGTGTAGCGTGGCGGACAGATAAGGGCGGTGAATTTTGGTCGGCAGCATCGGC
CGGATTTTCACCGCTTTCTGCATTGCGGGAATATCAATAATATTATTCAGATAGCGTAAG
GTAATTGACGGCATTAATAATGAGCGCAACAAAAATTTGGCTTTTATATCTGTCTTTCGC
CAGATCTTCTCAGAGAAAAAATTACCCTTTAGCAGTTGAAAGAAAAGCGACAATGCAGAT
ATTTTTTTCATTTTAATTCCCCGTGAAATAGTGCTGTAAAAATAATCACAGGGGAGCGAA
TGCCGGTACTGATGCATTCCCGTAAACGCATGCTCGGAAACCCTGCCACGCAGAAAGACA
AGGTGTTTTTATCTCTGACCTCACGCCTTCTGTTACCGTGGAGTATAAAGAGGGAAAGGG
AAATAAAAATCATAACCCCCGCGTTGTTGAGCATTGATTTAGTGAAAATAATAAATACCG
GGTTATCGCAGGTCTGTTTGGGGTTGATTTAAACTTAATGGCCGGGAGGAGAGTATAATA
AGAGATCGTACAGCAGAAATGCCTAAGCGCCTCAGGACGGTTGCCACAGGAAGATTTTTC
GTCGTGGCAACCGCTGGACTACGGCGATAGCAAACAGGCCGGCAGGTGCGCCCGCCGGCC
TGGTCATTACTTAATCTGATTATTTTTTCCAGCTAACGTTTATTTATAAACAATCGCGCT
GGAGCGCACCAGATCGTCGTTATCCATAGAAATAATGACAAAATATTTTCCGCCCAGTTC
ATCTGCGGCTTGTGATAATTCGTGGGCCGCATCCATTGGCGAGTCCGTATTATTTGACGT
AATCATCCCAACTTTCTGATAACTATCCGCTTGCTCACGATTTATTTCCTGCGCGGCCAG
CGTGCTGAAAGACGCCAGTGCAATAGCACACGCCGCGATGCTTTTGATTATCATGTTCAT
TATGCTAACTCCATCTTTATACCCGTCGTACTTCAAGTCGCAGGTGCGTTGGCTGCCCTC
ACTCACCCCAGTCACTTACTTATGTAAGCTCCTGGGGATTCACTCGGTTGCCGCCTTCCT
GCAACTCGAATTATTTTGGGTATAGTTAAGGTGTTTATATTTATTTCAACAGAATTAAGT
GCCGTGGAAAAAGAGTGATGACTGTTTCTCTGTTGAGTCTATTTATCATAGACGCCAGGT
GAGGGTATTTTTGTCAATTGATGCCATTTTAATTTCAATGCTGTTAATGATGACGTGAAA
TAATACTTATGCGTCATGAGATGAAAATTCAATCGATTGATTTTCATTAATAAGCTAAAT
GGCAAGTTCAACCGCTGACAGTATTGTTCCATCATAATAAAAACTGAATTTGAAAACCGT
AGCCGATTTTTTTTACGCATCGATTCGATTTTTCTGTCGGCAGGTCAGCAACACAGGTTT
GTCCCCGTGGAGTGTAATGGTTTAGTAATGCTGTTGTTACGAATGTGTCTTGTTTTCACT
TTTACGTAATGATAATAATTATTATTAACTTTTGGCTAATCCACACATCAATACCGTAGC
CAGCGGACGGCGCTGTCGAGGGAGCTTTGGCATATGCATCATCACTACACACACTATCTG
CAACTGAAAGTTGAGCACCCGCGTAAGTACGCTCGGGATGTGGCCCGCATGATGGGGCTG
AGCGAAGCGGAGCTGACATCGCTGCGCGTCGGGCACGACGCCCGCCGACTGTCCGGCGAC
ACACGTGCGCTGCTGGCCGGGCTGGAATCCGTTGGCGAAACCAAATCCATCACCCGCAAT
GAATACGCGGTGCATGAGCAGGTCGGGGTTTACCGTAACCAGCGCATCGGCGAACACGTC
GGTCTGGTGCTCAACCCGCGTGGGCTGGACCTGCGCCTGTTTCCCGAACAGTGGGGCAGT
GCGTTTGCGCTGACCGAACAGACCGCACGCGGCGAGCGTCACAGCATTCAGTTTTTTGAT
CGCCACGGCGACGCGGTACTCAAGGTCTACGCCACCGACAACACGGAGCTGACCGCTTGG
CAGGCGCTGATCGCGCGCTTCACGCTGGCGGATAACCCACCGCTGGCGCTGCAGCCTGCG
CCGGTCGACACGCCGGTGGCAACGCTGGACGCCGCTCTGCTTGAACAGGAGTGGCGGGCG
ATGACCGATGTACATCAGTTCTTCCCGCTGCTTAAACGGCACCAGATCACTCGCCCGCAG
GCATTTCGCGCGGTGAGCGACGATCTGGCCTGTCAGGTGGACAACCAGGCGCTGGGGACG
TTGCTGCGAGCCGCCCAGCAGGCAGGCAACGAGATCATGATTTTTGTCGGCAACCGCGGT
TGCGTACAGATTTTCACCGGCGTGATCGAAAAGGTGACGCCGATGGAGAACTGGCTGAAC
GTGTTCAATCGTGACTTCACGCTGCACCTGGTGGAAGACGCCATTGCTGAAAGCTGGGTC
ACCCGTAAACCGACCAACGACGGCATAGTCACCAGCCTGGAACTGTTCGCCGCCGACGGT
ACGCCGATCGCCCAGTTGTTCGGCCAGCGCTCGGAAGGGGAACCGGAGCAAACGCGCTGG
CGCGAGCAGGTGATGACGCTGGTGACGCCGGAGGTAGCGGCATGAGAGCGCTGTGTCTGA
TGTTGCTGTGGCTGCCGTTGTCGCTGCTGGCCGCCGATCGCGTGGTGACTGTTGATCGGA
TAGTGACTACTGATCGGATAGTGACCAATGATCGAATAGTCACCATTGGCGGCGATGTTA
CACAGATTGTATTTGCATTGCAGGCGGGCGATCGGGTGGTGGCGCGTGACAGCACCAGTT
TGCATCCCGAGGCGGTAACCGCGTTGCCGAATGTTGGTTACATGCGTCAGCTTAACGCGG
AGGGGATTCTGTCGATGCAGCCGACGCTGGTGCTGGCGAGCGCGCTGGCGCAGCCGTCCA
CGGTGCTGGGACAGGTGGCCAGCCGGGGCGTGCGCGTGGTGACGGTGCCGGAGCCGCAAA
CGGTCGAGGGCATTAGCACGAAGATTCAGGCGATCGCCGGCGCGTTGGGTGTGACGCCGC
GCGGCGAGGCGCTGGTGCAACAGGTGAAACAGCAACTGGCGGCGGTGCCGCCCCAGCCGT
CGACGGCTCGCATGTTATTCATCCTCAGTCATGGCGGCATGAGCGCGATGGCGGCCGGGC
AGGATACTGCGGCGGACGCGGCGTTTCGCGCCGCCGGGTTACAGAACGCGATGCAAGGAT
TCAACCGTTATCAGCCGTTGTCGCAGGAAGGCGTGGTGGCAAGCCAGCCGGACTGGGTGG
TGATCACCACCGATGGCGCTAAATCTTTGGGCGGCGACGCGGCAGTCTGGCAACTGCCGG
GGCTGGCGCTGACGCCGGCAGGAAAGCACAAACGGTTGCTGGTGGTGGACGACATGGCGC
TGCTGGGCTTCGGTCTGGATACGCCTGCGGCGCTGTTGCGCCTGCGTCAGGCGGTGGATG
CGGCGAAGTGAGCCAGCATCCCCGGCTGATGCTGCTGTCGATGGCGGGCGCACTGGCGCT
GCTGGCGGTAATCGCCGCCAGCAGCGGCGCGATGCCGGTGTCATTGACGCAGTTGGTCAG
CCTCCCGCTCGACAGTATGGCGTGGCAGGTGTGGCTGTATATTCGGCTGCCGCGGGTGGT
GCTGGCGTTGCTGGTGGGAATGGCGCTGGCGCTGTCCGGCGCCGGGATGCAGGGGCTGTT
TCGCAATCCGCTGGCGGACCCGGTATTGCTGGGGGTCAGCAGCGGGGCGGCCGTCGGTGT
GGCGCTGGCGATACTGTTTCCGCTGGCGTTGCCGACCCTGCTGGCGCTGTACCTGCCGCT
GCTGGCCGCCTTTGTCGGCAGCCTGCTGATCATGCTGCTGCTGTTCTCCCTCAGCCTGTC
GGGAGAACGTTCCCTGTCGCGCCTGCTGCTGGTCGGTATTGCCATCAACGCTATCGGCAG
CGCCGCCACCGGCCTGCTGGCGTGGATCAGCAACGATCAGCAACTGCGTCAGCTGTCGCT
GTGGGGCATGGGCAGTATGGCACAGGCGCAATGGGTGACGGTGGCGGCGGTGGCGTCGCT
GGTGGTGCCGTGCGTATGGTGGCTGCAACGGCTGGCTTCGCCGCTCAATTTGCTGCAACT
GGGCGATGAGGAAGCGCACTACCTTGGGGTGGATGTGCACCGCACCCGGCGTCGGATCGT
CATTCTGTGCGCGGTGCTGGTGGCGGCAGCGGTGTCGGTCAGCGGGATCATCGTTTTTGT
CGGCCTGATCACGCCGCACCTGATGCGGCTGCTACTGGGCGCGGATCACCGCTGGCTGTT
GCCGGGTACGACGCTGGGCGGGGCGCTGTTGCTGTTGCTGGCGGATACGCTGGCCCGCAC
GCTGGTGGTGCCGGCGGAGATGCCGGTAGGGTTACTCACCAGCCTGGTGGGCGGACCCTG
GTTTTTGTGGTTGATTCTGAGGCGGCAACATGGCTGAACCGCGTTTTGCGCCACTGGAGG
CGCACCAGTTGAATTACCGGGTGGCCGCCGGTCGGACCCTGATTGACGATGTGTCGCTGA
CGCTGGCTCAAGGCGAACTGGTGGCGTTGATTGGGCCTAACGGCGCGGGTAAATCTACCC
TGCTGCGGTTGTTGACCGGTTACCTGACCCCGCAGCGGGGCGAATGCCGGCTTGATGGCC
GGGCGTTGACACGCTGGTCGCCGGGCGCGCTGTCGCGCCTGCGGGCGGTGATGCGTCAGG
ATAATACGCTGACTGCGCCGTTCCGCGTGGAAGAGGTGGTGGCGATGGGGCGAACCCCCT
GGCGTGATACGCCGGAGCCGGACGTGGTGTCCGCGGTACTGGCGCTGACCGGCTGTGAGC
ACCTGCGCCAGCGGTTGTACCCGCAATTGTCCGGCGGCGAGCAGCAACGTGTCCGGCTGG
CGCAGGCGCTGGCCCAGCTCTGGCGGGACGACGGCCCGCAAGGCTGGCTGTTTCTGGACG
AACCCACCTCGGCGCTGGATTTGTTCTATCAGCAACGGCTGTTGCGATTGCTGAAGTCGC
TGACCGACGCAGGGAAACTGGCGGTGTGCTGCGTATTGCACGATCTCAATCTGGCGTCGT
TATGGGCTGACCGGGTAGTGGTGATGCAGGGCGGCCGCAAGGTGGCGGAAGGGACGCCGA
CACAGGTGCTGACCGAAGCAGCGATTCAGCGCTGGTATCAGGCGGAGGTATTGGTCAGCC
CGCACGGCGACACCGGTATGCCGCAGGTGGCGCTGCGCCGTTAAAGACGAGTGTGGCGCG
CCGGTGAAGCGCGTCGATGAAGAAAGACGTAAAAAGTTCGACAATCATAATAACAACGAT
CGTACCCGATGGATTTCGGGTTGCAGGAAAGCGGTTGACGCGCCGGTAACGCGAAGTATG
ACGGGTATGCAACCGTAACTGATTGAATTAATACTGTTTGGCAATCCCTGAGCAAGAAGA
TAACGACATCCACTATTGAGGTTGCAGTATGTTCTTGCACAACAAAGAAAAGCATCGCAT
CGGGTTAAACCGGCTCATGTTGACCGGCATATTGACCGGTCTCGCCTGCCCGACGCTGGC
GGCGGACACAAACACAGCGGCATCATCGACTACGACGCCATTACCGACCGCGACGACATC
ACCGACCACGACGACATCATCACCGACCACGACGGATAGAGGGACGAAAAAAGCCGCGCC
GGCGGACAACACCGCCGCTGCGTCGTCCGGCGATCAGATGACGGTGATGTCGCCGCGCGT
CACCAAACCGGGCACCACCATCACCATGACCGACAGCGATATACAAAAGCACGGAGGCAA
CGACTTCGGTTCTATCATGCGCTATCAGCCGCTGGTGAGCGCCACCGGCGTCAGCGGCGG
TTCCGGCGCGGGTAAAAGCGGGTTCGATCGCGGCGGGTACACTGGCTACAACATCCGTGG
TCTGGAGAGCAACCGGGTGGCGATCGACGTAGATGGCATCCCGCTGCCCAACGCCACCGG
CCGCAGTTATGCCGGGCGTCCGGGGTTGAATACCTTCGGCATCGGCCGTGATTACATTGA
TCCATACATGTACGGACTGGTGAGCATCGACGCCGGCGCGACGCCGATCGAGCGCGCCAA
TAACGCCATCGGCGGCGCGGTGTCGTTCCGCCCCAAATCGCCCGATCAGTATTTATCGGC
GCAGAAAGACCACTATGTCGGGTATCAGAGCGACTACGATTCCGCCAGCCGCAGCTGGCA
CAACGGCGTCACGGTCGCCGGCGGCGATCAGACCCTGCGCGGCATTGCGGTGGTCAGCCG
CCGTGATGGTCAGGAGACCCGTACCAACAGCGACCGTCTGTCCGCCTATCCGCTCAACTG
GCACTCGACGGCGGTGATGACCTCGGCTATCTGGCAGCCTAACGATCAGCACCGTTTCAC
CGGGACGCTCGACTACTACAGCAAGACGTCGCACACCCATTACGACGGCTGGAATAACGT
CGGCACCAGCATCGTCGGCACCTCGCAGCAGGACAGCGACAGCGAGCGCTGGAGCGGCAG
CCTGCGCCACAACTGGACCTCCGCCACCAATGCCGGCTGGGTGGATGCGGTGGATTCCCG
CCTTTACGCCCAGCGTTCCACCGCGAAAGATGACACTGACATGCCGCTGGACGACGGCAG
CATGCAGAAGGTCAACTCCGACTACAACGTCAGAACCTACGGCGTCGAAACCAGCCTGCT
GAAATCCGTCGGCATGCACCAGTTCACCTGGGGCTTCAACGCCCAACAGTCCGATACCGA
ACGTCCGTTCCATCAGTCGCCGGCGCAGACGGGGGCTAATGTCGTCATGCAACCGGAAGC
AGACAGCCGCAGTTACAGTCTGGGCGGCTTTGTGCAGGATAAGATGGAAGTCGAGCTGGC
CGGCAAGACGCTGGCGATCACCCCTGGGGTACGGGTGGCGCATCAGAGCACCAAGTCGCG
CAACCTGTCCAGCCTGAGCACGGGCAGCAGCGTGATCACCGCGGCTGATGTACAGTCGCT
GTACGGCAAGACCACCCGCGACACCGAAGTGCTGCCGTCGCTCAGCCTGCAGTATGAGCT
GACGCCGCGTCTGAGCACCTACCTGCAGTATCGCCGCGGCGCCCAGTTCCCGGACGCCAG
TCAGCTGTACGGCTCCTGGAGTCTGGGTTCCAGCTATGCCGGCCGTGCGCAGTATGCGTT
GATCGGTAACGGTAATCTGGAAACCGAAACCAGCAACAACTATGAGTGGGGGCTGAAAGG
CGACGTGACCGACGGGGTGACTTTCCGCACCGCGGTGTTCTATAACGACTACAAGAACTT
TATCGCCAACACCCGTTATACCCGGGCGGCCAACCCAGAGAAATTCACCAACGTACCGTC
GAATATCTACACCGCTTATCAGATGGAGAACCGCGACAAGGCTTATATCTACGGCGCGGA
ATTCAGCAGCCGCGTGCAGTGGGGCACCTGGTTTGATGCGCTCGGCGGGTTCAGCACCAC
GCTGGCGGTCGGCTATAACGAAGGAAAATCTAAATCCCGCTATCTGGGCGACAAGTACGT
CGACCTCGACAGCGTAGCGCCAGTGAAAGCGGTGGTCGGTCTGGCCTGGGACGAAGCGAA
TAACCGCTACGGCGCGGCCATCACTTCGACTTTCCAGAAAGGCAAGCGCGCCACCGCCAC
CAACCGCCAGGGGTATAACAATACCGGCGCGGCGCTGACCGACTCGACGACCGAATACAT
GCGTGTGCCGGGGTACGGACTGGTGGACTTGACCGCCTACTGGCGGGTGCTGCCGAATGT
GCGGCTGAGCGGCGGCGTCTATAACCTGACCGACCGTAAATACTGGGACTACCTGAGCAG
CCGTCAGTTGACGCTGAGTACCGCTCAGGATGGTTACAACCGCGAACTGGCGGTGATGCC
GGGACGCACCTTCCAGTTGGGCGTCAATGTCGATTTCTGATCGTCACTGAGCTTTTCCAA
CGGTCTTCTGCCGGTTTGGCAGAAGACCGTTTTTCCGCACGGCCTATCCTTCCTGTTTCT
TCTGTGACGTTGGCTATTTCTTCAAGATTAAAATGCTGTTTTAATTTACGTGACGAATTG
ACGTATATACCCAAAATAATTCGAGTTGCAGGACAAAACGCGTTGCGTTTTGAACAACGC
AACGCGTTGGCCCTTCAGGGCAAGACTCATAATGAGTCTTGTAACGCGGCGACACAGCGA
ATCCCCAGGAGCTTACTCAGGTAAGTGACTGGGGTGAGCGACAAATCTGCCAGGAGCAGA
TTTGAACGCAGCTCGCTGCGGCCCCGAAGGGGCGAGGCCTATGGATGGGCCGAGTAATAA
AGCCAACGCACCTGCAACTTGAAGTATGACGGGTATAAGCGGATAACCGCACGCTCATCA
GGGAGAAAAATATGACAAAACACACAAGACTCACCACATGGGGCGGGGCGGCGGCGCTGC
TGGCAACCAGCCTGTGGCCGCTGGCGTCGTCGGCTGTGATCGCGGTGTACGTATCGGCGG
CGGGGGACGGGGAAATCCGCGCCTATACCTTGAATACCCAAAACGGCCAGTTGACCGCTA
CCGGCTCGGTGACCGCCGGTCCGCAGGTGATGCCGATGGCGCTCAGCCCGGACAAGCGCC
ATCTGTACGCCGCGGTGCGCGGCAAGCCATACACGCTGGCCGGTTACGCCATCGACCGGA
AGACCGGTGCGCTGAGCCCGGCCGGAACGGCGCCGCTGCCGGACAGCATGGCGTATGTCG
CGACCGATCGTACCGGGCGCTGGCTGCTCAGCGCCTCCTACGGCGGTAACAAGGTGGCGG
TCAGCCCGATTGCGGCCGACGGTCGCGTGAGCGCCGAGGCGGTACAGGTGCTGCCTACCG
GGAAGAATGCGCACAGCATTATCACCGACCGCCAGAACCGGTTTGCGCTGGTCAGCAATC
TGGGCAGCGACCAGCTGCTGCAATTCCGTTTTGATGCCAAACACGGCCAACTGATCCCTA
ATTCTCCGGCCGAACTGGCGCTGCCGCCGGGCAACGGACCACGTCATCTGGTGCTGTCGC
CGGATAACCGCACCCTGTACGTCAGTAATGAGTTGTCCGGCAAAGTCGCGCGTCTGTCGC
TGAACAAGACCACCGGCCGGCTGACGCTGAGGGATTACACCGATTCCCTCCCGGCGGATG
CGGGAATGCAGCCCGGCACGGTCGACCCTAAAGCGCCGGGCATCGATAATCGCCCCAAAA
TCTGGAGCGCGGATTTGCGGCTGACGCCGAACGGCCGTTTCCTGTATGTTTCCGAACGCA
CCAGCAGCACCCTCAGCCTGCTGCGGGTTACGCCCAAGAGCGGTCAACTGCGTTATGTGA
CGCGCTATCCCACCGAAACCCAGCCGCGCGGTATTCAGATCGATCCCAGCGGTCGTTACC
TGATCGCCAGCGGCGAAAAATCCGATCAGTTGTCGGTGTATCGCATTAATCAAACCAGCG
GCGAACTGACGCTGACCGGCCGTTTCCCGACGGGAAAAGGCGCCAACTGGATTGAAATCG
TCACGCTGCCGTAAGCAAGACAGGGCCGCGCCGGTGAGCGGCAAAAACGCTGAGGCATGA
GCCCCGCCCTGAACGGGCGGGGCTGTGATGAGACGTCAGGCCGGGGTTATTTCAGGTAGG
CGTTGAACATCCAGATCTGTTTTTCCTGTTCTTTGATGTAATCGGTCATCAGCGACGCGG
TGCCTTCATCGCTGGCGTCTGCCACCAGCGTCAGGATTTCCCGCTGTTGTTGCAGCAGCA
CGGCGTAACCGGCCAGCAACCCTTCCAGCGTTTTTTTGCCGTCGGTGGCGTTGACGTCTT
CTTTGATGTCCGCCACGTTCAGGTAGTCGCTGTAGGCATGCAGCGGTTGTCCGCCCAGCG
CCAGAATACGTTCCGCCAGTTCGTCGATTTTCAACAGTAGTTCGTTGTAGATTTCCTCAA
ACTTGGCGTGAAGTTCGAAAAAGGCCACACCGGAAATGTTCCAGTGATAACCGCGCACAT
TCATGTAAAGAATCTGGTAGTTGGCCAGCAATGTGTTCAGTTTGGCGGCAATCTTTTCAG
ACTGCTGCACATCCAGGCCGATCGGGCTCTTTTTCTTTTTACTGCCTGACATATAACGCT
CTCCTTTCTGTCAATCGCGTGTTGGTTCGCCATGAACATCAGTCCGGCATGTGCTCGTTT
GCCGGGCAACGTGACGGCCTTTTCATCATAGACCAGAAACATGGACCAGAAACCACTGTC
CCAACTCCACCGGGTGGACTGGTTCACCCTTTATAAAACGATTCTGTGAATAAACGTTTG
CGGCGTATCAATTTTTTGAAGCCGCGCACCTCCGGACTCCGGCGTGTGGCTACCGGATGG
TGCGCGGCGGGGTCAGGGCAGGTGGTCCATAAACTCGCCGACCACCGCCATGCAGGCGGC
GCGCTCTTCCACATGCGGCATGTGGCTGGAGTGCTTAAAGATCACCCATTCGCTGTTTCG
GATGCGATCGGCGAAGGGTTGCACCACTTCGGGGGCCGCTTCATCGTATTCGCCGGATAT
CAGCAAGGTCGGCACATCGATGGCGTGGAGGTGCTCGATGATGCACCAGTCTTTCATGGA
GCCGATGACGTGGAACTCGGTCGGCCCGTTCATGGCGTGGTAGACGGTCGGATCGTCGTC
CATGGCCGCGAAGGTGCGCTTCACCTCGTCCGGCCAGGGATCAAGCCGACAAACATGGCG
CTGGTAGAATACCTGACTGGCGGCGCGGTAGGCGTCGCTGTCCAGTGTGCCTGCCTGTTC
GTGAGCCAGCAGCGTAGCCTGTACCTCTGGCGGCAGCGCGGCGCGCAGCCGGGCGGCGGC
GGACAGCCACAGCGCCATAGAGGCGGGCGAGTTGGCAATCACCAGCCCCTGTAGCCCAGC
CGGTTGCCGCACGGCGTGTTCCGCCGCCAGCATGCCGCCCCACGATTGCCCCAGTAAGGC
ATAGCGCTGTGCGATGCCAAGATGGCGCAGCAGGTTGTCGAGCTCATCCAGAAACAGCGC
GACCTGCCAGAATCCGGCCGGCTTGTCGCGCAAATGGGTAGAGCGGCCGTTGCCGATCTG
ATCGTAATGGATCACCGCCCGGCCGGTTTGGGCGAGATCGCGAAAGGCGTCCACGTAGTC
GTGGGTGCAACCAGGACCGCCGTGCGCCACCACCAGCGGCGTCAGCGGCGAGGCGAGATC
GCCGCAGACCCGATACCAGGTCTGGTACTCGCGAAAAGGGGCATACCCCTCACAGACGTT
ATACATAACGCATACCTTTTTCATGATGGACTGGCACACGCTACCGCCGACGCATGGCGG
TGAATAGCTAGCAAAAATACGAGGTTGTACCATGACGGCAGGATGCGTCTAAATAACGAG
GATTTGTCGAGAGGACATTATCCGTATTTCTCTGTTAATCGGAACTACATTGTTTTTCAT
CAATGATTTTATTATTTACCCATTGAGTATTATAGGTTTATATCCATATATTTTTCCATT
CTGATAGATTGTATTATTCATACCGGTTTATTTATCCGCACATTATCGGTTTTTATATTT
ATTAAAATGATATTAATGGGATTTTAGAAAATCATGCCAAATCCTTTTACGGCGTCATGG
AGCCGGAACGGTAATCTTTTGTGTCACGGTCACTGGATCATTCATTATCTGGAGCGTGAG
TTTGAATTACCGGAGAAATACCGTGAACAGCATCTGGCAACGCTGGGTATTTATTCGGTG
ATTGATCCGGATGACGAGCTCTATCGGGATGGGCTGGATGAAGATGACTGGATTCTGGAA
AACGTCGACTGGCTGGCGGACTGTTTCGAATTGCACCAGGTGCCGATTGAAGAGGATTAT
TTCCGCTTTTTTTATCAGGCCGTCAATCCGCACGACTGGCGCTGCACCAGCTGCGCCGGG
TGTATGTGACGGTGCAGAGACGTGCGTTACAGCAGGCGGTAATGCATCGCCCGCACCACC
GCCTGTACGCGATTGCTGGCGCCGAGCTTACGGGCGGCGTTGTTGAGATGCAGGTTGACG
GTCGCCAGCGAGCGATGCAGTTTCCGGGCGATCTCTTTGGCGGTCAGCCCTTCCGCCGAC
CAGGCCAGACACTCCTGCTCGCGCGGGCTGAGATGCACATGGCGACAGTGATACCAGGCT
TCGTCGAACAACGGGAACACGTGCTCCTGGAAGGTGTGCGCCAGTAGCCCAATACGCGCC
AGCACCGTCTCAATCTCGTTGTCGGTATCAAGCCCGGTGTGGATGGCGGTGACGGTGACG
AAGCCGCCTTTGGGCAGATGCAGCGGCACCGTGACGCCACACCGCATATTGTGGTTCTGC
ATATAGTGAGATACCGGGCGATGCTGTTCGTTCAGCACCCGGCGCAGCGAGGTGTTCTCC
GGCCGACAGTAGGACCAGGTGAACGGCGCGCAGCTGTCGAGGGCGTGGATCTGTACCGGG
TCGACCTGATAGTAACCGCTCTGGCACCATAGCGACACCATGTCATCCGGCACATTGTGG
GTGCGCAGTAGCGAAGGGGTGATCAACTCGCCTTCCAGCGAGCGCGGGACCGGCGTGTAG
TCGTAAATCAGCGCGTCAAATCCCAGTTGCCGCACATCGTCGTACAATTGCCCGAAGGCG
GGTTCAAACGCCGCCGCGCCGCGATGGCCACTGTCATGGACGGCAAGCCGGGCGGCGGTT
TCTCCGCAAATGGCGACGTTCCTGCTTGCAGATGTTTTTCCGCTCACGGCTATTCTCCCA
CCTACGGCTATTTTTTCGCTCATGGCTATATTTTCGCTCACGGCTGTCCTCCCGGTCACG
GTGCTGATAACGACAACCCCCGACGTTTATTGCCTGAATTAATGCAATTTGGGTGCCAGT
TGGCGGCGCGCAAAAACTAGCATTTCTACTAACTACCCAGCGCGGTGAGCGACCGTTAGC
GTAAATACCAGTGCCGGATTAAGGCGGTGTTAATAGAGGTTTTTATGCGCCAGTGTCACG
ACGATCGCGCTGTTGTTCCCCGCCGGTGTTATTGCGCCGTCCCGGCCCCGATAACGCCGG
CACCGGGCAGAGTGCACTGTTTGTGTGCAGCACGGCGGGGGAAATAACATGCACCGTTAC
CGTTTTTTATTGCTGCGTCCGTTGCAGATGCTGCCGGTGCTGTTCGGCATCAGCCTGATC
ACTTTTCTGCTGGTGCGAGCCATTCCCGGCGATCCGGCGCGTCTTCTGCTGGGCATTCGC
AGCACGCCGGACGCCATCGCCCGCATTCGCGCCCAGTACGGTCTGGATGAGCCGATCTGG
CTGCAGTATTTCTACTTTCTGCGCAATCTGCTGCGCGGCGAAATGGGGCGCTCTATCGTC
TACAAGATCGACACCCTGCCGCTGGTGGCGTCACGGGTGGAGCCGACGCTGCTGCTGGTG
CTGGGCAGTGTGCTGATTGCCCTGCTGCTGGCCGTGGTGCTGGCGACGCTGGCAGTCCGT
TATCACGGCGGGCTGACGGATCAGATTATTCGGCTGGTGTCCACCGCCGGGCTGGGGTTT
CCCGCGTTCTGGCTGGGGATCATGCTGATCCTGCTGTTCAGCCTGCGGCTGGGCTGGTTT
CCGGTGTCGGGTTATGGCAGCAACTGGGCCGAGCGGCTGCACCACCTGTTCCTGCCGTGC
CTGACGGTGGCGCTGGCGTTATCGGCGGTGCTGACCCGCAACTTGCGCGTCAGCCTGCTG
GCGGAGCTAAAAAGCGATTACGTGGTGGCGGCTTGCGCTCGTGGTCAGCCGGAGCGGCGG
ATTTTCTGGCGACACGTGGTGCCGAATTCGCTGGTGCCGACGCTCAACCTGCTGGCGGTG
AATATCGGCTGGCTGATTGGCGGCACGGTGGTGATCGAAAGCGTGTTTGCGTTACCCGGC
ATGGGACAACTGCTGGTTCGGGCGATTTTCAGTCGTGATTACATGGTGGTGCAGGGGGTA
GTGATGCTGTTTGCCGTCGCCACCGTGACGGTCAATCTGCTGGCCGACCTGCTGACGGTG
GCGCTTGATCCGAGGATTCGCTTATGAACCGGACTGTTTCCGCCGTCTTCACGCGCTTCA
CCCCGGCGCTCTGGCGGCCTCGCCAGCCGGCGCTGTTGGCAGGCATGGTGATTCTGCTGT
GCTGGGTTCTGGTGGCGCTGCTGGCGCCGTGGGTAGCGCCGTTCGACCCGATAGCGCAAG
ACCCGTCGGTCAGCCTGCAACCGCCGGGCGGCACCCATCCGTTCGGCACGGACAACTACG
GCCGCGACATCTTCTCCCGCGTGATATGGGCCAGCCGCATCGACCTGCAAATCAGCCTGT
TGGGGGTGGTGTTCCCCTTTTGCATCGGCACGCTGCTGGGTGCGCTGTCGGGTTACCTCG
GCGGCCTGACCGACACCCTGGTGATGCGGGTGATCGACGTGGTATTGGCGTTCCCGTTTC
TGGTGTTGATGCTGGCCATCATCGCGGTGCTGGGGCCGGGGCTGCTCAGTTTCTATATTG
CTATGGCGATGGTGGGCTGGGTGTCCTACGCCCGGCTGGTGCGCGCGCAGGTGCTGACGC
TCAGGCAGCGTGACTACATTCTGGCGGCCCGTAGCCTGGGCTACAGCCACTGGCGGGTGT
TGTTCATCCACCTGTTGCCGAATGCGCTGACCAGTTCGCTGGTGTTTGCGATGTCCGACT
GCGTGCTGGTGTTGCTCAGCGGCGCAGCCATCAGCTATCTCGGTTTGGGGGTGCAGCCGC
CGCTGGCGGAGTGGGGCGTGATGGTGGCGGAAGGGCAGAGCTTTATTACCACGGCATGGT
GGATGACCACCTTTCCCGGACTGGCGATCGTACTGCTGGCGATGGGCTTCAGCCTGCTGG
CGGATGGGCTGGGCGAACGACTGGGAGCGCGACCATGACTCGACTGAATGTAAACGGATT
GCTGAAGGTAAACGGACTGACGCTGGAGAATCGTCAGGGGGTCCGGCTGGTGGACGCGGT
TTCCTTTTCTTTGCAGAAAGGCGAAATGCTGGGGCTGGTGGGGGAGTCCGGCTCCGGCAA
GACCCTGACCTGCCGGGCGCTGATGCGGCTGTTGCCGGGGGAAGGACTGCGCATCGCCGC
TGGCGAGGTGTGGCTCAACGGTCAGGATGTGATGCAATTGAACGACGCGCAGATGACCAA
CGTACGCGGACGGCAACTGGGGATGATTTTTCAGAACCCCGCCAGTCACCTCAATCCGGT
GATGACCATTGGCGAGCAGATCGCTGAAAGCCGCCGCCTGCATTTCGGCCGTAGCCGTCG
CGCGGCACGCGATGAAGCGGTCGCGCTGTTGCAACAGGTCGGCATCCCCGACCCGGTACG
ACGGGCCGGCAATTATCCGCACGAGTTTTCCGGCGGTATGCGTCAGCGGGCGATGATCGC
CGTGGCGCTGGCTTGCGAGCCGCAGATTCTGATCGCCGACGAACCGACCACCGCGCTGGA
CGTTACGGTGCAGATGCAAATCCTGCGGCTGCTGGCGCAACTGCGTGAACAACTGGGCAT
CGCCATCATCATGATCACCCACGATTTGGGGGTAGTGGCGCAGACCTGCGACCGCATGGC
GGTCATGTACGGCGGCCGTTTGTGCGAACTGGGCGATAAGCGGGCGCTGCTGTCTTCGCC
GCGCCACCCTTATACCCGCGCGCTGATTGCGTGCCAGCCGATGCAGGCCGGCGGCAGCGG
ACCGTTGCGCACCTTGCCCGGCCAGCCGCCGCTACCGGAGCAGTTCGGCGACGGGTGCCG
GTTTGAGCCGCGTTGCGCGCGGGCGGGCGAACGCTGCCAGCGTCAGGCGCCGCCGCTAAC
CGGGGCCCCTGACGACGCGGCGCGACAACTGGCGTGCCATTACCCGCTGGCGGAGCAGGA
AGGAGAAGCCGGATGAACGGGATAAGATACCCGCTGTTGGAAGCGGAAGAGGTTGATGTC
ACGTTCCCGGTATCGGGCCGCTTTCCCTGGCAGAAACGCGAAGTGCGGGCGGTCAACGGC
GTCAGTTTGCAGATTGCTCCCGGCGAAACCCTCGGGCTGGTGGGCGAGTCCGGCAGCGGT
AAAAGCACGCTGGGCCGCGCCTTGCTGCAACTGGAGACGTTAAAACACGGCCGGGTGCGT
TTCAACGGCATCCCGGTCAGCGATGGCTTGCATAGCGACGTGGCCCGGCTGCGGCAGGAA
ACGGCGATGATTTTTCAGGACCCGTTCTCCTCGCTCAATCCGCGCCAGACGCTGTTCCAA
AGCATCGCCGAGGTGCTAAAGGTCCATAAACGGCTATCGCCTGCGGCTACCGTCGAGCGC
GTCAACCAGTTGCTGGCGATGGTGGGGTTGCGGCCGGAGCACGGCCGGCTCTACCCGCAT
GACCTGAGCGGCGGGCAGTGCCAGCGCGCCGGGATTGCCCGCGCGCTGGCGCTGGAACCG
CAACTGGTGGTGGCGGACGAGTGCGTGTCGGCGCTGGATGTGTCGATTCAGGGGCAGATT
ATCAACCTGCTGATGTCGCTGCGCGCACAGATGGGGCTGGCGATGATCTTCATCGCCCAC
GATCTGGCGGTGGTGCGGCGGCTGTGCGATCGGGTGGCGGTCATGTACCTCGGGCGCATC
GTGGAGGAAGGCCCGACCGAAGCGGTGTTCAACCAGCCGCAGCATCCCTACACCGCCGCG
CTGATTAGCGCCATTCCCGATATTGATCCTAACCGTCCGCTGCCGGCGAACGGCCTGATA
GGCGAGCCGCCCAGCCCGCTGGCGCTGCCGCCCGGCTGCGCGTTTCATCCACGCTGTAGC
CACGCCGTTGCCGCGTGTCGGCAACAGTCACCGTCATTACAACAGCAGGAACACCAGCGA
GTCGCCTGCCTGCGCGCCGGAGAGTGGCAGCAGGCTGGCGCGTCGGTGTCCGCATCCGAT
GTTATTGCCGCACCAGGGACTGTTTCACCACCCATAACCATACCCACTTTATCAACAGGG
GAGTCGTGCCATGAAAATAGATAAACGCAATGTGGCGACCGCTGGCGTGCTGCTGGCGCT
CAGCCTGGTCAGCGAGCTGGCGCAGGCGGCCGGGATTCTCACCATCGGACGGCGTGAGGA
CAGCACCACCTTCGACCCGATTAAGTCGGCGCAGAACGCCGATAACTGGGTGTTTTCGAA
CGTGTTCGACGTGCTGATCCGGGTGGATAAAACCGGCACGAAACTGGAGCCGGGGCTGGC
GCAGAGCTGGACGGTGTCGCCGGACGGTAAGGTGTACACCTTCACGCTGCGCGAGGCGCG
TTTTTCCGACGGCTCGCCGGTGACGGCGCAGGACGCCGTGTTCAGCTTGACCCGTATCCG
CGACAGCAAGGAGTCCTTGTGGCGTGATTCTTACAGCATCATCGACAAGCTGGAGACGCG
GGATGCGCATACGCTGGTGGTGACGCTGAAATCGCCTTCCGCGCCGTTTCTGTCGCAGCT
GGCGTTGCCGAATGCCTCCGTGTTGCCGGAGAAAGTCGTCAGCAGTCTGGGTGAAGAAAC
CTTTGCCGAGAAGCCGATCGGCTCCGGGGCGTTTGTCATTACGTCCTGGGCGCGCGGCGA
CAAGATTGTGCTGGCGAAAAACCCCTATTACTGGCAGGCGGACCACGTCAGCCTGGACGG
GGTGGAGTGGCAGACGATCCCAGACGACAATACCCGTATGCTGAAAGTGCAGGCCGGCGA
GCTGGATGCGGCGCTGTCGGTGCCGTTCTCACGTCTCGTGTCGCTGCAGAAAGACCCCAA
CCTCAAGGTGGCGCTGGACCCGTCCACCCGTGAAGACAGCTTGCTGATTAACCATTCTCA
TGGGGTGCTCGGCAAGGTAGAAGTGCGCCAGGCGCTGGATTATGCGATCGATAAAAGCGC
CATCGTCAAGACCGTGACGTTTAACTATGGCACGGTCGCCAATTCTTACATTCCCAAAGG
CGCGCTCTATTACTACGCCGACAACCTGCAACGCCCGTATGACCCGGAAAAAGCCAAACA
GATGCTGAAGGCGGCGGGCGCATCCGATCTGAAACTGAATTATGTGGTCAACGCCGGGGA
TGAAGTGGACGAGCAAATCGCCGTGCTGCTGCAACAGCAACTGGCGAAAGCCGGGGTTAC
CGTTAATCTGCAAAAGGTCGACCCCAGCCAGAGCTGGAGCATGCTGGTGGCGGGCGATTT
TGACGTGTCGGTGAATTACTGGACCAATGACATTCTGGACCCGGATCAGAAAACCACCTT
TGTGCTCGGTCACGACAGCAATATGAACTACATGACCCGCTACCAGAACGACAAGGTCAA
GGCACTGGTTGCCGCCGCGCGGGTGGAACTGGATCCGAAAAAGCGTGAGCAGATGTATAT
CGACTTGCAGAAGATGGCCAAAGACGACGCCAACTGGATCGATCTCTACTACAGCCCGTA
CCGTAATGTGACGCGCAAGAACATCAGCGGTTTCTACCAGAACCCGCTGGGGCGTTTCTT
CCTCGAAGATACGGTGAAGGGGTAAGGTTAACCGCTCCCGTTGACCGGGAGCGGTTTTAT
TTACCGGAACGGTGGTTCGTTGAAGGTGCGTAGCTTGCGCGAGTGCAGGTGTTCCGCTTC
GGCGCGCAGCAGGTCCACCGCGCGGATGCCGATCTGCAAATGCTCGGAAATCGCGCCTTC
ATAGAAGCGGTTGGCCTGACCGGGCAGTTTAATCTCACCGTGCAGCGGTTTGTCCGACAC
GCACAACAGGGTGCCGTAAGGCACTCGGAAGCGATACCCCTGCGCCGCGATGGTGGCGCT
TTCCATGTCTACCGCCACCGCCCGGCTGAGGTTGAAGCGGAGCGCCGAAGCAGAATAACG
CAGTTCCCAGTTGCGGTCGTCGGTAGTGACCACGGTGCCGGTGCGCAGGCGCTGTTTCAC
TTCTTCGCCCGGCATGCCGCTCACCTGCTTGGTGGCGTCGTACAGGGCGCGCTGTACTTC
GGCGATACTGGGAATCGGGATGTCCGGCGGCAACACCGAATCCAGCACGTGGTCGTCGCG
CAGGTAGGCATGCGCTAACACGTAATCGCCGATGGTTTGACTTTCCCGCAGGCCGCCGCA
GTGGCCGATCATCAACCAGGCGTGCGGCCGCAGTACCGCCAGATGGTCGCAGATGGTTTT
GGCGTTGGACGGCCCGACGCCGATGTTCACCAGCGTAATGCCGCGCCCTTCGCGCGAGAT
CAGATGGTAGGCCGGCATCTGATGATTTTTCCACGCCAGGTCCGATACCGCCTGCTGCGG
ATTGTCGGTGTCGGCGGTGATCAGCGCGCCGCCGGCGCACGCCAACGCCTGATACGGGCT
GGATGGATCGGCAATTTGGTCGCAGGCCCAGCGTACAAACTCATCGACGTAACGGGTGTA
GTTGGTGAACAACACAAACGGCTGGAAGTGTTCGGCACGGGTGCCGGTGTAGTGGCGCAG
GCGCGCCAGCGAGAAATCGGTGCGTAGCGCGTCGAAGTGCGACAGCGGGAAATGGTCAAG
CGTCTGCAACAGGCCGTCGGCGGTTTCATCGCCGATCAGCGCCAGCGACGGCGTGGGGAA
GTGCTGCGCCAGCGCGGCGCTCATCGAACGCTCCAGCCCCAGATTGGCGCCGTCGATCAC
GTAAGGATAAGGGATCTCCTTGTCCGAAGGCCCGACTTCGATGGTGGCTGAATAGTCGTT
TTCCAGAATCGCCAGTTGTTCCGCCAGATAGTGCCGGAACAACTGCGGCCGGGTGACGGT
GGTGCGGTAGCTGCCGCCGTGGGTAAGGCGGCCGTACGCGCGGGTTTTGCTGTGCTTCTG
GGACAGCCCGTCCCAGCTGATGCGCAGCTCCGGGTAGACAAACAGTCCGTTGGCGCGCGC
GGCGGCATCCGGCGGTGTGCCGTGGGTAATAAAATCGACGATCGCGGTGCGCAACGCCTT
GACCGCGGCATCATAGTGCGCTTCCAACTGGTCCAGCGCCTCGCTGGCGGACAGGCCTGC
GCCAGGTGCATAACTCATCTTCACTCCTTTTTTCCGATGCGATGGCCGACGCCATACAGT
GCGTCCATTGTGGCACAGCGCACATCACGGCACGATGGGATAAAAGTGAATTTGAAAAGT
CAGGCTCATGGAATGCGGCGATCGTACCGATATAATTTTGTGATGGTTATCACAAAAAAT
GGATGTCATTAGTCTATAAAAAAACCACCGAAAGGATAAAGACAAAACCTGCGCAATTTT
TTGCTCAGTTATCAGCATAAATCCCTGTTTGCGCAATGTTTGCAAACGATTCGGGAAGTC
TGCGCAATTTTTTGCTCAAATTTGGCTTAGGGAAGATGACGATGTCATTTTTACCTTTAA
AAACAATGAAATAAAAACTGGCATAGTCATTGCTTTATGAACGGGCGAAGTCATACCTAA
CCGTTCAACAACAAGGAGCAAGACTATGCCAACTCCATGCTATATCAGCATCGAAGGTAA
AACTCAGGGCAATATCACCGCCGGTGCCTTTACTTCCGACTCCGTCGGCAACATCTACGT
GCAGGGCCACGAAGATGAGATGCTGGTTCAGGAATTCAACCACGTCGTGACCGTGCCGAC
CGACCCGCAGTCCGGCCAGCCGTCCGGTCAGCGCGTGCACAAACCGTTCAAATTCACCGT
CGCGCTGAACAAAGCTGTGCCGCTGCTGTATAACGCGCTGGCGTCCGGCGAAATGCTGCC
GACCGTGACCCTGAAGTGGTATCGCACCTCTGTCGAAGGCAAGCAGGAGCATTTCTTCAC
CACCACCCTGACCGATGCCACCATCGTCGACATCAACAACCAGATGCCGCACTGCCAGGA
CCCGTCCAAGCAGGATTACACCCAGCTTATTGAAGTGTCGCTGGCGTACCGCAAGGTTGA
CTGGGAGCACACCGTTGCCGGCACCTCCGGTTCCGACGACTGGCGCGCGCCGGTCGAAGC
GTAATCGCCTATTAACCCGGACTTTGGTCCGGGTTTTTCCGTTTTTGTCTGTGCTGAGCG
ATGGGGTGCCCATCGCTGAGTGCAGTCGTATTCATCATGATTTTGCGCTGACGCACGGCA
TCCGCCGGGTGTGCGGTAGCTATGGAGCCGGGGAAAGGAGGAAGCAAGGTGGCCAACAGT
ACAGGATTGCAGTTTACCGTGAAAATCGGCGCATTGGCGGAGACCACCTTCGCGGTGGTG
GATTTTGAACTCGGAGAGGCGTTGAACCAGCCGTTCGCGCTGTCGTTGAGCCTTGCCAGC
AGCCAGGCGGATATTGATTTTGGCGCGGTGCTGGACCAGCCGTGCGAGCTGACGGTGTGG
TACGAAGGCGAGCTACAGCGCCGGGTCAGCGGCATCGTCAGCCGCTTTGCCCAGGGCGAC
ACCGGTTTTCGCCGCACCCGCTATCAGGCGGAAGTGCGCCCGGCGCTGTGGCGACTGGGG
CTGCGCACCAACGCCCGACTCTTCCAGACCCAGAAACCGGACGCGATTATCGGCACCCTG
CTGGAAGAAGCCGGGATTACCGATTACGCCTTCGCCCTGCGCCATGAACACGCGGTGCGC
GAATACTGCGTGCAGTACCGCGAAAGCGACCTGGCGTTCATCAACCGGCTGGCGGCGGAA
GAAGGGCTGTTCTACTTCCACGAATTCGAAGCCGGCAAGCATCGGGTGGTGTTTGCCGAC
GACGCCGGCGCGCTCAGCAAAGGCCCGGAACTGTTCTTCAATCTCGCCACGCAAGGCTTG
TCGGAAGGCGCTTATGTGCGCCGTTTCCGTTACGCCGAGGCGGTGAGCACCGCCGAGGTG
GCGCTGAAGGATTACAGCTTCAAAACCCCGGCCTACGGGCTGCTGCACAACAAGATGAGC
AGCGAGCTGGACCACCAGCGCGAGTCCTACCAGCACTTCGACTACCCCGGCCGCTTCAAG
CAGGACCCGAGCGGCAAGGCCTTTACCGGCTACCGGCTGGACGCGCTGCGTGCCGGGGCG
ATGACCGGCAGTGGCGAATCCAACGCCGCCGAACTGATGCCGGGCAGCACCTTTACCCTC
ACCGAGCATCCGAACCCGGCGTTTAACCTGGCCTGGCAGGTGGTGGCGGTGACCCACAGC
GGGCAGCAGCCGCAGGCGCTGGAAGAGGAAAGCGGCGGCGAGCCGACCACGCTCAGCAAC
AGTTTCGAGGTGGTGAAAGGCACCACCACCTGGCGGGCGGCGCTGCCGTACAAGCCGATG
GTGGACGGCCCGCAAATTGCGACGGTGGTGGGCCCAGCGGGCGAAGAAATTTACTGCGAT
CAGTACGGGCGGGTGAAGCTGCAATTTCCGTGGGATCGCTACGGCGCCAGCGACGACCAG
AGTTCTTGCTGGGTGCGGGTCAGTCAGGGTTGGGCCGGCGGTCAGTACGGGTTAATCGCC
ATTCCACGTATCGGCCATGAGGTGGTGGTGAGCTTTCTGGAGGGTGACCCGGACCAGCCG
CTCATCACCGGTCGGACTTTCCATGCCACCAACCCCACGCCGTATGTACTGCCGGAACAC
AAAACTCGAACCACGTTGCGTACCGATACCCACAAAGGCAGCGGTTTCAACGAACTTCGT
TTCGAAGATGAGGCTACCCGGGAGCAGATTTACCTGCACGCACAAAAAGACATGGACGCG
GTGATCAACAACATTCATCGCCAGAGCGTCGGGTTGGATCAGCATCTGAGTGTGGCGAAC
GACCAGTTCCAGCGGGTGGATCGCCATAGCCATCGCACCATCGGGCAGGATGATTTTGAA
CAGATTGGGCAGGACCATCATCAATCGATTGGTCGCCATCTCGTACAGAGCATCACCCAA
TCATTCAAGCGCTTTATCGGCGGCGGAGAGATCACCCGTATTGAAGGCAGCCGCCAGACT
ACGCTGTCTGGTTCGGAAGAGACGCTGATTGGCGCGCATCAGCGCGTGCTGGTCAATACC
GACAGCTACCTCAAAGCGGCGGATATCGTGCTGGAAGCCGGGCAGTCGCTGACTATCAAG
GCACCGGGCGGGTTTATCAAAATCGACGGTGCCGGCGTCACCATTTCCGGCACGGTGGTG
AAAATCAACGACGGCGGTTCCGCAGGAGCGGGCACGGCGCCGGTGTCGATCGAGCCGGAG
GCCCCCACCAGACCGACGCTGCCAGACGCGCCGGACCGGCGTTAAGGAGCCACCATGCCA
GGAGCTGCGCGTTTAGGGGACAGCTGTGCCGGTCACGGCTGCTTTCCTGCCACCCCGGTG
ATCGCGGGCAGTGGCGATGTGATTATCAATGGCAAACCGGCGGCGCGTAAAGGCGATGCG
GTGTTGCTGCACGCCTGTCCATGCCCGAATATGCCGCACGGGGTTCACAACCGGGCGATT
TCCGCCGGTTCCGGTACGGTGATCATCAACGGCAAGCTGGCCGCCCGTATCGGCGATGCC
ATCGGCTGTGGCGGCTCGGTGGCGGCCGGCAGCGGGGATGTGATTATTGGCGATACGCCT
TACCAGTCGCCGGTTAAATCCTGTGCGGAACAGTCGGCGAAAAGCCGCGCTCCGCTGCTG
GCGCTAACGCCGATGCTGCTGCCCGCCATGATGGAATGGGCCGCGACCGCCGAGCTGCCG
GTGCTGGATGAGGCACTGACGGTATTACAGCGTAAAGATCGCTATCTGGCGCGCGCTAAG
CTGGCGCAACAGGCGGCGACCATGCCGGGCCTGAAAGACGCCGCCACCCGACTGGCGTTT
AACAACGACAGCATCTTGCGCGCGGAAGCGGCGCAGTATGTTTATCCGGTGGATGAGGTG
GCGCGTAAGGTCAGAACGGTATTGCCAAAAGCACCGGTTGGGTTGGTCCATTTAACTGCT
AAGGAAATTCCAGAACTGGCTGGTGCCAAATTTACGGATCCGGATTCCGGTTTTGGGGCC
GCATTGTTCAAATCTGATATTAATGGTGAGACGATGCTTACCTTCAGAGGAACAAATAAT
GCAGTAACAGGGCCAAGGACTGGATGACGAATCTTTCACAAGGAATGGGAAAAGATACAG
CACAGTATAAGCAGGCAATGTACCTTGCAAAGCAAGTTAAAGATATTCTTCCTGCTGATG
CGGTTATTGTTGGACATTCTTTGGGCGGTGGGCTTGGTTCTGCTGGTGTAGGTGCTAGTG
GTCTGAAAGGATATACCTTCAATGCTGCTGGACTTCATGAGAATACGGTTAGTCGATTTG
GTGGATTGGCGATGGAAAAAATCAATCCATTAATAAAGACTCAGGCGGTAGATGGAGAAA
TCCTGACCATGGTGCAGACCTATGGCAAAGCGGCATTACCTGGGTTGTTATCTGGGGCAG
GAGCATTGGTTGGTGGTGGTGTCGGTGCTGCTATTGGGGGGATTACTGGGGTGGCAACAT
TATTGAGTGGTGCGTTGCCCAAAGCAGCCGGGAATATGATGCCACTTCCTGCGTCAGGGG
GATCGCCGTTGGCACGCCATGGTATGGACCAAGTTATTGCAGGTATCGAAAGTCAAAAAA
AGGATGATATTGGCAGTATTACTAAGACACTCAAGGGGGCATGATGCAATGGCTCAAATG
GCTGGGAATACTGATTATTGGAATGTTAACCGCCTGTCAGGCGGGGGGAAGCAGCATGCA
GGCCAGTGAATTTTTCAAACCACCGATGGTTAAGGTGTTATCCAGCATTCAGAAAGGGGA
TGAAGCCGCGGCCAGGCAACAACTGGCACAGGGGCTAAACCTGAATGTGTTAGGCGAAGA
AGGTATTACCCCGCTGTTGTGGTTGGTGATGCAGCAGGATCAGGCTGGAGCCAGGTTGGC
GTTAAAGCTGGGTGCTGATCCTAATTTCCGAACGGGTACGGGTTCGTCAGCCGTTAATAT
GGTGGCTGGTGCGAAATCGCCTGAATGGTTGAAAATGATGCTGGATGCCGGTGGCGATCC
TAATTCCCGTGATCACAATAAAGTGCCTGCGTTATTTAATGCGATAGCTGAAGAACGCTG
GGCGGATATTAAGCTGTTGGTAGAGCGTGGCGCAGATGTGAATTTGACTGATGCTCAGCA
TACAACTAGCGCACATTATGCAGCTTATATTAATCAATACGAGATTGCGTACTGGCTAAT
AGAGCACGGCTCCAATATTAATACGTATTCTGCAACGGGTGCGAGTTTGGCCTGGACAGT
AGAAGATAGTTTGTCGCTGATGGATCATCGCTCGCCACATTATCCCTGGGCGCTGAAAGT
GAAGCAGTTGCTGCAACAGCGTGGGGTAAAATTTCCCCCCTTATCTCCGGCAGAAGTCAG
GGAGCGACGAGCCAAAGGTGAATTACTTTAAAAAAGACATCGCGGTAATTCTGTCCGTAT
TTCAATAGCAATATATTATTTTTTTGTTCGTCATCGTGGTGGGGTTTATTTCCTCTGCCG
AGGTTTGTCGCTGTTCTCATTCCGGTTTTTCCTTATTTACATACCGATTAATTATCCCAG
TGAAAAAATCATGACGATAACGGGCTATACCCTGTTTGAACTCAGTCAGCGTTGCTCGCT
GCCGCTGTATGCCATTGTCGATCCGATGCGTTATCCGGCATTGCCGGATTTCTGGCGTGC
GTTTCAACCACGGTCAGCGCAGATATGGCAACGCTTGCGCTTTGAGGGTGCCGGCGACGA
CTGGCAGCGCTGGGCGCCGATGGTGGTGCAGGTGGAAGAGGGCGGACCGGGGGAAACGTT
GCTGCACTGGCTGGCGGATACACAGTCCGCGCGCCATCAGGGCGTGATGTTGATGCATAG
CGAGCAGTCACTGACGCGAGTGGCTGATTTCTGGCAGCAACGTCTGCGCTGCCGTTATCC
GGACGGCACGCTGGCGCAGTTGCGCAGTCACGTACCGGATGTGTTGCGGCTGTGGTGGCA
AACGCTGAACGTCGAGGAACAGACGGCGTTTATCGGGCTGCTGGACGGTTTGTATCTGCC
GCTGGCGGAAGACGACTTCAGCGTTCCTTGCCGCTATCAAGCGCTGGTGGGCCAACATGA
GGAGCGGCCAGTGCCGCAAGCCACCCACGACGACTATCTGATTACCCTAAACCGCGACCA
GTTTTATCGGTTATCCAACGACAACCGTCTGCACCGGCTGGCGAATGAGTTGTTTCTGTA
TGCCGGCACATTGCATTGGATGCAGTTGGATATCGAGGTGGTGAAAAGCCACTTTCTCAG
CGGCATTACGCTGGCCCGCATCCGCTATCCGCTTGCCTTGGAAACGGAGTGTGAAGCCTG
GTCGGCCCACCGTTGGGTAATCGGCAGCGAGTTTTATCATCATCCTGTTTTTATTCATTT
GACCGAGCGTTATTCGCTGGGCGACAGCATACGGATTTTTAAATCCGAATCCGCCCAGGT
GGAAGACGTTCGCCTTCATTATCACCGGCCCGGCTGGATGCGGGGCGAATTACCGGATAC
GACGGAGGTTATGCCGTGACGCTGTCTCAATCTTTTCTGAGTCTGCAACCGGAAACGGAA
GCGGCCTGGCAGGCGCGACTGGCCGCAGGCGGGTGCTTTGTGGTCGCCGAAGCGGCACTG
AACGATGCGGTCCCCTGGCTGGCGGAGCGCTGGGGCGGCAGTCTGGAACAAACCCGTCTG
TACTGGGGCGAAACCGGACAGGTTCATGCGTCCGTCTCGCCTTATTGCATTCCCGTCCAT
CCGGCCAACTGGCCACAGGTGCGTGAACATCTGTTGACGCAGCCAGGCTGGGGACTGGGA
GTACAACTCGACGGGTTTATGCAGGCTTACTCGCCGCTCGACCAACTGCTGGAGCTGGTA
AAACACTTGCGACAGTGGAGTCTGATCGCCACCCAGGAAGGCGACAGCGCTATTCTGCGC
ATCAGCGATTGGGAAGTGATCTCCCCGCTACTGGCGGCGAGTTCGCCGCAAGAAGCCACC
GCGCTCTACGGCCCGATCGCCACCTTTTGCGATATGGCGCCCGACGGCACCGTACAGAGC
CTGACGCTGACCGAACGAACCGCACACAACCCGCCCGATACCTTGCCGCGCTCGCTCAGC
GAGGCGCAGTGGCTGGCGCTACTGGCGCCGGCGACGCGTCAGGCGCTGGACAGCTACATG
GCGCATCTCCGCACGCATCACCAGCGCTGGCAGAACAGTGATGACGACAGCTTGCTGAAT
TTCACCTGTCAGCAGACCGAACAGGCCCGTATTCAGGGATTTAATAACGACCGCGATATC
GTGCGCTATCTGGCGCTGGCCACCGAGCTGGAACCAGCCTTTATCCACCAGCCGTGGGCG
CAGACGATTCTGGCACAGCCGGAGTATATCGGCGCGCAAAACCGTATGGACCGCCTGTAT
AAGACGGCGATTGACCAACTGGACGACGCATAACGAAAAAGGATGACTTGTCATGAGTCA
GGATAAAAAGGCGACGCTGCTGTCGAGTGAAGACGCAGCCAATCAGAATTTTGCCACGGA
TAACCAAATTTCAGGCGGTTGCGCCAAATGCGGCTGCGAAGTGTTGATTCACTACCACTA
TGACTCCGGGAAACCGGTGCCTAACGCGCCGTTCATCCTGATTGATAGCAATAAGACGGA
AATCCACGGCAAAACCGACGCCAAAGGGTTATGCAAAATTTACGACATGGGATGCGGCAC
GTTTGAGCTGATGCTGGATGAAGGCTCCGACGATTTCAAACCCCGTGAAACCGTGGAAAA
CAACCCGGTATTACAGTCAAATCCGGCTTATGCGACGCTGGCGGGAGAGTATTTCACGCT
GTTTTTGTTGCTGCGCAAGCAGGGATTGGTGACCTACGACGCGGATGACAGCAGCGATCG
GCATGTGGATGTCGACGGCGCGGGGATTTTTACCTCCATTCCCAAGGAGTACCGCAAATC
CTATGACCGCTTCTGGGAACTGGATAAACGTATTAACCACGGCAGTCGTCAGCTAAAGAA
GGCGATTAACAAAATCCATCACAGCCTGGCGGCGGAAGTGGCGGACAAAGGCGGGGATGA
CAACGCGGCGCTGATGCTGTTTTGTGAAATCGCGCTGGGCTTTATTCCGGTGGTCGGGCA
GGCGATGGATGTCTATTCGATCGGCGAGTGGAGCTGGCAGTCTTACCAGGAACCGGCCAA
GCTGGAAGACCCGTTGCATATCGCCGAAGGCGCACTCTGTGCGATAGGGGTAATTCCAGG
ATTGGGCGACGCGCTGAAGGTCAGCGGGCGGGCGATTATCCGGGCGCTCAAGGTCGGGAC
GCCGAAAGAGTTGCAGTTCGCCATCAGGACTATCCGCAGCCTGTCGGACGGCAATCTGGT
GAAAGGGCTGACCAAACTGCGCGCTGAGCTGCAAAATTATGGCGCGCAGGCCAAAGCCCT
ATTGCTGAAGATTCATGCGGTGCTCAAACAGGTGCTGGCCGAGTCGAAGCTGAAAAACAA
CTGGATTGTGTCGCTGATGAAAGACAGCTTCAGCGCCATGATCACCGCGCTGGAAAAGCT
GATCGCCAAATATGACAGCGCGCTGGCCTATATTGAGTCCAAATTCAATGAGTTTATCGG
CAAGGTCATCACCCGCGTGAGCGGCAGCGCCAGGCCGAAGGGGAGCATCGCTAAGGCAGC
CGAAGCGCCAAAAGCGCCGGCGCATGCTGAAAGCCAGGCGGCCAAACCGGCTACCCCAAA
ATCCGACAATTCAATAACCAAGGCCGATGACGGAAAGCCGAAAAATGCGGTGAGTGAAAA
GAAACGGCGCACATCGTCGAAAGAAACCGAGGACATTAGCGCCGGGAGTAATAAGGGCGA
ACAGCCGGATCACGCCCCGCAGCAGAAAAAAGCCGGGGAAGAGGACAACGCGTGCAAAGC
TGGCAGCGATAAGTGCCAGAGTGAAGGCGAGCCGGTGGATATGGCGACCGGTTACGTGGT
GGACTGGCGCACCGACGTTGAGCTGACGGGGTTGCTGCCGTTATCCATGAAGCGCTATTA
CCGCTCAGGCGGGGAGCGGAAACCGGGGCTGTTAGGGGCGCTGTGGCGCACCAACTGGGA
TATGAGCCTGGAGCTGAAAAACGGCATCGCTACCCTGACTGACGGCGAGTTCAACCAGAC
GGTATTCGTGCTGCCTGACGAGGGAGCGTTCAGCCGCGCGCCGTCCAGCCCGCAGTGGCG
GTTGACGCGTCAACAGGGGCAGCTCGTGCTGCAACATGTGGACGGCTTGCGTTATCGCTT
TGAACATGCGCTGGGGCTGCAACTTTGCCTCAGCGCGATGGAAGACCGGGCGGGCAACCG
GATCGCCCTGCTGTGGGATCGCGCCGATCTGTGCTGGATAGCGCTGCCGGATGGCCGTCT
GGTACATGTGGAGACACAGCGGCGGCGGATTGTGAAACTGACGCTGTGCGATGAGCATCG
TCAGACGCTAAAAACGTTGGTCAGCTACCGCTACGATGCGCAAGGTCATCTGCTCAGCGT
GCGCGCCGGCGAAGGGCGTAATTTCGATTACCGCTACTCGCCGGAAGGCTGGCTGTTGCG
CTGGTCCGATCTGGCTCACACCTGGGTCGAACATGACTACGACGCGCAGGGGCGCGCGTT
GCGCGACAGAACGGCGGAAGGTTTCTGGCCCGGTTCGTTCAGTTACGACGCCGATAGCCT
CACCAACCACTATCACAGCGGGTTCGGCGGGGTGACCACCTATGTGCGCGATGGGCGCAA
TAATATTCTGTGCCGCCGCGAGCCGGACGGCGGCGAGGTCCAATTCGAGTGGGACAACAA
CCAGCTGGCGGCGCAGATTGACCCGCTGGGCCAGCGCACCGTGTATCAGCGTAACGACTG
GGGGCAGGTGACGGTGGTGACGCTGCCGGACGGGAGCGTACACCGTTACGATTACGACGA
TGACGGTCAGCTGCTGGCCTATACCGACCCGTTGGGCAACGCCTGGAACTATTCCCGCAA
CGCTCAGGGGTTGGTGGAAACGGCCAGCGATCCGGAGGGGCGGACTTGGCATCATGCGTA
CACGGCGCAGGGGCTGTTGTCGGCGGTAACCGGGCCGGATGGCCGCGAGCAGCGTTATCA
TTACAACCGGCGCGGGTTGCTGGAACGGCTGGAACCGGGCGAGGCGCCGACGGTGACCTT
TTTCTACGATGCGCAGGACCGGCTGACGGCGCGACATATCGCGCATGAGCAAGGCGTGCA
GGTGCGGCGCTGGGATTATGAAGGCGGACGCGACACGCCGTCGAAAGTGGTGTACGAAGA
CGGCAGCGAAACCCGTTTTGGCTACGATACGGAAGGCAACCTGACCTCGGTGACGGATGC
GCTGGGGCAGCGGTACCTGTTCCGCTATGGCGCGTTTGATAACCTGCTGGAAGCGACCGA
CCCGCTGGGTGCGACCGTCCGCTATCATTACAATGCGGAAGCGGAATTCGCCGGGGTGAC
CAACAGCCAGGGGCAGGCGTGGCAATACCAGTTTGACGCCTGTGGCCGGCTGAGCGAAGA
GCGGCATTACGACGGCCGGGTGTACCGTTACGATTACGATGTGGCAGGCCGGCTGACAGG
GCGCAGCGCACCGGACGGCAGCCAGCTTGCGTACGGGTATGACGTGGGCGGCCGCCTGAG
CGAGATTCAGGCCTGCCGTGCGGACGGGGCCAGTGAAGGTGTCACCACGTTCGGCTATGA
CCTGTCGGGCCGGCTGCTGAAGGCGGCGAGCCCGGACGCGGTGGTGGAGTACGCGTATAA
CTGTGCCGGACAGGTGGTGTCGGAGCGGGTAAACGGCGAGGAGGTGCGCACCGGTTACGA
CGACGGCGGGCAGCGGTCGGTGGTGGAAGGGCTGCTGTCGTCGCTGAGTCTGGGCTGGCA
GGGCGGGCGGCTGACCACGCTGAGCATCGGTTCGCATCAACCGCTGACGTTCAGCCACAC
GGCGTCGGGGTATGAACAGCGGCGCAGCAATGGCGAAGGTTTTGCGCTGCGCCACGAGTG
GAGCGCCACCGGGCTGCTGGCGGGCCAGGCGCTGGACGGGGTAAACGGGGTGCTGGAGCG
TCGCTACCAGTACGACGTGCTGGACCGTCTGACGGGCATCACGGACAGTCACTGGGGTGA
GCAGGCGTTCCGGCTGAACGGCGCCGGGCAGGTGACGGCGGAGCGTCGCGAGCAGGGTCG
GCAGCGGCAGGCGCGGCTGTTTGGCTACGACAGCGAACAGAACCTGTGCGAGGTGTCGGC
GATAGCGCCGGACGGCGCAGGGCGGCTGTCGGCAAAAAACGCGGCGGTGCAGTCGTCGGC
GGGTTACGATGAGGCGGGCCGGGTGACGCAGCGCGGCGGCCGTCAGTATCAGTACGACGC
CTGCGGCCGTCTGGTGAGCCGACGGGAAAGCCGTCCCGGCTTCCGACCGCAGGAAACGCG
GTTTGAGTGGGACGCGCAGGACCGGCTGGTGCGGGTGAGTTTGCCGGACGGGGCGCGGTG
GCGGTATTGTTACGACGCATTCGGACGGCGGGTAAGCAAGGTGCGCGAGGGCCAGGTGCC
ATCGGCGCAGGCGGTAGCGCGGGTGGCGTACCGGTGGGATGGCGACCAGCTGTCGGGCCA
GACGCAGTACCGTGTTGACGGCAGCGTGGCGCGGGCGGTGCAGTGGGTGTACGAGCCGGG
GAGTTTCCGGCCGCTGGCGCAGGTGGAGGAGCAGGCGGGCCAGACCCGGCTGCACTATAT
CGTGACGGACCTGACGGGCACGGCGCGGGAGCTGTGCAGCGAAACGGGAGAAGTACACTG
GCGCGGCGAACAGGGACTGTGGGGACCGCACCGGGAGGAGCGGATACCCATTCCGCTACG
GCGTTATCTGGGTGATGCGACGAACGAAGAGGTGTACTGCGAGCTGCGTTATCAGGGCCA
GGTATACGACGCGGAAACGGGACTGTACTACAACCGGCACCGCTACTACGACCCGGAGTT
GGGGCAGTATATCTCGGCGGACCCGATAGGGCTGGCAGGAGGGCTGAGGCCGCAGGGGTA
TGTGCATAATCCGCTGGAATGGGTGGATCCACTGGGATTGGTGGGGTGTCCTGGCGAGAA
AAACAAAAAAACCACATATGAAGGTGAAAGCCGTCGTGATGCATTTAGGCAAGCTAAACG
GGATGCTGGAATACCTAATAGCCAGCAGCCTCGTAGTGTAACTAGACCAGACCTTCTTGA
TGGTGAAGGTAAGAAAATATTAGATGGTAGTGGACAACCAATTAAAACTAGACAATATGA
ATTTATTAATAATAAAGGCGAAAAAATATTTATACAGGAACATAGTTTGGGTCATACAAA
AGCTACGCCTTTACATGGGGCAGATCCACATTTCAATGTTAGACCTTCTGATAACTTGAA
TACAGGTAGTGTTCCTGGAACACATGGGCATTACAATTTTCTTAGAGGATACTAATTATG
TGGTTTGAACATGCTATAGGGAAAGAAAAAATAAAATTCATGTTCGATAATGAACTAAGT
ATTCAACGCATTGAAGTTAATAGTTTTTCACTGGAACGGTTTTCAGACTTGAAATTTCAC
TTTTTTTGTAATGAAATCCCCAGAAAATTTCCTGTGAAATGGAGAGGTGAGGGGTTTAAT
GCTCTTAGTCTGGTAATTGTTTTTGGTGATGTGACTCAATTAAATATTGTTGGTTCGAGG
GTCGGTTTTTTTTGTTCTCCGCTAATAAATTCTTCAAGTGATTATTCTGAGATAACGATA
AAAAATAGTGATCTTGATTTTTATTGCAGGTCGAGGTTTTTAACCATAGAAAGTATTACG
CCATATATTGATGAGCGATGGGATTAATTATTATGAGTGATTAACCTAAAAAGCCGGAAG
CGATTTCAACGATCCTTCCGGCTTTTTTATTTAGCCGTCAGCGTGATTACGCCAGCATCT
CACCCGGTGCAGCGCGGAAGATGATCCGACCGGGCAGGGCTTCAATGCTGAACGGTGGGT
TGAGTAAACCGCTCTGGGTAAGCCAGTCGCCTGCCAGCGTCAATTCGCCGTTGTCGCTCA
CCCAGTCCGCGCCTTCGTGTCGATGCCGTCCAGTTCGGCTATCAGCGCGGCAATATCGGT
GTCTTCGTCCAACTGGTTCAGCATCAGCTCGTTGCGATAGCCGGACTGGATAACCGGGGT
ACTGGAGCGTCGCTACCAGTACGACGTGCTGGACCGTCTGACGGGCATCACGAGCAGGCT
TTCCGTCTGAACGGCGCAGGCGGTAGCGCGGGTGGCGTACCGGTGGGATGGCGACCAGCT
GTCGGGCCAGACGCAGTACCGTGTTGACGGCAGCGTGGCACGCGCGGTGCAGTGGGTGTA
CGAGCCGGGGAGTTTCCGGCCGCTGGCGCAGGTGGAGGAGCAGGCGGGCTAGACCCGGCT
GCACTATATCGTGACGGATCTGACGGGCACGGCGCGGGAGCTGTGCAGCGAAACGGGAGA
AGTGCACTGGCGCGGCGAACAGGGACTGTGGGGAGCGCACCGGGAAGAGCGGATACCCAT
TCCGCTGCGGCGTTATCTGGGTGATGCGGCGAACGAGGAGGTGTACTGCGAGCTGCGTTA
TCAGGGCCAGGTATACGACGCGGAAACAGGGCTGTACTACAACCGGCACCGCTACTACGA
CCCGGAGTTGGGGCAGTATATCTCGGCAGACCCGATAGGTTTACAGGGGGGTATCCGGCC
GCAGGGATATGTGCATAACCCGATGGAGTGGGTGGATCCGCTGGGGTTGGTTGGATGTCC
CGGTGAGAAAAACAAAAAAACTACATATGAAGGTGAAAGCCGTCGTGATGCATTTAGGCA
AGCTAAACGGGATGCTGGAATACCAATGAGTCAACAACCCCGTAGTGTAACGAGGCCAGA
CCTTCTTGATGGTAACGGTAATGTAATGCTGGATAAGAATGGGTTGCCAATTAAAACTAG
ACAATATGAATTCCTTAATAATAAAGGCGAAAAAATATTTATACAGGAACATAGTTTGGG
TCATACAAAAGCGACGCCTTTGCATGGCGCAGATCCACATTTTAATGTAAGGCCATCGGA
TCCCATAACTGGCGTTGCGTTAGACACGAAGACTCCACCGGGAGTACACGGACATTACAA
CTTCCTTAGAGGATACTAATTATGTGGTTTGAACATGCTTTAGGGAAAGAGAAAATTCAA
TTTATGTTTGGTAATGAGTTTTCTCTGTTAGATTTAGAGTTAATTTCATTTTCTTTTAAT
GTTTCTAGTTTGTATTTGAGCTTTTCCTGTCGAAATATTCCTGAAAAATATCCTAAAAAA
TGGGATGGTGATGGTTTTAATTCATTGCTGTTAAGTATTACTCTTTCTGATGTTGTTTAT
TTTGAAAGTAAAGGTGCTAATGTTATGTTTACTTCAACACCAATAATTAAAACAGATAAA
GAATTTTCGATTCTTGAAATAAATAACCCCAAGCTTTATTTTTACTGCAAATCAAAATTT
TTAACAGTTAATGATATCAAACCTTATATTGATGACCGTTGGGATTGATTTTCATAAAAA
AGCCGGAAGTGATCCAACGATCCTTCCGGCTTTTTTCTATTTAGCTGTCAGCGCTATTAC
GCCAGCATAGCGCCCGGCTCAGTCCGGAGGATGATCCGGCCGGGCAGTGCTTCAATGCTG
AACGGCGGGGTGAGTAATCCGCACTGGGTAAGCCAGTCGCCTGCCAGCGTCAGTTCCCCG
TTATCACCAACCTGGTCCGTGCCTTCAGTAATACCGGGAATAGCCAGATGAACGTCTTTT
GGAATTGAGGTGATATATTCCTCAGTTTCAGGCAGAGGTAGATGGCTGATGTGATCGATT
TTTTAAGCGATAACAATCTCATCGGCCTGAAGACTTGCGTTCATTCTGAGTGGTTCTGCT
CCATCATCCCGGCCTCGGATGCTTTTTCCCGTTACACATCGGCGACACAGAACTCGCTCG
CGTTGGCCTCACCGATAATGCTTTCCCGACGCTCTGTATCCTACATGTCCGTGCTGGCCC
AACAGTTTCGGGTCACCTTGGGTATGGTCATGCAGGTTCTTTCATCCATGGCTGAAGAAA
TTGGTTAAACGCCCGAATAAGGCGTGGTTGTAGCGCGGTTAACATACCTTTATCCAGTAC
TGGCCGCCCCGGTTCATCAATGTGCTTACAATCCATGTAGTTCGTATAGCGGAGTTCAAA
CTGCATGGCCTCTACCTGTTGGCCATAATGACGACGCAGAATATAAACGCCGGCAAAGGG
ATCATTGACAGAGGTCGTAAATCCTTCGCTGACAAGAATGTTTTGCAGATTATTTATCGT
AGCGGCATGGCTTGAAACACCATGCAGGTTGCCTAAACAAATATCGTTATCCGACGGTCC
CATAAAAGCATGTAAATCAATCAACAGACATGAACCGAAGCGGGCTACTGTCTCCGTCAA
CAGTTTCCCCAAAGCCTGATGAAAGGGCTCATGATAAAGCCGTATACGCTTGGTAAGTTC
GTCATTCCCAGGATGGGTAGTGTGGGTCCGCTGGCCTGAAAGAAGTGTCTGTGCTACAGG
TGTACGACCAAACGGCCCGTAAAGTTCCCCGCTGGCATCTCTGTTAAGGTCTACAACATA
ACGGCTGTGGGTCGCTGTTATGGTAGTTACACCAAGGTCAGGTAAGAAGCTAAAAACCTC
AGGAATAAACCAGTCGGTGTTTCTTAGCCACGCCAGATGCTCAGGAGTAAATTGCGCCGC
GATGGTTGAAGGAACATACAAACCACTATGCGGGATGCTGGCGATGACAGGTACTGCCTT
AACGCGCGGTGGTATGATTTCAAAAACGGGATGTTCATGGCTGCTCATACAGATTCCTAT
GGCTAAAAACGTATAGGCAATTTGGCTATCGTAAACAAGGTGGTTAACAATGGAAATCCA
CTATGTAGATTGACCATTATGTATTTGGCTATTTAAATGATCTCTTAACGTAATGCCGAA
CAATTACGCTTGATAAGGCGGGAAAACGGAGGGCCCAGAGAGGGGTAATTAAAATTGTGT
AATCGTCTATTTTTGATATGGTTACTGCAACATCAGGAACAGGTGCGTTTACTGATGAAA
AAAAACGATTACAGACTCTTACCATCAAGTTAGCAACAAATCTCAAAACCCTGAAAATGG
CGATTACACGGAATCGCGCACAGGTTCGAGATTAATCAGCGTTTCAGTCATCTCCTTTAC
CAGTCACGGTAACCAGCTCCCGATAATCAAGCCCATCTCAGCCAGCAGTTTTAAGCTTGA
TCAGTAAAGGGAGGGTTGGGCTTGCCGTCGCCCCACACAGTTTCACCGCCCCGCCCTTGT
TAGCGGGCGTAGGCCGCGTTGATGCGATTTATCCCACCGTTTCTTATTTCTTCTGTTATT
TCCCAAGCTTCGGCCGACATCCTCGACAAGTAGCCATTCAAAACCGGTGTAAAGTGTCGG
CGATAATGCCGATAACGGTGATGGAAGGATGACATGGCGCGCATTAACGCTATCCCATGC
GCATTCTTGTCGGGCATGCCTTTGTTCATGCGGGCTGCTGGAGTAGAGTAGGTGGTTCCC
TGTGGCGATTCCTGAACAGAGGGAGTGGCATATCAGGCAGCGGGCCCTGATGTGAATCAA
CGGGAGGATGCGTATGGGGATTTCTCCGGCGCTGATTGCGCAGGCCGTTGAATGGCGGCG
CAAACTGCATGCCAATCCGGAACTGGGCTATCACGAGCGTCAGACGTCCGGGATGGTGGC
GACGTTGCTTGTCACCTTCGGTTTTCAGGTGCATACCGGGTTGGCGGATACTGGCGTAGT
GGGAACGCTGGAGAACGGGCCTGGTCCTGTCATTGGGCTGCGGGCCGACATGGATGCGCT
GCCGGTTACCGAACTGGGCGATCTGGCTTATAAATCCCAGCGTCCCGGCGTCATGCATGC
CTGCGGTCATGACGGGCATACCGCCATGCTGCTGGCTGCTGCCTGCCATCTTAGTGAAAC
CCGCCGTTTCAGTGGTACGGTGCGCGTGGTGTTTCAGCCGGCGGAAGAGAATCTGGGCGG
CGCGCGGCGCATGGTGGAAGAGGGATTGTTTACCCGTTTTCCAATGGATGACATCTATGC
GTTGCATAACTGGCCGGGACTGCCTGTTGGGCATGTCGGGCTGAGCAGCGGGGCGATGAT
GGCCTCACTGGACTCGTTTGAAATCGTGCTGACAGGCCAAAGCTGTCATGCCGCCATGCC
GGAAAACGGCGCCGACCCGATTATGGCCGCCTCTCAACTGGTGCTATCGTTACAGACTAT
CCCTTCTCGACGCTTGTCGCCTCAGTCGTCTGCGGTGATCAGTATCACGCAGATTGCCGG
CGGCGAGGCCATCAACGTTATTCCAGAAAAAGTGGTGCTGCGTGGCACGCTGCGTTGCCT
GCAAGCCTCAGTGCGCGAGCAGGTGAAGGCGTTGATTGCGCAGTTTGTGGCGCAAATTCC
CGAAGTTTTCGGCGTCACTGGCTCCATTGCTTATTACCCCGGCTACCCGGTTACCCAAAA
TGACGCACGGGCGGCGCAGGCGGTGCGCGAGGTGGCGGAAACGACGTTTGGCGCGAGTCA
GGTGCATTGGGAAATCGCGCCTTCCATGGCGTCCGAGGATTTCGCCTGCATGTTGGAACA
CTGTCCTGGTGCCTATTTCTGGTTAGGGGCCGATGGCGATACGCCCTCTCGTCCGCTGCA
TAATGCCTGTTATGACTTCAATGACGCGTTGATTCCACATGGTGTCGCTATGTGGGTGGC
GTTGGTGGAAAACCGGTTGCCGATGGGGTAAATGTCTCTGGTCTGGATGGGGTGGCTGGA
ATAATTGACGCCAATGGAAACTATTTTTCCATAAAGTATGATTTTTATTTTTTCTTGATT
CAAATTGCAATTGGAATAATAAAATAGAAACTGTTTCCTATAAATTCTGTTGCCAGAGTG
GTGGCAACCGCTTTTTTTGGTGATTCATAGCGGATACGCCATGTGATGTGGCTTTTAATT
GAATGATGATTCGGCGCTTTATTTGCTTTTCATGACGAAAATAGTGGTGAAATGTTTCAT
TTACGTTATGCCCTGGCATGAAAACAATCATTTTTGCGCCATGTGAATATTCCATATAAA
AAATCAGTTTATTCCTTAAAGTAATTAGTTGGTTAATTATTTTAAAATCTAACGAAATTA
GAGAGGCCAAAAATACCCGTTTTTTGGAAAATTGCAATGCAGGGTTATATCACTGTTTCG
CCGGTAATAACGTATATTTTTTAGTTGCCATATCTAATTATATTATTG
>NODE_2_length_278824_cov_7.666005
TTTTAAATATTCATGATTGGTAATTATTTTAATTTAACTGATAAAGAATAAAATTTCGTC
AATCAGGCGGAGACAGCCGTTCGTCTGCCGCCCCGGTTGCTTGTACTATGACCAGGGCGA
CACATCAAACGTCACGGCAACTGCAAACGTCACTGACCATTACAAACGCCATGAACCATT
GCACACGCCAAGAACAGCGGTGCCAGGCGCTACCCGGCGTATTTGCTACATTCACAGCTC
AGTTGCGTCCACTTACGGGCCTGCTCGCTCAGGGTAAAGCCCAGACCATGACGATCCGAC
ACCCACATGCGCCCGTCGCGCAGTTCAAGCTGCTCGTTAAACAGTGGGTTGAGCCATTCA
AAATGCTCCAGCCAGGGTTCCAGCGGGTAAGCGGCGGCCAGATGCAAATGCACCTCCATG
GCAAAATGCGGCGCCAGTTTGCGGCCGTGTTTGGCCGCCAAATCCATGATCTTCAGGAAC
GGTGAAATCCCACCCACGCGCGGCGCATCCGGCTGCACAACATCGCTGGCATTGCCCAGA
ATCAACTGTTCATGCTCCCGGAAACTGGTGAGCATTTCTCCGGTGGCAATCGGCGTGTCG
AGAGCGGCAGCCAGCTGCGCGTGACCTTCCACATCGTAGGCGTCCAGCGGCTCTTCGATC
CAAATCAGATTAAAGGCTTCCATTTTGCGCCCCATGCGGATCGCGGTTTCCCGGTCCCAC
TGCTGGTTGGCGTCCACCATTAACGGGAAATCTTCGCCCAGCGCCTCGCGGACCGCGGTC
AGACGGCGAATATCCTCCGCAGTGTTGGGCTGTCCGACTTTCAGTTTGATGCCGCCAATA
CCGTTTTCCCGCGAGAAAGCGACGTTCTTCAACACCTGCTCCAGCGGGGTATGCAAAAAG
CCGCCGGAGGTGTTGTAGCATTGGACCGAATCCCGGTGCGCACCCAGTAATTTCGCCAGC
GGCAACCCCGCACGCCTGGCCTTCATATCCCAGAGCGCAATGTCGAAAGGAGAGATGGCC
TGCACGGCCATGCCGCTGCGCCCCACCGAGGCGCCGGCCCACAGCAGTTTGCTGTAGATT
TTATCGATATCGTTCGGGTCTTCCCCCAGCAGATTATCGGCAATCTCTTTCGCATGCGCG
TAAATCCCCTGACCGCCCGCACGCTTGGAGTAACTGAAGCCCACGCCTTCAAACCCATCA
CGGGAGCGAATTTCCGCAATAATAATCGCCACTTCGGTCAGGGGTTTCTGGCGCCCGGTC
AGTACTTTGGCGTCGCTCACCGGCGTAGCCAGCGGCAGCAACGCCAGCGACAATTTAACC
CACTCAATACGGTCACCGGTTTCCGCCGCGGTTTTGGCGCCGGTAACGCTGGCATAGGAA
ACGGCATCTGAATTTGCGCTTAACGACATAGCATGGCCCTCATCAGGTAAAATGTTTGCG
CTAACATAAATAACGAAGATACCGATAAAGCACCATTACATTGAATCTATTTTGTACAAA
CGATCACAATCCGGATATTTTTGGCGAGTTGCACAATAAAATGATAGCGCCAACATGAAG
CCTTTCCGCGTAATATCAGATGCAGAGTTCACCACGCGCGCACCGCCGCGCCATGCTGGA
AAAAAGATCCGGCTTCACCAATAATCCACGAAACGGACGCCACCAGATGACACAAGGGCC
AGGCTCACGGTGAGTACCAAAAAAACAACGCGACATGCCGCCGCCGCGCGCGCGCCAACG
CTGGATGACGTCGCCCGGACGGCGGGGCTCTCTTCCATGACGGTCAGCCGTGCGCTCAAC
ACCCCCACGCTGGTGCGCGCCAAAACCATTGAAAAGGTGCAGGAAGCGGTGCGCGCCACT
GGGTATATTCCTAACGCACTGGCAGGCGGGCTGGCTTCCCGACGCAGTAAACTGATTGCC
GTTGTGGTGCCGCAAATCAATAACAACATGTTTGTCGATACCATTCAGGCCATCAGCGAT
GAACTGGCGCGACGCGGGTATCACATGCTGCTTTGTGTAGCGGGATACACGCAGCAGGCC
GAGGAAGAACTGGTGGCGACGCTGCTGTCGCGCCGTCCTGACGGCGTAGTGCTGACCGGA
ATCCATCACTCGCCTGCGCTCAAAAAAATCATTTTGAATGCCGCGGTTCCCGTGGTGGAA
ATCTGGGATCTCACGCCAACGCCGCTGGATATGCTGGTGGGGTTTTCACATGAAAAAGTC
GGGCTGGCGATCGCAGAGTATATCCGCCGTAAAGGGTATCAGCGCCCAGGCCTGATCTGG
ACGGCGGACCCGCGCGCCGCGCGGCGCAAAACCGGTTTGTGCGAAGCGCTGTCCGGCTAC
GGCGTTCCCCAGCCGGCCTGCATCGACGCGCCCCTGCCGGCCACACTGGCATTTGGCCGG
CAGGGGGTAAGCCAGTTGCTTGAGCAGAACCAACCTGATGTGGTCGTCTGCAGCTCGGAC
ACGCTGGCGCAGGGCGCGATCATGGAAGCGGAAAGCCGCGGCCTGCGTGTTCCGCAGGAT
CTGGCGGTGATGGGGTTCGGCGATCTGGATTTTGCCGCCAGCAACCGGCCCGCCCTCACC
ACGGTCGGTATCGACAGACGGGAGATGGGCCGCCGGGCGGCGACTTTACTGGCGGACAGC
ATCGCCGGGGATGCGCACAACGACGCCATTGTCGACATCGGCTTTCAGCTTATCGAGCGG
GAGTCGGCCTAGCCCGGCCAACGCACGCGCAGCAGATACGCTCACCCCAAATGCGTATGA
CCGCTGCCGCTTTCCTCCAGTTCCAACGCCGACAAACCGTGCAGGATGCCGCAACCGTCC
ACCGTCTGCGTGACCTGGCAGCGTTGGCTGATGTGCATCAGTTGCGCTTTCAGTTGCTGC
AACTCGGCGATGCGCGCCTCCACGTGTCCCAGATGTTCATTCAGCAACAGGTTCACCCCC
TCGCAGCTGGCGGCCGGTTGCTCGCTTAGCGCAATCAGGGCGCGGATCTCATCATGGTTC
ATGTCCAGCGAGCGGCAGTTGCGGATAAACCGCAGCCGATCAACATGAAACTGATAATAG
TGACGGTAGTTCCCTTCGGTTCGTTCCGGTTCGGGCAATAGCCCTTTCTTCTCATAAAAA
CGAATGGTTTCCGGTGTGGTGTTGGTCGCTTTCGCCAGATCGCCGATTTTCATGTAATTC
CCCCTTGACCCTGTAGTTGCTACAGGGTTTTTACTACAGCAAAACCCCGAACAGGAATCA
ACCATGTCAGAGAAACATTTACCCACTTCTCGCCGTCAGTTCCAGCCCGTTGCGCTGGAA
AAACCGGGCAAGGCCCTGTTCCGGCCACACCAGCAGGGGCACGCCGGGCTGGGCCAGACG
GCGCCCAATGCCGCGCTCGCTCAGCAAAGCGGGCAATCGTGCGCCAATCATTGCTGCGAC
AATTCGGCGCCGCCCCAGCCGACCTCCGCGCTGACGGGTGCAGAGCGCACCGGCGACCAG
CAACGCACGCCGATCCGCATCATGCAGATGGACTGCCCGACCGAAGAAACGATGCTGCGC
AAAAAACTCGACACCCTGCCGGAAGTGAGCGCGCTGGAGTTCAACCTGATGCAACGGGTG
ATGACCGTCACCCACCGCTACGACGCGCTGGACAAGGTGCTGGCCGCGATCCGCTCGTTA
GGTTTTGAGCCCGAAGCCCGCACCGAAAACGACCGTACGCCCCTGCCGCCGGAGCCGAAA
AAATCCTGGTGGCCGCTGGGGCTGGCGGTGGTGGCCGCCGCCGCCGCGGAAGCCGTGGAA
TGGACCGGTCTGCCCGAGTGGTGGGCCGCGGTGCTGGCGATTCTCGCCGTGGCGGCCAGC
GGGCTGACCACCTACCGCAAAGGCTGGATTGCCCTTCGTACCGGCAACCTGAACATCAAC
GCGCTGATGAGCATCGCGGTAACCGGCGCGCTTATCCTGCAACAATGGCCGGAAGCGGCG
ATGGTGATGGTGCTGTTTACCCTCGCCGAGCACATTGAGGCGCGCTCGCTGGATCGCGCC
CGCAACGCCATCGCCGGGCTGATGAATCTGGCGCCGGACACCGCCACCGTACAGCAGCCG
GATGGCGACTGGCGCGAAGTGGAAGCCAAAACCGTTACGTCGGGCAGCATCGTGCGGGTG
CGCCCCGGCGAACGTATCGCGCTGGATGGCGAAATCACCAGCGGCCACTCCGCCGTCAAT
CAGGCGCCGATTACCGGGGAAAGCCTGCCGGTGGATAAACGTGTCGGCGACAGCGTGTTT
GCCGGCACCATCAATGAAAGCGGCTCGTTTGAATATCGGGTGACGGCAGCGGCGGCCAAC
ACCACGCTGGCGCGCATCATTCACGCGGTGGAACAGGCGCAGGGAACCAAAGCGCCGACG
CAGCGGTTTGTCGACCGGTTTGCCCGTATCTACACCCCGCTGGTGTTTCTGGGGGCGCTG
CTGGTGGCGGTGCTGCCGCCGCTGTTCGCCGATGGCGACTGGCTGGACTGGACCTACAAA
GCGTTGGTGCTGTTGGTGATCGCCTGTCCGTGCGCGCTGGTGATTTCCACCCCGGTGACC
ATCGTCAGCGGGCTGGCGGCGGCGGCGCGGCGCGGCATTCTGATCAAAGGCGGGGTGTTT
CTGGAAAAAGGCCACGCCCTCTCCTGGCTGGCGCTGGACAAGACTGGCACCCTGACCCAC
GGCAAACCGGTACAGACCGGCTTTGAACCGGTCGCCGACGTTGACGACGCCCGCTGCCGA
CAACTGGCCGCCAGCCTGGCCAGCCGTTCCGACCACCCGGTATCGCAGGCGGTGGCGAGA
GCGGCGCAACAAGCCGGCACGCCGTTGATCGACGTCGACGATTTCAGCGCCGTCGCCGGA
CAGGGCGTCATCGGCACCTTACAGGGACAGCGCTATTTCCTCGGCAACCAGCGGCTGGCC
AGACTGTGGCTGGGCGACGCGACCACCGACATTAGCGAGCGGCTGACCGCACTGGAGCAG
GCGGGCAACACCGCGATCATTCTGGGCGACGAGCGGCAGATTCTGGCGCTGATGACGGTG
GCCGACACGGTGAAACCTTCCAGTCAGGAAGCGATCAACGCGCTGCATCAGGCCGGCATT
AAAACCCTGATGCTCACCGGCGACAACCAGCACGTGGCGCAGGCTATCGCCCGCGATGTG
GGAATTGATGAAGCGCGCGGCAACCTGTTGCCGGAAGACAAGCTGTCGCAGATTGAACGG
CTGTCATCGCAGGGCGTGATCGGCATGGTGGGCGACGGCATCAACGACACCCCGGCGCTG
GCGCGCGCGGATATCGGTTTCGCCATGGGAGCGATGGGCACCGACAGCGCGATTGAAACC
GCCGATGTGGCGCTGATGAACGACGACTTGCGCAAGATCCCGGAATTTGTGCGCATTTCC
AAAGCCACCCGCGCCATCCTGATCCAGAACATCGTGCTGGCGCTCGGCATCAAGGCGCTG
TTCCTGACGCTCACCTTGCTGGGTATGGGCACCATGTGGATGGCGGTGTTCGCCGATGTC
GGCGCCAGCCTGCTGGTAGTGGGCAATGGCCTGCGGCTGCTGCGTCAGGCGCCAGTCGCC
GGCACCGCGGCGCACGCCTGAACCGATGATGCTTTCCTGCCTGGCCCGGTCTACCCCAGC
GGGCCGCCTAAAGCGGGCCACCCAATATAGTGTCGCGTAACCCGGCGATAATGCGATCGC
CGGTTTCCTGACGCAGTTCCTGGTACCACGCCTGCGTCTGTTCCCACACGGCGCCGTGGG
TAATGTCGCAACGTTTGCGCGCTTTGAGCACCAGATCGCGTACGCGTTCGAGGCGTTGCT
GTTGGTACTGCTGCAGCGCCGCCTCTATCGGATGATGCCCCGCCAATGCCTGCCCCAGCA
CCACCGCATCTTCCATCGCCGCGCAACCGCCCTGCCCGATATCCGGCGTGGTGCTGTGCC
CGGCGTCACCCAGCAACGCCACCCGGCCGCGTACCAGTCGTTCAACCGGGTCCATGTCGT
GGATCTCAATCCGGTTGATGGCGTCGGGTGCAAGCTGTGCGATCAGCCGTTGTACCGGCG
CACACCAGCCGTCGAAATAGCGCTGCAGATCCTCACGGGCGCTGTGGCGATCTTCCGCCA
GCCCGGCGGGCAACGGCACATCAAAGAAGAAATAGAACCGCCCGTTCGCCACCGGCATCA
GCGACACCCGTTTACCTTCGCCGACAAAAGTAGTCCACTGGCAGGCCGGCGCGATGCTTT
CGTCGATCGCCACCAGTCCGTTCCAGTTGACGTAGCCGGCGTAACGCCGCGCGGGCGTAT
GCCCCAGCACATACGGCCGCACCGCCGAATGAGCGCCGTCGGCGGCAATCAACAGGTCGC
CCTGCGCCACCGTGCCATCGGTAAAGGTCGCGCGGACCGTGCCGTCCTGTTCTTCCACCT
GACAAACGCGCTTGCCGAACTGAACCCGGTCGCGCCCCCAGTGATCCAACATTTGCCCCT
GTAATTCGGCACGCGCCACCGGACAGGGGCGTTCCCCCACCTGATCGACCAGCGGCTGTA
AACTAAAGCGGGTCAGCGTGTCGCCCCGTCGCCCGTCCTGATAGGCCATGTCGTGCATAG
GGCCGCCGCCGCGGTCCAGAATGTCGCCCATGCCGAGCGCCCGCATGCACTTCACGCCGT
TCGGCCACACCGAAATCGCCGCCCCCACCGGTTTAATTTCAGTGACCGCTTCGAACACCT
CGCAATCGATGCCTGCTTTTTTCAGCGCCGCCGCCGCGCACAACCCGCCGATTCCGGCTC
CCATCACCAGCGCTTTCATTCGCGTTACTCCTTACGATCGCGGTTGGCACACCGCCCGCG
GCAGTCAATCGCTGCCCTTCAACCGCTACAATTCAATCACCAGATGTGCCGATCGGCTGC
GGGAACAGCACAGCGCAATCTGTTGTTGCGGCGCGCTTTTTTCCGCCTCCGACTGCACGC
TGTCGCGGTGATCCGGCATGCCGTCGCGCACCGGCGTCAGGCAAGCGCCGCAGATGCCCA
TCTCGCACGACAGCGGCACCGCCACATCATGCTCCAGCAGGACGCTGGCAATGGTTTTCT
CCGGCGGCACGGTGAAAGTACGGCCGCAGGACGCCAGTTCGACGGTAAACGCCTGCCCGT
CGGCGTCATCAGGCTGAGCCTGCGCCGGAGCGCAAAACGCTTCGGTGTGAATGGCGGACG
CTGACCATTGGTGAGCCAGCGCCTCGTTCGTTACATGGGTCATAAACCCGGCCGGCCCGC
ACAGATACAGGCGTCGGCCCTCAGCGCCGTCGTACAGGCTGCCGGGCAGACGGCGGCGCG
GGCTGTGCCCTTCGTCGGCGCACCAGATCTGACAACGGCCGTGGCGGAACCCCCGACCAA
GCTGCTCACGAAACGCCAGTTCGCGCCGGTGACGAACAAAATAGTGCAGTTCGAACGGCT
GACCGGCCTGCTCCAGCGCATGCGCCATCGCCAGCAACGGCGTAATGCCGATCCCGCCCG
CCAGCAGCAGATAGCCGCAGGCCGGCACCAGCGCAAATGCGTTGCGCGGCGGGGAGATCG
CCAGCGTCTGTCCCACCCGCAACGCAGTGTGTACATAACGGGACCCGCCGCGCGACGCCG
CATCGTGCCGCACGCACAACAGGTAGTGACTGCGATCCGCCGGGTCGCCCGCCAGCGAAT
AGGGGCGCACCGTGCCGCCCGGCAGATGCACATCGATATGCGCGCCCGCCTCGAAGGCGG
GCAATGGCTGTTCATCGGGCGCGACCAGCCGCAGCGCCACGTTGCCCTCGCCCTGACGGG
ACAGGGCGTCGACAATCACGGTCAGGTTTTTTACCTCGCCCGACGCGTTGATCCCGCTCG
ACGTTTTCATCGTCTTTCCTCCCGTACTCACGCCAGAAAGAACTCGCCGTAGCCCTGTTT
TTTCAGGCCGCGACGGTAGGCGATCGAACTGCGATCCGCCGGAATGTGCGCTTCCAGCGT
CAGGTCCAGCGGCAGATGCTCCGGTCGCTGGCTTTCCACCATCGCCCGATCCTCCTCGAA
CACCCGCAGGTTGAAGGCGTGCACGTCCTCCACCGGAATGTGCAGATCGAAATTGCGGGC
GATCGGCACAAACAGGCGGGTTTGCCGCGCCGATACCGGCGACGCGGCATTCATGATCAC
CAACCGGCCGTCATCGGGGAAATGGATGGTGAGTGTGGCGGTAAACGGCAGGAACATCTC
GAAATGGCGCAGCCAGACGAACCCTTCCGGCGCCTGCCTCTCGGAACCGCGGGCAAAATT
GGACACCGAACTGACGTAATCCACGCTGAAACCATACGGCGTTTCCACCGGTTGATAATC
GGGAACCTGTTGATTATCCGGGTCGGCGAAGGTGTCGGTATGCACCCAGGCAAAGTGGGC
TACATCAAGAAAGCCTTCAATCTGGCGACCGGCAAATCCGGCGATATCAAACGACGGGCA
GACAATCTGCTGGAAACCGGCGTCATGCCAGTGCGGCATCGTCGGCAGTTCCGGCACCAT
GCCGTCCGGCGGCGCCAGACACACCCACACCAGCCCATACTGCTCGCGCGCCGCGAAGGT
ATTCAGGTGCAGTTTGGCGGGAATCGGCTGATCCGGGCTGGCCGGCACGCGATTGCAGCG
CCCGCCGGCGCCGAAGCGCAGGCCGTGGTAGGGGCAAACAATGCCCTCGCCGTCAGGCGA
TCCCATACTGAGCGGCACGCCGCGGTGCGGGCAAATGTCACGCGCCGCCACGATCTCGTC
ACCGATTCGGTACACCACCAGTTGCTCATCCAGCAGCGTAACCTGCGTCGGCGCCGGGCC
GACGTCGCTCGCCACCGCCACCGGGTGCCAGCAGCGCGCCAGACGGATCCAGTCATCCAC
CTCGAAGGAACTGTGCGCAGGGGGGGTCAGGGGATATGTCATCGCATCACCTTTCGTGCC
GTCGGCTGCGTATAGCCGGAAAAATCATCAGGTGAAGATATTGTGGATAACAAGAAGTGT
TGCAGTCCATAATAGATTTTTAACATCTTCGCTGCAAAAATTCGTACAGGTGAAGCCGAT
GGACCCTTTTTCCCGCTTTTCCCACTATTTTATGGCGGTCGCCCGCAGCGGCAGCCTGCG
CAAGGCGGCTGAGGTGCTGCACGTCTCCAGTTCCGCCATCAACCGGCAGATTCTGCTGGC
GGAAGCGATGATGGAAACGCAGCTATTTGAACGGTTGCCCGCCGGGCTGCGGCTGACCAC
CGCCGGCGAATTGCTTTACAGCGACCTGTGTCGCTGGAAAAAGGAGTACGCGCTCACTCG
CCAACGCTTCGACGACCTGCAGGGGCTGCGGCGCGGCCATGTGTCGGTGGCGATGATCGC
CGCGTTGAGCGACGGGCCGCTGATACAGGCCTTAGCGACGATAAGCCGCCAGTATCCTCA
CCTGACCTTCGATATTCATACCCATGAAAGCCACATTATTAACGGGCTGGTAGCGGAAGC
GGAGGTGGACATCGGCCTGCTGCTCGACCCGCTGGAAAGCCGGGGTATTGAAGTGCGCGC
GTTCGCCGAAATCCCCATCGGCGCAGTGATGCGCCCTGACCATCCGCTGGCTAGTGAGCG
GGCGCTCACTGTCAGTCAGCTCGCCGCCGACCGACAACTCCTACCCGCCGCACCGCTAAT
GGTGCATGAACGTACCGAAGGGTTGTACCACCGGCATAACCTGACCCCGGCGCAAAACAT
GGTGTGCAACGACCTGCGGGTGATGAAATCGCTGGTGCGTCAGGGCGTGGGAGTCGGCGT
GCTGAGCCTGCTGGATGTGTATAGCGAAGTGCACGAGGGGTCGCTGGCGTTCGTGCCCTT
CTCCCATCAGGCGGTGCGGCCGCTGACGCTGGCGCTGTGCGTTGCTCCCAGCCGCCAGTT
GTCGCGCGCTGCACAATTAGTGATTACTCACTTTACCCAGGCGATTGAACAACTGGAAAT
TGAACAACTGGAAGCGGAGACAACCGGGCGGCACTCCTCTTCTCCGACGTAATGCCGTTC
AGGTGCATCAGACCGATTGCCCCACAATGGCACCACACCCCTGATTGCACCACTACAGTG
CAGTGCGTTGCGCTACCGTGAACCGGTTGTATGCCGCGGGCTACACCGGTTTCTGATCTG
CCGGTCAGGTTATAGCTGGCATGCTAGTTGCAATGACAAAATCCTATCCTACGAAACCGG
CGTGACAACAGGGAATTCACGTCGTATTGCGTCAATACAACCGAACAAGGAGCGACGATG
ATCACGTTAGAACAGTTTAATCTGCTCAATGTCAGCGAAGCGGTGGCGCTGCTAACACCG
TGCGTGGCCCTGCCCGGCTGGGCAAAACAGGTCACCGCCGGCCGCCCCTACGGCAACCGC
GCGGCGTTGCTGGCGGCCGGATTACAGGCTACTCGGGGCTGGCAGGAAGAAGAGCTGGCT
CAGGCACTGCGCACGCACCCGCGCATCGGCGAGCCGGCGCACAGCCCAACGCCGGAAGCT
GGCTTGTCCCGTCAGGAACAGGCGGCGGTGCGCACGAACGATAACACGCTGACTAATGCA
CTGCGGGCAGGCAACGCCCGTTACGAATCCCACTTTGGCCGGGTGTTTCTGATTCGTGCT
AAAGGCCGCAGCGGCGAAGAAATTCTGCAAATTCTGCATCGCCGGCTGCAAAACACCCCT
CAGCAGGAAACGGCGGAAGCGCTGGAACAGTTACGCCAGATTACCCTGCTCAGACTGGAA
GGAACAATCGGCGAATGAGTACGCTTAGCACCCACATTCTGGATACTGCGCTGGGCCAGC
CGGCGGCGGGCGTCCTCGTGCTGCTGGAGCGGCGAGTGCACGACAGCTGGCAACCGGTGG
CGCGGCATCACACCAACGATGACGGCCGCATCGCCAGCTTCACTCCCGACCCGCTGCCCG
CCGGTCACTACCGCCTGACGGCCGATATCGGCCGTTGGTTTGCCACCAGTAACCGGGAAG
CGCTGTACGTGAGCGCGCAGATTGACATGCGGCTCGGCGACGCCGGGCATTACCACCTGC
CGTTTCTGATTTCGCCCTGGTCGTGGTCTACCTACCGCGGCAGTTGATCAGATTGAGTCG
GGAACGACGCGTCGTGATAGAAATAGTCGACGAACGCGGTCACATCCTGCTGGAACAGGT
GCAGATGATCGCGGATCTTCTCGTCCGGCCAATCCCACCAACTCAACTGCTCCAGCTTTT
CTGCTACCGCCGGGTCTTCAAAGCGCGGACGCAGCACCCGCGCCGGGTTGCCGACCACCA
CCGTCCAGGCCGGCACCGATTTGGTCACGATGCTGCCCGCGCCGACAATGGCGCCGTTGC
CGATGGTCACGCCCGGCAGCACGATCGCGCCGTGGCCGATCCAGACATCATGGCCGATCA
CCACGTTATCCTGCTGGCGCCAGGTGAAAACCTCTTCGTCCACCGCCGCCGGATTATCGC
TCAGACGGTATTTACCGGGACGATAGGTGAAATGATGCAGCGTCGGCCGCCACCACGGGT
GGTTGCTGGGATTGACGCGCACATGCGAGGCGATCGACGTAAATTTGCCGATGCGGGTAA
ACATCAGGTCACAGTCATTCATGATGTAGCTGTAATCACCCAGCGAAACATGGTTGAGCA
CGGTACGTTCAGCCACTTCCGTCCAGCGGCCCAATTCGATATGGTGGGCTTTTACATCAC
TGGCAAGGCGGGGTTCCGGGCTGAGCACCGGCGATGGCGGTTGAGGGCGCATAATCGGTT
TTCCTGGTGCGGTGAAGTCAATGAAGAAATTGGCGTCAACAAGCGTGATGAAGCCAGAAG
CCCATCCTGTCACTGACCGATGACAGCAACATGTCAGGCCCGGCGCGATTAAGATCCGCT
TACAACTTCATGACTGAGTGAAATTTACCCGTCATCAAAGTACGCCTAACCTAGGCGGAC
AGCATATCTTTCCACCGCGATATCCATCGTCAACCATATCCATCGTCAACCACAGGGAGG
AGTCATGAACCCGTTACGCCGCCGCTTCGTCTTACAACTGCCGTTGCTGGCTTACGGTAT
GTCGTTATTCGCCAACGCCAGAGCCGACGACACGTTCAGCACCATGCGCCCATCCGGTTC
TCTGGTGCCCACGCCGCGCGATATCGGCGGAAAATTCAATCCCGACGGTAGCGTCAGACG
CTTCCCCGGCAACACCATTATTTCCCACATCCCGCTGGGTTCCACCGCGTCGAATGCCTT
CACGGCGGTGCGTGATACGCTCAAACAACAGGATTTCGGCCCCTGCCTGACCTTCACCCC
GCCCTCCAGTTACCACATGACGGTGTTTGAAGGCGTGACCGAATCCAAACGCAGATTACC
GTTCTGGCCGGCCGACCTGCCGACCGACGCGCCCATGCAGGTCTGCACCGACCATCTGGC
GCGCAAGCTAGCGGGATTCGATCTGCAGGCCACGCTGCCGTTTAAACTGCGCATCACCGA
TTTCAACGCCCGACAGGATTCCGGCGCCACGCTGCGCCTGACGCCGATGGATGATAACGA
AGAACGCAAGTTGCGCACCCTGCGGGATCGGTTGTCTGAACGGCTGGCGATCCGCGCGCC
GGACCACGATACCTATAGCTTTCACGTCACACTGGCCTATCTGGTGCGCTGGATGACGGA
AGAGGAGTCGGCAGCGTATCTGGCAGCCCAGCAGGCGTGCCTGCGTTATTTGCAACAGCA
GGTGCCAGTGCTGGAACTGGGCGTGCCGGAATTCTGCGTCTTCAACGACATGTTCGCGTT
CGATACCCAGTTGAAAGTCGGCCAGCCGGTCACCACCGTGCCGCTGACCGCCTGATAGGC
TATCCATAAAAAAACCCCCGTCAGACCAGCTGAAGGGGGTCGGGTTGCCTGAAAGATCAG
GTTAATGCATGAGGGTAACAGCCCGAAAGTGGCCGGTCAGGCCACAGGATGGAATAGGGT
TCAGGCTTACACAGATCACGCCTGGGTTCTGATCAAATAATCAAACGCGCTCAGGGAAGC
CTTGGCCCCTTCGCCGGTGGCGATGATGATCTGCTTGTAAGGTACGGTGGTGCAGTCGCC
CGCCGCAAATACGCCTTTCACGCTGGTTTCGCAGCGGGCATCGATCTCGATTTCACCAAT
GCGGTTGCGGTCAACCGCGCCTTCCAGCCAGCCGGTGTTGGGCAGCAGGCCGATCTGTAC
GAAAATCCCTTCCAGCGCCAGCTTGTGAACGCTGTCAGTAGCGCGATCCTTGTACTGCAG
GCCGGTAACTTTCTGGCCGTCGCCCAAGACTTCGGTAGTCTGAGCGTTCACGATCACGTC
CACGTTCGGCAGGCTGCGCAGTTTGTCCTGCAACACTGAATCCGCTTTCAGTTCCGGCGC
GAACTCCAGCAGGGTAACGTGTTTCACCACGCCCGCCAGGTCGATAGCCGCTTCCACGCC
GGAGTTGCCGCCGCCGATCACCGCCACGTGCTTACCTTTGAACAGCGGGCCGTCGCAGTG
CGGGCAATAGGTCACGCCGCGGGTGCGGTACTGATCTTCGCCCGGCACGTTCATGTTGCG
CCAGCGCGCGCCGGTAGCAATGATGATGCTGCGGGATTTCAGCACCGCGCCGGAGACGGT
TTCAATCTGGTGCGGCTGACCCGGTTCGGAAGCCGGAATCAGTTTTTGCGCGCTCTGCAG
ATCGATAACGTCGACATCGTAGTCGTCCACGTGGGTTTTCAGCGCGGTCGCCAGTTTGGC
GCCTTCGGTCTTCGGCACCGAAATGTAGTTTTCGATATCGACGGTATCCAGAATCTGGCC
GCCGAAACGCTCGCCCACCAGACCGGTGCGGATCCCCTTACGGGCCGCGTACACGGCCGC
GGCCGCCCCCGCAGGGCCACTGCCGACGATCAGCACGTCATACACCGGGCGGCTGTTCAG
TTTGTCGACCACGCGGGCGTTGGCGCCGGTGTCTACCTTGCCGACGATTTCGCCCAGGCT
CATGCGGCCCTGGCTGAAATGTTCGCCGTTGAGGAATACCGTGGGCACACCCATGATATT
GCGGTCTTTGATCTCATCCTGAAACACGCCGCCGTCAATCGCGGTGTGGGTGACGTTCGG
GTTCAGAACGGACATTAAATTCAGCGCCTGCACCACATCAGGGCAGTTGTGGCAGGTCAG
CGAGTAATAGGTTTCAAAGTGGAACTTACCGTCCAGACAGCGGATTTGATCGAGTAATTC
TTTCGCTTCTTTCGACGGGTGACCACCGGTTTGCAGCAACGCCAGCACCAGCGAGGTAAA
TTCGTGCCCCATCGGCGCACCGGCAAAGCGCGGCCCGTTGGCCGACCCCGGATTGGTTAT
CAGGAACGAAGGCTTACGCACCGGCAGATCGTTATTTTCAAAGAAACTGACTTTGTCGGA
CAATCCGGCGATTTCGGTCAGCAGTTCCCGAACTTCAGCGGATTTGGCTGAGTCGTCCAG
CGTCGCCACTAACTCAACAGGTTTGGTTAATTTTTCCAGATAGGCTTTCAACTGGAGCTG
CATGTTATTGTCGAGCATAGATTATCCTTGGCGTTGGCGTAAAAAATCGGGTGCAACGCA
CCCGATAAAGACATCAGAGGGAGAGTCAGACTTAGATTTTGCCAACCAGGTCCAGAGACG
GCGCCAGCGTAGCATCGCCTTCTTTCCATTTAGCTGGGCACACTTCACCTGGGTGAGACG
CCACGTACTGAGCGGCTTTCACTTTGCGCAGCAGGTCGGACGCGTCGCGGCCGATGCCTT
CCGCCGTGATTTCCACTGCCTGGATGATGCCTTCCGGGTCAACGATGAAGGTGCCGCGGT
CAGCCAGACCCTGGTCTTCACGCAGGTTTTCGAAGTTACGGGTCAGCTGGCCGGTCGGGT
CGCCGAGCATCGCGTATTTGATTTTGGCGATGGTGTCGGAGCTGCTGTGCCAGGCTTTGT
GAGTAAAGTGGGTATCGGTGGACACAGAGTAGATGTCTACGCCGATTTTCTGGAACTCGT
CGTAGTAATCCGCTACGTCGCCCAGTTCGGTCGGGCAGACAAACGTAAAGTCAGCCGGAT
AGAAGAAGAACACGCTCCATTTGCCTTCGATGCTTTTCTCGGTCACTTCGATGAACTGAC
CATCTTTAAAGGCCTGGTTTTTAAACGGTTTAACTTTAGTATTGATAACGGACATCTCAG
TTTCCTCATGTGTTCGAATGTGTTTGGCTTGAGATGTAAGGTACAAAAATGTGACGTATG
TCGCTAATGCGTTATCTTTATCAAATCGATAAGTAATACCTAACGTTTGGCCAGCAGGGC
AATCACGAAGACGCCCCCCAACCCGGCGGTAACAATCCCCACCGGCAGTTCCTGCGACGG
CAGCAGCACCCGGCTGAGGGTATCGCCGCCGCACAGCAGCGCCGCCCCCAGCAAGCCGCA
CAGCGGGATCAGTCGCCGATGGCGCGCACCGGCCAGCGGGCGGCACAGGTGGGGCACCAT
CAGCCCGACAAACCCAATCACGCCGGTCAGCGACACCAGCAATGCCGTCGCCAGCGCGCA
ACACAGAAACACGTCGACCCGCAACCGGTTGACGTGAACCCCCAGCGACGCCGCCGTCTG
CTCCCCGGCCAACAGGCTATCCAGTGCCCGCCAGCGTACCAACACTAACCCAACCAGCAA
CGCCAGGCTGCTTAACGCCACCGGCAGATTTTCCCAGCGCGCCAGCCCCAGCCCGCCCAG
CGACCAGAACAGCACCGAACTGGCGGCGCGCTGGTCGCCGGAGAACGCCAGATAACTGGT
GAGCGCGCCAAACAGAAACGAAATAGCCAACCCGCAGATCACCAAATGCTCGGCCTGCCG
CCCCTGTCGCAGGAAAAACAGCAGCATCACCGCCAGTGCCGAGCAAATGCCGCCGCCAAA
CGCCGCGACCGGCAGCGTGAACGCGCCGAACCACTCGCCAAAACGGGTGATCACCAGCAC
CGCGCCCGCCGACGCGCCGGAGGACAAGCCGAACAGAAACGGATCCGCCAGATCGTTGCG
GGTGGTGGTTTGCAACAGTGCGCCGACCATCGCCAGCCCGGCGCCGGTGATCGCCGCCAG
CAGAGTGCGCGGCAGGCGCAGTTCCAGCACGATGCGGCGCACGCTGTCCGGCGCGTCGCC
GTGATCCGGCGTCAGCGCCGCCAGCACCTGCGTCAGCGGAATACGGACCGCGCCCACCGC
GGTGCTGAACAGCATCATCGCCAGCAGCAGGGTTACTATCAGCAGGCAGATCAACGCATA
ATGACGGCGCGCCTTCATCGGGCCGCAGCCGGGTAGAGCGCGTGCGCGAGCTTTTCAATC
GCGGCGATATTGGCCGGCCCCGGCGTCAGCTCGGCGTATTGCAGCTTCAGGTAACGCTGA
TGCGCCACTGCCGGGGTGTGTTTCATCAGCGGATGGGCCTCCAGAAAATGCTGCAACGCC
GTCGCGCCACCGCCGTTCTGATAATCCAGCAGAATGATCAGATCCGGTTCCGCCGCCGAC
ACCGTTTCCCAGGAGGTGGTGGCCCAGCTTGCCGCCATGCCGTCCATCACATTGCGGCCG
CCCGCGGCGTCGATAATGGCGGTCGGCATGGCGTAAACGCCGCTGGTAAAGGGTTTATCC
TCGCCGGAGTCATAGACGAATACCTTGAGCGGCGCCTGACCCGACGGTGGTTTAGGCAAG
GCCGCCAGCCGTGCCTTCCACTGATCTACCAGCGCCTGCGCCTGCTCCTCGCGGCCGAAA
ATTTTTCCCAGCGTCAGTTCGTCGTCGTACAGCAAATCCATGCTGGCGCGCGGACGATGC
TGGTCTTCGAAAATACAGCTTTCGCTCAGCACCAGCGTTTTGACGCCGTATTTCGCCAGT
GTATCCGGCGTGACGTCGCCGCCCACTTTCATGCCGTAGTTCCAGCCGGCGAAGAAGAAA
TCCGGACTGGCGCCCAGCAGGGTTTCCAGCGACGGGTATTTCGGCGACAGCTCCGGAATC
GTCCCCATTTGCCGGCGAAATTCCGGCGTCATCTTGTACCAGCCGCTGATGCCGGTCAGG
CCGACGATCCGCGGTTGCAGATGCAGTGCGAACGCCATTTCGGACATATTGAGATCGTTG
ATGATGGCGCGCTGCGGCGCCTGGGTGAAGGTCAGCGGCTTGCCGCAACTCTGTACCGTC
ACCGGGAACCCCGACGCCTGCGCCGTGGCGGCGCTGAATCCCAACAACAGGCCCATCAAC
GCGACTGAACCGTTAACTAGCGACGCGCCGCCGCATGATATTTTCATAGACTTCCTCTGG
TAATAAATCCACACGCGCCTGCGGGCGCGTCAAACAAGCGAAACGGCAGGCCGGTTTCCG
GATGGGGAACCGTGAAGCTGCGAATGCCGAACACCGGGTAGACACAATCGCTGGCGAGCG
CCCGGGACGGCACATCCCAACACCTCTGTCGGCCCTGACACAGCACCAACACCCGATCGG
CGAACGGCTCCACCAGCGATAAATCGTGCAATACCGCCACCACGGCGATGCCGCGCTGTC
GCACCAGCGCCAGCAACGCCGCCCGCCCGAGCGGGTCCAGATGGTTGGTCGGTTCGTCCA
GCAGCAGCAGATCCGGACGCTGCGCCAGCGCGCGCGCCAGAAACGCCCGCTGGCGTTCCC
CGCCGGACAACGCCGCCAGGCTGCGCTGCCGTAATGATGACAAGCCGGTTTCATCCAGCA
CCTGCGCCACCGTGGACTGTTGTGCCGACAACGGCAGCGCATCGGCATGCGGCAGGCAGC
CAAGCGACACGTACTCCTCCACCGTTAACGCGAGGCTGGGGGAGTCATGCTGGCTCATCA
GCGCGATACGCCGCGCCCGTTGTGACCGGGACAGCTGCGCCAGCGGTTTATCACCCAGCC
AGACACAGCCGCTTGCCGGCGGCGGGTCATGCAGCAACGCGCGCAACAGCGTAGATTTGC
CGCTGCCGTTGGGGCCGACAATCGCCAGACATTCCCCGCTCCCGACCGCAAAATGAATAT
CGGTAAGCAAGGGCTGACCGGCGGAATGCGCCACGTTCAGATGTTCTACCCGCAGTAAGG
GCGGCCTGGCCTGCCACATTCGAGAGCGACTCCCGAGATTTAAAATGTTATGTTATAACA
TAACAATAAAGAAACCCAAAAACGCTGTCAAACCTGTCGCCGAATACGGTCTCATGGCCG
TCATGAACGCTTACAAACTGTACGATTTCAGGATGAGAACGAGGGATGCGCAGCAGGAAA
GGTTATGTTATAACAAGCCGTCATTATTCCTTCGCAACATGATTTATTTTGCAACATGAT
TTACTTTGCAACATGATTTACTTTGCAACCTACAGGCGGTCTGTCATGAAACTCAGGATG
TCGCTGGTTTTTCTCTCGTTCGCGGCGGCCAACGCGTCGGCGTTTCAGGCCAAACTGGCG
CCGATCAACCCGAATGACGCCATGAAGCTGGCGCAGGTGGAAACGGCGTTCAGCAACGGT
CATGTCGCTACCGGCCAGCAAGCCGGTCAATTGGGTATCTGCGATGCCACATCGGTCAGC
GGTTGCACCTGCCCGTTTTGCACCCAGTTGAGAAGTATCGGTCGTTAAGCATCAGGGTCG
GTCGTATCGTCGTTATCAATCGGCCTAACTTGCACGCAACGACCGTTGCACCAGTTCCAC
CCATACCTGAACGCCGTTGGCGATAATCTCATCGTTAAAATCGTATTCTGCATTGTGCAG
CGAAGCCGATGGCGATGCGCCGTCCGCGCCCAGCCAGAAATAAGCGCCGGGGCAGGCCTG
TAGCAGGTAAGAGAAATCTTCCGCCGCCATTGAGGGAGGCTGATTCCAGTGCACCCGCGC
TGCGCCCAGCGCCGCGATCGCCGCCTCACGCACCGTCTCGGCCGCGGCGGGCTGGTTCTG
CGTTACCGGATAGCCATGCCGCCAGCGCAACTCGCTTTGTACTCCCATCGGCTGCGGCAC
CGCCTGCACATAGTCGCCAATCAGTTGCCGCGCCCGCTCGCGCGTGTCCGCCGTCAGACA
ACGTAGCGTGCCCGCCAGCGTGACCTGACCCGGAATGGCGTTGACGGCCTCTCCGCCTTC
GATGCGGGTGATACTGATCACCGCCTGTTCCAGCGGCGACAACCGGCGGGCGGTAATGGT
CTGCAACGCCATAATCAGCTGGGCGGCGGCCACGATCGGATCGGCGCCGCGTTCCGGCAT
CGCCGCGTGGCATCCCACGCCGGTCAGAATAATGTGGAAGCTATCCTGCGAGGCCATCAT
CGGACCGGGGGTGACCGCCACCTCGCCCGCCGCCAGACCCGGCCAGTTGTGCAACGCATA
GATCGCCTGCATCGGGAAACGCTCGAACAACCCTTCCCGCACCATCATGTTGCCGCCGCC
GGCGTTCTCCTCCGCCGGCTGAAACACAAAATGCACCGTACCGCGAAACCGGCGGGTCTC
GCTCAGATAGCGCGCTGCCGCCAGCAGCATCGCAGTATGGCCATCGTGTCCGCAGGCGTG
CATGCAGCCCTCGGAACGAGAACGGTGTGAGAACCGGTTCAGTTCCTGAATCGGCAGCGC
GTCCATGTCCGCCCGCAGGCCGATGGCCGGCCCGGCGCCGTAGCGTAATGTCCCGACGAC
ACCGGTCTGCGCCATCCCCTGATGCACCTCCAGCCCGAAGGACGCCAGCAGTTCGGCTAC
CCGTGCCGAGGTGCGGTGCTCGTGCAGGCCGATTTCCGGATGAGCATGAAAGTCACGCCG
CCATTCGATAGCCTGCTCAATAATATGCCGTGGGATCTCCGTCATCAGGCGCACCTCACC
TCATGTCCGTATCCAACGGCAAGCGCGCATCGCCCCGCCGTCAGAGGCGACAGCCCCGGC
AATCAACCGTTCTGACCCGTGACATAACCCCATATTTCCTCCCGTCCGCCGACAATAAAG
GGAACAGATTGCGTCCATTCATCATAGGAGGCGGGAAAGGCGACAGCGAATCACATTTCA
TCATGAGTTATAGTGAAATTAATATAAGGCGGTGGACGACTAATTCCTCCAAAGAATAAA
AATAACGCCTTGAAAAAATGACGCCTGGCGTCATTTCCACCCGCTTCCGGGTATATTCCG
ACGACTGTTAATCGATAAAAAAACGGGAATTAATCTGATGGCCGATGGAGTCATTCTGAC
TCAACCGGCGGTGATTTCTGGCTGGCAGTCAGTTTTTTTACTGTGACGGGTATGGGGATA
ATTAACCGGTGAATATCCCAGACGCTATCCGCATGCTCGCGCCAGCACCGTGCTCAGCGG
CAGATGGGCCTCGTACTGCAGCCATAATTGCTGATACCAGTCCTCATCGCCCTGTGTGCG
GTGAATAGCGAGAATATTATGCTCGCACTGACGGGTCGCGACGGCATACAGCCTCGGGTC
GCCCTGCGTCAGCACCGCTAACAAGCGGCGCATCTCCACCATGTACGGGCGGGCAAACAG
CGGGTCGTGCTCCAGTACATTGCGGCTATTATCAATCAGATCACACAGCTTGATGCTTTG
CGCCTCCGGGCTGGCGACAGCGCTGTGCAGCAAATTGGCATTCTTGCGGTGAATGCGCTC
ACCGCCGGTTTGCCGGGTGCGCACATCGGTCAGCATCTCCACATAACGTGCGACCTGTGC
GCCAAACAATTCGGCCACCTGCTCCAGCGTCACGGCGGTATCTTCCACCGTATCGTGCAG
CCAGGCGGCGGCAATCATCTCCGGCGACGGGTCAATCTGCATCAACAGCGCGACCACCGC
CGCCGGATGGACAATATAGGGTTCGCCGGTATATTTCCGTTTCTGTTCGCAGGCGGCATG
TGCTGCGGTGGCAAAGACCCGGGCTTGTTCAGTGAGTGTCATTTTTCGTTCCTTAAATGG
AGTCAATGCCTATCGCCAGGCATTCACAACGTCATCAGGCCATCGCGACCTTATTATTTA
AGAATAAACTATTTTTTATTGAAGAATAGACCCCGGTGAAAGCACGTGACGAATGGGCAG
CGGCGCAAGCGCTACCGGCACATCATAATTTTCTCCAGCTCCCCAACCCGGCCGTCAGGC
TTTCTGCGGCGTTGTTCCCCGACTGCGCCAGATATTTTTTCATTCTATTTACCCATCACC
AGAAATAAATATCAGTAAAATTATTTACGTCATTTTCATCCTCATATCTAAAACACGATT
GAACAATATAAAATTGACATCAAAGACTAATTATTAGAACGTAGCGGCTGCCATTCCTAT
TCTCACCTCTGGGGAGTGGTGTTCGTCGACAGAAAATAACCATCTATTATCGGCAGGTAT
TATTTGCACTGCCGGAAAAACGCTCGGCCATGGTCTGGTTGAGCCATAAAATAGCCAGCA
TGGACAGGCACGACCTATTGTTCTGTCGGTCAATTCATCTCATATTGAGAGTTATTTATA
TGAAACGGAAATCAGTTTTCACACGCCTCGCTCTGGGCGGCGCACTTTTGGCGGCCTCAC
TTTCTCAGGCGGCCATCGCGGCAGGCAGCTACACATCCAGCGTGGTACTGCCCAGCGTGT
ACGCCCGTAATTTCCTCGAAACCGCTGATGTCCCGGTTAAGGGCAATCCGCCAGCCAACG
GGGCGATTACCTACGTCAGCTGGACATGGAATGTGGCGGGATATCCGCAAGGCCTGAGCG
TTTATCTGTGTCAGGGCAGCACCAGCAATTGTGTTGATGTCTCCCGCACAAGAAGAATGT
CAACCGAAGTATTTAAAGGCAAAAGCCCGGCACAGCCGTTCTTCTTCGCCATGCGCGTAG
GCAGTGGCGGAACGGTACCGGTTTCCGGCCAGCAGGCACAAGTCATCGTAAACTGGCAAT
AAATATTCAGACCGCAGGGAAGTATTTTCCTTCCCTGCTTTATTCTTAATCAAATCAAAA
TGAATAATAAAATAGAAAATAAATAACAGCCTATATTAATAACGTTTCAAAAAATAAATT
ATTCGGCGGGAGCCGCCAGAGAACGCTCCCAAATATACTCAACCGAAATGAACGCAGAAA
CCTGCCCCAAAAACCTGATATCGCCAATCTCTCCCATACGGTTAAGCAAAGGTAGATTGA
AGTGCGTTTCTTTGTGCGCGGCAGCGGCACCTTTTTCGTCCCGGCGGGCGAACAGGTGTA
TCGCCTCACCTGTCAGGCCGGCGACCTGCTGCGGGTGCCCGCCAATACCCCGCACTGGTT
CGATAGCGGCGAGTTTCCTGATTTTACCGCCATTCGCATTTTTACCAATCCGTCCGGCTG
GGTCGGGCACTTCACCGGCCGCCCGACGTTTTACTAAACGTAAGGCATAAAAAAACGGGC
AACCAGCAGGCCACCCGTTTTTTTCCCCGTTTATTTATTCCCCGTTCACTGACGGGCGTT
ATTCATCAGTCGGCGTAGTCGCCGCCAGACTCAAAAGGTTTCCCAGCCGTCGTTGCTGCT
TTTGGCCTTTTTCGCGCCGGGGAGCGCTTTGGGCAACGCCGCGTGCGGAGAAGCCGAACG
GGCCGCGATACTGATGGCCGGACGACGTTCCGCGCCATCGATGCGGAACGCCGACACCGC
TTCGTTCAACCCGGCGGCCTGTTCGGCCAGCGACGTGGCGGCGGCAGTTGCCTGTTCCAC
CAACGCGGCGTTCTGCTGGGTGACATTATCGATAGAGTTAATCGCCTGCCCGACCTGATC
GATACCTTTGCTCTGTTCCTGCGACGCCACCGAAATTTCCGCCATGATATCCGTCACGCT
GGTCACGGCGTTGACGATATCCTGCATGGTTTCCCCGGCGCGGCTGACCTGACCGGAGCC
GGTTTCCACCAGCGCCACCGATTCGTTGATCAGCCCTTCGATCTCTTTGGCGGCCTGAGC
ACTGCGCTGCGCCAGCGAACGCACCTCGCCCGCCACTACCGCAAAACCACGCCCTTGCTC
GCCGGCGCGCGCGGCTTCCACCGCGGCGTTGAGCGCCAGGATGTTGGTCTGGAAGGCGAT
GCCGTTGATGATGTTGGTGATTTCGGAAATCTTCTTCGAGCTCTGGTGAATATTGCCCAT
GGTTTTCACCACGCTATCCACCAGTTCACCGCCCTGCCGCGCCTTGCCGGAAGCATTGCC
AGACAGCTGGCTGGCATGGTTGGCGTTGTCGGCGTTATGGCGCACGGTGGAGGTCAACTC
TTCCATGCTGGAGGCGGTCTGTTCCAGCGCCGACGCCTGTTCTTCGGTGCGGGAAGAGAG
GTCGCTGTTACCGGCGGAAATTTCGGTAATGCCCTGATAAATGGCCTCCACCCCGTGACG
CACGTTGCTGACGGTTCGCGCCAGCGACTGCTGCATGTTCTGCAAATACTGCCCCAGTTG
GCCGACTTCGCCGCGCCCCCACTGCGCCATCGGCATGGTGAGATCGCCGGAGGCGATGTG
TTCGATACGTTCAACCAGCGAGCGCATCGGTTTGATAATCACCCGGCGCAGGCACAGGTA
GGTAAACAACGACACCAGCACCGCCACCACAAAGCTGACGGCCATCACGCTATAGCCCAA
CACTGACTCTTGCTGCGCTTCGCTGTTGAGCGCTTCCGCCCGCTGGGTGCGGATCGCCAC
CACTTTCAGCAACACCTCGTTGTAGGCCAGGTCAAGCTTACGGGTCTGTTTCCATTCGGT
GGCGACCACATCGTCGTAACGACCGGCTTTCACCGCATCCAGCATCGGCCTGACGCCATT
GTTGACGTAGTCGTTGTAGCGCTGCTGCAGCGCGTCATCCAGCGCCAGGTCGGCGGGGGT
TTTTACTTCACGGTTCTGGTAGGCGGCAAAGCTGTCCGCCGACTGTTTCAAACGCCCTTC
CGCCTGCTGGATACTGCTGCTGGCGGTGTCTTTATCGCCATCCTTGGCGGCGGCGGCGGC
CTGAATCAACATCAGCCGGGCGGTACGCAGGTGGTTGGAACTGTTGGAAACCCCCAAACG
GACCTGGATTTCCGCCGTCACGTCATTGAGAGAGTTGTTGCTGCGCATCAAAAAATGGAC
CGAAAACCCTATCGCCAACGCGAACAGGATCAGAATGACGCCGATGATCGAACTGAACAT
CGGCATCAGCCGCCAGTGGTGCCAGAAACTCACACCGGGCGACGAAGGAGACTGAGCGGT
TGTATTCATCATTTTTTCCTTTAAGAGGGCACGTTTATGCTAAATCTATACAAAACATTA
CATTAGTTATCGGCATGTTAACGCAGGGGATTAATGAATACAGCGGGAATAAAATCGGAA
GAAGCGCATTGCGGCAAAGGATGCAGAGGAAAACCGTAAACACAATTTATTGATCTACAA
TGATAAAATAAAAACCATTATAAAAACATGGAGAAATAGTCCGCACCAACAGCCTAAAAT
TGAGGCGGTTGCACAAACCAAAACACATCATAAAACATGAAATATTACATCCAGACACAG
TTTTCATCCGGAAAACAAGCCAGACAATATGTCGCCAGGACGGAGAAACACAAACCGGGT
ACGTTTTTAATCGTCGATTTCCGTTTCCGGGTCAACGTTGAACGCCCGAAAACGCTCGGC
GTAAGCCCCCTCCCGCTCGGCAAATCGCAGCGCGCGGGCGCGCTCCACCACAATCTCGTC
GGCCTCCGGCTGTTGCGACAGCAAAGCCAGCGTTTCTTCAATAAAGTCCGGCAACGGCAT
GGCGCGCGGATCATAGCCCCATTCGCCCTGCAATCCGGTCTGCACCCAGGGTGGAATAAT
CTCGATGACCTGTACCGACGTCTGGCGCAACTGGCAGCGCAGCGCGTCGGTGTAGGCATG
CAGCGCCGCTTTGCTGGCGCAATAGGTTGGGGTCATCGCCTGCGGCAGAAACGCCAGCTC
CGACGTCACGTTCAGTACCGCCGCGTGCGGCTGGCGCAGCAGATGCGGGATCAATACGCC
GGTTAGCCACAGCGGCCCCAGCAGGTTGGTCGATACCGTATCGTCAATCAGTTGCGGATC
CGGCTGGGTCAGGTCTTCGCGTCGCTGAATACCGGCGTTATTAATCAGCACATTGAGCGC
CGGATAATCCAGCGTCAGTTGCCCGACAAAGGCGCTGATGGCGGCGGGATCGCGCTGATC
CAGTACCCGCCAGGCCATACCGGGAAAGTCGGCCGCCGCCTGCCGCAACGTCGCCTCGCG
CCGCCCGGCGATGATCACCTGGTTGCCCCGCTGGTGAAACGCCGCCGCCAGCCCCAGCCC
GATGCCCGAGCCGCCGCCGGTAATCAGTATCGTGTTGCCGGTCATCTTCATGTGTGTCGC
TCCTTGTTGTCGTGACGTCAATGGCATCCTGTTCAGTCAAACAGAAACGTGGTGATATCG
CTTTCCCGCAATTGGTAGGTTCCCGAGAAACGACGCCCCGCCAGATAGCCTGGCGACAGG
TCGGTCAGCAACTGCAGTGTGAAGGTCTGCTGTACGGTATCCAGCCCGACCATGCGGACA
TCCAGAAAATCGAAGTAACGTTTTACCTGTGGATACAATGCTTTGTACAGGCTTTCTTTG
GCGGAAAAACTCAGCGTCAGCATACTGGCGAAACTGATGGGATGGTGGGAATGCAGCCAG
TCATACTCAATCTCATCGGCGATGCCGGGCCACAAGTTATTGGCGCGCTCGGCGTTCATC
CGGGTTTCGATATCCAGCCCAACGCAAGACGCGTCGTGGCGGCATTGATGTGCGGCGCAC
AGCACGCTGTCAATGTTGTGGCTGAGCGATCCGGCGATCCGCTCCGGCCACTGCGGCGAG
CGATCGGCCGCGCTAGTCAGTACATAGCCATTCACCCCCAGCCGGGACAACACCGTTTTG
GCCAGATAACGCCCCGCCAGGTACTCTGCCCGGCGTTTCGGCACCGAGCGCGTAATTTCC
GCCGGGACGGCAATACCAGCCCGGAAAAACAGATCATCGCGGTACGCCGACAGGTCGAAA
TAACAGCGCGCGCAATGCCCAGGATAAGCGGTGTCATTCCCGGCCTGGCGGACGGTCAAC
CACTCGATATTTTTGATAAATGAAGAAAGCATGTCACTGCACTCTGCAACCAGATGTAAG
CCGTTCGCCATCAAGCTCTCCGGTAAATAAGACGATGTATCGCCAACTGAACGTGAACGC
ATCCGGCGAAACACCGACCACCGTTATGCCAGCACCCAGCGCCAGAAAGAAATCGGCAAT
GCTGGCGCTCATCAGGTTGGACAAAGTACCTGCCGATGCCGCCAATGATAACGTAAAGTA
AAGCAATTGATGCAATAAACGCCAGTATTATGGCCCGACGTTAAGCGCCAGCGGTATGTC
GGAGACCGCACCGGTGGCGGCAACATCAGGCGGATTAATGAGGCTCCGGCGACTGCAACC
CCGGAAATAGCCGCAGAGTGTTGGCGAGAATGGCGCCCGCAATGACCTGCGGCCATTCCG
GGCGTAATTCGCACAGCGTGTCGAACACGGCAGTAATACGCTCCGGGCGATTCGGTTGCC
CCTGAAACCCGTACACCGGCATATCCGGCGCATCGGTCTCCAGCAACAGCCGGTCGAGCG
GCAGGCGCGCAATCGCCTGGCGGGTCTTGTTGGCACGCGGATAGGTAATGGTGCCGCCCA
CGCCGATGTAGTAACCAAGGCGGATAAAGGTCATGGCCTGATCGTAGCTGCCGGCAAAAC
CGTGCACCACGCCGGTACAGGGAACCGGGTAACGGCGCAGTATTTGCGCCAGCTGATCGT
GACTGCGGCGGGAATGGAGGATAACCGGCAGATCGCGCTGGGCCGCCAGCTTAAGCTGCG
CGCCCAGAAACGCTTTTTGCCGTTCAAATTGCGGTTCCGGCATGTAAAGATCCAGGCCGA
TCTCCCCGACCGCTACCAGACGGGGATGTGGCCGCGCCAGCAGGGACGCCAGCTCGGCCA
GATGGGCGTCCTGATGCCCGGCGATATACAGCGGGTGCAGCCCCAGCGCGGCGTACAGGG
CAGGCCAGCGCTGGCTGAGTTCCAGCACCCGCTCAAAATGTTCGGCGGCCACGGCCGGCA
CAATCAGACGGTGGACACCCGCCTGCGCCGCCTGCGCCAGGCTGCCGGCGTCATTTTCAG
CGAACAGGGGAAAATCAAAGTGGCAATGGGTATCGATAAACCCGACGTTCGCCGTCTGCG
CGCGATCGGCCTCCCCGGCCGCCATCGCGCCATCGGATAAGTCATCGGACAAAGAGTGGG
TGGGCAATGGTTATCCCTCAGTGCAGACTGTCATGCTCCGAGGATACCTTGTCCTGCTCT
TTTCCGTAATATTCCTGCATCACACCGGCCAGAAAACCGTGATTTCCCGACACCCAGGCA
CCGTCGCTGTCAAAGCACTCGGCCCACAGTTCCCACAGACACCCTTTCCACTGCTTCCAT
CTGCCGATGGCGACATCCAGATTCATCATGATGACCCCCAGAACAGCACAAAAGTCGGAC
AAAAAAACAGCATGGACAGTGTGGCGGAGAAATATGACAACCGTATGGCTTCGGCGTCAG
ACAAGCTATGGCCGGCGTCGCCCCATAAACAAACTGAGCAGGAACAGGATAATCCCAACC
ACAAACACGATTTTGGCGGCCATCGCAGCCGTACCGGCCAGACTGCCAAACCCGAGCGCG
GCGGCGATCACGGCGATAATGAGAAAAATAATGCCCCAGCGAAACATCAGACCTCCCTGC
GTGCGAAAAGGCGAGGATGCCGCCGCCAGTACGCCCCTGAACCGGGCAGCGTACGCCGGG
CGACGTCCACGGTCAGTCATAAAGGGAATAACGGCGGCGAGGCGCATCAGGATTTCACCG
TCAGCTCGTTCTTGACGTTTTTGACGCCGCTTACGTTTTTGGCGATAGCTTCCGCCCGAT
CGGCCTGCTCCCGATTCGTCACCTGACCGGTCAGTAGCACTACGCCATCGTGGGTTTCTA
CCTTAATGTGGCGGGAGGGGACAATGTCATCCGCCAGCAGTTTGGCCTTGATGGTGCTGG
TGGTGAGGGTGTCGTCGGCATACGCGCCGACCGACTGCACGCCGCTGTTATCCTTCACCT
GCAATTTATCACTGACCGACTTGACCCCTTCGGTCTGAGCAGCGATTTTCACCGCGCCGG
TCGCCATCTGCTGGCTGCTGATAAAGCCGCTGAGCGTCACCACGCCATCGCGGGTGGAAA
CGGAAATGTCATTGCTGTCGAGCGTTTCATCTTTCAGCAGCGCGCTTTTCACTCTGGCGG
TGAGGGTGCTGTCATCCATATAGCCCGCGGCCTGCTGTACGGAACTATCGATTTTTTTAC
CTGCGGTATCGGCGATACGCTGCGCCTGCTGCGCCAGCGTTTCCTGGTCAGCCAGCGCCT
GACCACCCGCCAGCACCGTTCCCAGAACCACCGTCGCCAGCGAAAATGCAAATTTGGTCT
TTTTCATCGATACCTTCCTTATCGTTATTGCCTGTTTCACAACAGGTTTACCCATCAGCC
CAGATCGATCTGCCATGATTCGTCAGATTATCGCGTTAATTAAACGCATAAAATCAACAG
AACAAACCACTACACAGGCTAATGATAGTTAAATGAACCAAAGCCGTAACACACGGTTAA
CTATAGCCAATGAGAGTGAAAAGCCCAGCGCAGAGCGGCCGGCAGGCGGTGATTTCAGAT
TTGTCCGTGGCGGAAAAATCGTCCGGGAAGCAGCGACAATGTGTTGATCGCTAAGGAATG
ATAGGCAAGCAGCCCACCCCGGACAGAGTGGGCGGTAAACCGGCGATTAATGCTCGCGGG
TTTTATGGAACTTCACGTCAGGATAGCGTTCCTGCGCGAGATTGAGGTTAACCATGGTCG
GCGCCACGTATGCCAGATTGTCGCCGCCATCAAGCGCCAGATACTGTTCGTTCTTGCGCT
TGAACTCTTCAAATTTCTTCACGTCGTCGCACTCGACCCAACGGGCCGTAGAAACGTTCA
CCGACTCGTACACCGCTTCCACGTTGTATTCGGATTTCAGGCGCGCCACCACCACGTCAA
ACTGCAACACCCCGACCGCACCCACGATCAGATCGTTATTGATCAGCGGACGGAACACCT
GCACCGCGCCCTCTTCGGACAGCTGCACCAGCCCTTTCAGCAGTTGTTTCTGTCTGAGCG
GGTCACGCAGGCGGATACGACGAAACAGTTCCGGCGCAAAGTTAGGAATACCGGTGAATT
TCAGCTCTTCACCCTGGGTAAAGGTATCGCCGATCTGGATCGTGCCGTGGTTGTGCAAAC
CGATGATGTCGCCTGGGTAAGCTTCTTCCACGTGGGAACGGTCGCCCGCCATGAAGGTCA
GCGCGTCGGAGATCACCACGTCTTTACCGGTGCGCACCTGACGCAGTTTCATGCCTTTAT
CGTACCGGCCGGACACCACGCGCATGAACGCCACGCGGTCGCGGTGTTTCGGGTCCATAT
TGGCCTGAATCTTGAACACAAAGCCGCTGAACTTCTCTTCGTCGGCGCTGACCACGCGCG
CGTCGGTCTTACGCGGCATCGGCGCGGGCGCCCATGCTACCAGCCCGTCCAGCATATGGT
CCACGCCAAAGTTGCCCAGCGCGGTGCCGAAGAATACCGGCGTCAGTTCGCCGTTCAGGA
ACGCTTCCTGTTCAAACTCGTGGGACGCGCCTTTTACCAGTTCCAGCTCATCGCGCAACT
GCGCGGCCAGATCCTCGCCCACCGCCTGATCCAGCTCCGGATTATCCAGCCCTTTAACGA
TGCGCACGGCCTGAATGGTGTGTCCCATACCACTCTGATAAAGATAGGTTTCATCCTTGT
AGAGGTGGTACACGCCCTTGAACAGCTTACCGCAGCCGATCGGCCAGGTAATCGGCGCAC
AGGCGATGTGCAGCTCCCTTTCCACTTCGTCCAGCACTTCCATCGGGTCGCGGATATCGC
GGTCGAGCTTGTTCATAAAGGTCAGGATCGGCGTGTCGCGCAGACGGGTGACTTCCATCA
GCTTGCGGGTCCGATCCTCAACGCCCTTGGCGGCGTCGATCACCATCAGGCAGCAGTCGA
CGGCGGTCAGCGTACGGTAGGTGTCTTCGGAAAAGTCTTCGTGCCCCGGCGTATCCAGCA
GGTTGACCAGGCATTCATGGTAAGGAAACTGCATCACCGAGGTGGTAATCGAGATACCAC
GCTGCTTTTCCATCTCCATCCAGTCGGATTTGGCGTGCTGGCTGGAGCCGCGTCCTTTCA
CCGTACCGGCGACCTGAATCGCCTGTCCGAACAGCAGCACCTTTTCCGTAATGGTGGTTT
TACCGGCGTCGGGGTGAGAGATAATGGCGAATGTCCGACGTTTCGAGACTTCGCGTGCGT
ATTCACTTGGAGACATGTTATTCAGGCTTCTTTAATAGTTAGCCGCCCGACACGCGCATC
GCACGCCGCATCAGGCAAAGCGGAAAATACAGACATCAAGCTGTCTAATGCCAATCAGTT
AAGCCATCAGCACACGCAGTAAGCGCGGCCGCATGGCTGAGAGATTCCATTAAGCACTTT
TACACGCGTTTTCCCCCACACAGGCTTAAGTGACAGGCATAAGTAGCGACAGACATAAAT
AAGCCGTCCATTTTCCCCGATTTGCCAGCCCGGCACAATCAATCATAACGTAAACACGAT
CGACCATAACGTAAACACCCTCGGTGATAACGCAAACAGCGCATGTAGGTACGTCGCCTG
ATAATAACATTCTGAAACATTTGTAAAGATCTCTTTTACACTTACCGATAACAGACAGGC
TAACGCTTATCATAGTTAAGGAGAGAGTATGAGTCTGTCTGTTACCAATACGGGTTATAG
CAGTTCTCAACCCCAGAACACCACGCCATCCGACGCCGCGCAAAGCACCGATGCGACGAA
AATCGATCCCCTGACCGGAAAAACCATTGAATTCCCCGCCAGCATCAAGGTGTCTGAAGA
AACGCTGGCCCGCTGGCACCACGCCACACCGATGAAGACACCATCGGCAAGGCGCTGATG
GAAGGGGAATACCGCATTGGCATTGAAGTGGGAGACACCGCTCGCGCGGTGTGGGCGCAA
AGCCAGCTACAGAAATACAACACCGGCACCAGCGATTTGCAGGTCAAACGCCAGCAAATC
TTCGCGCTGGCAAGCGGCGGCAACGTTGACGGCTGGTTCGACAGTTTCAGTCACTACCTG
AAGACCTCGTCCTACGACAGCGACTGGGAACAGCAGAACATTGATGGGTTGCAGAACCAG
TGGCAGCAGTTCCAGCAACAGTTGGGGTAACCGGCGCTTCGCAGCGCAACCAGGGACCGA
TTGTGCTGCTTTTCCCGATGGCGGATGGAAAAAACCGCCCTAACTTCTTATGCTGCTACT
CCTCGGCTTTACCCATCGCACCACCCTGCAGAGGATATGGCTATGCAAGACTGGAACCCC
GAGCTTTACCTGCGCTTTGCCGGCGAACGTACCCGCCCCGCCCTTGAACTGTTATCCCGC
ATTTCCCATCCCGCTCCCATTGCCATCACCGATCTGGGCTGTGGCCCCGGCAACAGTACC
GAGCTGCTGCATCAGGCGTGGCCGCAGGCGCGGGTCACCGGCGTGGACAACTCAAGCGCC
ATGCTACAACAGGCGCGGCAACGCCTGCCGGGCTGCACGTTTCAGGAGACGGACATCGCC
GGTTGGCGGCCGGATGCGCCGCAGGACATCATCTACGCCAACGCATCGCTGCAATGGTTG
GCGGATCACCACCGGCTGCTGCCCGCGCTGATCGACAACCTGGCGCCGGGCGGCGTACTG
GCGGTGCAAATGCCGGATACCCTCAGCCAGCCCACGCATCAACTCATGCGCAAGATCGCC
GCCGAAGGGCCGTGGTGGGAACGATTCGGTGATGTGGAGCAGGTCAGGCAGGCGCTGCTC
AGTACCGGGCAATACTACGATCTGCTGGTCAGTCACGGTTGCGACGTGGATATCTGGCAC
ACCACCTATTATCACGTGATGGGCGGGCCGCAGGCCATCATCGAGTGGTTGACAGGCACC
GGTCTGCGTCCGTTTCTGGCGGAGCTGAACGAACAGGAACAGCAGGATTTTCTGCAACAG
TACCAGTTGTGTCTGCAAACGGCCTACCCGGCTCAGGCGGACGGCAATAGCCTGTTGACC
TATCCGCGCCTGTTCATGGTGGCGACAAAACGCCAGTGATACAGCAACCCATCTCAGGGT
TTACGGGTCTGATCCTCATCCTGCGCGGAGGGTTCATCATCGTTAGCCGGATCATCGTCC
TGCACCGGCGCGTTGGCCGTCAGCAGATAGGGCGACTGCTGCCAGCGGGAACGGCGATGC
TGCAACAGGGTGCGGGCCAGAATAATGCCGATGGCCAGCGCCATCAGCACCATCAGCCGC
AGAATGTTGGTGGTATTGTCCACCTGACGGGCTTCGGTCGCCAGCACGTGGGTATCCAGC
GTAATGCGCAGAAAACCGATCGGCCCGTCCTTACTGTTGACCGGCTCCACCAGTTGGTGG
TTGAAGTAGCTACCGGCGCGGCTGCCATCCAGCGCCAGCCGGTCGCGCACCTCAATCTGT
TCGCCGGCGCGCGCCACCAGCGTGCCATCCTGCTGGTATAAGGCGGCATCCAGAATACGG
CTGTGGTCGGTAAGCTGTCGCAGCGTTTCCTGTATTCTACCGCTGTTGTCGCTGTTGCTT
TCCATCAGCGGCGTCAGGCTAAACGCCACCTGCCGCACCAGCGTGCGCGCCAGCTCTTCC
ACTTGCTCGGAACGGGCCATCTGATGACTGAGGCTGAAATAGGACGCGCCCTGTAGCAAC
ACCACCAACAGAGCCAGGCAGATCAGCACAATGGCCGTACGATGTAAGCGAAATTTTATC
CGGGCCCGAACCATGGGAATACCTGCGCGATTTGGATACTTTCATGTTGCCAGAAGCGTT
GGCGATAGGATAGCTTGTTGCGTTGATTTGTGACCGTCCACCCCGTCAATTCATCACTAC
CCGCAGGAAAGGATATTTAGCCCATGTCGAACCGTTTGACCTATAGCGATCTGCCCGATG
AGATCAACTGCTGGCCAAATTTACCGCTCTCGCTGAGTGACGACGAGGTGATGCCGCTCG
ACTACCGCGCCGGCAATACCGGTTGGCTGATGTACGGCGACGTGCTCGACAAATATCTGT
TATCCCGCATTCAGCGCCGTCTGGATGAACCGATGGTGATCGTCAGCGCCTGGAGCGTGG
ATGACTATCAGGTAGTGCGACTGGCCGGCATCCTGACGCCGCGCATCACCAAGGTAGCCC
ACGAACTGGGGCTGGACGTGACGCCGATGTACAATACCCCGAGTCTGCGTTCGCCCGGCC
TGCTGGTGATGGACATGGATTCCACCGCGATCCAGATCGAATGTATCGATGAAATCGCCA
AACTGGCGGGCACCGGCGAACAGGTGGCGGAAGTCACCGAGCGCGCCATGCGCGGCGAGC
TGGATTTCTCCGCCAGCCTGCGTCAGCGCGTCGGCACCCTGAAAGGCGCGGACGCCAACA
TTCTGCGTCAGGTGCGGGACGCCCTGCCGCTGATGCCGGGCCTGAAAAACATGGTCAAAC
AGTTGCAGGACGCGGGCTGGCATCTGGCCATCGCCTCCGGCGGCTTCACCTATTTCGCCG
ATTACCTGCGTGATGAACTCGGGCTGGTGGCGGCGGTCGCCAACGAAATGGGCATGCGCG
ACGGCAAACTGACCGGCGACGTGGTTGGCCCGATCGTCGATGCGAAATATAAAGCGGATA
CGCTGCGTCAGTTGGCGGAAAAGCTGGCGATCCCGTCGCACCAGACGGTCGCCATCGGCG
ACGGCGCCAACGACCTGCTGATGATCAAGGCGGCCGGGCTGGGCATCGCCTATCACGCCA
AACCTAAAGTCAACGAGCAGAGCGCGGTCAGCATCCGCCATGCCGACCTGACCGGCGTGC
TGTGCATTCTCAGCGGCAGCCTGAGGCATGAAAAAAGCTAAGCCTCGCCGTACAGAGATG
CAGTAAAGAGCAGACGTAGTAAAAAGCAGATGCAGTAAAGAGTAGTAAAAAGGAGGTAAT
TCATGGCCAAAGCCGTCAAACGCGCCTTTGTCTGTAATGAATGCGGGGCCGACTATCCGC
GCTGGCAGGGGCAGTGCAGCGCCTGTCACGCCTGGAACACCATCACCGAGGTACGTCTGG
CCGCCGCGTCTTCCTCGTCACGCAGCGACCGTTTCTCCGGCTACGCCGGGGACAGCGGCA
ACGTCAGCCGGGTACAGAAACTGTCGGAAATCAGCCTGGAAGCGCTACCGCGTTTCTCCA
CCGGCTTTCAGGAATTCGACCGGGTGCTGGGCGGCGGCGTAGTGCCCGGCAGCGCCATTC
TGATCGGCGGCAACCCCGGCGCCGGCAAAAGTACCCTGTTGCTGCAAACGCTGTGCAAAC
TGGCCGAACAGATGAAAACCCTGTATGTCACCGGCGAGGAATCCCTGCAGCAGGTGGCGA
TGCGCGCCCACCGTCTCAGTCTGCCCGCCCAGCACATCAACATGCTGTCGGAAACCAGCA
TCGAGCAGATCTGCCTGATTGCCGAGCAGGAACAGCCGAAACTGATGGTGATCGACTCCA
TTCAGGTGATGCATCTGGCGGACATTCAGTCGTCTCCCGGCAGCGTGGCGCAGGTGCGGG
AAACCGCCGCCTACCTGACGCGCTTCGCCAAAACCCGCGGCGTCGCCATCATCATGGTCG
GCCACGTCACCAAAGACGGCTCGCTGGCCGGCCCGAAAGTGCTGGAGCACTGTATCGATT
GTTCGGTGCTGCTGGACGGCGACGCCGACTCCCGTTTTCGTACCCTACGCAGCCACAAGA
ACCGCTTCGGCGCCGTCAATGAGCTGGGCGTATTCGCCATGACCGAACAGGGGCTGCGGG
AAATCAACAATCCGTCTGCCATCTTCCTGAGCCGGGGCGATGAAATCACCTCCGGCAGTT
CGGTGATGGTGGTGTGGGAAGGCACCCGGCCATTGCTGGTGGAAATTCAGGCGCTGGTGG
ACCAGTCGATGATGGCGAATCCGCGTCGGGTGGCGGTCGGGCTGGAACAGAACCGGCTGG
CGATCTTGCTGGCGGTGCTGCACCGTCACGGCGGGTTGCAAATGTCGGATCAGGACGTGT
TCGTCAACGTGGTGGGCGGCGTCAAGGTAACGGAAACCAGCGCCGACCTGGCGCTGCTGC
TGTCGCTGGTGTCCAGCTTCCGCGATCGGCCGCTGCCGCAGGATCTGGTGGTGTTCGGCG
AAGTCGGGCTGGCCGGGGAAATCCGCCCGGTGCCGAGCGGTCAGGAACGCATCACCGAAG
CCGCCAAGCACGGCTTTAAGCGCGCCATCGTGCCGTTTGCCAATATGCCGAAAAAACCGC
CCGCCAACATGCAGGTGATGGGTGTGAAAAAATTGTCGGACGCGCTGACGATCCTTGATG
ATCTGTAATTTTCATTAGGTTTTGCCAGCCAGCGCTTTACCATAAGCACATCATCCGCCA
CACCGGAGTGTCAGACCATGTCTCCCTACGATTACCTGAAAACAGCCATCAGACAAAAAG
GCTGTACCCTACAACAGGTCGCCGATGCCGCGGGTATGACCAAAGGCTACCTGAGCCAGT
TGCTCAACGCCAAAATCAAAAGCCCCAGCGCCCAGAAGCTGGAGTCGCTGCACCGCTTTC
TGGAGCTGGAATTCCCTTATCAGCAAAAAAGCATCGGCGTGGTGTTCGGCAAGTTTTATC
CGCTGCACACCGGCCACATTTACCTGATTCAGCGCGCCTGCAGCCAGGTGGACGAACTGC
ACGTGATTCTGGGCTACGACGAACCGCGCGACCGTTTGCTGTTCGAGCACAGTTCCATGT
CGCAACAGCCCACCGTAAGCGACCGCCTGCGCTGGCTGCTGCAAACCTTCAAGTATCAGA
AAAATATCCATATTCACGCCTTCAACGAACAGGGCATGGAACCCTACCCGCACGGCTGGG
ACGTGTGGAGTCGCGGCATCAAACAGTTCATGTCGGGAAAAGGCATCGATCCCCGCTACG
TCTACACCAGCGAAGAGCAGGACGCTCTGCAGTACAAAGAGCATCTCGGTATCGAAACCG
TGCTGATCGACCCCAAACGCTCCTTCATGAGCATCAGCGGCGCGCAGATCCGTCAGGATC
CGTTCCGCTACTGGGAATATATCCCCACCGAGGTGAAACCGTTTTTCGTGCGCACCGTGG
CGGTTCTGGGCGGCGAGTCCAGCGGCAAGTCCACGCTGGTCAACAAGCTGGCCAACATTT
TCAATACCACCAGCGCCTGGGAATACGGCCGCGATTACGTGTTTTCCCACCTGGGCGGCG
ACGAAATGGCGTTGCAGTATTCGGATTACGACAAAATCGCGCTCGGACAGGCCCAGTACA
TTGATTTCGCTGTGAAATACGCCAATAAGGTGGCGTTTATCGACACCGATTTCATCACCA
CGCAGGCGTTTTGCAAAAAATACGAAGGCCGTGAACACCCGTTCGTACAGGCGCTGGTGG
AAGAGTACCGCTTTGATCTGGTGATTCTGCTGGAGAACAACACCCCCTGGGTGGCGGACG
GCCTGCGCAGTCTGGGCAACGCGGCGGATCGCAAAGCGTTTCAGGATGTGCTCAAAAATA
TGCTGGCGGAAAATAACGTGCCGTATGTTCACGTCACCGAATCAGACTACGACAGCCGAT
TCCTGCGTTGTGTGGAACTGGTGCAACAAATGCTCGGGCACGACCAACAAACGCCGATGC
CGGCGGCGAGCTAATCGCTACGCTTTCACCAGCGCCAGTAGCGGGACGGGGTAATGATTT
CCGGCAACGGCACATCCCAGCTTTCCACCGGCAGCCTATCCACCTGCTGGCAGTCGTGCG
CCAGCCCAATGGGATACGGACCGCGCGATTGCCAATGCTGCAATGTGCGGTCATAAAACC
CGCCGCCCATGCCAAGCCGCTGCCCGGCGGCATCAAACGCCACCAGCGGCGTCAGTAGCA
CATCCAGTTGCTCAACCGGCAGCACCTGGCGCACATCCAGCCGCGGCTCCTGAATCTTCA
GCCGGTTCCACACCAGTTCGGTATCCGGCGTATAACGCAAAAACAGCAGATGCCCGCGAC
AGAACGGGTGCAGCACCGGCAGGTAAACCTGTTTTTGTCGCTGCCATAGCGCGTCGATCA
ACGGCCGGGTATCCAGTTCGCCGTCAAACGACAGAAACAGCGCCACCCGTCTGGCGTCGC
CAAGGCGCGCGTGCGTCATCGCCCGTTCAGCGGCCTGACCGGCAAAAGCGGCTTGCTGTT
CGCGGCTTAACGCGCGACGACGCTGACGAACCTGCTGACGGATTTGCTGACGTAATGCTG
CAATGGAAGAAAGGTCGGAAGAAGCACTGGCTGGATTCATGCGCAGTCACTTTCATGCAA
TTAACATGCAATCAAAGGGGAATAAATACGAGAGGGAATCTCCGAGATGCCGCCGCAGGC
TGTAACCCTTGAACCCTTGGTTCAAGGTGAACGCAACGTCGCAGTCTTAAGGCTTCTCGG
TCGAACCGAGCATGCTCACCAACCACGGATCGTTACATTCTGTTGGTTGAAATATCGGCT
CAGGGGACTTGCCCGCTGACGAACATCTCAGAGAAATTTTGTTCTTTCAAAGCTACCTTA
TCATGTCTGGCAGCGATGTGTTACCCAAAAAAACCGTACTTTTGTCAAAACGAGACACGC
TACTCAAATTGCGCGCCCTGACGCTCGGTAATACGGCCCTGCTCCAGCAACGCCTGTTCA
ATCGTCTGCTGCAACATACGAATACGCTGTTCCATATTGGCAGCATAATCGCGGGTTTTC
AACCGCTCCTGCGCCAGTTCGTGGCACACGTTGAGCGCCGCGATGAACACCAACTGTTCC
GTGTTCGTCACCCGGGTACGAACCTTGAGGTCCTGCAACCGCTGGTTAAGATCCTCCGCA
GCCTGATTCAGCGCATCCTGCTGTTCTGGCGGACAATTGACTCTTAACGAACGGCCAAAA
ATCTGAATATCTACCGGTTGTGCAGACATGTCACTTTCCTGCCTTATTTCGTTTCACGCC
CGCATGAGGGACATCCGCTGCGCGGCCCGTGACGGAGCCGGGAAAAAGCGGGCGCTACTA
TATATATCCAAAATAGAAGATACAAGCCCTTTCTGGGTCTGGCGACGGAGCTTGCTGGTA
TAGCAACGGAGCTTGGTGGTAGCATAACACGAACGACCTGCCAACGACGATGAATGCTCA
TGTCCATACAGAATACACTCCCCGGTTACGACGCTATCGACCAGCTACTGCGACAGCATC
AGGTAGCCCTGACCGCCGCTGAAATGCACGGCCTGATAAGCGGCATGCTATGCGGCGGCA
ACCACGACGACAGTTGGAAAACGCTGACGTTCGAACTGACCAACGACGGCATGGCCTTCC
CGCAGACGCTGGCCCAGCCGTTGCAACAATTGTATCAGGTTACCCGCGACGCGCTGGAGG
ATGACGGCTTCCTGTTCCAGCTGTTCCTGCCGGACGACGCGCTGGAGCGCGTCAGCGTAT
TCGACCGCGCCGACGCGCTGACCGGCTGGGTCAACCATTTCCTGCTCGGTCTCGGCGTCG
TCCAGCCCCGCCTTGGCAAAACGCAGGGCGAGTTGAAAGAGGCGATTGACGATCTGCGCA
ACATCGCCCAGCTTGGTTACGACGAAGACGAAGACAAAGAGGAACTGGAACAGTCGCTGG
AAGAAGTGATCGAATATGTACGGGTGGCGGCCATCATGTGCCATAACGAATTTACCCGCC
CGGTGATAACCGCGCCGGAGAAGAAAAAACCGACACTGCATTAACACGCATTCTGCATTG
ATGCCCTTTTCAGGAGCAGGTAATGAATCAACAAGAGTATCTCCGCCGCCGTCTGGCCCT
GCTGGACAAGATGGCGCCCGGCAGCGCGGCGATCCTGTTCGCCGCGCCGGAAGCGCAGCG
TAACGCAGACAGCGACTATCCTTACCGCCAGAGCAGCGATTTCTGGTATTTCACCGGTTT
CAATGAGCCGGAAGCGGCGTTGCTGCTGATCAAAAGCGACGAGAATCACCACCACAGCGT
GCTATTCAACCGGGTACGCGACGTCACCGCTGAAATCTGGTTCGGCCGTCGTCTCGGTCA
GGAAGCGGCCCCCGCCAAACTGGGGGTGGACCGCGCGCTGCCGTTCAGTGAAATCGGCGA
ACAGTTGCATCTGCTGCTCAACGGTCTGGATGTGGTCTACCACGCGCAGGGCGAATACGC
CTACGCCGACAAGCTGGTGTTCGCCGCGCTGGAAACCCTGCGCACCGGCGGTACGCGCAA
AGGCTTCCACGCGCCGGCGACGCTCACCGACTGGCGACCGTGGGTGCACGATATGCGCCT
GTTTAAATCGCCGGCGGAAATCGACATCCTGCGCCGCGCCGGTGAAATCAGCGCGCTGGC
CCACACCCGCGCCATGGAGAAATGCCGCCCCGGCATGTTCGAATACCAGTTGGAAGGGGA
AATCCACCACGAATTCAACCGCCTCGGCGCGCGTTACCCGTCCTATAACACCATTGTCGG
CAGCGGCGAAAACGCCTGCATTCTGCACTACACCGAAAACGAATGTCAGATGCGCAACGG
CGATCTGGTGCTGATCGACGCCGGTTGCGAATATCAGGGCTACGCCGGCGACATCACCCG
CACCTTCCCGGTCAACGGCAAATTCACCCCGGCGCAGCGCGCCATTTACGACATCGTGCT
GGAATCGGAAGTGCGCGCTATCGAGATGTTCGCGCCGGGCCGCAGCATCCGCGAAGTGAA
TGAGGAAGTGGTGCGCATTATGCTGCGCGGCCTGATCAAACTCGGCCTGCTGCAAGGCGA
TGTCGACACCCTGTTCGCCGAGCAGGCACATCGCCAGTTCTTCATGCACGGCCTGAGCCA
CTGGTTGGGCATGGATGTGCATGACGTCGGCGACTACGGTACCGCCGATCGCGGCCGTAC
GCTGGAGCCGGGCATGGTATTGACGGTCGAGCCGGGTCTTTACATCGCGCCGGACGCCGA
TGTGCCGCCAGAGTACCGCGGCATCGGCATTCGTATCGAAGACGATATCGTCATCACCGA
AAGCGGCAATGACGTGCTGACCGGCGACGTTGTGAAAGATCCGGACGAGATTGAAGCACT
GATTGCAAGGGCGGCAGGACAAGCCTCATGACCATCATGATTGTCGGCGGCGGAATGACG
GGCGCAACGCTGGCGCTGGCGATCTCCCGCCTGTCGGGCGGCCGGATCCCGGTGGATCTG
ATCGAAGCCCGCTCGCCGCAGGAAAGCCAGCACCCCGGCTTCGACGCCCGCGCCATCGCG
CTGGCGCAGGGCACCTGCATGCAGTTGGATGCCATCGGCGTCTGGCCGGCGCTCGCGCCC
GTTGCCGCTCCCATCGCCAGCGTACACGTCAGCGACCGGGGCCATGCGGGGCGAGTGCGG
TTACAGGCCAGCGATTACCGGGTACCGGCGCTGGGCCACGTGGTCGAACTGCACGACGCC
GGCAAACAGCTGTTTTCACTGCTACAAAACGCGCCCGGCGTGCGGCTGCACTGCCCGGCC
ACGGTGGTGGAGGTCAACCGGGAGGCTGACGGCGCATCGCTGCTGCTGGACAACGGCACC
CTTCTGAGCGGTCAACTGCTGGTGGCGGCCGACGGTTCCCGCTCCCGACTGGCGCAGCAC
GCCGGCATTCAGTGGCAGCAAACGTCTTACGAACAAGTGGCGATCATCGCCAACGTCACC
ACCGCCGAAGCGCATCAAGGCCGCGCTTATGAGCGCTTCACCGAACACGGCCCGCTGGCG
TTGCTGCCGATGAGTAAAGGCCGCAGTTCGCTGGTGTGGTGCCACCCGCTATCACAACAG
GCCGAAGTGGATAACTGGAACGATGCGCAGTTTCGCCAGCAGTTGCAGCGCGCTTTCGGC
TGGCGACTGGGTGCGATAACGCAGGTCGGCGATCGACACAGTTATCCGCTGGCGCTGGTG
ACCGCCAGCCAGCATATCAGCCACCGGCTGGCGCTGGTGGGCAACGCGGCGCAAACCCTG
CACCCCATCGCCGGGCAAGGATTCAACCTCGGTCTGCGCGACGTGATGACGCTGGCGGAA
ACGCTGACGACCGCAATCGGGCAAGGCGAAGATCCGGGCAGTCAGGCGGTGTTGCAACGC
TATCAGCGCCGCCGCCAGCCGGATCAGCACACCACCGTCGCCTTGACCGACGGGCTGGTG
CGTGTTTTCTCCAACCACCTGTTCCCAATGGAAGTCGGGCGGAATCTGGGGCTGATGGCG
ATGAACAGTCTACCGCTGCTGCGGGATGTGCTGGCGCGGCGTACGCTGGGTTGGGTGGAA
CGTTAAACAGACAGGAATTCATGCTCTATGCAATCATTTGATGTGGTCATCGCGGGTGGG
GGAATGGTGGGGCTGGCGCTGGCCTGCGGTCTGCAAGGCAGCGGCCTGAGCGTCGCGGTG
CTGGAAAAACAGACCGCGACCGAACCGTTGGCGAACGGCCCGCACGCGCTGCGCGTATCC
GCCATTAATGCCGCCAGCGAGGCGCTGCTGCGCAAGCTCAACGTCTGGCCGGGCATTGCC
GCGCAGCGGTTGAGCCCTTACAACGAAATGTATGTCTGGGACAAAGACAGCTTCGGTAAT
ATCCGTTTTTGCGGTGAAGAGTTCGGCTTCTCCCGTCTCGGCCACATTATTGAAAACGAC
GTCATCCAGTGGGCGCTGTGGCAACAGGCAAGCCAGTCGCGGGACATCACCCTGCTGGCG
CCCGCCACGCTGCGTCAGGTCGCCTGGGGCGAGAACGAAGCCTTCATTACGCTGGAAGAT
GGCAGCATGCTCACCGCCCGGCTGGTGGTAGGAGCCGACGGCGCACACTCCTGGCTGCGC
CAGCACGCCGACATTCCGCTGACGTTCTGGGATTACGGCCATCATGCGCTGGTCGCCAAC
ATCCGCACTGAGCAGCCGCACGGCGCCATCGCCAGCCAGGTGTTCCACGGCGACGGCATT
CTGGCGTTTCTGCCGCTGAGCGACCCAAATCTCTGTTCGATCGTCTGGTCGCTGCCGCCG
GAACGCGCCCAACACATGCGAGAGCTGCCCGCCGACGAGTTCGCCAGACAGCTGGCGATG
ACCTTCGATATGCGGCTGGGGCTGTGCCAGCTGGAGAGCGACCGTCAAACCTTCCCGCTC
ACCGCGCGCTATGCTCGCAGCTTTGCCGCTCACCGGCTGGTGCTAACGGGCGACGCGGCG
CACACCATTCATCCGCTGGCCGGTCAGGGCGTCAACCTCGGTTTTATGGACGTGGCGGAG
CTGATTGCCGAACTCAAGCGGTTGCAGACGCAAGGCAAGGACATCGGCCAGCACCTGTAT
CTGCGGCGTTACGAACGGCGCCGCAAGCACAGCGCCGCGTTGATGCTGGCGAGTATGCAG
GGTTTTCGCACCCTGTTCGCCGCGTCTCATCCGGTCGGCGGCCTGTTGCGCGACATCGGC
CTGAAACTGGCGGACACGCTGCCGGGTATCAAGCCGACGCTGGTGCGTCAGGCGATGGGG
CTGAACGATCTACCGGACTGGCTGGACCATACCCGTTGATTCATACCGGCCGATCCATAC
CGAATAACCTGAGAGTATTGGGCCGCGTGCGTTATGGCGCGGCCCGTAAGTCCCGCAACA
CCACCCGCTCACCGACAAAGAAATAGGTATACTCAAACAGTTGCTGTTTTCCATCGCCGT
TCTTCCAGTCGGTATATTCCACAATGCCTCGCACCACCTTCTGACCGTTAACTTGATCCA
GTAGCGAAAAGGAAAAATAAGGCCGAGTTCCCAATTTTTCCTGAATACGTTCGCGGATTA
CCGAATCGCCCAGATAAAAGCCAAGCGGCGAAATATAAACGCCACAGGTGCGATAAAAAT
AGTTTTCGCTAATCTGCCGGGCAATGAAAAGCAAGCAACGCCAATTATTTTCGGCACATT
CGATGACGGTTTAATATTTACCAATGAAATTATCCGGTTCGCAGATATATCACGGTACAT
TTCCGTCACAATAAACCACCGACATTAATATCTCTTCCAATAAAAGAACATTCGTTATGA
TTAGAAAAAATAATTAACACATCAAACAGATAGCGATAATGACTACTACTCGAATATCGT
GATTCAAAGGCGTATGCTGTCGTAAAGACGATCGTAACCATTTAAAGGAGAGTGAATTAT
TCACTGTTCGCCTTTTCTTTTTTTTGTTCCCAAGGAGAAATACCATGCAGGCTCGTACCG
TTAAGGAAAAAATTATACTGGCGGTGGTGATTGGCATTATTGCCGGCATCATTTGCGCAA
TCGCCAAATTCGGCTGGGAAATTCCCTTCCCGCCCCGTACCCCGGAAAGGGATCTGACTA
ACCCACCTCAGCAATTATTGCAACAGCTTGGCATGTCGTTTGATCTCTCGCATATAACCT
ATCTGTTCAATGGCAATCCGCGGCCGATCATGAGTTTCATCATGCATTTCGGCTTCTCGA
TTACCTTTACCGTGCTTTATTGCGTAGCAGCGGAATTCTGGCCGCGCATTAAGCTCTGGC
AAGGCGCTTTTTACGGTCTGGTGCTGTGGGCCGTGTTCCATGTGGTGCTGCTGCCGCTGT
TCGGTACCGTACCTGCGCCGTGGGACCAGCCGTTTGCCGAGCACTTCTCAGAAATCTTCG
GCCACATGTTCTGCTTCTGGGTTGCTGAACTGGCGCGACGCGATCTGCGCAACCGCATCA
CTCACCAGCAGGAAAACGATACGCTGGCGACACAACACGCGCACTGAGTTTCCTGCCTCA
TCAGGCCATCTCCCCGGGGTGGCCTTTGCCCTAACGCCTTATAAAAACAGCCTTCTTTTA
TATCCTTTTAGGAATTAAAAATAATTTTTTATACTTTTACACTCTTCTGACAACACCCTA
GAGTACGTGGTCATGACTATGCTTCTTCTAATAAGCTGATTTTGAGGACTTAGGGAATGG
CGACATTATCTCCGGCAAGCAAAGCATCACGGTTTTCCTTACTCACCGCAGGGTTGCTGT
CTCTGGCGGTGGGCGCATCACCCTTCGCCCACGCGGCGGACGCCACCGTCACGCCCGTGC
AGGGCGGCACGCTGAATATCGGGCTGGGCAGCGACACCCCGGTCATCGACCCGTCCATCA
CCGCTTACTCCGTGGCGGCGCTGGTGGCCCGTAACGTGGTGGATTCGCTGGTGGGTCAGG
CGGAAGACAACCGTTTTACGCCCTGGCTGGCCGAACGCTGGGAAATCAGCGACAACAACA
CCCGCTATACCTTCCACCTGCGTAAGGACGTGACGTTCAGCGACGGCACCAAACTGGATG
CGGCAGCGATAAAATACAATCTGGACCGTATTCTCGACCCGAAAACCACCTCCAGCTACG
CCAAATCCCTGTTGGGGCCGATCGACAGCATTGCCACGCCGGACGATTACACGGTGGTGA
TCAGCTATAAAAGCCCGTTCGCCGCACTGTTGCAGGGTCTGAGCCTGCCGTATTTGGGCA
TTCAGTCGCCGACGTACCTGAAAAACACCCCAAACACCAGCAACACCATCGTTGGCTCTG
GTCCGTTTATTCTGGAATCCTTCGTAAAAGGCAGCGGCAGCCGCCTGAAAAAACGTCCGG
ATTACCACTGGGGGCCGGGCTATGCCGCGCACACCGGTCCGGCCTATCTGGATAAAATCG
AATTCAAATACCTGCCGGAATCCTCGGTGCGCCTTGGTGCGTTGAGCAGCGGCCAGGTAC
AGGCGATTGACGCAGTGCCGCCCGCCAATGCCGCGGCGCTGAAAAAAGACACCCGTCTGG
AATTGATCACCCGCGAGAACCCAGGCGTTAACCGCGTGCTTTACCTGAATACGTCTAAAG
GCCCGTTCCAGGATGTCAATATCCGCCGCGCCTTCCTGCACGCGGTGGATGCCGCGTCAG
CGACAAAAGTGGCGTTCTTCGGCACCCTGAAAGCGGCGGAAAACATCCTCGGTCCTTCCA
CGCTGTATTACGACAAGTCGGCCACAGCGCTGGGCGGTTTCGATCTGAAGAAAGCCAACC
AGTTGCTGGACGACGCGGGCTGGAAAACCAAAGATGGCCAAGGCTACCGCACCAAAGACG
GCAAGCGCCTGACCGTGAATTTCGTCTACAGCACCGGTTCATCGGAAGCCGCGGAAATCA
CCCTGTTCCAGGCGGTGCAGTATCAGGTGAAACAGGCCGGTATCGATGTCCAGCTTAATC
CGGTCGACAGCGGGGGCTTCATCAGCCGTACCAACGATAACGACTACGACATCGCTTCCA
ACTACTTTGTGCGCGCCGAGCCGGATATCCTGCGTACCGTATTTGATTCCAACTATATTC
CGCCCAACGGCAACAACTTCAGCCGCACCCACTCGCTGGATGACAAGCTGAGAAAAGCCA
TCGGCGCCAGCGATGCCGAACGCCAGCAGCTCTACAGCCAGATCCAGCACGAACTGCTCG
ACCAGGCTTACGCCGTGCCGCTGTTCGTCCCGGCCTACCAACTGGGCCTGTCGAAGAAAG
TACAGGGCATCAGCTGGGCCACCAACGCCAAACCGAACTTCTATGATGTCTGGATTAAAC
CGTAACCTGGCCGTCACGGCTCTCCAGCGACTCTTCACCATCGTGGCTGTGCTCTGGGGC
GCAGCCACACTGACGTTTATTGCCGTTAAACTGATCCCCGGCGATCCGGTGGCGATCCTG
AGCGGCGGCGATAACGTGGTGGATGAGGCGTACCGGGCAGCGCTGATCAAGCAATTCGGG
CTCGATCAGCCGCTGTGGATGCAATACCTGCGCTACTGCGGACAAGCGCTGCAAGGCGAT
TTCGGCGTCAGCTATCAGTACCGGCAACCGGTGGTGGCGCTGATTGGCGACGCCATGCGT
GAAACCGTCCAACTGGCGCTCAGCGCGCTGGCGCTGGCCTTATTGCTGTCAATCCTCAAC
GCTTTGCTGACCGCCGGACGTCACGCCCGGCTGCGCGCGCTGATGTCCTGGCTGGAACTG
ACGCTGCTCAGCACGCCGGTCTACTGGGTTGGCATCGTGCTGCTCAGCGTTTTCAGCTTC
CGCCTGCAATGGTTTCCGGTGATGGGTAATGACGGATTGATATCGTTGGTGCTGCCGGTC
ATCACCCTGAGTCTGCCGCTGGCTGCTCTGCTGAGCCAGGTGCTGCGCGACGGACTGGAA
GAGGCGCTGTCGCAGCCGTTCGCGCTGACGGTGCGCACCCGCGGCGTCAGCGAAACCTGG
CTGCGCGTTCGGCACGGCCTGCGCCACGGCGCGCTGGCCGCCTCAACGCTGACCGGCACC
CTGCTGGCGGGCGTGCTGAGCGGTTCGGTGCTGACCGAAACCGTGTTCGGCCGCGCCGGC
ATCGGCCAGATTACCCTGCACGCCATCGAAAGCCGTGACATGCCGCTGGTGCTGGGACTG
GTGATGTTGTCCGCCCTGCTGTTTGTGGTCATCAACCTGCTGGTGGATGCGCTGTACCTG
ATTATCGACCCCCGTTTGAGAAAAAAGGCGAACGCCCATGAGCAGTGAACCTTTAACCTG
TAGAGAACCTTTAACCTGTCGTGAACCTTTAACCAGTCGTGAGCCTCTGACGTTGATGCC
TACCCCCCATCGTACGGTCTATCGCAGCCCCTGGCGGGCGCCGGCAACCCTGCTTCCCGC
TGCCGCCGTACTGCTTTTGCTGCTGGCGGTGTTTTTCCCTGCGCTGTTCACCCATCGCCT
GCCGGATGAAATGGACATGGGAGCAGTGCTCCAGCCGCCCGACGCGGACCACTGGTTCGG
CACCGACACGCTCGGGCGCGACGTATTCACCCGCGTGGTGTACGGCACCTCGCTGTCGCT
GAGCATCGGCGTCGGCGCGATGCTGATCGCCTGCCTCGGCGGCGTGCTGTTAGGCACCGT
GTCGGCGCTGGCCCCGCTGCCGGTACGCCGCGTACTGGTGCGGCTGCTGGATATCATGCT
GGCGTTCCCGGAAATGCTGCTGGCGCTGCTGGTGATCGCGGTGCTGGGGCGCGGCCCGGA
AAATACGCTGCTGGCGGTCGGGCTGGCCGGCGTCGCCGGCTATGCACGGCTGGTGCGTTC
GCAGGTGCTACAGGTGAAACTGTCCGGCTACGTGGAACACGCCGTCGCGCTGGGCGAACC
TCCGCTGTACATCGTGGTGCGCCATATCATTCCCAACACATTACGGCCGTTGCTGATTCT
GGCGACTATCGGCGTTGGTAACGCGGTGCTGTCCGCCTCCGCGCTGAGTTTCCTCGGGCT
TGGCGTGGTGCCGCCCACGGCGGAATGGGGCGCGTTGCTGGCCGACGGCCGCAACTTCCT
GGATATCGCGCCCTGGGTCAGCCTGTTTCCCGCCAGTGTCGTCGCGCTGTCGGTGATCGT
CATCACCCTGCTGGGCCGGCGTTTGCAGGCTATTTTGGCCAAGGGGGCAGCATGAGTCAG
TCTGTTTTGCAGCCGTTGCTGCGCGTCGATGGGTTAAACGTAACCTTCCCCAGCCCGCAC
GGGCCGGTGGAATCGGTACGCGACCTGTCGTTTCAGGTCAATCCGGGCGAAATTCTGGCG
CTGGTGGGCGAATCCGGCTCCGGTAAATCGGTCACGGCTCGTACGCTGGTCGGGCTGGCG
GGTGAGCGGGCGCAGATTCAGGCCAACGCCATCGAGCTGGTGCGCCACGACGGCAGCCGG
TGCGACCTGCAAACACTCAGCGATCGGCAGTGGCAACAGGTGCGCGGCCGGGAGATCGGC
TTTGTACTGCAGGATGCGCTGGTGTCGCTCGATCCGCTGCGGCGCATCGGGCAGGAAGTG
GCAGAGCCGCTGCTAACCCATAAACTGGCGTCGCGTGGCGACGTGGCAACGCGCGTCGCT
GAATTGCTGGCCCAGGTCGGCATTCCCGATCCGGCCAACCGCGCCGCGCAGTACCCGCAT
GAGCTGTCCGGCGGTCTGCGCCAGCGGGCGCTGATCGCCTCAGCGCTGGCCGCCGGGCCA
AAATTATTGATTGCCGACGAACCCACCACCGCGCTGGATGCCACCGTCCAGCAACAGGTG
CTGAAACTGTTTACCGCGCTGGCGCAGGCCGGGCACGGCGTGCTGCTGATCACCCATGAT
CTGGCGGTGGTGTCGCAGGTCGCCGATCGGGTGATGGTGATGCAGACAGGCGCGCTGGTG
GAACACGGCCCGGCACGGCAAGTGTTATCCGCTCCCCAGCATCCTTACACCCGCAGGCTG
CTGGCTGCGATCCCGACTGCCGCTACCCGCGGCAACTGGCTGGCGGGAGAAAACCCGCTC
AGCCCGCAGGCATCGACCCTGCTCTCCTCCGTTGGCAAGTCTGGCGAAAAGGGCGGGCTG
GCGTTGCAGGTAGACGGCGTGTCCGTCTCGTTCAAACGCCCGGATGGCAGCCGTATGACC
GCGGTGAACAACATTTCGCTGACGGTGGAACGGGGCGAAACGCTGGGTATCGTTGGCGAG
TCCGGCTCCGGTAAAACCACACTGGGGAAAGTGATGCTGGCCTTGCAGCCGCCCGACAGC
GGCGACATTCGCCTGTCCGGCCAACCGTGGAGCACGCTGGCCGAGCGGGAACGCCGCCCA
TTACGCGCCCGCATCCAAACCATCACGCAGGATCCGCTCAGCTCGTTCGATCCGCAGTTC
ACCATTGAACAGATCCTGCTGCAGCCGTTGCGGTTGCGGCGCGACCTTAGCCCGCAAGCC
CGTCAGCAGCGTATTCTTGCCCTGCTGGAGCTGGTGGGGCTGTCACCGACGCTGCTCTCC
AGACGGCCGCAGTCGTTATCCGGCGGGCAACGCCAACGTATCTCCATCGCACAGGCGCTG
GCGGCGGAACCGGAGGTGCTGATTTGCGACGAACCGGTATCGGCGCTGGATGTCACCACC
CAGGCGCAGGTGCTCGACCTGCTGGTGGCGCTGCAGCAGCGGCTGCAACTGTCGATGGTG
TTTATCTCCCACGATCTGGGGGTGGTGCAGCACATGAGTCACCGGATTGCGGTCATGAAA
GACGGAAATGTGGTGGAACGCGGCACCGTGGAACAGATATTCAATCAACCGCAACACCCC
TACACCCGGCAATTACTTTCCACCGTCGCCCCGGTGGCGATTAACCGACAGAATAACAAT
ATTTACGCCTGACGTTATTTCAACGCGCCATCATGCAAGTTACGTTTTCAATTAAAAAGA
GAATGTAATTTATGATGGCGCCAGTTATCCACTAACTCGAAAACAAACTGGCCGGTTAGT
GACACTATCAGAAAAAGCCGGCTGGAAAGACCCTGAGCTGTTCTATATCACCGTGATGTC
AATTATCGATCTTATCGTCGCTACTCTCGTTTATGTAGCGATCATAAAACTCTGGCGCTA
TTACCACACCTCACGCGCAGCACGTCAGCCTTCATCGAAATAACGATAGCCCACCGCCTC
ACGCCTTGCCGCCGGACTGAAAACGTTGCCGGTAACCGCTCGGCGTAACGCCAAACGCCT
GATGGAACACCACGGAAAAATAGTTGCTGTCGTCAAAACCGCATTCGGCCGCCACTTCGC
TGATGGTTTGGCGATTATGACGCAACAGCTCCATCGCCCGGCACAGCCGCAACTGACGCA
GGTACTGCGCGACGCTCATGCCGGTCTGCTGTTTGAAGCGACCGCGCAGGCTGCGCATGC
TGATGTCGTGTAGCCAGCAAAAATCCTCCAGCCGGAACGGCCGGGCGATACTGGCGCGTA
ACGCATTCATCAGCAAGTCCAACTGTTGGGCATCCGCCAGTTGGGTGCTGTCCGGTGCAT
AACGATAACGCAGCGCCAGCAGCGCAATCTGCAACAGCAACACTTCGCTGAGCTGCAACG
ACAGCGGGTCCGACTTCATGCACTCCTGCGTCAGATTTTCCACTTTGTCGCGCAAGCTAT
CCATGCTGTGGGTCGCCAGCCGCCAGTAGCGTTGTTGCTGCGGCACCTCGCCGCCCGGCA
GCAGGTTTTGCCAGTCGGTGGGCAGCGTCAGGCGGTCACGAATATAGAGGATATTGTCCA
GTTCCAGGTCATGTACCGATTCGTAGCTGTGGCAATCGCGGGCGGAGACATAGAACAGGT
CGCCGCAGGTGATACGGTAAGGCACATCATTCCACAGATGCAGGCCGTTGCCGCGCCAGA
CGATCACCAGTTCGTCGAAGTCGTGATGATGCAACGGAAACGCCGGCTGCGGGCTGCGCT
CCGCCACCGTGACCGTATTCTTGTCGGTAAGAAAGTAATCTTCCGTTCGTAACTTCAACC
CGCGGGATGGCACAGCTTGTCGCCCCTGTAACGTTAGTCCTCATACTGCGCCTGATGGCG
CAACGTTTTGGGGGCCAGCGAAAAGGCTTTGCGAAACTGCGTGGAAAAATGATTGCTGTC
GCTGAAGCCGCAATCATGGGCGATGGTGGTGATGGAGTCATCGCTGTGCTGCAACCGGCG
CCGGGCTTCCAGCAGCCGCAACCGGTTCAGATAGCGCTGCGGCGTCATGCCGGTGTGCTG
TTTCAGTTGCCGGTGCAGCGTACGCAGCGACAGCGAAAAGCGGTCCGCCAGCGAATCCCA
ATCCATCTCTTCACAAAAGTTGTGCTGCAACCACCCCAGCAACGCCTGGATGCCTTGCTG
TTCGCTGCCGTCGCCCTGCGTCTGGAAACGCTTTTGCCGCAGCAGTACCAGAATCTGCAA
GAACAGGCTTTCGCTGGCGGCGATATCCTCCGGCTGATCACGGCGCGCCAGCGCCGCCAG
TTGCAGGATCAACTGTTTGACCTGCTGCTGAGCGGCGGCGTTCACCTGCCATTGCCCCAG
CCACTCGCCATTGGCGCCATACGGCAGAAACGGCGCAATGTCCGACAGAAAGCGAAACCC
GCGCGGCGACCGATACAGCACATTGGTCAGGTGCAGTTCCTCCACCTGTTCAAACAGATG
GCGATCGTTGTCCCGGACGAAAAACACCGCCCCGCTGCATAACGCGAAGGGTTGATCGTT
GAACACGTGCACACCGGCTCCCTGCTCCACCAGCACGATCTCCCAGAAGTCGTGATAATG
CTCAGGAAAGGCGCATTGCGGCATGCGAGGCTCCACCGCCACCGTCGCCGCCTGTGAAGC
AAAAAATTCGTCGCCATGAAGTTGTGTCATGTCGCGTCCCCCCCCTCAGCCTGACGCATC
CGCATGTCCGGATAGTAGTCAGAAGATAGTAGTCAGAAGGCAGGCCCCCGCGCCTTAAAA
TAGCGCCGCGACATCGCCGCCGCGAGGTCATTTTTTCAAGATCCGGCGGTTAATTCACTG
AAATGTGTGCAGGATCACAAGCGTTTACAGCCCGTGATTACAGGGTTGCAAGCCGGCTAT
CGCCATAAATTGTGAGCTGATTCACAGTCAACTTTGCCATTTTGCCAGCCCCATTTTACA
GATGGCACTCACCCAAAGGTGCCGCCGTTCCAACTCTCCTACACTGCCGGACACAGTCAC
AAATACTCCATAACTAAACACTCCATAACTACACGCACCATAACGACAACGGAGAGAACG
GCAATGGCGGTCAAGCATTACGTAGCGGTCGATCTCGGCGCCTCCAGCGGGCGGGTGATG
CTGGCGTCGCTGGAAACCGAAACCCGGCGGCTGACGCTGGAGGAAATCCATCGTTTCAGC
AATCCGCTGCGGCTCTGGCAGGGGCATCATCTGTGGGATCTGGACGAGCTGGAGCGCCAG
ATTCGCCACGGGCTTGAAGCCGTCGACGCGCGCGGCGTTCACCCCGTCAGCATCGGTATC
GACAGTTGGGGCGTGGACATGGTGCCGCTGGACCAGCAAGGCAACCGGCTGGGCCTGCCT
TACTCCTATCGCGACCACCGCACCGACGGCCAGATGGCGCAAGTCATCGCCGAACTGGGC
CGCGAGCGCCTCTATCGGCAAACCGGCATCCAGTTTTTGCCGTTCAACACCCTCTACCAA
CTGCGGGCGCTGCGCCAGCAGGAGCCGGATGTCTGGGGGCAGGTGGCGCACCTGCTGATG
ATCCCGGACTACTTCCACTACCGGCTGACCGGCCGGATGGCGTGCGAATACACCAACGCC
AGCACCACCCAGTTGTTGAATCTGGACAGCGGCGACTGGGACCGCTGCCTGCTGGATTAT
CTGGGCGTGCCGCCCAACTGGCTCGCCGCGCCACACCAGCCCGGCCACCGGGTGGGCGAC
TGGATCGCACCCAGCGGCCGCGCCGTGCCGGTGGTGACGGTCGCTACCCACGACACCGCC
AGCGCCGTGGTCGCCACCCCGCTGACCGACGCAGACAGCGCCTACCTCAGCTCCGGCACC
TGGTCGCTGATCGGTATTGAAAGCCGGGAGCCGTTAACCGGCCCGGCGGCGCTGGCCGCC
AACATCACCAATGAAGGCGGCGTCGGCGGCCGTTACCGGGTACTGAAAAATATTATGGGA
CTCTGGCTGCTGCAGCGGGTGTGTCAGGAGCAGCAGGTCGCGGACCTGCCGGCGCTGCTC
GACGCCGCGGCGGCGCAGCCGGGGTTCGTTAACCTGATCAACCCGAACGACGAGCGGCTG
ATTAATCCACCGTCGATGAGCGACGCCCTGCGTGAATGCTGCCGCGAGCACGGCCAGCCG
GTGCCCGCCACTACCGCCGCGCTGGCGCGCTGCATTCTGGACAGCCTGGCGCTGTCCTAC
CGTCAGGGCCTGCTAACGCTGGGCGAGCTGCGCGGTGCGCCGCTGCGCCATCTGCATGTG
GTGGGCGGCGGCAGCCGCAACAGCCTGCTGAACCAACTGTGCGCCGATGTCTGTCAGGTG
CCGGTGCTGGCCGGGCCGGCCGAAGCCTCCACCCTCGGCAACATCGGCTGCCAGTTGATC
GCGCAGGGCAACGTGGCGGATCTGGACGCCTTCCGCCGCCTGCTCGCCGACAACATCCCG
CTGCAACCGTTTATCCCCCGACAGGATAGTGATTTTGCTGGTCACTGGCGCCGTTTCCAG
GCGTTGTGCCAGGTTAACGAGGAGCTCACCGTATGAATACCGCGATAGAAACCGCCTGGC
AGCTGGCCAGAGAACGTTACGCCCGACTGAATATTGATGTGGATGCCGCGCTGCGCCAGC
TGGATCAGATTCCGGTCTCCATCCACTGCTGGCAGGGCGACGATGTCACCGGCTTCGAGC
AAGGCAGCGGCGCGCTGACCGGCGGTATTCAGGCCACCGGCAACTATCCCGGCAAAGCGC
GCAACGCCGCCGAATTGCGTGCCGACCTGGAGCAGGCGTTCCGCCAGATCCCCGGCCCGA
AGCGGCTTAATCTGCACGCCATCTATCTGGAATCGGAGACGCCGGTGGCGCGTAACGCCA
TCGAACCGCACCACTTCAGCCGCTGGGTGGCCTGGGCCAAAGAACATCAACTGGGGCTGG
ATTTCAACCCTACCTGTTTTTCGCACCCGCTCAGCAGCGACGGCTTCACCCTGTCGCACC
CGGATGAAAACGTGCGCCGTTTCTGGATTGAGCACTGTCAGGCCAGCCGTCGTATTTCCG
CTTATTTTGGGCGTGAACTGGGCACTGCTTCGGTGATGAATATCTGGATCCCGGACGGCA
TGAAGGATCTTACCGTGGATCGGCTGGCGTTCCGGCAGCGGCTGCTGGCGTCGCTGGACG
ACGTGATCGCTGAAAAGCTGGATCCGGCACACCACATCGACGCGGTGGAGAGCAAGCTGT
TCGGGCTGGGCGCAGAGAGTTTTACCGTCGGCTCCGGCGAGTTTTATCTGGGCTACGCCA
CCAGCCGCCAGACCGCGCTCTGTCTCGACGCCGGTCACTTCCATCCTACCGAAGTGATTT
CCGACAAAATCTCCAGCGCCAGCCTGTTCGTACCGCGCTTGCTGCTGCACGTCAGCCGCC
CGGTGCGCTGGGACAGCGACCACGTGGTGCTGCTGGACGACGAAACCCAGGCCATCGCCC
ATGAAGTCGTACGCCACCGGTTGTTCGACCGGGTGCATATCGGGCTGGATTTCTTCGATG
CTTCCATCAACCGCATCGCCGCCTGGATTATCGGCACCCGCAACATGAAAAAAGCGCTGC
TGCGCGCGTTGCTGGAACCCACCGATACCCTGCGCACGCTGGAGCAAAACGGCGACTACA
CCGCCCGGCTGGCGCTGCTGGAAGAGCAAAAATCGCTGCCGTGGCAGGCGGTGTGGGAAC
ACTACTGCCAGCAGCATGACGTCACGCCCGGCAGCGACTGGTTGCAGTCCGTGCGTCATT
ACGAAAACACCGTTCTCTGTCAACGTTAATCTGTCAACGTTAAGGATTCACCATGCAAGC
ACTCCTCACCTCCTGGTTTGTACAGGGAATGATCAAGGCCACCGGCGATATGTGGCTCAA
GGGCTGGGATGAACGCAACGGCGGCAACATCAGCCTGCGCCTGACCACAGACGACGTGAC
GCCGTTTGAAAGCGACTTCTATCCGCAGCTGCGGCGCGAAGCGCTATCCCAGCCGATGCC
CGAACTGGCGGGCTGCTGGTTTATCGTCACCGGTTCCGGCAAGTTCTTTCGCAACGTCCA
ACTGGATCCGGCCGACAATCTGGTGCTGTTGCAGGTGGATGGCGACGGCCGCGGTTACCG
TATTTTCTGGGGGCTGACTCACGGCGGCCTGCCGACCTCGGAGCTGGCGGCGCATTTTCA
GTCGCACATTGTGCGCATGAACGTCAGCGGCGGGCGGGATCGGGTGATCATGCATTGCCA
CGCCACCAACCTGATCGCCCTGAGCTACGTGCTGGAACTGAACAGCGCGGCGTTTACCCG
CGAGCTGTGGGAAGGCAGCACCGAATGTCTGGTGGTGTTTCCGGACGGTGTGGGCATTGT
GCCGTGGATGGTGCCGGGTACCGACGCCATCGGCAACGCCACCGCCGAACAGATGCAACA
CCACTCGCTGGTGCTGTGGCCGTTTCACGGCATTTTCGGCACCGGGCCATCGCTGGATGA
CGCCTTCGGGCTGATCGACACCGCCGAAAAGTCGGCGGAAGTGATGGTCAAGGTGCGCGC
GATGGGCGGGAAAAAGCAGACGATCTCGACCGAAGAGTTGATAGCACTCGGCAAACGGTT
TAGCGTCACGCCGATGGCGTCCGCCTTACGTATCGGGTAAATAGCACTATGTCGGGTAAA
TAGCACTATGTCGGGTAAATAGCACTATGTCGGGTAAATAGCACTATGTCGGGTAAATAG
CACCATGCCGGGTAAATGGCGCTATGCCGGATGAATATGACAATCAGGATACCATGTGGG
CAGAAACGCCGTCGGGATTCACCGGTAATGGTGAAAAGCAGGTGGACCCCTGCCGTCGTG
CGCTGCCGACAGGGAACACAGGGATGTTTCCCGCCGAATGCGAACCACGGTCACTGTCCA
CAGTGATGGCGAACAACAGTGATGACGAACAATAGGATGATGAACAACAGGATGACGAAC
ATGTTGAAAAAAGCCTTTGTGATGCAGGTCTTCCCGGATTGCCACGAGGAATACCAGCGT
CGCCACAACCCAATCTGGCCTGAGCTGGAAGCGGAACTGAAAGCGCACGGCGCACATCAC
TACAGCATCTTTCTCGACCCGGCGCGCAACCTGCTGTTCGCGTATGTGGAAATCGAATCG
GAAGAACGCTGGAATGCGATCGCGCAAACCGACGCCTGCCAGCGCTGGTGGAAATACATG
AAAGAGATGATGCCCGCCAACCCAGACAACAGCCCGGTCAGCACCGAGCTCAGCCCGGTT
TTTTATCTGGCGTAAGCCGCACGATTCAGGGCGTAACTAAGTAATGCAACACGGTGGCGA
TATTTCGCCGGCTTTACATGGTGCGCCCCCACAATGCCAACACTGCCTGCCGCGATAATT
AACGCCTTAATCATACGATTATTTATTTTGTATGAAATCCCCCGCCCACAGACCATTCCC
CTTTTTACCGGGCCGTAACAAACGGTGATTTTTCACTCGTGAAACACGGGATAAGCCATT
GACGGACTGAGAAATAAAAATAGCGAAAAGGTCAGCCATCAGGAAAACATAACACAATGA
AATAACTCGTTATTTATTATTCCCATACTCCTCACCTTGCGTTTATTCACAAAAAAAACA
AAAAATCAAAAACGATCATCACAAAATCACCATTCCAAAAATAAAAAACAATTCGCCAAA
ATGACGACTTCCCCTATGAAGGAAATAAGCTTTTGAATTACCCTGCCGTTATTAAAGATA
CTTTCCCTTGCCAAGAAAAAAACTATGAAAAAATTCTCGCAATTAACCGTCTTTTCCAAG
CTGCTGTTCGGCTTTTCCGTGCTGATCGTAATGATGCTGCTGATTGGCGCCGTTTCCATC
TACCAACTCAGCGCCAATAATGATCGTATCGATGCCTACCGCGACAGTCGCCTGCCGGGG
GTACGCTATACGTTGGAAATGCGTGGCGTCCTGTCTGAATTGCGTCTGCAGCAGATACAG
TACATCTCCTCCAAAACGCCCGACGAGCGAGAGGGCCACCGCAAGGAACTGTTGCAGAAT
CAGGACGTGTTTCTGAACGCCCAGGCTAATTACGCCAGGCTGGTGAAAAGCGACGCGCAG
GACAAACAAGCGCTGTTCAGTCAGGTAACGGATAATTTCAAGAATTTCGTGGACGTCAAC
GCCAAGGTGATTGACGCGGTCAACAGTGAAAAACTGGACGATGCCAGCAAGATCAGCGGC
GCGGTTTCGTCTAAATATCGCACCCAGTTGATGAAGGATCTGGCGAAGCTGGTGGAAATG
GAGATCGCCAGCGGCGATCAGGCCGCCGTTGAATCAGCAGAGGGTTATCACACCGCGCTC
TATATATTGTCCGGTTTGTTGCTGTTGGCAGTGATCGCGACCGGCGTCATCGCCACCCTG
ATTGCTCGTAACCTGTCCCGTCAGCTTGGCGGCGAGCCGGCTTACGCGGTATCGATCATG
AATCAGATCGCCGCCGGCAACCTCAATGCGTCCATTACTCTGCGCGCTGGCGACACCCAG
AGCCTGCTGGCCACCATGAAGAACATGAATGAAAAGCTGGCCGACATCATGCACAACATC
GTGAACGGCAGCGAATCCATCTCGCTGGCGGCCAGCGAAATCGCTCAGGGCAACAACGAC
CTGTCGCAGCGTACCGAGGAACAGGCGGCGTCGCTGGTGCAGACCTCCTCCAACATGCAG
CAGATCACCGAAACCGTGAAACGCAACGCCGACAACGCCCATCAGGCCAGCGAACTGGCG
CGTCAGACGTCGCAAACCGCAGTGCACGGCGGCAACGTGGTGGACGATATGCTCAAGCGT
ATGCATGAGATCTCCGACAGCTCGCAGAAAATCGTCAATATTATCTCGGTGATCGAAGGC
ATCGCCTTCCAGACCAACATTCTGGCGCTCAACGCCGCGGTGGAAGCGGCGCGAGCCGGT
GAGCAAGGCAAGGGATTCGCCGTCGTCGCCGGGGAAGTACGCAACCTGGCGCAGAAGAGC
GCTAGCGCCGCCAAAGAGATCAAAACGCTGATCGAAGGTACGGTGGAGAAAATCACCGAT
GGCTCCCGTCACGCCGACACCGCCAGCCACGCGATGGAAGAGATTGTCAGTTCGGTCACC
AAAGTCACCGACATCGTGGCGGAAATCTCGATGGCTTCCAACGAACAGCATCAGGGTATC
AAGGAAATCGGCGTCGCCATTGACCAAATGGACCGCGTGACCCAGCAGAACGCCGCGCTG
GTCGAGCAGGCCGCCACCGCCGCCCAGTCCATGACGGAACAGGGCGAGCAGTTACGCGAC
TCCGTTCGCTTCTTCCATCTGGAAGCACAGCAGTCCTCGCTGCGCCTCAACTGATCCATC
CTACCCTGCCGGGTCGTCACGCCGACGGCCCGGTTATCCCCTCGCCTCACTGTACGGACC
CGCGTGTATTGACGTGTCGTCGGGCAGGGCTTTCAGCGCCTGAGTGAGCGCGTCAGCGGT
CTGGCGCAGCGGCGTCAACAGGGTTTCCTCATCGATTTGGCGCAGCTTGGCCGAAGAGAG
CGATAACGAAATGGCATACTTCACGCGCTGATGCGCATCAAATACCGGCGCAGCCATGCA
GGACACCCCGACTTCGTGCTCTTCCCGATCGAACGCCATCTTACGCTGACGCACGTCTTC
CAGTTCCCGCGCCATGTGTCCCGGATCGGTAATGGTATACGGGGTCAGTTTGCGGATATG
CGGCTGATGGCGAGCCCAGTAGGAAAAGAGCGCGTCTTTGGTGTTGTCGGCCAGAAACAG
TTTCCCCATAGCCGAACTGAACAAGGTCATCTGCTGCCCCAGATAAGCGCGGGTGCGCAA
CATACCGGTGATGGGTTCCAGCTTGTGGATCAGAATGCAGTAATCGCCGTCACGTCTGGA
AAAATTGACGGTTTCTCCGGTCGCGGCGTTCAGCGCCTGCAGCGGCGGCGCGATCAGCCG
GATCACCTCCGGCGGCGCCAGCGATGTCTGCCCAACGGTAATGAACTTGGTGGTCAAACG
ATAACTGCCCGCAGCAGGAGCCGAGGTAACGTAGCCACACGCCTGCAATCCCTGCAACAG
GCGATGCACGGTGCTTTTGTTAAGCCGCGCCAGCCCGGCCAAATGCGCCAGTGGGCACCC
GTTCGGGTAATTGCTTAAAATCTCAAGCAGCAGAAATCCCCGCAGTAGGCTTTGGTTTCC
CGCCGGTTTATCATGACCGTGCGACACCGTTCTCATGCATCGATCTCTCTGGCTGAATCA
TGGCTTCTATCGATACCATGATTCGGCGCAACATGACGTGATCTCGACCCGCTCCGCGCC
ACATCGTCAGAAAAAAAGCGGCATGGTGAGACCAGCAGTAGTCAGGCCAGCCAGGGATGC
CAGGCGCTAAATCGCTCGCGAACTAGCGGATCCAGCAGGGTCGGGTCGCCATTCACTTCC
CCGGCCAGCTTGGCCAGAAAATCCACCAGCCAGGACGCATTGGCTTCGGCAATGCGTTTA
CCTTCCGCCGTATTCATGATTTCCGGCAGGCGCATCAGTTTGACGCGGAAGTGATCCAGC
GTGTAGAGGCGATCGTCCAGCTCACGCTCGCTGGCGAACAGATCCTGCGGATCAAACAAC
GGCCGCCCCATCATGCCCGCCACATAAAACACCCGCGCCAGCCCCAGCGCGCCGAGCGAA
TCCAGCCGGTCGGCATCCTGCACGATTTTGGCTTCAAGCGTTTCCGCCGTAATACCGGCG
CTGAAGCTGTGCGCCTCAACCGCATGAAACAGCGCCGGATGCAGCGCGCAGGGAAAATCG
GGGAAATCCAGCGACAGAATGCGCACCGCTTCTTCCGCCGCCATACGCGAGGCCCGGCTG
CGATCCGGGTGATTTTTCGGGATCAAAACGATGTCATGCAGCCAGGCGGCGGCGATAATC
ACCCGCAGGTCGCCTCCTTCCGTCCGCTGAATATGCCGGGCGTTGTTCGCCACCCGCACC
AGATGGTGGTGATCATGCGCGCTATCCACGGAATCCGCCAGATGCCGAGCTACGTACTGA
CTGAGTGCCTGTTCAAAACCAAGTAAATCCATGCCGTTCTCCTGCATTAATCCATTTACA
TCCTTCATACTTCAAGTTGCAGGTGTGTTGGCTGCGCTCGTTCACCCGAATCACTTACCT
GTGTAAGCTTATCGGGATTCACTCACTTGCCGCCTTCCTGCAACTCGAATTATTTTGGGT
ATACACCACCACAGAATAGCTAAAAAGTAGTGACAACAACATGACTGATGCAGGCAGCGC
ATTTTGCAATATTGATAATAAGCGGTAAAATTATTTTAACCAAAAAATGTTTATTACCCG
TTTTGTCAATAAATAAACATTTACTTTCCCGACGACACATTATTATATTTAGGCGCTTAT
ACGGTGCCGTAGCGTTTATTTTTTGCTTCCGCTTACGTCATTTTTTTAATTTACAAAACA
TGACCTGATATACCCTAAATAATTCGAGTGGCAGGACAGCGGCGACACGGCGAATCCTCA
GGCGCTTACAACAGCAAGCGGCCGGGATGGGCGGAGAAAGCCGATGTGCCCGCCACTTGC
AGCTATGGCGGGTTATGCTGTCAGGGGTATTTATTCCATGAGTCCGGTTTTGCTTGTTTT
TCTTGCATTGGTGTTTATCGCCGATGGTTTGATGGTGTTCCTGATTCCGGTGCTGGTCTA
TGCCGAAACCCAAAGCCTGACCTACTCCGGTTTGTCTTACGCGTTATGGTGGCTGCCGCG
TATCGTGCTGATCCCGGCGCTGGGCGCGCTGATTGATCGCTGGGGTGTCCGCCCCGTTTC
TATCGCGTCCGACGCGGTCAAGGCGTTTGGCTGCCTGTTGCTCTGTCTGGTGTTGCATTT
TGCCGAACAACCGCTGACGCTGGCGTTAGCCTGCGGGTTGCTGGGCGCCGGGGTGTCCAT
CGGCAACGCGCAAACCCTCACCGCCGTGGAAAAGCTGATTGCCGCCCATAGCCGCCACAT
CGATCGAGACGCCAACCTGCTGACCCGGCTGGATTTACTCGGCATGGTGCTGGGGCCGTT
GATTGGCATACTGTTGTATGAATACGGTTTTCTGACGCTGCTGCATATCGCCGCCACATT
CTATTTATGCAACGCTTATTACTTCCTCACCTCTCGTTTGTTTTCTTTCACCCCGGACCC
GTCGCCAGAAAATAAAATCAGTTCGCCTCACCCCGCGCAAAAAAAATTATTCCCGTTACT
GATGATAATCAGAAATCCATTTATTATTTTGATGATCGCACTGGCGGCGGGAAATAATAT
GTTCGATGGGCTGGTCGAGTCCGGCGGTGCCGCACTGATTGAAAATCAGATGGGATTATC
AGTGAAATATTTTGGTTTCATTGATATTTGCGCCGGCGCGGCAGGATTTTTATCTACGCT
GGTTTACGGCGCGGCGCTCAGTCGCCTGAGCCGGGAAACGCTGCTGGCAGCAGGACTCGG
CCTGATTGTCATCGCGTCGCTGCTGCTGACCACCACGCTCGACCACCTGGGGCCGTTTCT
GACGTTCTACGCGCTGGGCATCGTTGGTAAAGTCTTCACTGGCAATATCATGCGCACCTT
GCGCCTGACGCTGATTCCCTACGAGCGGCTGGCCAGCGTTTCCTCGCTGATCCTGATGCT
GAACCAGTCGGTGCTGCCGCTGATGGGCCTGTTCCTGTTTCTGTCCGAACGCTACGACTG
GCCGCTGACCCGGTTCATGCATATCGCCATCGCGCTCTCGCTGCTGGCCGGCATCGGGTT
GCTGATCGCTCTGCGGCGCAAACTGGCGGACACATCACTGTCATCGCCCCGCCCTGACCA
CTCCGGATGATGCCTCGTTCCGCCACGCCCGCTGGCGGAACGTATCAATGTATGTCCAAC
AGTATGAAAATTTTATAAAAATGAAGCGCCTTTCACTATCGAGTCCCTTTTCGGCGACGA
TGGTTGCGGGTGAAACGGCAGCGGCAGCACGCGCGGAATCAGGGTCGCCGCCTCAGTGGA
TAACACGAATTCATACAATCACATCCAGTAATCACCGCACAGAATGCAAAAAATAGGTAC
GTCTGGTTACGAATCCGCCATCGCCGCATTGCTCACAACACCATGCCATACCCTTAAGAT
AGTGACGCGATGATTGCCGTGCTCGCCGCTGGCGGCCGTGGCGACAGCGACATGGCGCCT
TTGCCTTCTTACTTTCAACCACCTGGAGACAATATGTTACGGACAATGTGTCTGGTAGCC
TGCCTGATCAGCACCAGTGCGCTGGCAGCGGAGAGCGCCGATCTGGCATCACTGGTTAAC
CAACGCCTCGGCTACATGAAAGATGTGGCTGGCTACAAAGCGGCTCATCATCTGGCGATT
GAGGATCTGCAACAGGAGGACAACGTACTGAAAGCCAGCCGCCAGCAGGCGACGCAGTAC
GGGCTGGACGCCGATTCGGTTACGCCGTTCATTCAGGCGCAGATGGATGCCGCCAAGGCA
ATTCAGTACCGCTACCGCGCCGACTGGCTGGCCGTGTCGGAAAAAGACTGGCAGCCACGC
CCGCTGGACGAAGTGCGCGCGCAGATAGCCAAACTGAACGGCGTACTGCTGCAGCAACTC
GCCGATACCCTGCACAAACAGGGCGGCAGCCTGAGCCACCTGAATCACGCGGCGTTTATG
CACGCCGTGACCCAGAAGAACCTCAGCGAGCACGACAAGGCGCGCCTGTTCACCACCCTG
AAGCAGGCCAAATTACAGAAATAATCCCAGCGGCGCGCCAGCCATGCGCGCCATTTCACG
CCGTCCGCCTATCCCCTTATCCACCATCAGGTGCGTCGCTCCGGAACAGGCCGTGTTATG
TTGAAGGAAATTGCGTCATACTCATTTAATGCGCAATTTTGCTGCGTCAATACGACTTAT
TGTTTCCTGTAGAGACCCAACCGCCATGAAAACCAAAACCACCGCCGACAGCCCGGACGA
CAAAAACGCCAATCTTGACCGCTTTGATCTCGCCATCCTGCGTTATCTCCAGTCCGACGC
CTCCATCTCCAACGTGGCGCTGGCGGAAAAGGTCAAACTCAGTGCGCCAGCCTGCCTGCG
GCGGGTGGAACGGCTGAAACAGGTCGGGTTGATCAAAGGCTATGTCGCGCTGCTGAACCC
GCAGGCGCTGAATGTCGGGATGGTGGTGTTAATCGGCGTGGTGCTCGATCGCTCTACCCC
GAAAAGTTTTGAAGATTTTGAAGCGGCGGTGCAGAAAATCAGCGGCTGTATGGAGTGCCA
CGTGGTCACCGGCGAGTTCGATTACATCCTGATGATCCGCACCAAAGACAATCAGAGCTT
CAACAAACTGCACGCTGAACAACTGCTGTTCCTGCCGGGCGTACGTCAGATCCGCTCCTT
TATCGGCCTGCGGGAAGTGCTGTCGACGACGCAGTTGGTGTTTTAAGGGCGAGTACACAA
AACAATAACGCCGGGACATCCCCGGCGTAGTACGTCACGGCGACAATCAACCGTTACGGA
AAATATAGCTGTAAGCGCTCAGCGCCGGGGCGCCGCCGAGGTGGGCATAGAGCACTTTGG
AGCCTTTCGGGAATTCGCCGTTGCGGACCATGTCGATCATACCGTGCATGGATTTACCCT
CGTACACCGGGTCGGTCAGCACCCCTTCCAGACGCCCGCACAGGCGAATGGCTTCCAGCG
TGCCGTCGTTCGGCAAGCCGTATTCCGGGCCGCCGTAGCGGGTGTCCAGCACCACGTCTT
CTTCGGTGATGTCGCGGCCCAGTTCCACCAGCCCGGCGGTGTTCTGCGCGATGCGCAGGA
TTTGCGCCTTGGTTTTTTCCGGCTTGGCGGAGGCATCAATGCCGATCACGTTGCGGGAAC
GCCCGTCGGCGGCAAACCCCACCACCATGCCCGCCTGAGTGCTGCCGGTAACCGAGCACA
CCACGATGTAATCGAATTTGAAGCCCAGTTCTTTTTCCTGCTGGCGGACTTCTTCGGCGA
AGCCAACGAAGCCCAGACCGCCGTACGGATGCTCGGAGCAGCCGGCCGGGATCGGGAACG
GTTTACCGCCGTTCTGCGCCGCTTCTTCCATTGCCTGCTGCCAGCTTGCGCGGATGCCGA
TGTCGAAACCGGCCGGGTCGAGACGCACGTCGGCACCCATAATGCGCGACAGCTCGATAT
TCCCCACCCGGTCGTACACCGCGTCGGCGTAATTCACCCAGTTTTCCTGCACCAGAATAC
ACTTCATGCCCAGATGCGCCGCGACGGCCGCCACCTGACGGGTCTGGTTGGACTGTACGC
CGCCAATCGACACCAACGTGTCACAGCCCTGCGCCAGCGCTTCCGGAATCAGGTACTCCA
GTTTGCGGGTCTTGTTGCCGCCGAACGCCAGACCGCTGTTGCAGTCTTCACGTTTGGCAT
AGATTTCCACATCGCCGCCCAGATATTCGCTAAGACGTTTCATCGGGGTAATCGGCGACG
GTCCGAAGGTTAAGGGGTAACGCGGAAATTTTTCCAGGTTCATAGTCAGGCTCCGGTGGC
TAACGTGGATCAATCAGACATCAGATGACCGCTTTCCGGCAGGAAAACCGCGTCATCGCT
TACCCCTGATACTACACAAAACCTAATTGATTTAAATTGCGTTTTTACTTGTTTATTTTA
TATAAAATTAACCATTTTTATTTTTTATAAAACTTAAAGTAAAAAATAAAACAAAAATAC
GAAATAAAATTAAATACCCAATCAGGGCATCAAAACGCACGCCGCTCAGCGCAGCAGCAG
CCCGAAATCCTGCCGGCATTGCTGGTCATACTGCTGCAACGCCTGCTTCAGAAAAGTAAA
AAAGCTATCAAGAATGGCGGTGCGGGGTTTGCCCATCTCGGTTTGCAACTGCAAGGTGCG
CTGGCTCAGTTGATCCAGATTGACCGCCTTCATCGTCAGACCATCACGCCGGGCGCTGCA
CAAAATGGAGAAATGACTGCACACGCTGACCGCCTCCGGCGTAGTGCGTACATATTCATA
CAGGGCGGAGAAATGGTTGCAGGTGAACACCGGCTCGACAAAGACGTTGTTCATCCGGCA
GGAGAGGTCAAACAATTGCCGGATGGTGGCCGATTGATCCGGCAGTACCACTGGCCAAGC
GTTGAGGTCCGCCAGCTGAAAATCCCGATTGGCCAGCGGATGGTTTTGCGCCATGAACAC
CAGCACCGGCGCAGGAAACGATGCCAGCACCGCCACGCCATGTTCCGGCGCCAGGCTGAA
CTTGAGGGCGACATCGCACTCGCCGTTACGCAGCAGTTCCGGCACCTGCCGGGCGCTGCC
GACCGTCAGGTAAAAATTGACGCGAGGATGCAGCTCACGAAAGCGCGTCAGCAAGGTAGG
CAGCAGATTGAAAGCCAGCCCGTCGGTGCAGACCACCCGCAAGGTGGTCTGACGCGCCGA
TTTCATGCCTTCGATCTCCGCCATCGCCAGTTCCATGTCGGCCATACTGCGCCGCACATG
GTTAGCCAGAATGTGCCCGGCGTCGTTGAGCACCATACCGCGGGTGCTGCGCTCAAACAG
CGGCATGCCCAGCCGGGTTTCCAGCCGCTGGATCTGCCGGCTGATGGCGGACACCGCCAC
AAACAGCTGCTGACTGGCGGCGCTGATGGAGCCAGCATTCACCACCGCCATAAAGTAACG
AATTTCGCTGTTATGCATGGTTACCCTCCCCATACGATGGGCGTGGATTATTCTCTGTGG
TCGGTAGCGGCTTATTGGGATATTAGGGTGGGCTTATAAAAGTACAGTGCGTAATTTCGT
GCGGAATAAACCAAATTATTCCTTTGCTATATCATCGCACGCACGACAAGGAGAGGCTCA
AACGCCGCCTCTCCTTGACCACTGGCTGGAGGCTAAACTGTGCCGCTACGCGGTCCCTTC
GGCGTTCGCCTTCGCTGTTCGGGCCGCCCGTGACGTGGTTACTACTCGCCCCATCCCTGG
GGCTCGCCCTTCGGGCCAGCGTAAACGCTGTTCAAAAACGCTTCTGGCGTTTTTGTCCGG
CACGGCACGGGCTTTCGCGGCATCCATGCCGCTCACCCGGCGAAGTCGCCCGCCTCAGCA
CAGTTTTTGACGCCCGAAAACCACCCTAATCCTGTACTTAACGAGTTTGTCGCCGACCTA
AGAAACTTAAATTTCTACAAATTGCCTTCGGGAGTACTGCACCTTGCGGCCTTCTTCCGC
CAGATCCCAAAACAGGCCACTCATGATTTGCAGCGCTTCGCGCGCCACGTCCGCCAGCAG
GTGTTCGTTGGGGGCGTGCTGACAGCAGGCGGGATAGGAGTGCGGCACCCACAGCGTCGG
CAGGCCGAGCGTGCGCAGGAAGCAGGCATTGGGCAGGCCGCCGCCGAAGTTGGGCAGCAC
CGCCGCCTGCTTGCCGACCGAGCGTTCGATGGAATCCACACCCCAGCGTACCCAAAGGTC
ATCCGGGTCGATGCGGGTGGCTTCAAAGCAGTTATCCGGATTGACGATCGCCACATCCTC
GAACCCGCAGGCATCAAGACGGCGGCGGATGTGTTCAGCGAAATGGTCAACATCGCTGCC
CGGTACGTAGCGCATATGGCATTGCGCGCGGGCGCTGGAGGGAATGGCGTGTTCCGGCTT
GTCCGGGTTGCCGGTGACGAACGCCAGCACATCCAGCGTGTTCCAGCCGTATACCTTTTC
CGCCGCGTTCAGCCCCGGCTCGCCCCAATGCGGATCGATAACCGGGTCGCCCGGCGCGCC
GCCCAGCGCCAGATCCGACAATGCGCGGCGGATCGACGCCGACAGCGGCGGCGGCAGTAA
TTCCGGCACCAGAATACGGCCGTTGGCGTCAACCAGGCAGCCAATCGCGTGCGCCAGTCG
GATGCCGGGGTTACTGAGCAATCCGCCCCAGTTACCGGAATGGTGCGCACCGTCGCGCAG
CGTCAGCTGCAAGCCGAAATTGAACACCCCGCGCGAACCGAGAAATAACGTCGGCCGGTC
GGCGGATACCCGTGGGCCGTCCGAGGCGATAAACAGATCCGCCGCCAGCCAGTCGCGGTA
CTGCTGGCACACCGCCTCCAGGCCGGGAGAACCACACTCTTCGCCCATTTCCAGAATCAG
CTTCACGTTGTAGCCCAGCCGGCCGCCGCGCGCGTTCAGCACCAGCGCCAGCGCCGCCAG
ATTGATGGTGTGCTGGCCTTTGTTGTCGGCGGTGCCGCGCCCGTACCAGCGGTTGCCGTC
CGGCGTCAGCGTCCACGGCGACAGCCCGCTGCGCCAGCGCGACGCATCCCCCATCACCAC
ATCGCCGTGGCCGTAGGTCAGCACCGTCAACGCCGCGTCCGTTTCAATGCGCCGCGCCAG
CAGGAAGGGCCCGCGGTCCGCCACCGGGTTGGGAACCACCTGGCACTCGAACCCCATCTC
CTTCAGCTGTGGGATCATCTCGTCGGTCAGGTAGCCCATCAGCGCCGGCGCGCGATCCGC
GTTCTGGCTTTCGGTCTGGCAGGCTACCCGTCGCGCCAGCGCGTCACGAAATGCACCGGA
TTCGAAATACGTCGCCGCGGCTTGCATCATCTCTTCACGTGTCATCATCTGTCCTTTTTT
ATTCACGTCATACCGGCTTTACGGCTTACGCCACGCCAATGTCCGGAATGCCCAGTCCCG
GTTCCGGCGTCAGTACCGACGCCAGCAGCGCGCGGGTATAAGGATGCTGCGGCGCGCCGA
ATACCTGCTCGCGGGAGCCCTGCTCCACAATGGTGCCTTTACGCATCACCGCCACGTGAT
CCACCAAATATTCCACCACCGACAGGTTGTGGCTGATGAACAGATAGGTCAGGCCTAACT
CTTTTTTCAACGTCAGCAGCAGATTGAGGATCTGCGCCTGTACCGACACATCCAGCGCGG
AGGTCGGCTCGTCGCAAATCAGGATCTCCGGCTGCAGGATCAGCGCGCGGGCGATAGCTA
CCCGCTGGCGCTGACCGCCGGAGAGCTGTCCGGGGTACTGGCCATGAGTACGTTCAGGCA
TCCCCACCACATCCAGCATTTCGCGCACCCGCTGTTTGCGCTGCGTCGGGGTGCCGATAT
TGTGCAGCCGCAACGCCACCTCCACGATATCCGCCACCGTGCGGCGCGGATTAAGGGAAG
AATAGGGATCCTGAAAGATCGGCTGGATACGCGCCGCCAGCTCGCGGCGATCGCCGGCGT
CGATCTCGCGCCCTTCGATCAGCACGTTGCCGGAGGTCGGCGGCAGCAGGCCGAGCAGCA
TTTTTGCCAGCGTGCTCTTGCCGCAGCCGGACTCGCCCACCAGCCCCAGCGTCTCACCCC
GGCGGATGCGCAGCGACACGTTGTCCACCGCGCGGATTTCGCCGGGCCGGGAAAACAGCC
CGCGATTAAGCCGGAACACCCGGCTGAGCGCACACAGCTCCAACGCGATATCGTCGTTGC
CCGGAATGTGCGGCAGCGGACGGCCGCGTTCTTCTGTCATCTGACTCATACCGGCTCCTC
CGCCATCAGCGCATCGACACAGCGCACCGCATGCTGACTCGTCACCGAAACATAGGGCGT
GTCCTGCGCGCAGCGATCGCGGCACTGACCGCAACGGTTGCGAAACGCGCAGCCGTGCTG
TGGGCCGATCAGGCTCGGCACCACGCCGGGAATGGCGTGCAGCGGCTCACCCGGCACGGT
GCGCCCGGCCACCGGAATGCATTCCAGCAGCCCGCGGGTATAGGGGTGACACGGCTGGTG
AAACAGCTCCATCACCGGCGCGGTTTCCACGACTTGCCCGGCATACATCACCGCCACCCG
GTCGGCGATGCGCGCCACCACGCCAAGGTCATGGGTAATGAAGATCACCGCGGTGCCGAA
TTCCTGCTGTAGCTCGCGCAGCATCCGCAAGATCTGCGCCTGAATAGTGACGTCCAGCGC
GGTGGTCGGTTCGTCGGCGATAATCAGCTCCGGGCCGCACATCAGCGCCATGGCGATCAT
GATGCGCTGGCGCAGACCGCCGGAGAGCTGGTGCGGGTATTGCCGTAGCCGCTCCGCCGC
CATCGGAATGCCAACGCGTTCCATCAGGTACACCGCGCGGTCGCGCGCCTCGGCTTTCGA
TACCTTACGGTGCGCCAGCAGGGTTTCGCACAGTTGATCCCCCAGCGTGAACGACGGGTT
GAGCGAGGTCATCGGCTCCTGAAAGATCATCGCCATCTGGCTGCCGCGCAGCGCCGTCCG
TTCGCGCGGGCGCATCGACAGCAGGTCGGTATCGCGAAAGCGCAGCGTATCAGCGGTGCG
CACCGCGTTACGCGGCAGCAGGTCCATCAGCGCCAGCGAGGTCATCGACTTGCCGCAGCC
CGATTCCCCCACCAAACACAACATTTCGCCGCGCCGTACCGAGAAATCGATGCCGCGCAC
GGCGTGCAGCGTGCCGCGCGGCGTCGCCAAATCGACCCGCAGGTTTTTCACTTCCAGCAC
CACCTCGTTCTGGCCGCTGGCCGACGGGGTGGTCTCAACAGCAGAATGCATAGCGATCTC
CTTAGAGCCTATCCCAATAGGCGTCATTGGCGCAGCCAGTTTGGACACGGACAGCGCGGA
GAAACCGGAACGTACACGCAGTACGTGAGGATTTCGAGCACTGCCCAGGTCCAAAATGGC
AAGTAAAATAGCCTGGTGGGATGGGCTCTTAATTGCGCCCGTCCAGCGCGGTGATATCAC
GCAGGCCGTCACCCACCAGATTGATGCTCAACACCAGCAGCGCCAGCACCACGCCCGGAA
TCACAATCACCCACGGCTGGAAGAACATGTAGGCTTTACCTTCCGCCACCATCAGCCCCC
AGGACGGCATCGGCGGTTGTACGCCAAGGCCGAGGAATGACAACGTCGCTTCCAGCAAAA
CGGCATGGGCGATTTCCAGCGTCGCCACCACCGTGAGCGGCCCCAGCAGGTTGGGCAGAA
TCTCCCGCAACATGATGAACAGCGACGAGGCGCCGAGCGTCTGGGCGGCGGCGATAAACT
CCGCCTCGCGCAGCTGGCGCGTCACCGTGCGGGAGACGATCAGAAAGCGGTCCCACAGCA
GCAGGCCCAACAGCATGATCACCACCTTGACCGAACCGCCCACCAGCGAGGCCAGCGCCA
GCGCCACCAGAATCACCGGCATCGACAGGCGCACGGTGAGAAGATAGCTCACCGCCGCGT
CCACCCGGCCGCCGAAATAACCCGCCAGTACCCCGAGCGCAATGCCGATGGTGCCCGCCA
GCATCACCGACACCAGCCCGATGGTCAGCGACACCCGCGCGCCGAACAGCAGGCGGCTGA
AGTAATCCCGCCCCAGCTTGTCGGTACCGAGCAGATGTTCCCAACTGCCCTTGTCATGCC
ATACCGGCGGGATCAGCCGGCGGCTGACCTCCTGCGCGTAGGGGTCGTGCGGACTGATGA
ACGGCGCCAGCACCGCCAGCAATATAATCGTCCCCAGAATCACCAGCCCCAGCGTCATGC
CGTGGTGACCCAAAATCTTGCGCCGCCAGCGCCGCCACGGTCCCGGCTCCGGCAGCAGGC
CCGGCTGCGGAGCGGGTTTCATCATCACGGCCAGTCGTGCCATTGCAGTTTTCATCACGG
CTCCTTATTTGCTGCGCAGCCGTGGATCCAGCGCGGCGTTGAGCACATCCGCCAGAAACG
TCAGCCCGATATAAAACACGGCGATAATCAACACGATGGCCTGAACCACCGGAAAGTCGT
TGCGCGAGATGGAGTCCCACGCCAGTTGCCCCAGCCCCTGCAGCGAGAACACCGATTCGA
TCACCACCGAGCCGCCGAGCATGAACCCCAGTTCCACCGTCGCCAGCGCCACCACCGGGA
TGATGGCGTTGCGCAGGCCGTGCTTGACCACCACCTTAAACGCGCTCAACCCTTTGGCGC
GCGCGGTGCGGATGTAATCGGAGCCGAGCACGTCCAACATGCCGGAGCGGGTCAGGCGCA
TCAGCGACGGCATGGCGTAGTAACCGAGCGCCACCGCCGGCAGCACGAAGTTTTGCCAGC
TGGCGTTGCCCGCTACCGGTAGCCATTTCAGCCCGACGGCGAAGATCAGGATGAGCACCA
GCGCGAACCAGAAATTGGGCATCGCCTGGCCGATAACCGACACCAGCATGGCGAGGCGAT
CGACCCAGGTATCGCGGAACACCGCCGCCAGCACCCCGAGCGGGATCGCCAGCACCAACG
CCAGCAGCAGCGACACGCCGCCGAGTTTGAGGGTGACCGGCATCCGCTGGCCGACCAGTT
CCATCACCGTGTTCTCAAAGTAGAACGAGCGGCCGAAATCCAGCTGCAGCGCCGACCACA
TCCAACTGGAAAACTGGGTCAGCAGCGGTTTATCCAGCCCGTTTTGCACCCGGATCTGGG
CGATGGTTTCGGCGGTGGCGTCCGGCCCGGCGATGGCGGTCGCCAGATCGCCGGACAAGT
GCAGCAACGAAAAGCTGACCGCCGCCACGGTAAACAACACCGCCAGCGCCACCAGTAACC
GATGGAAAACGTACTTCACCATAAGCGAACTCCTTACAACTCAAACGCGGCCGGTTCCCC
GGTTACAGATTACTTCCAGCTCGCTTCGGCGAAGCGCGGCAGTTCATCCGGCCAGTCCTG
GAAGTTCAGGTCGGACGTGAAGGCGTAATGGGTGGAATAGGAGAACAACGGCGCCATATA
AGCCTGCGCCGAAATACGGCCCAACAGTGCGGCGTACAGCGCGCTGCGCTGCTGCGGTTC
CACCACCTCATCCGCTTTCGCCAGTTCGGCGATCACCTGCGGATCTTTCCAGATATCGCT
ACCTTTACCGCCGAAATAGGGCGTAACGAACGCGGTGGCGTCATTGATGGAGAAAGAGCC
CCAGGTGCTGAACGCCAGCGGCGCCTGACCGGACGCCAACGCGCTGGCCATCACCGGGTA
TTGCACGAAGTGCAGGCGAGCGCGGATGCCGACCTTGCGCAGGTCGCCGATGATGGCTTC
GGCGTAATCGCGCTCACGATAGGCCCACAAGTCGGTGTCGAAGCCGTTGGCGTAACCCGC
TTCCACCAGCAACTGTTTGGCTTTGGCCGGGTCGTAAGGGTACTGAATCACCTGACTGGC
ATCGCAGGCAGTCTGGGTGCGGAAACAGACGGAATACACCGGTTTACTGCCGCCGCGCAC
CAAATTGTCCACCATCGCCTGACGGTTGATGGCGTAATTGATGGCCTGACGCACGCGCAG
GTCCTTGAACGGCGCGCCCTCCGGCCCGCTGGCGTTGGTGTTCAGCTCCAGAAAGCCGAC
GCGCATGGTTTCACCGCTTTTCACCGCGATGTTCGGCATGGCGGACAACGAGTCCACCTG
ATCCGACGCCACGCGCCAGATCCAGTCCACCTGGCCGGTCATCAGTTGAGCCACGCGCGC
TTCCGGGTCGCGGATCACCACAAACTGCAGTTTGCCGATTTTCGGTTGTCCGATCGGGCT
GTCTTTGAAATAGTCCTGGTTTTTCACCATCGACACCCCTTGCCCCGGCGTCACCTTGAC
GATTTTGTACGGGCCGGTGCCGACAGGCGCTTTGCTGAAGCCCTCCAGCTTCACCTGCTG
GAAATATTTAGCGGGGTAGATTGGCGTCGGGCCGGAGAGGTACTCCAGCGCCGCCGGGAA
CGGTTTTTTCAGGTGCAGGCGCACGGTGTAGTCATCGACCTTCTCCGCATGGTCGATCCA
GTCCACGCTTTGCGGGATCACCGAGGCGGTATTCGGCCCGGCGATGCTCTGAAAGGTATA
CACCACGTCATCGGCGCTAAAGCTATCGCCATTATGGAAAGTCACGCCTTTACGCAGGTG
CAGCAGCAATACCACCGGCGATTCCCATTTCCAGTCGGTCGCCAGTTCGCCTTTATATTC
TCCGGTTTTCGGATCGCGATAGATCAGCGTATCCCAGGCGAGATGCGCCAGAATCACCCC
TTCGCGCATATTATTGTGGTATGGACTGACGTTTTCCACCTCACTGTCGGAGGCATAAAC
CAGCGTGTCATTTTGTTTGCCGGCATAACTATAAGTCGTACCGCCTAATAACAATGCCAT
TAATAGATATTGATAAATTTGCCTTGCCAGTTGATGAGTCATGATGTTCTCCACATCGTT
CCTGAGGAATGATTAACAAAAACATGCATATTGGCATTGCAAGATTAACGCCAGAGACGG
GTTATTATTGCTGTCGACTGTTATCAATTTTCGATGCAGGCTTTCTCAAAAAGAGAAAGA
ACCGATAAACACTGGATTCATTAGCGTCAGAAATAATAAAAATGAATGAAAAGCCCTCTC
CGGCAGGCCGCGGCCGACGCCGGATAGCATAAAATCGAGGGCTATTTCAGTGCAAAAACT
TCCCCACCTGCACCATTTGCGTGATTATCAATAAGATGAGGTTATTTCTTGTTTTTAGAA
AGGCGCATTCAACGCCCGTAGCAAAACATCATTGACCATCATCAGCAATATAAAAATTAA
AATAGGGGAAATAAAACACGCACTTACCCTGAAATAAATATATTCATTGAAATCCCCAAA
AATAACCCGACGAATGATTAGCCATAAACAAATTATTTCGCACAATTAAAATACACAATT
ATGTAACTTGATTTTTATAAGATCGAATCCTAACCTTAAAAGGAAAATAGCTCTGACCAC
CCTCATCTCTATATTTTATATTTGGAGAGTATTACCATGAAATTCGACAATATTGTCGTT
CTTAACAGCAATGAAATACTGGCCAAAGATTCAAATTTAGATCTCAATTTCAATACATTA
TTCCAAATGCCGACAAAATATGTTGGCCAGGCAATTGCCATGTCAAGAGTATTTCAGGAT
GCCATTAATGGGGACGATCTTGAATTTAACTTTGACAAAGCCATCGGTCTGGTAAAACAA
CATCCTGAAATGGCTATAATCGGCACAATAAATCAGTCGATTGTCAAACAGAACAACCAG
GTATCCGCCATGGTTGATGACGTTATGAAGCTGCTGGATACCGTTGTCGGCGTGGTGCTC
GATAAAGAAAGTCCAACCTATAAAAAATTCGCCAACACGATTGAACAAGGTTTTACCAAC
CTTGACGCGCAAAAAGAAAGTAAATGGATTTTCTGGAATAAGGAAAGCGAGTCAAAAACC
ACATATACCTACAACATCCTGTTTGCTATTGCTAATCAGGATACCGGGTCCGTTATGGCG
GCTGCCCCTATCGGCCTGACGATTACCGTCGATGTCGATAAACAGCAAGTGCTTTGGATC
ACCACAAAAGACAAACATAATTATTCCGTTAATGTGAAATCCATCACTGTTGTTGAAGCG
CTAAAATCCTAATCCTAAAAATGCCATGCTCGCCATGGCATTTTTACTATTATCCCGAAC
GGTTATGAACTAAGGCACTGAGATGAACAATATTGCATTGAATCCGACTAATACTGCCGA
CGAAAGTAAAAATTTCAGTGTAACGTTAAACGTTGATTTAAAGAATGTTGATCAGGCCAT
GAATATGGCTAGTATTTTCAATGAAGCCTGTCTTCCTCAGGAGGGCATCAATTTCGAAAA
AGCGCTCTCGCTCGCCAAAAGTCACGATACCCTGGCGGTCGTGGGCACGCATACCGTAAA
AGGCAACAGCAACGTGTCTCAGGTCTGGGTCGCGATAGACCAGCTTCAGAACCTTATCCG
CATGGTGCAAGGCGCGGCAACGGAAAATTGGATGGCATTCGGTATTGCCGCTAAAGCCTT
TATCGACCTCAATGCGCAGAAAAACGGTAACTACTTTACAATTTTCAGCGAGCAATCGAA
TACGCTGCATTATCAATATAATATGTTTGACGTCACACAAAATGAGACCACAGGCTCAGT
CATGGTCGGTCAGTTAACCAGCGTAGAGATTACTATTACCAAAGCAAGTGCTAATGTTCT
GGCATTGGTAGCAGGCTCATCAATTACACAAAAAATGAACTTCAAGAGTATGGTGATTGT
TGAGGCACTGACGTCAGAATAGTGGCAGACTGGATCTATCAATATCAATTACATGGTCAA
TATTAATTACATGAACAATATTAACTGCATGGTCAACATTAATTTCATGGTGAGAACATG
AGTATAGAAATCTACCCAGATGATGGTAATACCTTACCGTATCAGGTTTTTCTCAATCTG
GAAAACGAGCACTATTATGCACAGGCCATACAGTTGGCCCAACTTTTTGCACACGAAGTC
GATGATAATGGTCAATTAGATTTGGCTAAAGCATTGAAGAAAGCACAAGCGCAACCTGAC
TTAGCCATCATCGCCACCAATAACATGACCTTAAAAAAGTCATTTAGCACACTGTCAGCC
TTAACCACCACACTGTCCGAGCAGTTGAAAATAGAAGGCGTGCTGGGTATTAGTCAGGAT
ACCTATATCCAAAATATCTTATCTCATGCCTTTTGTGATCTGGAAACACAAAAAGATAAA
CCCTGGTTTCATATCAATGCCCAACCTGATGCGGGGCATTCGGTAACCAGTTACTCATAC
AGCTTATTTATTGTCAGTCAGGGTGAAGAAACAGGCGCCATGATGGCCGCTGGCCCGCTA
ATTATCACCGTGACGCCGAATACCGCGATATCCGATATATTTAGCACCAAAGACTGGCGT
TTAACCCTGCAAAAAGAGGAGATCACGATAAGCGTAAAAGGATTTCAGGTTGTCACGCCG
CTGGGATAATCATCAGGACGTATCCTTCCCCGATTAATCAACAGGATATCATTTCATTAC
CCTAAAAATGGGGGTCTACGTTGTATATTACCGACGACTTACATCCGACAATTTATAACA
GCCCGATCGTGTTGAACGTTACCCCTGCTCCCGCCATGCTCAGGGGGTATGCTTTACAGG
CCGAGCAAGATCAGCCATTGCATTTCAAAACCCTATTCAGCGTTGATGCAAAATATATTC
CCCAGTCGTTTGCCATCAGCCGGGTATTTCAAAATGCATTAACGTCCAGTCTCAGCTTTG
ATACCCCCAAAGCAATTAATGTGGCCAACGCAGCCGGATTAACCATAGAGCAAGTGATTA
ATTCCCACATTGCCAGCGACTCGCCTGAAAAAACCATCGCACAAGTTTCCGATCATATTG
ATTCGGTGATCGGCGGTTCGCTCTCCGCTTCACTCAAAAATCAAATTATCGATACCATTA
AAACGGGATTTTTAAACCTGCATCGCAACAGTGAAAGCGCATGGATTTTCTGGTCAAAAG
AGAGCGGCAGCAGTACCAGCTACAGTTATAATTTATTGTTCGCTATCCAGCAGAATCAAA
AGTTAATCGCGATCCCTTTAGGGATGCTGGTCAATGTTGATGTTAGCGAAGAAAAAGTGT
TGTTTATCACGATCTCATCCCATGCATACTACGCCGTGAATCTGGACGGCTTGAAAGTCA
GCCAGCCATTATCAGGATAATGCCGCGACCCAAGTCCTGCCCAACCGGCGCGATTAGCGC
AGTCAGTTTGGGCCAGGACGTGGGTGCGGATCGCACGCAGCGGGTCATCCGCCGCGAACC
CGTCACGACATGATCAACCCGCCATCCACATTAATCGTCTGCCCGGTGATATAGCGCGCG
TCGTCGGAGGCGAGAAACGCCACCAGCCCGGCCACGTCTTCCGGTTTACCGGCGCGTTTG
AGCGGGATGCCCTGCACCCACTCCGCCATCAGTTCGCCCTTGCCGTAGCGTTTGGCGTCG
GTGCTGAGGATCTCACCCCACACCCGGTCGTTGTAATCCCACATCTCGCTGTCGATGATA
CCGGGGCAAAACGCGTTGACGGTGATGTTCCAGGGCGCCAGCTCCTGCGCCAGACTCTGG
GTAATGCCGATCACCCCCATCTTGCTGGCGGCATAGTGCGGCGTATAGATAAAGCCTTTG
CGCCCCTGACCGGACGAGGTATTAATCAGGCAACCGCGCTGCTGCTTCACCATGTACTTC
GCCGCTTCACGGCAGCACAGCCACACGCCGGTGGTATTCACCGCCAGCACCCGCTCAAAA
TCGGCCTTCGGCATCCGGTCAAAGTAATCGATGGTGATCACCCCGGCGTTCTGCACCGAC
ACGTCAATCTGCCCGAAGCGCGCCGCCGCCTGCTGATACACATCCTGTACTTGCGCTTCC
TCGGTCACGTCCGCCACCAGCGGCAGCACGTCTGCGCCATAGCGGTGTTGTATCTCCTGC
GCCGTCGACATCACCCGTTCCGAGTTGGACACCATCACCAGATTAGCGCCGTCGCGGGCA
AACCGCCCGGCGATCCCGGCACCAATCCCCCGGCACGCGCCGGTGATCACCACCGTCTTA
TCATGAGAATCGCGTTGCATTGTGCTCTCCTTACCCATTGAGATCCGCCTGCCACAGCGT
GCGCCGGACCGCCGCCTGCCACCCTTGCCAGTTCGCCTGATAACGCTGATGGCGTGCGTC
GTCCGGCAGCCAGCTATCGTGCGTCGGCAACAGCCGCGCCAGTTGTTCATCGTTCAGCGT
GCCGAGGACGCGGCGCGCCAGCAGCCCGGCCCCCAACGCCGACAGCTCGGTGGTGGTGCT
GCGCGCCACCGGGCAACCCAGCAGGTCGGCCTGAAATTGCATCAGCCAGGCGTTGCGGGT
CGGCCCGCCGTCCACCATCAGCCGATCCAGATGAAAATCCGGATGCTGCTGCATCGCCGC
TACCACATCGGCGATCTGGTAGGCGATCGCCTCCAGCGCCGCCCGTACCAGATGCGCCTG
CCCGCTGCCGCGACTCAGGCCGCACATCACCCCGCGCGCCCGATCGTTCCACCAGGGCGC
GCCCGCGCCGGTCAGCGCCGGCACGAAATACACCCCGTCGGTGGAATCGATGCTGGCGGG
CAGCGTCTGCAACGCCCCGGCAAGCTCCGCCTCCGGCAACCGGTTGAGGCCGGTGGCCTG
TAGCATCCACGCCACGCCGTCGCCGGTGTGGGGAATATTCCCCTCCAGCGCGTACACCGC
CCGCTCGCCGTCGTGCCAGGCGACGGTGGTCGCCAGCGAGGTGATGCGCGTATCCGGCGC
GCCCAGCGGCGCCATCACCGACGACCCAGTGCCGTAGGTGGCTTTCACCCCGCCCGCCCG
GCCCAGCGCGTGGCCGTACAGCGCAGCGTGGGAATCCCCCGCCATCGCCAGAATCGGAAT
GCCGTCCGCCACGCCGGGCACGCCGCAGGTGACGCCAAACTCGCCGGCCGAGGGCATCAG
TTCCGGCAGCGCCGCGCGCGGGATGCCAAACAACGCCAGCATCGCGTCATCCCACTGCAA
GCTGTGTAAATTGAGCAACTGGGTGCGGGCGGCGTTGGAAAGATCGCAGCGGAACTGCCG
CCCGCCGGTAAGGTGCCACAGCAGCCAGGCGTCGATGGTGCCGAGGCAAATCTCGCCGCT
CGCCGCGCGGGCATGGCCGTCCGGCGTGTTGTACAGCAGCCAGCGCATTTTGGAGCCGGA
GAACAGCGGCGCCACCGGTAGCCCGGTCGCCGCACGGATCGCCGCCTCCTGCTGGTCGCG
CCGTAGCTGTTCGCAAAACGGCGCCGAGCGGGAGCACTGCCAGCTTAGCGCCGCGGAAAG
CGGTCGGCCGGTGTCGCGTTGCCAGCCGATCACCGTCTCGCGCTGATTGCTGATGGCCAG
CGCCGCGACGCGTTCGGCGCCCACCTGATCCATCACCTCGCGCACCACCATGAAAGCGCC
CGCCAGCAACGCCTCGCCATCCTGCTCCACCCAGCCGGCGTGCGGGGTGATCAGGCCGAG
CGGTCGGGAAGCGCGGGCCAGCACCTGGCCGCCGGCGTCAATCGCCACCGCCTTGACATT
GCTGGTGCCCTCATCCAGCGCGACGATCAGGTCTCTAGACATGGCTCACCTCCGACAGCG
GGTTAACCGCCTGCTTTTTTTCGTGGCGACGCATCATGACCACCTTGTTCTGCAGCCGCT
GCTGGAACTGGTCGATCACCACCGCGGTGACGATCACCACGCCCTTGATCACCATCTGCC
AGAAGTCGCTGACCCCCATCATCACCATGCCGTCGGCCAGAAACACGATCACGAACGCGC
CGATAATCGAACCGGACACCCGGCCGCGGCCGCCCGCCAGCGCGGTGCCGCCGAGCACGG
TGGCGCCGATGGCGTCCATCTCAAACATGTTGCCGGTCATCGGGTGGGCGGTTTGCAGTT
GCGACGCCACCACCAGCCCCACCAGCGCGGCGCACAGCCCGGAAAAGGCGTAGACGAAGA
TTTTCACGTTGACGATCGGCACCCCGGCGAGGCGGGCGGCGGACTCATTGCCGCCGATGG
CGTAGATATAGCGGCCCAGCGGGGTCTTACGCGTCAGGTACAGCCCGAGCAGCAGAAACG
CCAGCATCAGCCAGATCGGCAGATAGACGCCAAGCAGCGTGCCGGAACCCAAAAAAGCAA
ACCCGGTGTTGCCCAGCGCCGGCATCCCGTTGAGGTTGGCGTAGGTGCTGCCGTCGTTAA
ACAGCAGCGCCACGCCGCGGGCGACATACATCATGCCCAGCGTACAGATGAACGGCGCCA
CCACCAGCCGGGTGATCACCACCCCGTTCACCAGCCCGATCGCCATCCCCAATACCGCCA
CCGTCAGGATCACCTCCGGCACGTTGAGAAACAGGACATTGCCGCCCCACAGCGGAATGC
CGTTGGTGAGCAGCGCGCCCGCCACCATGCCGCAGATACCGGCCACCGCGCCGACGGAAA
GATCGATGCCGCCGGTGAGGATCACCAGCGTCATGCCGATGGCCAACAGCCCGGTGATCG
CCACGTGCTGGGTCATGATCAACAGGTTGGAGGGGGTGAGAAAGTTCGGCACCATCAGGC
TGAAGAAGACGATCACGATCAGCAGCGCGATGAAAGTACGGGCTTTCAGCAGGTACATAT
ACAGCGTGTATTTTTGACTCATGATGAACTCCGGCCGGTTAGTCGTGAGGAGTGGAAGCG
CTGATGAGGATTTCGCGGGTGACCTGGCTGCGCGGCAGATCGGCGGTGATGCGGCCATCG
GCCATCACCAGAATGCGATCGGCCAGCGCCATTACCTCGTCCAGTTCGGACGACGAAAAC
ATCACCGACAGCCCCTGCTGCGCCATGCGCCCAATCAGGTGGTAGACATCGGTTTTGGCG
CCGACGTCGATACCGCGGGTCGGCTCGTCGAGCAGTACCACCTGCGGCCGGGTCATTAAC
GCCTTGCCCAGCACCACTTTCTGTTGGTTGCCGCCGGACAGCGAGGTGATCGGCAATTCG
CCGTCGCTGACCTTGACAGCCAACTGGCGCACCATCTCGTCCACCTGCCGGGCCTCGTCC
GGTTCACGCAGCCACGCCCAGGCGCGCCAGAAACCGCGCAGGCTCAACGAGGACAGCGTC
ATGTTGGCGCGCACAGACATCAGTTGGACCATGCCTTCGCCCTGCCGGTCCTCCGGCACC
AGCGCGATGCCTTTTTCCAGCCGCTGGCGAAACCCCAACCCGTCAAGGCAGTCATCGTTC
AGCTGCACGCGGCCCTGCTGGCACGGCATCAGGCCGATCAATCCCTTGAACAGCTCGGTG
CGCCCGGCCCCCAGCAGGCCGTAAATCCCCACCACCTCGCCTTTGCGCAGGCTGAAAGAG
ACGTCGTGCAGCCGGTAGCCGCCGCTTGGGTGCAACGCCGTCAGCCCCGCCACCGTCAGC
ACGGTGTCGCCCTGCGGCGCGGGTTGATAGTCAAAATGCTTTTTCTTGTCGCCGACCATC
TGTTCGATGATCCAGGGCACGCTGGCGTACCGTACCTCGCGATCGCAGATGAAACGACCA
TCGCGGAAAATGGTGATGTGGTCGCCAATCTCCATCAGCTCTTCCAGCCGATGGGAGATA
TAGATGATGGTGACGCCGCGCCGCTTGAGCTGTTCTATCACCCCGAACAGCACTTTCACC
TCCGACTGGCTCAGCGCCGAGGTCGGTTCATCCATGATCAGCACCCGGGTGTCCTTGGAC
AGGGCGCGGGCGATTTCCACCAGTTGCTGGTGGCCGATGCCCAGCTCGCCGAGCGGGGTG
TAGGGGTCGATATCCAGCTCCAGCCGTTCCAGCAACGTTTTCGCCAGCGCGTACTGAAAT
GTTTCGTTGATGACGCCGCGCTGGAAAAACTCGTTGGCGATGAAGATGTTGTCCATCACG
TTCATGTTGGGGAACAGGTTCAGTTCCTGAAAGATGATGCTGATGCCCTGTTGTTCCGCC
TGATGGGTTGAGCCCAGCGTCACCGGTTTGCCATCCAGCAGGATCTGCCCGGACGACGGC
GTTTCCACCCCGGCCAGCATCTTCATCATGGTGGACTTGCCCGCGCCGTTTTCGCCGATC
AACACGTTGACCTTATTGCGATACACCCGGTAATTGACCTGATCAAGCGCGGTCACGCCC
GGATACACGCGCGACAGATTGCGGGTTTCGATAATCACCTCCGGCGCGGGCTCGGCGTCC
GCCGCCGGCGTCGGCGACGCCGTAGTCACCATCGGAGTGCGGGATACGGCAGCCGCTCTC
ATCGGTATGCTCATGTCGGCCATCATCCCCCCTTGTCGTCACGCGTTATCTGCGCCGGCG
TGATATCCGGCACCGCCTGCGGAATGTCCCAACTGCTGAACACCCCTATCACGTCGAGTC
GCTCGCCCGTTTTCGGGTGAGCGGCCTGAATCATCGCCAGCGCCTGCTGGTTGATGGCGC
GGCCGAAATCGCCGTACAGCACCTGATCGTTGAAATCCTGATAGCTCACGCCCCGGTAAG
CGTCACGCAGGTCGGTGCCGCGAATCGTCGGCCCCAGTTGTACGGTGACGTTTCCGGCGC
TGTCGTCCCGCACCACCATTTTGCCGTTACGCGAGGCGGTATCGATGCTGACCACCGTGC
CGATGACCCGCACGGTGAACACGCAGGGGTTTTCCTGCTGCGAGCGGTAGCCGAACTGTT
TGCAGGCGGCGTCCATGTCGCTGCTCGCCTGCACATCTTTCATCAGCGCCGCGACCGGGC
GCGCCTCGCGGACCACCTGCGGCACAATGTGCTGCCGCCAGGTGTCGCCGAGGTTCGCCA
TATGGGGATTAGGGGGATGCTTCAGGTCGGCCATTTCCTGCTGCGACACGATGCGGCAGC
CCCCCAATCCCAGAACGGCCAGCGCCAGCCACAGCGGTCTGGACCTCTTGGACATAATGA
TCTCCTCTGCGCCCCCGCAGGGGCGCGACAGCCGGGACTCAGGATTTGAAGTTAAAATCC
TGCACCTTGTTCGCGTTTTCCGGCGTAATCAGAATGCCGCGGAACATCACGCGCTGTTTG
GCGGGCTTTTCGCCCTTGCGGAGATAGTTGTCGAGGTCGGTGACGCCCTGCGCGGCGATG
GCCTGCGCCTGCAACATCACGGTGGCTTTCAGAGCGCCTTCTTTCACCGCGTCGCGCTCA
TCGTTGCTGCCGTCGATACCGACCACCACCACATCGTTGCGGCCGGCGGCCTTCAGCGCG
GCAATCGCGCCCAGCGCCACCGGGCCGTTGCCGCAGATCACCCCTTTCACATCCGGGTGC
GCCTGCAGGATGCTGTCCATGATGCGCTTGCCGTCAAGCAAGGTGCCCTTGGCGTCCTGA
CGGGCGACGCTGGTCATCTCCGGGTACTGATCGAGCACCTGATGGAAGGATTTGGAACGG
GTGACGCAGTTGTTGTCCGCCAGGCTACAGGTCAGCTCGGCGTATTTGCCTTTTTCGCCC
ATTTTGCCGACGAACATATTGGCGACGTCGGAACCGGCCTGGAAGTTGTTATGGGTGATC
TGCACCAGCGCCACGTCATCCACCGGAATTTCGCGGTTGATCAGCACCACCGGAATCCCG
GCGGCCTTCGCTTTTTTTATCGCCGCCACGCTGGCGGTGGAGTCGGCGTTATCCAGCACG
ATGCCCTGTACTTTCTTGCCGATGGCCGCGTCGATAAGCTCGCTTTGCTTCTTCACATCT
TCGCCATGCGATAGCACGGTGGTGTTGTAGCCCAGCTCCTGCGCTTTTTTATCCGCGCCT
TTGGCTTCCGAGGCGTAATAGGGGTTATCCAGCGAATTGACCAGAATCATGATGGTGCCT
TTTTCCGCCGCGTGGGCGGTCAGCGATAGGGCACTGGTGATGGCGGCAGTTAACAGCATT
GAACGCAATTTCATGATGATGTTCTCTCTATCTTTCGTTATTGTCGGGGGTACAGCGAAA
CAGCGTAATCAATTGTTTTTCAGTCTATTTTCAATGTTCTATTTCAATCACCAGATGGTG
AAACCACCGTCGATCATCAAATCGGCGCCGGTGATCATGTCGCTGCCGTTGCTGGCGAAA
AACAGCACCGCCGCAGCGATTTCATCGGTGTAGGCGAAGCGCCCGAGCGGGATCAGCTTT
TTCATCGCGTCGCCCTTCTCGCCGCGCCAGGCTTTCTCGCCCATCGGCGTTAGCACTACC
GTCGGCGACAGCGTATTGACGTTGATGCGATGCGGCGCCAGCTCTTTCGCCATCACCTTG
GTCATGCCCAGCAGCCCGGCCTTGGCGGAGGTGTAGGCGACATGGTTGTCGATGGCGATC
GACGCCGCCTGCGAGGCGATGTTGATAATCTTGCCGCCGTGACCGGCGGCTACCATACGC
CGCGCCGCCGCCTGCGAGCACAGGAACGGCCCGGTGAGGTTGACGGCAACCTGCTTCTGC
CATTCGGCGAACTCGGTTTCCAATACCGGTTGCAGCATCACGTAGCCCGCGCAGTTGATC
AGGATGTCGATGCGGCCGTAATGCGCTTCCACCGCGGCAAACGCCCGCTCCACCTCCGCC
GGCGTCGTGACGTCGCACTCCACCAGCAGCACCCGTGCCGGGTCAAACCGTTCGGCGGCC
TGCGCCGCTTTGTCGCGCTCGAACGCGGGGTACAGCAGCGCCAGCCGCGCGCCTTTCGCC
AGCAGCATCTCATTGCTCGCCATCGCGATGCCGCCCAGCCCGCCGGTGACCACCGCCACC
TTGTCGCTCAGACTCAGGTCGGTATCCACGCCATAACGCAAATTCACGTCATACTCGTTG
TCATGACTCATCAGATTTTTCTCCTCAGGCAATGGTGCGTAACGCAAGCTGTTCCAGGGT
TAAGCGCAGTCCGGCGGCATCGATGTGGAACTGACGCCGCAATGCGCTGCGGCTGCTGCT
ATGGGTAAATTCATAAGGCGGGACACCCAGTGCGGTGAAGCGTTGCCGCGCATGGTGTTT
ATGCAACAATTCACCAATGATGCTGCCAAGGCCACCACTGAGTACGTGTTCTTCCATCGA
GATCACATACTGATGCTCGCTAATAATTTTCAATAGTGACATTTCATCCAAAGGCCACAG
CGAAGGTAAGGACACAATGGTGGCGTCCGTCGCGGCGGCCAGCGCCTCATGGACCATCGT
ACCGAGGCAGAACACCACCACGTCGCTCCCCTGTTGCACCACCTCCGGCTTGCCCGGCGT
CAGCGACCAGTCGGCCTCATGCAGCACCGGTACCTTGTCGCTGTCCATACGGATATACAC
CGGCCCGCGATGGCGAATGGCGTAACGCACTATCGCGCTGGCCTGCACCGCATCCGCCGG
GGCGAAAATCTGCAAATTGCCGAACGAGCGGGCGATGGCGATATCGTTCATGCAGTGGTG
GGTCGCCCCCAACGGGCCGTAAGCAAACCCGGCGTTCAGCCCCAGCATTTTGACGTTGGC
GTCGGTATAGCAGACGTCGTTCTTCACCTGTTCGTTGGAACGCGCCAGCAAAAACGGCGC
GGCATTGGCGGTGAACACCGTCGGGCCGCTCAACGACAGACCCGTCGCCATCCCCACCAT
GTTTTGCTCGGCAATCCCGACATTCACCACCCGTTCGGGGAAGGCCTTCTCGAACGGCGC
GATTTTCGATGTGGAGGTGGAATCCGCCACCACTACGCACAGATTGGCGCCCGCGTTTTG
CTCTTCGAGCAGCGCGGCGACTACCGCATCACGTAAATCTTGCATCGTCAGTCCTCCAGC
TCCGCCAGCCCCTGCGCCAGCTGTTCATCGTTAGGAACGGCATGGTGCCAGGCCGGTACG
TTGGCCATGAACGAAATGCCGTGTCCTTTTTCGGTATTGGCGAGGATCACCCGCGGCTTG
CCCACCGACGGCGCCTCGACGGCGCGGATGATTGCCTGCGGATCGTGGCCGTCGCAGTGG
TGCACGTCGAAACCGAAAGCGCGCCATTTATCCTCCAGCGGTTCCAGCGGCATAATGTCT
TCGGTTTTTCCCGCCAGTTGCAGACGGTTTCGATCGACAATGGCGATCAGGTTATCGAGC
CGAAATTTGCTGGCCGCCATCGCCGCTTCCCAGTTGGAGCCTTCCGCCAGTTCACCGTCG
CCCATCAGCACGAAGACACGTCGATGGCTGCGACCGGCAAGCCGGTTGCCGAGCGCCAGC
CCGACGCCGATCGGCAGCCCGTGCCCCAGCGCGCCGGAGTTGATCTCCACCAGATCCGGT
AGTTTTTGATGAATCGGGTGACCGGCCAGCAGCGTGTCGTCGCCCATAAACTGATCCAGT
ATCACCGGGTCAAGCAGCCCCATCGCCGCCGCGCTGCAGTACAGCCCGCCCGCGCCGTGG
CCCTTCGACAGGATGAACCGATCCTGATTCGGCCGCGCCTGCGAACGATCCATCACCGCC
ATAAACAGAGTACAGATGATGTCCACCTCCGACAGATCCGCACCGGTGTGCCCTTTGCCC
GCCCGATGATTCATCTGCAACACATAGCGCCGGGCTTGTCGCGCTGTCTGCCTGATTGTC
TGTACGTCCATCCTTACCTCCTGATCGCTGACAAATCGCTCCCGATCATTTTCAATTGAT
TTTCGATCGAAAACTACGCTCTCTGTTTAGCCTATTCTGTGGACAAGATCAAATATCAAA
CAAAAGCAGATCAAAATAACACCGCGGTGAGAACGGTGTGATCCGGTAAGAAGGCGCATA
CGGCAGGCGTGAGCTGCGGCAGAGGAGGGATCGCATCGCAGGATCAGCGAAAATGTCCAT
GCTTTTTCACCGCCGTCACCTCGCATTCCGGGCAGGTGAAGGGTAAACTTCATGGCAATT
AGCGGGTTGACGGCGGAACATCGTCACCGGTTTGAGTACAGGAGAGTTTCGATTGAAAAG
CAAAAGTGAACAACTGGCGGATATGCAGCAACGCAGGGAAAAAATTCTGGAGATGGTGCG
CGAAGACGGTACCGTCACCGTGAAAATGTTGACCGAAACCTTCGGGCTGACCGAAGCCAC
GATCCGCACCGATCTGCGCGAATTGCAGAAAGAGGGTTACGTTCAGCGTTATTACGGCGG
CGCCACGCTGGTGACCGGCAAGCAGAACACCGGCGCGCTGCTGCTGGAACGGCAGATCAA
TCTGGAAGAGAAAGACGCCATCGGCCGGCTGGCGGCCGCGCAGATCGAAAACGGCGACAC
GGTGATTTTCGATTCTGGCACCACCACCACCGCGATGGTCGAGCACATGGCGGACATTCA
CCGGCTGTCGGTGATCACCACCGCGGTCAATATCGCGCTCAAACTGGGCGGCGAACCCGG
CATCAACATTCTGCTCACCGGCGGCACCTTCAAGTTTCCCACCCTCTCCACTTCCGGGGA
AAAAGCCGCCAGCTTTTTCGAAAACGTGTTGGCCGAAAAGCTGTTTCTCGCCACCGCCGC
CATCTCCCCGCGCATGGGGCTGAGCTTCCCCAGCGAAACCGACATCAAGGTAAAAAGCGC
CATGATCCGCTCGGCCAAGACCGTCTATGTGGTGGCGGATTCCAGCAAGATCGGCAAGGT
GTCGATGTTCGCCCTGCCGTGCGACTGGAGCAACATTCACTACCTGATTACCGACGCCGG
CATCAGTCAGGAAGCGGTCAGCGCGTTCGAAGCGCTGGGAGTGACGGTGATGGTGGCGGG
CTGATGCCGGCGAAGTCTGGCGTGGTGGTACTTTCCGCCGGGATCTTTCCGCCTGGATCT
TTCCATCGGGATCACCAACACAGGGATGACCGCCACAACCTCGATGGTATCCGTTACTGA
CGTGCCCCGATAGCCAGTCGATTGAAGGCACTCATCAGCGCGATGGCAAAGCAAAGATCG
GCGATCTCCGCATCGGTGAAGTGCTCGCGCAGCGGCGTAAAGTGCTCATCCGGAGCATGG
GTCAGCGCCACATCCGCCAGCGATTCCGTCCAGGCCAGCGCGGCCTGCTCGCGAGGGCTG
AACAATGTACAGACCCGCCACCCAGCCAGACTATCCAGTTTTTCATTGCTTACGCCGGCC
CCCCGCAGCCATCCAGCATGCATTTTTAAACAAAAGGCACAGCCGTTGATCTGAGAAATG
CGCAAGTAAACCAGTTCTATCAGCTCAAGCCCGAGGGTACTTTTCTCCAGCGCTTTTTTG
GTCATCAGCAATCCCTGATAGGCTTCTGGCGACAGGGTGGCATACGGCAAACGTAATGTA
TTCATAGTACATCTCCACAGTGAATCGGCGCGCTAAAACGCAGGGCTCGCGCCAGCAGCC
CCTGACGAAAATAGAAACGATGGGCTAACGCGTTAGATAATGCAGAGTCGAGCACCAGAT
GAACGCACCGTTCGCGCGCGGCCTCCTGATACATCGCCTGCATCAGCCGATCGCCGATGC
CTTGCCCGCGCACATCGGCCTGGCATACCAGATCATCAACGTACAAAAAGCGCCCATAAA
CCAGATTTTCCTGCAACCGATACCCAGCCAGCCCGATCGCCATGCCTTCCTGCCAGGCCG
CGAGCAGCCGATAACCGTGCTGCGCCTGTCGTTGTACCTGACGAACAAATTGCTCACCGT
CGGTTAAATGTGGTCGCAGGGCCTGCATCAGGCTAAAACACGCCAGCTGTTCTGTCTGAC
TACTGGCCAATGCCAGGCGAATGTCGGCCATCTTCCTGCTCCTTACTGCATTAAGGGGGT
TGCAATGCGGGCTACTGTAGGCCAACAATGCCCCCCTCAATAGGGGCAAGATATGTCATA
TTGATAAGGACATAGCGATGGATTTTCTGACCAGACCGTTCTCGCCACGGCCTTCGGCAC
CGCTCAATCAACAGCTTTACCAGCGGATTCGGGATGCGATCGCCACCGGGCAATTACACC
CCGGCGAGCGTGTACCCTCAGTACGCAGTCTGGCTAGCGAGCTGAATCTGGCGCGCGGCA
CGGTGGAAGCGGCCTATCAGAGGCTGACAAGCGAAGGTTATCTGCTACCCCGAGGGCCGG
CCGGTACGATCGTTTCACCCAGTCTGACCAACCTGACGCCAGGTCATGCGCCCGCCGCCC
CGCCGCCATCACGCCCGCAACCCGAACCGCAAAGCCCGGTGATTCTGCCTTTTCAGTTGG
GATTACCGGCTCTGGACGCCTTTCCGCGTAAAACCTGGAATCGACTGGCTGGACAGCGCC
TGCGAACGCTGACCGGCGATGCGCTGGCCTACCCTGACCCACAGGGATACCTCCCGTTAC
GCCGCGCTATTGCCGCCTATCTCGGTATCTCCCGCGGTATCGCCTGCTCAGAGCAACAGG
TTTTCATCACCGCAGGCTACCACTGCTCGCTGGATTTGATATGTCGGTCGCTGTTCACAC
CCGGCGATCTCGGGTGGTATGAAGACCCCGGTTATCCGTTTGCGCGTCGGTTTCTGCTGC
ACGCCGGTATGCAATTGGCTCCGGTGCCGGTGGATGAAGCAGGGCTCGATGTGGCGGCGG
GTGAACAATACGCAGGGCACGCCCACTTCGCCGTTGTGACGCCGACCCACCAGAGCCCGC
TTGGCGTAGCGCTATCGTTGCCGCGCCGTCTGGCGTTGCTGGCGTGGGCGGCTCGCCGGG
GAGCGTGGATTATCGAAGATGATTATGACAGCGAATTCCGCTATCACGGCCGACCGTTAC
CAGCGCTAAAAAGTCTGGATAGCGACGAGCGGGTTATTTACACCGGTACATTCAGTAAAG
TTTTTTTCCCCGGCTTGCGACTGGCCTATCTGGTGGTGCCGCAGACACAGATCCCGACAT
TTCAGCAGACGGCGCAAATCCTGCACAGTAATGGTTTCACGCTGGCGCAAGCCACCGCGG
CCGACTTTATGGAGCGGGGATATTTCGCCCGGCATATCAGAAAAATGCGTGCGCTCTACG
CCGAGCGCCGCCGTTATCTGCAGGACGCACTCACCACACTGGCAGGAGACAGACTACAAC
TTCATGCCAGTGCGGGCGGAATGCATCTGCTGGCCCGCCTGCCGCCGGGAGGCTCGCTTG
ATGTGGATATCGCGGCAGAAGCCATCTCCGCCGGGTTATCCATTCAGGCACTGAGCCAGT
GGCGGCAACGGCCGGACAGCGCCGGAGGATTACTGATGGGATTCACCAATCTGGTTAGCG
CGGAGCAAGCGCATCAACTGACGCAGCGCCTCTGCGCGTTGCCGTCGTTCCTGCGCCTGC
CGAGCGCCGACGGCAACAACCTGACTAGTCCGTTTTCAGACGCGAAATCCGCTGACCGCT
GACGATGGCGGCCAGCGTGGCAAAGGTCCCGGCAGTCATCAACGCCGCATGAGTGCCTAA
CCCGCCGAACAGGTTGAACATCAGCGCCACCAGCGCCGCGCCGGCGGTCTGCCCTACCAG
CCGGGCGGTGCCCAGCATGCCGCTGGCGCCGCCGCTGCGATGACGGGGCGCCGCGCTAAT
GATGGTGTGATTGTTCGGCGACTGGAACAGCCCGAAACCGATGCCGCACAGCACCATACG
CAGGCAGATATCCAGATAACTCGGCGAAGCCGGCAGCCAGGCCAGCGAGAACAACCCCAG
CGCGAACAGCGACAGCCCGATGGTGCACAATATCCCGGCGTTGACGCGCTCAAGCCAGCG
CCCCGCCAGCGGGGCCACCGCCATGATCGCCAGCGGCCAGGGGGTGAGCAGCAGACCGGT
TTCGATTTCATTCATCCCCAACGCACTCTGGAAATAGAACGGCAGCGACACCATCGCCAG
CATCTGCGCGCAGAACGAACTGATCGACGTGCCCATCGACAACGCAAAGACCGGAATACG
CAGCAGATCCACCGGCAACAGCGGGTAAGGCTGAGTCAACTGCCGCCGGAAGAAATAGCC
GCCCACCAGCAATGTGAGCGCCAGTTCGCCCAGCACCAGCCACAGGCTCTGACCGTGAGC
GAATCCGCCCAGCGCGATGAAAAACAGCCCGAAGGTCAGCGCGTTCAGCAACGCGCTCGG
GGCGTCGAAGCGCTGCGCCCTCACCCCGTCGTTACGCGGTAGAAAACGCCAGCCCAGCAG
CAGCGCCACAATACCGAACGGCACGTTGATGGCAAACAGCCACTGCCACGACGCCACGCC
CAGAATCCCCGCCGCGACGGTCGGCCCGGCGGCGGTGGACACCGCCACCACCAGCGAGTT
GATCGCCATGCCGCGCCCGAGCTTATCTCTGGGGTAAATCAGCCGGATCAGCGCGGTGTT
GACGCTCATCAACGCCGCAGCCGCCAGCCCCTGCAGGATGCGCGCCAGCGTCAGCATCGG
CAGCGAATCCGCCAGCGCGCACACCACCGACATCAGCGTAAACAGCACCAACCCCACCAG
ATAGACGCGGCGATAACCGACGATATCGCCCAGCGACGACAGCGACAGCAACGTCATGGT
GATCGCCAGCTGATAGGCGTTGACGATCCAGATCGACGACGCTGGGCTGATGTTGAAATC
CGCGGCGATGGTGGGCAGCGCCACGTTGACGAGCGACCCGTCCAGCACCGCCATGGCAAT
GCCGAACGCAATAGCGAAAATAGCGCCGATACGCGCCGGCATCGGTAATCCGTCGACGGC
GGATCCCGCGTCCTGAGAGGTAACAGCAGCGTTCAAAGTCATGTCCGAAGATGAAAGGCG
TGGAGTGCGCGGCAGGTCGCCGCCACACGTTTTTTGTACCCGTAACCCTACTGGGTTTGG
CAAAGGGGTGCAATTGATGCGCCCGGCAATTCGTGCTTCATCCCGTTGATGAACACCATG
ATTTTTGCACCGCCGCCTGGCATAGTTAACGCATCGACTAACGCGATACGTTAACTCGCA
GGAACACACATGGCAGCCACCACGCTCTGGACACGCGACCAATTATTGGTGGCATTTACG
TTGTACAGCCAATTGCCCTTCGGCAAGCTCCACTCCCGCAATCCCGATATTATCCACTAC
GCCAAGCTGATTGGCAGAACCCCTTCCGCGCTGGCGATGAAGCTGGTGAATATCGCCAGT
CTAGACCCGGTGATCATCGACTCTGGGCGTACCGGATTAAGTCAGGCCTCCAAAGCCGAC
CGCGAACTGTGGCAAGAACTGGAGCAAGACCCGGAAGCCTTCGATCTGCAATGCCAACAG
GCGATAGCCGCGCTGGCGGCACCCAATGCAACACCGCCGCACGCGCAAGAAGAAAACCCG
CCCGATTATTACGGCCACGAACGCCTGACCGCCACCAAAGCGCGCGTTGGCCAACAACAG
TTTCGCAAACGGGTATTGAATGCGTACGACGAACGCTGCTGTATTACTGGGTTGGAAGAG
CCGATCTTATTGATTGCCAGCCATATTCGCCCGTGGAAAGACATCGCCGAGCACCGGTTG
GATCCCAGCAACGGATTATGTCTGTCCGCGTTGCACGACAAAGCCTTTGACCAAGGGCTA
ATTGGTTTTAACGATCACCTGGAATTACTGCTGTCGCCGCGCATCAAAGTCCTGACCAGC
GATATTGTGCAAAGTCAGTTTGAACAATATGAAGGCAAGCCGCTGCATCTGCCCAAAGAG
GAGAAATATGCGCCGAAGCTCGCGCATATTCAGCACCACCGGGAGAATATCTTTTCAAAG
CATTAGCCGGCCTGATTACCGATTAAATCTATTCATTGGCCTTATCGCCGTAATTTATCA
ATGATGCACGCCGAACGCCGGAGCGGGGGATAACGCCCCGCCCCGGCGTAATTCTTCACG
TTATTGATTCACTCGGGATTCAAGAGAAACCATGCCACTACCTGTTTTTATCACCGGCTT
TATGACCAGTGCCGGTTTGATCGTCGCGATCGGCGCGCAGAATTCGTTCGTGTTGCGTCA
GGGGATGCGCCGGGAACATGTGTTCTGGGTCAGTTCGGTGTGCTTTTTATGCGATATGGC
GCTGATGACGCTCGGCGTGCTGGGGCTTGGCAAAATCATCAACGACAGCAAACCGGCGAT
CACCACGCTGACGCTGGCCGGGGTGCTGTTTCTGCTGTGGTACGGTTACAACGCGCTGAA
AAGCGCCTGGCGCGGCAACAACCAGCTGACGCTCACCACGCAGGGCGACGGCCTACGCCG
CCGGCGTACGGTGATCGGCACCTGTCTGGCGGTCAGCCTGCTCAATCCGCATGTCTATCT
GGACACGGTGGCGATCATCGGCGGCATTTCCTCCGGCATCGCCCCCGACCTGAAACTGTT
TTATCTGGCCGGCTCTATCAGCGCGTCGTTTATCTGGTTTTACACCATCGGCTACACGGC
CGCCGCCTGCTCGCGCTATTTCGCCAACCCGATCACCTGGCGCGTCATCGACAGCCTGAT
CGGCTGCTACATGATTTTTATGGCGTTTCAGCTGTGTCGTTTTTTGTATCAGGGATAAGA
ACCGCAGGCGGGAGACAACGCCAGTCCTCCTGCTCCTCCGAAAACGCGACCGTAGTTCCT
CCTGTGGCTATGCGTGGCGCCGCCTACAGTGTCTTCCACACCATTCCCAGTGAGGCGGCC
AGCATAATCATCGCCGCACTTCTGAAAAGCCAGAGCTGCGCGCGAGTGCTGGCTAGCAAA
TGCCGAATTCTCAATGCACCGAGAATAAATACCGCACCTACCGCCAGCAAAACGCTAATG
GTCAGTGGCACCAGCATCAATGCCCAAGTCTGCAATGACACAGTATCCAGAGTGATTACC
AGCGGCAATAACGCCAGATAGAAAGCAATGGTTTTGGGATTACCCAACGTAATAGTCAGG
CCAGAGAACCAGGCGGAAGCCAGCTCACGCCGGCTGATTCTTTGATCGATAGCGATAGCC
TGCGGGTTATGGCTCCAGAACTGCCAGGAAAGCCAGCCAAGGTAAACTGCAGCCCCCCAA
CTGATCAGGGTAAACAGCGCACCGTAGCTGTGCGCCACGACCGCCAATCCGAAAACAGCA
AATGACAGGTAAATCAAATCGCCGATAATCAAGCCAGCCAGCATAGTAAAGCCAGTGATC
GCGCCGCCACTGACACTACGCGCCACCAGCGCCGTCATCCCCGGGCCGGGAATGGCAGCC
GCCAACCCCAATGCGGTGATATAAGCCAGGATTTGTGCGGGTTCCAGCATTGTGTCTCTT
TCCTCATTCAACGTTGTGGTTATATTCCAGTCACATGTCTAAACCAGTTTCCTGTTGACA
GCCACTTCCGTCGTCAATGCCATATCAACTTCATGGTTGGCTACCGCCTGGGCCGCCGCG
CTGGTGGATGACATCGTAACCACGCGATCCACACTTAAACCGTCCGGCAAGAGTTCCTGA
ATAAGTGGGACAGGCGCAGGATGAGAGGCAACGATCACTGGACGATTGGGTAGCGTTTCC
TTAATCGCCAGTCCATAAAGCGGTGTATCAAACACAAAGGTTCCCGTTAATTTCAGTCGG
AGATCCATATAGAAATCGTTAATCTGAGGATATGCATTTGCCACAATCAATAAACCATTA
CTCTGATTTAATTGTTCTCTAGCCTCTTCATAAGCGAATAATCAAAGGCGTATTGTTATG
TAATGAATCAATTTCATTACGTGGGCACGGAGTGGGAGAACCGGTTGTGCCTGTTGTTTC
ATAATAAACCCAACAGTCATGCAAAGCTGCCGAAGGCAATAATCCGCCGTTTTTACGCAA
ATCCTCTTTTGTAGTAAAAGGTAATGAAGATATCTGCTCAAGGCTGAATTGACTCACATC
ATTAGCAGTCAATCCTGCCAAATGTTTTTTATAAAATAAAGAATGGTTGGTGACATAACC
CAACGTTGATATTAATTGTATTTTCTGATGCTCGCGTAGAGCAGAAAAGCACGATTGCAT
TCCACACAATATTTATTAGCAAGAGTCGCCATTACTAATAAAACCTGCGTGAATTAACAA
ATAACTCATATATTATTTAAAGAGTGGGAGATTACCCGTTAGCCGCGTAATTTTCTTTTT
CGGACCAATTAATCCAATCGCCACCAGTTCGATATTATCGCTACTTACCGCAGATATTCG
CTCACCATATTCATCATAGGTTCGGCAGGACTGCGCTAGTGCGCTGAAAGGCATGGCGTA
AACTTCTTCATCATTTTCGGCATGTCGAAGCAACTCCTGCACGTATCCCCCCGGCGCCAG
CAACACCGGCAACGGAGCATAAATCACACCAGGGTAGTTCACGGCATCCTGACTTTGCAT
ATCCGGACCGACCAGGTTCTCCACCGTCCGCCCAAAACTGATACCAATGACGCTGGCCGC
GTTGATCGAAAGGCCCGCACCTAAATCTTTATCGATAACAATCGTACATTTATGAGAAGC
TGCATCAAATTTCATGATTAATCCCCAACGACCTCAAGGCAATTATTTCCCGCCATTCCC
[truncated: 4,669,977 more chars]
