# Supplementary material for: Genome-Wide Identification of Dickeya solani Transcriptional Units Up-Regulated in Response to Plant Tissues From a Crop-Host Solanum tuberosum and a Weed-Host Solanum dulcamara
Source: Front Plant Sci. 2020 Sep 2;11:580330. doi: 10.3389/fpls.2020.580330 (PMC7492773; doi:10.3389/fpls.2020.580330)
Supplement: Supplementary file 10 [file DataSheet_10.fasta]

>NODE_1_length_831710_cov_10.725979
GTAACGACAGCGCCACCACCGCGGAAGACACCCCGGTCACCGTCGACGTGCTGGCGAATG
ATTCTGATGTGGACGGCAATCCGCTGACGGTGACTGCCGCGACGGCCGGACACGGCACGG
TGGTGATTAACCCGGACGGCACACTCACCTACACCCCCAATGCCGACTTTAACGGCACCG
ACACCGTGACCTACACCGTCAGCGACGGCGCTGGCGGGGTAGTGACCGGGACGCTGACTA
TCACGGTGACCGCGGTCAATGACACGCCGGTGGCCGGTAACGATAGCGCCACTACCGCCG
AGGACACCCCGGTGACGGTGGACGTGCTGGCGAACGACAGCGATGTGGACGGCAATCCGC
TGACCGTCACCGCGGCGACGGCCGGCAACGGCTCGGTGGTGATCAATGCCGACGGCACAC
TCACCTATACCCCCAACGCCAACTTTAACGGTACCGATACGGTGACCTACACTGTCAGTG
ACGGCGCCGGCGGGGTGGCGACCGGGACGCTGACTATCACGGTGACCGCCGTCAATGATG
CACCGGTGGCCGGTAACGACAGCGCCACCACCGCCGAGGACACGCCGGTAACGGTGGATG
TGCTGGCCAACGATACCGATGTGGACGGCAACCCGCTGACGGTGACTGCCGCGACGGCCG
GCAACGGCTCGGTGGTGATCAACGCCGACGGCACACTCACCTACACCCCCAACGCCAACT
TTAACGGTACCGACACCGTGACCTACACCGTCAGCGACGGCGCCGGCGGGGTGGCAACCG
GTACGCTGACCATCACGGTGACCGCGGTGAATGATGCACCGGTGGCCGGCGCGGATACCG
CCACCACCGCGGAAGATACGCCGGTGACGGTGGATGTGCTGGCCAACGATACCGATGTGG
ACGGCAATCCGCTGACGGTGACTGCCGCGACGGCCGGACACGGCTCGGTGGTGATCAACC
CGGACGGCACACTCACCTATACCCCCAATGCCAATTTTAACGGTACCGACACCGTGACCT
ACACCGTCAGTGACGGTGCGGGTGGGGTGGCAACCGGTACCCTGACCATTACCGTGACGG
CAGTGAACGATGCACCGGTCACCGGTAACGACAGCGCCACTACCGCCGAGGACACGCCGG
TAACGGTGGATGTGCTGGCCAACGATACCGATGTGGACGGCAATCCGCTGACGGTGACTG
CCGCGACGGCCGGACACGGCACGGTGGTGATCAACCCGGACGGCACGCTGATCTACTCGC
CCAACGCCAACTTTAACGGTACCGACACCGTGACCTATACCGTCAGCGACGGTGCGGGTG
GGATGGCAACCGGCACGCTGACCATTACCGTGACCGCCGTCAATGACGCACCGGTGGCGG
GCAGCGACTCGGCGACCACGGCGGAAGACACGCCGGTCACCGTCGACGTGCTGGCAAATG
ATTCTGATGTGGACGGCAATCCGCTGACGGTGACCGCCGCGACGGCGGGTAATGGCTCGG
TGGTGATCAACGCCGACGGCACGCTGACTTACACGCCCAACGCCAACTTTAACGGCACCG
ATACCGTGACCTATACGGTCAGCGACGGTGCGGGTGGGGTGGCAACGGGCACGCTGACCA
TTACCGTCACGGCGGTGAATGACGCGCCGGTCACCGGTAACGACAGCGCCACCACCGCGG
AAGATACGCCGGTCACCGTTGATGTTCTGGCGAACGACAGCGATGTGGACGGCAATCCGC
TGACCGTCACCGCCGCGACGGCGGGTAACGGATCGGTGGTGATCAACGCCGACGGCACGC
TGACCTATATCCCCAATGCCAACTTTAACGGCACCGACACCGTGACCTACACCGTCAGTG
ACGGCGCGGGTGGGGTGGCGACCGGTACCCTGACCATTACCGTCACGGCAGTGAACGATG
CACCGGTCACCGGTAACGACAGCGCCACTACGGCCGAAGATACCCCGGTCACCGTCGATG
TGCTGGCGAATGATGCTGATGTGGACGGCAACCCGCTGACGGTCACCGCCGCGACGGCCG
GCAACGGCACGGTGGTGATCAATGCCGACGGCACACTCACCTACACCCCCAATGCCGACT
TTAACGGCACCGACACCGTGACCTACACCGTCAGTGACGGCGCGGGCGGGGTGGCAACCG
GTACGCTGACCATTACCGTGACGGCCGTCAATGACGCACCGGTGGCCGGCGCGGATACCG
CCACTACCGCGGAAGATACACCAGTGACGGTGGACGTGCTGGCGAACGACAGCGATGTGG
ACGGCAATCCGCTGACGGTGACTGCCGCGACGGCCGGCAACGGCTCGGTGGTGATTAACC
CGGACGGCACGCTGACCTACTCGCCCAACGCTAACTTTAACGGCACCGACACCGTGACCT
ACACCGTCAGCGACGGTGCCGGCGGGGTGGCTACGGGCACGCTGACCATTACCGTGACGG
CAGTCAATGACGCACCGGTGGCCGGTGCGGATAGCGCCACTACGGCCGAAGATACGCCGG
TCACCGTCGACGTGCTGGCCAACGACAGCGATGTGGACGGCAACCCGCTGACGGTGACCG
CGGCGACGGCCGGCAACGGGTCGGTGGTAATTAACCCGGACGGCACGCTGACCTATACCC
CCAATGCCGACTTTAACGGCACCGACACCGTGACCTACACCGTCAGCGACGGCACCGGCG
GAGTGGCAACCGGGACGCTGACCATTACCGTGACCGCCGTCAATGACGCGCCCGTCACCG
GTAACGACAGCGCCACTACCGCCGAGGACACGCCGGTCACTGTCGATGTGCTGGCCAACG
ATACGGATGTGGACGGCAACCCGCTGACCGTCACCGCGGCCACCGCCGGTAACGGCACGG
TGGTGATTAACCCGGACGGCACGCTGACCTACACCCCCAACGCCAACTTTAACGGCACCG
ACACCGTGACCTATACGGTCAGCGACGGTTCGGGTGGGGTGGCAACCGGCACGCTGACCA
TTACCGTGACCGCCGTCAATGACGCACCGGTGGCGGGCAGCGACTCGGCGACCACGGCGG
AAGACACGCCGGTCACCGTCGATGTGCTGGCCAACGACAGCGATGTGGACGGCAATCCGT
TAATCGTGACCGCCGCGACGGCCGGCAACGGGTCGGTGGTGATCAACGCCGACGGCACGC
TGACCTACACCCCCAATGCCAACTTTAACGGCACCGACACCGTGACCTACACCGTCAGTG
ACGGCGCCGGCGGGGTGGCAACGGGCACGCTGACCATTACCGTGACGGCAGTGAACGATG
CACCGGTCACCGGTAACGACAGCGCCACTACGGCCGAAGATACGCCGGTCACCGTCGATG
TGCTGGCGAACGATACCGATGTGGACGGCAACCCGCTGACCGTCACCGCGGCGACGGCCG
GCAACGGGTCGGTGGTAATTAACCCGGACGGCACGCTGACCTACACCCCCAACGCCAACT
TTAACGGCACCGATACGGTGACCTACACCGTCAGCGACGGCGCGGGCGGGGTGGCAACCG
GCACGCTGACCATCACGGTGACGGCGGTGAATGATGCGCCGGTGTCCGGTAATGATAGCG
CCACCACACTGGAAGATACCCCGGTCACCGTCGATGTACTGGCGAATGATACTGATGTGG
ACGGCAACCCGCTGACTATTACCGCCGCTACCGCCGGCAATGGCTCGGTGGTGATCAACG
TCGATGGCACCCTGACCTATACCCCCAACGCCAACTTTAACGGCACCGACACCGTGACCT
ATACCGTCAGCGACGGCGCGGGCGGTGTGGCGACCGGTACCCTGACCATTACCGTGACGG
CGGTCAACGACGCGCCTGAGGTGATCGGTGAGATAACGTTAAATACGTCAATGAATACCC
CGGTATCGGTCAATGTGCTGGATAACAGCCGCGATGTGGACGGCGATCCGCTGACGGTTA
CGTCGATATCGGTCACCAACGGCAGAGTGCTGTTTAACGCCGGCGGCATGATGACCTACA
TACCCAACCCCGGTTTTAGCGGGACGGATGTGGTCAGTTACACCCTCAGCGACCCACAGG
GCAGTACGGTGCGTGGCACGCTGACGGTAGTGGTCAGCGCGTTACCGGGAACGGACGGTA
ATACGGCAGGCGGCGGGACCGGGCAGATGAACCCTGTGTCGTCGCCGGATAATGCCGGCT
TGCCGCTCACACCAGGACGCATGAGCGTGGAAATGGAGGCTAAGGAGTATGACCCGATAT
TGCTGGACGCCGTGAATGCGATCAAAGGATTGGGCGGCAGTGCGCAACTGCTCGGCAATC
AGCCGGGCAACGAGGCTATCGCTGGCGTGAAGTCGCTGGGTACCAGCAGCGGGCTTGATC
CGTCAAAGGGGAGCATTAATCAGATCGTCCGTGATTTTGAGCCAACCAGGACATTTGAGT
TTTTGAATGATGCGCAGAATCAGCCCGTAACCAACCCGGCAGCACTCGCTGAAGGTGTAC
CCATCGGGCCTGAAACCGCACAAAACAATAACACGACGATACCCGCGCAGGATGAACCCG
CTGTCACTGTTGAACAGCAATTGCAGACCATTGCGATGCGTGAGCAGCAAGCATTGAGGG
ATCTTATCCGTGCGTTGAGTTAATGGAATGTCACAATGCCTGATTTTATCAAACAGTCTG
TTTTGGCGTCTTTTGCTGTCTGGGGAGTGGTGATGATGACCGGGTGTGCGGTGACGTCAC
CACCGATTGATACCGATAAACAAACCTGGGGCGCGTATGACCGCATCAATGAGATCGTAT
CCCGGGATGAAGCGGTTGCAGGGCCGATTTCGTTGTATGAGGCGATGGCGCGGGCGCTGA
AATACAACCTCGACCAAAAAATCGAACTGATGGATGAGGAGTACAAAAGCAAACTCAGCG
AGCTGGGAAGGCTTGGCATGTTTCCGTCGGTGGTGGCATCGGTGGGCGGTAGTCAGCGCA
ACAATGACTCCGGCTCCAGCAGCCGTTCATTGATCGACGGTAGCCAGTCGTTGCAGTCTT
CGACATCGTCGGAACGGCGTACCTATACCGCTCAGCTGGCGGCCAGTTGGGATATTCTGG
ATTTTGGCCTGTCCTATATTCAGAACAAACAGAATGTGGACGAGCAATATATCTCCCAGG
AGCGGCGGCGCAAGGTCATCAGCCGTATTCTGGAGGATGTGCGTACGGCTTACTGGCGGG
CGGTCAGCGCCGACCGTACCCATGAAAAACTGATCAAGCTGGAGGCGCTGGCGCAGAAAA
CCCTGTTCCAGTCCGAACAACTGGCGAAACGGCGCAACGTGTCGCCGCTAAAGGTGCTGA
ATTATCAGCATGACCTGCTGGAAATTCAGGCGAATGTGCAGCGCATGCAGCGCGAATTGT
TTTTTGCCAAAAAGCAGCTGGCGGCGCTGATTAACCTGAAACCTGAAACACCATTCAAAC
TGGTTCTGCCGGACCGGACCGCCGTCGTGCCGGAATTGCCCGGTTCGGCGGAACAGATGA
TATTGATCGGGTTGAAATATCGCTCCGAATTGCGTGAATCCAGTTATCGAAAACGAATCA
ATGACAATGAATTGACGAAACAATGGGTTCGCAATTTGCCGTCATTTAAAACGTTATTGG
GCATGAATTACGACACCAATAAATATCTCTATAACAATGAATGGACGAATCTCTCCGGCA
CGGTCAGCTGGAATCTGATGAATGTGTTCAGTTATCCGATGCAGCATAAAGTGGTGCAGG
CCGAGGCTAAAGTGATTCAGGCGCGTGAGGATGCGCTGATAATGGCTATTCTTACGCAAA
TCTATGTTGCCAGGGCGCGTTTTATCCGTCTTTCTCAGGAATTAAATACGGTGCGCCAGA
GTCATGAGGTTCAGGACAATATATTGGAACTGACCCGTGCCGGCTTTCAGGGAAAAATCA
TTAGTCAGATGGATCTGGTACAGGTTGAGATGAAAACCATTCTGGACGAGGTGCGTTATG
ACACCGCCTATGCCGATTTGCAAAATGCTTATGCCAATCTGTATGCCTCAATGGGGATCG
ATAATTTTGATTCTGACATTACTGAAAAGGATTCCGTCTCCAGTATCGCGAAAAAACTCC
AGTTTTATTGGACGGAAGAAATTACCACCTTACCGGAAGTATCAAGGCGGGAAAATCCAT
GAAAAACTGTCAACCCATTATTATTTGCATGATTGCCGGCCTGTCGTTTTCCGCCCACGG
CGTTGGGCCGGAAAACAGTGGGCCGGAAAACAGTAGGCCGGAAAACAGTAGGCCGGAAAA
CAATGGGGCAACAATGAAAGGGAGTTCCCGCGCGGTATTATCGGGTAACCGGGCTTTTGC
TGAAGAGAATGGCGTTTATCAGGCGCACGGTATTTTGCGGGCGATAAATCGGGCCACGCT
TTCTTCGGAGTTGGGCGCTCAGATATTACAAATTCCATTCCGCGAAGGGATGACGTTTAA
AAAAGGCGACCTGCTGGTCGGGTTTAATTGCGCCCGTCCCCGTGCCGAGGCGGACGCAGC
CAATGAGGAAGTGAAGGTAAAAAAGAACGCCTGGGACACCAATATCGAGCTGGATAAATT
CCAGTCGGTGGGGCGTTATGACTTGCTCACCTCGCAGGCGGAATACAACCAGGCGGTCGC
CAAAGCGCGCGGGCTGGCGATTCAAATCAGTTATTGCGAAATTCGCGCGCCTTTTGCCGG
CGTGGTGCAGGAACTGAAAGTCTCGCCGTTTGAAGCGGTTTCGGTCAGCCAGCCGTTGAT
TACCATTGTGGACCCGAGCGCGCTGGAACTGAACGTAATCGTGCCGTCTTCGTGGTTGAA
CTGGTTGCAAGCCGATATTCCGCTCCAGTTTATGGTGGATGAAACCCAGTCGGTTTATCA
GGGCCATGTCACTCAGGTGTTGCCGCAAATCGATGCGGTGAGCAAGACGGTAAAAATTAT
CGGCAAGCTGGATGCCGACGCATTGGGCCCCAACGTGTTTGGCCCCGGTATGAGCGGGTC
GGTCATGTTTAAACAGTCGATCATCTCTAAACAGTCGGTTATCTCTAAACCGTCGGTCAT
CTCTAAACCGTCGGTCATCTCTAAACTACAGGGGGACGGTCATGAATAATACGATCCCCA
CACAAGGCAATAATAATACCGCCCCGCTGGGGCAACTGGCGCTGCCTGCGTTGAAGCTGT
TGCAGTTTGAAGCGGCAATCAGAAAGCTGGCGGATGAGCGAATCATGAAAGCGCATATCG
CCAATGCGGTGCGTCAGCTGTTGCCTTATGAACAGGCGATTGTCTGGCAGCGCAATCAGT
TCTCCGGCAAATTGCGCGTAGTGCAGATATCGGACGTCAAGGGCGTAGAGCGCAAAGCGC
CGCTGTTGCTGGCGCTGGAACGGTTCCTCAATAAAAAAGGCCAGGCGCTGGAGGCGTGCC
GGGTACTGAATTTGCAACAGTCTACGGCAGCCGAACTGAAAAACTACCCGTTGCAACATG
GCCTGTGGTTGCCGCTCGGCTATCGGGAGCAGCCGGAGGCCGGCGTGCTCTACCTGCGCA
GCGAGCAGGATTTTAATGAAGCCGAGCAGTCGCTGGCGCTGCGCCTTTCCGAGACTTACA
CCCATGCGTGGCTGGCGTTGCGGCGCGAACCGCGGCTGTCGCAGGGGACACGGCTACTGC
GTCACTGTTTGTGGCTGGTGCCGGCTATTCTGGTGGTAGGCGGGTTTATCCCGGTGCCGC
TCAGCGTGGTGGCGCCGGCGGAGGTGATCGCCCGCGAACCTTACCGCCTGACCGCGCCGA
TTGATGGCGTGGTGCGGCAGATTCTGGTTGCGCCGAACAGCCAGGTGGCGTCCGGAACGT
CGCTGGTGCAGTTCGAAGATCTGAAACCTTACAACGAAATGGTGCTGGCCGGGCAGGAGC
TGGCGGTCGCGGAAGCGCACAGCGGACAGGTCAACGCCTCGGCGTTTGAGGATGAAAAAT
TCCGTCAGGAGATGGCGGTAGCCAGTACCGAATACCTGCTGGCGAGGGGGCGCTATCAGT
ACATGACGGACATTTACCAGCGCACCAAAGCCGTTGCGCCGCAATCCGGCATCGCCATCT
ATACCAATAAGCGCGACTGGGAAGGTAAAACCGTGCGGGTGGGCGAGGAGATCATGCAGG
TGGCGGACCCGCAGAAGATCCAGTATCAGATTGCACTGCCGGTCAATGACAGCATTCACC
TTAAAGCCGGCGACCGGATTCGGATCTTTCTCGACAGCTCGCCGTTGAAATCCTACAGCG
CCACGCTGACCACCTTCAGTTATACCCCGCAAGTCACCCCAGAAGGCGTCAGCAGCTATA
CGCTGCTGGCCGAGGCGGATAGCGAAGATGTTTACCCGCGTATCGGCGCCCGGGGAACCG
CGCGTATCTATACGGAAGACGTGCCGCTGTGGTTTCAGCTGTTGCGCCGTCCCATTGCGT
CGGCCAGACAGTTTCTGGGGGTGTGAAGATGCTTGACGACAGCACGGCGCTGCCCCGTTT
ACGTCAGGAACTGCAACTGGAGTCCAGTCCCGGCAACGACGGAGAGATGAGCTGGCGCAT
TTACGATCCCTGGCAGCATCGTTTCTTTCAGTTGCCGGAAAGTGACGTGATGCTGATTTC
CCGGCCCGGCTGTCGCACCATTGGTCAACTGAAACCGTTGCTGGATTCGTATGGGCTGCG
TTTCGATATGGAGCAGTTCGGTTCGCTGACGCTGTTTCTGCGCCAGCAGCACCTGCTGAT
GGCGCAGGACTACGCGGCATCGGCGGAAGAAAAGCCCAAGGCGCTGTTGCTGCGCAAACC
CAGTGTCCGGCAACTGTCGTTATGGGACCCGATGCCGCTGTTGCATCTGGTAGCCGGACA
CCATCTGCGCTGGCTTACCCGCGCGTTGTTGACGCTCTGGCTGATAGTCACGCTGGTCGG
GTTGTATCTGACGGCCAGACAGTGGGACAGCTACCTCGCCACTTTCCGGGATTTCTATTC
GCTGCAAGGCGTGCTGGGGTTTGGCGTGGCGATCCTGTTTCTGAAATGGTTTCACGAAAT
GGGGCATGCCTTTGTGGCGTATCGTCAGGGCTGTCGGGTAGGGAAAATGGGCATTTCCCT
GTTTGTTATCTTTCCGATGTTTTACACCGACCTGACCGACGCGGCGCGGGTGGTCCAGCC
GCGTCGCCGGATGTGGATTGCGCTGGGCGGCGTGGGAGCCGAGACGCTGATCGCCGGTCT
GGCTACCGCGGGGTGGGCGTTGTTGCCGCCGGGTACGCTGCGTTCCATCTGCTTTGTGCT
GGCGACCACCAGTTGGGTGACGACGCTGGCTATCAACCTTAATCCGTTTTCCCGTTTTGA
CGGTTACTACTTTTTAAACGATCTGACCGGGGTGGATAACCTACAGCCGCGCTCGCGCTC
GCTGCTCAATTATTACTGGCACCGGTGCGTATTGGGGCCGGTGCTGGACAAACCGGAGCC
GGTGGGTGGCCTGCGCCCCAAGCTGATGGCGCTGTATGGCCTGATGGTGCTCGCGTATCA
AATGTTTCTGATTCTGGGCATCGGCTATCTGGCTTACCGGTTTTTCATCCCGATGATCGG
GATACTGATATTCGCTTATATCCTTTATCACTATCTGCTGCTGCCGCTTGTGCTAATGGG
GAGAGATATGGTTCGACACCGGGAGAAAATAACCTGGAGACGCAAACTGGTGCTGACGTT
GCTGCCGTTCGTGGCGATTGTCGCCTTTTTTTGCCCGCTTCCCCGTACCGTTAATATCCC
CGCGATGGTGAATATCCAGGGGCAAACCCTGATTCACACGCCGGATAAAGCGCGGCTGGA
GACGGTCGCCATCGGTAATGGCGACCGGGTACGGCAGGGACAGGTGCTACTGCGCTTTTC
CTCACCGGAACTCACCTTCCAGCGCGAGCAGGCGATGATGGAGCATGATCTGATGCAGTT
CCGGCTCAACCGCATCAGCAGCTCCGAGGCGGAAAAACTGGAAACCGTGACGCTGCGGCA
GAAGTTGCAGGAAGCGGAAGAAACGCTGGTCGGGCTGGATAACCAACTGGCGCAGTTGGT
CTGGCGTTCACCTGTCGATGGCGTGGTGGTGGATCTGCTAGCCAACCTGCAGCCGGGGCA
GTGGTTCTCGCCGGATCAGACCATCGGCCGGATTCTGGAAGGCGACAAACAGGACATCAT
TGGCTATGTGGATGAAACCTTTGTCTCCCGTCTGTCGCCCGATCTGAAGGGGAAGTACAT
CCCCAATAACCTGTCGATGCCGTCCCTGCCGGTCAACGTTGAACAACTGGATCCGAACAG
TTCCGAATTTATCACCCCAAAATCCCTCAGCGTCCTGTACGGCGGGCCGATCGCGTCGCT
GAAAAATGATAAAGGGGATGCGGTACCGGTGGTGGCGATGCACCGAATACAGTTTCTGTT
TAGCGACGCCAGTCTGCCCGACCAGCAGGCGTCGCAGGGCGTGGTGGTGTTGCGGCTGGC
GCCGGAGAGCCTTGCCAGTCAGTCGGGAAAACGGTTGTGGCGTTTGATTATTGCCGAACT
TAACCAGTAACTGAAATTAACCAGTAACGCGGGAGGGGTGACATGACATTGACTCGACGT
GCATTTCTGGCGGGCGCCTCCGCCTGTATGGTAGCGCCCTGGTTGGGAGCGGGAGCCGCG
GAAACCGCGCCATCCGGCGAATTGATCTTCGGATACGGCAAAACCGGGATCGGCAGCGCG
CTGGCTGTAGATACCGCGGCGTCGCTGGCGCAATCTTATCAGCAGAACCATTACCAACTG
GTCAATATTCCCAGCGGGAACAGCCTGCGCGCCGTTTCGACGGTTAAACGCGCCGTTCCC
GATGGCCGAACGTTGCTGCAGGCCCAGTCGCCGCAGATGAATCTGCTGCCGGTGATCTAC
CGCAGTTTGCCGTATGACCCGCTCACGGATTTCGAGCCGCTGGCGATCATGGGGGAATAC
ACCCTGTTCCTGACCATCGGCAAGCTGGTAGATCCCCGGGTCAAAACGCTGGATGACTAC
CTGCGCTGGGTGGAGAGGAACCCGGAATACCGTAATGTCGGGTTCACTCAGTTTGGCTCG
ACCGGCCATATCGCGCAGGCGATTCTGTCGCGCCAGAAAGAAGTGGCGATCCAGCCGGTG
GCCTACTTTGGTTCTTCGATGATGATCGAGGATTTACTGAATGGTTACCTCTCGGCCGGG
CTGGTGATTTCGGGTAATGCCTCCGGCGCGTTTCGAAGCGGTCGTCTGCGCGCGGTCGCC
GTTACCAGCACCGAGCGTCATCCCGGCTGGGAAAATATTCCGACCTGCAAGGAGCAGGGG
GTGCCGGAAATGGCGATTAATGGCTGGTACGGCTGGTTTGCGCCGGCCTCAATGCCCGAT
CGCATCTACGCGCCGCTGGCCGAGGCGTTACAACAGCGCATTCAGCATGAGCATTATACC
GCTGTACTGGATCGCTATTCGCTGAAGCCGGTGTTGTCGTCATCCCCCGGCAAGATTCGG
GAACGTATCCGCGATGAGCAGGAATACTACCGTGAATTGGTCGACAGTTATCACATCAGC
CGGATCTGATGTGAGGCTGTTTTGATGGAACATCCGTAAATCGATTGGGAGACGAATCTA
TGGCTATGACCCGGCGAACATTCCTGGCGGGCTGCTCTTCGCTGCTATTCCCCGCGCTGT
ATTCACGTGGACCCCTGGCCGCCGCGCCGCAGGAAGGCGTGGTGATGTTTGGTTACGCCC
AGACCGGGTTGGGCAGCAAGGTGGCGTCCGAGGTGTCGGTATTGCTGGAATCGCAATATC
ATGAGCGGCGTTATCGGCTGTATAACGAACCCGGCGAAAACAGTGTCAGGGCGGTGATGT
CGGCGAAAAAATCGCCCGGCGATGGCGGCGTGCTGCTGATGGCGCAATCGCCGCAGCTCA
TTATTTTCCCGTCTATCTACAATCATCTGCCCTACAATCCATTGACTGATTTCAGGCCGC
TGGCGATAACCGGCGAGTATACCTTGCTGCTGACGCTGGGGCCGATAGTGGACTCCAGGG
TAAAAAGCCTGGACGATTATGTTCGTTGGGTGGAAAACAACCCGGAGTTCAGCAATATCG
GCTTTGCCCAGTTTGGCTCTCCCGGTCACATGGCGCAGCTGGTGCTCGGGCGTGAAAAGA
ACGTGGCGCTGCAACCGCAATCCTACTATGGCACCTCAATGATTGTGGATGACCTTATGA
ACGGGCATCTGGCGGCGGCGTTTTTGATTTCCGGCAACTCGCTCGACCTGTATAAGAGTG
GAAAACTACGAGCGATTGCCTGTACCAGCCGTTTACGTCAACCGGGGGTGGATGACGTGC
CGACCTGCCGTGAGCAGGGGATTTCGTCAATGAACATTAATGGCTGGTACGCCTGGCTGG
CGCCGGCCGGCATGCCGGACAGTGTTTATCGCCCGCTGGTGGATGCGATGCAAAGAACCA
TCGTGAGCTATGACTATCTGGAGATGCTGAGGAAATATTATCTGAAGCCGGTGTATGACA
ATCCCGATAAAATTCGCCAGCGAATTCAGCAGGAGCAGGCATATTACGCCGGCCTGATTG
AGACGTATCGGGTGAGTAAAGTGTGAGCCGGTTTGAGCCGCAGGGCGGCATGCCGGAAAT
GCAGCGCCGGTCGTCCTGCTAAATATCGTTTTTTTTCATGTTTAAGCGCGAAATTAACTC
CTTTGGCATTGCCCGACATAATTGCTTAAATAGCGCGACCTGATGTTATTCACTCCTGAT
GACCCGACGCCTGTCGGGTACGACGATACCTAATATGAATTTTTTTCGTGAATGTCGCGG
TAGCGGGGGGCTGACATGAGCCGCTTCCGCGCCTGCTTTTCGGTTCGGCCAAATGGCGTT
CGCCCGACGCCGATGGCTATTTTCCTGATCGGCATAGTCCAGATTCTGGTATGGGGCGGA
TCGTTTTTTCTGCTGTCGGTGCTCGGTAGGCCGATTATGGAAGACACCGGCTGGTCGCGT
CAGTGGGTCTACGGCGGCTTATCGCTGGGTATCTTTATTTCCGGTCTTCTGATCCCGCGG
TGCGGCGATTATGTTGCCCGTCATGGCGGGCGCGGCATGCTGGCGTGGAGCGGCATCGTT
ACGGCCGCGGGTTTGTTGCTGATGGCCTGTTCCACCGGGCTCCCCGCGTTTATCGCCGCC
TGGGTTATTCTGGGCGGCGCGATGGCGATTGGCCTGTATGACGCCCTGTACGCCACGCTG
GGCGACAGCTATGGCGTTCAGGCGAAAAGCGCCATTACCACCATTACGTTAATTTCTGGT
TTTTGCACCACCATTGTGTGGCCGTTGCTGGCCTTTGGCGTGGCGCAGTGGGGATGGCGG
CACACTTGCATCGCCTGGGCTGTGGTTTTACTGGCGACGGTGTGGCCGGTATATCGCTGT
ACGCTACCCGCGCCACGACAGGCTCGGGAAAACACCACGACCAGAAAAAACGGCGTGATG
ACGTTTGACCGTCGCACCTACGTTTTATTGTCCACGATTTTTATGCTGTCGGCGGTCATC
ATGACGGTGATATCCGTCCAATTGATCGATCTTCTGCAGGATGAAGGGTTGAGCCTGGCG
GCGGCGATTGGCATCAGCGCGGTGATCGGGCCCAGCCAGGTGGCCGCGCGCGTCATGGAT
CTGGTTATCCGCCTGAGTCACCCGGTCTGGTCGCTGCTGATTTCAGTCAGTCTGGTGCTG
GCGGGTGTCGTGTTCATTGGTTTGTTCCCCGCTCACGCCTTGCTGGCTGTGGTGGTCTAT
GGCGCAGGCAACGGGCTGCGTTCGATTGTTCGCGGGACGTTGCCGCTGGCTATCCTGCAG
CCGGACGAGTTTGCGGTGGTGATGGGGAAAATGGCGCGTCCTTCGCTGATCGGTCAGGCG
GTGACGCCGTTAATCGGCGGTTATCTGTTCGATGTGGCGGGTTCTCGCTCTGTGTTGCTG
GCGGTGGTGTTGGTGGCGGGCATTAACCTGTTGCTGACGCTGCTGCTGATTGCTCGTCTT
AAAGAGCAGGGAAAACTACCCGCACGGTAGGGAATTGCCGCACACCCTCCGATTTATGAA
GAAATCATCTTTCGAAACGGTTTGGTCATGTCAAAAACGTTTATCAAGTAGCCCTGCTTT
TGTTGTGCCATTAATGTGGCTGTGTTTATATACAGTGATGTTAATCGTGCAATGAGGGGG
GAAATATGACACTGCGTTTTGACGTGGCGCAACCTAAGAAGGTGCATTGCCTGCGCGTTA
TCGGGCCTTATCATCAATCGGTGCCCGATGGATTTCAGAAACTGATTGCGTGGTCGCAGG
AGCAGCCGTTGCCCTGGACGGAAACGCTGGCGTTTTACTGGGACGACCCATCAGAAACGC
AACAAGATCAGCTACGGGCGGATGTGGCGCTGGTCTTTCCCGAAGGGACGGCTATTGGTG
AAAATACGCTGGGTGTGCGTGAGGAAACGGTTCCGGGGGGATTATTCGCCGTGCTTCATA
CCATTGTCAGCAACGGTGAATTTGCCAAAGCCTGGAGCGAATTGTATGACCTGATTGCGC
AAAATGGATATAAGCCCGCCAGAGGCATTTGCTTTGAGAGTTATTTGTGCGATGGCAGCA
GCGGAAACTGGGAAATTGAAATCTGGCAGTCGGTCGATCCGAATGATGACGCCCAATGAA
GAACGCTCGTCTTTGCTGATGGCACGGATGCCATAAAGCCAGACGTAATATGTTCCGGCA
TTGCGTCGATCACCTTATGAAAAAATGGTGCGGCGCTGCCTGTGATAGTGATGTCTGGCT
TTTATCGATGGTTATCTAATTCAGGAGCAGGGAACATCGCCCGGAGCAGCTATTTTTCAG
ACCTAATGATGGATGGTTTCCCAAAGCAGTTTTATCAACAGCGTAACTGCGAGTGTCAGA
AAAAGACGCCGGATCCAGTGATTCCCCCCTTTTAAGGCCAGTTGTGTGCCAGCAATTGAA
CCGCAAATCGATGCGATGCCGAGTGGCACGGCAATACCGTAATTAATTAACCCGGCGGGA
ATCAGGAAAAAGAGTGTCGCGGAATTCGTTCCGAAGTTAACGACTTTGGCGCAAGCGGTG
GCGCGCAGAAAATCGAAGTGAAAGAAACGGACGAAAAGGAATAACAGAAAACTACCCGTG
CCCGGGCCGATAAAACCGTCATAAAACCCGATGGCAAGCCCGAGTGCGGCCCCTTTGACG
AGGTCTCGTTGTGTCGGTTCCCGGCTGGTGTCCTGACTGCCAAACCGGGGGCGAAACCAG
GTGTAAGCCACCATGATCGTCAACACGACGATAATAACGGGGCGCATCCAGGACGATGGC
ATGAAATCCAGCATTCGGATGCCGAGATAGGCTCCAGCAATGGCGGCCACGGCGGTGGGA
AACATCAGCCGCCAGGGCAAACGCAATCGGGTAGCGAACTGCCGAACGGACATTAAATGT
CCCATCACGGACGAGAATTTGTCGATACCCATAATTTGTGCGGGCGTGAAGTGGGGAAGT
ATGCTGTAAAACATTGGCATGCTGATCAGCCCGCCTCCGCCGACCGCGGCATTGATGGCG
CCTGCAATGAAAGCAATGGGAATAAGTATAAATAGCTCGTGCGCCATGATAAATCCTTTA
CTGATTAATCGCAGTCTTATGGTCCCCAACAAACACGATGTCGGAGACTAATGTGATACG
TGAGCGCTATAAAACAGAGGTAATTAGTTTGTGTACCTATTGCCGATGCGGGTAAGCCAT
CAGCCGTTGTGTATCCGAATAACGTATTCAAAACGGCAGCAATCTTAGGTTGGACGGAAC
TGAGTGTCTAATATATATTTCTGGATGAATTGATTCATCTGGGGATATTAATGGAGTTTC
GCCATCTTCGTTATTTCGTTATGGTTGCCGAGGAATTGCATTTCACTCGTGCGGCGGCGC
GTCTGAATATTGGTCAACCACCGCTTTCACAGCAGATTCAGGCGCTCGAAGCCGAGCTAA
ACGTTCAGTTGTTTCAGAGAACCCGACGGAGTGTGCGTCTGACGGAAGCGGGCGAGCACT
TGCTGGTCCGCGCTCGCGAAATTTTGGGGGCAAGCGAGGAGGTAGCGATTGAATTGCAGC
GAATTTCGCAAGGAGAAGCGGGAGAACTGAGGATCAGTTTTACCTCCACAGGCCTGCTGG
TTAAAGAGTTACGAGTGCCGCTGAGAACCTTCAGGGCGAAATATCCCGCCGTAAGGCTGA
CGCTGAAGGAAATGTTCACTCACCTTCAGTTTGCCGCATTGCTGGCTGGCGATCTGGATA
TAGGTTATGTCCGTTTTAACGAACTGAAAGCGCCTGAAGGGTTAACGCTGCGTTTAGTCC
GGCGTGACCGTTTGTGTCTTGTGTTGCCAGACGATCATCGGCTCGCCGGATGCGCTGAAG
TCAGTATCGCCGAGGTTCGAGACGAACCTTTCATAGGCTACCCGGTTAAAGCGGGGGCAA
GTTTATCCGATTATGTGACCACGCTTTGCACGCGGGCAGGCTTTGTGCCTAACGTGACCC
AGGAAGCGCGGGAAGCCATGACACAAATTGGACTGGTTGCTGCGGGAATGGGTGTTGCCG
TCCTCCTGCAACCCATGGATCAATTACAGCCGAAAGGCGTATGTTTTGTTCCCTTGTCTG
ATGAAGGCGCCGAACTGTGCATGGCGTTGGTTACGCGGGAATCGGATAACTCGCCGCGAG
TGCGCAATTTCGTCGAGTTGGTTTGCCAGGAATGATGCTGTCTTGGTTTTTTCGTCAGAA
CTCATTGCGATTAGCCATAAAATTTTCTGATATTTCCCGCTATACAAAGCTGGGTAAAAC
TGTATTTTAAAATAATGCTTTTCCTCTTTGGTGGTGTTAATCGGTTAATGCTTTCTTTAG
GCTGTTTTCCGTGTCTATCGGCAACTGTATTGTGAGTCAATATATAATGGCCTGTCTGTC
TGGTCGCGCTTGATACCCAAAAAGGCTTTCTGGCCGGGCTTTCTTGCGGGAGTAGTTTTG
CACTTGATATGGAAATGACAAGGTAATGATTATCTCTACGGCAAGTCGGGTAGGGTGACA
ATCAACGCTGAAACGGCGCTACCCTACAGCCGGCGGATTCTTGTCGGCTGGCTAACGACA
TAGCTGCACAGGGATAATAATTAGCCTCATAAGGATGAAATCATGCAAGACCGGCTCGAT
ACGCCACCGGGAACATCGGCCCCCGGTCTGATATGGCTGGAACAGGTTAGCCACGCTTAT
CCCTCCTCGGTAGCATCTCACCCGGTTCTGCATAATGTTTCCCTGCTGGTTGACGCGGGG
CAGAGTTGCGCCATCGTTGGCGCTTCCGGCTCAGGCAAAAGCACGCTGCTGAACATTATC
GGGCTGCTCGATAAACCCACATCGGGGCGATTGTGGCTGAATGGCCGCGACATGGCGCAG
GCCTCGACCGATGAACGCGCCAGAATACGCAACCAGACTATCGGGTTCGTTTTTCAGAGC
TTTAATCTACTGCCGCGTCTTACCGTGCTGGATAACGCGGCGCTGCCGTTGCTCTATCGC
GGTTACTCTCGTCGTGATGCCCATCAGGCGGCCAGACGGCAACTGGAACACGTCGGGCTG
GCTGAGCGCCTCCATTACCGCCCGGCGGATCTGTCCGGCGGCCAGCGACAGCGTGTCGCC
ATCGCCCGTGCCCTCACCGGCGAGCCGTCACTGCTGCTGGCCGATGAGCCTACCGGCAAT
CTCGATAGCCAGACCGCCGGCGATATTCTGTCGTTGTTGCTGACGCTGAACCGGGAGCAA
GGGGTGACGCTGGTGATGGTCACGCATGACGAATCCATCGCCCGGCAGATGCAGCGTCGT
ATTCAGGTGAGCGATGGTTACGTTCAGGAATACAGTAATAGTTAAATATTTTTGTATGGT
TACTAATTTATTTGTAAAGATTTGGTCGGATGAGTCGATATTGACTAGCGGCAGAGTTTC
TGACTTATTGCCTTATTCTATAAAAGGATGCTGTCTTTTTTGCTGACGGCGAAAACGAAA
CCAAGGGAGGTTTCCATGTATCTTAACTCATTAAAAAAATTGTTTCTTATTAGTGCGCTG
GCTCTGGGTGCGGTCTCTCAGGCGAACGCGGCAAGCTGCGGTCCGACCCGCGTGACTGTT
CCGGTATCGGGAACGGTTAATCCTCAGACAGAAGTGCAGATCTATTCCCAAACGTACAAC
TGCTCGGCCTACCTGATGGCGTCTTTAACGCCGAATTTTGGTTCCTCTTCCGTTTCTCTG
TCGTTGACGCTCAAGCTGTATCAGCAGGTGGGTGGCAGCTGGCGTAGCGTCAGTGAAGGC
CGCAATGTTTCCTATCAGATGGGCAGCACCGGCGGTACTTACAAACTGGTCGTATTCAAT
AGCAACACCAGTGGTAACGCTCTCAACTGGACCGGAAACTATAAATCCCCTCTCAACAAC
TAATTGACAGGGAAATGACCCACACCGTTTTTCATTGAAAGGTGTGGGTCAGTTAACAGT
GCGAATCAGGGAGGATACCGTGAGCATTCAAATTTCATCCGTGACGGCGCAGAGACAATC
AGCCGGGCGCTTCTCTCGTCTGGTTTCTGTCTCTCGTGTTGTGACGGAAAAACCCGTTTC
CTGATGCGATAAAGGCTCAGTATTTGTGTTAAAGCGCGACAGCGACGGAGACGACGCCAA
AGAGATACATTCCGCGACACTGCCGGAAGAACGGAACGCAGCCCTGCCTGACGTTGTTCA
CTCTCCCTACGGCGCTTCTCTGCACTACATGCTGACCGAACCGTTGGATAGCCTGCGCCA
GTTAGGGCGACGGGCAGTGCTGGCGTTGCTGGGTATCACGGTGGGCTGCGCTGCGGTGGT
GGCGTTGCTGAACATCGGCCACAACGCGGCGGCGGACGCCATCAGCGCCTTTCGCGATAT
GGGCAGCGATATGCTGGTCGCCGGCTTTGCCGACACGGCGGAAACGAACCAACGCCGTGC
GCCCGCCACGCTGGATATTGATGCGCTGACCCGCGCCTTGCCTGGAATCCGACACGCTGC
GCCGCTTATCCTCACCTCGACCAATGCCCGTCTGCACCGACGTCAATTTAATGCCATCGT
GGCCGGCGCCGGCGCCGAACTGGCGCAAGTACTGGCGTTGCGGGTCGCTCATGGCCGCTT
CCTGACCCGTTACGATCGTCAGAGCACCTACGCCGTGCTCGGCGCGAAAACGGCCGTCGA
ACTGGGCGAGGCCGGTACGCCGGTAGCGCTTGGCAGCCGGATACAGCTTGGCGGCTATCT
GTTTGAAGTGGTGGGTATTTTACAAGAGCAGGGGCAAAACCCGCTGCTGCCGGTGCCGGT
GGACGAGGCTATCATCTTGCCTATCGAAGGAATGCACCGTCTGCTTTCCTCTCCTGAAAT
CAGCAGCGTGGTGGCGCGTAGCCGCCGTAGCGAGACCTTGCAGCAAGAGGCGGCAGCGCT
GCGTGATTACCTGATGGCACTGGCGCCGGGACGCGAGGTGGCGGTGCAAATCTCGCAACA
ACTGCTGGAAGGAATGGAGCGGCAGTCGCGCACCTTTACCTGGCTGCTCGCCGGATTAGG
CGGCGTTTCGCTGCTGATGGGGGGCGTGGGCGTGATGAACGTGATGGTGATGAACATTGC
CGGGCGGCGGCGAGAAATCGGTGTGCGCATGGCGCTGGGCGCTCGCCCAAAAGATATTGG
CCGCCTGTTTCTGCTGGAAGCGGCGGCGTTGGCGATCGCCGGCGCGCTGGCCGGCGCGAT
TGTCGGCCTGCTCGCCGCCTGGTTGTTTGTGAAAATGTCCGGCTGGGCTTTTTCTTTGTC
CCCGCTGTCGCTGCCTTTGGGCATTGTCAGTTCACTGGCGGTCGGGGTGTTCTTTGGTCT
GCATCCCGCCCTGACGGCGGCCCGGCTGGAACCTGTTAAGGCGCTGCGTGATGATTAGAA
CGGTTGCCCTCGTCCTGTTGCTGCTGGTCGGTCTGGATGCGTCCGCGGCGCTGACCGACC
GCTTGTTGCCTTCTCAGGCTACCCGCGCGGGCAGCAGCAGTTTGTCGCCCAACGCGCAGA
TTATCGATCTGACGTTAAGCGACGCCATTTACCTTGGCTTGCGCGATAACCGCGCCATTC
GTAGCGCCTATCTGGATCGCGTCGCGCAGAAATTTGACCTGCTGGTGGCCGAAGACCGCT
TTACCCCCAAGCTGGTGTTGAGCGGCAGCTATCTGGCGGCGCGCAATCAGGATGACCGCT
ACCGTCAGGGCGAAATCGCGCCCACCACCACGCTGCTGACGCCTTACGGCACCCGCGTGA
GTCTGGCCTGGACGCACCGTTCCACGCAGGCGGATGAAGCCGGCCGTACCCGCAATGACG
GCGCCACGATCACGGTTATCCAGCCGTTGCTGCGCGGTGCCGGTAAGGAGATAGCCACCG
CGCCGGTGCGGCTGGCAAAGCTGTCCGAACAGATCAACCGGCTGACGCTGAAAGCCACCG
TCGCCCGGACTATCACCCAAATCATCATGGCTTATCGGGCGTTGTTGCAGACGCAGGAGC
AATTGAACATTGCCGACGAAGCGCTGGCGCGCTCACGCCAGTTGCTGGAGGTAAACCGCT
CGCTGATCGCCGCCGGGCGTATGGCTGAATTCGAAATCATCCAGACGGAAGCGGATGTCG
CGACTCAGGAATTATCCCGTGAAGAAGCGCTCAATCAGCTTGACGTTAGCCGTCTGGCGC
TGTTGCAACTGCTGGCGCTGGATTTGCGCACGCCGGTCCGCGCGACCGAACGGCTGCAGG
CTGGTCGCGTTGACGTCAGCCCCGCCGCGGCGTTGTCTCAGGCCGAAGCGCTGCAACCCG
CCTACCTTACACAGCTGATCGTCGATAAGCAGGCCGACATTAATCTGGCGGTGGCGCGCG
ATGACCGCCTGTGGGATGTGTCGCTGGTGGGGGGGACCAGCCAACTGCGCGACCGCAGCA
GCGCGGTGGGCAGTTCGCGCAATTGGGAGAACTATGTCGGCGTGCAGGTGGACATTCCCA
TCGGCGATATGAGTCAACAGCAGGCGGAAGTACAAGCGCGGGTGAACGTGCAGAATCAAC
GCATTCAGCTTGTCGAAACCCGCCAGCAACTGGAGCGCGACGTCGCCAACGCCGTGCGTG
ATATCAGCACCCGCTGGCGCCAGTTTGAGATTGCCCAGCGCGCGCGGGATCTTTCGCGTC
GCAAGCTGGATATTGAACGGGAAAAACTCACCGCCGGGCGCTCCAGCAACTTTCAGGTGC
TGAGTTTTGAAACCGATCTGCGTAACGCCGAAAACGCCCGGCTTAGCGCTTTGATTACCT
ATCTCAACACCCAGGCCGATCTGGACCAAACCTTGGGTACGACGCTGCAAAGCTGGGATA
TCTCTCTCAATGATTAATCTTTCACGATACCGGCAGCGCCCGCTGCGCCAGCGCGCGGCA
TTGATAGGTGTCTTTGCGCTGGGCGCGGTGGCGATGGTCTGGAAGCTATGGTCGCCAGCC
ACCAGCGCCATGCCGCAGACACAATGGCTGCGGGTTGAGCCGCAGGTGTTGGAAAACCGT
CTGGGGTTGACCGGGCGGATTCAGGCCGCCGCCACACTGACGCTCTCCGCGCCGTTTGAA
GGCATGATCAAAGACGTGCTGGTCAACGAAGGGCAACGTGTGGAAGCGAGCCAGCCGTTG
CTGACGCTGGACACCGGCCTGCTGGATATCCAACTGCGCCAGGCGCTGGCCGACTTGCTA
AAAGCGCAGCGCACGGTGCAGGACATGCAGCATTGGGAACAAGGTCAGGAGGTGGCGCGG
GCGCGACGCACCCTGAATAACGCGCGTATCAGCCTGGCGAACACCGAGGCCAACCTGAAA
GATACCCGCACCCTGTTTGAGCGCGGCATCGTAGCCAGAATGGAAGTCGACGCGCTGGCT
CAACAGGCTCAGGCGCAACGGCTGGATCTGTCCGCCGCGCAGGATGAATTGCAGGCTGCG
CTGGACCGCGGGCGTGGTGAAAACCGTCAGATCGCCGAGATGGAACAGGCTAACGCTCAG
TCGCGCCATCAAACGTTGATGGCGATGCAGGCGCAGCAGGTGGTGCGTGCGCCGTTTGCG
GGCGTACTGGTGCGCCCCGCCGCGCCGGAAACCGATAAACGCCAGCCATTGCAGCCGGGG
ATGCGGGTCAGTCAGGGGATGCCGCTGTTCGGACTGGTCAATCCCGACCATCTACAGGTC
GTGGCCAGTCTTGACGAGGCCGACTTGCATCAGTTGCACGAAGGGATGGCGGTGGACATC
AGCGGCGACGGTTTTGCCGGGCTGACGCTGTACGGCCATATCCAGACCATCGGTATTGAA
GGGCGCGTCGCTGACGTGGCCGGCGCCGGCGCCCGCTACGATGTACTGGTCACTGTCGCT
ACCCCGTCAGCGGAACAGCGCCAGCGCCTGCGGTTAGGGATGAGCGCCCGGCTGTCGGTG
GTCACGTATCGCAACGAGCATGGCATCGCCGTTCCTGCCGAGGCGTTGCACACGGACGAG
GCCGGTAACAGCTATATTCTCTTTCGTCAGGATGCCGACAGTGCGCCTCAGCGGCGTACG
GTAGTGCCGGGCGTTGCTGTGCCGCAGGGCGTGGAAGTAAAAGGATTACCTGATGAAGGC
CCTGGGTTCGTCGAAATCACCAATAACAGCGGCGCTGCTGAATGAAACGGGCCGATGCAT
AACGGTCAGATGAATAACGGTCAGATTCCTAATGGTCAGATTCCTAATGATCAGATGATA
GCGGGCTTGCAGGGCCGGTCGCGGCATCCACGGATTGAAAACGTCGCTTATCAATGGCGG
ATTGTTGAAATGGTTATCTCGTCAGTTCCCATTCATCAAACTGTTTATTAATGTCTTTAA
TCGAGGCGAGTCTGATTTTGGGTAGGGTCAACGCGTCAAACAGCTCAGCATAGTGTTTCC
TGTTTTTAGGCGTGACGGCGGTAATATGATGGAACATTTTCCAGTTCAGCCGGTCTATCC
CCCCTTCCAGCGCACCATAGCGCTGGTATTGAAATAGCGTTCGGTTCACATAGCGCAATA
AGCTCGACAGCGTGGAGACATCCAGCAGAATAAGTCCCGTGGCGCGAGACAAACGCTGTG
GCAGGCATCTTTTGTAATTTCCATCGATGACCCAACTTTCCTGATTTATTGCCATATCAT
GCAATAAAAGGAACTCATGAAAAGGGCGTTCTTGCCAGTTTGAATGGGGGACATGAAAAA
GCTGGTCCAGATGGATAACGTCCAGATTACGTTTCCGCGCAATCGCATTCGCAAGGGTCG
ATTTACCGCTGTTCGATGGCCCCATAATGCAAATTCTGTCGCCTAAATCTGAAAGCTTCA
TCGTCTTCTCCATACCGCGTGGTGTCTGGTATTTGGGTGAGCGCGAGCTGCCACCACGGC
GATTTATCATTTTAACGATCTCTCGCCTGTTCGGGTTGACGAAGTAGTAAAAGATTTTGA
AAGTGAGGGGAACGTAGAAAAAATAAAGCAGCCTGGCGGTTGTATTGACTGTTGTAATGC
CAGATTGACGACCGGGATGGTTTATAGTTATTCGTCCGTTTTAGCCGTAAGGAACCTTAA
CCGTACTGCTGCTGAGGTCCACCGTCAGAGAACCGGAGTTATTACCGGCGGTAACGGGCG
ATAACGACGCCGTTTTGTCGGAGTTGCCACATTAGTTCAGTACCGGGAGTCGCCGAAGAA
TCAAATCCAACGATATATATCGGCATAATATCAATACCCGCTGTCACAATGTTACGAGAG
CCTTCGCTGAAACGTCAGGATATTAATTCGCTCTTAGTTTTTCGATGTTATTAATATATT
GACGCCAGACTGTCTCTTCCATAGTGAAAGGATGGTCTGGCGTTTTTAGGTTATATCCCA
GCGAAATCGAATGGTGGCGCTTTTTTAAATTGATCCGAAACCTGCCCAGAGTAAATCTTA
CTTTGATTCGGCCCCAGATCCAGTTTCATGGCGTTCCCATCGTGTGGAGAGAAATCCACC
TTTTTCAGGTCGACCCAAAAGATATTAGGAGACATGGCCGACTCAAAGAAATATTGCATG
GATTTATGATCAATCACGCTACGCCACCGGGTTGAGGCGATATTCGGTTCAGCCGACAGG
GCATAACCGTAAGGGACGGAAACATTCCGTATCACACTGAAGGCACTGGCTAATGCTTTA
TCATGCCCTTCATTTTTGGGAATATGATTCACATAAAATGAGGCGCGAACAAAGCGATCC
GCCGCCCGATTGGTGCCCGGTAGCATGACGCTTCCGCCTATCTGTTCCCAGTAGGCATTA
AGCGCCAATTGCTGGTTGAACACCGGCGAATTGGTCATTACCTGGTATTCCCGGTTATGG
TGAATGACGGGTTTACCATCGATATATTCAATAATTGCGCTGTCGCCTGACGAATCAGAC
AAAGACAGGTGTAGTTTTGCAAGCCGCTCTTCGTCAGGAACATTGGCTGTGACCAACGTA
AATTTATCCTGCTTCAGCGCCTGAACCGCTTCTTCGACGGTGGCAAAGTTATCCAGCACA
TATTGCGCCCAGGCGGCGACACTCAGCCCCGGTTTTTCAGCGGTAGGCGCAGTGGTTGGA
TATTCTGATTCCACCAGCCACAGCAAATTGGCGGCTAGCCCTTTCTCATTTATGCCATCT
GTTGTCGATATATCATAAGCCGCTGCGATGACGCTGCCATATTTAGAGACCCACTTAAGT
GTGTGTTGTCCCCCTTCGCCAGAACGATGTAACTCGCGTGGGAATACCCATAAGTTTGTT
CCCACATCTTTTTTCCAGTCCATCGAGCGAGCGGTGATGGTTTCATTATTATCACCCAGA
TAAACTAGTCGCGTGCAGGCAAACGTTACGGATGAACTAAGTATTAAAGCGCCCAGCGAT
ATCATGCAAGCAACAGAATTAACGTGCTTATTATTTCTCTTCATGTTATTTCCTTTCGGC
TTTTTAATGTCATTTTATTATAGGTGGCATTTGACGCTGCATTAGTGTTTTTTAAGGTTT
TCATTGTTGATTGTTTTTAGTGGATTAATTTTTTTATTTTTATATTTTAGTCGAAATAAT
TTTTTGTTTTTATTTCTTCCCCTACTTTAGTTATTCGTCGGATCTGAATTGCGATAATTG
CTGGTTTTTTAATAGGTAATGTTTTAATCGATAATATTTTAATCGGTAATGTTTAAGCGC
TTCTGCGAGGGAATATCTTTTTTTTGTAATATTAAGTCTGCGGTTAGTGTGAGAATGGTT
TCAGTTCTTCATAGATAAATTCAATGTTTTCTTCAACGTTAGGCATAGCGGCGGTAATCC
CTCTAACCATGGTGACAGGATCTGTCACTACGTTGCTCTAGACTACGTTTTCTTTTCACC
ACGAAGGAAAATTATCATGACTACAATGAGTAACAAGACCCTGGAAATTGCGCGTACTTA
CGTTACAGCAATGGCGAAAAAAGATGTCGAAACAATTATTTCAATCACGGCAGACAATGT
CGTTTGCACATCACCCATCGGGCAAACCACCGGTATTGAGCGTTTCCAGGCCTTTCAGGA
AGGCTTTGCCCGGATGATCACGAACTTGACCGTCCTCGCCATTTATGGCGATGACGAGCA
GGCTGTAGTGGTCTACGACGTCGAAACGCATCCGGTTCCGCACTCGGTCGTGGCGGAACT
GATCAAGGTTAGGGACGGTAAGCTCGCCTCCACCGAGGTGATCTACGACGCTACGTCGTT
TGCCGCTTACATGGCATCGGTTCAACCTCACTGACCTTATTGGAAAGAGATCAGGCTTAT
GAGGCGTATTCAATACGATAAGTACGGTGGGCCGGAGTTGATGCGGATCGAAGACTTCGA
GCTGGCTGCACCGGGAAAAGGTGAAGTGGCGGTGCAGGTCAGGTTTGCCGCCATCAACCC
AATCGACAGGAAGGTTCGCAACGGCTATCTCAAGATAGTCACGGGGAAAGGCTTACCGAT
CTGTCGACGCTCAGTGAACGGTTCGATGTGGTCTACGACGCGGCTGCCGTGATGACGACC
GCAGAAGGTCTCGGCCTGCTGCGTAACAAGGGGGCTTTTCTTGATCTTAACCCGACACCG
GGCACGTTCATGCTATCCCTCTTCAACCTACGACTGAAGCCGATTGTCTGCACTCCACGG
TCCGAGATACTCGATAGCCTCGCTCATGCAGCGGAGGCGGGAAATCTGCGACTCTCGGTT
GCCAGGGTTGTACCACTGAGCGACGCAATCCCGTTTGTCACCGCTCTTGAAGCGGGCCAC
AGGCTCGGTGGGAAGGGCCTTGTCGTGATGGATTGAGTGTGTCGCGCAATCTCGATTATT
CAATCTTATACAGGCACTTCGTCGGCACCGTGGAACGGTGTCCGGCGCAGTGCTTGCGCG
TGAGACTGTCGTGTCACACCATTCGCCGTGACATCGCTACGTTACAAGCCGTGGGTTAAC
CATGTTGAACGCCGATGGCAGGGACCACGGCACGAAACCCTCGCCGGCAATCATCAGTGT
CGCTCAATGTGACAATTGCGGAAGAAGGTATGCCATTTTATGAAAACGGTCAGTCCGTTC
CCGGGCACTCAACATAGACGGGCTAAAATGAAGCGGTAATTAGGCCGCTATTTAGTCGAT
ATTGCCAAATGACTTGATTTTCCAATGGTTAAGCTGGCCACGGCAGTGATAGCGCCATAA
ACCAATGCACTCAGTGCGACGATCTTGAAAAGCGATGGCAAGTCAGCATCAAAATGCGTA
ACGGCCAGCCATCCTGCAAAAGCCGCTATCGCCATGCGCGCGGTTCCGGCTAATACGGGC
CATAGCACGCGTTTCGCCCCTTGACCGGCAAAATAGAGCGCCATGCCGATGCCAATAGCG
CCATAGAACGGCGCTACGTTTTGCAGGTAGCGGGTCCCCGCCGTCAGGATGGCGTGATCG
TCACTAAAGAGCGTGAGCCAAAGGCGTGGATATGCCGCCACGCCAAGCCCGATTAACTCC
GTAAACGTAAACGCAACCGCAGCGCCAATCCAGGTAATACGTTGTGCGCGTTGCACTTGC
CCCGCCCCGAGATTGATGCCAACCATGGTCATAACGGCCGTGCCAAGACCAAACAGCAGA
GGGATTTGCAGATAATCTAGTCTTGAGGCGATGCCATACCCGGCAATGGCATCAGGCCCA
AACCGGCCTACAACGGCGGTCACAACGGCAACGGTTAAATTGATCTGCACGGTACCGATA
GCGGATAGCAAACCCACGCCAAGGATATCCTTGAACAATCGTGAACTCAGCGACGCCGGC
GATAGCCTGATAACACTACTGGCTGACCGCATGTGCCTTACCAGCAATAGGGTTGCGAAG
AGGTAATAGACCAGAATCGCGATGCCGGCCCCGGCGACGCCAAATGATGGAATTGGTCCC
CACCCCAAAATCAAGGCGGGTGACAATGGCAGTAGGATGGCGGCCCCCAACAGCGTGATA
CGTGCGGGAGTCTTCGTATCGCCCGCTCCGCGTAGCGCGGCTGACAACAAGGCAACCACC
CAAATTAGCGGCGACCCTACAAAGACGAGGTTCGAATAGCTCATGGCCGCAGAAAGCGCA
GGCCCGTTAACGCCCATCAAGTGATACAGCGCATTACCGCCGATGATGATAATGGCAGCA
AAGGCTGCCCCTACAACAGCGGCAATAATAACGCCATGCCATACCAGCGCCTGCGCATCC
TGCCATCGACCGGCGCCGGATGCCCGCGATATCGCCGATGATAATCCCCCGCCGATGCCG
CCGTTCGCCATCATCTGCATTAGCATCAAGACGGGAAATACCACCGCCACCCCGGCTAAT
ACATCAGCGCCAAGCGAGCTTACAAAGTAGGTTTCCACTATCCCCACCAGCGCCTGAACC
ACCAGTACCGCAATCGTCGGCAACGCCAGACGAAGCATGACCGGCAGGATGGGGCCGACC
AGAATATCCGTGGTCAATTGTTTGGCGGTCGGCTCATGGCTTCGATTTGCGTTCGGTAAT
AATTTAGTCATCATGCAGGCCCAACATTCAGTGTTATGAATAAAATTTAAACGCCGCTAT
TGCTGTGCTGACCGGGAGCAGACGCCCCCGTTTCACCGGGTTGCCAGCCGCCGCCGAGCG
CTTTGAACGCCGCGACCGCCGCGCGTGCGGATTCGGCTTGCGCCTGAAGTCGCGCATCAG
AAGCCCGCAGCATACTTTCGTCGGCTTGCAGCACCTCTATCAGGCTAAGGGTGCCGTGCT
GATAGGCCGCAAACGCGGCATCCCGCGCCCGGCTGAGTGAATCAACCCCTTGCGTCAGCA
CGCGGGCCTGCTCCTCATTGTTAACCAGCGCCGAGAAGGCGTTTTCCACATCTTCGGTAG
CCCGCAATACCGCCAGCCGATAGGCCGCCAGCATCTCAGCCTCCTGGCCTTTGGCCTGGT
TGATCTGCGCATTGATGCGGCCAAAATCGAACAGCCGCCAGCGCAAACCGATCACACCGG
ACGATTGGCTGGCGCCGTTGCTAAACAAGTTGCCGCTGGATACCGTCGTCGCGCTGCCAA
GCAGCCCACTCAGGGAAAATTTGGGGTAATACTCTGCAACGGCGACACCAATACGCGCGT
TGGATGCGGCTAAGCGACGCTCAGCCACGATCAGGTCCGGTCGGCGCCGAAGCAGTTCGC
CCGGCGTGCCGGTCGCGGCGATTTGCGGCGCGGCGGGAATGGCGCTCGTCTCGGCAAGCA
CTGCCCGGTGCGTGCCCGGCGCTGACCCCAGCATCACATCCAGTGCGTTCATTGCTGTAT
CCAGCGCAGTTTGTAAAACGGGCACCGATGCCTGCACCTGCGCCAACGCGCCTTCGGCCT
GTCTTACCTGAAGCTCCGCCGCCAACCCTTTGTCATACAAGCGGTTGATGGTTGCGAGTA
ACTCCTGCTGCGTTTGCACTTGCCGCCGGGCGACATTCAGACGGGCCTGTAATCCACGAA
TCGTGATGTAGATGTCGGCGGTTTGTGCGGTTACCGCCAGACGTGTTGCCACCACTCCCG
CTTCAGACGCCTGATACTCGGCAAGAGCCGCTTCCCGCCCGCGGCGCAGGCCGCCGAACA
CATCCAGTTCCCAACTGGCACCGAGATTGGCCTCGTAAGAATTACCGTAGCGGTCGAAAC
CCGGCGTCGAATTCAATACTTTCCCCAACGGGGTTTCGACAGACTGGTAGGCACGGCCCG
CCTGACCGGAAATGTTGCCGGAAGGCAGCAGTGCGGCATTCGCCGCGCCAAGACCGGCGC
GGGCCTGCACCACGCGCGCGGAAGCCTGCGCAAGATCGAGATTCTGCTGCAACGCCTGCG
TGATAAATCGGGTTAATTGCGGATCGCCGAACCCCTCCCACCACGTCAGAAGCTCGGCAC
GGGCGGCAGCATGTCGTTGATTAACAGCCTCCTGACCAAGGTATTTTTCCTGCATTGACA
CAGCAGGCCGGGTGTAATCAGGGCCGACAGCACAACCGGCTAACAAACCAGCCACGGTAA
GGACGATAACGGGAGACTTGGGTAACATATTTTTCCACCATAGACATTGCACCGATTTGT
GACCATATTACAAATTGGTCACTCGTTGTCAATGAGAAGGTCAGGGGGTAAACTTCCCCC
TTGTGTATTACGTCAGGGGCAAATTGCAAACTATGAGTAAAGAAAACCCTTATCCCGTGT
CGAACCGGGGCCCGGCTGATCATGATGTACGGGATCAGATAGTGAGCGCCGCGACTGAGC
ACTTCAGACTTTATGGCTATGAAAAAACTACGGTTTCTGACCTCGCCAAATCCATCGGTT
TTTCCAAGGCCTACATCTACAAGTTCTTCTCATCCAAGCAGGTGATTGGCGAGATGATTT
GTGCCAACTGCCTGCGAGAGATCGAAGCAGAAGTTCGCGCCGCCGTTGAGGAGGCCGATC
AGCCGCCGGAAAAATTGCGACAAATGTTTAAGGCCGCCGTCGAAGCCAGCCTTCGTTTGT
TCTTCCATGACAGAAAGCTGTATGAAATTGCCGCCTCCTCCGCCAGCGAGCGCTGGCAGT
CGGCGATCGCCTATGAAGAACGCATCCAGACACTGCTGCATGATATTTTGCTGGAAGGCC
GACAGAGCGGGGATTTTGAACGAAAAACGCCGCTTGATGAAACGGCAGCTGCGATTTATC
TCGTCATGCGCCCTTATCTCAACCCACTGATATTGCAGCACAGTTTCGATTACGCCGATA
AGGCGCCGGCACAGCTGTCCAGCCTGATACTGCGTAGCTTATCGCCATAGTTCAGCAACG
AACATGAAATGGTGACTATTGACTAAATTGGTCACTTGATTGAAGATGGGTCTCCTGATT
AATCCGTCAAGGGGACTCTACATATGGCACGTCGCCGCCTCCTTTCATTTGCAGTCATCT
GCGCATTGCCGTTTGCCCTGGCCGCCTGCGGCGAAAAAACATCCTCCGACCCGCGAACGC
AGGCGCCACTGGTACGATCCTCAACGATACAGGGCTCAGAGGTTGAGTCACGGACGTTCA
CCGGAACGATCGCCGCCAGAATAGAGAGTGATTTAGGGTTCCGGGTCTCCGGCAAAGTGC
TGGAACGACTGGTCGATACGGGACAAGCGGTCAAACGTGGTCAGCCGTTGATGCGGCTTG
ACCCCATCGATCTGGAACTCGCCGCTCGCGCGCAGCAGGAAGCGGTAGCCGCCGCCCGTG
CGCGGGCGTTACAAACCGCAGAAGATGAGGCACGCTACCGCGGCCTGCGAGGAACCGGTG
CGATATCGTCATCCGCTTACGACCAGGTGAAAGCAGCGGCAGACGCAGCAAAAGCCCAGC
TCAGTGCGGCACAGGCCCAGGCCGACGTGGCCCGAAATGCCAGCCGCTATGCGGTATTAG
TCGCCGATGGTGATGGCATCGTGATGGAAACGCTGGCCGAACCGGGCCAGGTGGTCAGCG
CCGGGCAAACCGTGGTTCGCCTGGCTCAGGCCGGGCAGCGCGAAGCGATTATCCAGCTAC
CGGAAACGCTGCGCCCCGCGCTCGGTTCAACCGGGCTGGCAACACGCTTTGGTCAGGCAG
GCACCGGCAGTCCGGCCACCCTGCGACAACTCTCCAACACGGCAGACAAGCTGACGCGCA
CATTCGAGGCGCGCTATGTACTGCAAGGCGAGCTGGCCAATGCACCGCTGGGAACAACGG
TGATGATCCGTATCCCCGACCAGCAATCCGCTACGCAGGGAAGCCTGCAAGTGCCGCTGG
CCGCCTTGTTTGACGCCGGTAAAGGGCCGGGAGTGTGGGTGATTCACGGTGAACCGGCGA
CGGTAACCTGGCGCCCGGTCACCATTCAGAACATGAGCGACGACACGGCACGCGTCACCG
GCCAGATACAGCAAGGCGAGCAGATCGTCGCGCTCGGCGCACATCTGCTGCGCGAAGGCG
AACCGGTGCGGGTCGCTGACGTTGCCGCCACAACTGCTGCTGCGGGAGGTCGCCCGTGAG
TGAAAGCCGTTTCAATCTGTCGGCGCTTGCGGTACACGAACGCGCCATCACATTGTTCCT
GATTTTCCTGATCTCCGTCGCCGGTATCCTCGCGTTTTTTCAGCTCGGACGTGCGGAAGA
TCCGCCGTTTACCATCAAGCAGATGACGATCATCACCGCCTGGCCGGGAGCCACGGCGCA
GGAGATGCAGGATCAGGTCGCCGAACCGCTGGAAAAACGCCTGCAGGAGCTGCGTTGGTA
CGACCGCGCGGAAACCTACACCCGTCCCGGCCTGGCTGTCACCATGCTTTCTCTGCTTGA
CAGCGCGCCGCCTTCGGAGGTTAAGGAGGAGTTTTATCAGGCCCGTAAGAAGATGGGAGA
TGAAGCCAAAAAATTGCCTGCCGGCGTCATCGGCCCCCTCATCAACGACGAATATGCCGA
CGTGACGTTCGCGCTCTTTGCGCTCAAAGCCAAAGGCGAACCGCAGCGGCTGCTGGTGCG
GGATGCGGAAACGTTACGCCAGCAACTGCTGCACGTTCCGGGGGTGAAGAAGGTCAATAT
CATCGGGGAGCAGCCTGAGCGCATTTTCGTTTCGTTCTCCCACGACCGCCTGGCTACGCT
GGGCGTCACACCGCAGGATATCTTCGCCGCGCTCAATAACCAGAACGTACTGACCCCGGC
CGGCTCCATTGAGACCAAAGGGCCGCAGGTGTTTGTGCGCGTCGACGGCGCGTTCGATAA
CCTGGAGAAAATCCGCCAGACCCCTATCGTGGCGCAGGGACGGACGCTGAAGTTATCGGA
TGTGGCAACCGTCGAGCGCGGTTATGAAGACCCCTCGACCTTCATGGTCCGCAGCAACGG
TGAACCGGCGCTGTTGCTGGGCGTCGTGATGCGTGACGACTGGAACGGGCTTAAGCTCGG
CCAGGCGCTTGAAGCGGAAGTCACCAATATCAACGCAGCGCTTCCCCTGGGTATGACCCT
GAGCAAAGTGACCGACCAGGCCGTCAACATCAGTTCGGCGGTCGACGAGTTCATGGTCAA
ATTCTTCGTCGCCTTGCTGGTCGTGATGGCGGTGTGTTTTCTCAGCATGGGCTGGCGCGT
CGGTATCGTGGTCGCCGCGGCGGTTCCGCTGACGCTGGCGGCCGTGTTCGTCATCATGGC
CGCCAGCGGCAAGAACTTTGACCGCATCACGCTGGGTTCGCTGATTCTGGCGCTGGGCTT
GCTGGTGGATGACGCCATCATCGCCATCGAAATGATGGTGGTGAAAATGGAAGAAGGCTA
CAGCCGCATCAAAGCGTCGGCCTATGCCTGGAGCCACACGGCGGCCCCGATGCTTTCCGG
TACGCTGGTGACGGCCATCGGCTTCATGCCGAACGGGTTCGCCCGCTCCACCGCCGGTGA
ATACACCAGCAATATGTTCTGGATCGTCGGTATCGCGCTGATCGCTTCCTGGGTGGTGGC
GGTAGCGTTCACCCCTTATCTGGGGGTGAAAATGCTGCCGGATATCAAGAAGGTCGAGGG
CGGACACGACGCCATCTACAACACCCGTAACTACAACCGCTTTCGGCAGGTGCTGGGGCA
CGTGATTGCCCACAAGTGGCTCGTCGCCGGCACCGTTATCACACTGTTCGTGGTATCGGT
GCTTGGCATGGGAGTAGTCAAGCAGCAGTTCTTCCCGACGTCCGACCGGCCAGAAGTGCT
TGTGGAAGTGCAGATGCCGTACGGCACCTCGATTGAACAAACCAGCACCGCCACCGCGAA
AGTCGAAGCCTGGCTGGCGCAGCAGAAAGAAGCGCAGATCGTAACGTCCTACATCGGCCA
GGGTGCGCCGCGTTTCTTCCTGGCAATGTCGCCTGAATTGCCCGATCCGTCGTTCGCCAA
AATCGTGGTGCTGGCAGGTAACGATAAAGAGCGCGAAGCCCTCAAGTTCAGGTTGCGCGA
GGCGATAGCCGGCGGCTTAGCGCCGGAAGCGCAGGTGCGTGTCACTCAGATCGTGTTTGG
CCCGCCGTCGCCGTTCCCCGTCGCCTACCGCGTCATGGGGCCGGATCCGGACAAGCTGCG
CGCCATCGCCGATGAAGTCGGGACAGTGATGCGCGCCAGCCCGATGATGCGCACCGTCAA
TACGGATTGGGGACCGCGTGTTCCAACCTTGCACTTCACGCTCAACCAGGACCGTCTCCA
GGCGGTAGGGCTGACCACCAATTCGGTGTCCTTGCAACTGCAGTTCCTGCTGAGCGGAGT
ACCGATTACGGAGGTGCGTGAGGATATTCGTTCGGTGCAGGTCGTCGGCCGCGCGGCGGG
TGATATCCGCCTTGATCCCGCCAGGATCGCCGACTTTACGCTAGTCGGTTCCGCCGGGCA
GCGCATCCCGCTGTCTCAGGTGGGGTCGGTCGATGTACGCATGGAAGACCCGATCCTGCG
ACGCCGTGACCGCACGCCGACCATCACGGTTCGCGGCGACATCGGTGAAGGACTGCAACC
GCCGGACGTTTCCACCGCCATCATGACGCAGTTGCAACCGATCATCGACCATCTTCCGGC
AGGTTACCGGATCGAACAGGCCGGCTCGATCGAGGAATCCGCCAAGGCGACGAAAGCCAT
GCTGCCGCTTTTCCCGATCATGATCGCCCTCACACTGCTCATCATCATTCTGCAGGTGCG
TTCTATTGCGGCGATGGTCATGGTGTTCGCCACCAGTCCGCTGGGTTTGATCGGCGTGGT
GCCGACTCTGCTGCTGTTCCAGCAACCGTTCGGCATCAACGCGCTGGTTGGCCTGATTGC
CTTATCAGGGATCCTGATGCGCAACACGCTGATACTGATTGGGCAGATCCACCACAACGA
ACAGGAGGGACTGGATCCGTTCCGTGCAGTCGTCGAGGCCACCGTACAGCGAGCCCGACC
GGTGCTCCTGACGGCGCTGGCGGCAATTCTGGCGTTCATCCCGCTCACCCATTCGGTGTT
CTGGGGAACGCTGGCCTACACGCTGATTGGCGGCACGTTGGCCGGGACGATCCTGACGCT
GGTGTTCCTGCCGGCCATGTATTCCATCTGGTTCAAGATCAGAGCGGTCCGTCATGCATG
ATCTGTCTACTGACCATTAATTATCTGATTTGAGAGGACTTACCATGTCAAAACAAAAGG
TTGTAGTGGTTACCGGCGTATCGTCAGGCATAGGACGTGCCGTAGCAAAGAAATTTGCCA
GTCAGGGCTGTATGGTCTTCGGCACCGTGCGCAACATCAATACGGCGAATACCTTGCCCG
GTGTGGAACTGATCGAAATGGATGTGCGTGACGACGACGCCGTACAGCGCGGCATTCAGT
CTATCGTTGAGCGAGCTCAACGTATTGATGTGCTTATCAATAACGCGGGAACAGGCTTAG
TCGGCGCGGTGGAAGAGACGTCGACGGCGGAAGCCGCCGCCCTGTTCGATACCAACGTGT
TCAGTATTTTGCGCACGGTACAGGCGGTGCTGCCGCTCATGCGGGCGCAGGGTAGCGGGC
GGATCGTCAATGTCAGTTCGGTGCTCGGTTTCCTCCCGGCGCCGTACATGGGGCTGTACT
CCGCTTCCAAGCACGCGGTGGAAGGACTCACGGAAAGTCTGGATCACGAAGTACGCCAGT
TTGGTATCCGCGTCACGCTGGTGGAACCGTCTTTCACCCGAACCAATCTGGATATCAATG
CGCCGCAGACCAGCGCCAAACTCGACAGCTACGATCGCGAGCGGGAGAAGGCATCACACG
CCATCGTCAACAGCGTCAAAAATGCTCCCGACCCTGAAGGGGTGGCGGCCACGATTGTCG
ATGCCGCGCTGGGGCCATGGCAGATGCGCCGCACACCGTCAGGGCAAGCCTCTCTGTTAC
GTAAATTGCGCCGCTTTATGCCTGCCGGGCCGGTCGATTCCAGTTTACGCAAAACCTTCG
GGCTCAATTGAACATCTATTTAGCTTTCAAACCATCAACATTTTAGGGGGGAATACGCTA
TGAGTACGAGAAATGTTGTGCGTATTGTCGTGACAGGAACCGGTATCGTTGGGCCATTGG
GATGCGGTAGCGAAACCGTTTGGTCCCGCCTGCTGGCCGGACAATCGGGTATTCGAACGT
TACCTGCCGAGCTTACCGATGGCACAGGCACGTTGATCGGCGGACAGGTGCCAGACCGGG
AGGAAGATCCGCAGGCGGGCTATGACGCCGGGGAGATTATTGCGCCTAAAGAGCGTAAGA
AAATGGATCGTTTCATTGAGTTTGCGTTAATGGCTGCCAAAGAGGCGCTCACTCAGGCGG
GATGGAACCCAAGCGAAGAAGCCCAGCGACAGCGAACAGCCACGATTATTGCTTCTGGTA
TCGGTGGGTTCGGCGCCATCGCTGACGCGGTGCGCACCACCGATGAGCGGGGCCGCGTCG
GCTGTCGCCATTTAGCGCACCGTCCTTTCTCGCCAACATGGCGGCGGGCCATGTCTCTAT
CGCACATGGCTTCAAAGGGCCGCTGGGCGCGCCGGTAACAGCCTGCGCTGCGGGTGTGCA
GGCTATCGGCGATGCGGCACGGCTGATACGAAGCGGTGAAGCGGACATCGCCTTATGTGG
TGGGACTGAGGCGGCGCTGCACCGTGTCTCACTCGGATGCTTTGCGGCGGCTCGGGCGCT
ATCAACCGCATTCAACGATCGCCCTCAGGAAGCATCGCGCCCCTTTGACAGGGATCGGGA
TGGTTTTGTGATGGCCGAAGGCGCAGGCCTGCTGGTCATCGAGTCCCTCGACCATGCACT
GGCGCGAGGCGCTCGCCCGCTGGCGGAGCTGGTAGGTTACGGCACCAGTGCCGATGCTTA
CCATCTGACAGCAGGCCCGGAAGATGGCAACGGCGCTCAGTACGCGATGCAGCAAGCACT
ACGACAAGCTGGCATCGCCCCCGGTGATGTTCAGCACATCAACGCCCATGCCACCTCCAC
TCCAGTCGGCGATCGAGGAGAGCTGAGCGCGATTCGGGCTGTGTTCGGAAGCGAGTCCAG
GGTTGCTATTACGTCGACCAAATCCAGTACCGGCCATTTACTGGGGGCTGCCGGTGGCAT
CGAAGCCATCTTCACCGTTCTGGCGCTGCGCGATCAAATTGTTCCCCCCACTCTCAACCT
TACCCATCCCGATGCGTTAGCCAGCGGCCTTAACCTGGTGGCGACATCCGCACGGAAAAT
GCCGATTCAGTACGCCTTGTCGAATGGGTTTGGGTTTGGCGGGGTGAACGCCAGCGTGCT
GCTTCGTCGCTGGGAAACGGATTGAGAAAAGACTGTCGGGACCGGCTCTCACCAGGCGGA
GTGCTGCAATAACGCAGCCCCGCCAGCTAACGTCTGGAATTCCTGAAGGAATTGGGCCCG
GCAGAGGTAATTCCAAGCGCATCGGTAGGTACTGTGGTGTTTAACGAGATGGAGGCTGAA
GAATGGCGCAACGCTATCGATATTCGGACCCCTTATTCACTGGATTTTATATAGTCTATA
AACGCTCTTAATGGGGGAGGGACAAAGCGGCGGCCCGAGTAGTAAAGGTATAACCCGGAA
AAGGGTTTCCACCAGTCAGCCAGTACCGGCTCCAGCCGTCCATTTTCGAAGTATGGTTCA
AGCCAGTCTTCGAATAAATGAATAATCCCCACCCCTTCAAGGGCTGCGTTAACAGCAAGG
TCCGTTGCGCCGCCCGCCCTTACCGTTAGACGATTCTTTGGGGTAACGCAAATCACCTCG
CCATCGCGTTCAAACTCCCAGGGGCTGGCCAGGGCACCATTTGCAAAGCGGTTCAAAATG
CAAGCGTGTTTTTCGATGTCCCGGGGATGAGAAAGCCGTCCGTAGCGGTCTAAATATTCC
TGTGATGCCGCCGTTGCATTGCGCTGGAATCTCGGACCAATGGGGACGGCAATCATGTCC
TGGTCAAGTTTATCGTCATGGCGGATCCCGGCATCATTTCGTAGAGATAGCACATCAACA
ATATTATCCTCAGCGTCAATTTCTACGCGTATATCAGGGAATTTCTTCATAAAGCCGGGC
AGGATCTTAGGTAATACCAGTCGGGCTGCACTCACCGGTACATTAAGCCGTAAAGTCCCT
GGTAGATTTTCTCGAAATACTTCCACGACACCAAGAGCCGTTTCAATTTCATCAAGGGCG
GGTCCCAGCCTGGTCATCAGTAACAACCCAGCTTCAGTGGGTGTGACACTCCGGGTCGTA
CGATGAAGCAGACGAACACCGAGCTGAGTTTCAAGTCTACGGACTGCACCGCTCAGGGTT
GAGGCGCTCAGTTCGCCGGATCGAGCCGCATCCCGAAATCCTCCTGCGCGTACAACGGAC
ACAAACATGCTGATATCTCTGAGGTTGTTACTCATTGTTCGATTTTCCGTACATGCCGTG
CAAAAAGCTGATGTTATATATCAGTGTATTCGGTTGTAAAGTAGAAGGCATACGACAAAT
ATTCAGGAGACCACCAGTATGCAGTCGATAGAATCATTCCAACAATTCCTTGTAGGTGAT
CGTCAGGTAAACCGAATTGGCTATGGCGCCATGCAACTCGCGGGGCCGGGTGTTTTTGGG
CCACCACGTGATCATGAATCCGCTCTCGCTGTTCTCAGAGCGGCCGTATCTGCTGGCGTT
AATCATATTGATACGAGTGATTTTTACGGACCTTTTGTGACGAACAGGTTGATCCGGGAG
GCTCTGGCCCCCTACAGCAATGAATTAGTTATTGTCACAAAAGTTGGTGCTCTGCGCGGT
GAGGATGGTTCATGGAACTCAGCCCTTAAACCGCACCAGCTGCGGGCCGCTGTCGAAAGT
AACCTGACAAATTTAGGTCTTGATCGGTTAGAAGTGGTAAATCTTCGCATTCATCCTTCC
GAACAGGAACGGGGGAATTATTCCGTTGCAGAAAGCTTTGGTGCCCTGGAAGCGATGCAG
CGTGAGGGCCTAATCCGACACCTCGGGTTGAGTAATGCGACTGCTGCTCAGATCAATGAA
GCCAGAGATATTGCTCCGGTTGTCTGTGTTCAAAATGAATATAATCTTGCACACCGGAAT
GATGATCCCCTTATTGACAGCCTGGCCAAAGACGGCATTGCGTATGTGCCTTATTTCCCT
CTGGGTGGGTTCAACCCGTTACAGTCTGCAAGTCTATCGGATGTCGCCACACGTGTTGGT
GCAACACCTATGCAGGTTGCCCTTGCCTGGTTACTGCAACGCTCACCGAATATTCTGCTG
ATCCCGGGGACGTCATCGGTTACACATCTTAAAGAAAATCTTGAGGTATCCTCGCTGACC
CTTCCCGAAGATGCTATTGCAGAGCTTAATAATATTGGGGCATTACCTCAGGAACACTCT
TAATTATCATGGTGTAAATGAGTTTAAATATTTGGTACTTATCATAATCATTTCTTAATG
GTTTTTACTTAAAAAACAAAAGGCATATTTTATTACATCCATTGCAGGGTGCGGGAATAT
GTTTTTCATCGATAATTAACTTAAGGCATCAAAATATTTAAAAAGATATTTGATGTCAAA
TATATAGTGGTGAGGTTAAAAAATGAAAGCTGTTTTGCTGAATGGTAGCGGTGAGCCGAA
GAATGTTCTGAGCCTGAATGAAATAAATGATCTGACTGCTCCGAAATACGGAGAGGCAAT
CGTACGGATTAATAAACGCATTATACATCCAGCAGATTATCAAACCATCCGTGGATTTCT
TCCGGCCGAGGTATTCACTCATGCCGGGGTGCCGGGTATTGATGGCGTTGGTATTGTTGA
GGCCATTAATTCAGATGATGAGCATTCAGCGGCTATTCGCGTAGGAACCAGGGTTATTAT
TTATCACACGAGAGGTACATGGGCTGAACGCGTATTGGTCCCTGTCTCCTCATTGATGCC
GGTACCTGACGACATCGATGATTCGGTTGCATGCCAGCTTGCTACCAATGGTATTACTGG
GTTGATGCTCCTGAATGCCGCAGAACAATCCGCCAATGAATCAACAGAGAAAGCAACGCT
GCTAGTGACTGCTGCAGGCTCCGGTGTAGCCCAGAATATTATCGCGCTTGCCATTGCCAG
GGGGCACCGGGTTATAGGTCTGGTCCGTCGTCATATGGATGCGACAGTATTAAATGAGCG
ATTCCAGAATGCGGATATTATTGGTACCGATCATGACGACTGGCAAAATACGGTAAAAAG
ACTCTCTACTAACCCCCCTGAGGTCGCTATTGATCCTATTGGTGGCAGTATGGCTTCCGC
CTTGCTTGGCCTGCTGCCGCCAGGTGGAACGCTCATTACGTATGGCGCACTGGACCCACA
GCCGGTACAGATTTATACCGGTTTCCTTACCTCGCTCGAGCTGACCATTAGAGGCTGTTC
CGCTATAGGATGGGCTACACGCACATCAGCAGAGCAGCGCGCCGCTGATTTCAATACACT
CTTCGATCTTGTGAGGAGAACTCCTCAGATATTTGAGAATACGAATGAATACCCATTAGC
AATGGTGGTTGATGCTATTGCAGCTGCAGAGTCAAGTCCGCGGCGGGGAGCTACTATATT
AGTGGCTGATAATTGAATAAGTCAGTAATGCTTATATCAAGTAATTTGTGATAATGGCGG
GGGTTATGTTTAAACTGACAATACCCTCGCACTTTAAGTGGCGATTGGGTTAATCAATGA
CAAAGCACTCTGGATCAATATCTTGGTTTCATAAAATCACAAGGCTAGTAAGTTTGTTCT
ATTCTGTGGGTACACCTAAGGTAGATGCCAGGTGTTAAATGTTATATTTTCAGGAGGCAT
GTATGAAATTTCATGATGATATAGTGATGGATCTAAAGAAATGGATTGCAAGTAACCTCT
CTGAGAAAATAGTTATTGACGTTATAAGTGAACGTTCTGGGTATTCTAAATGGTATGTGC
AGCGGTTATTCAGAAAGGTAACAGGTATTACTTTAGCCACGTATGTCAGACAACAGCGAT
TGTCTAAAGCTTCCTGTGAATTAATAAATACAAACCATACTATTGCATATATTGCATTGC
AGAATGGCTTCGCGGATCAACAAACATTTCACCGTGTTTTCGCCCGGTATTACAAGCAAG
CGCCATCCAAATGGCGTAAGAATCAGTCTGCTGGTCGCGGATAATGATTTCTGGAACTTC
ATTGCACTCTTAATTCACTGAAGATGATTCTTTCACAATTTTCCATGAACAGTTATGTGA
ATGAGAAAATCCTGCCAGACGGACTTTATTGATAAAGAATTACATCAATATGTCAGCACT
TGTTATCTTCACATTGATCTTCCCCGGCAATAGTGGACACACGACTAAGTGAGTAAACTC
TCAAGCAAGAGGGGACTCACATGACAAAGCCCGCATCAATCAATAAGAAGCCCCGTGAAT
AGCTCTCGCCGGAATTCCGTGATGAAGCTCTGAAACTGGCAGAGCGTATCGGTGTGGCCG
CCGCCCGTCAGCTCAGCTTTCAGGAATCGCAACCCTATGCCTGGCGCAGCAAAAAGCAAC
AGCAAACAGCGTCCTCAGAACGCGAAAATGAACTCGCTGCTGAACCGGCTGAGGAACTGA
CCGTCCTCCCAAAGGCCGCGACATACTTTGTTAAGCGCCTGAAATGGAGTATGTCTTTAT
CGAAAAACACCGGGCAGAGTTCAGTATCAACGCCATGTGTCATGTGCTTCAGATTGTCTG
CAGCGGCTGGTAGGTCTGGCAAAACAGCGCTATGGCGCGCCGCGTCTGACGAATGAACTC
CATGCGCAAGGATTGCCATTTAATATCAAAATGGTTGCTGACAGCCTGCGCCGTCAGGGA
CTGCGGGCCAAAGCGGCACGGAAGTTTAGTCCGGTCAGCTACCGTGAGCACGGCATGCCG
GTGTCAGAGAATCTGCTGAAGCAGGATTTTGCGCTAGCGACCCAAATCAAAAGGTAGATA
CCGTCAGGTACAGGCCTTGCGAGTCAGTGAGCTTGTAAGATTTTGCGAGAGGTTTCGCGG
ATCGGACTTTGCTGTCAGTTAACATATGAGGGTCACTCCCGTTCATCGAACTGAATGACC
CGCAATCTGACCCACAAATTCCCCGATACGAAGGGATAAATCAAAACGCATCGGAAAAGA
TTTTCACGCCAACTTATTGAATCGTAACAACATAGGGATTGATAAGGAAGCATAAAAAAG
GAAAGGTGGTGCCCGGACTCGGAATCGAACCAAGGACACGGGGATTTTCAATCCCCTGCT
CTACCGACTGAGCTATCCGGGCAACGGGGCGCATTAAACCGTATATCGTGGGGAGCGTCA
ACGAGTTTCTGCCATAATCGCTGCGGTTGGTCTATTTTCAGTCAGCTATCCCCATTGGTA
GTGGGTTTCCGGCGTGCCGGAACGTTCCCGCAATGACACGGCAGGCCAGACGGCGCGCGG
CATTGCGTCGATAAATACTGTCACATTCGTTTTCTTGAATTCGGCGAAAAATAATGCCAC
TATTGCGCGGTTTTTAACTTACCTTTCACTTGCGGTTATTAGAGGGTTGCGGATATGTCG
GATTCAATGCTCATGGTACAGATGCCGTGCGCCGGATCTCTGCTGCTGTCGCCGCATCCT
GAACGCACTGCGTTAACCCCGTCCCTGTTTTCCCGATTATCCCTCGCCACCATGCGGTGA
GGCGTGCTGACGCTCCCTGTTAGGCATGATTAAAAATAGAGCCGGTCTCTGATTTTACTG
ATGTCTATCGGACGGTGCTGGTCCCAGATGATGTGATGTTTGCCTGCGCTACTGGTGCGG
GTCATACGTTTGTCGCTGTTGGCTGGCATGCTGTTCGTCGTTTTGGGCAGTAGTTGATCG
GGTGCGTTACGCTTAAATCGTGGCGTTATCCCTGTGAGGTGTCTTTCAGACACGTACACT
CATTCTTAACCGTTTGGGTTTGGTTACATGAAACAGTTAAAAATTGCGGCTAATGCGGCG
GTTGCCTCCCGTCTAATCACCCTGCGTCCGGTTGTGGCGCTCAGTCAAACCGATTTTACC
GACATCGCGGCCGTCGTGGTATCGGTTGAGGAGGCGCGCAGCGGCATCCTGTCGGTGATG
CATCACTCCGGCTTCGGTATTCCGGCATTTGTAGTACGAGAATCCTGGCATAACGGTCAG
GAAACGCTGCCGCCGAACAGCGAATGGCTGTGTCTGGATAAAACCGGGGAGCACGCGCTC
CAACTGGAAAAAGTGGCGGCGGAGTATCAGGCCCGGCTGTTGCCGCCATTCTTCGACACG
CTGTCCAAGTATGTCGGTATGCGCAACACCACCTTTGCTTGCCCTGGTCATCAGGGCGGG
GCGTTTTTTCGCAAGCATCCGGCGGGGCGCCAGTTTTTCGATTTTTACGGCGAAAACCTG
TTCCGGTCCGATATCTGTAATGCGGATGTGAAACTGGGCGACCTGCTGATTCATGAAGGC
GCGGCCAAAAAGGCGCAGAAATTCGCGGCCACCGTGTTCAACGCCGACAAAACCTACTTT
GTGCTGAACGGCACCTCGGCAGCCAACAAAGTGGTGACTAACGCTTTGCTGACGCGCGGC
GATCTGGTGTTGTTCGACCGCAATAACCACAAATCTAATCATCATGGCGCGCTGATTCAG
GCCGGTGCGACGCCGGTTTATCTGGAAACCGCCCGTAACCCGTTCGGTTTTATCGGTGGG
GTGGATGCGCACTGTTTTAACGAAGGTTACCTGCGTGAGCTGGTGCGTGAAGTCGCGCCG
GAGCGCGCTGACGAAGCCCGGCCGTTCCGTCTGGCGGTGATCCAACTGGGCACCTATGAC
GGCACTATTTATAACGCCCGGCAGGTGGTGGACAGCATCGGTCATCTGTGCGACTACATC
CTGTTCGACTCCGCCTGGGTGGGATACGAGCAGTTCATCCCGATGATGGAGCAGTGCTCG
CCGTTGTTGCTGGACCTGAACGAGAACGACCCGGGGATTTTCGTCACCCAGTCGGTGCAT
AAGCAGCAAGCCGGTTTCTCGCAAACCTCGCAAATTCACAAGAAAGACAACCATATTCGC
GGGCAGAAGCGCTTTTGCCCGCACAAGCGCCTTAACAATGCGTTCATGTTACACGCGTCC
ACCAGCCCGTTTTATCCGCTATTCGCCGCGCTGGACGTCAACGCCAAAATGCACGAAGGA
CCGAGCGGCCGCCGGCTGTGGATGGAGTGCGTCAGGCTGGGGATCGAAGCGCGTAAGCAA
CTGCTGGAACGCTGCTCGCTGATCAAACCGTTTGTGCCACCGACGGTAGGCGGCATGCGC
TGGCAGGACCACGACACCGAGGTGATGGCGCAGGACGTGCGCTTCTTCAACTTCGAGCCG
CGCGACAACTGGCACGCCTTTGAAGGCTATGCACAGGAACAGTATTTTGTCGATCCGTGC
AAACTGCTGCTGACTACGCCGGGGATTGACGCGGTGACCGGCGCTTATACCGAGTTTGGT
ATTCCGGCGACCATTCTCGCCAACTACCTGCGCGAACACGGCATCATTCCGGAAAAATGC
GATCTTAACTCGATTCTGTTCCTGCTGACCCCGGCTGAGGACAGCGTGAAGATGGAGCGT
CTGGTGGCGGCGCTGGTGCAGTTCGAGCAACTGATCGAGCAGGACGCGCCGTTAAGCGAA
GTCTTGCCGAACCTGTATCACAAATATGAGCAGCGCTATGCCGGCTATACCTTGCGCCGC
CTGTGTCAGGAAATGCACGATTTTTACGTCAGCCACGATGTGAAGCGGCTGCAAAAAGAG
ATGTTCCGCAAAGCCTCTTTCCCGCAGGCGGTGGTCTTGCCGCAGGATGCTCACACCGCT
TATATCCGCGGCGAGGTGGACCTGGTGCCGCTAGCCGAAGCGGAAGGGCGCATTGCGGCG
GAAGGGGCGTTGCCTTACCCGCCGGGCGTGCTGTGCGTGGTGCCGGGAGAAGTCTGGGGC
GGGGCGGTGCTGCGTTACTTCCAGGCGCTGGAAGCGGGCATCAACCTGATGCCGGGTTTT
GCGCCTGAATTGCAGGGCGTCTACAGCGTGGCGCAGGAAGACGGCAGCAAACGCCTGTGC
GCGAATGTGATTGCTCGCTAACTGGCTTGTTTCCGCATCCACCAAAGAGAAAACCGGGGG
AAACCCCGGTTTTTTTATCGTTATCGAGTATTAGCCCACCGCTTTCTCGTGTTCCGCTTT
CAGCCGGTTGACCTCTTCTTTTTGTTTCCGCAGTCCATACCAGCCGGCAACCAGCAGGAT
CGCCAGCACCGGGATGGTGGCGATAGTCCAGGTGCCGTTTGGATAATCCAGCGCCATCAG
CACCAGCACACTGAGCAGAAACGCCAGCGTTAACCAGGAGGAGAACGGCGCCAGCGGCAT
ACGGAAGGCGACCGGGCTGGCTTTGCCCTGATTGATGGCCTGACGCAGCTTCATCTGGCA
GATGATAATGAACGCCCAGGAAGTGATGATGCCGAGCGAGGCCACGTTCAGCACGATTTC
AAACACCTGCGATGGCACGATGTAATTCAGGAACACCCCGATAATGTGGATGCAGACGGT
GACCAGAATCCCGGCGTAAGGCACCGACTGCGCGCTCATGTTGCCGAGGAATCTCGGCGC
GGAACCGCCCTGAGACAGCGAACGCAGGATGCGGCCGGTGGAGTACAGCCCGGAGTTGAG
GCTGGAGAGCGCCGCCGACAGCACCACAATGTTCATGATGGTGCCGATATAAGGCACGCC
CAGCTTGCTGAAGAAGGTGACGAACGGGCTTTGCCCGGCCTGATAGGCATTCCACGGCAG
CAGGCACACCAGCAGGATGATCGACCCGACGTAGAACAGGCCGATACGCCAGATGACGCT
GTTGACCGCTTTGGGCAGCGTTTTTTCCGGGTCTTTACACTCGCCGGCGGCGGTGCCGAT
CAGCTCAACGCCGGCAAACGCGAAGATAACCCCCTGTACCAATACCAGCGCCGGCAACAG
GCCGTGCGGGAACAGTCCGCCGCTATCGGTAATCAGGTGCAGCCCCGGCACGTTGCCGTC
CAGCGTTTTGCCGGTGCCAAGGAAAATGGTGCCAACTACCAGGAACAGGGAAATGGCGGC
GACCTTGATCAGTGCGAACCAAAACTCCATCTCGGCGAACCACTTCACGCCAATCATGTT
CATGGTGGTGACAATCGCCAGCGCGCCGAGTGCGAACATCCATTGAGGAACCTCGGCAAA
GGTGCCCCAGTAGTGCATGTAGAGCGCGACCGCGGTGATATCGACGATGCCGGTCATCGC
CCAGTTGAGGAAGTACATCCAGCCGGCGACATAAGAGGCTTTTTCGCCCAGAAATTCGCG
GGCGTAGGAGACAAAGCTGCCGCTGGACGGACGGTGTACGATCAGTTCGCCCAGCGCCCG
CAGAATGAAGAAAGAGAAGATGCCGCACACCAGATAAACCAGCGCCAGCGCCGGGCCGGC
CATCTGCAGTCGTGCGCCTGCGCCCAGAAATAAACCGGTGCCAATCGAACCGCCGATGGC
GATCATCTGCACCTGACGGTTACCCATGCTTTTGTGGTAACCCGTTTCATGTGAATCGAG
CCAGCGTCGTTTGGCGTGGTATTCGGTCTCGTTTTTATGTTGATTCATTGCCCGTTTGAT
TCCCTTGTCTGTCATTCAGGAGAATGAAATTGGCTGTTGTGTCACAGCCTGACTCATCGA
GTGGATTGCGTTTTTCTGGCCTGCGGCCGTGCCGGGTTCCCTGCTGGCGTCGGGCCGAAA
ACGTCAGCGATGCTACCGTTTCCTGACCTGAGAGGCAAAAATTCCCTGCGCTAATTTGGT
GGGTTTGTTTTGTTTGTGTGCTTGGTTTTTTATCTTTATCAATTGATAAAACTGTTTAAT
TTCAATTAGACAGTTTTTCAGGCTATCAAATGGCTTTTAAGATAGTGTTTGCTTATGACT
GTAACCAATCGTTTGCACTGGTTATTTGTTAACCATTGCTAATGTGGTTGTTGGGATGGC
GGTGCCCTGTGGTAAACAGGAACACCGCTTGTTCGGGGCGTGCGAGTCGTCAGCGACTGT
AACCGCGATAATTTTTCTGCGCGGAGCTGACCTTGTACAGATAATGTCGCGATTCAGCGG
ACGGATGGCGCGTCGTCAGGGTCTGGTAGACCTCGCCGGGCGACATGTTATTGATGCGGC
CGAACGCCGTGTCCTTATCGCTGGAGAAGACTCTAAGCACACTGCCCGCGCCGCCGTTAT
AGGCGGTGATGATGGCGTAGCGCTGCGACGTTGGGTCCTGAATGCCCGACAGGTAGACAT
TTTTCAGCATCGACAGATAAGCGGTACCGGTGTCGATGTTGTTCTCCGGGTCAAACAGGT
AGCTGCGGCTCGGTTGTCCCCATTTGCCCTTCATTTTGAACACGTCGCGGCCGGCGCTGT
GCTGCACCACCTGCATCAACCCCAGCGCGTCGGAACGGCTGACCGCGTAGGGGTTGAAAC
TGGATTCGGTCTGCATGATGGCCAGGATCAGCGAGGCGTCGATACCGTAGCGTTCGGAGG
CCTGACGCACCATCGGCAGGTATTTGTGCGCCCGTTTATCCAGATGGTTCGGCACCAGTT
GAATCGTGACCGACCAGATCACGCGCATGCCGGCGGTGCGGCGCTGCAGCTTATTCTGGA
TCAGATAATCGGCGAAATTGCCGGCGCGGCCTTCCCAGCGAATCGGCTGGCCGGTGTTAT
CCAGCACCTGACCGTACAGCAACGGTTCGCGGCTGATCTGGATATCGTTGGCGTCGGAAT
AGAGGTCGGTGTTGCTGGCGTTATCGCCCATCAGCAAGGTGGTGATGATCGCCTGACGCA
GGCTGGCCTCATAATTAGTAGAAGAAATGGTTTCGATGGTGATGGTACCGGCGTCGAAGT
TGACGTGACTACGCGTCATATATTGGTCGGAGTATTTGACGTAGTCTTTGGGGCCGGCGA
TCAGAACCTCGTTCAATCCCCAAATGTTTTCGATGTTGTTGGCGAATTGCCCCATCAAAA
TGTCGAAGGCGTTGGTGTCTTTGATAAAAGCCTCGTTGTTCTCGCCTCCTTTTTTGCTGG
AGCAGGAAATCAACAACGGGGCAACAAGCAGCAAAGCAAACAGTTTCTTCATCGTATCAA
GCCGTACGGGATCAGGAACGCGTCAGGGCCTGCCGGCCCCTGTCATTTAATGTTGCGGCG
GGGTGTAACCGTCGATATGCACGTCCTTGCCTTCGAACAGGAACTGCACCATCTCCTGCT
CCAGCAGCTTGCGATGCTCCACATTCATCATGTTGAGCTTTTTCTCGTTGATCAGCATGG
TTTGCTTGGTCTGCCACTGGGACCAGGCTTCCTTTGAAATGTCGTTATAGATGCGTTTGC
CCAGCTCGCCAGGGTAGAGCTGGAAGTCGAGCCCTTCGGCGTCGCGGTGTAAAAAGGTAC
AGAAAATGGTTCTGCTCATGCTTATTCCTCATTATGTGCACAGGCGTCAGCGAAGACCGA
TTGCGGCTGAGCCAGCTGGCGTAACAACCGTTCTACCGGGGCGGCGAGCCCTACGGACGG
CGGCTGCGCTAAGTTATACCAGAGACCGATACCTTCATCCATGCAGGAACCTTGGTCGGA
ATATTCCAGCCACATCGGCACGATGTCCAGGTGGAAGTGGCTGAAGGTATGACGAAAAGC
AATGCCCTGACGTAGCGCTTGCCGCCGGATGCCGCGCTGGTCGAGCCATTGCGTCAGTTC
ATCCGGGCTGGGGAATTGCGGGAAGCAATACAGGCCGCCCCACAGGCCGACCGCCGGGCG
CTGTTCCAGCCAGACCGTTTGCTCGTTTTGCAACAACAGGAACCAGGCGGTTTTTTCCGG
CAGCGTCTGTTTGGGTTTTTTGCCGGGATACTCGGCCCAACTATGATTGGCGTAAGCGAT
GCAACCGTTGCTGAGCGGGCACAGTTCGCATTTTGGGCGGCTGCGGGTGCAGACCATCGC
ACCCAGGTCCATCATCGCCTGATTGAATTTTTCGACGCCGCGCGCGGGCGTGACGGTTTC
GCTCAGCGTCCACAGCCGCTTCTCGACCTCTTTTTTCCCCGGCCAGCCGGCTACGGCGTA
GCAGCGCGCCAGCACCCGTTTGACGTTGCCGTCCAGAATCGGGTAGTGCTGACCGAGCGA
CAGCGAGAGAATAGCGCCGGCGGTGGAGCGGCCCACGCCGGGCAGGTCGACGATGTCGTC
AAAATGGGTTGGAAACTCGCCGCCGTGGCGGTCGACGATGGTCTGCGCCGCTTTGTGCAG
ATTGCGGGCGCGGGCGTAATAACCAAGTCCGGTCCACAGATGCAGCACTTCATCCAACGG
CGCCGCCGCCAGTTCGGCTACTGTAGGAAAACGCGCCATAAACCGTTCAAAATAAGGAAT
GACGGTGGTCACCTGGGTCTGTTGCAGCATCACTTCCGACAGCCAGACTTTATAGGGCGT
TTTTTCGAGTTGCCATGGCAGGGTTTTACGGCCGTAGCGCTCGTACCACTCCAGTACCTG
TTGCGCGAACTGTTGCGCTTGCATCATAGAGGCGTCGTCATCCGGCTGGTAAAAATTTGA
CAGCGATTGCAGCACAGAGTGAATGTACTGTAAACCGGAACTTTCCGCCTCCGGCTACTT
GCTAAACAACCGTATCCTTGGATAATGCGCGTTTTCCCAACCCAATCAGACTTACAGAAC
GCATTATGATCAATAACGTCATCTCTCCGGAATTTGATGAAAACGGACGCCCGCTGCGCA
GAATCCGCAGTTTTGTGCGCCGCCAGGGCCGCCTGACCAAAGGACAGCAACAGGCGCTGG
ATGATTTTTGGCCGGTGAAGGGCGTGGAGTATCAGAATGAGGCGCTGGATTTCGCCCAGC
TATTCGGACGCGACGCGCCAGTGGTGCTGGAGATCGGTTTTGGGATGGGGGCGTCTTTGG
TTACGATGGCGCAGCAGCACCCGGAGCAGAATTTTATCGGTATAGAAGTGCATGTGCCCG
GCGTGGGGGCTTGTCTGAGCGCGGCGCAGGAAGCGGGCGTCGACAACCTGCGGGTGATGT
GCCATGACGCGGTGGAAGTGCTGGAACGCATGATCCCCGATGGTTCGCTTGCCATGGTGC
AGTTGTTTTTCCCCGATCCGTGGCACAAGGCGCGCCATAATAAACGCCGTATCGTTCAGG
CGCCTTTTGCCGAGCTGGTACGCAGCAAGCTGGCGATCGGCGGCGTGTTCCATATGGCGA
CCGACTGGGAACCTTATGCGCAACATATGCTCGAAGTGATGAGTTCGCTCGCAGGTTATC
GCAACCTGTCGGACCATAATGATTATGTGCCGCGCCCGGCGTCGCGGCCATTGACTAAAT
TTGAGGCCCGCGGCCAACGGCTGGGGCATGGTGTCTGGGATCTGATGTTTGAGAGGAATC
AATAATGGCTAAGAATCGGAGTCGTCGTTTACGTAAAAAGCTGCACATCGATGAATTTCA
GGAATTCGGCTTCTCGGTAAGCTGGCGTTTCCCGCAGGGGACCAGCGTAGAAGCGATCGA
TCGCTCGCTGGATCTGTTCGTCGATGAAGTCGTCGAGCCGAATGGGTTGGCGTTCGAAGG
CAGCGGTTATCTGCAGTGGGAAGGGCTGGTGTGCCTGCAGAAACTGGGTAATTGCACCGA
TGAACATCGCGAGCTGGTACGCAAATGGCTGGATGCGAACCAGATGACGGACGTGACTGT
CAGCGATCTGTTTGACATCTGGTGGGACCTGCCCGCCAACCTCGGTTAAACCGCGCGTTC
TTCGTCATCACTGGCGATTGCCGCCGGTGATGACGACTGTCGGTCTTGGCGGCCGGTCGT
TCCGGCTGGCGTCGGGCGCTGTTTTTTCAGGAGTCTTTATGTTGCGTAAAATGACCTTGG
GTGCATTGATGTTACTGGCCTGGCAAGCGCAGGCGGCCTATCAGTGCAATGTTCAACCTC
AGGACGACATCATCATCAGCCCGCAGAGTGTGAAAGTGGTCGGCGCCAGCGGCAATCTGC
AGATTTCGCCGCAAGGCGACATGCTGAGTAACGGCAGCGCGCTGAACCTCAATGCCGGGC
AACGTCAGCAGGCCAAAGCGTACCAGTCTGAACTGCGTCAGCAACTGCCGTGGATTGACG
AAGGCGCAAAGCAGCATCTGGAGAAGGCTCGTCAGGCGCTGGACACGGTGATTGTGCAAC
AGTTGGGCAGCGACAGTAATGTGCGCAACCGTCTCGGTACGCTGGACGAACAGTTAAAGC
AGCAGATGAACCGGATTATCGAACACCGTAGCGATGGCCTGACCTTTCATCATCAGGCGA
TTAAACAGGTTGAGCAGGACGGGCGGCAGATTGTCGAACGCAGTCTGGGCGGCGTCTTGC
AGGATAGCCTCAACGAAATGGGCGTCAAACAGATGGGTAGCGGTGGCGGCGGTAATCCGC
TGCAGGCGATGATGGGTAATCTGGGCGGCCTGCAGAAAGCGATCCAGACCGAGTGGAACA
ATCAGGAAATGGATTTTCAGCGTTTTGGCCACGATGTCTGCAATCGGGTGACGGCGCTGG
AAAATCAACGCCAGATGTTAGTGCAGTCAATTAAATAGCCTGTCTTTTACAAGGGTAAGC
GCCCTACGCGGCGTCTGCCCTTGATCCTCACACGATCTTTTCATCAAAACCAAGCCCGCC
GGCTGTGGGACATATCCGTCGAGATGACCGGGATTGACCCCGGTTTGCCGCCGGTTACAG
AGAAATGATGCGGTTATTGTCTGGGCGTGCGGCGATGGTGATAGAGAACGGGGCAAGGCT
GAAAATGCCATCTTCGCTGAAACCGAAGACTATTCCGACAGGCTATCCCGACAGGCTATT
TTATTTGCCATTTTGAATCAGATTAGTGACGGATTCCTTTCTATTCAAATAGATGTTCAT
GTTATTTTTTTCTCAAATCGCCTGTGCCAATACCACCTGTTGGCTCAGGCGACTTGTATT
AATGAATTGCATTTTTTATAAATTACTTTTTCTCTCTGTCCCTTAATGTTTCCCTATTTT
TCTACTTATTTCCTTGTGGTTATTTTTCATCATATTGTCAATGAAAATGCTTGTTTTGTT
CATTTTCATCGTGTAAAGATATCGTTAAGGATCTGATTTTTTGTAATTGAAAATAACACG
ATCCTAAATCAATGGAATACGTTTGACGAAAAGGGATGACAAAAAGGGATGATAGTAAAT
GGCATTAGATTATTGCCGTAAAAATAGTATTTTCATAAATATGATGGTAACGCGCGAATT
TTTTATTTTGGCGAAAATCATCAATTTTATTTCTTTATTTAGTGCTGGCATTTCGAATGT
ATATCTAAATAATTTGGGTTACAGAAACGTTACTGGTAATAGCTCTTATGGGCGAAATCC
TACCGTCAACACACCTGCGACGCGAAGTATGATGAATATATTGGATAAAGCAGCACTCCC
GCACAGCAGATAAAACGAACCCTCAATACTTGATTGCCGGATCACGCGATCCGTTTATTG
AGACTTTATTGTTTTTTTATCGCCAGGATGTGTCATATGCGCATGACGTTTAATACGTTA
GGGCTTTCTTATGCCAGAAAATCAGTAGTTTTTCACCGTATAAAAACGGATTTTCATCAC
AGTGGGAACACGCAAGATAAAAAGCGATTTAAAAGACGGTTGGTCGCCGTGCTGCTGTTG
GCTCAACTGGCTTGCTCCGTATTACATCCGGCGTTGGCCGCTACCGCGGAGGATTTTCGT
ACCCGCGAATATATGCGTAACGGCGCAGCGCTGGATTCAATTCACGCCGCCGACGCCTAC
GCGTTGGGATACAGCGGAGCCGGGGTAACGGTCGGGATTATTAACCGTGTCGGCGATCTG
TCCGGCAATAATGAATTTAACGGCAAAGTGGATGCCGGCTCGCACTGGATCAGCGACCCC
AGCAGCGCCAGCCCGCACGGTTATTGGGTGGCCGGGGTGATTGGCGCAGAAAGGAATGGT
GTCGGCATGCAGGGTGTGGCCTATAATTCGAACCTGTTAACACTGGGGACGGATAATTCC
ATCAACGATCTGTTTCAAGGCATGGTCGATATGACCAACCGCCCAGACGTGAAAATCATC
AGCAACAGCTGGAACTTTCTGTTTTATCCCGACCAGCTTTCCTCTTATTCTGCCGCTATG
CAGGATCTGCTGTTAAATACGGTGGTGTCCGCGTATACCAGCGCGGCGGATGTGCTGGCC
AGTCAGGGGCAACTGATGGTGATGTCGGCCGGGAATGAAGGGCACCTGACGCCGGCGTTG
TTTGCCGCGTTGCCGACGGTGCTGGACAATAACGGCTTGCAGGACAATATTGCCAACACC
TGGATTAACGTCATGGCGTACGATCCGTCCCAGCCCACCAGCAGTGCGGCATTCATCGCC
ACCTTCAGCAATCTGGCGCAGGGCGCGACCGATTACAGCCTGCTGGCGCCGGGCGTTAAC
GTCATAACCACCTCCACCAACAACACCTTCGTTCGGATCAACGGCACCTCGTTTGCCTCA
CCCTATGTCGCCGGCGTCGGCGCGCTGGTCAGTCAGGCGTTTCCCTACATGAGCGGTAAG
CAGATTGCCGATGTGCTGCTGTCCACCGCGACGCCGCTGATCGGCAGTAATTTGCCCAAA
GCGGTGGTGCTGGCCAACGAGCAGTACGATGAAAACCAGTCGCTGACCGGCACCGCCGTC
AAGGTCTACTCCACCCATACCGGCATTACGTTTACCGACGACGAACTGACCACGCTGATA
AGCTCGCTGAAAATTAAAAGCCCGTATGACGGAATGACGGACGATCAGGTGCGGGCGGCG
ATTCTGAGCGCCGCCGCCGATCAGAATATCACCGTGATGTCGCAGAACGACTATCAGGCG
CTGTTCGGCCAGGGTGTGGTCAATGCTTTCAAAGCGGTACAAGGCCCCGGTGTGCTGAAC
GCCAAACGGTTGGTGGACAGCGATCTCAGCAGCGGTACCTTTGGCGGAAACTTTGCGCTC
TATTCGATTGATACCAAAGGTATCGACAGCACCTGGAGCAACGATATCGGCCAGGTAAAA
AACACCGCCAGCGGCAGTGCGCTGTCCGGGTTAGACGTGGGCCTGCGTAAGCAAGGTGCC
GGCACGTTGTACCTGACCGGCAATGATACGTTTGCCGGCCCGACCGTGGTAGAGGGCGGC
AAGCTGATCGTGGGCAAGGTCGCCGGCGGTTCCGGCAGCCTGGCGGGAGACGCCTGGGTG
CAGTCCGGCGCGGTGCTGGGCGGGCATGGCGCGATCAACGGTTCGGTGGTGGTGCAGAAT
GGCGGCACGCTGTCGCCCGGCAATTCGGTCGGGACGCTGACGGTCGGCAATGTACGTTTT
GACCCCGGCTCGATTTATGAATTTGAGATTGATCAGCAGGGCAACGCCGACCAACTGGTG
GTGACCAATAATGCCCAACTGGCGGGAACCGTGAAGCTGGTCGGGCGAACCACCGGACGT
CTGGGCGATCGGTTTGCTTTGGTGCAGGTGGGCGGAACGCTGACCGGCGCGTTCGACAAG
CTGGAATCAGTCAATAACTCGTTGTTTTTGGCCGACGCGCTTAGCTATAACCCGCAAAGC
GCGTTCGTCAGCGTGGTGCGTAACAACGTTCGTTTCAGCGACGTGGCGCAAACCGCGAAC
CAGAGCGCGGTGGCGAATGCCATCGACAACCAGTCGGGCACCGCGGTGCTGAGCGCCATT
GCCGACCTGCAGGATGCCGACAGCGCCCGGCGCGCTTTTGATAATCTGAACGGCGAGTTT
TACGCCACGGCGCGCAATGCGCTGATTCGGAACAGCCGGTCGGTACGCGATATCCTGAAC
AGCACCATGAGCGGCGCGGGCAAAGGCGCCGAGCCCTGGGTGAGCAGTTGGGGATATGAC
GGCCGTCAGGATGGCGACGGCGTGCAGGCGGGCATGAAATACAATGGCTACGGTCTGCTG
CTTGGCAACGGCGGGCATGTGGGGGAACAGGGGACACTGGGGTTTGCTGTTGGGGCGGAA
AAAGGGCGGATCACGATGGATGATCGCGCGTCACGCGGCGATCTGAGCGCCTACCATGCC
GGCGTGTATCTGTCTGGTCGGGCACTGGCGCTCGACCTGCGGTCCGGACTCAGTTACAGC
TATATCACCCTCGATAGCCAGCGCGGCATCAACGTCTCCGGGCTGAACGGTCAGGCGACG
GGCGATTATCGCGCCAATCTGGCGCAGGGATTCGTCGAAGCCAGTCACCGCTTTGATTTC
TTTAATACCCTGAGCGTGGAGCCGTATGGCAACACCGCCTGGGTCTGGCTACAGAATCAG
AGCGGGCAGGAGAGCGGGAACGGCGCGGCGCTGGCGTATGAGAAGGACACCACCCGCACC
GCCTTTGCCACCGGCGGCCTGCGCCTGAAAGTCCGGCCATTGTCACGCCTGCCGGTATCG
CTGTACGGGGATATCGGTTATCAGCGCCGTTTAATCCGCGACGATAATCAAGTTCGGCTG
CGCTTTGTTTCCGGCGGCGATGCCTTTACTACCGAAGGTTTGCCGCTGGCGGACAATACC
CGATTGATGCGGGCGGGCGTCTCGGTGGACTTCTCCCGCAATGTCCACCTGTCGCTGGGG
TATCAGGGCGATCGCGCAACCCGGGTGAAAGACGACAGCGCGCAGGCGCTGTTCAGTATG
GCGTTCTGACAGCATGACGTTCTGAGCAGGCGCGCCTTCCCTGCGGGGAAGGCGCGTTGT
GAGGTCAGGGCGCGGGAATGGTAAAACGACGGTGGATGGCTTCCAGTTCCGTCAGCACGT
CTTCGCCGAGCGTCAGGTCAAGGCTGTCCAGATTCGTCTTTAATTGTTCCAGCGTGGTGG
CGCCGAGCAGGGTGCTGGCGACAAACGGCTGCTGACGCACAAACGCCAGCGCCATCTGCG
CCGGATCCAGTCCGTGTTTTTGCGCCAGCGTCACGTATTCGGCGATGGCTTGCTGGGTAT
GAGGCGCTGAGTAACGCACAAAGCGGCTAAACAGCGTATTGCGTGCGCCGGCCGGTTTGG
CGCCGTTCAGGTATTTGCCCGTCAATGTGCCAAACGCCAGCGGCGAATAGGCCAGCAGTT
CCACCCCTTCATGCTGGCTGATTTCCGCCAGACCGACCTCGAAGCTGCGATTCAGCAGGC
TATAGGGATTCTGGATAGAGACAATGCGCGGCAGGTCGTGCTTGTCCGCCAGTTGCAGAT
AGCGCATCACGCCCCACGGGGTTTCGTTCGACACGCCGATGTAGCGAATTTTACCGGCGC
GTACCTGTTCGTTCAGCGCCTCCAATGTTTCCAGCAGCGTGACGGCCGGTTTTTCGCTGG
TGTACTGATAGCTCAGTTTGCCGAAGCTGTTGATCTGGCGCTGCGGCCAGTGCAGCTGAT
ACAGATCGATATAGTCGGTGTTCAGGCGCTTGAGGCTGTCGTCCAGCGCGGCGCGGATAT
TTTTGCGGTCCAGCGCCTGCTGCGGACGCAGGCTGTTGTCGTTGCCGCGCACCGGCCCGG
CGACTTTGCTGGCGATAATCAGCTTTTCGCGCCCGCCGCGGCTTTTCAGCCAGGAACCGA
TATAGCTTTCCGTCAGCCCCTGCGTTTCCGAACGTGGCGGAACCGGATAGATTTCCGCGG
TATCAATCAGGTTAACACCGGCGGCAACCGCGAGATCCAACTGGGCGTGGGCATCCGCTT
CGCTGTTTTGTTCGCCAAAGGTCATGGTGCCCAGACCCAGCGTACTGACTTCCAGACTGC
TGTGGGGAATACGGTGATAGAGCATTGCAGTGTCCTTTTTATTCTTCTGAGTAACGCGGG
TGCGACGGCACCGTATTTTCGACTATAACCAAGCCGTGGCGAGGGGGGAAGACTCTTTGT
GCGGGAAAGCTGGGCATTAATGCGGGGAAAAACGGTTTTCCCCCTGACAAGGGCGGCGGC
GGGGATGGCGGGGCCGAACAACATCCCCGAATTTGACCCGGCTGACGCGAATAACCGCTC
TAGCGTTCAATCATCTGGGAAATGTTGTCGTTGTTGATCTGGTGTTTCACGCCTTCTTCA
TCAGTATAACTGAGCAGGCCGGTAGCCGGATCCAGCGTCGGTTTCCCCTTGCTTAGCAGC
ATCTGGCCGTCTTTGGTGGCGATAACATAGTGGCTGGCGCAGCCGGAAAGCAGGACGACA
AAAGTCAGGGCAACGGCGGTTTTTATCCGAAATCGCATGCTGAATTTACCTGTTATTTAG
CAAAAAAACTGAACGTCTTTTCAGTCTAGCAAAGCGTTGTCCGGGCGGGGTTAGGATTTA
TGGTAAAAAAATTAAAAAGATACGTAAGGATAGGACGGGAAACGGCACGCTGGCCGTTTC
CCGTGGGGGAATTAGTGTTTTTTGGCGGGTTTCTTGCCGCGCATCAGGTTCAGCGCCTCC
ACTGACATGGAGAAGAACATGGCGAAATAGATGTAGCCTTTCGGCACGTGAATGTTGACG
CTTTCCAGAATCAGCGTAAAGCCCACCAGAATCAGGAACGACAGCGCCAGCATTTTCACC
GATGGGTGGCGATCGACAAATTCCCCGATGGGACGGGCGGAAAACATCATGACGCCGACG
GCAATCACTACGGCCGCCATCATAATGAACAGATGGTCGGACAGGCCCACGGCGGTAATC
ACCGAATCGAGGCTGAAGATGATGTCCAGCAGCATAATCTGCACGATGGCGCCAAAGAAG
GAATGCACCTGCGAGGTATGATCTTCCGCGCCGCCTTCAATGGTTTCGTGGATCTCCTTG
CTGGATTTCCAGATCAGAAACAGGCCGCCGAGGAACAGAATCAGGTCGCGGGCGGAAACC
TCCTGCCCGAACACGCTAAACAGCGGATTGGTGAGTCTGATAACCCAGGCGATGGACGCC
AGCAGGCCGAGGCGCATCAGCATGGCGCCCATCAGGCCGATACGGCGGGCTTTATTCTGC
TGATGTTTGGGGAGCTTGGCGACAACCAGCGACAAAAAGATGATGTTGTCTATGCCCAGC
ACGATTTCCAGTATGGTGAGTGTTCCCAGCGCCAACCAGGCGTTGGGGTCTGCGATCCAA
TCGAACATTATCTCAATGCATCCTTAAACGAAACGTAAACAACCATTATCTCTGGCCTAC
TACCGCGCAGGCAAGAGGATTTAGGCTATGTCCCGCCCGGTGGGCATTACAGCAGAAAAT
GCCGGGCCAGTAACGGTGTAGTAAAGGTTTTCTTCAGGTAAAAACCGCGTGGCAGCGTCA
GAATCGGCTGCCCGTGTTCGCCAATCGCTTCGGTCAGCGCCCGGCTGTTGGCGGCCTTGG
GGCGCAGCTGCAACACCTCGCCGTGACGAGCGGTGATGCTTTCCACTTTGCCCAGCACGA
TCAAATCCATCAATTCTTCCCAGTCCTGCCTTAACTGACGCTCTTCCTCCGGGCTGGGGC
TCCATAACAACGGCGCGCCGATACGGCGCTCCCCCAGCGGGATAGGGCGCGATCCTTCCA
CCGGAATCCACAGTACTCTGGTCAGCTTGTGGCGCACATGGCTGCTTTCCCAGGTCACGC
CGCTATTGCCGGTTAGCGGCGCCACGCAGACAAAGGTGGTTTCCAGCGGCCGTCCCTGTT
CATCCACCGGGATGGTTTTCAGCTCAATGCCGATATCGGGGAAGTCCTGCTCCGGTTTGC
TGCCGGCGCTGGCACCCAGAAAACGCTCCAGCAGCACGCCGATCCACCCTTTGTCTCGCT
TAAGGTTGGCAGGCAACGGCAGTTGGGCGATTCGAGCCAGTTCCGCCAGCGAATAGCCGG
CCAGCGCCTGCGCCCGCAGCAGCAGGGCCTGCTCACTGTCCGGCGGGTTCTGGTGGGGAG
TGGGTGTCTGCATGGATTGCTTGTCCGTTACTGATAACAAGGGTGATTAAAAAAAGTACA
GCCATAACGGAGGATAACGTCAGGCAGTCGGTTATTCGGGAGAAAAATAATAATAGCATG
ATTCTTTTATGATTTTTCTCCCACTATTCACAGGCAAAAATAAGCTGCCGATTTTTGTTC
ATGACAAGACACCGACAATGAACAGGATTTTACACCATGTTATCCACAGTTTTTTGGGAT
AACTGGGATAACTCGGGATCACTGTTTTGATTTACAGCCTTGACGGGCGGTGCTTTTGCT
GGTTTTGCCGATTTTTTGGCTGGATTCCGGCGGTTGTCTGTGGATAAAACCGAAGTAGTG
CGATCTTTCGCCATTTCGAAAACTACATCAGAATCGGGCCGTGTCAGGCGGTGGAGAAGT
CGGGGAAAGGCGGGTTAATTGGTTGAAAGGGAATGGCAATTTAGCGGGAGAGATCACAGC
TGCATGAAGGCTGAAATGAGTTTTACGCACTTTTTCATGATGTTCTTCACAAAGATGTCC
ACAGAAAAAGTGAATAAACCGTCGGAATTGCCGCATGAATGTTTATAACTTTGATCCTAT
CTGTGGGTTAACCGCGTTTTATCAGAGATGAGTGGGAGCGACGAGGCGGTGGTCCGAGCC
GCCGATGTCCGGTGCGATCGCCGGAAGCGGCATCAATAAAAGGGATGTAAAGCGGGAGTT
TACCGTCTGTCAGGAGTGTGAAACAATCGAGTCATCTTTGCATTCTAGTTTATCGAGGTA
GTCCGGTGATCGACGATGATGGCTACCGCCCGAATGTTGGTATTGTAATTTGTAATCGGC
AAGGGCAGGTATTGTGGGCCCGTCGTTACGGCCAGCACTCCTGGCAGTTTCCTCAAGGGG
GCATCAACCCCGGAGAAAGCGCGGAACAAGCGATGTACCGCGAACTGTTCGAGGAGGTGG
GGCTGCGGAAAAAGGATGTTCGTATCCTGGCTTCCACCCGAAGCTGGTTACGCTATAAAT
TGCCAAAACGTTTGGTGCGTTGGGATACAAAACCGGTCTGTATCGGCCAAAAGCAAAAAT
GGTTTCTGCTACAGTTAATGTGTAATGAATCAGACATCAACATGCAAAGCAGCGGCACCC
CGGAATTCGACGGGTGGCGCTGGGTGAGCTACTGGTATCCGGTGCGCCAGGTGGTGTCGT
TCAAACGTGACGTTTATCGAAAGGTGATGAAGGAGTTTGTCGTCGCCGTAATGCAGCTAC
AGGAGAATTCGGCTATCCGAATATCATCAGGAACCAGACGAAAACGAGGATAATCCGACA
CATCATGATGCTCACGCGACTGCGAGAAATTATTGAGAAGGTTGCGGCCGCAGCCCGGCT
GAGTGATGCGTTGGACATTCTGGTGAATGAAACTTGTCTGGCGATGGATACCGAAGTCTG
TTCCATCTATCTGGCCGATCACGATCGTCAATGTTATTACCTGATGGCGACGCGTGGGCT
GAAAAAGCCGCGCGGTCGCACCATCACGCTGGCGTTCGGTCAGGGGGTTGTCGGCCTGGT
CGGCGAACGGGCGGAACCCATCAATCTGGCGGATGCGCAAAGCCACCCCAGTTTCAAATT
CATTCCTGCCGTGCGCGAACAGCACTTCCGCTCATTTCTGGGCGTGCCGGTGATCCATCG
GCGTCAACTGCTGGGTGTGCTGGTTGTTCAGCAGCGCGAACACCGGCAGTTCGACAAAAA
CGAAGAATCGTTCATGGTGACGCTGGCTACCCAGATGGCGGCCATCCTGTCCCTGTCACA
GATGAAAGCGCTGTTCGGGCAATACCGGCAGACTCGCATCAAGGCGATGGCGGCCTCTTC
CGGCGTGGCGATCGCCCCCGGTTGGCAGGACCGCAGTCAGCCGTCGCTGGAGCTGGTGTT
TCCGGCTTCCAGTCTGGATAGCGATCGCGAACGATCACGGCTGTTGATGGCGATGGAAGA
GGCCGGGTCGGAGTTCCGCCGTTTCAGTAAGCGTTTCAGCGCCAGCGCGCAGAAAGAGAG
CGCGGCGATCTTCGATTTCTATTCCCACCTGCTTAACGATGCCCGTCTCAAACGCGAATT
GTTTCAGGAGGTGGATACAGGCAGCGTGGCCGAATGGGCGGTCAAAGTGGTGATCGAGCG
GTTTGCCGCGCAATTCGCCAGTCTGCAGGATCCTTACCTGCGCGATCGTTCCAGCGACTT
GCGGGCGTTGGGGCAACGTCTGCTGTTCCATCTTGATGACAATGCCCAGAGCAATGGTCA
GTGGCCGGAGCGCTTCATTCTGGTGGCGGACGAGCTGACCGCCACGCTGTTGGCGGAGGT
GCCGCAGGAACGTCTGGCCGGTGTGGTCGCCTATGACGGCGCCGCTAATTCCCACGCGGC
CATTCTGGTGCGGGCGATGGGGATTCCCACGCTGATGGGCGCCGATATCCAACCCGAGCT
GTTGCACCAGCGCCTGCTGGTGCTGGATGGTTATCGCGGCGAGTTGCTGGTGGACCCGGA
ACCGGTGCTGGTGCAGGAGTATCAGCGTCTGCTGAGTGAGGAAAACGAACTCACCCGGCT
GGCGGAAGATGACATGGAACGCCCGGCGGTGCTGAAAAGCGGCGAGCGGGTGGAGGTGAT
GCTTAACGCCGGTCTGAGCGCCGAACATGAAAAGCGTTTTATCAATCAGGTAGACGGGGT
AGGGCTGTATCGCACCGAAATTCCGTTCATGCTGCAAAACGGCTTCCCTTCGGAAGAGGA
GCAGATGACGCAATATGAAGGCATGTTGCGGCTTTATCCGTCCCGTCCGGTACTGTTGCG
TACGCTGGATATCGGCGCGGACAAGCAATTGCCTTATCTGCCCATCAGTGAAGAAAATCC
TTGTCTGGGCTGGCGCGGCATCCGCGTCACGCTCGATCAGCCGGAAATTTTCATGATTCA
GGTTCGCGCCATGCTGCGCGCCAATGCGCATATCGGCAATCTGAGCATTTTACTGCCGAT
GATCAACAGCCTGGATGAGATCGATGAGGCTAAACAGTTGATCGATCGCGCCGCAGCGGA
AGTCGCGGAAATGCTCGGCTTCCCGCAGCCGCGGCCGCGCATCGGCATTATGATCGAGGT
GCCGTCGGTATTGTTTCTGTTGCCGCATCTGGCGTCCCGCATCGATTTTGTCTCCGTCGG
CACCAATGACCTGACCCAGTATCTGTTGGCGGTGGATCGTAATAATCCGCATGTCGGCGC
CCTGTACGACAGCCTGCATCCGTCGATGCTGCAGGCGCTGAACATGATCATCAGCCATTG
CCGACAATATCAGTTGCCGGTATCGGTGTGCGGCGAGATGGCTGGCGAGCCGATGGGCGC
GCTGTTGCTGATCGGGCTGGGATACCGCACGCTAAGCATGAACGGGCGTAGCGTCGCCCG
CATCAAATACCTGCTGCGCCGGATTGGCGAGGAGGAAACGCGCCAACTGACAGACAAAGT
GCTCAAGGCACAAACCGCCAGCGAAGTGCGCCAGTGGGCGTCGATTTTTATCGAAGAGCG
CGGGCTGGGCGGCCTGATTCGCGGCGGGCGTTGAGCGCGGCGCGGCCCCGTTTTTAGGCC
GGAAATGTTTACAGTTCTTTTATTCCCTCGTCACCAACTGTTTCTGCTGGCTATGCTATC
ATGCGCAACCGCGGACGGCTGACGGAAGCCTTGCCTTCCTTCCGGCCCATGAATAGCCCC
GAAATCAGGGACAAAGCAACGATAATGTGGTGATCGATGACGACGAGCTATCTGGTATTT
CCCCAGTTTGATCCGGTAATTTTTTCGTTAGGGCCGGTTTCCCTGCACTGGTATGGATTG
ATGTATTTGGTCGGGTTTGTGTTTGCCATGTGGCTGGCGGTTCGCCGGGCGAACAAACCG
GGTAGCGGATGGCGCAAGGAAGAGGTGGAAAACCTGCTCTATTTCGGATTCCTCGGCGTG
TTTGTGGGTGGTCGTCTGGGTTATGTGTTGTTCTATGCTCTTCCTGCTTTTCTGGATAAT
CCGCTCTATCTGTTCCGCGTGTGGGATGGCGGCATGTCTTTCCACGGCGGCCTGCTTGGC
GTCATCACGGTCATGCTGTGGTTTGCGCATCGCACCAAACGTCATTTCTTCCAGGTGTCT
GATTTCATGGCTCCGCTGATTCCGTTTGGTCTGGGCGCCGGGCGTCTGGGTAACTTTATC
AATGGCGAGCTGTGGGGCCGGGTTTCCACCGATACGCCGTGGGCGATGCTGTTCCCCGGT
TCGCGCGGCGAAGACATGGCGCTGGCGGCCGGCAACCCGCAGTGGCAGGCGATCTTTAAT
CAATACGGCGTATTGCCTCGTCACCCGTCGCAGTTGTATGAACTGGCGTTGGAAGGGGTG
GTGCTGTTTATCATTCTGAATGTATTCATTCGCAAAGCACGCCCGATGGGCAGCGTATCC
GGCCTGTTCCTGATCGGCTACGGCGCCTTCCGCATCATTGTGGAATTCTTCCGCCAGCCG
GATGCTCAACTGGGGCTGTTCGGCGGCGTCAGTATGGGGCAGATCCTGTCGGTACCGATG
GTATTGGCCGGAATCCTGATGATGGTCTGGGCGTATCGCCGCCAGTCTGCCCGGCAGTGA
TTGTTGTTAAAAATTAAGTCGATGAGGTGGTATGAAACAGTATCTGGAACTGATGAAAAA
GGTGCTCGAAGAAGGAACTCCCAAGGATGACCGCACGGGTACGGGGACGTTATCGATTTT
CGGCCATCAGATGCGTTTCAACCTGCAGGATGGTTTTCCGCTGGTGACCACCAAACGTTG
CCACCTGCGCTCCATCATCCATGAGCTGTTGTGGTTTCTGAACGGCGATACCAATGTCGG
CTACTTGCATGACAACAAGGTCACCATTTGGGATGAATGGGCTGATGAAAATGGCGATCT
GGGGCCGGTTTACGGCAAACAGTGGCGTGCCTGGGGAACGGCGGACGGCCGTCAGGTAGA
CCAGTTGCAGACGGTGCTGAAACAGCTGAAGCAGGACCCGGACTCCCGTCGCATCATCGT
TTCCGCCTGGAATGTGGGCGAGCTGGACAAAATGGCGCTGGCGCCCTGCCACGCATTTTT
CCAGTTTTATGTTGCGAACGGCAAACTGTCTTGCCAGTTGTACCAGCGCTCCTGCGACAT
TTTCCTCGGTCTGCCGTTCAATATTGCCAGCTATGCGCTGCTGGTGCATATGATGGCGCA
GCAGTGTGACCTGGAGGTCGGCGATTTCGTCTGGACCGGCGGCGATACCCACCTCTACAA
CAACCACCTTGAGCAGACGCACCTGCAGCTTAGCCGCGAGCCGCGTCCTTTGCCGCGGCT
GGTAATCAAACGCCGTCCTGCGTCGCTGTTTGATTACCAGTTTGACGATTTCGAGATCGA
GGGGTATGACCCGCACCCTGCCATCAAGGCGCCGGTGGCGGTCTAAACCGATCCTACCCT
GATATCACCGCCCAACGGCGGATGCCGCTGACCATGGAAATGGCTATTTCCTGTTGATCG
GCCGGGCATCTTGCCGTTGGGCGGTTTTTTTTGTCTTGTCTCCTGATTTGCGAGCAGCCG
CGCAGTTTCTTTGTCGGTTGCCGCCGCACAGCATCTTGTCTGCGAAGCGCCTCGTAACCT
CATCCTCCGTCGCTATTCACGCTGATATCGCGCTCTAGAATGGCGGTCATGAACAGATAC
AACGCACGGCAACAGGGTTTTTCCCTGCTGGAACTCATCGTGGTGATCACCATTGTGGCT
TTGCTGACGGGCGGCGGCCTGCATAGCTGGCTGGCTTATCGCCATGCTCTTTTGCTGGAA
CAACATGCCCGGCACCTGCTGGCATTCGTGACGCGCATACAGGCCAGCGCCTACTGGCAC
AATCAGACCGAAAGCCTGTGGTTCAAATCGGTGGACGGCAACTGGTGTATTGGGAATGGC
GCTGAACCTGCTACCTGTCCGCCGGAAAGCGCTTTCGTTTTTACCCGCGCGGTGCGGGAC
GCAGCGATCGCCGACATTACCAGCCAGCGGTTGGTGTTTTATGGCCTGCGTAATGCCGCA
CAGGCTGGGCATCTCACCCTGAGCAACTCGGCCGGGCGGGTCAGGCTGGTGATATCGGCA
CGAGGGCGCTTACGCCTTTGCAGCGAGTCCCGGCCGGTGCAGGGGATCCCGCTATGCTGA
GCAAGTTAACCGGGAAGGTTGCGGGTGGGTTTACCCTGCCGGAGGTGATGCTGGCGATGG
GGATGAGCAGCCTGATCATGCTGGCGGTGGCGCAACTGCTACCGTTGTTGCGAGCCCAGA
CGCAGGATAGCGCCAGCCTGATCCGGCTGGAACAACTGCTTAGCCAGACCCTGTTCGGTA
TAGAAAAAGATCTTCGGCGCGCCGGATTTTGCGCCGGCCGCTGTCAGGGAAGCGCGCTGA
CGCTGGAAGCCGGAGCGACGAAACAGGTGAGTTGTCTGTCGGTGGCTTATGACGTTAACC
GTAATGGTCGCTGGGAAACGGAGGAGCAGTCGGAGCCGGAGTTTTTCAGCTACCGTCTGC
GCGCTGGCGCGCTGGAGGTACAAACGGGCGGCCCGCGTTGTCAGGGAAACCGTTGGGAGA
AATTGCTGGATCCCGGCGAGGTGACCATCGCCCGTTTTGAGATCACGAAGGAGACGTCCG
GTGCACAACCGCGTTATCGGGTATTGCTGGAAGGGTACTGGACCACGCGTCCGACACGGC
GGCAGCAGGTCAATAGCCTGGTAACGGGGAGGAATCATGCAGGGTAGACGACAGCAGGGC
AGCATACTCGTGATAGTGATGCTGGTTATGATGATCGGCTTGTTAATGTTGGGCGGATTG
CAGCGTCAGCTGGATATTCAGTTGCAGCAGGGCATTGACGAACAGCGCTTTTGGCAGGCA
TTCAATCAGGGGCTGTCGTCGCTGAACTGGGGGATGGGGCTGCGCTGGCAAACCACCGAC
GAGTGGCAGTGTCAGGCTCAGCAGTCGGCGCGGTTACGCGCTTGCCTGCGTATGAATAGC
GAGGACCATTCCGGGCTGTTGCGGGGTGAAGGAATAATAGCCGGTAATCCGCAGCCGCTG
GCGTTTTATCACCGGGTCATGGCCGATGCCGCAGCGGCTGGCGGCGGCATCCGGCCGGTC
GCGGGCGGATGGCTGGATTTTTGCCCGGATGCGGCGGAGTTGGCTTGTGTCCCGGCGCAA
TGAACGGCCGTGTCGTGATTCCTGCTCCGGGTTCAGTTTGCCGGAAACGCTGGTCGCCGC
ACTGTTATTCGCGGTTTCGCTGACTGGCCTCTTGCAATATCATCAGATACTTCAGCAATC
GTTGTTGCATCAGATGCAGCAGCGTCAGGCATGGCGGCTGGCTCATCAGCAACTGGAAAT
CGAAGGCACAGGCGGCGTTTCATCGCCGCTGAGCGTTCCCGACAGATGGGGTGTGAGCCG
GGAAGAGCAACGCCATCCGCCAGCCTGTCGCCGTGTGACGGTGACGGTGGTGACGCCCTA
TCGCTATCGTGCGGTGCTTAGCCGCTGGTTTTGTGATGCCCCTGACGCGGTGGTACAACG
TGACAGCCCATAGCCTGGAATAACTGCCTGTATAACGCCTTTGGAGATGTTGATGCGGAA
ATCTTGTATTTGGTTAAGCGCCCTGTTGCTGTGTTTCTGGTTTCCGATCAGTCAGGCGGC
GGATAGCTGGCAGCCGCTACCCGAGACGATACGAAAAAGTGAGAATGACGTTCGGCAGTA
TCAGGCGATACGGCTTGCTAACGGTATGACGGTTCTGCTGGTGTCCGATACGCAGGCCAC
CCGTTCGCTGGCGGCGCTGGCGCTACCGGTCGGTTCGCTGGACAACCCTACGCAGCAGCC
GGGTCTGGCTCACTATCTGGAACACATGCTGCTGATGGGGTCGAAGCGTTATCCGCAGGC
GGATGGGTTGGCCGAATTTCTGAAAATGCACGGCGGCAGCCACAATGCCAGTACGGCGTC
TTATCGCACCGCGTTCTATCTCGAAGTGGAAAATGATGCGTTGCAGCCTGCGGTTGACCG
GCTGGCCGATGCGATTGCCGAACCGCTGCTCGACCCGGTCAACGCCGATCGCGAACGTCA
CGCGGTCAATGCGGAATTAACCATGGCCCGTGCCCGCGATGGTCTACGTATGGAGCAGGT
TGAGGCGGAAACCATCAACCCGGCGCATCCCGGTTCCCGCTTTGCCGGCGGCAATCTGGA
AACCCTCAGCGATAAGCCCGGCAGTAAACTGCATGATGAACTGGTCAATTTCTACCAGCG
CTACTACTCCGCCAACCTGATGAAAGGCGTGATTTACGGCAAGTTGCCGTTGCCGGATCT
GGCTGCCATCGCCGCCTCGACCTTCGGGCGGATAGCCAATCGCCAGGCCAACGTACCGCC
GATTACCGCACCGGTGGTAACCGATGAGCAGCGCGGACTGTTTATCCATTATGTACCGGC
GCAACCCCGCAAGCAGTTGAAGATCGAATTTCGGATCGATAACAACAGTCCGGCGTTTCG
CAGCAAAACGGATACCTACATCAGCTATCTGATCGGCAATCGCAGTCAGAACACGCTTTC
TGACTGGCTGCAGAAGCAGGGGCTGGCCGAGTCGGTACGCGCCAGCGTTGATCCAATGTC
CGAGCGCGATAGCGGCGTATTCAATATCAGCGTTGATTTGACCGACAAAGGGCTGGCACA
GCAGGACAACGTGATCGCCGGGGTATTCAGCTATCTGGAAAAGCTGCGCACGGAGGGGAT
TCAGCCGCGTTATTTCGATGAAATATCACGCGTGCTGGGTATTGATTTCCGCTACCCCTC
TCTTACCCGTGACATGAGTTATGTGGAGTGGCTGGCGGATACCATGCTGCGGCTGCCGGT
GGAATATACCCTTGAAGGGCCTTATCTGGCGGATCGGTTCGATCCTGAGGCGATCAAGAC
CCGATTGTCGGCCATGACGCCGCAAAACTCGCGTATCTGGGTGATAAGCCCGGAGCAGCC
CCACAATAAAGAAGCCTATTTTGTTGGTGCGCCTTATCAGGTAGATAAGATTGGCGACGC
GCGCGTGGCGCTGTGGCAGAAGACGTCGCAGTCGCTGGCGCTCAGCCTGCCGACGCCCAA
CCCCTATATTCCGGATAGTTTTTCGCTGATTACCGCGGATGCGGCCATTACGCATCCAAA
GAAAGTGGTCGATCAGTCAGGGCTACGGGTGTTTTACATGCCCAGCCGCTATTTCGCCAG
CGAACCCAAAGCCGATATCACGCTGATGCTGCGTAACCGGATAGCGAACGATTCCGCCCG
TCATCAGGTGCTGTTCGCCCTGAATGATTATCTGGCCGGCGTGGCGCTGGATGCGCTCAG
CTATCAGGCATCGGTGGGCGGCATCAGTTTCTCCACCGGCAGCGATGACGGGCTGATGAT
GACGGCCAGCGGCTACACTCAGCATCTGCCGGAGCTATTGCTGACGCTGGTGGAGCAATA
CGCCAACTTCAGCTCGACGGAAGAACAGCTGGAACAGGCAAAATCCTGGTATGCCGAGCA
ACTGGATGCGGCCGAGAAGGCCAAAGCGTATGAACAGGCGATGTTCCCGATTAAGGGGCT
GTCGAACGTGCCTTACAGCGAACGAAGCGAGCGGCGCAACTTGCTGAAAGACATTACGCT
GCAGGAGCTAATGCAATACCGCAAGGCTTTATTGCAGCAGGCCGCGCCGGAAATGCTGGT
GGTCGGCAACCTGGAGCAGGACAAGGTGGTCAGCCTATCGCACAGCCTGCGTGAGCGCCT
TGGCTGCGGCGGCACCGAATGGTGGCGCGGGCAGTCGGTCAGCATCAGCGAGTCACAGAG
AGCCACGCTGCAGCGCAGCGCAGCAAGTACTGATTCGGCGCTGGCGGCGGTATATATTCC
AGCGGGGTATGGTGAAATACAGAGCGCGGCTTACAGCAAGCTACTGGGGCAGATCATTCA
TCCGTGGTTTTTTAATCAGTTGCGTACTGATGAACAGCTGGGTTATGCCGTGTTCGCTAC
CCCGGTCTCTGTCGATCGTCAGTGGGGGATTGGTTTTCTGCTGCAAAGCAACAGCAAGCA
GCCTGCCTATCTTTATCAACGTTATCAGGACTTTTTTGGCAAGGCGGAGCAGCGCCTGAA
CGCCATGAACGCAGAAACTTTTACCCAGAATAAGCAGGGGCTGATCAATACGCTCAGTCA
GCCGCCTCAGACACTGGAGGAAGAAGCTGCCCGTTTGCGTGGCGATTTGGAGCGGGAGAA
TTTTGCCTTCGATACCCGCCAGCAGTTAATCGGACAACTGGCATCCATTTCGTCGACGCA
GTTAATGGACTTTTTCCGGCAGGCGTTGCATCCGCAGGGGCTGGCGATTTTATCCCAGGT
TTCCGGCAGTGCGAGTGGGCAGGCGGATTATGCCCGGCCGTCGGAATGGCAATCCTATGC
CTCGACTTCCGCACTGCAACGGACGCTGACGCAGAAACCGGTGGAACAAAAACAGACGGA
AACACAGTAAGAGTCAGGTGCTGGTGAGGTTCTGAAATACCTGTGCCGGGAAACAGGGCT
GGCACAGGAAAAGAAGGGAAACAGAGCGGGTAACGCGTGGCGATGAACCACGCGTTATTT
GCCTCACAGGTCGATGACCAGAATCTTGGAACGACGCTGGTAGTTGTAAAGCTCCTGCTT
GCCTTTCGGCAACACGGCGACTTCCGCCGGCTGAAAACCGCGTTCCTGGAACCAGTGGAT
GCTATGCGTGGTCAGCACAAACAGACGTTTGAGTCCCTGCTGGCGGGCTTGTACGGCAAT
ATGGTGCAGCAGCTGATCGCCACGCGACGAGTTGCGGTATTCCGGATGGACCGCCACGCA
GGCCATTTCACCGATACTCTCCTCCGGGAACGGATAGAGCGCGGCGCAGGCGATAGTCAG
ATTATCGCGGACCACCACGGTGAATTTGTCGATCTCCATTTCCAGTTGCTCGCGCGAACG
GCGTACCAGAATACCTTGCTGTTCCAGCGGGCGAATTAGCTCCAGAATACCGCCGATGTC
ATTGATGGTTGCCCGACGGATTTGCTCGGCGCTTTCCATTACGATCTGAGTGCCGATGCC
GTCGCGGGAGAACAGTTCCTGCAACAGCGCACCATCTTCCTGATAGCTGATCAGGTGGCT
ACGGCGTACCCCGCTGCGGCAGGCTTTCACCGCGCCGCGCAGGAAACGCACAATCTCGGA
ATTATAGTCGCCGGCTTCCTCCAGTGACTGAATGCGCTGCTGCGCTGCGTCTGGCAGCAG
TTCGGACACAATGCTGCCTTCGATATTGGTCACCCCCTGTGAGGCACAGAAACCGATCAT
TTTTTCGGCCCTGAGCTTGATAGCCAGTTGGGTGGCGACTTCTTCTGACGTCAGGTTGAA
ACTTTCGCCAGTGACGGAAACCGCCACCGGGCCCAACAGTACGATGGCGCCGCTGTCCAA
CTGTCGATGCAGCGCTTCTTCGTCAATACGGCGGATGCGCCCGCTGTGGCAGTAGTCCAC
GCCATCATCCACGCCCAGCGGCTGGGCAATGATAAAGTTGCCGCTGACCACGTTAATGTG
CGCGCCCTGTAGCGGCGTGTTCAACAGGCTCATCGACAGCCGGGCGGTGATGTCCAGTTG
CAGCATACCTGCCGCCTGTTTCACCAGTTCCAGCGTGGTGCTGTCTGTTACGCGGGTGTG
CTTGTGGTAGCGGGGCTCGTAGTGATGGGCCATCAGGTTCGCATCGATCTGGGGTCGTGC
GCCGTAAACCACCACCAGCTTGATGCCAAGGCTATGTAACAGCCCGATATCATTGACGAT
TTTGGCAAAATTTTCATGTTCGATAGCTTCGCCACCGAGCATGATGACAAATGTTTTGCC
ACGATGTGCATTGATGTAAGGAACTGAGTGGCGGAAGCCTTGAACCAGTTCTGTACTACG
TTCCTTCACTGCGAGCCCTCTTTGAATTTTTATTCGATATTTTCGTATTTTTATTCCTCG
TAAACCAAAAGGCAAGAGATAACTTTTCGGTCTGGCCCGATAGTTCAGAGAAGTCTGCTT
ATCACAGTAAAAAACATAAAAATGATTTTTGCATGACAGTCCGGTGCGTATTGGTTAAAG
TTTTTGACGTTTTTATCAATCTGCCTGATTTCTTTAGTCATTACCGGAGTTGCATGTCTG
ATCCGAAGCACCATCTGACCCGTCGTCATTTATTACAGGGCGCCGCCGCCACCTGGTTAC
TGAGTATCAGCGGCATCGGGCTGGCCGCCGCCTCGCAGGTGATTGCCGTGCGGGTGTGGC
CTTCTTCCGCCTATAGCCGTGTGACGCTGGAGTCCAGCCAGCCGCTCAGGTACCGCCAGT
TCATGCTGGAAAATCCCGATCGTCTGGTAGTGGATATTGAAAACGCCTCGTTGAACAGCG
TGCTGAAAAATGCCGGCCAGCAATTCGAACGACCGGACCCTTTCATCAAAACGGCGCGTG
CCGGGCAGTTCGACAAGAATACCGTGCGTCTGGTGCTGGAATTAAGGCAGAAGGTCAATC
CCAAACTGTTTACGCTGGCGCCGGTCGCCGGCTTCCGAAACCGTCTGGTGATGGATTTGT
ATCCCGCCGCCGGCCGTTACGACGATGCTGATGACCCGCTACTGGCGTTGCTGGAGGATT
ACAATAAAGGCGATCTGGAGCGGACGCTGCCGCCGGAAAGGCCCAAAGACGGCAAGGCAG
GGCGCGAAAGGCCGCTGGTTATCATGCTTGACCCGGGGCACGGCGGTGAGGACCCTGGCG
CCATCGGCAAAAACCGGACCCGCGAAAAAGACGTGGTGCTGCAAATTGCCCGGCGTCTGA
AAGCGCTGATCGAACGTGAACACAACATGAAGGTTTACATGACCCGCAATGAGGATGTGT
TCATTCCGCTCAAAGTGCGGGTGGCTAAAGCGCGCAAACAGCGCGCCGACCTGTTTGTTT
CTATCCATGCCGATGCCTTCACCAACCGGGCCGCTCGCGGCTCCTCGGTGTTTGCCCTGT
CAAAAAAAGGCGCGACCAGTTCAGCGGCGCGTTATTTGGCGCAAACCCAGAACGAATCGG
ATTTGATTGGCGGCGTCAGCCTGAGCGGCGATCGCTATCTGGACAGCACTATGTTTGACA
TGGTGCAAACCCTAACCATCAACGACAGCCTGAAGTTCGGCAAGGAAATTCTGCACCGGC
TGGGAACGGTCAATCATCTGCACAAAAACAGTGTCGATCAGGCCGGTTTTGCGGTGCTGA
AAGCGCCGGATATTCCGTCGGTGCTGGTGGAAACGGCATTTATCAGCAATCTGGAAGAAG
AGCGCAAGCTGCGTACCAGCCGCTTTCAGCAGCAGGTGGCGCAATCGATTCTGGAAGGTA
TCAAAGCCTATTTTGCGGCTCAGGTGAGGTAATCGCCGAAAGGCGCACTGTGCCGGAAAG
AAATAGCTGAAGCTGGAAAGAAATACCTGAACTACAGGCATAAAAAAACACCCATCAGGG
TGTCTATTTATTGGTTGCGGGGGCCGGATTTGAACCGACGACCTTCGGGTTATGAGCCCG
ACGAGCTACCAGGCTGCTCCACCCCGCGTCCGTCTTCTTACTTCTTATATGATGCTGGTA
CATCAATTGGTTGCGGGGGCCGGATTTGAACCGACGACCTTCGGGTTATGAGCCCGACGA
GCTACCAGGCTGCTCCACCCCGCGTCCGTGGATGCGCACTATACTCCGCGTTCGTTTCGA
TGCAACCCCTTTTTGCAAATAGTTTACGCTTTTGCAGACAGGTGGTGGAATTATCGGCAT
GGCGTTGGTTTTTTAAACTGACGTGTGCCGTTTTGATGCGATGCGTTTTATTCTCTCCGC
CTGTTTGTTATCGTTCTGCGTGGTTTCACACTCATGTAAGAAGAGAGCACGGAAATGAAA
GGATGGTGGGGGAAGTACGTGTTGACCGGGGTCGTCATCGCCATACTGGCCGGTTGTCAG
ACCCGGCCCAGCGATCGTGGTCAGCAATATAAAGATGGCCGTCTCGATCAGCCACTGGAA
TGGGTAAACGCGCCGAGCGCCAATGGCAAACCCGTCAATGTGGTCGATTTTTCCCAGCAG
ATCAGCCAGATTCAGGCCTCCTCTCCCGGACTCTATTCCCGTAACAGCGATGTTTTTCAG
GCCATTCATAACTGGACTCAGGCCGGCGGCGATACCCGCCAACTAACGCAATTCGGCCTC
AGCGCCTGGCAGATGGAAGGCGTCGACAGCTTTGGCAACGTACAGTTTACTGGTTACTAC
ACCCCGGTGGTGCAGGCGCGCCGCTACCGTCAGGGCGAGTTCCGTTTCCCATTGTACGCA
ATGCCTCGCGTACGCAAGAACGGCCGTCTGCCGGAGCGCGCCGCCATTTATTCCGGCGCG
CTGAGCAATGAACTGGCCATCGCCTGGACCAACTCCCTGATGGACAACTTCATGATGGAA
GTACAGGGCAGCGGTTACGTGGATTTTGGCGATGGCAGCCCACTGACCTTTTTTGGTTAT
GCCGGCAAAAACGGTCATGCTTACCGCAGTATCGGCAAGGTGTTGATCGACCGTGGCGAG
GTGCCGAAAGAAGAGATGTCGATGCAGGCCATTCGGCAGTGGGCTGACCGGCATAACGAA
GCGGAAGTACGGGAATTATTGGTGCAGAATCCCTCTTTCGTGTTCTTTAAATCGATGGCG
TCGATGCCGGTGAAAGGCGCCAGCGCGGTGCCGCTGGTGGCTAAAGCGTCCGTGGCGTCC
GATCGTTCGTTGATCCCGGCCGGCACCACGCTGCTGGCGGAAGTGCCGCTGCTGGATAAT
CAGGGCAAATTTACCGGCAAATATGAGATGCGCTTAATGGTCGCGCTGGATGTCGGCGGT
GCGATCAAAGGACAGCATTTCGATATCTATCAGGGGATTGGCTCAGAGGCCGGGCATGCG
GCCGGGTTCTACAATCATTATGGCCGGGTGTGGGTATTGAAGAATGCGCAGTCTGCCTCT
GCTATGCCGCTGCTTAGCGCAGGCAACAGCGGCGGGCTGATCGGTCATCCCAACTAATGA
CTACCGTCCCGTCGTAGTCATGCTGGCTACGGCGGCGGCATCGCGTGCTTCGGTACGCCT
GATAATGATATCGCTCATTTTTTCCTCATGATGAGAACCGGAATAACCGCATATCGCTTG
CCGAGATACCGTCAGCCGATAAATTTGACCATCGGGATGCAGGCCAGTGAAAAGCCCCGT
GGGGAGTGGTAGAGGCTGACTTCATCGCCTGAAAATCCCAGCGAGCGGTAAAACGGTGCG
GCGTTCAGGCTGGCGTCGAGCCGAATTTCCGCCAGACCTGCCGAGCGGGCCAGCGTTTCC
AGATGTTGCATCATCCGTTTGCCCACCCCTTGCCCCATCGCCTCTGGGTCGACAAACACC
GCGTCGATCATGCCGGTGTGAAAATTGATCATTCCCGTTGCTACGATCTGGCCGGCTCTC
TCGGCCAGGTGGAAATGGTGGGTGACGGTATTCTCGAAAGCTTCACTGAGGGTGCCGCTG
GTCCAGAGCTGCAGTTGTTCCGCCGCATAGTCATGGCGGCAGCCGTGCAGGATTGCGCGG
TTACGGAGATCAAATGCCGTCTGCGCATCAATCCTACGGGCTTTACGCAGCGTGATCGCA
GGAGGTTGCATCAATCGGCTCCTGCTGCGTTGTCGTGGCGGCGGGGGGCGAGAAGCGCCG
CGCTATTGACCAGATTGGTCGGGTGCCCGGCGGCAAATGCCGTCACGTTTTCAAACGCGG
TTTTAAAATAAAGCTCGTAGCTGTTGCGCTCGACATAGCCGATATGCGGCGTTGCCAGCA
CATTAGGTAGCGTCAATAGCGGTTCGTTTTCCGGCGTCGCGGGTTCGTTGTCGAAGACAT
CCAGCGCGGCCTGTTTGCCGGGATGGGTGGACAGCTCGCGCCATAGCGCGCCCGGCTCTA
CCAGTTCGGCGCGGCTGATGTTGACGAACAACGCATCCGGTTTCATCAGCGCCAGGTCTG
GCTGGGTTACGCTATGGCGGGTGGCGTCGTTCAGGCGCAAATGCAGCGACAGCACGTCCG
AATTGGCAAAAAACACGGCCTTGCTGTCGGCGGCGGTAAAGCCGTGCTGGCGTGCCCGTT
CACGCGATGTCTCGCTTCCCCACACTAGCACCGTCATGCCGAATGCCGCGCCATAGTGGG
CGATACGCTGCCCTATTTTGCCGTATCCCCAGATGCCGAGCGTCAGTCCATGCAGCGTTC
TTCCCAATCCCAACGTGCCGTTCTGCTGCCAGTGGCCCTGCGTTAACTGGGCGTTGTAGC
GGGGCAGATGGCGGGATGCCGCCATAATCAAACTCCAGCACAATTCGGCGGGAGCTACCG
GCGAGCCGGTACCTTCGGCCACCGCGACGCCATGCCGGGTACAGGCGTCAATACTGAGGT
GCTGGCTCACTTTGCCGGTCTGGCTGATGAGCTTCAGGTTCGGCAGTTGAGCCAGCAATT
CATCAGTAATACGGGTGCGTTCACGAATCAGCACCAGCGCTTCAGCATCTTGCAACTGCG
CCGCCAGTTGGGCGGCATCGGTATAGGTCTGATTCAGAACCTGTACCTGATGACCTTTCA
GCAGCGAAAAGCAGTTCAGTTGTCTGACGGTGTCCTGATAGTCATCCAATATGGCGATGT
TCATGCCAGGCATCCTTACTCGTGTTTTATTGTGCGTTGGGGAGGCAGGTCATGATGAAT
TCCCGCTCGGTCTGGTCGGTAACCCGAAATCCCAGCTGGTGGTACAGATGACGCGCCGGA
TTATTTTTTAGCACGCTCAACACCACCGGTTGACCCTGAGCTGATGCCTGCGCGAGCAAT
GTCTCAATCAGTTGCTTACCGATGCCGCGATTCTGAAAATCCGGATGGATTTGAATCTGA
ATCAGATACCAGTGCTGTTCCTGCGGCATGAAGCGATATTTAAACAACCCGGCGGGTTGT
CCCTCCACCCATACGATATGGGCGTGTTCAAACTCGTAGCGAATACGCCGCAGCAGGCTA
TCGCGATCGGTCGATGCGCCGATGTCCACCAGATATTTCCCCATGGTCAGTTTGCGCAGT
TGCAGCAGGAAATCGATATCGAGTTCGGTGGCGGGGATCAGTTCAGGATGCATGGTTTCC
TCCGGCGGGACACCGCCTAATAAGCGTCATCAGTTAAAGTGCCACAGCTCCACTGAAGTC
GTCACCTGTCAAAGTGGTAAATAATCAAGGCAGAGTACAAGCTCCACCCACGGAGAACAC
CGGCGTGTGGGATTGATTGCCGTTATCCACTGCGCAAACGGTCCTGACTGGGGTATCATC
GCTGCCGTTTGTGATTGAGCGAAGGTGGGCAATGAGTACGCAATTATCCGAAAGTTATCT
GCAGCGTTTTGGCGGTACGGCACGTTTGTACGGCCAGCGGGCGTTGTCGCTGTTTGCCGG
CGCGCATGTGTGCGTGATCGGTATTGGCGGGGTCGGGTCCTGGGCGGCAGAAGCGTTGGC
GCGCACCGGTATCGGCGCGATTACCCTGATTGACATGGATGATGTGTGCGTCAGCAACAC
CAACCGGCAGATTCACGCCCTGCGCCAGCACACCGGGCAGTTGAAAACCGAGGTGATGAA
GGAACGAATTCTGGCGATCAATCCGGAATGCCGGGTGACCTGTGTCGATGATTTCATCAG
CGCCGATAATGTGGCGGAACTGCTGGACAACAATTTCAGCTATGTGATTGATGCTATCGA
TAGCGTGCGCCCCAAAGCGGCATTGCTTGCCTGGTGCCGCCGCTACAAAATTCCGGTGGT
GACCACCGGCGGCGCGGGAGGGCAAATCGACCCGACCCGTATTGAAGTCGCCGATCTGGC
GAAGACCATTCAGGACCCGCTGGCGGCTAAGTTACGCGAGCGGTTAAAGCACGATTTTAA
TATCGTTAAAAACAGCAAAGGCAAGCTGGGCATTGACTGCGTGTTTTCCAGCGAGCCGCT
GATGTACCCGCAACCGGATGGTTCGGTTTGCGCATCGCGCAGCACCGCTGACGGTGTGAA
GCGGATGGATTGCGCCTCGGGGTTTGGCGCCGCGACCATGGTGACCGCCACCTTTGGCTT
TGTGGCGGTCTCCCATGCGTTGAAAAAAATGATGGCGCGCGATGCCCGACAGGCGCAGGT
TGCCGCGTTGAATCAGGATTCGTGACGGGCGATGTCGAGGATGCGACTGGCCAGCGCGGC
CAGCCCGCCGGCGCGTGACGCGCTGAGTTCGGCGCGCAGCCCCAGCCGGTCGAATAGCGC
CAGCGGATCGACCTGCCGCAGTGTCTCCGCGGTTTTGCCCTCTACCGTCGTCAATACAAT
AGCCAGCAGCCCGCGCACGATGCGGCCATCGCTGTCGCCGTAAAAATGCAGGGTGCCGTC
CGCCTGACGTTGATATCCCAGCCAGACGCGGTTTTCGCAACCGGACAGTTCGATGTGTTC
CTGACGCAGTGTGTCCGGCAGCGACGGCAGGGATTTGCTCAGCAGGATCAACTGACGATA
GCGTTCTTCCCAGGAACGACAGGCGTCAAAACGCGCCGTCAGTGCCGCTTCATCAATGTC
AGTGCCAAACGGGTGGCGTGTAGCGTCGGTCGTCATCAATTAATCCATCAGTAATTCAAG
GGCTTTTTGGGTAGCCTGGACCAGATGGTCTACGTCCTGCGGCTGGTTATAAGGCGCAAA
TGAGGCCCGTAGCGTGCCGGGCACACCCAGCGCGGCCATCAGCGGCTGGGCGCAATGGTG
ACCGGCTCGCAGGGCGATGCCGTCCTCCGCCAGCAAAGTCACCAGATCGTGGTGGTGCAC
ACCGTCGATAGTGAATGACAGCAGGCTGGAGCCAGGAGCGCGGAAGCTGCGAAAACCGGG
TAACACGCTCAATTGCTGCTCCGCATCGTTCGCCAGAGCGACGCTATGCCGATCCGCCGT
CGGGCGGTCTTGTTGCTGCCACCAGTCAATCGCGGCAGCGAGGCCGATCACCCCGGCAAT
GTGCGGCGTACCGGCTTCGAAACGCTGGGGAATAGCCTGGGGCGTAAAACCGTCGAACGA
AACCGCCGTCATCATTTTTCCGCCGCCTTGCCAGGGTGGCATGGTTTCCAGCAGGGCCGG
CTTGCCGTACAGCACGCCAATACCGGTGGGGCCATACAGTTTGTGGCCGGAGAATGCATA
AAAGTCGATATCCAGTGCCGTCACGTCGGTCGCCGTGTGCGCAATGCCTTGCGCGCCATC
GACCATCACCACTGCACCGGCCTGATGCGCCAGCGTAATCGCCCGTTTCAGGTCCGGCAT
GCCGCCCGTCACATTCGACATCTGCCCGATAGCCAGCAGGCGGGTCCGGGCGTTGATCAG
CGAGGGCAGCAGGTGAAGATCGGGCAGATGATCCGCGCCCAGCGGCAGCTTCACCACCCG
CGCCCCCGTTTGCTGCGCCACCATCAGCCACGGGAGCAGATTGGCATGGTGCTCGGCTTC
GCTGACCAGGATCTCATCGCCGGGTTGCAACCGCGGGCGGGCATAACATTGCGCCACCAG
ATTGATCGCTTCCGTCGTGCCTTTGGTCCAGACGATACCGCGCGCCTGCGCTGCGCCAAT
GAAACCCGCTACTGTCACGCGCGCCTGCTCGAACGCTTCCGATAACTGTCGGGCGGCGCG
GTGCTGACTGCGATGAACCGTACCCGTTTCACTGGCGTAGTAGTGCTGAACCGCGGTGAT
AACCGCTTCGGGCTTCAGCGACGTGGCGGCGTTGTCAAGATAGACGCCGGGCTGTCGAAG
CGCGGGAAATTGCTGGCGAAAATACGGGGCGTTAAACGGTTTCATGTCGATCCTCTGTTG
AACGACAGATCCTGTCCCATTTTTGTGGATGAAACAAGTTTAGGACGCTCCTGGATGACG
GAAGCGAAGTGATTGATATTTTATGGTCAATACAATAGGGGCAAAAAAAAGCACCGCAAA
ACGCGGTGCTATGCAAAAATCACTTAGACAGACAGGGTAAATGTACAGGAAATGAAAAGG
TAGCAGCGCTACCACGTCTGAAATGCAGACAATAAACAAATAGCAAACACAACATCACAA
CCACAAGCCAAAAGCACCTCAGTCAACCTGCTGCACTTTTCGTTCCGGCTCAGGGAAGTG
GCGCTACTATAGGTATTTGCTGGTGCATCCTCAACGGACAATTTATAATGCATCGGATTA
AAAAAACTAATGGCAAATCGCGGTAGCGCTTACCGGGGTGAGCCGCATACGAAGAATCCG
ATTTATGTCGAAACGATTGCCGCCTCTCAATGCCTTGCGCGTCTTTGATGCTGCTGCCCG
CCACCTCAGTTTTACCCGTGCGGCCGAAGAGTTATTCGTTACACAGGCTGCTGTTAGCCA
TCAGATCAAATCGCTGGAAGATTTTCTCGGCCTGAAACTGTTTCGCCGTCGTAACCGTTC
CCTGTTGCTGACGGAAGAAGGGCAGAGCTATTTTCTGGATATCAAAGAAATCTTTTCCGC
CCTCAATGAAGCGACCCGTAAACTACAGGCTCGTAGCGCCAAAGGCGCGCTGACGGTGAG
CCTGCTGCCCAGCTTTGCCATTCACTGGCTGGTGCCGCGTTTGTCGAGCTTCAACACGGA
TTACCCTGGCATTGATGTGCGCATTCAGGCGGTGGACCGGGAAGAGGAACGACTGTCGGA
CGATGTGGACGTGGCTATCTTCTACGGACGCGGCAACTGGCCGGGATTGCGGGTGGAAAA
ACTGTACGCGGAGTATCTGTTGCCGGTCTGCTCGCCACAATTGTTGGTCGGGGAGCACCC
GCTGAAAACACCGGGAGACCTGATATGGCATACGTTGTTGCATGACGCCTCGCGGCGTGA
CTGGATGGCCTATACCCGCCAACTGGGGATAACTCAGATTAATGTGCAACAAGGGCCGAT
TTTCAGTCATAGCGCGATGGTGTTGCAGGCGGCGATTCACGGCCAGGGGGTTGCGCTGGC
CAACAATGTGATGGCGCAGACGGAGATTGAGGCGGGCAGGCTGGTGTGTCCGTTCAATGA
CGTACTGGTCAGCAAAAACGCGTTTTATCTGGTTTGTCATGACAGTCAGGCGGAACTGGG
TAAAATAGCCGCCTTTCGCCAATGGATTCTGGCTCGTGCGGCCAGCGAACAGGAAAAGTT
CCGCTTCCGCTACGACAATGGTTCTCGTTGAACAATTTCACATTCACGCTGGACAAATAG
TTCACGCTGAATCCGCCGGGTTCAGCCCCTTTATTCTTTTGATAACGGAATAGATCACAC
GATGAACAGCCGTTTCATGCTGATATTCGCCGCCATCAGCGGGTTTGTATATGTGGCGCT
GGGGGCGTTCGGCACGCATGTGTTGAGTAAATCGCTGGGCGAAGCGGAAATGTCCTGGCT
GCATACCGGGCTCCAGTATCAGGCGTTTCACACGCTGGCGATTCTGGCGCTGTCGGTGGC
GATGCATCAACGGGCGAATGTCTGGTTTTACTGGAGTGCGGCGTTTCTGGCGCTGGGTAC
GCTGCTGTTTAGCGGCAGCCTGTACTGTCTGGCGTTGTCGCACCTCAAACTATGGGTATT
TGTCACTCCGGTGGGGGGCGTGTGCTTCCTGACGGGCTGGCTGTTACTGTTAATTGGAGC
CTTACGCTTAAAGAAAAAGGCTGAGTAGCATGAATAAAGTGATTTTGTACTGCCGCCCTG
GGTTTGAGAAAGAGTGCGCGGCGGAAATTACCGACAAGGCGGCGCGTTATAACGTCTATG
GTTTTGTTCGGGTAAAAGATAACAGCGGATATGTGGTGTTTGAATGCTACCAGCACGAAG
ACGCCGATCGGCTGATTAAGGAATTACCGTTCCAGGAACTGGTGTTCGCACGTCAGATGA
TGGTGTGCGGCGAATTGCTGCGCGATCTGCCGCCGGAAGATCGCATCACGCCGATCGTCG
GGATGCTGACCGGGGCGATGGAGCGGGCCGGAGAGCTGCGGGTTGAAGTGCCGGATACCA
ATGAAAGCAAGGAACTGATGAAGTTCTGCCGCAAGTTCACGGTGCCGCTGCGCGTCGCGC
TGCGGGAAAGCCGTATCCTGCTGGCGCAGGAGAAAAGCAGTCGTCCGGTTATCCATGTGC
TGTTCATCGCCCCCGGCTGCTGCTACGTTGGCTACTCCTACAGCAACAACAATTCGCCGT
TCTACATGGGGATTCCACGGCTGAAATTCCCCGCTGATGCGCCCAGCCGATCGACGCTGA
AGCTGGAGGAGGCGTTCCACGTGTTCGTGCCGGCGGATGAGTGGGACGAACGATTGGGCA
GCGGTATGTATGCGGTGGATCTGGGCGCTTGCCCCGGCGGTTGGACCTATCAACTGGTGA
AACGCAGTATGATGGTTCACGCCGTCGACAACGGCATGATGGCGCCGAGCCTGATGGATA
CCGGGCAGGTGATTCACCATCAGTCAGACGGTTTCCGCTTTGAGCCGCCGCGCAACAATA
TCTACTGGCTGGTGTGCGATATGGTGGAAAAACCGGCCAAAGTCACCAGCCGCATGGCCG
ACTGGCTGGTCAATGGCTGGTGTCGTGAAGTGATCTTCAATCTCAAGTTGCCGATGAAAA
AACGCTATGAAGAAGTGATCCAGAATCTGGCCTTGCTGGCGCAGCGGCTGGAAGAGAGCG
GCATCAACTTTGAAATTCATGCCAAACATCTCTATCACGACCGTGAAGAGGTCACTGTTC
ATGCACGGCGTATCTGGGGCGCCATTCCCGGCCGCCGCGACGAGCGTTGAGTTTCCTCTG
CCACCACCGGGCGTCAATGCCTGGGCGTCCGGTGCTTTAACACCGCCTAACCCGATGTGG
GCAGGCGTAGCTGCTGCAGGTTGCCATTCAGCACCAAATCGGTTCTGAGCGTGGCGACCT
GACGGCAGCGGTAAGCCATGTCCTGTTGGGATTCCAGCTTGCGGCGCCATTTCTCCGGTA
TCTGTTCCAACTGCTGGTATAGCGCTTCCAGCGAACCAGCCTGTTGTAACAACTGAGCGG
CGGTTTTCGGCCCAATGCCGCTCACGCCGGGGATTTTGCTGCTGCTGATACCCGCCAGTC
CCCAGTAATCCGGCAACTGTTCAGGTTGCACGCCGAACTCCTGCTGGATGAACGGCACAT
CCAACCAGCGTTTCTGAAAGTAATCCCGAATGCGGATGGTCGGCGCCAGTAACTGGCAAT
AACCTTTGTCGGTCGAGACAATGGTGGCCTGATGCCCTTGCGCGGCGACCTTGCAGGCCA
GCGTGGCGGCCAGGTCGTCAGCTTCGTTGCCTGACGAGTGCCAGCTCTCTACCCCTGATG
CCAGAAAGGCGTCCCTGATCTGCGGCAGTTCCTGCGACAGATTTTCCGGCATGGGTGCGC
GGCCGGCCTTGTATTCCGGCAGCAACTGGTGGCGCCAGCTCTGGTCACGCTGTTCGTCGT
CAAAAACCGCAACGGCATGAGTGGGCTGACTGTGCTGTATCAACTGGCTCAGCGCGTGTT
GGCAGGCAGTCAGGCAAGGGGAACCTTGCACCGCATGAATGCGTCGGATCAGGTTGAGTG
CGTCGACAATAAGCAGATGTACGGCCATAAGCGGTAGTCATGTGAGTCGCCGCCGAACTA
ACGTCGGCGGCGAACTGGTGGTCAGGAACCGATTTCGTAGCACGGGACGTAAGCGCTGCC
CGGCAGCTTCATACGCTGTTGGGACACGAAGTCCTGCAACAGTTTGTCCATGCTCTTCAT
GATGTCGGCATTGCCGTGCAATTTGTAGGGGCCGTATTCTTCAATGGCCCGAATACCCGC
TTCTTTGACGTTACCGGCCACGATGCCGGAAAACGCCCGGCGCAACGTGGCAGCCAACTG
TTCGGCCGGCTGGTCGGGATGCAGGTTGAGGTTAGCCATGTTCTCGTGCGTCGGTTCGAA
CGGCAGTTGTAAATCCGGTGCGATGCGCAGCGACCAGTTGAAGCTGTAGGCATCGCCGGT
GTGACGGCGGTGCTCTTTCACCTGCGGCATGGCTTTTTTCATCTGACGGGCCACTTCGGC
GGCGTCGTTGATGATGATGGAATAATAACGGCGCGCCTGACGGCCGAGTGTACTGACGAT
GAATTCGTCGAGCACCTGGAAATAGTCGGCGCTTTCCTGCGGGCCGGTGAGAATAATCGG
CAACACCTGCTCGCTGTTGTCCGGATCCATCATAATGCCCAGCAAATAGAGGAATTCTTC
CGCGGTGCCGACCCCGCCTGGGAAAATAATGATGCCGTGGCCGATGCGCACAAACGCTTC
CAGACGTTTTTCAATATCCGGCATGATGACCAGTTCATTCACCAGCGGATTGGGCGGCTC
AGCGGCGATGATGGACGGTTCGGTCATGCCGATGAAACGCCCGTCCCGGTAACGCTGCTG
GGCATGGCCCACGGCGGCGCCTTTCATCGGGGCTTCCATCGCGCCCGGTCCACAACCGGT
ACAGATGTTCAGCTCGCGTAAACCGAGCTGGCTGCCGACTTTACGGGCGTACAGGTATTC
GGTTTCATTGATCGAATGACCGCCCCAGCACACCACCAGATTCGGCTCTTCGCCCACATG
CAGCGCTCTGGCGTTGCGCAGGATGGAGAACACAAGATTGGTGATGTGGGTGGAATCTTC
GAGATCCAGATTCTGATAACGACCGGCGCTGGCAATCTGACCGTTCACAAACAGGATATC
GCGTAGCACGGCGAACAGGTTGGCCTGCAATGAGCGGATAATCTGGCCGTCGACAAACGC
CTCTTCCGGCGGGTTGACCAGCTCCAGTTTCACACCGCGCTCACGGCGCAGCACGTTGAT
GTCGAAATCCTCGTAGCGGGAGAGCAACTCCTTGCTGTTGTCCGTCTGACTGCCGGAGTT
CAGGACGGCGAGGGAACAATTGCGGAATAGCCGGTAAAGATCGCTGCTGGCCGTGCTTTT
CAGCATATCCACTTCCAACTGCGACAGTAAATCCATAGACCCTAACGGGCTGATGTGTGT
GATCATACTACTCCCTGAAACGCAGTGTGCGACGACAGTTGTTCAAGACGTTTGCCCAAC
ACGCAGGTTCGATGCGTTTGTGTGATACGTTTCTTTGTTGTCTCACCTTAACGTGTCGAA
TGGCCTTTTGCCAAGGCATGGTAACCTCCCAGCGATAAAGTTGCGCGGCGTTACGCACTT
TGATGCGTATTCTGTCGACGGCAGGCGCCATAGTCGGGATAGAATGTGTATTCAGTGAAA
TCCGACAGACCCAGATTGAGAGGTAAGATGGAGCGGCAGGTATCACAGGCGCTAAACGCA
TTCACCCAGCGTTATGTCGAGTTATGGCAGCGGGAAACGGGCCATCCGCCAGCCAGCGAT
GAGTTGTATGGCGTGGCTTCGCCCTGCATTGTCGCTACGCAGGAGAGTCAGGTGCACTGG
CTGCCGCAGGCGCCGATTGTGCCTGCGCGGCTGGATGGCGTTGAGCGAGCGCTGGAGATT
CAACTGCACCCGGATGCGCACGTCTTTTTCACCAGCCAGTTCGCCGGTGACATGACGGCT
CGCTTTGACGATCTGGAATGCACGCTTCTTCAGGCCTGGAGCGAAGACGATTTTGTTCGT
CTGCAGGAGAATCTGATTGGTCACCTTTTGACACAAAAACGACTAAAATTGTCACCTACG
TTATTTCTTGCGACAACGGATTCTGAAATGGCGCTAATCTCTTTGTGCAACCTGAGTGGG
GAAGTTGTGCTGGAAGAGTTCGGTACACGTCAGCGTCGAGTGTTGTCATCGGATCTGGTT
GATTTTCTGCATAAGCTGTTGCCATTGATTCCATAATGCTGAATCGCGTTTCGCTTTTCG
ACGTGTGAGAGATCTCTTACATTACATGTAAGCGATCTCTTATCTTTAATATGAAACTAA
GATTTCTGTTTAATTTTTACATTATTAATTAATGAATTAATGGTGTTCGTCAGTAAACCG
TAATTTTTATACGGCTATTGGGGCGTTTGGGTGGGTTGCTGATTCGGTTTAATTAATACA
TCTTATTATTCAGTTTCGTAACACGGTAACAGGGAATGTCGACCATGCCAGGAGGGCAGG
AAGTCAATTTCTGTTACAAGCAGACTCTTTTTTCAGGATGAAATAAGGGACACCTCCAGG
AAGGAGAATGAGAGCCGGCCTGGGAATGCCGGTGGGGCAGGAGCCTAAAGGAATGCGATC
ACGGATGATTATGAAGGATCGGCCGTCACGGATGAAAGAGGGATCGCCAGCAAGGATTGT
GGGTTAGGATGACCATCAGGGACAAGTTTTCAAGGACGAGCAGGGAAGCAACAAGGTAGC
GGGACTGCTGCAAACGAACTAAGAGGGAACCGAGAAATCGGTTCCCTCTTTTCGTTTTGC
CTCTTGCCGCGCTGTATACGTATCCTGGCTGCGGGGCGCATCCGGGATGCCAGAACAGGG
CAACGATGCTATGCTTTGCCGCCCTGTTACCGAGCCTGATGAGACCCGGCCCATGAGTGT
AGAGATTCGCATCCGACAATCGCTGTTCACTATCGAACATGCCCTGAAGGCGAGCCCGTT
ATGGCAGCCTTCCGCGCCTGATGAGGAGGCGTTTACAAGCCAGGAGCCATTCTGCATCGA
TACGATGGCGGCCGAGCAGTGGCTGCAATGGGTATTTCTGCCGCGCATGCACGCATTACT
GGACAGCGGCGCGCCGTTGCCGGCCCGGCTTGCCATCTTGCCTTACTTCGAGGTGGCGTT
CGACGGGCGTTCGGATGATGTCGGCGAGCTGCTGACGCAGCTGCGTGTGTTGGACGCATT
GTTTGAGGAATGAGGATGCTGGAAATTGTCTATCAGGATGAGCATCTGATTGCGGTGAAC
AAACCGGCCGGTTGGCTGGTGCACCGCAGCTGGCTGGATCGCAAAGAAAAAGTGGTGGTG
ATGCAAACGGTGCGCGACCAGATTGGTCAGCACGTGTTTACCGTGCACCGTCTGGACCGT
CCCACCTCCGGCGTGCTGTTGATGGCGTTGTCCCCCGAGGTGGCGCGGCTACTGGCGCAG
CAGTTCGAGCACCATCAGATGGAGAAAACCTATCACGCGGTGGTTCGCGGCTATGTGATG
GAGGACGGCGTGATTGATTACGCGCTGACGGAGGAACTGGATCGCATCGCCGACAAATTT
GCCGACCCCGACAAAGCGCCGCAGCCTGCCGTCAGCCACTATCGGGTACTGGCTCGTGCG
GAAATGCCGGTGGCGATCGGGCGTTATGACACCGCCCGCTACAGCCTGCTGCAATTGAAT
CCCAAGACCGGGCGCAAGCACCAGCTGCGGCGACATATGTCGCATTTGCGTCATCCTATC
ATTGGGGACACCACCCACGGCGACCTGCGCCAGAATCGCGGCATGGCGGCGCATTTCGAC
TGCACCCGCCTGATGCTGCACGCCAGCGGGTTGTCGCTGACCCACCCGGTTACCAACGAG
CCGCTGGTAATCTCGGCGCGCTGGGATGAACCCTGGCAGGGCGTAATGACGCAGTTTGGC
TGGCAAGGCAGTATCCCTGATGTTGAAAGGGTTGAGTTTCCTCAGGCGTCGGGTCAGGAT
AGCGGCCTGACGTCAGCATAAAACAGGAGAATCAGCGTCATGGCGCAAGTCGGTATTTTT
GTTGGCACGGTGTACGGTAACGCGTTGCTGGTGGCGGAAGAAGCGGAAAGCCTTCTTAAG
GCTCACGGGCATGAGGTAAAGATTTTTGAGGAAGCCTCGGTAAATGACTGGCTGGCTTAC
AGTCAGCAGACGGTGCTGGTGGTGACCTCCACCACCGGGCAGGGGCAGTTGCCGGAGTCT
ATCGTGCCGTTGTACGAAACACTGCGCGAAAAGGTCGGGTATCAGCCGGATTTACGCTAC
GGGCTGATTGCGCTGGGGGACAGCAGCTACGATAACTTCTGTGGCGGCGGTCATCTGTTT
GATGCCTTGCTGCAGGAGATGGGCGCGAAACGCGTGGGCGAGCTGCTGGAAATTGATGCG
ACCGAGCATCCGGAACCTGAAGTGGTTTCCGGCCCGTGGGTGGAGTCCTGGGCGGCGTTG
CTGGATGCGTAATTGCTGGATGTGTAGCCGGACGTAGGTTGTGAAAACAGGGCCTTCAGG
CCCCGTTTCTTATGCTGGATTTGCTGCGTTGCAGCGTTGTCGACGACGCGCACTCAGCGC
TGGGTCAGTTTTTCCAGGTCGGCTTCGATTTCGCTGATCTTGTTGGTGACCACGCTTTCC
AGATGATGCAAGTCGGACAGTATCTTGCGCTTCAAATCCACCTCAACCTGATCGCGCTGG
CAAATCTGATCGAGCTCGTCCACCACATAACGCAGATTGGGGCTGATCTCGTTGATTTCC
TTGTAACCCTGCCCGGCGTTGTCTGCGACGATGGTTTTGCGCTGGCGTGGATATTTGAAC
TTGACGCTTTTAGCGAAAAATTCCCCTTTATCCTTGCGAAAGTAAATTTTCAGAATATCG
TTGCTGGCTTCCTGGCGGAGGCTATAGCGGTCGATATCTTCCGGGTTGGAAATCCCAAGA
CTTTTCAGATTGTCGTACATAACACCACCTTTCTTGTTTTACGTCGGCTTGAAAAACTGG
GCCAGTGTTGTTGGTCGTGACGGCCTGATGCCGTAAAAAATGGCGGGTGATCACCCGCCA
TTCAGTTTAGTCGATAGTGGTATTAGTCGATAGTGCGCAATAACTCATTAATTCCCACTT
TACCGCGGGTTTTTGCATCCACTTTTTTCACGATCACCGCGCAATAAAGGCTGTAGCTGC
CGTCTTTGGAGGGCAGGTTGCCGGATACTACTACCGAGCCTGCCGGCACACGGCCGTAAT
GCACTTCGCCGGTTTCACGGTCGTAAATCTTGGTGCTCTGACCGATGAATACGCCCATTG
AGATCACCGAGCCTTCTTCCACGATCACGCCTTCCACGACTTCGGAGCGGGCGCCGACGA
AGCAGTTGTCTTCGATAATGGTCGGGTTAGCCTGCAGCGGTTCCAGCACGCCGCCGATGC
CGACGCCGCCGGACAGGTGCACGTTTTTGCCGATCTGCGCGCAGGAGCCAACGGTCGCCC
AGGTGTCAACCATCGAGCCTTCGTCGACGTAGGCGCCGATGTTGACGTAAGACGGCATCA
GCACGGTGTTACGGGCGATAAACGCGCCCTGACGCACGCTGGCTGGCGGCACGACGCGGA
AACCTTCACGCTGAAAACGCGCTTCGTCGTAACCGGCGAATTTCATCGGCACTTTGTCGT
AGTAGCGGGTTTCAGCTCCTTCCATCAGTTGGTTATCATTGATGCGGAAAGAGAGCAGCA
CCGCTTTCTTCAGCCACTGATGCGTCACCCACTGGCCGTTGATTTTCTCAGCCACGCGCA
GCACACCGCTGTCCAACTGGCTGATAACCTGATTCACCGCTTCGCGCGTCACCGTGTCCA
CATTGGCCGGGGTGATGTCTGCGCGACGCTCAAATGCGGTTTCGATGATGTTCTGTAATT
GCTGCATCCTGTTTCTCTTTCGTGATTAATCAAACCAGGCCGCGTGCCGGCATGCGGGGC
GCGGCTTAATATTTAAGAAGCTACTTTATCGTTTGGGTCGAGTGCTTCTGTCAACCGTTG
TTGTAACTTAAGCCGTAATTCGGGGCTTAATGCCCGTCTTTCGCTATCCGCCAGAATAAA
TAGGTCTTCTACCCGTTCGCCGATGGTGGAAATACGGGCGCCGTGCAGCGACAGATTAAG
GTCGGCGAACACTTCGCCTACCCGCGCCAGCAGGCCGGGCTGGTCGAGCGCGATCAGCTC
CATGTAACTGCGCCGGTCGGTATGCGTCGGCAAAAAACCGACTTCCGTCGGCACGCTGAA
GTGGCGCAGGCGCGAGGAGGGCCGGCGCACTCGCGGATGCTGGTAATCCCGTTGGGTTAA
TGCCTGCTCGATAGCGTGGCGGATCATGTCGTGACGATCCGGCGCCAGCGGGCTGCCGTC
CGGCTCCAGCACGATAAAGGTGTCCATCGCCATACCGTCGCGGCTGGTGAAAATCTGGGC
GTCGTGCACGCTCAGGTTACGCCTGTCCAGTTCGCCGGCGACCGCGGCGAACAGGTAAGG
GCGGTCCGGGCTCCAGATAAAAATTTCGGTGCCGCCACGACTGGCCTGATGGCTGATCAG
CACCATCGGTTTGTTGACGTCATGCTCCAGCAGATGGCGAGCGTGCCAGGCCAGTTGATT
AGGCGAATGGCGCAGGAAATAGTCGGCGCGGCAGCGGCTCCAGATGTGGTGCAGCGCTTC
CTCATCGATATTGTCCATACGCAACAGCGCCAGCGCCTGCAACCGGTGATGACGCACCCG
CTCGCGCAGGTCCGGTGAGTTCTGCATGCCGCGGCGCAACTGTTTCTCGGTGGCGAAATA
CAATTCGCGCAGCAGGCTCTGTTTCCAACTGTTCCACAGTGTCTCATTGGTGGCGCAGAT
ATCCGCCACGGTCAGGTTCAACAGGTAGCGTAGCCGGGTTTCGCTCTGCACCTGTTCGGC
GAATTGCTGGATCACCGCCGGGTCCTGAATGTCGCGGCGTTGCGCGGTGACCGACATCAG
CAGATGACAGCGTACCAGCCAGGCCACCAGTTGGGTTTCCCGTGAATTCAACCCGTGCAG
CGCGGCGAACTCCAGCGCGTCCTTGGCGCCCAGTTCCGAGTGGTCGCCGCCGCGCCCCTT
GGCAATGTCGTGGAACAACGCCGCCAGCAGCAACAGTTCCGGTTGTGGCAGCCGTGGATA
CAGCTCCACGCACAGCGGATGCGCCGCGCGGGTGGCTTCTTCGGTAAAACTTTCCAGTTT
CAGCAGTACCCGGATGGTGTGTTCATCCACGGTATAGGCGTGAAACAGATCAAACTGCAT
CTGCCCGACGATGTTGCCCCACAATGGCATGTAGGCCCATAGCACGCTGTGGGTGTGCAT
CGGCAGCAATGCCCGGCTGACGGCGCGCGGATGGCGCAAAATATTCATGAACAGGTTGCG
CGCTTCCGGGATGGTGCACAACGGCTGGGCCAGATGCCGACGCGCATGGCGCAAGTGCCG
CAGAGTAGTTGAGTAGATACCGGTGATTTCCTGATTGCGCACCATCAGGTAGAACATGCG
GATGATGGCTTCGGGTTTGTGCTCGAACAGGGTTTCGTCACGCAGGTCGATAAGCTGGCC
GCGCAACTGGAACTCCTCATCCAGCGGGCGGGGTTTCTCGCTGGCATCCAGCGCCAGAAT
GGCCTCGTCAAACAGCTGCAGCAGCATCTGATTGAGTTCGCCCACCCGACGCGTCATACG
GTAGAAGTCTTTCATCATGTGTTCTACCGGCGCGTTGCCTTCGCCCTGATACTGCAACAG
TTGCGCCACATTGAGCTGGCGGTCGAACAACAGACGGTTATCGTAGCGGGGCAGGATCGA
ATGCAGAGCGAAGCGAATGCGCCACAGAAAACTCTGGCACTCGTTCAGTTCGTTGCGTTC
GGCTTCGGTCAGAAAACCGAACCCTACCATTTCGTTGAGCGACGTGGCGCCAAAATGGCG
GCGGGCGACCCACAGCAGGGTGTGGATGTCTCGCAGTCCGCCGGGGCTGCTCTTGATATC
CGGCTCCAGATTGTAACTGGTGCTGTGGTAGCGCTGGTGGCGCTCCCGCTGCTCGGCGAT
CTTGGCGGGGAAAAAGGTTTCCGATGGCCAGAACGCGTCGCTGAAGATGTGTTTTTGCAG
CGTCAGGAACAACGCGACGTCCCCGCAAATCATGCGGGACTCGATCAGGTTGGTGGCGAC
GGAAATATCCGCCCGGCCTTCTTCCAGACATTCGTCCAGCGTGCGCACGCTGTGGCCGAC
TTCCAGCCGCAGGTCCCACAGCAACGTGATAAAGGTGCCGATGGCCTGCGACTGGACGTC
CGTCAGCTTGTGCTGGCTCAGGACCAGCAGGTCAATGTCCGACAGCGGGTGTAATTCTCC
GCGCCCGTAGCCGCCTACCGCCACCAGCGCGGTTTGCGGCGTACTCTCAAAACCGTAAAA
GCGCCATAGCCGTTGCATCAGGTGATCGATAAACAGCGTGCGGGCATCGATCAACGCTTC
CGCGCTGACGCCGGCTTTGAATTCCTCCGCCAGCCAACTCTGGAACTGTTCCAGATGGGT
TTTCAGCGTCTGGCATTTCAGCATGTCGTCCGTGAAGGTGAGGGGAGAAGCCGGTGCCGG
GCGAACCGTGGTGGTGGAACCGGGGATATCGTGCGGAAGGTCTCTGTCGATCATGTTGCG
CCACCATAACCATAAAAAAAGCCGGCATCAGCCGGCTTATGCTCAATTATTCCTGATGCG
TGATGATGTTGGGGATGGTGTCATCCTTACGCAACGTCATTATTTCGCAGCCGTTTTCAG
TCACCACAATAGTATGCTCGTACTGCGCCGACAAGCTGCGATCCTTGGTTTTTACCGTCC
AGCCGTCTTTCATGGTGCGGATGCGGTAATCACCGGCGTTGACCATCGGCTCCACGGTAA
AGGCCATGCCCGGCTGCAACACCACGCCGCCGTCGTCGGCGTCATAGTGCAGCACCTGCG
GCTCTTCATGGAAACCGCGGCCGATGCCATGACCGCAGTACTCGCGCACTACGGAGAAAT
CCTGCGCTTCCACGTATTTCTGGATTTCGCGGCCCAGCGTGCGCAACCGAATGCCCGGTT
TGATCATCCGCAGCGCCAGATACAGGCTTTCCTGAGTAATTTTGCACAGGCGTTCCCCCA
GAATGGTCGGTTTGCCGACGATGAACATTTTGGAGGTGTCGCCGTGAAAATCGTCTTTGA
TCACCGTGACATCGATGTTGACGATATCGCCGTCTTTGAGGATTTTATCGTCGCTCGGAA
TACCGTGGCACACCACTTCGTTGACGGAGATACAGACGGATTTCGGGAAGCCGTGGTAGC
CGAGGCTGGCGGAAATCGCGTTTTGTTTGTTGGTGATGTGGTCATGACAGATTCGGTCCA
GCTCGCCGGTGCTTACGCCCGGCACCACGTGCGGCTCAATGATTTCCAGCACTTCCGCCG
CCAGACGGCCGGCCACACGCATTTTTTCGATATCTTCAGAGGTTTTGATTGAGATTGCCA
TTGAATTCAGTCCACAGGTATCGCCTTTTCCGGCGAAAGAGGGTCAGTAAATAGTGATTT
ATGGTATCAGCCCTGCCTGACACTGCCAAATCATCATTCCGTCACGGAGTTGTCATCCCA
GGCTTGGGACGTTGCGGTAGAATGCAACAAAAGTTGGTGTCCTGGCTCGGTTTATGGTAT
AAAGCGCGCCGATGATCCGGCTGGCGTTCGGGCAACTGAATACCGACTGGTTCAAAACGA
ACTCACTATGTGTATAACACACACGTGTCGACACATTCGCCGGGGTGCCAGAGTGGTTTT
CCATTCAGGTCGGCGCAATGGGACACGTGGAGGCATAACCCCATACTTAATCTATAGAGG
TAATCATGGCAACTGTTTCCATGCGCGACATGCTCAAGGCGGGCGTACACTTTGGTCACC
AGACTCGTTACTGGAACCCGAAAATGAAGCCGTTCATCTTCGGTGCACGTAACAAAGTTC
ACATCATCAACCTTGAGAAAACGGTACCGATGTTCAACGAAGCCCTGGCTGAGCTGAGCA
AAATCTCTTCCCGCAAGGGCAAGATCCTGTTTGTTGGTACCAAACGCGCAGCAAGCGAAG
CGGTAAAAGAATCTGCTAACGGTTGCGACCAGTTCTTTGTGAACCATCGCTGGCTGGGCG
GTATGCTGACTAACTGGAAAACCGTTCGTCAGTCCATCAAACGTTTGAAAGATCTGGAAA
CTCAGGCTCAGGACGGCACGTTCGACAAGCTGACCAAGAAAGAAGCGCTGCTGCGCACCC
GTGAACTGGACAAGCTGGAAAACAGCCTGGGCGGTATCAAAGACATGGGCGGTCTGCCTG
ACGCGCTGTTCGTTGTCGACGCCGATCACGAGCACATTGCGATCAAAGAAGCAAACAACC
TGGGTATCCCGGTATTTGCAATCGTTGATACCAACTCCGATCCGGATGGCGTTGACTACA
TCATTCCTGGTAACGACGACGCCATCCGTGCAGTAAGCCTGTACCTGAGCGCTGTTGCCA
CCGCTGTTCGTGAAGGCCGTTCTCAGGATCTGGCTGAACAGGCAGAAGAGAGCTTCGTCG
AAGCTGAATAATAAGGTCAGCTCTGTTGAGCCCTTATTAACCAGGTATTGACATATGTTG
GTTAGGGGGCCTTGTCAGGCCCCCTTTTTACTTATCTCTTACTTATCTCCCCCACGAGAT
AACCGAGGAAAAGATAATGGCTGAAATTACCGCTGCCCTGGTAAAAGAACTGCGCGAACG
TACCGGCGCAGGCATGATGGAATGTAAAAAAGCTCTGGTTGAAGCCAACGGCGACATCGA
GCTGGCAATCGACAACATGCGTAAATCCGGCCAGGCTAAAGCTGCGAAAAAAGCAGGTCG
CGTTGCTGCTGAAGGCGTGATCCTGACCAAAATTGCCGCTGACGGCAAATACGGTGTCAT
CGTTGAACTGAACTGCGAAACTGACTTCGTAGCAAAAGATGCCGGCTTCAAAGCGTTTGG
CGAAGAAGTTATCACCGCCGCGCTGAACGAACGCATCACTGATGTTGAAGTTCTGAAAGC
GAAATTCGAAGAGCAGCGCACCGCGCTGGTAGCGAAAATCGGTGAAAACATCAACATCCG
TCGTATCGCTATTCAGACTGGCGACGCGCTGGGTTACTACATGCATGGCGCTCGTATCGG
CGTTATGGTTGCCGCTGCCGGTGCTGACGAAGAGCTGATCAAGCACGTCGCCATGCACAT
CGCCGCCAGCAAACCGGAATACGTCAATGCTGAAGACGTGCCGGCTGACGTAGTTGCCCG
CGAGCATCAGATCCAGCTGGACATCGCCATGCAGTCTGGCAAGCCGCGCGAAATCGCTGA
GAAAATGGTTGAAGGCCGTATGCGCAAGTTCACCGGCGAGATCTCTCTGACCGGTCAGCA
CTTCGTAATGGACCCGAATAAAACCGTTGGCCAGTTGCTGAAAGAGCACAATGCCTCCGT
GAGTACTTTCATCCGCTACGAAGTGGGTGAAGGCATCGAGAAAGCTGAAGTTGACTTTGC
TGCTGAAGTCGCAGCAATGAGCAAGCAGTCTTAATAAAAAAAGGAGCCGCCAGTTGGCGG
TTCCTTTTTATCCAGCCAAACTATTCGTGATACAAGCAATTCGTGGTACAAGCAATTTCA
TGGCATCTGGCAATCCCGTCTGCGGCGCGCCGGGTGTGGCAGTAATAACCCCCAGTACGA
TGACAGCCTGTTAGGACAAGAACACCATGGCAACCAACGCAAAACCCGTATATCAACGTA
TCCTGCTGAAGCTGAGTGGCGAAGCGCTGCAGGGAGCTGAAGGTTTCGGTATCGATGCGA
GCATCCTCGATCGTATGGCCCAGGAAGTGAAGGAACTGGTTGAGCTAGGCATTCAGGTCG
GTGTGGTGATCGGCGGCGGCAACCTGTTCCGCGGCGCTGGTCTGGCCAAAGCAGGCATGA
ACCGTGTGGTGGGTGATCATATGGGGATGTTGGCTACCGTCATGAACGGTCTGGCGATGC
GTGATTCGCTGCATCGTGCTTATGTCAACGCCCGCCTGATGTCGGCCATTCCGCTCAATG
GCGTGTGCGATAACTACAGCTGGGCTGAAGCCATCAGCCTGCTGCGCAACAACCGCGTGG
TGATTTTCTCCGCCGGTACCGGCAACCCCTTCTTCACCACCGACTCCGCTGCTTGCCTGC
GTGGGATTGAAATCGAGGCTGACGTGGTGTTGAAAGCCACCAAAGTGGACGGCGTATTTT
CGGCTGACCCGGTGAAGGATCCCAACGCGACGCTCTATGAATCACTGAGCTATCAGGAAG
TGCTGGAGCGTGAACTCAAAGTGATGGATCTGGCGGCCTTTACGCTGGCGCGTGACCATA
ATCTGCCGATCCGGGTGTTCAATATGAATAAGCCGGGCGCGCTGCGTCGTGTCGTCATGG
GCGAAAAAGAAGGGACGTTGATCAGTAATAACGGCTGACGTCTAATTTAAGGTAATATCT
TGTTTTAGTGACACAAGATTGCGCCACACATCGCCAGCCTGCCGCTGGTAATCAATGATT
CACCGGGTCATGCCAGTCGCGTGACCTGACTGGCAACCAGTTTTCAAGGGTTCACAACGT
GATTAATGAAATCAGAAAAGACGCTGAAACGCGCATGGACAAATGCGTAGAAGCTTTCAA
GAACCAGATCAGCAAAGTGCGTACTGGCCGCGCGTCCCCCAGTCTTCTGGACGGTATTCA
TGTAGAATATTACGGTAGCGCAACCCCGCTACGCCAGTTGGCCAACATCGTGGTGGAAGA
CACGCGTACACTGGCTGTCACCGTATTTGACCGGACGTTGGGCGCAGCGGTGGAAAAAGC
CATCATGGCATCCGATCTGGGTCTCAACCCGATGTCTGCCGGTACGGTTATCCGCGTTCC
GCTGCCGCCGCTGACGGAAGAGCGCCGTAAAGACCTGATCAAGGTAGTGCGCGGTGAAGC
CGAGCAGAGCCGTGTGGCGGTGCGTAACGTTCGTCGTGATGCTAACGATAAGCTGAAGGC
GCAACTGAAAGATAAGACCATCAGCGAAGATGATGAGCGCCGTTCTCAGGACGACGTCCA
GAAACTCACTGACAGCTTTATCAAGAAGATCGATGCCGTTCTGGCCGAGAAAGAAAAAGA
ACTGATGGATTTCTGATCCGTCAATCAGGCACAGCGCCGCGGCAGGTGCAGGGTCAGGCC
CGCGCCTCCTGCGGCGTTTTGTTTTTCAGCTTTTGGATGCGGGATGTTTTGCGTAACGCC
ACGCATTTTCACACCAGCCTTGTCGACAGGCCGGCGCTGACGTTACAGACTGGCACCACG
CCTGTTATCAAACCCAGCTTTATCAGGTCATATTCATGAAGCAACTGACAATCCTCGGTT
CCACCGGTTCTATTGGCGTCAGTTCCCTGGCCGTGGTCAGGGCCAATCCAGACAAATTTT
CGATAACGGCACTGGTTGCCGGACGCAATGTTTCCCTGATGGCCGAACAGTGCCTGGAGT
TTTGCCCGGCATACGCCTCAATGGCAGACGAAGACGCTGCGCGCGAACTCCGTATCCGGT
TAAGTGAAGCCGGTAGTCAGACAACCGTGCTATCAGGCGAGAAGGCTGCCTGTGAGCTGG
CGGCGCTGGACGAGGTCGATCAGGTGATGGCGGCGATTGTTGGCGCAGCCGGTTTGTTGC
CGGCACTGTCGGCGATTCGCGCCGGCAAGCAGGTGCTGCTGGCGAATAAAGAATCGCTGG
TGACCTGTGGCCGTCTGTTTATGGAAGAGGTTTCGAAGAACGGGGCGCAACTGTTGCCGG
TTGATAGTGAACACAGCGCCATTTTTCAGAGTTTACCTGAGCCAATCCAGCGGCAACTGG
GATATGCTTCCCTGAAGCAATACGGGGTTGAGCGGGTTGTGCTGACCGGTTCAGGTGGGC
CATTCCGCGAGATTCCGCTTGCCGCATTGGATTGCGTTACCCCTGATCAGGCGTGTGCCC
ATCCAAACTGGTCTATGGGGCGAAAAATTTCGGTGGATTCCGCCACCATGATGAATAAGG
GACTGGAATATATCGAGGCGCGTTGGCTGTTTAACGCCTCGGAAGCACAGATGGAAGTGG
TTATCCATCCCCAATCAGTCATCCATTCCATGGTGCGTTACCGGGATGGCAGTGTGTTGG
CACAGCTGGGGACCCCCGATATGCGGACCCCCATAGCCTATGCGATGGCCTACCCTGAGC
GTGTTTTTTCCGGTGCGCCGGCGCTTGATTTCTGCCAGTTAGGGGCTTTGACCTTCTCTG
CGCCGGATTTCCAGCGGTACCCTTGTCTACGTCTGGCGATCGACGCATGCAATCAAGGGC
AGGCCGCTACGACGGCGCTCAATGCGGCAAATGAAATTGCGGTTGCGGCATTTTTACAAT
CCGGTATCCGTTTTACCGATATCGCCGCAGTCAATCAGAGCGTGATGGAACAGTTGACAT
TACCTGAGCCGCAAAGCGTTGATGATGTATTGTCTATTGATACCTGGGCAAGACAAGCCG
CAGAAAAAGTATTGCGGCGTTATCAGTAACCTTACGCTGGTGTGTTTGTTCACATGCGCC
TGAAATGGTATAGTCTGCGCCGCTTGATGCAGGTGGTTATTAATAAAAGCCACGGTGATG
GAAGGCTGTGTTCACAGCTTTTTTTATGCTGTCAGGTTTGGCTGCGACTGGAATAATCAT
TTTCTTGCTCGAGGAAATCAATACACGCTATGCCCTCCGAAAACCAACACGGTAGTCAGA
AGTTGTTACCTAACGGTCCGCGCCATGTAGCGATAATCATGGATGGCAATGGCCGCTGGG
CTAAACAGAGGGGAAAGCTGCGGATCTTCGGTCATCAGGCGGGAGTGAAGTCAGTACGCC
GTGCGATCAGTTATGCGGTCGGCCAGAACCTTGAAGCACTGACGTTGTATGCGTTCAGCA
GTGAAAACTGGAATCGTCCGGCGCAGGAGGTTTCTGCGCTGATGGAGTTGTTTGTGCGCG
TGCTGGATAGCGAAGTTAAGAACCTGCACAAGCACAATGTCCGCCTAAGAGTTATTGGTG
ATATCAGTCGCTTCAGTAGTCGATTGCAGGGACTTATTCGCCGCTCGGAGGCCGTGACGG
AAAATAATACTGGTCTCACCCTGAATATTGCCGCGAATTATGGCGGGCGTTGGGATATTA
TCCACGGGGTCAGAAAAATCGCCGAACAGGTTCAGGAAGGGTTGCTGCGTCCTGATACCA
TTGACGAGTCGACTCTGAGTCGCTACATGTGCTTGAACGATCTGGCTCCGGTTGATCTGC
TAATAAGAACCAGTGGAGAACATCGCATCAGCAATTTCCTGCTGTGGCAGATTGCGTATG
CAGAACTCTATTTTACCGATGTTCTCTGGCCGGATTTTGACGAACAAACCTTTGAAGGTG
CCATTCATGCCTTTGCTCAACGTGAGCGTCGCTTTGGGGGAACCACGCCTGACGATGCGG
ATGCATCGTAGGGGGTATTTTTGCTGAAGTATCGACTGATTACTGCGCTGGTTCTTATTC
CTTTGGTTATTGCGGCGCTTTTTTTCCTGCCGCCGTTGGTTTTCTCTCTGGTGACGCTGG
CCGTGTGCATGCTGGCTGCCTGGGAGTGGGGTCAACTGGCTGGTCTGGTTTCTTACACAC
AGCGAATCTGGCTTTCCATCGCCTGCGGCTTCGTGCTGGCGGCGATGTTGCTGACTCTGC
CTGATTATCACTATTCCGTTGCGCTTGCACCGGTTTGCCTTCTATGGCTATCCCTTATCT
GGTGGGGCGTGGCGTTGCTGATGGTGCTGTTTTATCCGTCTTCCGCTGCGATGTGGCGCC
ATTCCCGCGTACTACGTCTGTGTTTTGGCCTGTTGACCATTGTGCCTTTTTTCTGGGGTA
TGGTGGCGCTGCGTCAGTTCGAATATGAAACCAATCCTTTTAGCGGCGCCTGGTGGTTGC
TGTATGTGATGGTGTTGGTTTGGGGGGCGGACAGCGGCGCTTACCTGTTTGGTAAACTGT
TTGGCCGGCATAAGCTGGCACCGAAGGTCTCGCCGGGAAAAACCTGGGAGGGATTTATCG
GCGGGCTGGCAACATCGGCGGTGATTGCGTTACTGTTTAGCCACTATGCGCCATTGTCTA
TTTCTACCTTTACCTTGCTGGTTTGTTCCGTAGTGGCGACGCTGGCTTCGGTATTGGGTG
ATCTGACTGAGAGCATGTTCAAGCGTGAGGCCGGTATCAAGGACAGCAGTCACCTGATTC
CGGGTCACGGTGGGGTACTGGACCGTATTGACAGCCTGACCGCAGCCATCCCGGTATTTA
CCTGCCTGATGCTGTTGCTGTTCAAGGCCGTTTAGGAATACAGGTAGCGTCTGTTTATGC
TGAATATTCTCTGGAACCTGGCTGCATTTATCGTGGCACTCGGTGTGCTTATCACCGTGC
ACGAGTTTGGGCATTTCTGGGTTGCCCGCCGTTGCGGCGTTCGTGTCGAACGTTTCTCCA
TCGGATTTGGCAAGGCGCTGTGGCGTCGCCGCGATCGTCAGGGAACTGAGTATGTGATCG
CGCTGATTCCGTTGGGCGGCTATGTGAAAATGCTGGATGGTCGAGTCGATGAGGTGCCTG
CGGCGCTTCAGCATCAGGCATTCAATCATAAGACCGTGTGGCAGCGGGCGGCGATTGTCA
GCGCCGGACCGATCGCTAACTTCATTTTTGCCGTTATCGCCTATTGGCTGGTGTTTATCA
TTGGCGTGCCGGGTATTCGCCCGGTGGTTGGCGAGGTTTTACCCGGTTCGATTGCCGCAC
AGGCCCAAATTTCGCCGGGGATGGAACTAAAGTCGATTGATGGCATCGAAACGCCTGATT
GGGATAGCGCGCGTTTGGCCCTGATTGGCAAGATTGGCGAACCTGACGTGGTGATTGAAA
CCGCGCCGTTGGGCGTCGCCAGAACCGAGAGTAAACGGCTTGAACTGCAAGACTGGCATT
TTGATCCAGAAAGGCAGGATCCGGCGGTATCGCTGGGGATTGTGCCCAAAGGGCCGCAGG
TCGAAGCGGTACTGATGCAGGTTCAGCCGCACTCTGCGGCTGAAAAAGCGGGTTTGCAAG
TCGGGGACAGGATCGTTAAAGTCGATGGTCAGCTGTTGGCTCGTTGGCAGCAGTTTGTCA
TTGTCGTGCGTGATAATCCAGGCAAGCCGATTACGCTGGAGGTGGAAAGAGGCGGAGGTT
CGTTGTCCGTTACTCTGACGCCTGACAGTAAAACGGTGGGGAAGAACCGGCTGGAAGGGT
TTGCCGGTGTGGTGCCGAAAGTCACCCCTTTGCCTGATGAGTACAAAACCGTGCGCCAGT
ATGGGCCGTTCAGCGCCATCTATGAGGCTGGGAATAAAACCTGGCTGTTGATGAAACTGA
CAGTCAGTATGCTGGGTAAGCTGATTACCGGTGACGTGAAGCTGAATAATCTGAGCGGCC
CGATCTCCATCGCGCAGGGAGCAGGCATGTCAGCAGACTACGGATTGGTGTATTACCTGA
TGTTTTTGGCGTTGATCAGCGTCAACCTGGGGATTATCAATCTGTTCCCTCTGCCAGTAC
TGGATGGTGGTCATCTGCTCTTTCTGGCGATTGAAAAGCTGAAGGGTGGACCGGTTTCCG
AGCGTGTGCAGGACGTTAGCTATCGCATTGGCACGGTGTTGCTGATGATGTTAATGGGAC
TCGCACTTTTCAATGATTTCTCCCGCCTTTAGGTGTGGAACAGGTTAGGAAAAACGCATA
ACAACGATGGCGATGAAAAAGTTGCTCATAGCGTCGCTGCTGTTTAGCAGCGCCACCGTA
TACGGTGCAGACGGGTTCGTAGTGAAAGATATTCATTTCGAGGGCCTGCAGCGGGTTGCC
GTCGGTGCGGCATTGCTCAGCATGCCTGTCCGGGTGGGAGATACCGTCTCTGACGAGGAT
ATCGGTAACACCATTCGGGCTTTGTTTGCGACCGGAAACTTCGAAGATGTCCGCGTCCTG
CGCGATGGGGACTCACTGCTGATTCAGGTTAAGGAACGTCCGACGATTGCCAGCCTGACC
TTTTCCGGCAACAAGGCGGTGAAGGAGGAGATGCTCAAAGAGAATCTTGAAGCCTCCGGT
GTTCGCGTCGGTGAGGCGCTGGATCGCACCACCTTGTCCAACATCGAGAAAGGGCTGGAG
GATTTCTACTACAGCGTGGGTAAATACAGCGCCACGGTGAAAGCCGTAGTGACGCCGCTG
CCCCGCAATCGCGTCGATCTCAAACTGGTGTTTACCGAAGGGGTATCCGCCAAGATCCAG
CAAATCAACATCGTCGGTAACAAGTCCTTTAACTCTGATGAATTGATTTCCCGCTTCCAG
TTACGTGATGAAGTACCGTGGTGGAACGTGGTTGGGGATCGCAAATACGAGAAGCAGAAA
CTTTCCGGCGACCTGGAAACCCTGCGCAGCTTTTATCTCGACCGCGGTTATGCTCGCTTC
AATATCGATTCGACCCAGGTCAGTCTGACGCCGGACAAAAAAGGCATCTACATTACCATC
AACATCACCGAAGGCGATCAGTACAAGCTGTCCGGCGTGGTGGTGCGCGGTAATCTGGTT
GGCCATGCCACCGAAATTGAAGATCTGACCCGCGTCCAGTCGGGCGAGCTGTATAACGGC
ACCAAAGTGACCCGGATGGAAGAGGACATCAAAAAACTGCTGGGACGTTATGGCTATGCC
TATCCCCGCGTGGTGACCCAGCCGGAAATCAACGATACCGACAAGACCGTGCGCCTGAAC
ATCAACGTGGATTCCGGCAACCGATTCACCGTGCGCCGCATTCGCTTTGACGGCAACGAT
GTCTCCAAAGATTCCGTACTGCGCCGTGAAATGCGTCAGATGGAAGGCGGCTGGCTCGGC
AACGACCTGGTGCAACAGGGTAAAGAACGACTGAATCGCCTTGGCTATTTCGAAAGCGTG
GATGTTGAAACCCAGCGCGTGCCGGGAACGCCGGATCAGGTAGACGTGGTCTACAAGGTC
AAGGAGCGTAACACCGGTAGCCTTAACTTCGGTGTCGGTTTCGGTACTGAAAGCGGCATC
AGTTTCCAGGCCGGCGTCCAACAGGACAACTGGCTGGGGACCGGTAACTCGGTTGGTATC
AGCGGTACCCGTAACGACTACCAGACCTATGTCGAACTGTCGATGACCGATCCGTACTTC
ACGGTGGATGGCGTCAGTCTCGGCGGTCGTATTTTCTACAACAACTTTAAAGCGCTGGAT
GCTGACCTGTCCGACTACACCAACCAAAGTTATGGTGCGGGCACGACGTTGGGCTTCCCG
GTCAATGAGAACAACTCATTGCGCGTCGGCGTTGATTATGTACACAACTCCCTGTCGGAC
ATGAAACCGCAGGTGGCGATGTGGCGTTATCTGAACAAAGTTGGCGTGGATCCGGATCCA
AGTGCTACGTCGAGCGCCAGCTTCAGTGCCAACGACTTCTTCCTGACGTCTGGCTGGACC
TACAATAACCTTGACCGTGGTTACTTCCCGACAGCGGGCAACCGCGCTAACCTGAACGCC
AAGGTGACCGTACCGGGTTCGGACAACGAATACTATAAACTGACCTTTGATTCGGCGAGT
TACTTCCCGCTCAGCGAAAACCACAACTGGGTGCTGATGGCGCGAACCAAAGCCGGCTAT
GCCGATGGTCTGAGTGGTAAGGAAGTGCCGTTCTACGACAACTTCTTTGCCGGTGGTTCC
AGTTCGGTGCGCGGTTTCCGCTCCAATACCATTGGTCCGAAAGCGGCTTATTATAATCAG
GGTTCGAGTCAGAGTCAGAATTGTACATCGGCGAACGTGTCGTCTTGCACCATTGACTCC
ACCAAAATGAGAGATGCGGTGGGCGGTAACGCGATGGCGGTCGCCAGTGCGGAACTGATC
GTGCCGACGCCGTTCATTAGCGACAAGTACTCCAGCTCTATTCGTACATCTTTCTTCGTC
GATGCCGGTACAGTGTGGGATACTCACTGGGAAAACACCGCTCAGACGCTGGCGGCCGGC
GTGCCGGATTACAGTACGCCTGGTAATATTCGTATGTCTTCAGGTCTTGCGGTGCAATGG
ATGTCGCCGCTGGGGCCGCTGGTGTTCTCCTATGCCCAGCCGTTTAAGAAATACGAAGGG
GATCGCTCCGAGCAGTTCCAGTTTAACATCGGTAAGACCTGGTAAGCAGAATTGCCTGGT
GCTTGAGGTTGAAAGGAAGATGTACCGGCATCCGGTGGCGATTTAAGCGTACAGCTTGGC
TGCCGATGCCGTGATTACGATAAGCGCAATCAGCGCAGAAATACTTAGGGTGAGGAGTTT
TAAAGTGAAAAAGTGGTTGTATGCCGCAGGTTTAGGTTTAACGCTGGCTGTGTCTGCCGG
CGCCCAGGCTGCCGACAAGATTGCGATTGTCAACGTTTCCAACATCTTCCAACAGTTGCC
GCAGCGTGAAGCCGTGGGCAAACAGCTGGAAAACGAGTTCAAAGGCCGCGCTTCTGAACT
GCAGTCTATGGAACGTGCTCTGCAAGAAAAAATGCAGAAACTGCAGCGTGATGCTTCTAC
CATGAAAGCCAGCGAACGCACCAAGTTGGAAAGCGATGTGATGGCTCAGCGCGAGCAATT
CTCCAGCAAAGCTCAGGCGTTCGATCAGGACAACCGTCGTCGTCAGATGGAAGAGCGCAA
CAAGATCCTGAGCCGTATTCAGGACGCGGTGAAAGCGGTTGCCACCAAGCAGGGTTATGA
CGTGGTTATCGACGCTAACGCAGTTGCCTATGCTGACAACGCGAAAGACATTACTGCAGA
TGTGCTGAAACAGGTTAAATAATTCATGTTTTCAATTCGACTGGACGCCTTGGCTCAACA
GTTGGATGCACAATTACACGGTGATGGCGATATCGTCATCACCGCTGTTGCTTCTATGCA
TTCAGCACAGGCAGGACAGATTACGTTTTTATCCGATAGCCGCTATCGCGAGCAACTGAG
CAGCATTCAGGCTTCTGCTGTGGTGCTGACAGAGGCCGATTTGCCGTTTTGCGACACGGC
CGCTCTGGTGGTAAAGAATCCTTATTTGGCCTATGCGCGTATGGCGCAGTTGATGGATAC
AACGCCGGCGCCTGCACAGGGGATCGCACCTTCCGCGGTGATTGCTCCTGATGCGCGTTT
AGGAGATGGGGTTTCGGTGGGCGCGAATGCTGTTATCGAATCCGGCGTGGAATTGGGTAA
TGGCGCGATCGTTGGCGCGGGCTGCTTTATCGGCAAGAATGCCCGTATCGGGGCTGGAAC
CCGTTTATGGGCCAACGTCACGATTTACCATAACGTCGTATTGGGCGAACAGTGCTTGAT
TCAGTCCGGCGCGGTCATCGGTTCGGATGGATTTGGTTACGCCAATGATCGCGGTAACTG
GATCAAAATTCCCCAGCTGGGAACGGTCATCATCGGCGATCGTGTCGAGATCGGTGCCAG
TACTACCATCGATCGTGGTGCGTTGGACGATACCATTATTGGTAACGGTGTCATCATTGA
TAACCAATGTCAGATTGCACACAACGTTCTGATTGGGGACAATACCGCGGTTGCTGGCGG
GGTAATCATGGCGGGCAGTCTGAAGATTGGCCGGTACTGCATGATTGGCGGCGCCAGCGT
GATCAATGGTCACATGGAGATTTGCGACAAGGTCACAGTCACAGGGATGGGGATGGTCAT
GCGGCCTATCACTGAGCCGGGTGTTTATTCTTCCGGTATCCCATTGCAGCCGAACAAGGT
CTGGCGTAAGACTGCAGCGTTGGTGATGAATATTGACGAGATGAGCAAACGGCTCAAAGC
TGTCGAGCGTAAGCTCGAAGACCGTTAATCACCCGTATTCGTAACCTGCGTTTCGGATGC
AAGACTGGCGCCATGTGCGCAATTTTTATTTGCGGCCTGCATGTTGTTCCTCCCTTGTTG
GGGAATGTGCAGGCCGTGTTGTTGATGCTATCGTTTTTATTGACAGGAAGAGTATTTTGA
ATACAGACACGCATACTCTGCATATCGAAGAGATTCTGGATCTACTACCGCACCGCTATC
CGTTCTTGCTGGTGGATCGTGTACTGGATTTTGAGAAAGGAAGATTCCTGCGCGCGGTAA
AAAATGTTTCTTTTAACGAGCCGTTCTTTCAGGGGCATTTCCCTGGCAAACCGATTTTCC
CCGGCGTACTGATTCTGGAAGCTATGGCTCAGGCTACTGGCATTCTGGCGTTCAAGAGCT
TGGGCAAACTGGAGCCGGGCGAATTGTACTATTTCGCCGCCGTAGACGAAGCGCGTTTCA
AACGTCCTGTTGCGCCGGGCGATCAGATGATTCTGGAAGTCGAGTTCCTCAAAGAACGCC
GCGGTATTGCACGATTCAAAGGCGTTGCCAAAGTTGATGGTGAAATTGCTTGTGAAGCTG
AAATGATGTGCGCTCGTCGTCGGGAGGGCTGATTCGTGATTGACCAAACCGCCGTTATCC
ATCCCAGTTCCATTGTTGAAAACGGCGCTGTTATCGGCGCTGGTGTGCATATTGGGCCGT
TTTGCCATATCGGTGCGCAGGTTGAGATCGGCGCGGGTACGGTACTGAAATCTCATGTCG
TCATTAACGGCATCACCAAAATTGGTCGCGATAACGAAATCTATCAGTTTGTCTCGATTG
GTGAAGTCAATCAGGACCTGAAATACGCAGGCGAGCCGACTCGCGTTGAAGTAGGCGACC
GTAACCGTATCCGTGAAAGCGTGACCATTCACCGTGGTACAGCGCAGGGCGGTGGGTTGA
CTAAAGTCGGTAATGATAACCTGCTGATGATCAATACGCATATCGCTCACGACTGTGCCA
TCGGCAATCACTGTATTCTGGCGAACAACGCTACGCTGGGTGGTCATGTCTCCATTGATG
ATTACGCTATTATTGGCGGCATGACGGCGGTGCACCAGTTCTGCGTAATTGGTGCGCACG
TGATGGTAGGCGGTTGTTCCGGTGTGGCGCAGGATGTCCCTCCCTATCTGATTGCGCAGG
GCAACCACGCCACGCCGTTCGGTATCAACATTGAAGGGCTGAAACGCCGCGGGTTTGAAA
AAGAAACCCTGCATGCTATCCGCAACGCTTACAAGCTGATCTATCGCAGCGGCAGAACGC
TGGACGAAGTGAAAGCCGATCTCGAAGCGCTGGCGGCGGATCATCCGGCGGTACAGGCCT
ATCTTGATTTCTTTACCCGCTCAACGCGCGGCATTATTCGCTGAGTTATGGCACCGCGTC
CCCTGACTATCGGACTGGTCGCCGGAGAAACCTCCGGCGATATTCTTGGCGCAGGTCTGA
TTCGCGCGCTGAAAACGCACGTGCCCAACGCCCGCTTTGTCGGTGTGGCCGGGCCGCGTA
TGCAGGCGGAAGGCTGTGAAGCCTGGTACGAGATGGAAGAGCTGGCGGTGATGGGCGTGG
TTGAGGTGCTGGGGCGCCTGCCGCGTTTACTAAAAATCCGCCGTGACCTGACACAGCGTT
TCAGCGAATTGCAGCCGGATGTGTTTGTCGGTATCGACGCCCCCGATTTCAACATTACTC
TGGAAGGCCGCCTCAAGCGCAATGGCATCAAAACCATTCACTATGTCAGCCCATCGGTGT
GGGCGTGGCGACAGAAACGCGTCTTCAAGATAGGCAAAGCCACCGATCTGGTGCTGGCGT
TTCTGCCGTTCGAAAAAGCGTTTTACGATCGTTTCAATGTCCCTTGCCGTTTTATCGGTC
ATACCATGGCGGATGCGATGCCGTTGCATCCGGACAAAGCCGCGGCCCGGCGTGCGCTGG
GGCTGGCGGAGGATGCGTGTTGTCTGGCGATATTGCCCGGCAGCCGAAGCGCCGAAGTGG
AAATGCTGAGCGCCGATTTTCTGAAAACGGCGCAATTGCTGCGGCAAACCTATCCCGGGT
TGGAAGTCGTGGTGCCGCTGGTCAACCAACGCCGCCGCGAACAGTTTGAACAGATTAAAG
CCGAGGTTGCGCCAGAGATGGATATCCGCCTGCTGGACGGGCAGGCGCGTGAAGCGATGA
CCGCCAGCGACGCCACACTGCTCGCGTCCGGTACGGCCGCGCTGGAATGCATGCTGGCGA
AGAGTCCGATGGTGGTTGGATATCGAATGAAGCCTTTCACGTTCTGGCTGGCGAAACGAT
TGGTGAAAACGCCGTGGGTGTCGTTGCCCAATTTGCTGGCCGGGCGTGAACTGATCAAGG
AATTGCTGCAGGATGACTGCACGCCCGACAAGCTGTCAGCGGCGCTGCAGCCCTGGCTGG
CGGGCGGCGAAGCGGCGCAACAATTGCAGCAGGTCTTCTTGCACCTGCATGAGCAGATTC
GATGCGACGCCGATGAGCAGGCGGCGCAGGCTGTACTGGAGCTGTGGCGGTCATGAATGA
GGTTTTTGTTTATCCCCAGGCGCATTGTATTGCCGGCGTGGATGAAGTGGGGCGCGGTCC
GCTGGTGGGCGCGGTGGTTACGGCGGCGGTAATTCTGGACCCCAACCGGCCGATTGCCGG
GCTGGCGGATTCCAAAACGCTTAGCGAGAAACGCCGCCTGGCGCTGTACGACGAAATCCG
TGAAAAAGCGTTGGCCTGGAGCCTTGGCCGCGCTGAACGGGAAGAGATCGATTCGCTCAA
TATTCTGCACGCCACCATGCTGGCGATGCAGCGCGCGGTAGCCGGACTGCCCATTACGCC
GGACTTTGTGTTGATCGACGGTAACCGCTGCCCGTCTTTGCCGATGCCTTCGCAGGCGGT
GGTCAAAGGCGACAGTCGGGTGGCGGAAATCAGCGCGGCCTCGATTCTGGCCAAAGTGAC
GCGAGATCGCGAAATGGAAGTGCTGGACCGGCAGTTTCCAGAGTATGGATTTGCGCAGCA
CAAGGGGTATCCTACGGCGTATCATCTTGAAAAGCTGGCGACGCTGGGCGCCACCCTTCA
TCACAGGCGCAGTTTCGGCCCGGTCAAACGGGCGCTGGGCCTGGCATAACGTAAACGTAT
AAAACGCATATGTGCCTGATGTTGTTCACCAGGCGGGTTACTGAAAAGATTATGGGATCC
GGAAATGGCCGAACCACGTTTTGTTCACCTGCGTGTTCACAGTGACTATTCCATGATCGA
TGGGCTGGCGAAAACCGGCCCGTTGGTAAAAAAAGCGGCCGCGCTGGGGATGCCGGCGCT
GGCGATCACCGATTTTACCAACCTGTGCGGGCTGGTGAAGTTCTATGGCGGCGCGCACGG
CGCCGGCATCAAGCCGATCATCGGTGCGGATTTTTATCTGCAGAGTGACGAGCTGGGCGA
CGAACTGGCGCACCTCACCGTTTTGGCGATGAACAACGAAGGGTATCAGAACCTGACGCT
GCTGATTTCTCGTGCCTATCAACGTGGGTACGGCGCCGCCGGGCCGACGATTGATCGGGC
ATGGCTGGTGGAACATCAGGCCGGGTTGTTGCTGTTGTCCGGCGGGCGTCATGGCGACAT
CGGCAAGTTTCTGCTGCGCGGCAATCAGGTGTTGGTGGAACAGAGCGTCGCCTTTTATCA
ACAGCATTTTCCGCAGCGGTTTTATCTGGAGCTGGTTCGCACCGGGCGACCGGATGAGGA
GAGCTACCTGCATTCGGCGGTAGAGCTGGCGACCGCGCACGGCTTGCCGGTCGTCGCCAC
TAACGATGTCTGTTTTATCAGTCAGGATGATTTCGAGGCCCATGAGATCCGCGTGGCGAT
TCATGACGGCTTCACGCTGGACGACCCGAAACGCCCCAAAAATTATAGCGTGCAGCAGTA
CATGCGCAGCGAGGAGGAGATGTGCGAGCTGTTTGCCGATATCCCCGAAGCGCTGATCAA
CACCGTAGAAATAGCCAAACGCTGTAATGTCACTATTCGGCTCGGCGAGTATTTCCTGCC
GCAATTTCCTACTGGCGACATGTCGACCGAAGACTATCTGGTGATGTGCTCCAGAAAAGG
GTTGGAAGAACGTCTGACGTTCCTGTTCCCTGATGAGGAGGTTCGCGCTCAGCGCCGCCC
GGAATACGACGAACGTCTGGAAATCGAACTCAACGTTATCAACCAGATGGGCTTCCCCGG
CTACTTCCTGATCGTAATGGAGTTTATCCAGTGGTCGAAGGACAACGACGTGCCGGTAGG
GCCGGGACGTGGCTCCGGCGCCGGCTCGCTGGTGGCGTATGCGCTGAATATCACCGATCT
GGATCCGCTGGAATTTGACCTGCTGTTCGAACGTTTCCTTAACCCGGAACGTGTGTCGAT
GCCTGACTTTGACGTCGACTTCTGCATGGAAAAGCGTGATCTGGTGATTGATCACGTGGC
GGACATGTACGGCCGCGACGCGGTATCGCAAATCATCACCTTCGGTACCATGGCGGCCAA
AGCGGTTATCCGCGACGTCGGCCGGGTGCTGGGGCACCCGTACGGCTTTGTCGACCGCAT
TTCCAAACTGGTGCCGCCCGACCCAGGCATGACGCTGGAGAAAGCCTTTGCCGCCGAGCC
GCAATTGGGCGAAATTTACGACGCGGATGAAGAGGTCAAGGCGCTTATCGACATGGCGCG
CAAACTGGAAGGGGTGACCCGTAACGCCGGCAAGCACGCCGGGGGCGTGGTGATTTCGCC
GACCAAAATTACCGATTTTGCGCCGCTGTACTGCGACCCGGAAGGCAATCACCCGGTCAC
CCAGTTCGACAAGAACGATGTGGAATACGCCGGTCTGGTGAAGTTCGACTTCCTCGGCCT
GCGCACGCTGACCATCATCAACTGGGCGCTGGAGATGATCAACGCCCGGCGCGCCAAACA
GGGGCTGGAATCGATAGACATTGCTTCTATCCCGCTGGATGACAAGAAAAGCTTCGATAT
GCTGCAGCGCTCGGAAACCACTGCGGTGTTCCAGCTTGAATCACGCGGCATGAAAGACCT
GATCAAACGCCTTAAGCCGGACTGCTTTGAGGATATGATCGCGCTGGTGGCCCTGTTCCG
TCCCGGGCCGCTGCAGTCGGGCATGGTGGATAACTTCATTGACCGTAAGCACGGGCGCGA
AGCGATTTCCTACCCGGATATCGAGTGGCAGCATGAGACGCTGAAGCCGGTGCTGGAACC
GACCTATGGTATCATCCTGTATCAGGAACAGGTGATGCAGATTGCTCAGGTGCTGGCAGG
GTATACCCTCGGCGGCGCGGATATGCTGCGCCGTGCGATGGGTAAGAAAAAGCCCGAAGA
GATGGCCAAACAGCGCTCGGTGTTTAAAGAGGGCGCGGAGAGGATGGGCGTCGACGGCGA
GCTGTCGATGAAAATCTTCGACCTGGTGGAGAAATTCGCCGGTTACGGCTTCAACAAGTC
GCATTCGGCCGCCTACGCGCTGGTATCGTATCAGACGCTGTGGCTGAAGGCCCATTACCC
GGCGGAGTTCATGGCAGCGGTAATGACCGCGGATATGGACAACACCGACAAAATCGTCGG
GCTGGTGGATGAATGCTGGCGTATGGGGCTGAAGATCCTGCCGCCGGATATCAACAGCGG
TTTGTACCATTTCCACGTCAACGATGACGGCGAGATCGTTTACGGCATCGGCGCCATCAA
AGGCGTGGGAGAAGGGCCGATCGAAGCCATTATCGAAGCGCGTAATAACGATGGTTATTT
CCTTGATTTGTTTGATCTTTGCGCCCGTACCGATATCAAGAAACTGAACCGGCGGGTGCT
GGAAAAACTGATCATGTCCGGCGCGTTTGACCGGCTGGGGCCGCACCGGGCGGCGTTGAT
GAATTCGCTGGTGGACGCCATGAAGTCGGCGGAACAGCACGCGAAGGCGGAGGCTATCGG
TCAGGCGGATATGTTCGGGGTGCTGGCGGAAACGCCTGAACAGGTGGAACAGTCCTACAG
CACGGTGCCGCCGTGGCCGGAACAGGTGGTGCTGGACGGCGAAAGAGAAACGCTGGGGTT
GTACCTGACCGGGCATCCCATCAACCAGTATCTGAAGGAAATTGAACGCTATGCGGGAGG
CGTGCGTTTAAAAGACATGCATCCCACTGAGCGGGGAAAAATGACCACCGCTGTCGGGCT
GGTGCTCGCCGCCCGGGTGATGGTGACCAAACGGGGCAACCGTATTGGCGTCTGTACGCT
GGATGATCGTTCCGGTCGTCTGGAAGTGATGCTGTTTACCGACGCGCTGGAAAAATATCA
GCACCTGCTGGAGCAGGATCGCATTTTGATTGCCAGCGGACAGGTCAGCTTTGATGACTT
CAGCGGCGGACTTAAAATGACGGTCAGAGAGTTAATGGATATCAGCGAAGCGCGGGAAAA
ATACGCGCGCGGGCTTGCTATCTCGCTGACTGACAGGCAAATTGATGACCAGTTGTTAAA
CCGTCTCCGTCAGTCGTTGGAACCCCATCGTTCGGGGACGATTCCGGTGAACCTCTACTA
CCAGCGCCAGGATGCGCGTGCCCGGCTACGTTTCGGTGCGGCATGGCGTATCACGCCCAC
CGATGGGTTGCTGAATGATTTACGTACCCTGGTTGGTAATGAACAGGTAGAACTGGAATT
TGACTAAAATAGGAATACTATGAGTCTGAATTTTCTTGATTTTGAGCAGCCGATTGCAGA
GTTGGAAGCGAAGATTGATTCCCTGACCGCAGTCAGCCGCCAAGATGAAAAATTGGATAT
TAATCTGGACGAAGAAGTTAAGCGTCTGCGCGAAAAGAGTGTAGAACTGACGCGAAAAAT
CTTCGCCGATCTGGGCGCCTGGCAGATTGCCCAACTGGCGCGCCATCCACAGCGCCCTTA
TACCCTGGACTACGTTCAGCACATTTTCTCCGACTTTGACGAGCTGGCTGGCGATCGTGC
CTATGCCGATGACAAGGCGATCGTCGGGGGTATTGCCCGTCTTGACGGGCGCCCGGTGAT
GATTATTGGTCATCAGAAAGGCCGTGAAACCAAAGAAAAAATCCGTCGCAATTTCGGGAT
GCCGGCGCCGGAAGGTTATCGCAAGGCGTTGCGCCTGATGGAGATGGCCGAACGTTTCAA
AATGCCGCTCATCACCTTTATCGACACCCCGGGCGCGTATCCGGGCGTGGGGGCGGAAGA
GCGTGGTCAGTCCGAAGCGATCGCCCGCAACCTGCGAGAAATGTCCTGCCTGAGCGTGCC
GATCGTTTGTACGGTGATCGGCGAAGGCGGCTCCGGCGGCGCGCTGGCTATCGGTGTCGG
CGACAAGGTGAATATGCTGCAGTACAGCACCTATTCGGTTATTTCGCCGGAAGGCTGCGC
CTCGATTCTGTGGAAAAGCGCTGACAAGGCGCCGCTGGCCGCGGAAGCGATGGGGATTAC
CGCACCGCGTCTGAAAGAGCTGAAGCTGATTGATTCGGTGATCCCGGAACCGTTGGGCTC
AGCCCACCGCGACGTGACGGCGATGGCCGCATCGCTGAAATCCCAGTTACTGTCCGATTT
GAACGAGCTGGATACGCTGAGCGAACAGGAATTGCTGAACCGTCGTTACCAGCGTTTGAT
GAATTACGGCTACTGCTGATTTACCTCGCTATGCATCAAAGAAGTCCGCGATTGGGAACG
ATCGCGGACTTTTTGTTATGCTGATAACGCGCTTAGGCGATATGCCATCTCCGCGGTGGT
TTATTGCACGACCTGCATTTTTTCTCCTCAACCATGACATGGCACCGGCGAGCATGGTTG
CCTGCCATTCAGGGGAACGACTCTGATGCTGACATTGCTGGATGTTCACCATATCGCGAT
TATTGCCTCGGATTATGAGCGCAGTAAGCGTTTCTATTGCGACGTGCTCGGTTTTACGCT
GCAACAGGAAGTCTACCGAGCGGCTCGTGACTCCTGGAAAGGCGATCTGGCGCTTAACGG
CCGTTATCTGATCGAACTGTTTTCATTCCCTTCGCCGCCGGCGCGCGTCAGCCGACCGGA
AGCCTGCGGACTGCGCCATCTGGCGTTTGCCGTTGATGATATCGAACGGGCGGTTGCTGT
GTTGAACGGGGCGGGGGTGGACAGTGAACCGGTGCGGACAGACGAGTATACCGGTCGCCG
TTTCACTTTCTTTGCCGATCCGGACGGCTTACCGCTTGAGTTGTATGAACGCTGATATTG
ATATCTTCCCCGAACTGCTGGCGGCGATTGACGCGCAGATCGCGACGAATGGGCACTATC
TGGTGGCGTACAGCGGCGGGCTGGATTCCAGCGCGCTGCTGCATCTGATGACGCGCCTAT
GCCGACGGCGTGCGTTGTCTCTACGGGCGGTGTATGTGCATCACGGCCTGAGTGCGCACG
CCGATGCGTGGGCTGAACATTGCCGCGCCCAGTGCCTGCGCTGGCAGGTGCCGTTTGATG
TGTTGCCGGTTCAGGTGGATGCCCGCGACGGCGGCGTTGAAGCCGCTGCCCGGGCGGCGC
GTTATCAGGCGTTGCAACAACATTTGCATGACGGGGAAACGCTGTTGACGGCCCAGCATC
AAGATGATCAGAGCGAAACGTTCCTGCTGGCGCTTAAGCGCGGCAGCGGGCCCGCCGGGC
TGGCGTCGATGGCGGCGACCGCGCAACCGAACGGCGTTCGGCTGCAACGCCCGCTGCTGG
GGATTAGCCGCGAACAGCTGGATGCTTATGCCAGTGCGTACCGGCTGCTCTGGGTGGAGG
ACGACAGTAATGCCGATGAGCGCTACGACCGTAATTTTCTGCGTCGGCAGGTGTTGCCGT
TACTGAAACGGCGCTGGCCTCATTTCCCTTCGGCGGTGGCACGCAGTGCCGAACTGTGCG
CTGAGCAGGAACAACTGCTGGATGAACTGCTGGCTGAGTCGCTGGCGACGTTGCGCAATA
CCGATGGCGCGTTAAGTGTGGCGGCGTTGATACCAATGAGCGCCGCCCGCCGGTTCGCTT
TGTTGCGGCGTTGGCTGGCGGATCAGGGCGCGCGCATGCCGTCCCGCGAGCAACTTACGC
GATTGTGGGAAGAGGTGGCGACCAGTCGTGACGATGCCAACCCGTGCCTGCAGCTCGGCT
CGTGGCAGGTCAGGCGGTTTCGTCACTATTTATATCTGCTGCCGGTGATGACATCGGTAA
CCGGACATGTGCTGCCGTGGCAGCCAATGGCAGCACCCTTGTCGTTGCCGGATAACCTCG
GGCAACTGCGGGTATCGACGCAAGGCGCCTGGATGCGGCAGCCGCGCGATGACGAAGCCG
TCACCGTGCGTTTCGGTTTTCAGGGATATGTGCAGATAGTCGGGCGCGCTCATGGCCGCC
CTATCAAGAAGTTATGGCAAGAGCTGGATGTGCCGCCGTGGCTGCGGGAACGCACGCCGC
TGATTTTCTATAACGAGCAATTGATTGCGGCGGTCGGGCGATTTGTAACCCGTGAAGGGC
AGGCGGCGTCGGATGATGGCGGGTGGTTTATCGACTGGAGCGAACCGAAATAAAAACGGA
CAACCCGCGTTGTCCGTTGCTGTAAGCGAAAAGGGCTGTCAGGGCTCGCTGACCACCACT
TTACCAATTTCAGGGTGACTGAAGCTGAGGATATGGTCGAGGCGGAGTTCGTGTTTCTGA
CCCGCCTCTTCAATCACCAGATATTCGATATTTTTTCGAGAGATCATATCACTGGCTTTA
CCGACCACGACCTCGCCAGTGCGCAGTTCGACCGTCAGCGTCAGATGCTGCTGGCAGGTG
GCCTCCAGGTTATCGTAGTCATCACAATTGATGGGTTGGTATTCATTACTCATTGACATA
ATCGCTCACCAATAAGTTAGCGGCGGCATAGGCCGCCTGTTCCCTGACAGAGGATGGTAA
TTCGCTGTTCGTCGCGATGCCATCCAGGGTTTTCAACACACAACCCAGCGCGTCGGGTAT
GAACCCCAGATCGCCACTGGCGATCTCCGCGTACAGACGGCGTACTAATTCACTGTATTG
TTGCATAATATCCTCCATTAGAGCTTAACCCGGTAGAGATTCATGCATCCTTCATTGTTA
TCGTGACTGCAATGTAAGTCTACGAAGATAAACTCTCATCTTCTTTCCGACTATAGCATA
GGCCCCGGCAGGTTATCAGCATAATGCAACAGCATAATTCTGCTGTTACCGCCCGTGACG
CGCATGCGACTGTGATGTATGTCGCCGCTGAGGTAGACTAACGGCTCTGTAATCAGGGGT
AGAGAATGGCCTTAAAAGCAACGGTTTACAAAGTCAGCGTCAACATCGCCGATATGGATC
GCGCGTTTTTTCAGGATGTCAGCCTGACGCTGGCCCAGCACCCTTCCGAAACCGATCAGC
GCATGATGTTACGGCTACTGGCGTGGATCTGCCATGCCGATGACCGGCTGCGTTTCACCA
AGGGACTGAGCGCGGATGACGAGCCGGAAATCTGGCAACATAGTGACGACGGTCAACTGA
TGTTATGGATTGAGCTGGGCCTGCCCGATGAAAAACGCCTGAAAAAAGCCTGTAGTCGGT
CGCCCGATGTGGTGCTGTATGCCTATGGCGAGCGCGCCGCCCGGGTATGGTGGCAAAACA
TGGCCGACAAGGTGGCGTCTCTGACTAATCTGACCGTGCGTTTTCTCGATGATCAGCAAC
TGGCGAGCCTGGCCGCATTGGCGCAGCGTTCCATGGCACTACAGGCTACGTTGCAGGAGG
GAACTATCTGGCTGTCTGACGATCAGAATAATCTGGAATTGTCGTTCAGTAGCTGGCAAA
TTGCCCAAGGTTAAGGATGATCTGACAGCATGCCAGCACAACACAGCAGGAGAATAAGGA
TGAAAAAACTGGCGACAGGGGTGGTGTTTGTTCTTTTATTATCGGGATTGATGGGGTGTC
ATTCCCGCCCCCAGATTCAGGAAGAGCCATTACGCCCGATGGCGCAGTATTATCGCGGTA
AGTTGCCTTGTGGCGCGTGCGGCGAGATGGATACGTCGCTGTTTTTGAATGCGGACGGCA
GTTTTGTCATGCGGGAGAGTTACCCGTCCGGGGCTGAGGGTAAAACCACCGTGGCCGAAT
CGGGCCGCTGGAGCCGTACCGCCGAACGGTTGGTGCTGACTGACAACGATGGCGAGAAGC
GTTATTTTCGTCCGTTGAACAATGACCTTGTGGCCTTGGGCGATGATGGTCAGCCGTTGG
ATGTCGCCACTCAACGTTACCGGCTGTTTGCCGTGGATAAGCAGGCGAAACCGGTCGTAC
CCGCCTGTCTGAGCCAGCTTTCCGGCCGTGATATGCGGGCGATAACGGCCGCGGTTGAGC
GTTATATGACGAGGCAACCGGATGGGCATGTGTTTTCCGTTATGATGGAACCGGAGATCG
CTGCCGTGCGTGTGAGCTATTACTCTTATTCCCGCGTGATCGCCTATCCCGTGGCCTTGT
GACGCAGTCCTGAGCCGCGAGCGGGCTTGAGATAGCGTGAGCGGAGAACCGGAAAACCGT
TGTTCTCCGCTCAGCAGTTTCACATCATTCCTTTCAACTTATACAGCCAGTCCAGCGCCT
GACGCGGCGTCAGCGCGTCCGGGTCGATGCCTTCCAGCGCTTCCAACGCCGGCGACGGTT
CTTCCGGCGTGAGCAACGCGAGCTGCGAGCCATCGACGTGGCTGGCCGAAGCATGACCCG
CCAGTGACTCCAGTTCTTTCAGCTTTTGCCTTGCCCGTTTGATGACCTCTTTCGGCACGC
CGGCCAACGCCGCCACCGCCAGCCCATAACTTTTGCTGGCTGCGCCTTCCTGCACGCTGT
GCATAAAGGCGATGGTGTCGCCATGCTCCAGCGCGTCGAGATGGATGTTGATAACGCCTT
CCATTTTTTCCGGCAGGTTGGTGAGCTCGAAATAGTGAGTGGCGAACAGGGTCATGGCCT
TGATTTTATTCGCCAGCGCTTCGGCGCAGGCCCAGGCCAGCGACAGACCGTCGTAAGTGG
AGGTGCCGCGCCCAATTTCATCCATCAACACCAGGCTGTGTTCGGTAGCGTTATGCAAAA
TGTTGGCGGTTTCCGTCATTTCCACCATGAAGGTTGAACGGCCGGAAGCCAGGTCATCGG
CTGCGCCGACGCGGGTGAAGATACGATCCACCGGGCCAATCACCGCCTGTTCGGCCGGGA
CGTAGCTGCCAATGTGCGCCATCAGCACAATCAGCGCCGCCTGTCGCATGTAGGTGCTTT
TCCCGCCCATATTGGGGCCGGTGATGATCAGCAGCCGACGCTGAGGCGACAGCGACAATG
GGTTAGCGATAAAGGGTTCGCTCAGAACCTGTTCCACCACCGGGTGGCGGCCGCCGGTAA
TCCTGATCCCCGGTTTGTCGCTGAGGGTGGGGCAGACGTAGTTCAGCGTGTCGGCGCGCT
CGGCCAGATTGGTCAGGACATCCAGTTCCGCCAGCGCGCCGGCGCTTTGCTGTAGATCCG
CCAGATGCGGCAGCAGCAGGTCGAACAATTCTTCGTACAGGGCTTTTTCCAGCGCCAGCG
CCTTGCCTTTTGAGGTCAGTACCTTGTCTTCGTATTCTTTCAGTTCGGGGATGATGTAGC
GCTCGGCGTTTTTCAGCGTCTGGCGACGTACATAGTTCATCGGCACCAGATGGCTCTGTC
CACGGCTGACCTGAATGTAGTAACCGTGTACACCGTTGAAACCGACTTTCAGGGTGTCGA
TACCGAGGCGGTCGCGTTCGCGGATTTCCAGTTTTTCCAGATAGTCGCTGGCGCCATCGG
CCAGCATACGCCACTCATCCAGCTCGTCGTTGTAGCCGCTGGCGATGACGCCGCCATCGC
GCACCAACACCGGCGGCGCTTCCACCACCGCGCGCTCCAGCAGGTCGCGCAGCTCGTCAA
AATGTCCGACGTCCGCACGCAGTTGTTGTACCGCTTCAGCGCTGACTGCTTCCAGCAAAA
CGTGAATATCCGGCAGTTGCTGAAAGGCATGACGCATTCTGGCCAGATCGCGCGGCCGCG
CCGAACGCAACGCCAGACGCGCCAGAATACGCTCCAGATCGCCCACCTGGCGCAGTAACG
GCTGCAACTCGGCCGCAACATCCCGCAGTGCGCCGATGGCTTGCTGACGCCGCAGCAGCG
CCTGAACCTCACGAATCGGCGCGTGCAGCCAGCGTTTAAGCATACGGCTGCCCATTGGCG
TCACGGTACGGTCCAGCACAGAAGCCAGGGTATTTTCACCGCTGCCGGACAGGTTCTGGG
TCAGCTCCAGATTACGACGCGTCGCCGCATCCATGATGATGCCGTCCTGCTGGCGCTCCA
CGGTGATGCTGCGGATATGCGGCAGCGATGTTCGTTGGGTGTCTTTGGCGTATTGCAACA
GACAACCCGCGGCACGCAACCCCATGTGCGCCTGTTCTACGCCAAAACCGATCAGGTCGC
GGGTGCCAAACTGCAGATTCAGCTGCTGACGGGCGGTATCCAGCTCGAACTCCCACAACG
GACGGCGGCGCAGCCCGTGGCGATGCTCAATCAGGGTCATCGCCTCAAAGGTTTCCGGAT
AAAGCAATTCCGCCGGATTGGTACGCTGCAGTTCCGCCGCCATGGTTTCCTGGTCAACCG
GCTCCACCAGCCGGAAACGGCCGGAACTGATATCCAGCGTGGCGTAGCCGAATCCCCGCC
CTTCCTGCCAGACGGCGGCCAGCAGGTTGTCCTGTTTTTCCTGTAAGAGCGCTTCATCGC
TGATGGTGCCGGGGGTAACGATGCGCACCACTTTCCGCTCCACCGGTCCTTTGCTGGTGG
CCGGGTCGCCAATCTGTTCGCAGATCGCCACCGATTCGCCCAACAGCACCAGTTTGGCCA
GATAGTTTTCCACCGCATGGTAAGGAACGCCCGCCATCGGGATAGGTTCACCCGCGGAAG
CGCCGCGCTTGGTCAGCGAGATATCCAGCAACTGCGAGGCGCGTTTGGCATCGCCATAAA
ACAGCTCGTAGAAGTCGCCCATACGGTAAAACAGCAGAATATCGGGATGCTGGGCTTTCA
GCTTCAGGTACTGCTGCATCATGGGGGTGTGCAAGCTAAGGTCTTCTTTTTCCATTTAAA
TAAATCACTTATAAATTACGATGCCAGTTTTGGGGCAATTGGGGCATTTTGAGCCATATT
TTTCATGTTTTCCCAGATGCGATCCAGTCCCCATAGGGGACTCTGAATCTATCCAGCATG
CGTAGACTTCAACAAGCATTAAGTAATCGTCGTGTGCCAGTCGTTCACCAGGACGCCGCC
CGGAATAGACTACCAACGTAATGGCTGCCTTATCTACAGGATGCAGACAACCTTTTTCAA
TCAGCACGTTGTACTCATCATAACTGAGTGGGGCCAGGGCTTTGCTGCTTTTTGTGAATC
GGATGCAATGTTTGCCTATTGCTTCGCAATAATGGTTAATTTCATACCAGTAGATGAAGC
CGGAGAACGTGGCCGGATACGGATTTACGGCCTAAACATGAATAATTCAAACAAACCCGG
AGTCATGGTTCGAACGCTGGATTCTCACTGCTTCCTCCGCCTTCCGAGTAGTGATGCCTG
AACAATGTATGCTGTTTTTTGCGAATGATTCCGGCATTGAGTAAACCTGACGAGTTGCTG
TAGAAAGTAGGTGATTGTAGGTGTACATAATAAAGCATCATGCTGTTTGAGGTTATAGCG
TGAGATTGTATCCGTTGGTTAAACATACGCTCATTAAGCGTCTTTTCCTGTCTGTTAGTG
TCATTGAGTTGTTATCCGGCAGCGGTCATATGATGGTTTACGATAATCCTGACGGGCTGG
CGAAGGTTATAACCTGTCTTATGAAGGCAATGTAACCACAGGGAACCATTACCTTCCAGG
GGCGTTAAACAGCCGAATTAAGCATGTCATATCAACAGCGCGAACCAGTCAGTCGCTCGT
TCCGGGTTGCAGTAATTGCTCGCCTAAACTATGCACTAAACCTTGTAGAGCAGGCTGGTA
AACCATTAATTCAATAGGATACTCATTGTCAATGTCAGAGAAATTAACCTCTGATGAAGA
AAATTAATAAGGTGATGGTTCGACGTCATGTCATGAAATATATGCATTTTTTAGTTATTC
ATGAATCACGCTTAATTCTGAACCAGGTAATATAGAGCGCAGGTAAGAACAATAACGTAA
GTACCGTTCCGACAATAATACCTCCCATCATGGCAAAGGACATAGGCCCCCAAAATATCT
CACGTGAAATGGGGATCAGCCCCAGTGTTGCGGCAGCAGCCGTCAGCAAAATAGGGCGTA
TACGGTGTTCTGTTGCTTCCACCACGGCTTGCCAGGGGGACATTCCCGTTCTTCTAAGCT
CTTCTATTAATACGATCAGAATGACCGAATTACGAATGAGTATTCCCGTCAGCGCCAGAA
CGCCCAGTAAAGCCACAAACCCCAAAGGTGTGTCGCTCAGCAACAAGGCAATCACTACAC
CGATAAGGGCCAGTGGCGCGACCGAAAAAACCAGGAACAACTTGGAGAAGCCCTGTAGCT
GAATCATTAGTAAGGTCGCCATAACGAACAGCATGATGGGTACGACTCTGGCGATAGGTG
CCTGAGATTTAGCGCTTTCCTCGACAGAACCTCCAACTGTGACGGAATAGCCGGGGGGTA
ATGTCTGCTGAAAAGAGGCCACCTTATCAGAAAGTTCTTTTGTGATTGTTGCCGCCTGCT
TTTTGTCATTTATGGCTGCTTTGATGGTTACGGTTGAGATTCTGTCCCAGTGCCAGATAA
CTGGCTGTTCAAGTTTATATTGAAAGGTGGCGACCGATGACAGTGGAATCGATTTCCCAT
TACTACTCGGTAACTGAAGATTATAAATACTCTCTATTGATCCTCGTTCCACTTTTTCTG
CACGGCTAATCACATCAACCAGATAAATATCATCAAGTACTTGTGTTACTGATGTCCCCT
CGGCGACCCCATTAAGTGCCGTAGCGATACTCTCTGATGATACCCCTAATTGCCGCAATT
TATCTTGCAATACATTAACTTTCAATACGCGGGCCGGCTCGTTCCAGTCGAAAGCAATAT
TGGTCAGGGAAGGGTGTGAGATGATGATGCTGGCAAGTTGTCGGGAGTAATGTCGCACCG
TCTGAATATCAGGTCCCGAAATTCGATATTGCACAGGTTTTCCAACTGGAGGGCCAATAT
CCAGTAGGCTTACATAAGCATCAGTACCTGGAAATGTCTTTTTTAGATATTGTTGCAGAT
TTATACGAAGTCGATCACGAGCTTCGATATCTTTAGCCACAATGATGGTTTGTCCCCAAA
ATGCATTATCAGGTTGTACATTGAAAGACAAAATAAAACGAGGGGCACTGCGTCCCACAT
AGGTTGACCAATGTTCAATGTCTTCATTTTCAGCCAATTTTTCTTTTTCGAAAATAAGCA
TTTGTCTGCTGGTTTCAGTAATGGAACTATTTTGCGGCAGGTTCCAGTCAACAATCAGTT
CCGGACGGTCTGAGTTCGGGAAAAACTGCTGCTGAACAAACGCCAGGCCCAGAATCGACA
GAAGAAACGTAGCGATGGTTGTAGCGATGGTCGCCCAACGATATTTCAGGCAATAGTTTA
GTATGCGGGAAAATGCCCGCATAAACCTTCCCTTATCTTCAACATGCTGGAGCGGCATAT
TTTTTAATAATGTCACGCCTAATAAAGGAGTAAATAGCACCGCTACTCCCCATGAAACGA
TCAATGAAACGGCCAATACCACAAATAAGGTGAAAGTGAATTCCCCGGCGTTGCTACTGT
TAAAGCCTATTGGAATAAAACCGGAAACTGTAACCAGCGTTCCGGTCAGCATAGGAAAAG
CCGTCGAGGTATAGACGTATGTCGCTGCTTTACGCAAGCTATCACCGGCTTCCAGTCTGG
CAACCATCATTTCAACCGCAATCATGGCATCGTCAACTAATAGCCCAAGAGCGATGATCA
GTGCTCCCAGCGATACCCGCTGCAATGTAATATTCGAGTACTGCATAATCACAAACGTGA
TCGCAAGGACCAGAGGGATGGAGATGGCGACCACCAATCCGGCGCGAATTCCCAAACTGA
TAAAACTGATAGCCAGCACAATCGCTACCGCTTCAAAAAGCGCATGGGTAAAACCTGATA
TTGCTTTATGAACCGTTTCCGGTTGATCCGCGACCCGATCAATAGTGACGCCGACTGGAA
GGCTCTGCGTTATATTCGATAGCATGGCATCAAGCTCTTTACCGAATTCCAGCAGGTTAT
GGCCTGTTTTCATGCCGACTATCAACCCAATCGCCGGCTTACCATTAAATCGAAATAAAG
AGTCAGGCGGATCAACATACCCACGGGAAATGGTAGCCACATCCGTCAAAGGAAAGAAAC
GATTGTTTACCTGCAGATTGATAGCGTGCAGGCTGTCCTCAGAGATAAAACGACCGCCGA
CGCGTAATGCAATACGTTCACCGTTGGTTTGAATAAATCCGGATTGCGTTACTGCATTTT
GTGCCTGAAGTGTTGCCAGAATGGCTGACCTGTCGATACCGAGCGCAGCAATTTTTCGCG
TAGAAAACTCCAGATAAATCACTTCATCCTGCGCGCCAATAATATCCACTTTCCCGGCAT
CAGGAAGAGTTAGTATCTGACTTCGGACATTTTCAACCAGATCTCGCAGCTGTCTGTGAT
TCATGCCCTCACTGGAGAAAGCAAATATATTGCCGTAGACATCACCAAAATTATCATTGA
AAAAAGGCCCGACGACGCCTGTGGGGAAATCATGCTGAATATCTGCAATCATATTCCTGA
TACGCAACCAGGTCGGTTTTACATCTTTGGCTTTTGTTTCCGCTTTGAGATCAACAAATA
TGGTAGTTTTTCCGGCAGTGGTAACACTCCGGGTATGCTCAAGGTTATCCAGTTCCTGTA
GTTTCTTTTCAATGCGGTCAGTGACCTGTTGCGTCATTTCTTCAGCAGATGCTCCCGGCC
ACTGCGATTGTATGATCATCGTCTTTATCGTAAAGGACGGATCCTCTTCTCGGCCAAGTT
GGTTATAGGCAAAAACGCCAGCAATGGAAAAAACTATCATGAAATACCAGACGAGAGAGC
TATGCTCCAGGGCCCATTCAGAAAGGTTGAATTTCTTCATTATCGCATCCTCTGTCCCGG
CGTAATGTGTTGTCCTTCCGTGATCTTATCGACGCCGGAAACAACGACTTTTTCACCAAC
ATTTATTCCCTGCAGGACCCGGATATAGCGTGCGTTAAGTGACGGCGGATCGGTCAGAAT
TGATTTCAGCGAGACGGTATTTTTCTCGGGATCAATCGTCCAGACCTGCGCACGACCATC
AATCTCATTCTTTTGATACAGCGACTGTGCAGGTAAAACAACAATGCCGGATTTGGTATT
GGGACTATCCGCGCATACTGTTACCAGCGCGCCGATCTTGAAAACCATTGGTGCGTTATC
TATGGCGATTTTTACCCTGTGTGTTCGGGTACTGGAATCCGCTTCCGGACCCACTTCCCG
AATCACACCGGTGGTACGTATTGTCTCGTCAAGTTGTAGCGACACTAAAAAGTGAGAATC
TGAAGATATAGCAGGAAGTTTTGATGCAGGGATATCGATGACGACATCGCGTTGTTCGAG
GCTCGCTAATGTCAGCACGGTTTGTCCGGCCTGGACAGTCTGACCAGTTTCTACCGCGGT
GCTAGTAATAACGCCATCAAAATCAGCTTTCAATCTGGTATAACTGAACTGTTCTCTGGC
CTTATCGAGATTAGCTTGAGCTTTATCAACATCTGCCTGCGCTGTTGCTAATGCTTGTCT
GGCAAGATCATATTCTTCCTTACTGATGACCAACCTGGCGTTGAGTGCGCGTTTGCGTTG
CTCCGTCAGTGCCGTATTCCTTAATTGTGCCTGCGCACTACGTAATTGAGCCTCCGCATT
AATAACAGACTGTTGCTGGGGAAGGGGATCTATTTCGGCAAGGACATCGTCTTTGTGGAC
AATATCGCCAACATCCACTTTACGCGAAATAACACGCCCCAATGTCCTGAACGCCTGTTC
AGTTTCAATATGGGGTTGTATGATACCCGTAAAGACAGTATCGCTTAAAGGAGCCGCCTC
TGCGGTAGTCCATATTACTTGCCGTAAGGCTGTCTCTTTTTCTGAATGTCGGTCGCATGC
TGAAAGTAAAATGCCTGTCATGATCAGCAGTGGAATAAATAGCAATCTGTATCGGCTCAT
ATTAATTCTCATCCCAGGATACAGTCTGGCCTTCTCTCAAAAATCTGCCACCGTCAACAA
CAACCCATTCATTTGGTTGCAAACCCTTTGTGACAATGAAATCTTCCGACCGATATTGCG
CTACGGTGACTTTTCTCATTGATACCTCGTGATTTGAGGTATTGATAACCCATACAGCCG
GATCACCATAATTAGAATCCATCGATGTCCATGGCAGAGCGATGCCATTGCGGGCGTATT
GATGAAATTTTCCCGTTATTGGCGTACCAAGTGGCCAGGGTGTTTCTTTCGGAAGTGATA
CCTTCACTCGAATAGTTCCGGTCGCGGAATCAATAATTGGCGATATCTCCCTAATCACTC
CCATTGTTTGATATCCTGATTCATCGATAGGATGAATACTCACCATTTTTAATGGCTCTC
CATTGATGAAGTAAGCCTCAAAAACATTAAACACGGCATCTCTGACGCCATCGTGCGCTA
GCGTTAAAACGGATTGCGTAGCTGAAACCACCTGGCCGATCTCAATATTAAGAGCAGTAA
TCACACCGTCTGCATCCGCCTTCAGCATGGTGTTGGATAAATTATCCATTGCGGTAGCGA
GGTCCGCCTGAGCTGAGGCAACACTGTTTTGTGCCGTAATCATATCCGTAAACGTTTGAT
CGTAATCTGCCTCAGCGATGACCCGAGCGGATAACAATGTTTTATAACGCTGATAAGTAA
GCGTCTTTCTCTGAAAGGTAGCCTGTGCTGACTTTAGCGTTGCCTGGGCATTCTTCATGT
CCGCGCGCTGTTCAGTATTATCAAGTCGGGCGAGAATATCGCCAGCCTTCACCAGCGTGC
CGATATTCACCCGCCGCTCTGTTACTTTCCCTCCAACTTTGAAGGAAAGCTCGGTTTGTA
TTTTTGCTTTGATTTCGCCTGTCACTTCGATATCCGGCTGGTATTCCGCCGAAGAGACTT
GCATTGCGCGGACAGGGTGAATCGTGCCTGTACTATCATTGTTTTGCCGATCACAGCCAG
CGAGGATAGAGAGAAAAGCACAGCACAACCCGTAAGCTACACACTGAATACACCGCATCG
CTAACGTACCCCCTGAAAAGAGAAATCTGCGATTCATCTATCCCTTACGATTAATGCTCC
ACCACAATTTCCGATAGCGGACGACGCCATTGTTCCTCTATCCGGGCATCGTCTGCGCGA
TATCCAAGGGCTATCACGAGCGGAATAACTGACTCATGCGGTAATCCAAGCAGCCGGACG
ATTTTCGTCGCTGAAAACCCTTCCATTGGGCAAGAATCAATCCCCCTTGCTGCTGCGGCA
AGCATCAGCGTCTGTGCTGCAAATATGGCATTTCGGGCAGCCCAATGACGGCTCCCTGTA
TGTCCGATGGGAAGTAATGATAAACCCGGATTAAACAATGAAATAATATTGATCAACGGG
GTCCACAATGCTGAGGAGCCTATTGTCAGTATTTTAATAAATTTTCCTATTTGCTTGCGA
TAATAATCTTTTGATTTTGGTTGTAATTTGGGTGAGTCTTCAATATAGGAAAGTTGTTTA
TTTGCCGTATTTCTGCCAATTTCAGGGCTGGCGACAACAACAATAATAGCTGCTGATGAT
TTTGCCGCTTTTTGTCCATTACAGGCTTCTGCAACTTGTGATTTTAATTCGGGTGTTTTA
ATCCAGTGAAGCTGGTACGGTTGAAGATTGCCGCTGGATGGTGCATAGCCGGCTTCGGTA
AGTAATGCGGTGATGATATCATCGGGAATCGGAATATTACCGAAGTCTCTAATAGCCCTG
CGCGTGCGATTAGTTGTCTGAAAGTCGGCCCATAAATACGGGGTATCTTGCGTATGCATA
AAGATAATTCCTGGTGAAAGTGTGATAACTCAATTGGCAAATTAGATTTGTCAATTACCT
TGTGTGTTCATATTTTAAATAGTAAGCTTTAACTTTAATTTAATAAACTTATATTCTGGA
GCACGGAGTGAAACGCAGCCGACTCGTTGCCAACCCCAGAAAAACGCCTGTCCAGGCTCG
TTCACGAGCAACTGTTGATGCAATAATTCAAGCTTCAGCTTACATTTTGAATAGGTATGG
ATGGGAAAGTCTTACTACTAACGCTATCGCTGAGCGAGCGGGGGTTAACATCAGCTCCCT
GTATCAGTTTTTCCCTAATAAAGAAGCTATTATTAATGAGTTACAACGTAGGCATGCTCT
TGAAATGCATAATGAGTTGCATGAGACACTCCGGTTGTTTCCTGAGCAGTCTTCTCTCCG
GGAAGCCCTGACGCTGATTGTCGAGATGATTGTCGATAAACATCGAGTTTCACCTGCTGT
TCATAAGGCTTTGACGGAAGAGATACCGCTTACGGCACGACGCGTACTGGAGGATGAAGA
AGAACTGCGTAAATGCTTAATCGATGGGTTAAAACCCTTTATGAAAAATGTTCCCGATCC
CGAGTTTGCTCTTTATATTATCGGTACCGCAACCCATGCGATCATACATCGTGTGACTGT
AGATCGTCCGACTCTTTTGCATACGCAGCTACTGGTTAGCGAGCTAGTCACTCTTTTTGA
GTTCTATCTGAATCGACCGTAGCAGTTTTATGATGTGGGTCATCTGCAAAGCGCGATTTT
TCGTGAACCGAACGCCATCTTTGCCTGATGCATCGCAAAATCATGCGCCGGCGACAGCGC
ATTAGTCACGCAACGCCGATGGAACCACGCCGAAACGGCGGCGGAAAGCCGCGGTGAATT
TGCTGTGGGATTCGTAGCCGACATCAAGGGCGATGGCGGCGACCGGCCGATCCGACGACT
GCAGCAGCACCATCGCCGCTTCCAGCCGGGTTTCCCGGACGCAGGCGGTGATGGTGTTGT
CTTCCTGCGCCAGCCGGCGGTTCAGAGTACTGGCGGTGGTGGACAGCGCTTGCGCCACCC
GGTCTGCCGACCAGTGGTCATAAGGACGCTGCGCCACCAGCCGCCGCACCCGTTCGCTCC
AGTTCAGCGCGCCCGGCGGCATCAACACAATGCCGGACTGCTCCGCCAGTAAGAGTAAGA
CCTCCAGCACCCGGTGCTCGCTGAGCGCCGCTGAACCACTGACATCACTTAGCGCGTCGG
CGGCGCGCAAAAACGCGGCCCCTATCGTGCGGCTGTCCGTCACTTTGGCCACGTTTCGCA
CCGGCTCCAGCGCGGTGAACTGACCGAAAGACTGGTAAAAGTGCGTTACCGTTTCAGGTT
GCAGGCTCAGTATCTGCGCCACATAGCGCCCCTGTGGCGCCGGGTCGTTGATCACATCCC
ATTGAGTGCCGCGCGGCAGGATGAACAATTCGCCAGGGGTAAAAGCGCGGCTACCTTCCG
GCGTCAGCAGCTGTTTGGTTCCGGAAACGACCAGACCAATCAGGTCGGTACGCATCACCA
CCGTACGCAGCGTGTACTGACTGCGGGCAATAATCTGATGGGTAAGCGACGGGCCCGCAG
GAGTATGACGCGGCACCGGCTCGGCCGAATGCGTCAGGGGCAGGTTGGGGTGGTCAGTCA
GCGTCATCCGGCATCCGTGGTGAAAATGGAACAGAGGTTGCGCGAGGCGGAACAATGGGA
ATGGCGCCGGTGCGCTACCATTGGCAGCACAGTTCAGTCTGTGTCCTGACATTCATCCCC
GATACTGCCGTCATGCACGGTATGGTGATGAATGGCCAGCCAAGCCTACCATGAGTCACA
GGAATACTACTATGAAAACGGGTTTACCCCTGATTCGCGTCTGCACGCCGTTGCTCGCCG
GTTTGTTTATGACCGCTGCGGCGCACGCGGAGACCCTGACGCTCTCCAGCCCGACTATCG
CCCCCAATAGCACGTTGCCAGCCAGCCTTGAGTTTAACGGTTTCGGCTGCAACGGGGTGA
ACCAGTCTCCCGCCCTCAACTGGCGCGGTGCGCCGGCGGGTACTCAGAGTTTTGCCGTCA
CCGTTTATGATCCGGATGCTCCTACCGGCTCCGGCTGGTGGCACTGGATGGTGCTCAATA
TTCCGGCGAGTGTGAACGGCCTTGCCGCCAACGCCGGCGAAATCGGCGGCAAACGCCTGC
CAGCCGGCGCGCGTCAGGCGCGTATCGACTACGGAGTGGAGGCCTGGGGCGGCGTCTGCC
CGCCGGCGGGCGACAAACCGCACCGCTACATCTTTACCGTCTACGCGCTGAAGACCAAAA
CGCTGGATGTTCCTAAAGAGGCCAACCCGGCGCTCGGCGGCTACATGATTAACGCCAACA
CGCTGGCTAAAGCCAGTTTCACCGCTTACTACGGCCGTCCGGCGCAGTAGCGTTATCTGG
CTTCCCCCGATACCGGGCAAGAATCAGAAATGTTTGTCACCTGCTGAATATTGCCGCCCC
CCAGATTATTCATTCTGGGGGAACGATGATGGTCTCGTTTATCGGGGGGAGTCGCTGATT
TTTGCCAGAACGGGACCTAATAACCTGATTCCATGAACTTCGGCATCAGTGAGCTCAGGA
TGCAAAAGATTAATCAGTAAAATATCCCGATCACTATCAGAATGGTTGTAAACGTTATGG
AGAAAACTATGATCGAAAAAAATAGACTTCCCTTCTTCCCAGCGCCGTTCTTCTCCCGCA
ACGATTAGGCCACAATCCTCAGGAATAGTAATGCCAAAGTGGCAGGTTATTTGCGCATTA
GTCCAGTCATAATGTTCAGGAAGCCAGGCTCCGCCTTTTAACCGCATAAAGGTGACTTCT
CCTCTCCACGGGAAAAGCGTGTCTTCAAGTCTACCAATTAATTTTTTTAAATTAGGGAAA
TGAATTATTTTTTCACTGAATTCCCCGCGACTCCAAAGTGAAATGGATGACCAGTCTTTC
TCTGAAAGGTTTTTAAACAGAGTACTGGATGAATACACTTTCAGCTGGCCAGTTGCAGCA
GTGAATTCTTCTTTAATAGCATGAAAGTTTTCAGCCAATAGTTTAGCGACATGTGCAGTC
GTTTCACTTGAGCTTTCATCAATCCATGGTCCATTACTCAGGCCGGGGAAAAACAGCAAA
CGTGGTTTTTGTAGCGGGTGTGATGGTTTGCTATGAGATTCACCCAACATTCCGGCCAGG
AAATCGGACAATCGGCACGTAGAGTCAATGCCATAAATATCAGATAGCTGTGTGGTAATA
TCAGCAAATGATTGCTTGAGATATAGATTTATTTCTGTTTTATTCATGTTGTTTATCCCT
CTCATCTTTCAGGGGTTATGTATGAATTCAGAATGTGATCCTGCCATGTCCCATTTATTT
TTAAATAGGATTTGGCAAATCCTTCTCTCACAAACCCCAGACTTGCTAATATATTTTGGC
TACGTATGTTTTCGGGGAGATGGTTAGCCATAATACGATGCAAACCATAATTTTCATGAA
CGTAGGCGATTGCACTTTCCAGCGCTTCACGCATCAACCCTTTTCCTTGGTGTGACTTAT
CGATTGAGAAGCCTAAATAACCAGCCTGGAACACACCATAGACAAAGTTTGTAAAATTAA
TGCTACCAACGATCTTATCTTCTCCTTTGATGGTGAAAACAAGCAATAGGCACTTTTTTG
CTTTAAAATCAGGCTGAGAATCAGCAATGCGCTGCCTGATGCTGTCAAGTGAGAAGTAAT
CCTCAGTGCGCAATGGTTCAAATGGCGCAAAGTTATCCCTGTTTTCGACTAAGAAAAGTT
GGAGTTGCTCGGAAAAATCCTCTGTAAGGCAGTAAACATCAGTCCTTGCAGTGGAAAATA
ATTTTGTTTTTTCTGTGCTCATGTTTCTTTTTCCGGTCACGTTATTAGTTTGATGGCTGT
AGTTCAGAACTATCAGGTTCATTCAATGGTACTATTTTTAAAGAGAGTGCGAAAATCCCA
CCAATTAAAGCAATTGCGAAGATTTCTATCAAAACATTCTGTGCGGGTTCTGCGCCAATA
CCGATAAGCGTTAAATAGACAGAGTAAGCTCCGTATAAAACAATAACCGAGCTCATTACC
AGACTAAGCGTGAACGCCCGAATCTCTTCAGGAAGACGAGCCAGTAAATTACTGATGGCC
ACGTCCTGTCCCAGGGTTACACAGGCGCGGAAAAACAAAACATATAAAATAAGTGAAAAT
ATGCCGTCGAGATATATATAAAGAAAATAACAACCAATAGATAATAAAGCAAGGCTACCA
AAGGACAGCATAACCAGAGATTTATCATCAAACTTCGCGGCGGCGCGTGGAACAATTACC
CCCTTAACGTAGTGGGCGGCATCAAAGGAGGCAATAAACAGGAATAAAGGGATGAGATAA
ATAATGCTGATGTCCATGATGTTGTATTCCCTAAATTCTGCCACCATCAAGTAAGTGTGG
ACATGGACCATTGAGAAATTAAGTAAAACAATTATCAGCGAAATTTTTATCAGCATGACC
AACTGTTCTCGGCTCATAGCCCTGAGATGAGAGACAAAATTTTTAAGTGTGTTCTTCTCA
CTTGTTTTCTTCTGATTATTTTCACTGTCAAACTCTTGTGCCTTATTTTTTTGCGGATAG
CGCCACAACCAGATACCTAAAGTAATAAACATAATTGCCGGGATAAACAGCATGGCTTCT
GCATACCCGATAGTACGATACATTACGAGTAAGATGAGCAGAAAGATGATCGGAACAATC
GACACAATCTCCTTACCATATCGCTGTGAAAGCAAAAGTGCTTTGGTACGCAGCCCACTC
TCCTCACCATGTTTCATTATTTGGTTGTCTATCATATCTTGCAGCATTGCCTGATAGGCA
CCCGAAATCAGGCTCATGCCGATAGCGCTGAGAAATGAGCTGAGGATCAGCAGTGATATC
TGCAAGCTGGCATCGTGAGTGCTTGTCAGTGAGAAAAAAAGTGTGAGTAGAGCCGATGCG
GTAAAATAACTACCCAACGCAACGCTTCTGAAATGCCCCAGCTTGTCGGCGAGTAAACCT
GATGGCACTTCGAGGAGGATTGATGAATAAAATGCGATAGAAACTCGTAGTGATACCGCG
GAATTAAACATCCCTCCTAAAGCGCCGACCAGAAGATGGCTTAACTGATTTGATGTCGAT
TGCATCGCGCGGAAAGTACTATCCAGATAGCCGATGCTTTTTAACCAATTACTATTTTTC
ATTTTTATTGCTCACGCCTTGCCAGATAAAATTGAGTCAGATAGTTAATAGCCAGTTGTG
CATCATTTTTTTTAGGATGCAACGTATCATCACCAAATAGTGTTCTTAATTCACCGTCTT
TGACCTGTGGTGAAAAAGAGCGGATTATTTCTACTACCTGGTCAATATAACGCTCATACC
AACTGATAGACCGAACCTTCGCCAATATGAGTCGGGCGGTCAGCGAAGAGAATCGCTTTT
GCATGACGAGATGACGCGTAATATGGTCTATATGCACCCATGAGAGCGTTATCTCTTCAT
AACTCCCGGAATGATAGCGTAATGCTACATCTGCATCAGAGTGGTAATAACCCATAATGT
AGCCATGAAAAATCTGGCCCACACCTACCATCCCTGCATTATAACAATCGGCAGCGCGTA
GTGCTCCCATACTGGAACAGCCCAGTAATAGTCCCCCGGCCTGAATGAATTCCAGGCACT
CCACCACGGTTACAGACATTTTAGTGCCAAACAAGCCATCAGCGATTAATACCGGGCGAC
CGCTACCCGTTAATGTTGCCAGTTCCCCACCCTGAATCGGTGGGCGATACTCAATAATAG
CGTCACGTTGTTTAATCGCTGACACTGACGGACCACCAAATACGATCGGTTTACGTTTAG
GCGAAAAAAGCATAATTTACCCCACCCGGCCCGGATTAACATGCCAGTCATACAGACCAG
GAATAACTGCTTTAACCGTATGAAAAGGTAGATCGCTCAGCGATAAGTCCACAATATAAA
CATCCTCGATCTCTTGTTTTTCGAGAATCGTCGCAAGAAATTGCGTTGCTGCTGCCAGGG
TTACGGGAGGTTGTTCTGAGATAGATGGTTCTGAGGGAGATGGTTCTGATGACGGCATCG
CCACGTTGGCATAATGCTTGTGGAATAACGCCTTCAACTTGCTAAATTTAGACGTATCAA
AGAAGGATTGTGAGCGGTACTTTTTCTCCTGCCGGTTTAAATCTTCCCGGGAGGCTTGCA
GACTCACTACCAGCCCCTGAATCGCTTCCATCATTGCGGCATCCAAAGCGTCAGATTCTG
TAAAACCTGATGCAGAACCTGCAATCATAAACTTCGGCCCCATACTGACGGGATCATACA
AAGCAACATAGTAAGTGGGTAAGGGGCCGTGTATACGCAACGCGAAACTTTCGTACCCTT
TATCGTTAAGATGTTCCCACAATGTCATGGTCGACGCGCGGGAAATGGTCGAGAGATCAA
CAAAATCAGCGCAGATTTTGGACAGACAGTTCTTGTAGAACAGGGATGTCGTATTACGTT
CAATCGACTCCATGATCGCAAAACAGGTCGCTTCTTCCAGACTGCCCCCGCAAGCCAGTC
CGGAAGTATGCGCTTGTATATTAGCGTTATGTCTGTCGGCACCATGATATGGAAATTGCA
CTTCAATCGCAGGGATTCGCCGTTCGCGACCCGTATGCCACTCATATCCGTTTATCCATT
GCTGAATATTACATTCCGGAGTGAAACCTAATCGTTGCAGTGTCTTTTTATCGTCCCTGG
TTGCCTGATGATGAAAAATAGCCGGCTCGCACCAGCAAGCGCAATGTCGTTCATACGCTT
CCATCAGCGCGCTGCAGGTGGCAGCGGTTAAACTACGGCCTTTACCCTGTGTGGATGATA
TCTGGCCTTTTTTTATCTCCGTTCTCACTGCATTGACGATGGATATTCCAGGAAGATTAA
TAAACTCACCTACTGAGGTGAGCCTTGAAATACCTAAACGCTTACGCAGCGGTAGCGCAA
GAGCCAATACTTCTTTCTCGGTATAACGCCTTAAGCCGGGATCAGCTGCTGTTTTCAACG
ATCGTTCCTCCCGGCCGAAAAATCATGGGCAAGGGTCAGGCATTTCAACTGAATGTATTT
ATTTATCTGTTTTCTGACCGTTAACGGAAGTGTCGCATAGGTTTTCTGCGCATCAGCCAG
ACAATGGAGCCTGATCAGTTCTGTTAGTGAATGATAAAGTTGTGCGCTGATTAACTGCGA
CGTTCCCTGATAGTCATGAGTAAGCCAGTACCTTATTTCATTTTTTTCCAGTGCGCTGTG
CAGCTTGCAGCCGGGGCTAAGGCGTAACAATCCTGGCAGGTTTTTTTCATCTAACGCCCA
CTCACGAAGTTCAACGATGTAGTCACCAAATACCACTGCATCGATATGCGTTGAAAGTAG
CATTTCTATTGCCTGCTGTGGTTCTTCGACGATTGGTTGTCCGCGTACATTGAATGAGGT
ATTCAGTAAAACAGGAAACCCAGAGAGTTTGCCAAAGGCATTCAACAACGCGTGGATCTC
GGCATTGTCATGCGCCGAGACCGTTTGTACCCGCGCAGTACCATCAACATGGGTGATTGC
CGCGAGTTTGTCCCGGCATTCTTTTTTAACCGGCAGAACTTCGAGCATGTATTTATGTTC
ACCATCCCCGTCAAAGTAATGGCTAAGATGTTCGGCGGCGACCATGGGGGCAAAAGGGCG
GAAGTCTTCGCGGAATTTCACCCACTTGTTGATGAATTTCCAGGTATCCATTGAACATGG
GCTTGCCAGTAATGAGCGAGCGCCTAATGCGCGTGGACCAAATTCAGAACCTTTATTGCA
GGAAAAATACCCGATGACCTGTCCGGCATTTAATCGCCCCGCCAGCGCGGCAGTGTCAAT
GGGGGTGATCGTTATTCTGTCAGCAAAGCGGTTGGTGGCAAAAGCGATGTCGCGGTAATG
ATAAACTTTGCCCAGATAATCATGACTAAAGGCATCATTCAGGGTTTTTCCATGCCTTTT
GTAATAGGCGGCACTGGCCGCTCCAATCGAAATTCCAGCGTCATGTTGTGCGGGGAAGAG
ATAGAAGTCTTTTAATTTAAGGTGGTTACGAACCTTAAAATTGACGACGGAATTTAACGC
CACTCCGCCGGTCATGACCAGAGGGGTATTATTCGTAATCTGGTAACGTTCGAGGCGGGA
AAATATTCCTTTTTCTAATACTGCCTGCACCGAAGCTGCCAGGTTAGCGTAATCCATGGG
ATTGGATTTCTTTTCAGTGAACCGTTGCTTCCACGAATAGCCATACGATATGCCTGACGG
TGTTTCAACAGCGATTTCATCAGCATACTCAGGTGTGCCGTACGGCGCTAATCCCATCAA
TTTACCGGAGGCTTGCCAGGAATCAAATACGAACTGGCTCACGGAAGCATAGGCTTCTCC
AAGGGAAACACTGCCATTTCTTATATTAAAAGACGGGCTGTATTCCCTGTTTACTAGCCG
ATAACCCTGCTGATCAAAAGAATAATGCGACACGACATGCAACTGCGGCTTAATTCCGTT
TAGACCTGCATTCAGGTAGGCGGCAAATTCTTCGCCACTGCATAAAAGATCTTCCCGGCC
CACGACGGTTCCGCCCGAACCGTCAACGACCAGAACATTACCCTGGTTAAATTTTGAACC
AGACCAGGCAGCAAAAGCATGGCATAGATGGTGACTGGCAAAGACGGCTTTGGCAGAGAA
CGGATCAAACAGGGTAAAATCTGCGGCATGGATCGGCTGATTGAGGCCGATATACTCCGG
TGTGGCCGCCTGAATATTATATGCAAAGCAGTTCACATCATGGTAAGTAAGACCCGCGGC
TGAAAGGCAGTAATCCACCGCCAGGGTACTATCGAGAATATTCCGGCCATCATGTTTAAT
CCGCGTAAGGCGTTCCAGTTGAATGCCATAACGAATTTTACCGTTGACCATAAGGCATGC
TGACGCATCATGGCTGGCGGAAATGCCAACAATGACATCGTCATCAGGTTTAATTAGCGG
GAGTGAAGACGTTATATTGGTGTCTATGGTCACCTGAGATGCGAGGGTGATCCGATCGAA
CAGCCCTTCGGCTTGCAACCATATAGTCTGTTCACCGGTATGGCTTAGCCCCTCGGTAGA
GATAAGTAGCGTGCCATTTTCCCCGATGATTTTCTGACCATCGACTATTGCCGTCAATCG
GGTTGTGCGTGCGATGCTTCCCTGAAAACCAGCGACCAGACCGATTTTTAACCCGGTGTC
TGTTGAGGGCAACGTGAGTGTGGTTTCTATCTGCGTCGATCTCTCGACATTGAGATCCCA
GCACTGTGGCATGTGTGGTGGAAGCGGCTTATTTTCAAATAAGTACAATCCCTGATAAGC
CTCACTCAGGCAGATCATACCGGCGTGTAGCGCCAGACGATCGTGGGGATTGCCCGATTT
GATAAGAAAGTCGCGTAGGTTGGCTGCCAGCCCCGCAAGGTAAACAACGGCTGCAGACGT
ACCTTTTATGGAGTCAGGCTCACCAGCATTATTACGTGTTGGGTAGTCAAACTCTCTGAC
GATAAATTCTATATTGCCATTACCTGCCGGCGTTTTTCCTGGAATGGTATTATTTGTTAA
TAATAGAGCAATACCGATTGCTTCCGCCGAAGAGCCAGGGAAACGCTGGCGTCCGAAATC
GTGACCTACTGATGCCAGTATGTAAGGTATGTCAGTTGCGTCGGAAAAGTTAGATAAAGC
CGCATGCAGCGAATGAGAGAATTCATTTTCAGCAGAAGAATACGCATGAGCTTCGATATG
ACAGTTTCCAAATTGTTGGACAACACGTTTTCTCACGCTGTCATAGCCTTGGGAAAAGGC
ATCAAGGTAGCTGGCGGAAACAACGCGGGAAAAGTCCTCTCCTGAGTAAGAAAAAAGATC
GCTGGTCAGTAAACCGGAAATTTTAACGGTATGTGGATTTACTCTCTCTCCATTTGATAT
TTCCGCCAGCCGTACGATTTCGTTTTTTCTTGCACTATCAAATAGAAGGATATTGGTGTT
GTTCGTGTCCATACATCGCCTTATCAACCAGTATTATTATATTTTTTATTTTAAAGTCAG
AATGAAGGAGTGAAATTCATCCTTTGACAGGAGTTTTCTATATTTGCCAAATCTGTCACG
ATCACTTCAGATGAAATACCTACCCCTAATTCATAGGTAACGGCTTTAAGGTTAGTGCAT
TGCGTAACGGCTTGCTCTAGCAAAGGAAAAACCTCAGCCACAATTTTTTCTGAGTGAGTG
TCACGATATCGCCAATGATGTTTAGGATGAACACTACCGCCTGCAATATGAATTTCATTG
ACCGCTGAGAGTGGCAGACTATTCAAGACATCTTCCGGTTTCAGGCCATAATAGATCGCA
TAAGAAAATACATGGCTGATATCCAACACCACACCGCATTGCGTCGCGTCAACCAGACGA
TGAAAAAACTCACCCAGCGTCATGTCGCCCGCGGCAATACTGAACGAGGGAATTTCGGCA
CAAAATGGAATGCTGGAAACTTGCTGAATACGTTTCACACCCTCGATTGTCATTGCAAGG
ACTGACTCGCAGAGCACCGGTGCTGCGAAATAGGGCAGATTATAAGGGCCAACATTCCAG
ATGCCGATATCTTCCAGACACCATGCCGCTTGCAACGCATTACTGATGTTGCTTTGATTT
TCCAGTACATCAGGTCGTAATCCATCAATTCCCGCAGGTTCCATACCTGAAAAATGGTGT
ATGAGCGGATAGTCAATAAAGTTCTGACGAAATGCCTTGGCTACAGCGAGATCTGGAATA
GCGACGACTGACAGATGGCTAATTCCATGTTGGGATAATTTCAATAGGTCACTTAATTTA
TGGCCATAACTGTGAGTATAATCAATCCCTAATCCTACATATGAGCTCATGCTGTCTCCT
TAAGTGAAATCGCTACTTTCCCATTTTCATTGTGTAAGCGTAAACATGCCGATTTATTCT
CGAATGCGACATCGGAGAGATGGCCCGCTTTGTTCAATAATGATAATGAGAAATACCTGT
CGAGAGTAATCTCTTCGGTTGTCGACTTTTCGTCAACATGGCTTATTTTCGATTTCCACG
GTGAGTTTTCAGAGCTTGTTGAAATGCCAGAGTAAATGCCGTCAATCAGAAATATGGTTT
TCTCTTCTTCAGTCAGGTTGGATTTTTCGACAACAAATAAGCAAAAACTTTCAATCAGTG
TCCTGCTGTTCCAGTTCCAGAAACTGTCTGACTCGCAATATGCTATTACCAGGGTAAGAA
ACTGCTCTTTGCTAAAAAAACGTGGGGAAAAGTGCATGTCTGAATAAAGAACGGTACGCA
AATTTCGCTGTCTGGCTGAGCGTTCAACGATCAGTCTTTCGCTGTCCATGGTTCGGGCAA
GGTACTGATACTCTGTCTCTGCATCCGTTATCCGATAGTTGTCGCTATATAGCATCGACA
CATAGGCTTTCTGTAACTTTTTCGCGTCCAAGATTAACCTCCCGAAATAGCTACTTCAAA
TGTCAAATGATCACCATCGGTTAGGATTGGATTGCTATCAACTGACATCGTATTGTTAAT
AAAAAGGGTAATGAAAGGCTTTAACTTGCAGCTTTCATTTTTTTCGACGGCTATTAATTT
AAATGCCTCAGGATGCATACTCCTGATTTCAAGTAAGATAGCGTCAAGGCTTTTAGCGTC
TGTTATTATCTTACCAGCGCTTCTTATTGATTCTGGCAGCGATATCTCAATCATCGTTAT
ACAGTTCCATTAATTATTATGGCATTGACATCCAGGACGTTTTTTAGTGGTTAGTAGCTG
ATGTTGATTGTTGAGCATGTCTATTTTTAATAGTTTCCCGTTTAAACAGTCGCCAATCCC
AAGAATAATCTTTAGTACTTCGTTTGCCTGATATATTCCGAGCATTCCGGGGATCACGCC
AACAACGCCATTTTCTGTGCAGGATGGAGCCAATTCTGCTGGAGGGGCTTCCGGGTAGAC
ACAACGATAACAAGGTGCCTGATTATTCGAACGTGTCATGACTTGCCCGGAAAAACGGAA
TACAGCCGCGGAGACTACGGGTTTTCCCGCCGCGACAGCTGAATCATTAATAATGTACCG
GGCTTTAAAATTGTCGGTACAATCTACGATAACGTCGTATCCGTCTATTAATGCATCAAT
ATTTTCTGGCGTTACCCGCTCATCGATAGTATTAATCGTGATTTCAGAATTTAGTGCCCG
TAATGTATGCAATGCAGAATCAACTTTTTTCTTTTTCAGCATTTTTTCGTTATGAATGAC
CTGCCGTTGCAAATTGCTCAGATCAACAATGTCATGATCGACGATTGTAATTTCACCAAC
GCCGGCTGCTGCGAGATACAGTAGACAGGATGAGCCGAGTCCTCCGGCACCGACAACCAG
CACTTTCGCTTGCATAATTTTTAACTGACCATCGGAACCGATGTCTTGTAGAGACAGGTG
TCTTGCATAACGTTTTTTATCATTTTCGCTAAGGCTCAGAGGGTATTCAATTTGATTCCC
CTGAGCTTTCCATGCTTCAAATCCCCCCTGAAGGGAGTAGATATTCGAATAGTTAAGTAG
CACTAAGTTTAATGCAGCGTATCTGGAGCGTAAGCCACTTGCACAAAAGAGTACGATAGG
TTTATCTAATTCTATTTTTCTTTTCTTTAGCTCTATTTCTAGAAAGCCACGCCCGATAGT
CAGTGCTTTGGGAATAGTACCGTCAAGATATTCATGGCTCTCTCTTACATCAATCAAAAG
AAAATCGTCGCTGTCTTTCAATTCATCTATCGAGATTGAGCGGATACTGTCAATTCCATC
GACTATGTTACTCATAAATAAATACCTTTCGATTACTGAAAAGTAAAGTATGGTTTTGAT
ATCTTATTTAAGGTGAGGCGATTAAGGAAGGGTGGCCGCATAGCGGCCACTTTTTCTTAC
TCTTGCCACTCTTTATTAGAAACCATGCAAGTGACATCCAGCAGAATTTCATTTTCAGCT
TCAGTATTTTCTGCATTCAGTTCAGCAACGGCCAACTCTAATTCTTGAGCCTTATCCATA
TGACTTTCCTTATAGTTTCACATTGAATTTTTTGAATTACGCAGAACATGTTTATTCCGC
GTAACAAATATTATTGGCTATAAATAATTGTGTCAATAATGTTAAAAAATGTATTGTGAT
TTGAGATAAAACTCTGTTCACTTAGTTTCTGTATGGTTAATTAGGTGTTTCTGTCTTTTT
TTGGCATAAAACCAGAGATTAATCTTTTGTTTATCAGAAGTAGTTACCAATGAATTTAAT
TGATATTGAAATGAAATTCCTTCATTAATTGGGTTATGGTTAAAAAATAACCATAATGGA
TTCCTTAATATAGATACTAAACTAAATGGTATGTAGATATTCGCTTGATATTAATTATGT
TGGTTTTATTTGCGGTGTGGTCACGATGGTGTATTACATATTCAATATACGTTGACGGCT
ATCCGTACCCTTTTCCCTGATGCTCGCTGTTTTTTTATTAAATAATATTCTGATCTATCT
ACCTGGCTTTTCATTATATTCGACAGCCTGGCGCTCATGTTACTGACTTGCTTCGTCGAG
GTTTGACGGCGTGTCGTTTGTTTTTTCCACGATTCATAATCACTAAGGTCTTCAGTTACC
ATCGTTACCGCCTGCGCGCTGAAGCCGCTTCATTGCTTATTACGGCCGTCCCGCACCGTA
ATCTGAACCGGATGCCTGATGAGACGGCATCCGGTTCGCTCATGATGTGTATAGCGGCTT
AGGCGTGCTGATGTCGCCAGGCGTCAATCACGGCTTTCGCCACATACAGGTCCTGAATCG
CCAGACCGGAGCTGTCGAAAACGGTGATGTCTGACGCCGCTTCGCGGCCGATGACGTTGC
CGGAAAGCACATCGCCAATGGCGAAAACGGCCTTATCGTCGCTGGCATGCTGGAATTCGC
CAATGCGGCGGGATTGCATCGGCAGGTCGCAGAACAATTTGCCGGCTGCCAGCAATTCGA
CAGGCAGCTCCTGTTTGCCGGTGGCGTCCGACCCCATTGAGGAAATGTGCGTGCCGGGGC
GGACCCAGGCGGCATCAAAGAGCGGCGCTCTGGCGGTGGTGGCGGTGATGATAATATCCG
CCGCCCGACAGGCCTCCTCCGCCTGACACGCCCGTGCCGGCAGCGCGTTGGCGCGCAGGG
CGTCCACCATGTTTTGGGTGGCGGCTTCAGAACGCCCGACAACGAGGACCGCTTTGATCG
GGCGAATGCGCGCCACCGCCTCGGCCTCGTAGCGCGCCTGATGGCCAGTGCCGAAAATCG
TCAGCACCGAGGCGTCGACACGCGCCAGCGCATCGGTGGCAACCGCATCGGCGGCCGCGG
TGCGATAGGCATTCAGGGTTCCGGCTTCTACCGCTGAGTCGATAACGCCTCTCGACTGGT
CGAAAAGGAAGATGATCGAGTTATGGCACGGCAGCCCGCCGGCCAGATTTCCCGGCCAGT
AAGAACCCACTTTCAGCCCCGCCAGCTCCGGCGTGGCGCCGGACTTCACGGTAAACCGGT
TGCCGGGATCGGAACCATGACCGTGGACGACGGGGAAGTTGGCGGTGGCGGGATGTACCG
CATCGATCAGCGCGGCGCGCACCGCTTCATAGGCCATCGCGTGGCTGGCTAATGCCGTAC
TGTCTTTCTCATTGATTAAAAACATGATTGTTACCTCACCATCCACCGAAACGTGACCAT
TGCGACAGCGGCGCGTCCGCCTGTGCAGGAATGACATGATAGGAGTCGAACTGGCCTGCC
GTCGCGCAGGCATGATTCGGCAGAATGCGCAGCCGCGTGCCGACCGGCAGGTCCGGCAAC
GATCTGCCGCTGCCGGGGCGCAACGCAATGATGCCGTGCTCCTGATTGGCTGCGGTGACG
ATAAGGTCAGGGATGATCTTTCCGTGGTCATCGCAGACGAGGCCGTATCCCTGATCGACC
GCCTGATTCGCGGTGCCGCGATCGCGCGAGAGCGCCATCCAGCCGGCATCCACCATGATC
CAGCCGCGCGCAGCCTGATGACCGATGACGGTGGTCAGCACGGACAGGGCAATATCGTCG
GTTCGGCATACGCCGATCCCGGCCATCACCAGATCGAAAAAGACATAGACGCCAGCCCGC
ATTTCGGTCACGCCAGCCAGATTGCGGGCGGCGTGCGCGGTGGGCGTTGAGCCGACGCTG
ACGACAGGGCAAGGCAGGCCGGCCTGACGCAGGTTGTCGGCGGCGATCACCGCCGCGCTA
CGTTCCTGTTCGGCAAACGCCGCGTGGGCGCTGGCGCCCGCCACACCGTAGCTTTCTCCC
GCATGCGTCAGTACGCCCCGCAGTAATCCGCCGCCGTCGTGCAGCACACGACCGATTGCA
ATGAGCGCCGGTGATGTCGGCGGCAAACCGCTGCGGTGGCCGTCGCTGTCGACCTCAAGC
AGCGCCGGGATGCTGACGCCGGATGCGCGAGACGCATCGACAACCGCCTGCGCTTGTTCC
ATCGAGTCCAGTAGCACGGTCAGGCCACAACCGGCTTTTATCAAATCTACGACGCGGGGC
AGCTTCTGTGGCGCAATGCCCACCGCGTACAGAATGTCTCTGATGCCGGATTCGAAGAAC
ACTTCCGCTTCGCGTAGCGTCGAAACGGTCGCCGGCCCGGTGCCGTCGGTGAGCAACCGG
CGGGCGACACCCACCGATTTCGCTGTTTTCAGGTGGGGACGTAAGGTGATGCCGGCAAGT
TCCGGGCGATCGCGCAGGCGCGCGATGTTGGTCAGCATGATTTTTTCATCGAGTACGAGT
GAAGGGGTCGGTAACGTCGATAGCCGATCGGTCAATGTCATGGTGTGGTTCTCATTTTTG
CTCTGTCGGTATGAGATTTTTACCCTGCCGCCATTTAGAATGGAATTTACCAAAACTGCA
TCTGTTATTAAGACTGACATTAATGCTCACCTCCCGAGACTTTCATTTCTTTTCCGTTCT
TGCCGGCGCCTCTTCGCTGGCTGCGGCCGCGCGGGCGCTGGATGTGACGGCGCCAGCCGT
GACGCAACGCCTGCAGGCGCTCGAACAGCGTCTGGGGGTTCAGCTGGTCGATCGTTCCAG
CCATCGCTACCACCTGACGGCGGAAGGCGCCTTGCTGGCGGAGAAGGGCGCCGATGTTTT
GGATCAAATCGAGGGGATCGCCGCCTTGCTGGCCGAGCGGCGAAATGAGGTGATCGGCCC
GTTGAGGGTGCTGGCGCCGTTGGGCTTTGGGCGTGCCTATGTGGCGGAGGCGGTGACGCG
CATGTGTCGACAGTTTCCGACTATCGAACCTTCGTTGATGCTGTCGGATGCGCCGATTGG
TACGCTGGATATTGATGACTGGGATGTGTTGATTCATGTCGGTCCGTTGACCGATTCCAG
CCTGGCGCTGCGGCCGCTGGCGCCCAACCGCCGTATTCTGTGCGCCGCGCCTGACTATCT
GGCGCAACACGGACTGCCCACGCATCCGATGGATCTTCCCCGTCATGTGTGCGGCGTGCT
GCGGGAGGATCGGGCGGATGCATCGCTGTGGGGATTCGCCCGCCGTGACGATGGCGAGAC
GAAAACCGTGCGCATCAGGCCCGCCTTTACCAGTAATGACGGTGAGGTGGTCAGGAATTG
GGCTATCGACGGGCTTTGCCTGATTCAGCGATCCGAATGGGCGATCGCCGACGACCTGAA
AGCCGGACGCCTGGTCGAGGTGATGCCTGACTGGCGTCTGCCAAACGCGGATGTGGTCGC
TCTGCTCGGGCCCCGAGCCGGGCGTGCGGCTCGTATGGAGCGGTTTGTTGAAACACTGAA
AGCGTTACTGGTGCCGGTTCCCTGGCGCGTGTAGCGATACGTGCGCGCTGGCGATGCGGA
ATCATCGTCAGATAGCCGACGCGCGATTCAAACGCGTCAGGCTATATCGCTTTGCCCTTT
GGTTTATTGGTCGGACAGAATTTACTGGTCAGACAGAAATAGAGGATGAAGAACGCCATG
ATCGCCAGCGAGACGATATTCACCACGCGCCAGCCGCCTTCCTCACTCATAAACAGCCCG
GCTCCCAATGCGGCGATCAGGTTGAAGGAATAGGTCGCCAGTGAGTTGATGCCTTGCAGT
TTATGTTTGAGCGTTTCCTCTTTTATGCTGTTAATCAGAAATGTGCCGCCACTGAACATA
AAAGACCAGCCCAGCCCCACCAACATCAACGAGAGGACGTAACCGGCCATGTCCGTATTG
ATTAACGCGATGCCGGTACCGGCGATGAAAAACAGGGCACCGATAACGATCGTCACCGGC
GTGCTCAGGATATTCATCAGCAACGGCAAACACAGCGCCGGCGCGTACATGGCGAAGAAA
TGCCATTGCAGCACCGTTGCGCTCGCACGGATATCGAAATGGTGGTGAGACATCGCCAGC
GGCGTCGAATTCATGATCAGGGTCATGATGGCGAATCCCACCGCGCAACTGACGGTGCCG
GTCATGAAGGCCGGCGAGCGCAGCGCTGCCGGGTAATGTGAGTTATCTGTCGCGTCGGCC
CGCATAACGGGTGGAGGGGCGGTATGCGGCAGATTGATCAAAGTTTGCGTCGCCAGCACC
AGTAAAAAAATGACGGCGGCGATAAGAAAAGCACCCAGATACGGATAGCGATCAAACATC
ATGATGCCGTGCCCGGCGACGAAGGGGCCTAAAAACCCGCCGATGACGCCGCTGCCAATC
ACCAGTGAGGTCGCTTTTTTATTCCAGGCGTCATTGTCCGACACTTCGGCGGCGGCGAAA
CGATAATACTGGTTGAATACCGTGGCGCCTCCCAGAATCAACGTGGACAAGGTAAATAAG
GTAAAAGAGCGGTAGTACAGCGCAATCGCGGCCAGTACGCTGCCGATCAGCCCGATGAGG
CCGCCGATCAAAAATGCCGTTCTTCTGCCGTATTGGCTCATCAGCGAAGAGACGAAATAG
ACCATCATCGTGGAACCGCATACGGTGGCGGTGACGGGTAAGGTGGCGAGAGCGGGAACC
GGGGACAGGCTTTTACCCGCCAGGGTGGAGGTCAACGTCAGTAAAGAGACGATGGAGCCG
GTTAACCCTTGCCCGATGAACAGCAGAATAATGTTGCGATACCCCTTTTTCATACCACTC
TTCCCTTCATCATGAGTTCGCCAATTCTATCCCGATGTTTTCACCTGTGGCGAGCCGCTC
GTTATCGGACGCTCCTGAACCATTGCGTTGATGATGGGTAAATATATTGTTACAAATGTG
TGGCGATGGAATATTGAATTCACTGGAAATAATTAGCATCAGATGAAATGAATTATTTTC
AATGTATGTGATATCCGAATGGCGCTTTTTGTGCGGAAAAGAAAATCACACTATATAAGC
CCGATGTCGAGTCGTCAGTCATCGTAAGGTAATTAGCGGGAAATAAAGGAGACAATAAAT
GTGCTAAATATATAAATTTTGATGGTGTAATGAAAAACCACTGTCTTTTGGCTGTTATCC
ATCAGCTATTTTTGTGGTGCGAGGATGCGGAAGGGTTTTCTCATTCGTTAATGAATCGTT
TTAGTTACCGTATAAGCATGCGGATGGAGAGACGGGATGGAAATTATTTTCTTATTATTT
CTGTGTTAAAGAGTGACCTTTCGGTTTATCGACGGTGGCTTTTGTAGGGTTGCAAAGGTA
TATTTTATTTTTATTGATTTCTTTATTATAAGTTTCGCATGTAAATAATCACCAAAAAAT
AAATTACTGTTATTCAAAAAAGGTGATTCTCATATTCAATAAGTTCTATTGACGACCTGA
AAATATCGACTTAAGCTCACAGCGAAATTTCCCGCAGATAAATAATTTTCATGCTCTCAT
TTTTTAAAAAAAAGAACGTTGTTCTTTTTTAAAGTAACCTGATCAGTAATTTTTTGTTAT
ATCAAAAATAACTCAGGTTGCAGGAAAACGAGACGCGAGTGAATGCCCATACGCTTACGG
CAATCAGCGGAACGGGCGCGTAAAACCGCTGCTGTATTCGTCATCTGATGTATGGCGGGT
ATAAAACATATATAAAGGTTATTCAGATGAATATTCAGAGAAAAGAAAACTGGCTGAATG
GTGCCAATGATTTTCTGATGGAAACCGGCGTGAAAGAAATCGCGTTGGCGATTATTGAAA
AGATATTCGCCCGCCGCTGTCTGGTGGAGGAGAGCGGTCAGGAGAATTGCCGCTATGAGG
ATGAAGTCGCACCGCATCTCGATACGGTCATGCAAGCGGTCAGCCATCAGCAACCGATAG
TCATGATTCTTCCTGCTTTTCCGGGGAAGTCGCCGAATCGTAAGAAAACGCTTGGCCATC
TTCCTGATTATGCAGAGCTTTACGCACTGGATAATTTGCATGAATTATGTCAGGAGATTC
GCCGTGTTTATCAGCCAGGCGCGGTCATCGGTATTTGTTCTGACGGCTATGTATTTTCCG
ATGTAGTTAGAATCCCCGATCGTCAGGTAAAAGCTTACACGGATATGATCAGCGACTATT
GCACGAAAAAATATCCGGGTATGTTTTTTATGTATGACCTGATTGATACCTATCCGGAAA
TCAAGCATCTCGATTCTTTGCGGGAAGAATTGATGATTCAGTACGGCACATCGTTACTGG
CGCTGAAGAAAAGGGTAAAAGAGGAGCCTGAAGCCGCCTCCATGTATAAAGGCGTGACGC
GTTTTTTGGGCGAGGACTACGGCGGCATGGATGAATTTGCCGGCGTCAGCAACGCGCAAA
TCCAGAAAGTGGCCCGCGTGGCGGCTTACCGCGTGATTCAGCGCAGTGAAGCCTGGAGCA
AACATCTGGAAGAAAAATTCCCGCGGGCGGTTCGTCTGTCGATTCACCCGCAATTCCGTA
TTTCCAAAAAGATCGGCATCAGACTGGCTCCGGTAAAAGACCGCTGGCGGACGCCGTGGC
ATTCGGTGGCGGTGAAACGGGGCGCCGACATTTATCTGGAAAAGCGTAGCAACGTGGATG
AACGCGATTATCACCTGATCTTCAAGTCGGGACGTCCTTTTCACTATGTCAGTACTCAAA
TAAACAATATCAGTACTCAAATAAGCAATACCAGTACTCACATAAGTAATACCAGTACTC
AAATAAACAGCGTCAATACCCAAATAAACGACGCCAGTACCCAAATAAAGGCGGAGTAGT
CTATGTCGGTAAATAAAGCGGCGATTTTCGATCTGGACGGTACGCTGGTCGATACCTTGC
CCGGTATCGCGTTTGCGTTGCGTCAGGCGCTGGGCGCAGTCGGCGTAACGCCGGACCCGG
CATTCATTGTCAGGGCACATATCGGCGGCGGGTCGGGAAACATGTTGGCCGCCGCCGCCA
GGCATCATGGCGTCGGGGATACGGCGGCGTTGTCGCAACGCTACCATGCGCTGTATCAGG
CGCATTGTCTGCACGATACCGTCTGCTATGCCGGTGTGAAAGAACTGGTTGTTGAGCTAA
AAGTGCAGGGTGTCCGGCTGGCGGTATTGACCAATAAAGATGACACGCTGTCCAACCGCA
TCCTGCAGGCGTTATTTCCGCCAGATACCGTTGAGCTGGTGTATGGCGCCCGGCCCGATC
GGCCGCTCAAGCCGGATATTAGCGGTTTGCAGCAGGTGATGAGCGCATTGGGAACGACGA
GCGAGCAGTGTCTGTATGTGGGTGATACGTCGATTGACGTACAAACAGCAAATCGTGCCG
GCGTTTGCGTCGCTTACGTGACGTGGGGATATGGCGATGGCGATAACATGGCCGACTGGC
AGCCGAACGCTGTTTGCCATGACGTGGCGCAATTGAATACCTGCCTGCGTCAGCACCTGG
CATTGCAGGAATTTGTGGCCTCTCGCTAAAAAGGCTGGAATGAGTACTGTTATTTTTTGA
CTGATATTCATCAGCAATCATGCCGGTGGCGTCGGATATTATTGATAATTCGTTGTCTTT
ATATTTTAACTTATATTTTTATTTTACTGGATGCGACGCTGTTTCAGTGTGAAATGGCGT
GCCCATTTATTGGCTATGAGCGCAAGGAAAATCCGATGCATTGTTTTTCATTTGAGTGGA
AACAAGTTTTCCCCCTGAGCGGGAACAATGGAAAATACCCAATATTAATGGAGTGGAATT
ATGCACGATAATTTGAATGAGACGGCTGGCAAGATAGCCGATATCGTAAAATCCTATCTG
GTTCAGGCGCAGGATGATCGTTTTGAGCCGGAAGGGCGTATATTTCTGGAAAAACAAATC
AGCGCCTTCCTGCACGCTTCTGAACCCGTCAGGTTTGTCCTGCCCGGTTTCCCTTGCAAA
TCCCCCAATATTGTCGACAAATCGTTCGGCATTTTGCCGGATTATGGCGATGTGATTTCC
ATCAATCGTCTGGAATCGTTGGCGAAAGCGATTCAGGCGTTATATGAACCCGGCAGTCAG
GTGACCATTCTGAGTGATGGTATAACCTTTAATGATATTGTCGAGGTTCCGGATGCAATC
CGCAAAGAATATAACCAGCAGCTACGCGCGCTGATTCAGTCACCTTATATTGAATGGAAA
GAACTCCGGGATTTTCTCCCTGAAACGCGTTCGGATGATGAAACCCGTAAAGCGCTGATC
AAATCGGCCGGATTACCGTACAAGGGCATCGCTGATTTTATCAAGCGCGTCGGGAATCAC
GACGAACTGGCGGCGACGCACGATAAAATCTGCAGTTATTTGTATAACGATGTGCGGCTG
AACCGGCAACCTCAGCAGTCTAATGAAGACTACCTGAACAGTGTGGCGGAAAAAGCCTAT
CAGATGATGTACCGCGGTCAGGCCTTGAGCGCGCTGGTGGAGCGAGCCTTCCCTGACGCT
ATTCGCCTGTCGGTTCATCAGTATGACAACGACGGCCCGAAATTTACCTTTGGTTTTGCC
GACGGCCTTGCCACCGTGCGTCAACCGTGGCACAGCGTGCCGGTTCTGTCGGCGTCGGGG
AATGTATCCCTACAGGGCCATGCCAGCGTTGATAAAGACCGCCATGTGCTGGTGACCTAT
CAGGGGCGCCCCTGGGTGTATGTGGAAGCTGGGGACGCCAGCGCCGGGAAGTTCGATTAC
GAATTACTCAAACAACCGCTGTTCGGCCTGAAGATTGACGATCCGCAGGGGCTGGGGGTT
GAGGCGCTGCCGCCGGCGTTTCTGGCGTTCCTGTCCGCTCAGTTCGGTTTCGTGTGTATC
AAGGGCGTGCAGTTTGAGCGCAGCGAGCAGCTGGAAACGTTTTGCCAGCCGTTCGGCGAG
ATTTTCCAGTGGCAGTTCGGCGCGGTGCATGTGGTGAAACCGGAGGAAAAACCGAGCGGA
TTCGTACATTCGCTGGAGAAAACGCCGATACACTGGGACCTGAGCATGATCCGGCTGGAT
CACGAACAGGTTGGCGGTAATCCCTGGTTTACCGCAGAGCGCTTCATGCTGTATTGCAAG
ACCCCGCCGAAGAAAGGTGAGGGCAGCACCACGGTGGTGGATGGCCGCATCGTAATGGAT
ATGGTCGGCCCGGACGTGGTGAAAAAATGGGAAGACGTTCACATCACCTATAACACCCCG
ATGACCTATTTCGGCGGCAAACCACGCACTTATCCGCTGGTGTACGCGCACCCGAAAACC
GGCAAAAAGGCGTTTCGCTATCAGGAAGGCAGCGACTCCGACTTGCAGAAGTTTACCGTT
GAGGTGGAAGGCGTTTCTGGGCAGGAGAGCCAGGCCTTCATCGGGGAGCTTGACCGGCTG
GTGTACGATGAGCGCTGCATGATTGCCCATGACTGGGATCAGGGCGACCTGCTGATCATC
GATAACTGGCAGACGCTGCACGGCCGGCTGCCGATGACCGAAGCATCACGCGGTCGTGAG
CTGTGGCGGGTGCAGGTGTTTTAATCGTCAGGGTACGGCGCGCAAGATAACGGGGCGAAT
CCGCCCCGTTATCCATGCCGAAAAGTCCTACGTGTTTTCTCCCGCCTCCAGCGTCTGGCG
TTGGGTCAGCGTCGGGAAGTATTTCATCCACAATGCCACCACCAGCAGGGTGCCGACGCC
CCCCAGTACGATGGCCGGCACGACCCCCAGCCAGGCGGCGGTCACGCCGGATTCAAATTC
CCCCAGTTGATTGGAGGTGCCGATGAAGATGGAGTTGGCGGCACTGACCCGGCCGCGCAT
GTCATCCGGCGTTTCCAGTTGCACCAGCGTTGAGCGGATCACTACGCTGACCATGTCGGA
CGCGCCCAGAAACAGCAACGCAAACAACGACAGAAACAGATTGGTGGACAGGCCAAACGC
GATGGTGGCCGCGCCGAACATCGCGACCGCCGAGAACATGATTTTACCGACGCTACGGGT
GAGCGGGCGCCGGCTCAGGTAGACAGACATCAGTACCGCGCCGAGCGCGGGCGCGCAGCG
CAGCAGCCCCAGTCCCCACGGGCCGGTGTGCAGGATACCTTTGGCGACGATGGGCAACAG
TGCGGTGGCGCCGCCGAGCAGCACGGCGAACATATCCAATGAGATGGACCCCAGAATCAC
CGGATTGCGGCGGATGAAGTTCATGCCGCCAAACAGACTTTCCAGGCTCACCGGCGTGCG
GGCCAGCGCCTTGTATTCATAGCGCAGGTTGAGCAACACCAGAAACGACATCAGAAAGCA
GGCTACGCTGGTGGCGTAAAGCGTGGTGGCGCCGATCAGGTAAATCAGGCCGCCGAGCGC
CGGGCCGACGATGACCGTGGCTTCGCGGGCGGAGGCCATCAGCGCCACGGCGCGGGACAG
CAGAGCGGGCGCGATCAGGTTCGGCAGCAGCGCCTGCGTGGCCGGCATTTCAAATGCCCG
CGTCGCGCCCAGCAACGCCGAGCAGGCGTAAATCATGGTGGCGCTGATGGTATGGGTGAC
GTTGCCCAGCACTAACACCAGTATGGTGGCGGCCATCAGCAGGCGGCAGCACAGGATAAT
CACGCGGCGGTTGTACTGATCCACGGTGTGACCGGCAACCAGCGTCAGCGCCAGCTGCGG
CAGAAACTGTGCCAATCCGACCAGGCCCAGATTCAGGGCGCTGTTGGTCAGGTCATACAT
CTGCCAGCCAATCCCAACCACCAGCATCTGAAATGCAAAGGAGGAGGCGATTTGTCCGAG
CCAGAAACACAGAAAAGTGGGGTTTTTAAGTGGGGAAGCGGTTTCCACAGGTTGTTATCC
ACGACGGCGGTTGTAATGAAAAGTGTTCAGTGTACCCAAGCTGTTGTTTTATTAAACTGA
AGTTTTCTCCACAGATGTAAGTAAAAAATAACGAATGATGCGGGCTGGTGCGTATTGAAA
ACCTATGGCCCGGGGTAGCCGTTCAGCCAGCGCGGTGACGAAAAGAAAAGTGAATGAATT
GAGGGGCTTTGATGGCTAAGGATTAGGAATGTTGATTTGTCTGGCTCTTTTTGCTGTCGG
CGTGCGGGGAAAGGCGATAAAATAATAAATACAGGGTTTTTTATCTATTGATATCTCTAA
ATTTTATTTAACTTATTTGGTTTTAACGAGGATTTGTATGCAACAGTTGCCCGCTTGCCC
GAAATGCCAGTCTGAATACACCTGGCAGGATGATGCCATGCTTAACTGCCCGGAATGCGG
GCACGTGTGGTCGATGCAGGGCGACAGCGGTACGCAGGAAGACGGGCTGGTGGTGCGCGA
CGCCAACGGCAACCTGCTGGCGGACGGCGATACCGTTACCGTCGTCAAGGATCTGAAAGT
CAAAGGCAGTTCGTCGACGCTGAAAATCGGCACCCGCGTGAAGGGGATTCGTCTGGTGGA
AGGCGATCACAATATCGATTGCAAGATCGACGGTTTTGGCGCGATGAAGCTGAAATCTGA
ATTTGTGAAGAAACGCTGACCTGAGCAACGGCTGACCTGAACAACAGCTGGTCTGAACAA
CAGCAATTAACATATCGCGCTGCCCGGATTGCTCTGGGCAGCGTTGTCTTTTAGCTGACT
GCGTCGATCGGTATGTATTCCACCCGATTGCGGCCCTGATGCTTGGCCCGGTACAGCGCG
GTGTCGGCTGTACTGTACAGGGTGTCGAATCCGGTGCGCGGCGGCGCCCAACTGACGCCG
AAGCTGGCGGTCACCTTCTGCTGAGGCAGCGCCTCCAGCGCGGCGTGATTCAGACTGGCG
TGGATATGCTCGGCGACATCGACTGCCGCCATCAACGTATAACCATCCAGCAGGATGGTG
AATTCCTCGCCGCCGACGCGGCCAATGCTGCCTTTTCCCTGCAAGACGTCGCGGATACGG
GCGATCAGCGAGCAGATCACCGCATCGCCGGTCGGATGACCGTAAGCGTCGTTGACCTGT
TTGAAGTGGTCGATATCCAGCACGATTAGCGCCGCCTGATCCTGCTCCAGCGCATGGTCG
ACCAGATCGATGATCGCGCTGCGGTTGAATACATCGGTCAGCGGGTCGTGGGTGGCTTTG
TACTCCAGCTCTACCGCCAACTGGTGCAACTGGGTATTGAGGCGGGTCAGCTCTCGCTCC
GCGCGGTCGCTGCGGGTAATCAACCGGTGGGTTTCCCGCACCAGCCGCTGATAGTGTTCC
GCCAGCATAATCAGGCTTTCCCGGTACACCTCCGCCGGCATATCGGCCTGCGCGGCGATG
TTACGGGCTGACAGCAGGATGTCATATTCGGGGGTGAACAGTTCGTAGCTACTCATGCCG
TTACTCCAGAATATGAGGATGGAATTCGAGCGCCGAAAAATCGATATGCAGCTCCTGCCC
GAACTCCTCGGCGATGTCGTCTTCCTGGTCGTAATACCAGTGCAACGCGATGGGAAGCTG
CTGCTGCGCGGCCTGATCGAGAAGATTAAACAGGCTGAACAGCATTTTGGTGCTGGAGCT
GTTGAAGTAGGGCAGCGACACATGCACATCGATGCGTGCCGGCTGCGTTGCCATGATGGT
GAGGCGGGCCTGTAGATAGCGCTGAATCCGCTCAATCAGGGGGCCGTAAAATGCCGCCGC
GTTTTCCGGGTAGGACTCTCCGGACAACGAAAGCTGATGTGCATCAAAGCGAAAATCTAC
CGTCGGCGTACTGGCTGTGCCGACGATATGGAGATTGTCCGTTGTTATTATGTCTGTCAT
GGTTAAATCACCGCCTTCAGATAAAACGTGGAGAGCCCGGTGGTGGCATCGCTACGAAAG
GTGAATTGCAGTGGCTCGCTGGCGTCGCGGGCCACGGTCAACAGGCCGATATCCGCGCCT
TTGCTGGAAGCCGGAACGTCTTCACGCAGCGAGGCCTTATAGGCAAGCCTGATTTCATCA
AGCGTCATCGCGCACAGCGGCTCCAGCCGCTGACGCAGCTTCTCCGCATCTGCCGGGTAG
ACCCGGTTAGCGCTCAACAAAAAGTATTTTCCCGCCTCAAAACCGATACACACCGAGCCG
TGACGGATTTCACTTTCCTGTTCTTCCGACGTGAGCGCCGAGGCAGAGTAATGGATGATG
TTTTGCACCATTTCCACAAAGCTGGAAAACAGTTTGCGGCGCACATTGGGCGGCACCCGG
CTTTTTTCCAGCTGTAGCCGCACCGTTTCCGCCAGCGAGCAGATGATGTTTTGCGAAAAG
TACCCCACGTAGTACAGCGCGATATTTTGCTGTTGGGTGAGATCAATGAATTCAGCGTAC
TTCGTTTCGGACATGTTCCGGTTTTACCTGGTTGATAATGTTCACGGGTGCCTGAAGCCC
CAAAATGTAAGATCGTCCCGTCTTTCCTGCGATCCCTGCCAGGTGTGATGGTGTTGTAAT
AGTTGGTTTGCCAGCGCGCTCATGGGTAACTCCCTGACGCGTTGCAGCAGGTTTTGCAGG
CGGCGTTTGCCGAATTTGATCTGCCGTTCGCCGCCAATCTGATCGAGCAGGCCATCGGTG
GTGGAAAAGAACAGGTCTTGCGGCGACAGCGGGCGCTGAAAGGCCGGCCAGCTGTAATCG
TATGGCGTGTTGGTATAGCCCACGCCCATGCGGTCGCTGTCGAGCGTCAGCAGTTCACCG
CTTGGCGCGTCGAGCAGAAACGCCGTCATGCGGGCGCTGGCCCAGTTGAGGGTCTGCTCG
GCGGTATTGACGTACACCACCAGCGCGTCGCAGCCGTCGTCGGAGGCCGTGGTTTGCCCC
GGATAGCCGCTCTTTTGGCCCAGCGTGTCCTTGATATAGCGATTGATGCTGCTGAGCAAT
CGTCCCGGCTGGTCCGGGCTGTGTTGCGCCAGCGCCTGTTCCAGCGCCGAGTTGAAAATC
AACGTCATGAAGGCGCCGGGCACGCCATGACCGGTGCAGTCGGCGAGCACCGCCAGCCAG
CCGTGTTCATAGCGTCTGAAGGCATAGCAGTCGCCCCCGACGCAGTCGCGCGGTTCCCAG
ACCAGACACCAGTCTTTCAGCGTGTCGGCCAGCGTTTGCCGGAACGGCGTGAGCATCGCC
CCCTGAATCACGCTGGCATATTCTATACTTTGTACAATGTGCTGATGCTGGCGTACATGG
GTGTCCGACACGATGCGGAACAGATCGATACCCAGGCCGATACCGAGGTAACGGCCGTTT
TCGGTAATAATGAAACCATCAGCCAGAAAGCGGTCGCCGCTGATGACCGCCTTGTCCGCT
ACGTCGCTCAACGAGGCGGCGGCTTCGACGATCAGCGGGGTTTTATCCATGAAGGCGATA
CAGCTTTTTCGGTCATACAGTTCGCGGTAGTAAGGGCGGGCCATCTGCGACAGAAAACTG
TGGCGGTTGATCAGGCCGAACGGCCGTCCCTCTTCCACCACCGGCAGGCTAACCAGATCC
TTGTGGCGGCTGAACAGGTGCAATACGGTGGCGTTATCAGTGGTGGGAGACACATCCGGC
GTGGTGATACACAAGTCGCGTGCACTTGGGAAGGAGACGAAGCGTAACCGATGTTCCTGT
GGCGGTAAGGCACTCATTGTCTTGTCTTTCTGGGAAAATAAGCTATCGCCACGGTAACAG
TGGTAGATGACGAAAACATGACAGGCCGCTGAAATGATAAGGAATTGTCAGGTTAATCTT
TACAGTCATGACCAAATATTGCTGACATGGTCGTTTCATGAGCGTTTTTATGCTTTTTTC
GTATTAATAAAAAAATAAATTGGCCGATATATTTTAGAGGTAGGTCTGTCTTTTCTATTC
CGTGAATGCGGTGCGAAAAATGAGACTGCGCTGTGTGGTTCGTCAACCACTCTTCTATTT
CCTGATAGCTTTGGATGGCATGAGTTTGTTAAGCCGTCCTGCTCGATACTCGCTTCGGCG
GGTATGCTGTTTTTCTTCCGGTGTGCAGGTGTTGGTGCGTCGTAATAAATCAGTGCCCTT
AGAGGCATGCAATCGTTAAAAATAAAAAGGAGTGACATCGTGGTCATATCAGGTATTCAG
AGTCAAAACATTACATCTTCTTATTCTCAGTCGACTAATGTCACAAATAGCGGTCTTGGT
CTTGGGGATAACGCCAGCATCGATGCTGGCGGAACAAATAAATCCGGTTCCCTTAAAACC
GGAAAAATGAATGATTCGCTAAATAATCAATTTGCAGATAACAATTCCGGCGATTCCATT
GATGTGGGCGATCGCACCAAATCGCTGGATGAGCGGCTGACTAAAGAGAAACTTCAGAAA
CAGCAAAGCGAACCTTCCGTTGAGCGTTCGCTGCGTATGACCGGTATCCCGCTGTATGGC
GGCGTGCTGGTTTCCGTGGTGAAATATTCGGATGGTCAAAGCGAAAGTTATAACGTATTT
ACCGGTAAACGTATTACGTCCGCTGATGCGAGCCTGATTGGCTCCCGTGCGCAAACCAGT
AATGCCGAGTTTGGTTATTATAGCCAGGGCTTATATAGCGGTATGTCGGCAGCTGAAGTT
TACGAGAAAATACAGCAGATGATGGGCGTGAATTCCGGCGAGGCTTCCTGGACGCTGCCG
GGTCGCGGAAGTGAATTGCCGCAATCAAATTGATACGCAAAAAATGATCGGCGTTATTTT
TGTTATTTCAAAAAATATATCAACGGCCTGATAAATTATCAGGTAGTTAACTGTTTTTAT
GCTTTTCTTTTATGTTTTCCCTTTTTTCAGCCTTTCCAGCACCAGGCGCAGCGCCTTATT
CAGTGGTTTATCCTGTCGCATAACAATAGCCAGTGTTCGGTTCAGCGTCGGACTCAGCGG
CCGGATGTGAAACGCTGACGCCAGCACGTCAGAGCCCACCGACAGTTTAGGTACGATGCT
GCATCCCAGCCCGGCCAACACCATTTCTTTCAGTGCTTCGATACTACCCAGCTCCATTAC
CGGCTGCGGCTGTGTGCCTGCGTCGTTGAACCAGCGGTCGATCAACGTGCGCGTGCTGCT
ACCGCGCTCGAATAGAATAAGCGGTCGGGTGTGCAGAAACGCCGGCGAGATGCTTTCGGG
GAATGTGGGATCGTTGCTGATGGCAACCAGTTCGTCTTCCATCACCGGTGTAACCGCGAC
GTTGGCGCTGGGGATGGGTAGGGTCACCAGCCCAACATCGATACGGTTGTCGATCACCGC
CTGAATGATGTCGCGGGTGTTGCCGGTGCGCACGCCCACCGTTAGCCGGGGATAGTCCTG
TCGCAACTGGCGCAGTAACGGCGGCATCAGGTGAATACAGGCCGTGGCGCCGGTGCCCAG
AATCACATGCCCCATGACATCTTCGGTATATTCGGCGATGGCCTGACGGGTTTCGCCCAC
CAGTTGGCGAATCTGTTCCGCTTTGATTAACAACGTATCGCCCGCCGGCGTTGGCCGCAG
GTTTTTACCACTGCGCTCGGCCAGCCGCGCACCAAAATAGTGCTCCAACTGGCGGAATTG
CTGGCTGACCGCAGGCTGACTCAGATTGAGCCGGTTGGCCGCCGCGGAAAAGCTGCCCTC
CCGCATCACCGTGATAAAGGTTTCCAGCAGTTCCAGATTCAACCTGGCCATATCAAACTT
TCCTTTATGACGAGCATAAGTGTTTATGTCTGTTGCCGATATCGGGTGTTGGTTAAGCTA
GCTGGTGTCCCGTTCCCGCACTCGTTGGTTTGTGCGGTAACGAGGCGCAGCCTAATCGCT
AACCCGCTGTTCTGACAAGGATACACCAATGAGCGCCATTGTAATTGAGGATGCCGGGGC
GGAACATATCGCCGCCATCAGGGATATTTATGCTCACCATGTCCTGCATAGCCTCGCCAC
CTTTGAAACCGAACCGCCCGATGAGACGGAGATGCGCCAACGCTGGCAGAAAATCCAGGA
TGCAGGGCTGCCCTGGCTGGTGGCGACAGAAAACCAACAGGTGCTGGGATACTGTTATCT
GGGGTTGTATCGTGCCCGTTTTGCCTACCGTTTTACGCTGGAGGATTCGATTTATCTGCA
TCCGGATCATCTGGGAAAAGGCGTCGGCAAGCGTTTGTTATCCGCAGCATTGTTACAGGC
GGAACGACAAGGATATCGCCAGGTGGTGTCGGTTGTCGCTGACAGCGGCAATCAGGCCTC
TCTGCAATTACATCTGTCGCTGGGATTTGCGCAGGTAGGGACGTTACGTTCGGTGGGGAT
GAAGCACGGGTGCTGGGTGGATACCGCATTGCTGCAACGTGCGCTGGGGGAAGGGGATGC
CTCGTTGCCGCCTGTCTGAGTCCGCCGGGCGTCGCCGGGTCACCGTCTGCATTGGCATGA
CTCAGCTGATTAACTGGGGAGCGGCGTTCTACCTGCCCGGCGTGTTTTGCGCCGCCATCG
CGGCGGATCGCGGCTGGAGCCCGACGCTGGCGTTTTCCGGCGCCACGCTGGCGCTGGTGG
TGATGGGGTGCCTGTCGCCTTACGCCGGCTGGTTGCTCGACCGGGTGGGCGGCCGGCGCG
TGATGACGCTGGGCGCGGCCAGCAGCGCCGCCGGTTGTCTGCTGATGGCCGCCAGCACCG
GTATGGCGGACTATTTTATCGCCTGGGTCATGCTGGGCGTCGGGATGCGGCTGTCGCTGT
ATGAAGCGGCCTTCGCCACGCTGGTCGCGCTGTATGGCGGCGAGGCCCGGCGCGCCATTT
CGTTGGTCACGTTGTTCGGCGGCATTTCATCGTCCCTGTTCTGGCCGTTGGGCATGACGT
TGTTGAACGGATTGGGCTGGCGCTGGGGCGTGGCGATTTACGGCGTGATCATGTTATCGG
GCCTGCTGTGGTTGCGGGCGTTGCCGCAACCGGCGTCGCGGTTGTCGCCCCGTACAGAGG
AACAGGCCCAAACCTCGCCGAGCGCGGGAACGCAGGTCGTCCTTCCCGCAGTGCTGTATG
CGTTGCTGATGGCGTTGTTTAGTTTTCTGTCCGCCGGTATTTCTGCGCACCTGCTGGCGA
TACTGACCGGATTTGGCGTATCGGCTTCACTGGGCGCGCTGTGGGGCGTGGGGCAGGTGT
GCGCCCGGGTGGGCGATGTACTGATGGGAGGGCGTATTCCGGCGTTGAAACTGAGTCTGT
TTCTGGGGGCGGGGTTGCCGGTTTGTTTTCTGCTGGCGTTGTTGGGAGAGCAATCGCTGA
TAGCCGTGGTGCTGTTTGTCACCGGATACGGTGCGGCGAATGGACTCAGTACGCTGGTGA
AGGCGGCATTGCCGCTGGAATTGTTCGGCCGGGCGCGTTACTCCTCCCGGATCGGGCTGT
TGCTGACGCCGGGGTTCTTTTTTTCCGCCGCGGCGCCGTCGGTCTATGCGGCACTCAGGA
TATCGATCGGCGATCGGGGCGTCCTGATGTTTTCTTTCGGCGTAGCCTGTCTGATCACCC
TGACCGCGTTGTTGCTCTATCTGACGCGCCAGCGTGTGGTGCAATCGGTTCCGTTACCCG
ATGACTGATTTCGCGGGCGTCCCCGTCAGGGCGTAAACGTTATGCCCTGACGGGAGCCGT
GCGGTCAGCGCTGGCGTTGCTGTGCCTGCCATAGCGCCAGCACGCTCAGCAGCGCGGTGA
TCATCAGGTAATAACTCGGCGCCAGGCTGCTGCCGGTGGCGCTGATCAGCAACGTACAGA
TGAACGGTGCAAAACCGCCGAACACCGTCACCGCTACGTTGTAGCTGACCGCCATGCCGC
TGGCGCGGGTGGAGATCGGGAACAGGTCGGCCATCATCGACGGCACGGTGGAGAAATACA
CCGACTTCAACAGCGCCATCCAGCCTACTACCACAATCAGCGATGCCGCTGACAGATACT
GGGTCATCAGCCAGAACGCCGGGTAGATGGTGACCGCCAGCAACAGCAACGACCCCCACA
TTAGCGGTAGCCGACCAACTTTTTCCGCCCATAGCCCGACCAGCGGCGTGACCACCGTCA
GGATGATGCCGGCGATCAGCGTGGCGCTGAAGGCGACGCCGGGCGGCAGGTGCAGCGTCT
TGGTGGCGTAGGTGGGGACATAGTTCAGCATGTAGTTGATGGCGGTGGAGATCACCATCA
GGCCGACCGCAATCAGAAACAGCGCTTTTTGACGGGTAAACAGGGTTTTGATCGGCGCCT
GGCTTTTCTGCGCCTGTTCGAAACCTGCCGGTTCATGTACGTGGCGGCGGATATACAACC
CCACCGGCCCAATCAGCAGGCCGAAGGCGAATGGGACACGCCATCCCCATTCCTGAATCT
GGGCTTCGCTCAGCGATTGCGATAATCCAAGACCGAACGCCGAGGCCAGCAGGGTGCTGG
CGCCCTGGGTGGCGAACTGCCAACTGGCGATAAATGCGCGGCGCTCAGGGAAGTGTTCCA
CCAGAAATGCGGTGGAACTACCGAACTCGCCGCCGGCGGAGAAGCCCTGAATCAGACGTG
CCAGCATAATCAGGAGCGGGGCGGCCAGGCCGATGCTGGCGTAGGTGGGCATAAAGGTAA
TCATCGCGCCGCCCAGTAGCATCAGGCTGATGGATAGCAGCAGCGAGGCCTTGCGTCCGG
CGCGGTCGGCGTAAGCGCCCAGCACGACGGCGCCCAGCGGCCGGATCAGGAAAGAGACGC
CGAAGCTGCCGAAGGCCAGCAGCAGCGATACCGCCGGATCCTGCGTGGGGAAGAACGCAT
GGGCGATGTAATTGGCAAAGAAGCCGTATACCGCGATGTCAAACCATTCCAGCGCGTTGC
CGATGCAGGTGGCGAACAGCGTTTTGTACAGGCTGGGGCGCGCCGCCGGGGGGTGAGAAA
CGGATGTCGTCGTCATGGGTCACCTCAGCAGTGTGGGTTGGCGGCGCGGTGTGCGCGATG
TTGCGTCAGAACGGCGTGGCCCTGTTCCCCCAGTTCCCAGAACAGACGGGTCATGATCTG
CAAGCCTTCGCGGGCAACGCTGACCAGCATGTGCTCATCCACGGCGTGCTGGCCGCAGGC
CGGGTACGAGTGCGGGATCCACAGCGTCGGCAGGCCGAGAATCTCGGCAAACACCTCGTT
GGGCAACGAGCCGCCGAGGTTGGGCAGCAGCGCCGGCTTTTTATCGCTGGTCTGGCGCAT
CAGGTCGAGCGTCCAGTTCACCAACGGGTCGGTTGGGTCGAGACGGGTCGCCGGCGTGCC
GCGCACGTCGCTGATCTCCACCATTGTGAAGCCGTGTTCGTCGAGGTGACGGCGCAGATG
CTGCGCCAGTTGCTGCCAGTCGGTGCCGACGACAAAACGCAACTGGCATACCGCGGTGGC
GTGACCGGGAATGGCGTTCATCGGCCGTTGCGGGTTGCCGGTCAGGAATGACAGCACCTC
CAGCGTGTTCCAGCCGAACAGCCGCTCGGACGGGCTCAGCCCCGCTTCGCCCCACAGTGG
ATCGATGGCCGGATCGGTCGCCTGCCCGCCGGGCGCGATGTCCGCCAGGATCGTGCGCAG
CGCCGGGGTCAGGCTCGGCGGTTTCAGCGCCGCCACCTGCATTTGTCCGTGTTGGTTGAC
CAGACAGGCGATGGCGTTGGCCAGTTGAGTGCCGGGGTTGCTCAGTAGCCCGCCCCAGTT
GCCGGAGTGGTAATCCCGCTCGCGGGCGCGAATGGTCAGGCGGAAGTTGACGCAGCCGCG
CGAGCCGAGGAACAGCGTCGGGCGTTCGGCGTTGAGGCGCGGGCCGTCCGAGGCGATGAA
CAGGTCGGCTTGCAGATCCTGCGCATGTTGGCGGCACACCTCGGCCAGGCCCGGCGAACT
GATCTCTTCGCCCATTTCGAACAGCCACTTGCAGTTAAAACCGAGCCGTCCCTGACGGGC
CTGAAACACCTGCTCCAGCGCCGCAATATTGATCGAGTGCTGGCCTTTGTTGTCGGCGCT
GCCGCGACCGTACCAGCGGCCTGCCTGTTCCACCAGTTGCCACGGGGAAAGCCCTTCGCT
CCAGTGCTCGTCGTCGCCGAACACCACATCGCCGTGGCCGTAACACAATACGGTGGGCAA
TGCGGCGTCTTCGATGCGAGAGGCTACCAAAAACGGGCGGTTGGCCGCGGCCGGGTTATC
GATTTGTCGTAATTCGAAACCCAGTGCCTGCAGGGCCGGCATGATTTCCTCGCTGAGGTA
CTGTTGTAATGCCGCGTCCCGGTCGGTGCGCTGGCTTTCGCTGGCGATAGCGACGCGACG
CGCCAGCACGTCCTGGAAGCGGCCGCTGTCGAAATACGCCAGCGCCTGTTGGATAACCTG
TGGTGTTGTCATGTTGTGCCTGTCTGTCTGTGGTGATGTTTTTATGTCGTGTTTTTTATG
CGTATGGCTTATGTCATGTTGTTAACCACGTTCTAAATCATCGCCAGCATTGCCACAATA
ATAATAATTGCAAGCAAGCTTTGCTTTTAATATAAAGCTTCATTGCACAAAAACGAGGCA
GGCGGAGGGGTGATGCATAGCAATGAAATCCGGTATTTTCTGGCGGTCGCTAATACCGGC
TCTCTGAGCGCCGCCAGCCAGCAGCTGTTTGTGGCGGTGTCGGCCATCAGCCGACAGATC
CACAAACTGGAAGAACGCATCGGCGCCCCGCTGTTTGAACGTCACGCCCGGGGCATGGTG
TTGACCGACGCCGGGCAAATTCTGGAAAACCACGTGCGTAAGAGCATGATGGACATGGAA
TACGCCATCGCCGAAATCCAGGGGCTGAAAGCGGTGCGGCGGACGTTTGTACGGGTTGCC
TGTACTGACGGCATGGCGTTTGACCTGTTGCCGGGGCTGTTTGCCCGTTTCCGGCAGGAC
AACCCGGCCGTGACGTTTTTCCTGCAGGTTGGCACCGCGATACAGGTGTCGGAAATGGTG
CGCAACGGCGAATGCGATGTGGCGTTTCAGTTCAGCCTGTCGCCGGAGCGCGGCGTTGAG
GTGATGGCGTCTTACCCGGCGCCGGTGCTGCTGTTGATGCGGCCGGATCACCCGCTGGCG
GACAAAGCTATTCAACTGGCGGACCTGCACGGGTTTCCGCTGGTGCTGCCGCAACAGGGC
ACCACCATCCGTCAACTGTTCGATCTTTCCTGCCGGATGAGCGGCACCTTTCTGGAGCCG
GCGCTCAGCTGCAACAACTTCTCCGCGCTGTATTATTTCATGCAGCAGACGCCGGATGCC
GTCACCGCCTGCAGCCATTTCTCGGTGCTGTACCGGGCGCGGGAGGACGGTTTGCTGCTC
AAGCCGGTGCGTAGCGAACCGCTGACCCAGCGCAGCCTGCAGGTGCAGATGCAGGCGGGT
AAGCATCGCTCTGCCGCGTTAAGCCATTTCATCACCTTTATCATCGGCGAGCTGGATCGT
GAGCACGCGCGTCTGGCGGCGGAGATCGGGCTGGAACCGATAACGTTTCGTTAGCCGGTA
AACGCGGCTAGCGTTGCCAGCGGCAGATGCGCCAGCCTTTCTCCTGCGCCAGCGCCGCCA
GTTCGGGCGCCGGGTTGATGGCGTAAGCCTGATCGACGAATTCCAGCATCGCCCGGTCGT
TGAGCGAATCGCTGTAGCCGTGCAACTGGACGAACGATTCGCTATCGCGCTGGGCCAGCC
ATTCGCGGATGCGGATCACTTTACCGTGCTGATACGTCGGCACGCCGTGGATGTCGCCGG
TGAAACGCCCGTCTTCCAGCGTGACGCCGATCGCCAGCGCATGATTGGCTCCCAGATGAT
CGGCGATCGGTTGCACCAGATGCTCGCCGCTGGCGGAAATAACGATCAGGGTATCGCCGC
GCTGGCGGTGCCAGTCCATCCGCTCGCGCGCCGCCGGGTAAAGCCGGGGCAGGATGTCGC
GCCGGATAAAGCGGTCCACCCAGGCGGAAACCGTTTCGGCGCTCAGTCCAATCAGCGGCG
ACAGCGAAAGATACATGTAATCTTCGATCGCCAGCGTGCCCTGATAGTAACTCTGCATCA
GGCGCTGTTCCTGCTGTAACAGTTCCTTGCCGGCAAATCCCTGCGACTCCAGCCAGCGCA
GCCACAAACCGGTGCTGTCAGCGCAGATCAGGGTTTCGTCCAGATCAAACAGGGCTAAAT
CCATCGGGGTCCTCCGGAAGTGAAAAACGGTTATCAGGTGCGGCGGGGCGGATGCTGCGT
CGGACGCAGAACCGCCACGCTCCAGTATATCGGCCGATGATGACAGTCGCGCGTCAGCGC
GGTTGTGTCTGGCCGGACGCCGCCAGAACCTCTCGCATGATGCCGTTCTGCCAGTCAAAG
TACGGGTTGAAGGTCAGGCGCACATGGGTTTTCCCCTCTTCCTGATAACCCCAGTCGGAA
TACCAGAGCCGGCTGCGATCGCGGCACTGGCTGCCCGTGGGAGACACCGGGCCGTTGCCG
CAGAGTATCACCGAGCCATTGTTGCCATACAACGGATTAGCCGGCGCGAACAGTACCGAC
ATATGCGAGAACTGGCTGATGCGCCATTCCGGCAGACGATCGGCACGCACGCGTTCCCGG
TTGGTCATGGCGCTGTCCGGCTGGCCGTACCAGATCAAACGGCTGGCGGGGTGGGTGAAG
TGGGTACGGAATAGCTGCCGCAGGTAGGGCGCATCCAGCACCGAGTCGTGTTCGGCCACC
ACCATCAGCACCGGACGATCGTAATCCTGGCGCCACAGCAGGCGTCGTACCGCCAGGCTG
GAACGATAATACTGGGCTAAACCGTTGGTGGGCACCCGCAGGTAACGGGTCGCCAGCTGT
GCGGGCGTGCCGGGACGAGGCGTGCGCAGCCAATCCCGGAACGGGGCCACCAGTGGTGTC
AGAAAGTCAAAGGTTTCATTGGAGCGGATGGCGGGAGAGAACAATGCCAGCCCGCGGATC
TCAGGATGTTCCAGCGCGTACTCCAGCGCCAGATTGGCGCCGGTGGAGAACCCGCCCAGA
TACACCTCATCCACATCGTGTTGCAGCAGTCTGGCCTGCTCGGCGACCACCTGCCGCCAG
TCGTCTATCGACACCGGGATCATGTCTTCCGGCCGGGTGCCATGTCCGGCCAGTAGTACC
GTGCGGACAAGGTATCCTTGCTGCGCCAGCACCGGGGCGACATCGCTAAAGGTGCCGGGC
GCATCGCCCAGCCCGTGCACCAGCAGGATGCCTTTGCGGGGTTGACCGGCGGGGCGAGTT
TCCTGCGGTGTGTTCCAGCTCAGCTCCTGCCGGGTATCGCCGGACTGAAACGCCCGGTGT
TGCCGCACCCATTGTTCGGTTTGCTGCTGATAGTCGGCGAAGGAGGATTGCCCCAGCGGG
GGCGTGGTGGAACGGCCGCACGCCGTGAGCGTTGGTAGCCCGAATGCCAGCAACAGCGCC
AGCGTTTTTGCCGTTAACAACCGGCGCCAGACAGAAAGGATCGTGTATTCCATAAAGCCA
TCCTTACGAGTGAACGCGCACAATAATAAGACGATATGACCGTGCTGGTTGACGGAAATC
GTTCGTTGAATCATAACGATGGCGGCCTGTGGAGGCAATTTCCCTTTGTGTAAAAAAATG
CGCCGGAAAACCTGCGACAGCAGACAAATTCGGCGCTGCGGAATGGGGTAAATAAATAGC
ATTGAAATAGTTAAAATTTGTTATTTGTCGATGGGGAGTAATCGGTGCGACAATCACCGC
CCGTTGATTGACATCGGTGAACGGATCGGTAACAGTCCGCCGCCTGAACGATAACCCGAG
TAAACAGACGCGCATTGAAGCGCCGACAGTGTCATTTAAACCAACAGTGTCGTGTAAAAC
AAAAGGACGCGTGAGATGCGCACAGTGAAAAAACCTTATCCGCCGTTTCACGCCGAGCAT
GTAGGCAGTTTTTTACTGCCGCACCGCTTAAAGCAGGCCCGGCAGGCATGGCGGCAAGGG
CTCATGACCCACGATCGGCTGACGGAAATCGAAAACGAAGAAGTGCTGAATGTGGTCGAG
CGCCAGAAGGCTTGCGGTCTGAGCGCGATTACCGATGGCGAACTGCGTATTCGTGACGGT
ATCACCGATTTTTTCTCCTGCCTGGCGGGGATTGTCGTTGATGATACGGCCCTGCCGGAC
GGCGATATGCTCAGCCGGTTGCGGGTGGTGGGCAAACTCGATTTTGACGATGCGCACCCT
TTTCTGACCCATTACCGCTTTTTACATCGGGCGGTGGGCGACGACGGGGAAATTCTGGCG
AAACAGACGCTTCCCAGCCCGAACATGCTGATGTATCCGGCTATCCGCAACAACGACGTT
TACCCGTCGCTGGACGCGTTTTGCGATGATCTGGTCGCGGTGTACCGCAAAGTGATCCAG
GCGTTTTACCGCCAGGGATGCCGTTATCTCCAACTGGATGACCTGTTCTGGGCGCGCCTG
TGCGACGGTCAGGTCATGGAGCGAGAAAACGCGGCCGGGTTTGAATTGCGCGATCTGCTG
GAGCGTTGCACCCGTACTCTGAATCAGGCGCTGGCGCAACGCCCGCCAGACATGTTCATC
AGCCTGCATATCTGCTGCCGGCGTTTTTCTCCCAACTGGGTGTATGGCTGCGGACATGAA
GTGATGGGGTACGCGATGGCGAACCTGGCGGTGGACAGCCTGTTCATCGAATACGATGAC
CGACGCCCGGTCGGGCTGGAACCGTTGCGTCAGGTGAGTTGCCAGAAAGTGGTGCTGGGC
GTGGTGGATGCCCGCAGCGCCGTGCTGGAAACGCTGGGTTCAGTGAAGATGGCGGTCAAT
ACCGCCTCGTTGTATGTCCCGCTGCAGCAGTTGGCCATCAGCCCGAAGTGCGGCTTCGGG
CACTGCGGCAAGGACGACATCACGGAAGAACAACAGTGGGCCAAACTGCGGCATATGGTG
AATATTGCCCGCGAGGTCTGGACGCTGCCGGAGTAACCTGCTGAAAGACGGTGTATTCAT
GGTGAGAATAATTCTTGATATCGCTTCGAGGCTGATTAAACTGGCTGCGCTCGTTGTTAC
AGAAAAGCGGATATTATGGAGTTACTTCACCTTGTCTACCGCCAGTATCGCTGGCCGTTC
CTGACCGTCATCTTTCTTAGTCTCGCCAGCGCGGCGCTGGGGATTGGCTTGATCGCCTTC
ATTAACCAGCAACTGATTAAGGCCGTTAGCCCGACGCTACAGGTATTGCCGGGGTTCATC
GGCTTGCTGGTATTGCTGATGACGGTGACGCTGGCTTCGCAACTGGCGCTGACCGTGCTG
GGCCACCACTTTGTTTGCCGCCTGCGCGGGCAACTGATTAAACGTATTCTCGACACCGGG
CTGGAACGGCTGCGGCAGATTGGCCCCGCGCAGTTGCAGGCCAGCCTTGCCAGCGATATC
CGCACCATCACGCTGGCGTTTGTGCGCCTGCCGGAACTGGTGCAGGGCATCATTCTGACC
TTCGGCTGCGCCGCCTATCTGGCCTGGCTGTCACCCCGCATGATGCTGGTGACGGCGTTG
TGGGTGGCGCTCACCATCTGGGGCGGCTACTGGCTGGTTTCCCGCGTGTATCGCCATTTC
AGCCGGGTGCGCGAAGAGGAAAACCGGCTGCACGAAGATTACCAGCAGGTGATCGACGGC
TGCAAAGAGCTGTCGCTGAACCGCGACCGGGCGCGCCAGTTGTATGAGCAGGACTATCAG
CGCCATGCCGACGACTACCGTCACCATATTATCCGGGCGGATACCTACCACCTGAGCGCC
ATCAACTGGTCGAATATCATGATGTTGGGCGCGATCGGCGCGGTGTTCTTTATGGCCAAC
AGTCTGGGCTGGGCCGATAACGCGGTAGCCGCCACCTATTCCCTGATTCTGCTGTTTTTG
CGCACGCCATTGCTGCAGGCGGTAGGCGCGTTTCCTACGCTGGTCAGCGCCCAGGTGGCG
TTTGACAAGCTGCGCCAGTTGAAGCTGGTCGATTATCAGCCGGGATTTTCGTCGGTCTCC
GCCCCCCGCCAGTGGCAAACCCTGACGCTGCGCGATGTCTGCTTTCGCTATGGCGACGGC
GGGTTTGAGGTCGGGCCGGTCAATCTCACGCTGCAGCGCGGCGAACTGGTGTTCCTGATC
GGCGGCAACGGCAGCGGCAAGTCAACGCTGGCGATGCTGCTGACCGGGCTGTACACGCCG
GTGTCGGGCGAGCTGGCGCTGGATAACCGGCCGGTGCCGCTGGCGCAGTATCAGACGCTG
TTTTCGGCGGTGTTTACCGATTTCCACCTGTTTGATCGCCTGATGGGGCCGCTGGGCGGT
GCTCCGGACACATCGCTGGTGTCCGACTGGCTCGACCGGCTCAATATGCGCCAGAAACTG
CACATCACGGAGCAGCGCATCCTGAATCTGTCGCTCTCGCAGGGGCAGCGCAAGCGGGTG
GCGCTGCTGCTGGCGGTGGCGGAGCAGCGCGATATTCTGCTGCTGGATGAGTGGGCCGCC
GATCAGGACCCGCAATTCCGCCGGGTGTTTTATCAGGTGTTATTGCCGCAACTGCGCTCG
GAAGGAAAAACCGTTATCGCCATCAGCCATGACGACCATTATTTCGAACAGGCGGACCGG
TTGCTGGAAATGCGCGCCGGCACGCTGGTGGAGCTGGTTGGCGACGCCCGCCGCGAGGCA
AGCCGCGATGCGGTTGCCCGCATCAGCCTCGTTGATACGGATGCCGATGAAAATAGGCTG
CTTATTCAGTGATCTGGCTCTCCTGTTGGTCATCAGACGCTATACAGCCTTTGGGGGGCG
CTGCAACATAAGCGCCGATGCCAGCCTTCCGGCTGGCAGATAAGGAGTTTTTCGATAAAA
AAAACGGTCGGCTGATGCCGGTTTCCGGGCAGGAACAGCCCGATCGTCCTCTGACCTATT
AAAGAGAATCTGTTATGGAACGATGGTTTAAATCTCTGTTTATTCTTGTTTTCTTCTTTG
TTTTTACGGCCAATGCGGCAGATAAACTGCCAAATATCGTCATCCTGGCAACCGGCGGTA
CTATTGCCGGTTCGGCGTCGACAAGTACCCAGACCACCGGTTACAAGGCGGGCGCGCTCG
GCGTGGATACGTTGATCAACGCCGTGCCTGACGTGAAAAAACTGGCTAACGTAAAAGGCG
AGCAATTCGCCAACATGGCCAGCGAAAACATGACCGGCGATGTGGTGCTGAAATTGAGCC
AGCGTGTGAACGCGCTGCTGGCGCGCGACGATGTGGACAGCGTGGTGATTACCCACGGTA
CGGACACGCTGGAGGAGTCGGCCTATTTTCTTCATCTGACGGTGAAGAGCGACAAGCCGG
TGGTGTTTGCGGCGGCGATGCGTCCGGCCACGGCCATCAGCGCCGACGGTCCGATGAACC
TGCTGGAAGCGGTCCGCGTGGCGAGCGACAAACAGTCTCGCGGCCGCGGCGTGCTGGTGG
TGCTCAATGATCGTATTGGTTCCGCCCGTTATATCACCAAGAGCAATGCCTCGACGCTGG
ACAGTTTCCGGGCGAATGAAGAAGGTTATCTGGGTGTCGTGATCGGCAACCATATCTATT
ACCAGAACCGTCTCGACAAACTGCATACCAACCGCTCGGTGTTCGATGTACGCAGCCTGA
CCTCGCTGCCGAAAGTCGATATTCTTTATGGGTATCAGGATGATCCGGAATACCTGTACG
ACGCCGCCATTAGCCACGGCGTGAAAGGCATTGTCTATGCCGGTATGGGGGCGGGGTCGG
TGTCGGTGCGCGGCATAGCCGGAATACGCAAGGCGCAGGATAAAGGCGTGGTGGTGATGC
GCTCCTCCCGCACCGGCAACGGCATCGTACCGCCGGATGAGGCGCTACCGGGTCTGGTCG
CCGATTCTCTTAACCCGGCCCATGCCCGTATCCTGTTGATGCTGGCATTGACCCGCACCA
GCGATCCGGCGGTGATCCAGGACTATTTCCACACCTATTGATCGGCGCTTTTGCCGCGCG
AACAGGCCGCCGACTGGCGGCCTGACTGTTTGTCATGCGACTGGCGGCATAACGCCGGTT
TTTACGGCGTAACTTGCCATATTTGGTAAGCATTATGGCGTGTTGTGCTGAATTTAAACG
GAAAGCTGGCGTGAAGTGGCTTTCCCCATGCCGGGGCAGCGCGGAGGCTTTCTTAATGAG
GATTATTGCCTGTATGATTCTGCTCTTGGTACGACAGGCGCCGGCTGGCAGCAGTCCCGC
TGCGGATGGCAGGCCTGAGAAAAATAAGGACTGGTCGTGACATGACACAACCCATTTTTA
TGGTCGGCGCCAGAGGGTGCGGAAAAACCACGGTTGGCGGTGAGCTGGCGCGGTCGCTTG
GCTATGAGTTTGTCGATACGGACATTTTTATGCAGTATACCAGCGGCTTGACCGTGGCGG
ATGTGGTCGCCGCTGAAGGGTGGCCGGGATTTCGCCGCCGGGAAAGCGAGGCATTGCACG
CGGTGACGGCGCCGAACCGGATTGTAGCGACCGGCGGCGGTATGGTGCTGCTGGAACAGA
ATCGTCAGTTTATGCGCGCGCAGGGGATCGTTATCTACCTGCACGCGCCGGCGCAGGCGC
TGGCACAGCGGTTGCAGGCCAGTCCGCAGGCGCATCAGCGACCGACGCTGACCGGGCGGC
CGATCGCCGAAGAGATGGAGGCGGTGCTCAGAGAGCGCGAGGCGCTGTATCAGGATGTGG
CGCACTATGTGGTGGACGCCACCCGGGTGCCGGCCGTGATTGTTTCGGAACTGGTGCAGA
CGCTGCGTCTGCCGGCGGCCTGACGGTCAATCGATTTTTTAACAGAAAGGTTGGGCATTA
TGCTGAATGTAAATGAGTATTTTGAAGGGAAAGTAAAATCCATCGGTTTTGACGGCAGCC
GCATCGGCCGCGCCAGCGTCGGGGTGATGGAAGCCGGCGAATATACCTTTGGCACCGGGC
AGGCGGAAGAAATGACGGTAGTCAGCGGCGCGCTGAACGTGCTGCTGCCGGGTGCGCAGG
AATGGCAGTTGTTCGAAGCCGGTGCGGTCTTCAATGTGCCGGAAAAAAGTGAATTCAAAC
TGAAGGTGTCCGAACCGTCATCCTATCTGTGCCGTTATCTCTGATTCCGGTCATATTTTC
CTTTCGTGATAATCGGCTGTCAGTGATATCGGCAGCCGTTTTCTGATATTAATTTGCGCT
CCCTGCTTATCCATGCCGTAGTGCCATCGGCTTGTCATCCTGCTGCCATACGATTGTCGA
CATGTTTTGCTATTTCATTTTATAGTGATAATGACGTTTGGTAATTATCAGGCGAAATGA
TGCTGATTTGATAATATATATTTAGATATATTGTTGATTTGTTATTAATTATAAAACTCA
TATTATTTTCTTATAAGAAAAATTTCAGATAAATCTGTAAATCTGATTGCGGCCATTGTA
TTTTCCTGTGAGAGGGCCTTTCTTTTGGCTACGGTGTCGTTAGTCAGCGTGATGAGAGGA
GATACTTCTGGCAGACAGTTTCATTTTTCCGAATGGAATGCCTCATAACTGATGAGGCGA
TCGTTATGGTTATCTAAAAAAAAGCATTTCAATAATTACGTGGTCACTATGCTTAAAACT
ACTCGCGCTCGTATTCTGGCCGTGTGCACGGCCATCATTGTGGTTGCTCTGGTAATTAAT
ACTTTTTTGAATTACCGGGTGACTGATAAATATAACGATGAATCCATCAATAACCTGCTT
ACCGCCGTGACCGCTGGCCACAGCCTGGCCATTAGCGACTGGGTGGCCGCCAAAAAACAA
ATTATTACGTCACTTAATACCGTGGTGCTGACCAACGACGATCCGATCCCGGTGTTCAAA
CAGATGACGACGGCGGGCAGCTTCATCAACGTGTATATGGGGTATGCCAACCACACCGCC
AAATTTGCCGATCCCGGCGGTATTCCGGCCAATTATGACCCCACCGTTCGCCCCTGGTAC
CAGCAGGCGGTGAGAGAAGGCAAGGCCATCGCGACCGCGCCGTATCTGGATATGGCGACC
AATACCATTGTGGTGTCGTTTGTGGCGCCGGTGCTGGACGGCGGCAGCGTCAAGGGCGTG
CTGGGCAGCGACGTGACCATGGATAGCGTCATCGCCAACGTCAAAGCCATCCACCCGACG
CCCGCCAGCTACGGCATTCTGATTCAGGCCGATGGCACCATTATCGCCCATCCGGATGCC
AAACTGACGCTGAAAAAATTGGCCGAAATTGCGCCGCAGGTGAATCTGGGACAGGTGCTG
AAATCCGACCGCCCGGTGCAGTTGAACATCAGTGGGCGCGACATGCTGGTAAGAACCCAG
CCGGTGACTGGCACCGACTGGTATGTGCTGGTAGCGCTGGACAAGGCGGAAGCTACCGCC
GGTATGGGCTCGCTGCTGTGGACGTCGGTGATCGCGCTGGTGGTCATCAGCATTCTGGGC
TCGGTGGTACTGGGGCTGCTGATCAATGCCTCGCTCAAACGTCTGCTGCAGATTCGCGAT
GCGATGGACGACATCAGCCACGGCACCAACGACCTGACCCTGCGTTTGCCGGACGACGGT
CATGATGAAGTGGCGCAGATCGCCCGCTCGTTCAACACTTTTGTCGACAAACTCAGCCTG
ATTATGCTGCAGATTCGCGACATCAGCGCATCGCTGCAAACTGCGACCGACGAAGTGGCG
ACCGGCAACAACGATTTGGCGTCCCGCACCGAAGCGGCGGCGGCCAGCCTGCAGCAAACC
GCCGCTGCGCTGGAGCAGATTTCCGCCACCGTTACCCAGTCGGCCGGTTCCGCCCAGCAG
GTGAATGATCGTACCCGCTCGCTGGCGAACGACGCCAGCGTCGGCGGCAAAGTGGTGGCG
GAGGTCGTCGACACTATGCAGGAAATCGAGGTGGCTTCCGGCAAGATTGGCGATATTATC
GGCGTGATCGACGGTATTGCCTTCCAGACCAATATCCTGGCGCTGAACGCGGCGGTGGAA
GCCGCCCGCGCCGGCGAACAAGGACGCGGCTTTGCGGTAGTGGCTGGCGAGGTGCGTTCG
CTGGCGCAACGCAGCGCGCAGGCAGCCAAAGAGATCAAGTCGCTGATCGAGTCCACCGTA
GAGAGTGTGAATACCGGTTCGCGGCAGGTGCGTCAGGCTGGCAACACCATGAACGAAATT
GTCGGCGGCGTATCTTCCGTGAGTACGGTGATGTCGGAAATCACCCATGCGTCAGGAGAG
CAGATGCGCGGGATTCAGGAGATCAACAAAGCGGTGGCGCAGCTGGATTCAATGGTGCAG
CAGAACGCGGCGATGGTGCAGGAAGCGGCATCCGCCTTCGCCTCGTTGCAATCGCAGTCG
GAAGAACTGCACTCCTCGATCAGTCACTTTAAGCTGTAACAAGACGGGGGCTGGGTTATC
TGGCGAGCCGGATGCTTTGCGAATGGTGATGTTTGTCCGACCTGTGAGTGATTTCGTGCG
AGATAAACGGTGGAGTTTCCTTGCCATTTCATCGCACGCACGACAAGGAGAGGCTCAGAC
GCCGCCTCTCCTTGGCCACTGGCTGAGGGCTAAACTGCGGCGCTGCGCGCTACCTTCGGC
GTTCGACTTCGCTGTTCGGGCCGCCCGTGACGCGGTTACTCGCCCCATCCCTGGGGCTCG
CCCTTCGGGCCAGCGTAAACGCTGTTCAAAAACGTTCCCGACGTTTTTGTCCGGCGCGGC
ACGGGCTTTCGCGACGTCCTGTCGCTCACCCGGCGAAGTCGCCCACCTCAGCGCAGTTTT
GACGCCACAAAAAACCATTACCTGTAAGAAGTTTTGTCGGCAATCAACAGGGAGCCAGCT
TATCTGGTGCCCTGTTGCGGCTGGTGTAATTACCGCTGCGCCTCGCCACCCAACGCTTCC
GTCAGGTTGGCGATCAATGCCGCCACTTCGCCGGTCATTAGCGTAAAGTCGGCGTCAAAC
CGCTGAGCCACGTCTTCCCGGTCGATATCGTCGTTCTGCTCGCGCAGGGGATCGGCGAAT
TTCAGACGCTTGAGCGAGCCGTCGTCCGCCAGCACCAGCTGGATGCGCTCCTGCCAGTCC
AGCGCCAGTTTGGTCACCACCTTGCCTGCTTCGATGTGGGTGGCGATTTCATCGCTGACC
AGTTCTTGTTTCTTGCAGCGAATGACGCCGCCGTCTTCCAGCACTGCTTTCAGCTCGGCT
TCGTCCTGTAGCGTGAAACCGGCGGGCGTTTGGCCGGAACGGACCCACTCGGTCAGCGTC
AGCTCGATCGGGTTTTCCATGGTCAGCGGCACCACCGGCAGCGACCCCAGCGTTTTACGC
AGCAGCGCCAGCGTATCCTCGGCTTTCTTGGCGCTGGCGGCATCTACCATGATCAGGTGA
TTGACGGTGTCGATCCACAGCGAAATCTGGCTAAAACGGCTGAACGCGCGGGGCAGCAGG
CTGTGCAGCACGTCGTCTTTCAGCGCGTCCTTTTCGGTTTTCTTCAGCTTGCGGTGCTGT
TCGCCTTCCAGTTTGTCGATCCGGGCCTGCAGCGCTTGCTTGATGACCGGCGCAGGCAGG
ATCTTCTCTTCTTTGCGGGCGCAGATCAGTATCTGACCGTTGACCACGTGGGTCAGGGCA
TCGCCGTGCGGCCCCATCGGCGAGACCCAGCCGGTTTTAGTCAGATCCTGACTACCGCAG
GGGGTAAAGGCGCAGGAGGCCAGCTGTGTCTCCATGGCGTCCGCAGAGAGGCTGATCTCG
CGGCTCAGGCGATAAATCATCAAATTTTTAAACCACAGCATTTTTCTTCCCAGACTGGCG
CGTCGCTGGCGCGGCTCCACGTGATAACGCGGGGCGAGTTTCAGGACGCAGGGGTTATTC
GCAGCAGGCATGATAACGAATTGTGGTGAGGGACGGTACGATAATGTCATCATCAGGAAC
ACGCGAGTTCGGTGGATAAACAGGAGACAACGTGCGAATAGGTATTGATTTGGGCGGCAC
CAAAACCGAGGTCATTGCGCTGACGGATGAGGGGAGCGAGGCATTCCGCCATCGGGTGGC
GACGCCGCGCCACGACTATCGTCAAACTCTGCAAGTTATCGCCGATCTGGTTGGCATGGC
GGAGCAGGCCACCGGACAGCACGGCAGCGTGGGCGTCGGTATTCCCGGCACGCTGTCGCC
GATGACCGGCCGGGTCAAAAACGCCAATTCGGTGTGGCTGAATCAGCAGCCGCTGGATCA
GGATCTGGCGCAGCTGTTAGGTCGGCCGGTGCGGGTGGCGAACGACGCCAACTGCTTTGC
GGTATCCGAGGCGGTGGATGGCGCGGCGGCCGGGGCGGGTAACGTATTCGCGGTGATCAT
CGGCACCGGTTGCGGCGCCGGGATGGCGTTGAACGGACTGGCGCACAGCGGGCGCAACGG
CGTGGCCGGTGAGTGGGGGCATAATCCGCTGCCGTGGATGGATGCCGACGAATGGCGCGA
TCAGCAGGCGATGCCTTGCTATTGCGGCCGCACGGGGTGCATCGAGACGTTTATTTCCGG
CACCGGCTTTGGCATGGATTATCAGCGTCTGAGCGGTCAGACGCGGCAGGGTCATGAAAT
TATTGATCTGGCCGGGCGGGGCAATGCGCTGGCGGAACAGGCATTGCAACGCTATGAGCA
GCGTCTGGCTAAGTCGCTGGCGCATATCGTCAATCTGCTGGACCCGGACGTGATTGTGCT
GGGCGGCGGCATGAGCAACGTCAAACGGCTGTATGACACCGTGCCCGGTTTGCTGAAACA
GTGGGTGTTCGGCGGCGAGTGCGATACGCCGGTTCGGCAGGCGATGCATGGCGACTCCAG
CGGCGTGCGCGGCGCCGCCTGGTTGTGGCCGCAAGAGCGGTAAACGTCCAGCGGGGACGC
CAGATACATCCCCGCTGAATTTATTTCACCGCATACGCGCTGTCGAGCTGGCTGACGCCC
AGACCGTTGCGCTTTCTGACCCGGATTTGCACCTGAATACGGTCTTTCATCGCTTCCACG
TGACTGATGACGCCGATGCTCTTGCCGGAAGCATTCAGGTTATCCAGTACGTCCAGCGCG
GTATCCAGCGTCTCGCCGTCCAGCGTGCCAAAACCTTCGTCGAGGAACAGCGAGTCGATA
CGGGTTTTGGTGCTGACCAGATCGGATAGCGCCAGCGCCAGCGCCAGGCTGACCAGAAAA
CTTTCGCCGCCGGACAGCGTGCGGGTATCGCGTACCGCGTCGGCCTGCCAGGTATCGGCC
ACCTGCAATTCCAGCGTGTCGGATGCCTTGCGTTGCAGCAGGTAGCGCCCATGCAAGCGC
GACAGTTGGCGGTTGGCCAGAAACACCAGATGATCCAGCGTCAGTCCCTGCGCGAAGCGG
CGGAATTTGTCGCCTTTCTGCGAGCCAATCAACTGGTTGAGGTAGCCCCAGTCGTCGCAC
TGTTGCTGACCGCGGGCGATCGCCTCCAGCAACAGGCGCTGTTTGTCGCGGCGTTGCTGA
TCGCTGGCAAGCTGCTGGCGCAGTTCGCCCTGATGTGCGGCTTCGGCTTTTACCATGTCC
CCGAGTCCGGAGAGCAACTGACGGATGTCATGGTCGCTGATGCCTTCCGGCATCGATTCC
GGCCGGGTCGCCATGTGTTGCTCCAGCGCGCTGTCCGCCTGCTGCAACAACGCGTCCACC
TGCTGCTGACGCTGGCTGAGCCGCTCTTTTAGCGTGAGGAGCTGGTGGCGCTCGGCCTCG
GCCAGCAAGGCATGGCGGAAGGCGGCTTCATCGTTGAATCCGGCGGCGGTCAGTTCTTCC
GCAAACCCGGTCTGAAGCTGCTGCAATGCGGTATCGGCATGCTGGGTTTGCTGTTCCAGA
CTGCCGATTTCCCCGTTCAGGCGGCTGTGCAACGACTGGCCCTGTTGCCACTGCTGCTGC
GCCTGCTGGCTTTCCAGCTCCAGCGTCTGGCTGACCTGCCGCAATTGCTTCAGCACCTCA
TTCACCGCCTGATTGCCCATCAATTGCCAGCGCTGTTGCTGCGCCTGTTCCAGCGTGCGT
TGGATGTCGGCCAGTTGCTGCTGATAGGTTTTGATGGCGGCGTCGGTTTCTTCCTGCCGC
TGCTGGCTGGCGATGATTTCCGCTTCCAGCGCGGCGAGTTGCGGCTGGCACTGATGCTGT
TCGTGTTCGTTTTCCTGCCAGCGCAGCCATTCCGTCTGGCGCTGACGCAGCCAGTCTTCC
TGCTGCGCCAGCGTGGGCGCCGTCAGTTCGAACGTTTCCAGCGTCTGACTGAGGCTGTCG
CGCAGGCGTTGTAACTCGCGTTCGGTTTTTTCCAGCAACAGCCGCAGTTCTTCCCGCGAG
GCGTGCAGCGACGCCTGCTGCTGAGTGTTCAGCTCCAGTTGTTGTACGGTTTGCGCCAAC
AGTTGCTGCGCCGAGGTGAGTAAATCCTTACTTTCCTGAATATGGCGCTGATTACGCTCA
CGACTGGCGATTTGCGCCTGCAGCGACTGCTCCTGTGCGTTGGACTCTTCAATCCACTGA
TGCAGGGCCGGCAGTTGCAGCGGATCGAAGTCAACAAGTAAGCGTTTACCGACTGATTGG
CACTGCAACTGCAGCGACTCGTAATCGCGCCGGACGCCGTCGAGCGCGTTTTGCTGCTGC
TGGCGGTGCTGTTTTTGCAACTGAAGCTGGGTTTCAGTCTGCACCACGCTGGCTTTCAGC
GCCTCCACCTCCTGACGCAGCGCATGCAGCCGGAGCTGGGTTTCCGAAGGGCGCAGCGCC
TGATAGCGTTCCACCGCCGGATGATGCGGGGAGCCGCACAGCGGGCACTCTTTGCCCGGT
TGCAGTTGCTGGCGCTCGCGCTCCAGACTGACGATACGCAGCTCCAGTTCGTGACGTTTG
TCGAGGTCGGTCAGATGGTCGGCCTGGCGCTGATAGTCCTGACGCTGCTGGGTCTGTTGA
TCTTCCAGCGCCTGAATACGGCGCTGGGTATCCAGCTGTTGCGCTTCCAGCAGGGTGCGC
TGGCTAATCAACTGCTGCAATACGGCGGCGCTGGTGGCCAGTTGCTGGCGATCCGGCCGT
TCGGCCATAAGCCGGGCCAGTTGCTGGCGTAGGTTCGCCAGCGGTTGCTCCGCTTCCAGT
TGTTCATCCTGCTGCAGATGCTCGGTCAGCAGTTGCTGGGCTCGCTCGCAGGCGCCTTGC
TGCGCCTGATGTTTTTCTGCGAGCGAGGCGCGCTGCTGGTCAAGGTATTCCGCCTGAATC
TGCTGCTGCGCCGCTTTTTCCTGCAGCACCTGCAAGTCCTGCTGCCATTTCTGCTGCTGG
GGAAATTGCGCCTGCCACAGCGGAATATGGCTGCCCAAATGCTGGTGGCGGCTATGCTGC
TGGCGATAGTTTTCGATGTCTTCCAGCCGTTGCCGCGTTTGTTCCTGCTGGCGCTGTAGT
CTGGTCAGGCTGGCGATCAGCGTTTTCTGCTGTTCAAGCAGGTTATCCAGCGCTTGCTGT
TGCTGGGCGCGCTGGGCCTGCTGGGTGGCGATGTGATGGTCGAGCGGCAGGATACGTTCA
TTGATCAACGTTTCCTGTTGCTGGCGATGCTCGGCGTGCTGCTGGCGGGTGGACAACGCT
TTTTCCAGCTGGATTTTCAACAGATTAAGCGCATCCTGTTGGCGGCTGATCTGCTGGCGG
ACGCTATTCAACTGCTGGGTCAGGCGCTGTTTTTCCCGTAGCGCGCGCTCGCGTTCATCG
AAGCGCGGACGCAGTTTTTCCGCCGGTTCGCTGCGCTGCAGTTTATCCAACTGCGGTTGC
GATTGTTGCTGTAATTGTTCCTGCGCGGCGCGCTGCTGCTGGGCCTGCTGTTGCGCCTGC
TGGTGCTGCAACAGCGTGTCGTACCAGCGCTGATGCCCCAGCACCTCTTCCCGGTGCAAT
GACAGCGACTGTTCCTGCTGGCGGATGGCTTCCAACTGCTGCTCCAGCGCCTGACGCTGT
TCGTCGCTCAGCAATTCCAGCGTAGCGACCTGCGCCCGCAGGGTTTCCAGCTTGCTCTGG
GCGTCTTTGTGTTTCTCGAATACCCGCTCCGAGATTTGGCCGTAAATGTCGGTGCCGGTC
AGCTCTTCGAGCAGCTCGGCCCGCTGATTGGCATCGGCGTTCAGGAAGGCGGCGAACTGC
CCCTGGGACAGCATCATCGATTTGGTGAAACGATCGAAGTCCAGCCCGGTGATATCGGCG
ATCATCGTCAGCTTGTCGTTCACCTTGTCGGTGAGGATTTTGCCGTCGGCGCACAACGCC
AGCTCCACCTTGGGCGGCTGCAGATTGCCTTCCGGGCTGTTATGGGCGCGACGCTGGCTC
CAGAAGGCGCGGTAGGCGACGTTCTTCACCTCGAATTCCACTTCCGCCAGACATTCGGCG
GTGTGGCGCGTCATCAGCTCGTTCTGGCTGGGGCCGACCTTCAGGCGCGGCGTCTGGTGG
TACAGCGCGAGGCAGATGGCGTCCAGCAGCGTGGTTTTACCTGCGCCGGTGGGGCCGGTG
ATGGCGAACAGGCTGTTGCTGGCGAACGGCTCGCGGGTGAAATCGATTTTCCACTCGCCC
TGCAGCGAGTTGAGGTTTTTCAGGCGCAGGCTAAGAATTTTCATGCGGACGCCTCCCGTC
GCTGCTCGTCAATTTCCTGAATGACCCGGTCGAACAGCCCTTTCAGGCGCTGCTGGCGCG
CCTCGTCCAGATCGCTCTCCAGCGCCAGCCGTCGGGCAAACACCTCGGCGGGTTGCAGCT
CCTCCAGCGTTTCCTTTTCCAGTTGCACCAGCATTTGTTGCTGCTGTTCCCGCGCCCGGC
GCAGCAACAGCACTTCCACATTCATCGGTTCGGTCAGCGCCTGAATGTGCTGCTGAATGT
CGCTCAGATAATCCTGAGTGACGATCTCAATGTCCAGCCACACCGGTTTGTCGCCGTGAT
AGTCGCGGAATCCGGCCAGCCGGCGTTCGATCTCCGGCAGATTGCCTTTCACCAGTTGCA
TCGGTTGTTCGGTCGGCACGGTCAGCGCGGTGACCTCCTGCAGTTTGCCCTGCTCGAAAT
GCACCAGATACACCGATTTCTCATGATTCAGTTCGTCAAAACTCAGCGGAATCGGCGAGC
CGCTGTAACGGATGTGTTCGCATTGCGCCACCCGCTGCGGGCGATGAATGTGGCCGAGCG
CGATGTAGTCCGCCGGGGGGAAAGCCTGCGCCGGGAACGCGTCCAGCGTGCCGATATAGA
TATCGCGCACCGAATCGGACGTGGCGACGCCCACCGTAGTGAGGTGGCCGGTCAGCACAA
TCGGCAGTTCGCGGCCCAGCGCCTCACGCTGCTCGCAGGCGAGCTGGTAACAGCGCTGAT
AATGGCTGGTGATGGCGTCCTGCAACGCCTGCTGTTTTTGCACGCCGGACTGGCCGGCCT
GGCTGGTGAGCACGTCGCGCGGACGCAGAAAGGGAACGGCGCACAGCAGCGCGCCGGGTT
CGCCTGCGCGGTTGTTCAGCACCAGCACTTGCTCGTGAATATCGCCGTCAAAACCGGCAA
TCACCCGGGTATTCAGGCAGGCCAGCAGCGCGCGTGATTCATTCAGGGTGGCGACCGAAT
CGTGGTTGCCGCCCATCACCACCAACTGGCAGCCGGTGCGCTGCAACGCCACCACAAAAT
GGTTATATATTTCACGGGCATAACTGGGCGGTGCGCCGTTGTCGAACACATCACCTGCTA
CTATTACTGCATCGGCCTGATACTGCTCAACCTGCTGAACCAGCCAGTGCAAAAACGCCT
GATGCTCAGGCGCACGGCTCCGGGTATAAAAGTACTGACCGAGATGCCAGTCAGACGTGT
GAATAATTCGCATGAGACTCCCTGCAGGTGAGTGCAAACGATATGTTGTTTTGGCGGTGC
TTGCGGACAATGGCGGTCAGTGAAGCAAGGCGCTTGTTCGTCATGACGAAACACCGCGTC
TTTATCATCGGCGATTATAGGCGTGCAGTTTAGGGCATGTCCCATAATATCTGTATGGCC
CCCGGCTACCTGGGGGTGTTTGGCTGTGTCGTCGCGGACAGATAATGTGAGAAATTAAGC
GCGCCGACGGTCTTCGGCAGCGGCTGGGGGCTGCGGCTGTCGGGGCGGAAACGTGCTGCG
GACAGGGGCGCCATTTTTCATAAATCTGTCATAAAACTGACGCATAATGCACACCGCACG
CTAACCGTGACGATTAACGGCAGGATTGATATGGCAAGACGTATTTTGGTGGTGGAAGAT
GAAGCGCCGATCCGCGAGATGGTGTGCTTCGTGCTGGAACAGAACGGCTATCAGCCGGTT
GAGGCTGAGGATTACGACAGCGCCGTTACCCGGCTGGCCGAACCTTATCCTGAACTGGTG
CTGCTGGACTGGATGCTGCCCGGCGGGTCCGGTTTGCAGTTTATCAAGCACATGAAACGC
GAAGCGCTGACCCGTGATATCCCGGTCATGATGCTGACGGCGCGTGGTGAAGAAGAAGAT
CGCGTGCGCGGTCTCGAAGTGGGCGCCGACGATTACATCACCAAACCGTTTTCGCCCAAA
GAGCTGGTGGCGCGCATTAAGGCGGTGATGCGCCGGATTTCGCCGATGGCGGTTGAGGAA
GTGATTGAAATGCGCGGGTTGAGCCTGGATCCCTCTTCTCATCGGGTGACCACGGAAGAA
CACGCGCTGGATATGGGGCCGACTGAGTTCAAGCTGCTGCATTTCTTTATGACGCATCCG
GAACGGGTATATAGTCGTGAGCAGTTGCTGAATCACGTATGGGGCACTAACGTTTATGTT
GAGGATCGTACTGTGGATGTCCATATCCGCCGCCTGCGCAAGGCGCTGGAAACCAGTGGG
CACGACAAGATGGTTCAGACCGTTCGGGGAACTGGATACCGTTTCTCAACACGTTACTGA
TAGCGTGAGTCCCGGAGAAAATCTGACGTGCTAGAACGTTTGTCCTGGAAAAAGCTGGCG
CTGGAGCTGGCTTTTTTTTGTTTGCCCGGTCTGCTGCTGGGGCTGATTATCGGCTATCTG
CCCTGGTTTCTGCTGGCGTCGGTACTGGCGGCGCTGTGTTGGAACTTTTATAACCAGCTG
CGCCTGTCCTACTGGCTGTGGGTTGACCGCAGCATGACCCCGCCGCCCGGCCGCTGGAGC
TGGGAGCCGCTATTTTACGGCCTCTATCAGATGCAATTGCGCAACCGCCGACGCCGGCGC
GAGCTGGCGTTGCTGATCAAACGCTTTCGCAGCGGAGCGGAATCGTTGCCGGATGCGGTG
GTGATCACCACCGAAGAGGGCAGCATCATCTGGTGTAACCGGCTGGCTCAGCACCTGCTC
AGCTTTCGCTGGCCGGAAGACAACGGCCAGAATATCCTCAACCTGCTGCGCTACCCGGAG
TTCACCCAGTACATGCAACAGCAGGATTTCAGCCGCCCGCTGACGCTGACGTTGAAAAAC
GCTCACCACGTGGAATTCCGGGTGATGCCCTATTCGGAAGGACAACTGCTGATGGTGGCC
CGCGATGTGACCCAGATGCACCAACTGGAAGGCGCGCGGCGCAACTTCTTCGCTAACGTC
AGCCACGAACTGCGCACGCCGTTGACGGTGTTGCAGGGCTATCTGGAGATGATGAACGAC
GAATCGCTGGATGGCGCGTTGCAGTCCAAGGCGTTGCACACCATGCAGGAGCAAACCCGC
CGTATGGACGGGTTGGTGCGGCAATTGCTGACGCTGTCGCGCATCGAAGCCGCCGCCGCC
ATCGATCTCAACGAGAAGGTGGATATCCCGCTGATGCTGCGGGTGCTTAAGCGTGAAGCC
GATACCCTGAGTCAAGGACGTCACGAGATTGTGTTTCGCGTCAACGAGCAACTGCAGGTG
TTCGGCAACGAAGAGCAGTTGCGCAGCGCGGTGTCGAATCTGGTGTATAACGCCGTCAAC
CATACGCCGCAGGGCACCCGCATTGAGGTGTGCTGGCAGCAGACGCCGCAGGGCGCGCAG
TTCCAGGTCAGCGATAACGGCCCGGGCATCGCCGCCGAACACCTTCCCCGCCTGACCGAG
CGTTTTTATCGCGTCGACAAGGCCCGTTCGCGCCAGACCGGCGGCAGCGGGCTGGGGCTG
GCGATCGTCAAGCATGCGCTCAGCCACCACGACTCCCGGCTGGAGATCCTCAGCGAAGAA
GGCGCAGGCTCCCGCTTCATGTTCACGTTGCCGAACCGGCTGATTGTCCGTTCGGTACTG
AGTCAGAACGCGGCGAACCCACAGCTGTGATGGCGGCGGCGGGGCTTGATTGTCCCCGCC
GCTGTGCCGAAAATAGCGTGCTCTTGTCTTTCACTCCGATGGAAACCACACATGATACCC
ACCCGCCGCCTGCTTGCCTTGCTGTTGTGCCTGTTCGGTCAGGCTGCCGCCGCTGCGCCG
CCGACGATGCTGGCGGGTAACCTGTCCAGCGCCGGCTCCGACACGCTGGCGAACCTGATG
ACCTTCTGGGCGGCGGATTTCAGCCAGCATTATCCCGGCGTTAACCTGCAGATTCAGGCG
GCCGGTTCTTCGTCGGCGCCGACGGCGCTGGCGGCAGGGGCAGCGCAACTGGGGCCGATG
AGTCGGCCGATGAAGAGCAGTGAAATCGAAGCGTTCGAGCAGCATTACGGGTACGCGCCG
ACGGCGGTGCCGGTGGCGCTGGACGCGCTGGTGGTGCTGGTCAATCAGGACAACCCGATT
ACCGGGCTGACGGTACGCCAGCTTGACGCCATCTTTTCCGTGACGCGCCGCTGCGGCGCC
GGGAAAACGGTGCAACGCTGGCAGGAACTGGGGTTGAACGGCGTCTGGCGAGAACGCGCG
TTGCTGCGTTACGGACGTAATTCGGCTTCCGGCACCTACGGTTTTTTCAAACAACAGGCG
CTGTGCGGCGGCGATTTCCTGCCACAGGTCAACGAATTGCCCGGTTCCGCCTCGGTGGTG
CAGGCGGTGGCGTCGTCGGTCAACGCCATCGGTTACGCCAGCATCGGTTTTCGTGCCAGC
GGGGTGCGGGTGCTGCCGCTGGCGGCCAGCGACAAGGACGATTACGTGCTGCCGACCGCC
GACACCATCCGCAGCGGGCGTTATCCCTATACGCGCTATCTCTACATTTACATCAATAAA
ACGCCCGGGAAACCGCTGGAACCGCTGACCGCCGCGTTTCTGGACCGGGTGCTGTCAGCG
CCGGGGCAGGCGCTGGTCAGCCAGGATGGTTACCTGCCGCTACCGGAAATGACGCGCGAG
CAGGCCAGACAACTGCTCGGGCTTGACGATGCGACGCCAGCATCGGATAGCGATCCTGCA
AAAAACTGATGAGCAACATGAATTTATTTCACGTGTCGTGAAAATTCTTCCATTGTCGTT
GAGAACAACGCGTGACAGGATAGCTTCACTTTCAGCCGTCTGGATGGCTATAAAGTTCAG
CGGTGTAACTATTTCCCCTGAAAACCAATCCATCTAAAAGCTAATTCATCTGAAAACCAA
CCGCCTGAAATCAGGCTGTTTCGTGTCAGTTGAAGTGCAGGAGCTAAATATGACACAAGC
CCTTCCTCCGTTCCGTGCCGATGTGGTCGGCAGTTTGTTGCGTCCGGCTGCCATCAAGCA
GGCGCGTTTGCAGTTTCAGGCCGGTGAGATTGATGCGGCCGCGTTGCGCCGCGTCGAAGA
TCAGGAAATTCAGCGTGCGGTGGAATTGCAGCGCGCGGCGGGTCTGCAACTGGTGACCGA
CGGCGAGTTTCGCCGTGCCTGGTGGCACTTTGACTTTTTTGACAGCCTGAATGGCGTGGA
ACGTTATGAAGCGGAGCAGGGCATCCAGTTCAACGGCGTGCAGACCAAAGCCCGTGGTGT
AAAAGTGACCGGCAAGGTCAGCTTTAATCCGCAGCACCCGATGCTGGAGGATTTCCGTTT
CCTCAAAAGCGTGGCCGGCGACGCCGTAGCCAAGATGACTATCCCCAGCCCGAGCGTGCT
GCATTTCCGCGGCGGCCGTAGCGTAATCGACAGTACCGTATATCCGGATCTGGCCGACTA
CTTCGACGATCTGGCGCAAACCTGGCGTGATGCCATCCATGCGTTCTATGAAGCGGGCTG
CCGTTATCTGCAACTGGACGATACGGTGTGGGCGTATCTGTGCTCCGAAGACCAGAAGCG
CCAGATCCGCGAACGCGGCGATGATCCGGATTATCTGCGTCGCACCTATGCGCAGGTGCT
GAACAAAGCGCTGGAAGGCAAGCCGGCCGATCTGGTGGTGGGCCTGCATGTTTGCCGCGG
CAACTTCCGTTCCACCTGGATTTCCGAAGGCGGCTATGGGCCGGTGGCGGAAACCCTGTT
TGGCGACGTGAAGGTGGACGCGTTCTTCCTCGAATATGATACCGAGCGGGCGGGCGGGTT
CGAACCGTTGCGTTTCATCAAGCCGGGTCACCAGAAAGTGGTGCTGGGCCTGATTACCAC
CAAAACCGGGGCACTGGAAAAAGCGGACGACGTGCAGAAGCGCATTGCTGAAGCGACGCA
ATATATTGCGCTGGACCAGCTGTGCTTAAGCCCGCAGTGCGGCTTTGCTTCTACCGAAGA
GGGCAACACGCTGTCGGAAGAGCAGCAGTGGGCCAAACTGAAGCTGGTGGTGGATATCGC
CAAACGCGTCTGGTAACCACGGACGCGGCAAACCACTATGCTTTTTTTATAACGCCGGTG
CGTATTACCGGCGTTTTTTATTTCTATAAGTTTTTAATATGGATAATTATTGCTAGTTGT
CGTAATTTTGAGCTGATTTTTCGCGCTGCAAACTGTTTTAATGCACAAATCATGTATAGC
CTGCTCGTGAAAAGATAAATAGAGATGCTGTATTTTTACAAAATATCAGATTAATGTTCT
GGTTTACCGATCGCGTATTGCCTTTTATTGCTATAAACGTTTTACTTAGCCCCCATTAAC
GCTGTGCAATAAAACCTCACATCCATAATCCTGCACATCGCATGGACGTCTCGCTTCTCG
CGTGCGCCGCTTTAGCGCCCGGTTTCTGCCGGCAACACCATTTTTACAGGCAACAACAAC
ATACATGATGAGTCATCGTTTAACTTCCAAAGATATCGTGGCATTGGGTTTCATGACCTT
TGCCCTGTTTGTCGGTGCCGGAAATATCATTTTCCCGCCGATGGTCGGTCAGCAGGCCGG
TGAACACGTGTGGGTCGCCGCGCTCGGTTTCCTGATTACTGCGGTAGGCTTACCGGTGCT
GACGGTGATCGCGCTGGCCCGCGTGGGCGGCGGCATTGATACGCTGAGTAGCCCGATCGG
CAAGAAAGCCGGCGTGCTGCTGGCGACGGTCTGCTATCTGGCGGTCGGGCCGCTGTTCGC
CACGCCGCGCACCGCCACGGTATCGTTCGAAGTCGGGATCGCGCCGCTGGTGGGCGAAGG
CGCATCGCCGTTGTTGATTTACAGCCTGATTTACTTCGCCATTGTGATCGCGATTTCGCT
CTATCCCGGCCGTTTGCTGGATACCGTTGGGCATATTCTGGCGCCGGTGAAAATCATCGC
GCTGACCGTGCTGGGCATCGCGGCGTTGCTATGGCCGGCCGGCGCGCCGGCGCCGACCGC
CGAAGCGTATCAGCAGGTGCCGTTCTCCAGCGGTTTCGTCAACGGTTACCTGACCATGGA
CACGTTGGGTGCGATGGTGTTCGGCATTGTGATTGTCAACGCCGCCCGTTCACGCGGCAT
CAATGATGCGGCGCTGTTGACTCGCTACACCATTCTGGCTGGGCTGATCGCCGGTCTGGG
GCTGACGCTGGTGTACCTGAGCCTGTTCCACCTCGGTTCTTTCAGCGGTTCGCTGGTGCC
GAATGCGCAGAATGGCGCTGAGATCCTGCACGCTTATGTGCAGTACACCTTCGGTAATAT
GGGCAGCAGCTTCCTGGCGTTGCTGATTTTTATCGCCTGTATGGTGACCGCGGTAGGGCT
GACCTGCGCCTGTGCCGAATTCTTTGCTCAGTACCTGCCGTTGTCCTACCGTACGCTGGT
GTTTGTACTGGGTCTGTTCTCGATGGTGGTGTCCAATCTGGGGCTGAGCCACCTGATTCA
GCTGTCGGTGCCGGTGCTGACCGCCATCTATCCGCCGTGTATTGTCCTGGTGCTGTTGAG
TTTCACCTGCCGCTGGTGGAGTAACAGCACCCATGTCATCGCGCCGGTGATGCTGGTCAG
CCTGCTGTTCGGTCTGGTTGACGGCATCAAGTCGTCCGCTTTTCAGCCGTTGCTGCCGGG
CTGGATGCAGAGTCTGCCGATGAGCGAGCAAGGATTGGCCTGGCTGCCGCCGTCGCTGAT
CATTCTGCTGGTGGTGGCGATTTATGACCGCATCACCGGTCGTCAGGAAGTCACCGCACA
TTCCTGAGTACGGTTTGACTGATGTTTTTCACCACAGGCATTTGCCTGTGGTTTTTTCGT
TTGTAAAGACAGGGTTGCTCATTTATGGAACAACAATCCAAACCTATGGAACAACAATCC
AGACTCAAGCGCGGCTTAAGTACGCGGCATATTCGTTTTATCGCGCTGGGCTCCGCCATC
GGCACCGGGCTGTTTTATGGTTCGGCCAGCGCCATCCAGATGGCGGGCCCCAGCGTGTTG
CTGGCGTATCTGATTGGCGGCGTGTTCGCCTATATCATTATGCGCGCGCTGGGCGAGATG
TCCGTCAACAACCCGCAGGCCAGTTCCTTTTCCCGCTACGCTCGCGATTACCTCGGCCCG
CTGGCCGGCTACATCACCGGCTGGACCTACTGCTTTGAAATGCTGATAGTGGCGATTGCC
GACGTTACCGCCTTCGGCATCTATATGGGCGTTTGGTTTCCGGCGGTGCCGCATTGGATC
TGGGTGTTGAGCGTGGTGCTGATCATCGGCGCCATCAACCTGATGAACGTTAAGGTGTTC
GGCGAGCTGGAGTTCTGGCTGTCGTTCTTCAAGGTCGCCACCATTGTGGTGATGATCGTG
GCCGGCATCGGCATCATTGTCTGGGGGATCGGCAACGGCGGCGAGCCTACCGGCATCCAT
AATTTGTGGACCAACGGCGGTTTCTTCAGCAACGGCGTGATGGGGATGATTCTGTCGTTG
CAGATGGTGATGTTTGCGTATGGCGGCGTGGAGATTATCGGCATCACCGCCGGCGAAGCC
AACGATCCGCATAAATCCATTCCGCGCGCCATCAACTCGGTGCCCTGGCGTATTCTGGTG
TTCTATGTCGGCACCCTGTTCGTGATCATGTCGATTTATCCGTGGAATCAGGTAGGGACC
AGCGGCAGCCCGTTCGTACTAACCTTCCAGCACATGGGCATCACGGCGGCGGCCGGTATC
CTTAATTTCGTGGTGATTACCGCTTCGCTCTCCGCCATCAACAGCGATGTGTTCGGCGTC
GGCCGCATGTTGCACGGCATGGCGGAGCAGGGGCATGCGCCGCAGGTGTTCAGCCGCCTG
TCACGGCGTGGCACGCCCTGGGTCACGGTGGTGGTAATGGTGCTGGCGCTGCTGGTGGCG
GTGTACCTCAACTACATCATGCCGGAGAAAGTGTTTCTGGTGATCGCCTCACTGGCGACC
TTCGCCACCGTATGGGTGTGGATCATGATTCTGTGCTCGCAGGTTGCCTTTCGCCGCAAA
CTGAGCCGCGAGCAGGCCAAAGCACTGGCGTTTCCGTTGCCGGGCGGGGCGGCGACTGCG
GTGGTCGGCATCGTGTTCCTGGTGTTTATCATCGGCCTGATTGGTTACTTCCCGGATACG
CGCATTGCGCTGTACGCCGGCATGGTGTGGATTGCACTGCTGCTGGCGAGTTATGCGCTT
CGTCGGCGCCGTAGCTGAGCATTCTGACCTGTATTGCCCGTCACCGGATGGCGGGCATAA
AAAAGCCAGCGGGCGAAGCCGCTGGCTGATCACTGATACCGGATATGCCGATTACAGATT
GCTGGCGTTTTCTTTCAGGTATTTTGCGACGCCGTCCGGAGACGCGCCCATGCCCGCTTT
GCCTTTTTCCCACTGAGCCGGGCACACTTCGCCGTGCTCTTCGTGGAACTGCAGCGCGTC
AACCATACGCACCATTTCATCGATGTTACGACCCAGCGGCAGATCGTTCACCACCTGGTG
ACGCACGATGCCGTTTTTGTCGATCAGGAAAGAACCACGCAGCGCCACGCCGGCTTCCGG
GTGTTCGATGCCGTAGGCTTTCTGGATTTCGCGTTTAACGTCAGCGACCATCGCGTATTT
CACTTCGCCGATACCGCCGTTTTCGACCGGGGTTTTACGCCAGGCGTTGTGCACGAATTC
GGAGTCAAAAGACACACCAACCACTTCAACGCCACGCTTCTTGAACTCTTCGTAGCGATG
ATCGAACGCGATCAGTTCGGACGGGCATACGAAGGTGAAGTCCATCGGCCAAAAGAAGAT
CACAGCCGGTTTACCGTTGATGTGTTTTTTCAGATTGAAATTCTCAACGATTTCCCCACT
TCCCAGTACGGCAGCGGCAGTGAAGTCGGGGGCAGGACGAGTTACCAGGACCATAATTAC
TCCTGTAAATAGCTGTTAATGATAGGTGAATGTAATAAACGCCGTAAGTATAGGTACAGC
CTGCCAGTGAATAAAGCGAAAGCGACCAATCAATAAGATAGCTTTTGTCTATCGAATCAA
TTGATAATTCTTTTCACTGACAGATGAACAGCCTGGCGTGCTGCTCCTCGTTTTACCGTG
CGGCGTCAGCCGGGCCATCAAGCTGACCTGTTTTTGCCAGATGCATCATACGAGGATAGA
ACTGCCAGAATAATGTTTCAAATTGATGGTAGTGACGCTCAATATCGCCGAACGAACCGG
AAAGCGCCGCCAGCTTCGGCCGGCGTACCGACATACGGTGCAGCACGTCGGCGATAAACG
GCAGTTCGGCGTAGCGTTCCAGCCAGCGTTCCGGCCACAGATAATGATTCAGGTTGCGAA
AGCGCTCCGGGCTGTCGGCAAGGTAGGGCGCGATCTGCTGCTCAGCGTCGGCGACGAAGC
GCGTCAGCGGTATCGCCGGTTCTAGCTCCGGCCAGTTGCGCGCCAGAAAATGGTCCCACA
GCACATCCAGCGAGATCGGCGCGACCCGGCGATAGTCAGCGCTGAAATGGCGGCAGGCGG
TGCGCACTTCCGGCAGGCTGTCGGTCAACACATCGATGCGACGGTGCAGACGGATACCGG
CGACGATTTCAGGCGGGTACAGACTGTCGGGGTTGCCGCGCACGAAATCCGCCATCAGGT
TTCCGGTCAACGAGCTTTGCGCCAGCGTGGCGAGATGCAGATGCGCAAGAAAATTCATGG
CGTCGGAGCGGTCTCTGTAAGATGAAGCGGCGTAATCAATGTCGCAAGTATAGAGGAAGG
CGACGCCCTGTCCCGCTTATTTCTTGCAGCTAGTCCCGACGGGCTCTAGACTAGGCCGCT
TCTTTTGTTCCACTGTGCCGAAAATTAAGTGAATGGTCATGCGTGTTGCCGATTTTTCGT
TTGAATTGCCTGAGTCTCTGATTGCCCGTTATCCGCAGGCAAAACGCAGCGGTTGCCGTC
TGTTGTCGCTGGATGGCCCCACAGGCGCACTCGCGCACGGCGTCTTTACCGATCTGCTCG
ATAAATTACAGCCGGGCGATCTGCTGGTGTTCAACAATACCCGGGTGATTCCGGCGCGCC
TGTTCGGACGTAAGGCCAGCGGCGGCAAGCTGGAAGTGCTGGTGGAAAGAATGCTGGATG
AGCATCGTGTGCTGGCGCATGTGCGCGCATCCAAGGCGCCGAAGCCCGGTACCGAACTGC
TGCTCGGCGAAGACGAGAGCGTGAAAGCCACCATGCTGGAACGCCATGACGCGCTGTTCG
AAATCCGGTTTGACGATACGCGCGATGTGCTGACCATTCTCAATGACATCGGGCATATGC
CGCTGCCGCCTTATATTGATCGTCCGGATGAAGCGGCGGACCGCGAATTGTACCAGACGG
TGTATAGCCAGCGCCCCGGCGCGGTGGCGGCGCCGACCGCCGGTTTGCATTTCGACGAGC
CGCTGCTGGCCGCGTTGAAGGAAAAAGGCGTGGAAATGGCCTTCGTTACCCTGCATGTCG
GCGCCGGCACATTCCAGCCGGTGCGGGTGGAGTCCATCGAAGATCACATCATGCACGCCG
AGTATGCCGAGGTGCCGCAGGCGGTAGTGGATGCGGTGCTGGCCTGTAAGGCGCGCGGCA
ATCGCGTTATTGCGGTCGGCACGACCTCGGTACGTTCGCTGGAAAGTGCGGCTCAGGCCA
GTACCGGAGAGGTTATCGCGCCGTTTTTCGGCGATACCCGTATCTTTATCTATCCCGGTT
ATCACTACCGGGTGGTGGATGCGTTGGTGACCAATTTCCACCTGCCGGAATCGACGCTGA
TTATGCTGGTTTCCGCATTCGCCGGTTACCGCCACACCATGACCGCCTACCAGCAGGCGG
TGGCTGAGCAGTACCGCTTTTTCAGTTACGGAGATGCGATGTTCATCACCCGTAATCCGT
CGGCGGAACAGGAGCAGGTGGGGTAGTCCGCCGTCGATTCATTTTCATGTTTCATACCGC
AGGCCAGGTTCTGTGGGTATATCAATAACGTCATCAGACTGTTTTCTGATGCTGGAGGTT
AAGTGAAGTACGAACTGTTGCAAACGGACGGCCGCGCGCGTCGCGGTCGTCTGGTTTTTG
ATCGTGGAATGGTGGAAACTCCGGCGTTTATGCCGGTCGGCACCTACGGTACCGTCAAGG
GGATGACGCCGGAAGAAGTTAAAGACACCGGCGCTCAGATCATTCTGGGCAACACATTCC
ACCTGTGGCTGCGCCCGGGGCAGGAAATCATGAAACGGCACGGCGATCTGCATGATTTTA
TGCAGTGGCATGGCCCGATCCTGACCGACTCCGGCGGTTTTCAGGTCTTTAGCCTGGGGG
ATATCCGCAAGATCACCGAGGAAGGCGTGCATTTCCGCAACCCGATCAACGGCGACGCTA
TTTTCCTTAGCCCGGAAAAATCCATGGAAATTCAGTACGATCTCGGTTCTGATATCGTGA
TGATTTTCGATGAATGCACCCCCTATCCGGCAGACTGGGACTACGCCAAGCGGTCGATGG
AAATGTCGCTGCGTTGGGCGAAGCGCAGTCGTCAGCGTTTTGACGAATTAAGCAACAACA
ACGCGCTGTTCGGCATCGTTCAGGGGAGTGTTTACGAAGATTTACGTGATGTGTCGGTAA
AAGGGCTGGTGGACATCGGTTTTGATGGTTACGCTGTGGGCGGCCTCGCGGTCGGCGAGC
CGAAGGCCGATATGCACCGCATTCTGGAGCATGTCTGCCCGCAATTGCCGACGGATAAAC
CCCGCTATTTGATGGGGGTGGGTAAACCGGAAGATCTGGTGGAAGGGGTACGCCGCGGTA
TCGACATGTTTGATTGCGTGATGCCGACCCGCAACGCCCGTAACGGCCATTTGTTCGTCA
CGGACGGCGTGGTCAAGATCCGTAACGCCAAACACAAAGATGACACCGGACCGCTGGATG
AGCACTGTGATTGCTACACGTGTCGCAATTATAGCCGCGCCTACTTGCACCATCTGGACC
GTTGTAACGAAATACTCGGCGCGCGCCTCAATACCATCCACAACCTGCGCTATTATCAGC
GCCTGATGGCGGGTTTACGTCAGGCTATCGAGGACGGTAAATTAGAGAGCTTTGTGACCG
AGTTTTACCAGCGCATCGGTAAACCGGTTCCGCCGTTGGCCGACAACGCGGTGGGAAATG
ACCATGAAGGTCATGCGCCGCAATAAGCACGTTTGCGTGGCATGAACGTTTTACAGATAA
CTTTTCGTGTTGATAATTTTTCGTTTTGATAACTGTTGTTTTGATAACTAAAGAGGACAT
TTAAATGAGTCTTTTCATTTCCGACGCAGTGGCAGCAACCGCAGGTGCTCCGGCTCAGGG
AAGCCCGTACTCTCTGGTGATTATGCTGGCCGTGTTCGGTCTGATTTTTTACTTCATGAT
CCTGCGCCCTCAGCAAAAACGTGCCAAGGAACACAAAAAGTTGATGGATTCGATCAGCAA
AGGCGACGAAGTGCTGACCAACGGCGGCCTGGTGGGTCGTGTGACCAAAGTGGCTGATAA
TGGATTTATCACCATCGCCCTGAACGATACCAACGAAGTCGTGATCAAGCGTGACTACGT
GACGTCCGTACTGCCGAAGGGTACCATGAAGGCCCTGTAATTTTTCGACTTTCCCGAAGG
GAACTACCGTGTTAAACCGCTATCCTCTGTGGAAGTACCTGATGCTGATCGTGACGATCG
TCGTTGGTCTGCTCTACGCACTTCCTAACCTGTATGGTGAGGATCCGGCAATTCAGGTCA
CTGGCGCGCGAGGAACCGCCGCCAGTGAATCTACGCTGGTCCAGATCCAGAATGTTTTGA
AAGAACAAAATGTCGCCAGCAAGTCTATTGCGCTGGAAAACGGTGCCATTCTCGCGCGCT
TCTCCACGCCAGACGTGCAGCTTCGCGCTCGTGAAGTTCTGCTGAACGCGCTGGGCGAGA
AATATGTGGTTGCGCTCAACCTGGCGCCCGCTACCCCGACCTGGCTGAGAATGCTGGGGG
CGGAACCGATGAAACTAGGTCTTGACCTGCGTGGTGGCGTGCACTTCCTGATGGAAGTGG
ATATGGACACCGCGTTAAGCAAGCTGCAGGAGCAGACGATGGATTCCCTGCGCAGCGATC
TGCGCGAGAAAGGCATCCAGTATGCTTCTGTTCGCAAGTCAGACAATTATGGCGTGGACA
TTCTGTTCCGCGACGGCCAACTGCGTGACGACGCGGTCAATTATCTGGCCCCCCGCCATC
GCGACCTGGTGATCAACACCAGCGGCAGCGATACGCTGCGTGCGGTTATGAGTGATGCCC
GTCTGGGCGAAGCCCGCGAATATGCGGTGCAGCAGAACATCAACATTCTGCGCAACCGTG
TCAACCAGCTCGGCGTGGCCGAACCGCTGGTGCAGCGTCAGGGCGCTGACCGCATTGTGG
TGGAACTGCCGGGGATTCAGGACACCGCGCGCGCCAAAGAAATTCTGGGTGCGACCGCCA
CGCTGGAGTTCCGTCTGGTCAACAGCAATGTCGATCCTGCCGCGCTGACCAGCGGCCGCG
TGCCGGGCGACACCGAAGTGATGAATATGCGTGATGGCGGGCCGGTGGCGCTGTACAAGC
GCGTGATTCTGACCGGTGACCACATTACCGACTCCACCTCCGGCAACGATGAATATAACC
GTCCGCAGGTAAATATCTCGCTGGACAGCGCCGGCGGCAACATGATGTCCAACTTCACTA
AGGACAACATCGGCAAACCGATGGCGACCCTGTTCGTGGAGTATAAGGACAGCGGTAAGA
AAGATGCCAACGGCCGCGCGATTCTGGAAAAACAGGAAGAGGTGATTAACGTCGCCACCA
TCCAGTCCCGTTTGGGCAACAGCTTCCGTATTACCGGTATCAACAACCCGAACGAAGCCC
GTCAGCTGTCGCTGCTGTTGCGCGCCGGCGCGCTGATTGCGCCGATTCAGATTGTGGAAG
AGCGCACCATCGGTCCAACCCTCGGTATGCAGAACATTACCCAGGGGCTGGAAGCCTGCC
TGGCTGGCCTGGCTGTGTCTATCATGTTCATGATCTTCTTCTACAAGAAGTTCGGCATGA
TTGCGACGTCCGCGCTGTTGTCGAACCTGGTGCTGGTGGTCGGCATTATGTCGCTGTTGC
CGGGGGCTACGCTGACCATGCCGGGGATTGCGGGTATTGTGTTAACCCTTGCTGTCGCGG
TGGACGCCAACGTACTGATTAACGAGCGTATCAAAGAAGAACTGAGCAACGGACGCACCG
TTCAGCAGGCGATTGACGAAGGTTACAGGGGCGCATTCAGCTCCATCTTCGATGCGAACG
TCACGACGCTGATTAAGGTCATTATCCTGTATGCGATCGGTACCGGCTCGATTAAAGGAT
TTGCGATTACGACCGGTATCGGCGTGGCGACGTCCATGTTTACTGCGATCGTTGGTACCC
GTGCCATCGTAAACCTGCTGTACGGCGGCAAACGCATCAAAAAGCTGTCTATCTGAGGAG
TGCGTTGTGGCACAGGAATATACTGTTGAGCAATTGAACTACGGCCGTAAAGTTTATGAC
TTTATGCGCTGGGACTACTGGGCCTTCGGCTTGTCCGGTCTGCTGCTGCTGCTGTCTATC
GTCGTGATGGGCGTGCGCGGCTTCAACTGGGGGCTGGATTTCACCGGCGGCACGGTTATC
GAAATTTCGCTGGAAAAATCCGTGGATCTGGAGCAGATGCGCGGCGCGCTGGAGAAAGCC
GGCTTTGCCGATCCGTTGGTGCAGAACTTCGGCAGCAGCCGTGACATTATGGTGCGTATG
CCGCCTGCTCACGGTGAAACCGGCGGTCAGGTGTTGGGCAGCAAGGTTGTCAGCGTGATC
AACGAAGCAACCAGCCAGAATGCGGCGGTTAAACGTATCGAGTTCGTCGGGCCGAGCGTG
GGCGCGGATCTGGCGCAGACTGGCGCCATGGCGTTGCTGGCGGCGTTAATCTGTATTTTG
GTTTACGTCGGCTTTCGTTTCGAATGGCGTCTGGCCGCGGGGGTGGTTATCGCGCTGGCG
CACGACGTTATCATCACTATGGGCGTGCTGTCGCTGTTCTCTATTGAAATCGACCTGACC
ATTGTGGCGTCGCTGATGTCGGTCATCGGCTACTCGCTGAACGACAGCATCGTGGTTTCT
GACCGTATCCGTGAAAACTTCCGCAAGATTCGCCGCGGCACGCCTTACGAGATTTTCAAC
GTGTCGTTGACCCAAACGCTGCACCGGACCTTGATCACGTCGGGGACGACGCTGGTGGTG
ATCCTGATGCTGTATCTGTTCGGCGGCGCGATGCTGCAGGGGTTCTCGCTGACGATGCTG
ATCGGTATCACCATCGGTACGGTATCCTCTATCTATGTGGCATCCGCTCTGGCGCTCAAG
CTGGGTATGAAGCGCGAGCATATGCTGGTGCAGAAAGTGGAAAAAGAAGGTGCGGACCAG
CCGTCGTTGCTGCCGTAACCGCTTTTTCACCGTCCGAAATTGCCAATAAAAACCCCGCCA
GATGGCGGGGTTTTTTTATGCTTGAGGCTGTGGGCGATTCAGGGCTGTCCCTGACCCGGT
TCGCTGCGGCGCAGCGTCGGGTCCGCCGCAACATCATGCACACGCACGAAACCGAGCTGC
TCCGGCGTCAGGCCGGAAAGCCGTACCTCTACCGTGATTTCCGAGACCGGTGTCAGCGTT
GGCGGGATAGTCAGTAATTGAGTCTGCGTGTCGCCGGCCAACGGTTTGCCGCTGACCGGA
TCAAGCGCTCCCCAGTCGAGTTGCGTCTGGAAGGCCGGCAATGTCAGCGTGTTCATGGTG
CGGATAGTAAGCAAGGCGCGCGTGCCGTTGGCTTCCGGTTCCACCTTGCTGAGTTCCAGA
CTTAACTTACCGATGCTACTGTCGAGCAATGCCCGATTGTGGGCGGCAGGCAACAGATAA
ACGCCGGAGGTGGAGTTGGCGTTTAACGTATTCTGCTGTTCCAGCGCCACGGCGCGGTTG
GTGAGGTCGCGTAGTTTCTGGTTAATCTGACCTAGTTCGTTTTGTACGCGGGCGGTTTGT
GGTTGCGCACACCCGGTGAGCAGCACCATGACGGATAATATCGGGATAACGCGGCGGTGA
AAAATCATATCCTGTTTCTCCCTGAGCCCGTTACGGGTCATTTAATTATTCGATTTAGTG
TCAGTGTATACCCTAAATAATTCGAGTTGCAGGAAAGCCAATGCCCCTGATACTTGAAGT
GTGACGGGTATAGACGTGATGTGTTGTCCCTTATAGTGAATGACGTTTTGGGAAAAAAGG
TAAGCAGAACAGGCTGAATCAGGAGAGGAGAATCAGGGCGCAGCGGTAATCAGCCGCCAC
GCCGGTTGCCGTTATTGCCAGCCGTAGCGGCGGGCGAAGAAGCCTTTCATGGCCTGGGTG
AGCAGCAGATAACCGCTCAGGATCGCCAGCAGCCACGGGAAGTAGCTTAATGGCAACGCC
TGCAACTGCAGGAAGCCGGCCAGCGGCGAGAACACCAGCCCGATGCCGGTCGCCATGATT
AACAACGTCATCACCATCACCGGCCAGGACGGGCGGCTTTGGATGAACGGGATGCGGCGG
GTGCGGATCATGTGCACAATCAGCGTTTGCGACAACAGCCCTTCAATAAACCAGCCGGAC
TGGAACAGCGTTTGCGCTTCCAGTGTGTTGGCGTGGAAAAACCACCACATCAGCGCGAAG
GTCATAACGTCGAAAATAGAGCTGATCGGGCCGAAGAACACCATAAACCGCCCGAGATCG
CCGGCATTCCAGCGCTGTGGTTTTTTGACCTGATCGTCGTCTACGTTGTCGAACGGGATG
GCGATCTGCGAAATATCGTACATCAGGTTCTGGATCAACAGATGCAGCGGCAGCATTGGC
AGAAACGGCAAGAAAGCGCTGGCGATCAGCACGCTGAAGACGTTACCGAAGTTGGAACTG
GCGGTCATCTTGATGTATTTCAGCATGTTGACGAAGGTACGGCGACCTTCGATGACGCCT
TCTTCCAGCACCATCAGACTTTTTTCCAGCAGGATGATATCCGCTGCTTCGCGGGCGATA
TCCACCGCCGAATCCACCGAAATACCGATATCCGCCGCCCGCAACGCCGGCGCGTCATTG
ATGCCGTCGCCCATGAAACCGACCACATGGCCTTCCGAACGCAGCAGGCGCACAATCCGT
TCTTTGTGCAGCGGCGTCAGGCGGGCAAACAGCGTGGTGTCGCGGGCAGCATGCGCCAGT
TGTTCATCGCTCAGGGCGTCGATGTCGCGGCCGGTCAGGACGCCGGTCAGTTCAATATCG
ACTTCACGGCATACCTTGGCGGCCACCAGTTCGCTGTCGCCGGTGAGAATTTTCACCGTC
ACGCCGTTGTCTTTCAGCGCTTTTAGCGCGGGCGCGGTGCTCTCTTTCGGCGGATCGAGA
AAGGCGATATAACCTTCCAGAATCAGGTCGGATTCATCCACCCGGCCATAATCCTGACGA
TCGGCGGGCACCACTTTGCTGGCCACCGCCACCACGCGCAGTCCCTGACGGTTAAGGTCA
TCCGTCAGCAGACGGATGCGCGACAGCAGGGGCGCGTCCAGCGACAACAGTTGCTCGCCG
TGACGCACCCGGGCGCAGGCGCCAAGGGTTTCTTCCAGCGCGCCTTTACAGATCAGCCAG
TGCTCGTCATCGTTTTCCGCTACCACCACCGACATGCGGCGGCGTTCAAAATCAAACGGG
ATTTCGTCCACTTTGCGCCAGCGGGACAAGGCGGCCTGTTGTTCCTGCGGCGGGATTCCT
TCCAGCACCGCTTGATCCAGCAAATTGCGCAACCCGGTCTGGTAAGCGCTGTTCAGCCAG
GCGTGACGCAGCACCCGCTGGCTGGCGTTGCCAAACGCATCGGTGTGGCATTCCAGTACG
ATTTTATCCTGCGTCAGCGTGCCGGTCTTGTCGGTGCACAGGATATCCATAGCGCCGAAG
TTCTGGATGGCATCCAACCGTTTGACGATCACTTTCTGACGCGACAGCTTCACCGCGCCT
TTAGCCAGCGTCGAGGTGACGATCATCGGCAGCATTTCAGGCGTCAGACCAACGGCGACC
GACAGGGCGAACAGCGCGGCTTCCCACCAGTCGCCTTTGGTGTAGCCATTGATAAGCAAC
ACTATCGGCGTCATCACCAGCATGAAACGGATCAGCAGCCAGCTAACGCGGCTGATGCCT
TGCTGGAAGGCGTTGGCTTCGCCGGGCTGTTGCACCACGCGGCCGGCCAGTTGGCCGAAC
CAGGTGTTACCGCCGGTGGCAATCACCATCGCCAGCGCGGTGCCGCTGACCACGTTGGTG
CCCATAAAGCAGAGCGTGTCGCATTCCAGCGCCGCCGCTTGCTCGCTCTGGCGGCTGTTC
GCCACTTTTTCCACCGGCAGCGATTCGCCGGTCAGCGATGCCTGGCTGATGAACAGATCG
CGGGCCTGCAGGATACGCAGGTCGGCCGGGATCATGTCGCCCGCCGCCAGTTTGACGATA
TCGCCCGACACCAGCTGATCCAGCGGGATATCCTGATAGTCGCTGTAGCCGGTTTGGGCA
TCGCTGCGCAGCACGGTCACCTTGTTGCTGACCATCGCTTTTAGTGCATCGGCGGCTTTG
CCGGAACGCGCCTCCTGAATGAAATTAAGCAGGGTGGAAATCAGCACCATTAGGGCAATG
ACCAGCGCGGCAGTCAGGTCCTCCGTGGCGTAAGAAATCAGGCCCAGCAACGTCAGCAGC
AGGTTGAACGGGTTGCGATAGCAGCGCCATAAGTGTCGCCACCAAGGGGCCGCTTGCTCG
CCGGGAATACGGTTATCGCCGTGGCGCGCCCGCGCTTGCTCGGTCTCAGCCGGCAGCAAT
CCTTCCGGATGGCTGTTGAATTCCTGATACAGAGCGGCTTCGTCAAGGCGTGCCAACCGC
AGACAGCGTGCCGCCATGGCGTCGCTCATGGCCTGGCTGACGTTCAGTTTGCCGTCCGGC
ATGAGGTCGCGCTGGAACAGGCGGCGCGGTAAATGATGGCCGAGCTGTGAGAGCCATTGC
CGTGTGAGTCGAATAAAACGCATATAAATATCTCCCTGCCGCAGCCAGAAAAGGGCTGCA
GCCTGATAACACGCAGAAGTAATCCACCTGCGCGTGGCTTGTAACGCAATCAGCAGGGAC
GATAGGGGCGTCGCTGCCTTGCCTGTGTTGACCGGCAAGGCAGCGTAAAAGCTGACTTAC
CGGTGAATGACGCTCTCTCCTGGGTGAGGATTAGGGTCAGGTCCCATTGAGGGGGTCTCC
GGTAGTGAAAAAATGCGAAACCGTGGCGGTTTCCGTTTGATTGTCTGGGCACGTTAAACG
GCGGTGGATAATTCACCCGTCGTTTACAAACAGCATGACCAGAATGCGGCGCTACTTTAG
CGTAAGTCACTTCAATCAAACCTAAACCGCGGCGAGGTTGGCGGTGAAAAAACAGCGTCA
TGCCGGGATTTGGGGTATAAGCGAAATTCGGGGTAAACTAGGTCAAGATTATAAGGCTAT
GGTCTGGAAACGTTATGCATTGTCCTTTTTGTGCCGCAGTGGATACCAAAGTGATTGATT
CTCGCCTGGTGGGGGAAGGTTCTCAGGTTCGTCGTCGCCGGCAGTGTCTGGTGTGCAACG
AGCGCTTTACCACCTTTGAAGTGGCGGAGTTGGTGATGCCGCGCGTCATCAAGAGTAATG
ATGTGCGCGAGCCGTTCAATGAGGACAAACTGCGCAGCGGTATGCTGAAGGCGCTGGAAA
AACGCCCGGTCAGCTCTGATGACGTGGAAATGGCCATCACTCACATCAAATCTCAGCTGC
GCGCGACCGGCGAGCGGGAAGTGACCGCCAAAATGGTGGGCAATCTGGTGATGGATGCGC
TGAGAAAGCTCGACAAGGTGGCTTACATTCGTTTTGCGTCGGTATACCGCAGTTTCGAAG
ATATCCGCGAGTTTGGCGAAGAGATCGCTCGTCTGCAGGATTAACCGCGCGTCGTTTGTT
ACGTATCGCGCTCTCCCTACATGGTTCTGAATCCAGGATAAGCACCGGATGGCTACATAC
TCTGATGAATTTTACATGGCTCGCGCGCTGGAACTTGCTCGCCGCGGGCGCTTCACGACG
GCGCCGAATCCGAATGTCGGGTGCGTGATCGTCAGAGATGACGAGATCGTGGGGGAAGGG
TATCACCAGAAAGCGGGTGAACCGCATGCGGAAGTGCATGCGCTGCGCATGGCCGGCGAT
AAAGCGCGCGGCGCCACGGCGTATGTGACGCTTGAGCCGTGCAGTCATCACGGCCGTACG
CCTCCTTGCGCCGATGCGTTGATCGCGGCCGGCGTGGCGCGGGTCGTGGCGGCGATGCAG
GACCCCAATCCGCAGGTGGCCGGTCGCGGTCTGCACCGTCTGCAACAGGCCGGCATCGAG
GTGTTCCATAGCGTGTTGATGGAACAGGCGGAAAAAATTAACCGCGGCTTTCTGAAACGG
ATGCGCACCGGCTTCCCTTATGTGCAGCTTAAACTCGGCGCCTCGTTGGATGGCCGTACG
GCAATGGCGTCCGGCGAAAGCCAGTGGATCACTTCGCCGCAGTCCCGTCAGGATGTACAG
CGTTTCCGGGCGCAGAGCTCGGTGATCCTCAGCAGCAGCGCCACCGTGCTGGCGGATGAC
CCGTCGCTGACCGTGCGTTGGTCGGAACTGGATGCGGATACCCAGCGGTTTTATCCTGAA
AACGCCGTGCGCCAGCCGGTGCGCGTGATTGTTGATAGTCAGTCGCGCGTGACTGCGCAG
CATCGTCTGGTGAGCCAGCCGGGGCAAACCTGGCTGGCGCGTCCGCGTCAGGATGGTCAG
ACATGGCCAGACGGTGTGGAGCAGCTGGAGATGCCGCTGCACGGCGGCGGCATCGATCTG
GTCGCCCTGATGATGACGCTGGGCAAACGCCAGATCAATACGGTGTGGGTGGAAGCGGGC
CCCCGTCTGGCCGGCGCTTTGCTGCAGGCCGGTGTGGTGGATGAATTGATTGTTTATCTC
GCGCCCAAATTATTGGGGGACGCGGCCCGGCCGCTGTGCGTGCTGCCGGGATTGGAACAG
CTGTCGCAGGCGCCCGCGTTTGCGATGACGGACGTCTGTCAGCTGGGGCCGGATCTCCGC
CTGACGCTGAAGCCGCAATAACACGCCTTTTCGCGTGTCAGGCGGCGGATATCCGCCACC
GGGTCAAAAGCGGATACGCGCCCGGAAGAATATGATAGAATCCGCCCCCCTGCGGGGTCG
TAAAACAGTCAAAGGAAAGCTATGAACATTATTGAAGGTGTTGTTGCCGCTCCGAATGCC
CGCGTGGCGATTGCTATTGCCCGTTTCAATCACTTCATCAATGACAGCCTGCTGGAAGGC
GCGCTGGACGCTCTCAAGCGTATCGGTCAGGTGAAAGAAGAAAACGTCACCGTGGTGTGG
GTGCCGGGCGCCTATGAATTGCCGCTGACCGCGCGCGCGCTGGCCAACAGCCAGAAATAT
GACGCCGTAGTGGCACTGGGTACGGTGATCCGCGGCGGTACCGCCCATTTTGAATTTGTT
GCCGGCGAATGCAGCTCCGGTCTGTCTCACGTCGCGATGAATAGCGACATTCCGGTCGCC
TTCGGTGTGCTGACGACGGAAAGTATCGAGCAGGCCATTGAGCGCGCCGGCACCAAAGCG
GGGAACAAAGGGGCGGAAGCCGCTCTGACCGCGCTTGAAATGATCAATGTATTACACTCA
ATCAAGTCAGCCTGATTTATTTTGTAAGGGGTATTCCGTGAAACCTGCTGCTCGTCGCCG
CGCTCGTGAATGTGCGGTTCAAGCGCTTTATTCCTGGCAGTTGTCCAAAAACGATATTGC
CGATGTTGAACTCCAGTTCCTGAGCGAGCAGGATGTCAAAGGCGTGGACATCGCCTATTT
CCGCGAGTTGCTGGCGGGCGTTGCCACCCAGGCGGAAAAGCTGGATGCCCAGATGGCGCC
GTATCTTTCCCGTCAGTTGGACGAACTCGGGCAGGTGGAGAGAGCCATTCTGCGTCTGGC
GGTGTATGAGCTCAGCAAGCGCGAGGATGTGCCTTACAAGGTTGCCATCAACGAAGCGAT
TGAGCTGGCCAAAGTGTTTGGCGCTGAAGACAGCCACAAGTTCGTGAACGGTGTGCTGGA
CAAGGCCGGGCCTTACCTGCGGCCGGGTAAAAAATAAGTCAGTCAGGGCCGGTTTTCCGG
CCTTGGTTTTTTTAGGTTATCACGATCTGGAAAGATGATGGCTCAAGGTGAGTTTGATGT
GATTGCCCGCTATTTCAACCGGGTGGGCTATTCACGGCGGGATGTTGAACTGGGGATCGG
CGATGACTGCGCCCTGCTGAACATTCCTGACAAACAGTTGCTGGCGGTCAGTACGGATAC
GCTGGTATCCGGTATCCATTTTCTGCCCGATATCGATCCGGCCGATCTGGCGTACAAGTC
TCTGGCGGTCAATCTGAGCGATCTGGCTGCAATGGGCGCCGATCCCGCTTTTGTCTCTCT
GGCGCTTACCCTGCCGGCCATTGATGCCGACTGGTTGGCCGCCTACAGCGACAGCCTGTT
TGAACTGCTTTCTTACTACGATATGCAGCTGATTGGCGGCGACACTACGCGTGGGCCGCT
CAGCATGACGTTGACTATTCAAGGGTTGGTGCCGGTAGGTCGGGCGCTGAAACGCAGCGG
AGCGCGTATCGGTGACTGGATTTACGTGACCGGAACGCTGGGCGACAGCGCCGCGGGCTT
AGCTATTTTGCAGGATCGGCTACAGGTGTCTGACGCGGACGATCGTCAATGGTTGCTGCA
ACGTCATTTGCGTCCTCAGCCTCGTATTCTGCACGGGCAGGCGCTACGCGATCTGGCCAG
TGCGGCTATCGATCTGTCTGACGGGCTGGTATCTGATTTGGGGCATATTCTCAAGGCCAG
CGATTGCGGCGCACGTATCAATCTGGATGCGTTGCCGTACTCCAGCACGTTGCTGCGGCA
TGACGACCCGGAGCAGGCTGTGGGGTGGGCGCTGAGCGGCGGTGAAGATTATGAATTGTG
CTTTACCGTACCGGAGCTGAACCGGGGGGCGCTGGAGGTGGCGATTGGTCATCTGGGCGC
CCGCTATACCTGCATCGGCCAGATTGGACCGGCCTCTGAAGGACTGAGTTTTTTCCGTTC
AGGGCAACCGGTGACGATCAATCTGAAAGGGTACGATCATTTTGGCGCATGAAAACAAAG
GATCTCTGGTCGCCAAAAGCCGCCTGCGGATGAGTAATCCGTGGCATTTGCTGGCGACCG
GATTCGGCAGCGGCCTGTCGCCGTGGATGCCCGGCACCGCAGGCTCGCTGGCGGCTATCC
CGGTATGGTATCTGTTGATGCTGTTGCCGTTGCAGCTTTATTCGCTGCTGGTGATGCTCA
GTATCTGCATCGGCGTTTATCTGTGTCATCGCACCGCGAAAGACATGGGTGTGCATGACC
ACGGCAGCATCGTCTGGGACGAGTTTGTCGGGATGTGGATCACGCTGATGGCGGTGCCTT
CGACCCACTGGGGATGGGTGGCCGCCGGGTTTGTGATTTTCCGGATTCTGGACATTTTCA
AGCCCTGGCCGATTCGCTGGTTTGATCGCAATGTGCATGGCGGCATGGGCATCATGGTCG
ATGATATCGTCGCCGGGGTGATTTCCGCGGCGGTTTTGTATGTGGCCGGGCACTATGTGA
TATAGCGGCTGCAAGCAACAGCTCGACTATTGTGTTTGCGTGTGTTTGCGGCTGTAAAAA
ATGCTGCGGGTATAAAAAAACCGGGATTATCCCGGTTTTTTTATACCCGCGCGATTGGTG
CCGGTCAGGCCAGCCAGTCGCGGATGCGGCGCTCAATGCCTGCCGCGTCCAGTGCCAGGT
CGGCGCGGATTTCCGTCTGGGTTCCTTGTGGAATAAAGTAGTCTGGCAGGCCAAGATTGA
GCACCGGCACTGGCAGGCGTTTCGCCATCAGGTATTCGTTCACGCCGCTGCCGGCGCCGC
CCATAATGGCATTCTCTTCCAGAGTGACCAGCACGTCATGGCTGGCGGCCAGCGAGGCGA
TCAGCGCTTCGTCCAGTGGTTTGACAAACCGCATGTCCACCAGTGTCGCGTTGAGCGCAT
CGGCTGCCTGCTGCGCTTCCGGCAACAGGGTGCCGAAATTCAGAATAGCGATCTTCTCGC
CCTGACGTTTTATTACCCCTTTGCCAATGGGCAGGGGTTCCAGCGGCGCCAGTTCTACGC
CCAGGATGCTGCCGCGCGGATAGCGTACCGCACATGGCCCCGACTGATAGTGGTAGCCGG
TATGCAGCATTAACCGGCACTCGTTTTCGTCGCTGGGCGTCATGATCACCATGTGCGGGA
TACAGCGCAGGAACGAGAGATCAAACGCGCCCTGATGGGTCTGACCATCGGCGCCGACAA
TGCCGCCGCGATCGATGGCGAACAGCACCGGCAGGTTCTGGATGGCGACGTCATGAATCA
CCTGGTCATAGGCGCGTTGCAGGAAGGTGGAATAAATCGCCACTACCGGGCGATAACCGC
CGATCGCCAGCCCGGCGGCAAAGGTCACCGCATGTTGCTCGGCGATAGCGACATCGAAGT
ACTGTTGTGGGTATTCACGTGAAAACGCCACCATGCCGGAGCCTTCACGCATGGCCGGGG
TGATCGCCATCAGGCGGTTATCCGTCGCCGCCGTTTCCTTCAGCCACTGGCCGAAAATCG
CGGAGTAGGTAGGCAACGCTTCTTTGCTTTTCGGCAGCGTACCGCTGGCCGGATCGAATT
TCGGCACCGCATGCCAGCTGATCGGGTCTTGTTCGGCCGGCCCATAACCTTTGCCTTTCT
TGGTCATGATATGCAGCAGCTGCGGGCCTTTCAGGCTGCGCATATTTTTCAGCGTTTGCA
CCAGTGACTGCACGTCATGGCCATCCACCGGGCCGATATAGTTGAACCCCAACTCTTCAA
ATAGCGTACCGGGCACCACCATACCTTTCAGGTGCTCTTCGGTGCGTTTGACCAGTTCCT
TGATGGGCGGCAGGCCGGACAGCACTTTTTTGCCGCCTTCGCGCAGGGTGGAATAGAGCT
TGCCGGACAGCAATTGCGCCAGATGATTATTCAACGCGCCGACGTTTTCGGAAATCGACA
TTTCATTGTCGTTCAGCACCACCAGCATGTCCGGTTTGATATCACCGGCGTGGTTCATGG
CTTCAAACGCCATGCCGGCGGTGATGGCGCCGTCGCCGATCACGCAGACGGTTCGGCGGC
CTTGCCCTTCACGCTCGGCGGCCACCGCCATACCGATGCCGGCGCTGATGGACGTCGAGG
AGTGGCCGACGCTCAGCACGTCGTACTCGCTCTCGCCGCGCCAGGGGAACGGATGCAGGC
CGCCTTTCTGACGGATGGTGGCGATGCGGTCACGTCGCTCGGTCAGGATTTTATGGGGGT
AAGCCTGGTGGCCCACATCCCACACCAGATGGTCGAACGGGGTGTTATAGACGTAATGCA
ATGCCACGGTCAGCTCGACCGTACCCAGACCCGAGGCAAAATGCCCGCTTGAGCGGCTGA
CGCTGTCCAGCAGATACTGTCGCAGCTCGTCGCACAATTTGGGCAGGCTTTCCCTTGGCA
GCAGGCGTAGTTCCTCGGGGTTTTCCACCAGCGCCAGCGTGGGGTATTTCGCTATATCAA
AGGTCATCGGATACTCATCAAGCGGTATTTGATATTAAAATTATTTATCGCGTTCAACGA
CATAGTTCGCCAGCGACCGTAATGGCGCAATGGCGGTGGGGTTGTCCAGCGTTTCTTCCA
GTTCATTCAGCGCCGAGAGGGATTCCTGACACAGTTCCCGGGCTTTGATTTTGGCTTGCT
CAAGTCCCAGCAAGGCCGGGTAGGTGCTTTTACCGAGTTGTTGGTCGGCGCCCTGACGTT
TGCCGGTGGTGGCGCTGTCGCCAATCACATCCAGAATATCGTCCTGTACCTGAAAGGCCA
GCCCGACAGCGTTGGCATAGCGGTCGAGGCAAGGCAGGGCGAGACGTCCGCGCTCGCCGG
CGGCCAGCGCACCCAGTCGTACCGAGGCCCGAATCAGCGCGCCGGTCTTATGACGGTGGA
TGTGTTCCAGCGCCAGCAGATCAACCTGATGGCCTTCCGCCTCCAGGTCCAGTGCCTGAC
CGCCGCACATGCCTGCCACGCCGCTGGCACTGGCCAGTTCGGAGATCATCGCCAGCCGAT
CGCGGTCGCTGACCTGCGGCATCGGCGTATCAGCCAGAATGGAGAACGCCAGTGTCTGTA
AGGCATCGCCAGCCAGAATCGCCTTATCCTCGCCGAATCTGACATGACAGGTAGGCTGGC
CGCGCCGCAGATCGTCATTATCCATGGCCGGTAAATCATCGTGAATCAGGGAGTAGGCAT
GAATGCATTCGACAGCGGCGGCCGGCGCGTCGAGATTATCCTGCGAGATACCGAACAACT
GGCCAGTGGTATAAACCAGAAAAGGACGCAGACGCTTGCCCCCCAACAATGCGCCGTGCG
CCATCGCTTCCACCAGTGGACTACTCTGAAAAGGCAGGGTGGAAATAAACTGGTTGAGTG
TGGCGTTGATGCGTTGATGGTGAGCAGTAAGCTGCTTGAGAAAATCTGTCATAACGACTC
ATTATCCGGCGTAAAAGGTGTCAGGGCAGCATCGGGATCGTCATTCAGCAGAATCTGAAC
GCGCTGTTCGGCCTGCTGCAATTTCAATTGCCCCTGACGGGCAAGCTGGACACCCTGCTC
AAAGGCATTCAGCGCCTCTTCCAGCGGCAGTTCGCCCGATTCCAGACGCGACACGATCTG
TTCCAGTTCGGTGAGCGAGCTTTCAAAGCTGACGGGTTGTTCAGTTTTTTTCGGCATATT
CGTTTCCGGATCTTGTTTATACGCGCCTGTCGGCGCCGACGCCACCGGATTGTCACGGCA
CGCGCCTCAATGGTACGCAATTATGCGCTTAATCCGCGCAGCTTACCGCAATATGGTGGT
ATACTCCGCGCCCTGGATGCTATTGGTAACGCCACCCGGACAAGGATGGTTTTGCCGATA
ACGTAATTTTCGCGCTCAGGGTACCTGCGTTTTATCCTTGTACCTGTGTTTTACGCCTTC
AGAACCAACTAACGATAGCCGCCATGAAGTTTATCATTAAATTGTTCCCGGAAATCACCA
TCAAGAGCCAATCTGTGCGATTGCGCTTTATAAAAATTCTTACCGGTAACATCCGTAACG
TTTTAAAACAGTATGATGAAACGCTGGCGGTTGTCCGTCACTGGGATCATATCGACGTTC
GCGCCAAAGACGAAAGTCAACGTATCGCGATACAGGATGCGCTGACGCGCATCCCTGGCA
TTCACCACATTCTTGAAGTGGAAGAGTGCGACTACACCGATGTCCACCATATTTTTGAAC
AAACGCTGACCACCTACCGTGAGCAACTGGAGGGAAAAACCTTCTGTGTGCGGGTGAAGC
GTCGCGGCAAGCACGATTTCAGTTCTCAGGATGTGGAACGCTACGTCGGCGGCGGACTGA
ATCAGCATATTGAGAGCGCGCGGGTTAATCTGACCGCTCCGCAAGTCACGGTGCATCTGG
AAATCGAACAGGATCGCCTGCTGTTGATCAAGGGGCGCTATGAAGGCATCGGCGGTTTCC
CGATCGGCACGCAGGAAGATGTGCTGTCGCTGATCTCCGGCGGATTTGATTCCGGTGTTT
CCAGCTACATGCTGATGCGCCGCGGCTGCCGGGTGCACTACTGCTTCTTCAATCTTGGCG
GCGCCGCGCACGAAATCGGCGTGCGTCAGGTGGCGCATTACCTGTGGAACCGTTTCGGCA
GTTCACACCGGGTGCGTTTTGTCGCCGTTGATTTCGAACCGGTGGTCGGCGAAATCCTGG
AGAAGGTGGACGACGGCCAGATGGGCGTAGTGCTCAAGCGCATGATGGTGCGAGCGGCGT
CGCGCATTGCCGAACGCTATGGCGTGCAGGCGCTGGTGACCGGCGAAGCGTTGGGTCAGG
TCTCCAGCCAGACGCTGACCAACCTGCGGCTGATCGATAACGCCTCGGATACGCTGATCC
TGCGTCCGCTGATTTCGCACGATAAAGAGCACATCATCCGTATGGCGCGTGAGCTTGGCA
CCGAGGATTTCGCCAAAACCATGCCCGAATATTGCGGTGTGATCTCCAAAAGCCCGACGG
TGAAGGCGGTGAAGGCCAAAATCGAGCATGAAGAAAGTCTGTTTGATTTCTCGATTCTTG
AGCGGGTGGTGGCGGAAGCGCGCAACATCGACATCCGTGAGATTGCCGAGCAGACTCAGC
AGGATGTGGCCGAAGTGGAAACGGTCGGTGCGTTTGCCGCGAGCGATATTCTGCTGGATA
TTCGTTCGCCGGACGAACAGGATGAGCGCCCGCTGGCGCTGGAACAGGTGGAAATCAAAT
CGCTGCCGTTCTACAAGCTGGGGACGCAGTTTGGCGATCTTGATCAGAGCAAAACCTACC
TGCTGTATTGTGAGCGCGGGGTGATGAGTCGCTTGCAGGCGTTGTACCTGCGCGAGCAAG
GGTTCAACAACGTCAAGGTGTATCGTCCCTGACAGGCCGTTCATGACGTAAACCAGAAAA
AAGCGCCTATTCGGCGCTTTTTTTGTCTCTGTGCGTCAGGCCGGATCCTGATAGTTGTAG
ATTCCCGGCGGCAGCACCAACTGCGCCGCGATTTCCGCCGCTTTATCTTTACCCAGCAAC
AGATCGATCAGCTTCAGAGCGAAGTCGATACTGGTGCCGGGGCCCTGGCTGGTCAGCAGA
TTGACGCGTGGGTCGAATACGACGCGCTTTTCCAGCCATTTCTCCGGCGAAATCCGCTCT
TTTAGCGTTGGGTAGCCGGTCATATTGCCGAGTGGAAACAACTGATGATGCTCCAGCACC
ACCGCTGGCGACGCGCAGATCGCCGCCACGATTTTGCCTTCCTGATGGGTTTGCCGCAGG
CGTTCAACCAACAGTGGGCTGTCGCGGAAACATTCTGCACCTTGCAGGCCGCCGGGCAGC
ACTACCGCGTCAAAGTCATGATCGGCAACGGCCACCAGCGGCGCGTCGGCAATCAGCTTT
ACCCCGCGGGAGCAGGTGATTTCCGTGCTGCCATCGCTCGCCACGCTGGCCGTGGTCACG
CGAATTCCTGCCCTGACCAGCAGATCGATGGTGGTCACGGCTTCGATTTCTTCGCTACCA
GGTGCCAGACAGACCAGAACCGAGGCGGTCATATTCATTCTCCTTTCGTTTGATATAGTC
GAACAGGCGGCTGTTTTCCGGCAGGGATAATCCATGGGCGCGGGCGCGTCGCAGCAGGTA
ACCGGTGATGTAGTCGATTTCCGTATGGCGCTGCGCCAGCACGTCCTGACGCATTGAGGA
GGTATTGGCCGCCGTGTTCTGGATGATTTGGTTCACGTAGAGCTGCAGGCTTTCCAACGA
GGTATGGAAGCCTTCGCGGTCCATGACCTGCGCCACTTCCTGACAGAGTGCCTCAACTTG
CTCCGGGTAAGCCTGCAATTCGCCGTTGGTGCATTGGTGCAGCACCGTTAGCGGATTGAT
GACGCAATTGGCAGACAGCTTCAGCCAGCAGGTTGCGGTAATGTGGTTATGCCAGGCGAC
GTCAGGCAGGGCCTGATGCAGGGTTTCCGCCAGTTGGCTTTGTTCTTCTTCCCGGTGTGT
CGAGCGGTCAAGCGTACCGATATGGGTGATGCCTGCCGCAACGTGCACCACCGTTGCCGG
ATCTCGCCGTGCGGCATGCGTGGTCACCCCCAGTAGCAGTGGCTGGCTGATTGCCGGTAG
TTCCTCCCAGGTTCCCATTCCGTTGTGCAGCAGCAAAATGGTGCAGTCGGGACGTAACCG
GGGCAGTAGAGCGGAAACCGCATCGGATACCTGCCAGGCCTTCAACGTGACCAGCAACAG
TTCGCTTTGCGCCAGATGTTCGGTGTTGTTGGCTGTCAGATTAAGGTTACAACGCTCGCC
AGAGAGCATCGTAACGTTAATCTGGCAGGACGCTTGCGGGATACGTAGCCAACCTTGTAC
ATCATGCCCTTGCCGGTGTAACGCGTTGAGCCAGAGTTGACCGATGGCGCCACAGCCAAG
AACAGTAATTTTCATCCGCGGTTTCCTTTATCGGGGGGAGCCAGCCTGTGCTTATCCGGC
TTATCATAAAGTATTCCGCTGCCGTCTGCCGCCGCTTGTTGCGCGAGTAGCTGGAAGTAG
GGCGAATTTTGCTTATTTGGCGCGAGCGGTTATCATGCTCGGCAGCTATTGTCAGGAGAA
AAAATTATGCCATCTTTCGATATTGTTTCGGAAATCGATATGCAGGAAGTCCGCAATGCG
GTGGAAAACGCCACCCGCGAGTTGGGCACCCGCTGGGACTTTCGTAATGTGCCAGCCAGC
TTTGATCTGAATGAAAAAGCACAAACTATCAAAGCGACGAGTGAATCAGATTTTCAGGTT
AAGCAATTGATTGAAATTATAAGGGAAAAACTGGCAAAACGCGGAATTGAGGGCGGTTCG
CTGGAAATCCCTGAAGAAATGGAGCACAGCGGCAAAACGTACAGCGTGGAAGCCAAGCTG
AAACAGGGCATTGAAGCCACGCTGGCGAAGAAAATCGTCAAACTGATCAAAGACAGCAAG
CTCAAGGTTCAGGCGCAGGTTCAGGGCGAACAAGTGCGCGTTATCGGAAAATCCCGCGAC
GACCTGCAAGGCGTGATCGCGCTGGTGCGTGGCGCCGATCTGGGGCAACCTTTTCAGTTC
AATAACTTCCGCGATTGATCCCCACTGTGGATGATTGCCTGCCGGCAATCTCGCACGCGG
TTTTGTGAGGCGCCCGAGGGCGCCTCATGCTTTTGCCGCTCATTCCCGTCTTGCTACATC
CTTTCCCGGCGCCAGAGCAAGCGTCATGTCTGTTGATAAAAAATAAATAGCATTTTAAAT
CAGACTGATAGATAGAAAAACAGGCGTGTCGGCATTACTAACATGGCTGTAAGTACTTCA
CAGGACGTCAGTGTCGACGGTAAAAAAGCCAATACCTGTCACGACTCAATGCGGGGAAAG
ACTGACTTTGTTTTGCCAACCCAGGGAAATACTACCTGTTCCGTTTTTTCACCACATCGC
CTTGGGTGGACCGGGACACCAATCGACAATCATTTGTGGTTGTCGTGAGTGATGGCATGC
CGCAAAGAGGACGGCCATCTTATTTCAACGTATACAAGAGCGCGATGGATGAAAAAACTG
TTTGTCGTGATGCTGTGCCTGACGGCCCTGGCGCCAGCCGTTGCCCGAACGAATTCAACA
CCGGGTGACGCCAGCGCCGTCAGTCTGACCAGCAAGCGGGATCTGGCTCAGGAAGAGAAA
AACCGGGCGCTGGTCGTCGAGTTCTATACCGAAGTGCTCGGCAACCGACGTGTTGATTTG
GCTGATAAGTACCTGAGCGTAGATTACATTCAGCATAATCCGTATGCCGCCACCGGGCGG
GAAGCCTTTGTGGCTTTCTTCCGTGAGCTGTTTAGCCGCTATCCTCAATCCGAACACCGC
ATTATCCGCACCGCTACCGACGGCGATCTGGTTTATCTGCATGTATTTGCAAGGAATGAT
CCCACAGAACGGGGGCGTGCGGTGATGGATATCTTACGTGTTGATAACGGCAAAATCGTG
GAACACTGGGATGTGGTGCAGCCGATACCTGAAACGAGCGCCAACGCCAACGGGATGTTT
TGATACGGCTTGCCCCGGTTTGGGCAAGCCGTCGAACCCTATTGACTGACCAACTGTTCC
AGTTGCTGCCGACTGGTCTTTTTGCGATCGATTTTCACGTAGGCGCTGAATTCATCCGGC
ACAATCACCACATCCGCTACGCCCGGATGCTGCTGCAACTTATCGGACAGCGCATTATCC
CGTAGCGCTTCATCCGGCAAGGTAATGCGCAGGCTGCTCAGATAAGGCGGCTCCTGCATG
GTAAAGCTGACCAGCAACCAGACTAGCCCCAGCAGTGCCCCCGCGCTGAATACCAGCGAT
GCGCCATGCAGGTCATACAGAGCGCCGCCGAGGCTGCCGCCAATCGCCACCCCGATGAAC
TGGGTGGTGGAATAGACCCCCATCGCGGTGCCCTTGTAACCGGCTGGCGATTCCTTGCTG
ATCAGGGATGGCAGCAGCGCTTCCATAACGTTGAACCCCAGGAAGAACAGCTGAATACCG
ATGAGTATCTGCCACAAGGCATGATTGCCCGCCTGCAGCAATACCAGCTCCGCCGCAATC
AGAATCATGACGCAGGCAATAAATACCTGCTTCATCCGCCGTTTGACCTCGGCATAGATG
ACGAACGGCACGACGGCAGCGAACGACACCAGCATCGTTACCAGATAGACCTTCCAGTGA
TGTTGCGGCGCCAGTCCTGCCTGTTCCATTACCCGCGGTAATGCCACAAAACTCGACATC
AGCAGGATGTGCAGGCACATGATGCCGAAGTTGAGTTTCAGCAGTCGGCTGTTGGTCAGC
ACTTTGCTAACGCCGCCGCGTACGATAGCGGACTCACGATTCAACACATGGGATGACGAA
GAAGGGATGACGGCCAGGGTAATCATGATAGCCAGCAGCGCCAGCAATGCGATCCCCCAG
AACAGTGCATTCAGACCTAACGCGTGGGTGACAATCGGGCCGACCACCATGGCGATAGCA
AAGGTGATGCCGAAGCTGACGCCGATAAACGCCATCGCTTTGGTGCGGTTCTGCTCGCGG
GTTAAATCCGACAGCAGCGCCATGACCGCAGCGGAAATGGCGCCGGAACCCTGTAGCGCG
CGGCCGAGAATAATTCCCCAGATTGTGTCGCTCAGCGCGGCGATGACACTACCCAGCACA
AATATCAGCAGGCCGCCGACAATCAGCGGTTTACGTCCTATGCGGTCGGACATCAGCCCG
AATGGGATTTGGAAGATCGCCTGCATCAGGCCATAAATGCCTATCGCAACGCCAATCAGT
GATTCGCTGGCGCCCTGCAGAGCCATTCCGTAAGTGGTTAGCACCGGAAGCACCATGAAC
ATGCCCAGCATACGAAGTGAAAAAACCAGACCCAGTCCCCATGTCGCCCTCTGCTCAACA
GGGGTCATGCGATTATCGTTCATTGCTACCTCTGACATTTCGTTAGCGCTATTTTAGTAT
CCGGACTCAAAAGCGTAAACGACAGGTTTGTTTCTGTATTTGGCAAAACAGGGGAGGGGG
ATGAAAAATGCCCGTCTTCAGGTCCGTTGTACAGTGGGTAATGTCGATAAATATAAAATA
AGACAATGAGTTAGTCAGCGTTTCAACCTCTGCATGGCGTTGGCGCTTTATAGACAGGAG
TTACAGAGAAGCATCACGGGGCAAGCCAGAGGGCACGGGTCAGTTCACACCAACTCACTT
CTCACCCTCTATCGTATGCCCCGCATGCTTTTTCCGGTCCCCAAAAGCGAAAGTGCGAGA
TCCGGACACTCTTCTGAGAAACGTTATGACAGCGTACGAAGGACATTGTCGATGTCAGAC
CGCCACTCTTCTGCTGACACCGCTTTGAATGGAACTGCACCAACCGAGGCACTTGAAATA
ACAACCGTGGGTTCGAGGTCGCGCAGAAGCATAAGGCTGCTCTTAAGGTCCGATTTCGAG
CCCCCTTCATACCAATTGGTGCGGGTCTCCCAAATCCCGTGGTTCATATAGAGAGTGTCT
CCGGTAAACAGGTATGTTTGTCCATGAACTGACCGAACCAGAAAACACACGCTGCCTTTG
GTATGACCGGGCGTTGGTATCACCTCGATGTTGCCCTGGCGGATCTCCCGGCCATCGAAC
AGGTAATCAACCGGCGTTACCTTTCTGGCGACCGGTTCTTCCAGTCGATGGCAACAGAGT
TTCGAGCCAAAAAGCGTCTTGATCTCGGCGAGCGCGCCGCCTACCTCATCCCGGTGGCTC
AAAAACTGATAGGTTATCCCGCCCAGTTCTTGAATGTGTTGATACTCCTCCCGCGAGCCG
GAGTTGTAAAAGAGGATGTTGCCGGTGTCCTGTACCAGCAGGTAAGCGTGGGAGTTTACG
CCCGAGAATGGGTGTTCCACACGGGTTTGCCAGAGATCAGGGTAAATCTGTTTCATGCTT
ACCTCCTTAGAATTTCTTCTGTTTGTTCAGCAGATGGCATTCCTGGCCGGATTGCCAGCT
CTGTCGACACTAGGTGCGTGTAGAGTCCGGAGTGCGGAAATACCTATCTCCTTCGAGATC
GGAAAGCAGTGAAGGCATCATCGGATTCCAACCGAGTCTTTCCCGCGTCAGACGGTTCGA
TGCGTCCAGGTCGAATGAAACAAAATGCGAGAACCATCCGAAGTGCGCTTCTGCTTCTGC
TGCGGACTTCGAAACGATGGGGACTCCTAACCCACGGCCGATAGCAATGGCGATGTCCTT
GAACGGAATGCGTTCCTCGGCGACGGCATGATAGCGAGCACCCGAAGTACCTCGTTCCAG
TGCGAGGCGATACAGCGTTGCGGCATCGAGACGATGCACGGCTGGCCAGCAATTTTGGCC
TTCTTCAATGTAGGCCGAAACCCCCGTTCTGCGCGCAATGTCGATTAGCAAAGGCACGAA
CGCGTGGTCTCCGTCGCCGTGAACGGATGAAGCGAGCCGGACGATCGACGCATGTACGCC
CTTTGCGATTACCGCGTCGACGGCCTCTTCCGTTGCGGCACGCGGGTTAGTAACAGACCC
CGTCGCGGGCATTGAGTCCTCGGTGGTTCTTTGGCTTTTGGGAAGAATTCCAATGGCTGA
TGTAATCACAAGCCGACGCGTAGACCCTTCGACAACGGAACCGAGTGCCTCGATCAGGCG
GCGGTCAGTTTCGCAGTTGGCCTGAAACTTGGAAAAGTCATTGTCAAAGGCGGTATGAAT
TATACCGTCACAGACGGCTGCCCCGGCGAGAACGCTATCGAGATTCTCGATGTCGCCGCG
ATGCGCCTCCCCGCCGATGGCGCGCAAACCATCGGCGGACTTGTCCGAGCGGACAAGCCC
GAGAACCTGGTATCCGGTGGCGATCAGTTCGCGGACAACCGCAGAGCCGACGAATCCGCT
GGCCCCAGTAACAAAAATTCGCATGGTCGAGCCCCTTTTTCATGTCCTGTTGAAAAAAGC
ATGGTGAAAAAACGGCTGATGACTGAGTGTGATTGGCTGCCTCAATCTCAAGCCGTTGGG
GCATTCTATTGAACCCGTTCTGTACGATCTATACTGGAAAATCCAAATATCTTTCGCTAT
CGTCCAGAATTGGGGCGCGGTTTTTTGGGAAAATGCTACCTTGAATTAAGAAGGAAGGAT
ATGGCGTTCTTGGGGTTTCATCCGTAATAAGCACTAAGGCAGGTTATGCACGCGGTTTAA
CCGAGTGGCTATATCGCCGTGGAGAGCGCCCTATAATTCGCTTGAACGCTGTGCTGAACG
CACTTTCCGATTCATACCCGAGCGAAAAGGCTATAGCCGAAATCGGATCGTCTGAGTTTA
TTAGTCGATCGCTGGCGAGCAGCATGCGCCATCGTGCCAGATAATCGATTGGGGACGTAC
CGACGGCTTCTTTAAAACGCTGTGCGAATGAGGATCGTGACATTCCCGTAAGTTCACCCA
GTTCCTGAACCGTCCAGTTCAAGGCGGGTTTTTCATGCATGGCGGCTATGGCAGTACCAA
CGTTCTTGTCGGCCAACGCTGATAGCAGCCCGACACCGCGGCAATCCAGGTGCAGCCTGA
GCGCTTGCACTAGGATCATGTGCGCCAAATGCTGCAAAATGAGCACGCTGCCAGGCTGCG
GCGCTCGCAGTTCCTGCATCATCCGTTCGACCAGCCAACGCAGTGTGGTTTGATCTGTGG
TGCTACGAATATGGACGATGTGGGGCAAAAGCTTCAACAGCATGTCGGCATGCAGTTCGG
AAACGGAGAAGCGGCTACTGACGATAAATACGTCGCCGCCGCCGTTCCAGCTAACTATGC
CGCCGTTTTCCGCTCCCGTGAATACCTCTGCTGCCTGCACCGGCTTAACATCCATTTGGC
TGGCAAGGTGAAACGGCTCTCCGCGTGGAAGAACAAAGCAGTCGCCGCTTTCGAGTTGAA
CCGGCTCGTCAACCCCTTCCACTGCTAGCCAGCAGCGCCCCGTGACCACCGCGCCGCTCT
TGATAGTTCCCGTTTGATCGGGGAATTGAATCGCCCAATCGCCACCGCCATCAAATCCGG
CAGACATGTAGTTCACTGGCTTCAATAAGGCTAGAACATCGGAAAGAGGATCCATTAGCG
CTCTCGGACGATTGGCAAATAAAAGTGGGTTTTTATCCTAAAGCGTCCAGTGCTTTGGCG
CCAGGTTTTTCAGTGTTTCCTGATTCGCACAACGTTCAGCCAGGTTTGGTGCTATCACCG
CGTGCAATAAAAAAAACAGACGGGCAAGCCCGTCTGTCTGTATGCATGTACTGATGAAGA
TCAGTGCAGGTAAGTCAGCAGCGTTTCCTGCATCGGCGTCATCGAATCCACCGACATCAT
GACGCTTAGGGACGTGATGGCCACGATGGAAAACACGAACAGCTTTCTTGCCCATACGCG
ATCGTCGTTCGGGCTTTTGTAGCCGGACAAGGCCATGCCGAGCCACCAGACGCTGACCGC
CGCCGCCACCACCAGGTATTTGTACCCGGCGTAGCCGCCCAGCGACAACATCAGGGTCGC
AACCATAAACGCCAGGATATACAGCGTAATATGATGTTTCGCCACCGAGATGCCTTTGAC
GACCGGCAGCACCGGAATATTGGCGGCCTGATAATCCTTAAAGCGGAAAATCGCGATAGC
GTAGGAATGCGGCATTTGCCACAGGCTGAAAATCAGCAGCAGAATCAGCGCGCCGGCGTC
AAACTGGTTGCTGACGGCGCAATAGCCGATCACCGGCGGCGCGGCGCCTGACAGGCTGCC
AATCAACGTGCCGTAGACCGAATGGCGTTTCATGTACAGGCTGTAAACGCCGACATAGAC
CACAAAGCCCATCACCGCCAGCCACATCGCCAGCGGATTTGCCGCGAGGTACAGTAACGC
AAAGCCAGCAATACCCAACAGCGAAGCGTAAATCAGCGTGTTTTTCAGCGGAATCAGCCC
CTTCACCAGAACCCGATTCTTGGTCCTCTCCATTTTTTTGTCGATATCGCGATCGATAAC
GTTGTTAAAGACGCAACCCGATGCAACGACCAGCGACACCCCGATCAGGGTCGCGACAAA
CAGTGGATAATGGATGGTGCCTTTGGCCGCCAGCAAAAATCCACCGATAACGGAAATCAG
GTTGCCAAAAATAATGCCCGGTTTGGTGACCTGCAGGTATTGCTTAATCATCATGTAAAA
GGCTCGGTTACTGAATCATCATGTTGTGGTGCGCATTCATCATGATCCACAGGGATCCCA
CCACCACGATTGCGATAATCAGGGCGGTAAACACAATGGCTACCACATTCCAACGCTCTT
CTGATGAGGTATTGAGATGCAGGAAGTACACCAGATGAACCAGAATCTGGATAACGGCGC
AGCCCAGCACGGTCAGCAGAATGACGCTGTGGGAAGCCGAACCGTTCATCACCAGACCGA
ACGGAATAACGGTCAGGATGATGGACAGAACGAAACCAATCAGATAGGACTTCACGCTAC
CGTGGCTGGCGCCGGCATGATCGTGTGTGGAATGACTCATTACATCGCCCCCATCAGATA
AACAACAGTGAAGACACAAATCCATACCACGTCAAGGAAGTGCCAGAACAGGCTCAGACA
CATCAGACGGGTCTTGTTGCGACTGGTCAGGCCGTATTTCGTTACCTGGATCATCATGAT
GGCAATCCAGATCAGGCCAGAGGTCACGTGGATACCGTGGGTACCGACCAACGCAAAGAA
CGCGGACAGGAACGCGCTGCGGTCAGGGCCGGCGCCTTCGGCGATCAGGTGATGGAATTC
GTAGATTTCCATACCGATGAACACCAGCCCGAACAGAAAGGTCAAACCCAGCCAGGCGTT
AACCTGGCTCTTGTTGCCTTTGTTCATGGCAATCATCGCCATGCCGTAGGTGATACTACT
GAACAGCAGGGCGAAGGTTTCCACCAGCACGAACTTCAGATCGAACAGTTCTTTGCCGGT
CGGGCCGCCAGCAGTGCCGTTCACCAGAACGGCGTAGGTCGCGAACAACATCCCAAACAG
GATGCAGTCGCTCATCAGGTAGATCCAGAAACCGAAGACCTTATTGGCGCCGGTGTCGTG
GTGCCCATGCTCGGCATGGGCTGCATTGTGATGAGTTAACGTATCAGTGGACATTTTTCA
CGCCTGCTTTGCTGAGTTTATCGAAGTTTTGATTTTCGATTTTTTCGACCTCTTTAACCG
GCACGTAGTAATCCACGTCCTGATTAAAGCTGTGCACGATCCAGGTCGCAACCATGCCCA
CAAAGCCGATAATCGCCAGCCACCAGATGTACCAGATCATCGCGAAACCAAATACCAGGC
TGAATGCGGAGATGATCACGCCTGCGCCGGTATTCTTCGGCATATGAATCTCTTCATACT
GAGCTGGTTTGCGATAAGCTTCGCCTTTTTCTTTGATTTCCCAGAATGCATCGCGTTCCT
GAATATGCGGCACAATGGCAAAATTGTAGAACGGAGGCGGAGAGGATGTCGCCCATTCCA
GCGTACGAGCATCCCACGGGTCGCCGGTCAGATCGCGGTTCTGATCGCGGTCGCGGATAC
TGACGGCAAACTGGATGATCTGGCACAGGACGCCCAGCGCAATCAGGCCGGCGCCGATAG
AAGCCACCACCAGCAGCGGGTGGAATTCCGGATTGATCTGCTGGCTAAGGCGACGGGTCA
TTCCCATGAAGCCCAGCACGTACAGCGGCATAAAGGCGACGAAGAAGCCGATGATCCAGA
ACCAGAAGGCGCGTTTGCCCCAGGTTTCATTCAGCGTGAAGCCAAACGCTTTCGGGAACC
AGTAGGTGATACCGGCAAAGCAGCCAAACACCACGCCGCCGATGATCACGTTATGGAAGT
GAGCGATCAGGAACAGGCTGTTGTGCAGTACAAAGTTGGCGCCCGGCACGGCCAGCAGTA
CCCCGGTCATACCACCGATGGAGAAGGTGATGATGAAGCCGGTGGTCCACAGCATGGCGG
AATGTGGCTGAATGCGCCCCTGATACATGGTGAACAGCCAGTTGAAGATTTTAACCCCGG
TCGGGATTGAAATAATCATCGTCGCGATACCGAAGAAGGCGTTGACGTTGGCGCCCGACC
CCATGGTGAAGAAGTGGTGCAGCCAAACGATAAACGACAGGACGGTAATAGCGATGGTCG
CCCATACCAGCGAGGTATAACCGAACAGACGCTTTTTACAGAAGGTTGCCACGACTTCGG
AGTAAATACCGAAGACCGGCAGCACCAAAATGTACACTTCCGGATGGCCCCAGGCCCAAA
TCAGGTTGATGTACATCATCATGTTGCCACCCATATCATTGGTAAAGAAATGGGTGCCGA
GGTAACGGTCCAGCGTCAGCAGGGCGATGGTGACCGTCAGAATCGGGAACGCGGCAATGA
TCAGCACGTTGGTGCACAACGCCGTCCAGGTGAACACCGGCATTTTCATTAGCGTCATGC
CAGGCGCACGCATTTTCATGATGGTGGCGAAGAAGTTAACGCCAGTCAGCGTGGTACCTA
CACCGGAAATCTGGAGACTCCAGATCCAGTAGTCCACACCGACGCCGGGACTGTATTCCT
TGCCTGACAACGGCGGATAGGCTACCCAGCCGGTCTGGGCGAACTCGCCGATCCCCAGAG
ACAGGTTGATAAGAACCACGCCGGCCACAAACAGCCAGAAGCTGAGTGAGTTCAGGAAAG
GGAAGGCCACATCGCGTGCGCCGATCTGCAGCGGAACCGCCAGGTTCATCAGACCGACCA
CGAACGGCGTCGCCACGAAGAAGATCATGATCACGCCATGCGCGGTGAAGATCTGGTCAT
AGTGGTGAGGGTTGAGGAAACCCGCTTCACCGGCGGAAGCCAGCACCTGCTGGCCACGCA
TCATGACGGCATCGGCAAAACCACGCAGCATCATCACCAGACCGATGATGATGTACATGA
TACCGATCTTTTTGTGGTCCACGGAGGTGAACCACTCGGACCACAGCCATTTCCATTTAC
CAAAATAGGTAACGGCAGCCAGCAGCGCCAAGCCGCCTAGAATGATTGCCGCCACCGTGA
CCATGATAATCGGCTCATGGTAGGGGATCGCATCAAGAGTTAATTTTCCGAACATCGTTT
ATCCCTCGACTCCTTTTAATGAGAGGAGTGCTCGCTCATGTTCATGCCCTGGTGATTCTG
CATGCCTTCTTCTTTCTTAGGCTCGCCTTCGGCACCGTGCTGCATGTTCATGTTGTTGCC
AATGAATTTGGTAATGATCTGGCTGAACAGCTCAGGTTGAACCTGAGAGTAGTACTCCAC
CGGGTGGTACTCGGTCGGTTGCGCCAGTTTGTTAAAGTCATTCATCGTGCTCAGCGTCTT
GGATGACTTGCGTACATTCTCAACCCATTGGTCAAACGCTTGCTGATCAGGGGTCGCGAT
GGCGGTGAACTTCATGCCGGAGAACCCTTTGCCACTGTAACCGCCGGAAATGCCGTCGTA
CTTGCCCGGCTCGTTGGCGATCAGATGCAACCTGGTCTGCATACCGGCCATGGCGTAGAT
CTGACCACCAAGACGCGGAATAAAGAAGGAGTTCATCACCGTGTCGGACGTAATCTTGAA
GTTGACCGGAACATTGGTCGGGAATGCCAGTTCATTGACCGTGGCGATGCCAAGGTCCGG
GTAGATGAACAGCCATTTCCAGTCCAGCGACACCACTTCAACATTGATGGGTTTTACATT
GGAATCCAGAGGCTTATAGGGATCAAGCGAATGGGTGGTTTTCCAGGTGATCGTCCCAAG
GATGATGATAATGATGATGGGAACCGTCCAGACAACGGCTTCGATTTTGTTAGAGTGCGA
CCAGTTTGGCGTGTACTTCGCTTTTTCATTGGAAGCTCTGAACTTCCAGGCGAAGGCAAT
CGTCATAATGATCACCGGGATAACAACGATCAGCATCAAACCGAGAGCTGTCAGTATCAA
CGAACGTTGCTCTAACCCGACTTGTCCTTTGGGGTTCATCAATGCCATATCACAACCACT
GAGAAGCAGTGTGGTTGCGATTAAAGACAACATCCCAAAAATTTTATTGTATTTCCTGAG
TCTCATCTAGCGACCTCAATTACAAGGGCTCTATTGTCATTTCACGCGAGCGGGCATTTT
ACGGGAAGGTTACCGCACTGTAAACATGATTAAAGAGATGTCAGCCTGCTGTTTACAGTT
TTTGCCTGACCTGTCACATTCAAGATACATTTCTGAAAATTACTTTTAAAAACAGTGGGT
AAAATCGACTACAGAAAAAGTATGTATCGCTTTTCAGGAATTACAACTATTTCTGAATAC
TATTTCACCTTGGTGTTAATATTTCGTTTCCATTACGTTGCGTTAAATAACGTACTCAAG
CGAAATTATTAAGAATAATGAAATAAATGTTTCTACTCGCTGATGGCTGAGAAGAAAAAT
AATTTAATAAAGTGATAATAGATAATGACAGTCCATTTTTTAGCGATAGCTGGCATTTAT
TGATCGTGAGGACAGATAGTCCAGTGTGCTGCCAAGCAGAATCGCCAGTGTCGCCAGTAT
GACGCCGGCGGTCATCAGCATGTTTTCCGCGCCGGTGTTTCCCAACCAGCCCAGACCCAT
CATTCCCCAGACCAGCAGTCCGCCGGCAAACAGCACGCAGCCGATAAAAAACAGGCGGGA
AGCCAGCGTATAAAGGTGTGGATAGGCGTTGCGACGAGTGAAGTCGCCTCCCGATTGCGC
CTGTTCCAGCGATGGGCGGCAAATTTTCAACAGGAACAGCCCTGGGATGGCGATGATGAT
CGAAAACAGGTAAAACCATGCCCAGCCATACAGTTCGACAAACCAGCCGGCAATCGGGCC
GACGTAAACCCGCCCGACGGCCGACAGGGCGGACAGCAGGGCGAACTGGGTCGCGGAAAA
CGATTTGTTACAAAGCGCCATTAATAGCGCCACAAAGGCTGCGGTTCCCATGCCGCCGCA
CAGGTTTTCCAGAAACACCGCCGATGCCATGGTTACTAACTGCTTGTCCGTGACGGCCAG
CAGCCAGTAACCAGCATTCGACACGGCCTGCAGTAGGCCGAACAGCATCAATGATCGGAA
TAGCGTCCAGCGCTGCATCAGTACTCCGCCGTACAGTGCGCCGATAATTGTGGCAAACAG
GCCCAGCGTCTTGTTGACCAACCCCACTTCGCCGGGATTGAAACCGACTCCTCGGATCAG
AAAGGTGGTGCTGAGGCTGGCGGCAAACGCATCACCCAGCTTGTACAGCACAATCAGCAT
CAGAATCAGCCAGGCGTTATTGCGGCTGAAAAAATCTTTCAGCGGCGCGAAGACCGCCTG
CTCAAGAGATCGCGGAGCGGGTTCGCTGACGGCTGGCTCCGGCGACAGCCAGGTCGCTAA
CGTGCATAGCAACAAAAGACCCGCCATCAGCCAGTAGGTGGCGTGCCAGCCGAGAAAACG
ATCGGCAATCCACAATGCCAGACCACCGGAAACCAGCATGGCCAACCGATAGCCCAGAAC
GGAAATGGCCGCACCGCTGCCGCGCTCTTCGGGCGGCAACAAATCGGTTTTGTACGCATC
AAACACGATATCCTGCGACGCGGAACAGAACGCGATGATGACAGCCAGCGTCGCCAGCCA
CCATAAATGATGCGAGGGATTCAGCGTGCCGATAAAAACGATAGCCACCGCCAGCGCCAA
CTGCGTCACCAGCAGCCAGCCGCGGCGGCGCCCCATAAACGGGGGTGTGTAGCGGTCCAT
CAGCGGCGACCACAGGAACTTGAATACATAGGCTTGCCCCACCAGCGAAAAGAACCCGAT
GGTTTTCAGATCCACATTTTCCACCGTCATCCACGCCTGCAACGTGCCTGAGGTCAACGC
CAGCGGTAAACCCGAGGCGAAACCCAGAATCAGAAGAATGACATTGTTGCGTTCACGGAA
AAGCGAAAAAAGACGGCTGAGCATGCGAGGTCCTTTTCCCTTGCCCTGACAGGGCAAGGG
GATGAGGCGAATAAACGGTTACCGGGAGTTGGTTTTGATGAACGTACTGATGCTGGTGTC
CTGAGCCATATCGCTGATGACATCACTCAGTACCTGATTAACCGACGCGGTAATCTTGCT
GTTGGTGGCGGTAAGCGCACCTTGTACATTATAGCTGGCGCGGTAGTTCTTGATCTGCTT
ATTGCCGTTGGCGGCCTGCGCGATGATGGAGATATCCGCGCGGGTGGTGATGTTGTAGCG
CAGATTGCCTTCGGCGACATCCGCGAACAGAGTATTAACCACGACCTGCAGCGCCACCGG
GCCGCCGGTACCGATCATGTAACCGCGGGTCGACATTTGTTTCTCCAGCACTTCCTGCAG
CAGGAAACGCAGGTCGCGCGACGGCGTCAGCGTCACCAATTGGCCGTCACGATTGACCCG
CGCCAGCGACTGGTCGGCACGCTGGTCGGCGCCGTTGATGCTGATGGTCACGCCCATCAG
GGTCGGATCCTGCGAAGGCAGGGTGATTTTCGGGGTGACATCCAGCGTGTTGCTCTTGCT
GGCGCATCCTGCCAGCACAAGTGCGGCGAACAGCGGGAAAATGAATTTTTTTAACATGCG
TCTCTTCTCGTCATGAAACGGTGGTGGGCTAATAAACATAGTTAGGTATCATATCATCGT
CTTGGACAAGGGAAAGAGCAGAAAGTGGCCAGTATCCTTATGAGCCGCATTCCTTTTTTC
CATCATACTTAGCGCGAATGAGGTTCGAAACCGGATGATGGCATACCGGGATGACAAATC
CGCTCTCTCCGCGTATCCGGATAATCAATTATTTCCATTAATAATCAAAAAATGACTAAA
ATTGAAGTGGATAAGCGTGCAGTCAGTGATAAAAACCGTTTTATCGACGCAATGTTCACT
GATGCCGGAAAAAGGTAACCCTATGATTCGTGAAACGATAGAAGCCAAGTTACGTTCGGA
GTTCGAACCGCAACATCTTGAAGTCATTGATGAAAGTTATCGTCATAATGTACCTGCCGG
TTCTGAAAGCCATTTCAAGGTGGTGCTGGTCAGTGAATGCTTTACCGGCGAGCGGGTGAT
TGGCCGTCATCGAGCAATTTATAGCGTATTGGCTGATGAACTGGCCGGGGCGGTGCATGC
GCTGGCGTTGCATACCTACACGCCGAAAGAGTGGCTGGACCTGCAGATGGCGGTGCCGTC
GTCTCCGCCCTGCGGCGGCGCGGGATTGCAGCGCTGAACGATCTGGGCCGCCCGGCGGCG
AGCCGCTAGTTCAACGCCGGCCGAGCCATTTACAGAGGGTTTGCAGACGAAAAATGTGTT
TGCAGATGAAAAGTGTGAAAGCCCTCCGCCAATAGTCTGGTTACTCTCCTCGACTCGGTC
TATCGATGCCGCTATAATGCCGCGTCTTATTTTCCGGAATGTATTCGGGACGCTTCTGAC
TATAGGGAACTGGTCCGGTAAAGTGGCCGTCCTGGTTCTGTGAGACTGTGATCAGCAAGG
TTGCCCCAGGGCGCTTTATGAAAACGGCCTCTGAGGTTGACCGAGCACTGTGATTTTTTG
AGGTAACAAGATGCAAGTTTCAGTTGAAACCACTCAAGGCCTTGGGCGCCGCGTAACGAT
TACTGTTGCTGCTGACAGCATTGAGAATGCCGTTAAGAGCGAACTGGTCAATGTGGCTAA
AAAAGTTCGTATCGATGGTTTCCGCAAAGGCAAAGTGCCGGCGAAAGTTGTCGAGCAGCG
CTACGGCGCATCCGTCCGTCAGGACGTGCTGGGCGATCTGATGCAGCGTCACTTCGTTGA
TGCCATCATCAAAGAAAAAATCAATCCGGCTGGCGCGCCGAACTATGTTCCGGGCGAGTA
CCAGATCGGTGGTGATTTTATCTACTCCGTAGAGTTCGAAGTTTATCCGGAAGTCGAGCT
GAAAGGTCTGGACACCATCGAGGTTGAAAAACCGCTGGTGGACGTTTCTGAAACCGACGT
CGACGGCATGCTGGATACCCTGCGCAAACAGCAGGCAACCTGGAAAGAAACCGATCGCGC
CGCGACGGCTGAAGACCGCGCAACCATCGATTTCACCGGTTCTGTCGGCGGTGAAGAATT
CGAAGGCGGCAAAGCCTCCGATTTCGTTCTGGCTATGGGCCAGGGCCGTATGATCCCGGG
CTTCGAAGACGGTATCGTTGGTCACAAAGCGGGCGAGGAGTTCACCATTGAGGTGAAATT
CCCGGAAGACTACCACGCTGAAAACCTGAAAGGTCAGGACGCTAAATTCGCCATTGTGCT
GAAGAAAGTGGAAGAGCGTGAACTGCCGGAACTGACTGCTGATTTCATCAAGCGCTTTGG
CGTTGAAGACGGTTCTCTGGATGGCCTGCGCGCCGAAGTCCGTAAGAATATGGAGCGCGA
GCTGAAAGGCGCGATCCGCAATCGCGTGAAATCTCAGGTTATCGACGGTCTGGTCAAGGC
GAACGACATTGATGTGCCGGCCGCACTGATCGACGGCGAAGTTGATGTACTGCGCCGTCA
AGCTGCTCAGCGTTTCGGTGGCAATGAGGCACAGGCTCTGGAACTGCCGCGTGAACTGTT
CGAAGAGCAGGCTAAACGCCGCGTTGTTGTTGGCTTGCTGTTGGGTGAAGTAATTGCTTC
CAACGAGCTGAAAGCCGATGAAGATCGCGTCAACGTGCTGATCGACGAAATCGCCTCTGC
GTACGAAGATCCGCGTGAAGTGGTTGAGTACTACAAGAAAAACAAAGAAATGATGAACAA
TATGCGTAACGTTGCCCTGGAAGAACAGGCGATCGAAACGCTGTTGTCCAAGGCGAAAGT
AGTGGAAAAAGCGGTCAGCTTCACCGAGCTGATGAATCAGACAACTGCTGCCTAATCGCG
ATTTTTCACCTTAAATCGTTTCTTCAAAAGCCCGCGGCTTACGCTGCGGGCTTTTTTCTT
CCCGGATGCGACAAACTGAACGGCCTGCCACCAGGTCCTGCCAAATCTGCACTATGATTA
ATAGCGATTAATCTATTGATGGCTGATTAATCAAGGCGCAATCAAATCCGCTTTCAGCGC
AGGATATCGCTTTAACCAAAATGAATCGCTGGTGTAAGCTTGAAAAAGGATGCATCGGTC
CCCAATTGGTTAATAGCGCGTAGATTGCATCGTCAGGGAAAACCGCCCGATTCCGGCGAT
GGAGAGATGGCTAACTACGTGTCTGAGCATGGTCATCACTTTCCATCTCAAGTAGAATCA
GGCGGTATGCGCCAAATGCATTTTATCTAGGAGACGTTAATGTCATACAGTGGCGAACAA
GAAAAACTGGCCCCTCACATGGCTTTGGTGCCGATGGTGGTTGAGCAGACTTCGCGTGGG
GAGCGTTCTTACGATATCTATTCTCGACTCCTGAAGGAACGCGTGATTTTTTTGACCGGT
CAGGTCGAAGATCACATGGCGAACCTGATTGTGGCGCAGATGCTGTTTCTGGAAGCCGAA
AACCCTGAAAAAGATATCTACCTGTACATTAACTCTCCAGGTGGCGTGATCACCGCCGGC
ATGTCGATTTACGACACCATGCAATTTATTAAGCCGGACGTCAGCACCATCTGTATGGGG
CAAGCGGCGTCGATGGGCGCTTTCCTGCTGACGGCGGGTACCAAGGGCAAGCGCTTCTGC
CTGCCGAATTCCCGGGTGATGATCCATCAGCCGCTGGGCGGGTTCCAGGGACAGGCGACG
GATATCGAGATTCACGCCAAAGAGATCCTCAAGGTGAAGGCTCGGATGAACGAGTTGATG
GCCAAACATACCGGTCAGCCTCTTGAAGTGATAGAAAACGACACGGAACGTGACCGTTTC
CTCTCTGCCGCCGAGGCAGTAGACTATGGGTTAGTGGATTCTGTACTTACCCATCGTGAA
TAACGCTATGGATGCGAAATAGCCAGATGACGCGGGTTGCCGGCCGTTATGGTAGCAGGC
TGGCGTTTGCTGTGGCGCGATTGCTATGTAGTTGGCCTGCGGGCAAGAGACTAGAGAAGA
GGTTTGACTCATGACAGATAAGCGCAAAGACGGTTCAGGAAAACTGCTGTACTGTTCTTT
CTGCGGCAAAAGCCAACACGAGGTTCGTAAGCTGATCGCCGGGCCGTCAGTGTATATCTG
CGATGAATGTGTTGATTTGTGTAACGACATTATTCGCGAAGAAATCAAAGAAGTAGCGCC
ACACCGTGAGCGCAGTGCGTTACCGACGCCACACGAAATCCGCCGTCATCTGGACGATTA
CGTCATCGGCCAGGAACAGGCAAAAAAGGTGCTGGCGGTTGCTGTCTACAACCACTACAA
ACGTTTGCGTAATGGCGACAGCAATGGTGGTATCGAACTGGGTAAAAGCAACATCCTGCT
GATCGGTCCGACCGGTAGCGGGAAAACGTTGCTGGCGGAAACGCTGGCTCGTTTCCTGGA
TGTGCCTTTCACTATGGCTGATGCCACCACGCTGACCGAAGCCGGTTACGTGGGCGAGGA
CGTTGAAAACATTATCCAGAAGCTGCTGCAGAAGTGTGACTACGATGTGCAGAAAGCGCA
GCGCGGTATTGTCTACATCGATGAAATCGACAAGATTTCCCGTAAATCCGACAACCCGTC
CATCACTCGTGACGTATCCGGTGAAGGGGTGCAGCAGGCGTTGCTGAAGCTGATTGAAGG
CACCATCGCCGCTGTCCCGCCGCAGGGGGGGCGTAAACACCCGCAGCAGGAGTTTTTGCA
GGTGGATACCTCCAAAATCCTGTTTATCTGTGGCGGCGCATTTGCTGGGCTGGACAAGGT
TATTGAACAGCGTACCGATACCGGTCGCGGCATTGGTTTCAACGCCACGGTGAAGGGGCT
GTCCCAGAAGGCGACAGAGGGTGAACTGCTGAGCCAGGTGGAGCCGGGCGATTTGATCAA
GTTTGGTCTTATCCCCGAGTTTATCGGGCGCTTGCCGGTGGTGGCGACGCTGAAAGAGCT
GGATGAGGAAGCGTTGATCCAGATCTTGCGCGAGCCGAAGAACGCGTTGACCAAACAGTA
TCAGGCACTTTTCAAACTGGAAGGCGCGGAGCTGGAATTCCGTGACGAAGCGCTGACCGC
CATTGCGAAAAAAGCCATGGCGCGTAAGACCGGCGCTCGTGGTTTGCGTTCTATCGTAGA
AGCGGCGCTGTTGGAAACCATGTACGACCTGCCTTCGCTGGAAAACGTGGATAAAGTGGT
GATCGATGACTCTGTCATTTCGGGGCAAACCGAGCCGCTGCTGATTTACGGCAAGCCTGA
AGCACAGCAGGCATCTGGCGAATAATTAGCCTAAAAAACAACGGTAAACAATAAAATGGG
GGGTTTTAGCCCCCCATTTTTTTTTACACACGTTCAGTCGTTGAATGTGAGATATTTATC
CCCATATACTCGATTACCTATAGGCGAAACCCGTGATGCCCGCGTTCACGGATTCCCTTA
ACCTGGCGGAAACGAAACTAAGAGAGAGCTCTATGAACCCTGAGCGTTCCGAACGCATAG
AAATCCCCGTATTGCCGTTGCGCGATGTGGTGGTTTATCCGCACATGGTCATTCCGTTGT
TTGTTGGTCGGGAGAAATCAATTCGGTGCCTTGAAGCGGCTATGGATCACGACAAAAAGA
TCATGCTGGTGGCACAGAAAGAAGCCTCAACGGATGAGCCTGGTGTTAACGATCTTTTCT
CGGTAGGGACGGTCGCCTCTATTCTTCAAATGCTGAAACTGCCTGATGGCACCGTGAAGG
TGCTGGTGGAAGGCTTGCAGCGAGCGCGCATCACGACACTCTCTGACAGCGGAGAACATT
TTGCGGCTCAGGCGGAATACCTGGAGTCGCCGGCAATTGAAGAGCGTGAGCAGGAAGTGC
TCATGCGCACGGCCATCAATCAGTTTGAGGGCTACATCAAACTGAACAAAAAAATTCCCC
CTGAAGTATTAACGTCTCTTAATAGTATCGATGATGCGGCGCGTCTTGCCGATACCATTG
CCGCGCACATGCCGCTGAAACTGGCGGACAAACAGTCTGTGCTGGAAATGTCCGACGTGA
CCGAGCGTTTGGAATACCTGATGGCGATGATGGAGTCCGAGATTGACCTGTTGCAGGTGG
AAAAACGGATCCGCGGTCGCGTCAAAAAACAGATGGAAAAAAGCCAGCGCGAGTATTACC
TGAATGAGCAGATGAAGGCCATTCAGAAAGAGCTGGGAGAAATGGATGATGCGCCTGATG
AACAGGAAGCGCTGAAACGCAGGATCGAATCCGCCAGCATGCCGAAAGAGGCGCGCGAAA
AAGCCGAAGCCGAGTTGCAGAAGCTGCGTATGATGTCGCCGATGTCGGCTGAAGCGACCG
TGGTGCGCAGCTACATTGACTGGATGGTGCAGGTGCCGTGGCAGGCGCGCAGCAAAGTGA
AGAAAGATCTGGTCAAAGCCCAGGAGATGCTGGACAGCGACCACTATGGTCTGGAACGCG
TCAAGGAGCGAATCCTCGAATATCTGGCGGTGCAGAGCCGGGTCAGCAAAATAAGAGGAC
CGATTCTGTGTCTGGTCGGGCCGCCGGGGGTAGGTAAAACCTCTCTGGGTCAGTCGATCG
CCAAAGCCACCGGTCGTAAATATGTGCGTATGGCGCTGGGTGGCGTGCGTGATGAAGCGG
AAATCCGCGGTCACCGCCGTACCTACATCGGCTCCATGCCGGGCAAGCTGATCCAGAAGA
TGGCGAAAGTGGGGGTGAAAAACCCGCTGTTCCTGTTGGATGAAATCGACAAGATGTCCT
CCGATATGCGTGGCGACCCGGCTTCCGCCTTGCTGGAAGTGCTGGATCCGGAGCAGAACG
TGGCGTTTAACGATCATTATCTGGAAGTGGATTATGATCTGTCCGACGTCATGTTTGTGG
CGACATCCAACTCCATGAATATTCCGGCGCCGCTGCTGGATCGTATGGAAGTGATTCGCC
TGTCCGGTTATACCGAGGATGAAAAACTCAATATCGCTCGTCAGCATTTGTTGCCGAAGC
AGATTGAGCGCAACGCCCTGAAAAAAGGTGAACTGACGGTTGAAGATAGCGCCATTATCG
GCATCATTCGCTATTACACCCGCGAAGCCGGGGTGCGTAGTCTGGAGCGCGAAATCTCCA
AACTGTGCCGTAAGGCGGTAAAATCGCTGATGATGGACAAAGCTCTCAAGCATATCCAGA
TCACCGGTGACAACCTGAAGGAATCTCTCGGCGTTCAACGTTACGATTACGGCCGTGCGG
ACGAAGAAAACCGTGTGGGCCAGGTAACGGGCCTTGCCTGGACGGAAGTGGGCGGCGACC
TGCTGACCATTGAAACCGCCAGCGTTCCAGGCAAAGGTAAACTGACCTATACCGGTTCTC
TGGGCGAGGTCATGCAGGAATCGATTCAGGCTGCGTTGACCGTCGTACGCGCCAGAGCCG
AGAAGTTGGGGATCAATTCCGACTTTTATGAAAAACGCGATATCCATGTGCATGTGCCGG
AAGGCGCGACACCGAAAGATGGCCCGAGCGCCGGTATCGCCATGTGTACTGCATTGGTGT
CCTGCTTGACCGGTAACCCGGTGCGTGCCGATGTGGCGATGACCGGTGAAATCACCCTGC
GCGGGCTGGTGCTGCCGATCGGTGGGTTAAAAGAGAAACTGCTGGCTGCGCATCGCGGCG
GGATCAAGACCGTGCTGATTCCGGAAGAGAATAAGCGCGATCTGGAAGAGATTCCGCAGA
ATGTGATCGCCGATCTGGAGATTCACCCGGTCAAGCGCATTGAGGAAGTGCTCACTATTG
CTTTGCAGAACTCGCCTTATGGCATGGATGTTGTGAAGTCGGTAGCCAAAAAATAGTGAC
CTATCGCAAAAACCACTGAGAAAATAAAGGCTGGTAAGTAAAATGGTACTTGCCAGCCTT
TTTTCGTGCCGCTAAGTTAGAGCACTGTTGAGCCTGCTGGCAAACCTGCGGCTTGACTGA
ATTGATAAAGCTACGTGTTGCGCTGGGCGCTCTGGCGTAATGACAGTATTTCAGAGGGGA
TGAAAGTGTGAACAAGTCACAATTGATCGACAAAATTGCCGCAGATGCTGATATTTCCAA
AGCGGCAGCAGGGCGTGTGTTGGATGCAATTATTGGGTCTGTTACTGAATCTCTGAAAGC
AGGGGATGACGTTGCTTTAGTCGGTTTTGGTACGTTCTCCGTGCGTGAGCGTGCAGCGCG
CACTGGTCGTAACCCGCAAACCGGGAAAGAAATCAGTATTCCGGCCGCTAAAGTGCCGGG
TTTCCGTGCTGGCAAGGCACTGAAAGACTCAGTGAATTGATGATATAAGTAGCAAAATCT
GAGGTGGGACGGTTTTCCAGTCCAAACAACTACCTGACTCAGCGTGATGGGTAGGGTAAG
ATATAAGGCGCATCATGGTATGATGTGCCTTTTTTTACAGGTCATTAAGATTACTGTTAT
CAGGCAAATACTTGAGTGCGCCTAGCCGAATACGGCTATAGCAATAGCAGGGAGGCATGG
CTACGGCCTGCGCAGGGGAAGTGTTATCCATTCTACAGCGGAGTGTTGTCACATTATGAT
GGACAATTTACGCGCGGCCGCTAACAACGTCGTGCTGAAAATTATTCTTGCCTTGATTAT
TGGTTCATTCGTGTTGACTGGCGTGGGGGATTACCTGATACGAGGTTCAGGTGACTACGC
GGCCAAGGTGAATGGGCAGGAAATTAGCCGGGCCCAGCTTGAGCAGGGCGTACAGAACGA
GCGCAGTCGTCAGCAGGAGATGCTGGGAGATAACTTCTCCGCGCTGGCCGCCAACGAAGG
GTATATGCAGCAGTTGCGCAAGCAGGTGCTGTCACAGCTGATCGACGAAACGCTGGTTGT
TCAGTATGCCCATACCCTGGGGCTGAATATCAGTGACGAGCAGGTCAAACAGGCGATTTT
CTCCGTGCCTGAATTTCAGACCAATAACCGTTTCGATAATGATAAATACCTGGCGCAGGT
TCGTCAGCTGGGGCTGACGCCGGATGCTTACGCGCAGTTCCTGCGCAAACAGTTGTTAAC
CCAGCAGTTGATTCGCGGGCTGGGCAATACTGACTTCGTATTGCAGCAGGAGCTCGATAA
CCTGGTGGCGATGGCGGCGCAGGATCGCACCATTCGTACAGCAACTATCGATCTGAGCGC
CCGCGCCAAGAACCAGACTGTTTCTGACGAGGAAGTGAAAAACTTCTACGATCAGAACAA
GGGCCGCTATCTGGCGCCTGAGCAGTTCAAAGTCAGCTATATCATGCTGGATGCCGCTTC
CATCATGGATAAAGCCAAAGTGGATAACGCTGATATCGCGGCGTACTACGAGCAGCATAA
GAGCGAGTTCACCCAGCCGGAACGCAAAAAGTACAGCGTCATTCAGTTGAAAACCGAAGC
AGATGCCAAGGCAGCGCTGGAGCAACTGAAGAAAGGCACTGATTTTTCCGCGCTGGCTAA
AGAAAAATCCACTGACATCGTTTCCCGTCGCAATGGTGGCGACCTGGGCTGGATGGATGA
TGGCTCCACCGTGGATGAAATCAAACAGGCCGGTCTGAAGCAGAAAGGTCAATTGTCTGA
TGTCATCAAATCCTCGGTAGGTTACCTGATTATCCGTCTGGATGACATTCAGGCGCAGCG
CGTCAAGGCGTTGGATGAAGTGCGTGCCGATTTGGCGGAGAAGGTAAAACGCGAGAAATC
GCTGGATGCGTTCTATTCTCTGCAGCAGAAGATCAGCGAAGCCGCCAGCAATGATAATGA
ATCGCTGGCTTCCGCTGAGAAAGTTGCCAATGCCAAAGCGGTTCAGACCGACTGGTTCAC
CCGTGACAATGTTCCGGCTGCACTGAACTTCCAGCCGGTAACCCAGGCGATTTTCGGTGG
TTCGCTGGTTGGCGAGAATGGCACGCCGGGGAATAACTCGGATGTGATCAGCGTTGAAGG
TGACCGTGCGTTTGTATTGCGCGTGACCGAGCATAAACCGGAGGCGACCCAGCCGCTGGA
GCAGGTGCGTGAGCAGGTGGTTCAGACGCTGAAACGTCAGAAAGCCGAGCAACAGGCCAA
AGTTGAAGCTGAGAAGATTCTGGCTGATCTTCATCAGGGGAAAACCGACAGCATGACAGC
GGCTGGCCTGAGCTTTAGCGTAGCGAAAGAAATGTCCTCGACCGGGCAAACCGATGCGCT
GGCGGAAACTGTGTTTGCGATGCAGCAGCCGAAGAAAGACAAGCCTTCTTACGCGGTGGC
TCAGGATCAGGCCGGCAATGTGGTGCTGATCGCGCTGGACGCAGTGAAGCCGCATGTCTT
GTCGGATGATCAGAAAAAACAGTTTGGCGCCCAGGTGGAACAGAGTTCTGTCGGCGCGCT
GTTTGATACCCTGCTGACGAGCCTGCGTAGTCAGGCGAAGATCAAGTACGGTAGCGCTGC
GCAAGAAGTGCAATAAGCCTCGCAGAATTCTGCAAATTACTGCAACACCCAAAGGCCGCT
TTCGCGGCCTTTTCCACATTTTCAGTTTGCTGTTTGCCGTGTTTTGATGGCTCGGGCATT
GTGACCGTGCTGTCAAACACAAGGAGGAAGCAGCATGAAAAATTCAGGAATCAAAGCGTT
ATGTCTGATTGTGGGGATGAGTTTTGCCGGGGTATCGACGTGGCTTCATGCCTCTCCAGG
CGCAACGACGCCGGATAAAGCCGGTGTCGTTGCGACGAAACCCGCTTCGCCGGAGCAGAA
GCTTGAAAAGGCGACCAGGTCGGCGACAGATGAAGAGGAAGTGAGTATTAACACCGCAAC
GGCGGAACAACTTGCCGCGGCGCTCAATGGGGTGGGACTGAAAAAAGCGCAGGCGATCGT
GTCTTATCGTGAGCAAAATGGGCCGTTTACCCAGATTGAACAACTGCAGGAAGTACCGGG
AATTGGCAATGCGCTGATCGAACGCAACCAGTCTCGCTTGCGCCTGTAAACCGATTCATT
GCCGGGGAACGGCGACGAGAACACGGGTTCCCCATCAGTGGCAAAAAGCGAGTGTGAAAG
GTCAGTACCAGACAAGCATTGGCTTGTCTGGTATCCGGTTACTTTCATTTCAGACCGGTT
TTGTGCTTCAGGGAAGCCATTACGGCCGATGGGTTATGCTGGTATTCCGCCAGCCCTTTT
GCCCGCAGGTGACATGCGGCGCACTGCCCGCACCCGGTTCCTTTAATGCCGTTGTAGCAG
GTGAGCGTATGGTTTTTAACGGTATCAAGCTGTTGATAATAGTCCGCCAGCGCCCAGGTT
TCTGCCTTGTTGAGCCACATCAACGGTGTGACAAAGCGAATGTCTCTTGCCAGACCCAGC
GTTACCGCCTGATTCAACGCCTTGACGAATTCGTCCCGGCAGTCAGGATAACCGGAAAAG
TCGGTTTCGCAGACGCCGGTAATCACGGTGTCCGCTCCCACCTGATAGGCGTAAATCGAG
GCCAGCGTCAGAAAAAGAATATTTCGACCGGGAACAAAGGTACTGGGCAACCCGTCGGCA
TTGGCATCAAATTCGGGGACCGGGATATTGTCACGGGTCAGGCTACTGACCGCAAGTTCG
TTGAGCAAACCGACATTCAGTACCTTGTGCGCTCTGGCTCCCAACGTTTGTGCCAGTTCA
GCGGCGACGTCGATTTCAGCACGGTGGCGTTGCCCGTAATCAAATGTGACGCAATGGACT
TCATCATACTGCTGCAGGGCCTGTATCAGGCAGGTGGTGGAATCCTGGCCACCGCTGAAA
ACTACAACTGCGCTTGTCATTCTCGTTCACCCTCATGCGTGGGAGCCGCCAGGCGGCCGC
TATCCGTCAAACATCTTCTGGTGGTTATGGTACCTGAAATCCCGGCGCAGTTCAGCGTAA
GGGGCGCTCGGCTTTTTGGGATACCATCAGGGAAAACGATACCCTTCAGTCAGTTGCTGA
AGGTAAGGGGTGATATCGCCAATCTGGCTGCGTACCCAATCCTGATTGTAGTAAGTGTCG
AGATAACGCTCGCCGCTGTCGCACAGCAATGTGACGATCGCACCGCGACGCCCTTCCGCC
ACCATCTGCCCGGCCAGTTGCAACATCCCCCAGACATTGGTGCCGGTGGACGGACCAACC
TTACGCCCCAGAATCCGCTCCAGCCAGTAAAGAGTGGCGATACTGGCGGCGTCGGGTACT
TTCATCATGTCATCGATAACGCCGGGGATAAACGAGGGTTCGGCACGCGGGCGGCCAATG
CCTTCGATACGGCTGCCGCATTTCCCGGTGAGCGTGCGATCTTGCTGACGATAGCAGTCG
TAGAACACCGAGTTTTCTGGATCCACCACCACCAGTTGCGTATCCAGACCTTTGTAACGG
ATGTAGCGCCCCAGCGTGGCGGACGTCCCGCCTGTGCCAGCGCTCATCACCAGATAGTCT
GGCACCGGGAACGGTTCGCGCTCCATTTGCCGGTAGATGCTGTCCGCAATGTTGTTATTG
CCGCGCCAGTCGGTGGCGCGTTCGGCGTAAGTGAACTGATCCATGTAGTGGCCGTGCAGT
TCTTTAGCCAGTGCTTCGGAGGCGGCGTAAATTTGGCCGGATTGTTCAACGAAATGGCAA
TTTCCGCCATAGAACGTGATCTGTTCGATTTTTCGTCTGGCTGTACAGGCAGGCATCACG
GCAATAAACGGCAGCCCCAGCAAGCGGGCGAAATAGGCTTCCGACACGGCTGTACTGCCG
GACGAGGCTTCAATAATCGGCGTGCCTTCATTAATCCAGCCGTTGCACAGGCCGTACAGA
AACAGGGAGCGAGCAAGGCGGTGTTTTAGACTGCCGCTCGGATGCGTGCTCTCATCTTTG
AGATAAAAGTAGATGCCGGGGTAGTCCGGCAAGGTCAGGCGGATCAGGTGAGTGTCTGCC
GAACGTTGAAAATCGGCCTCGATCGCGCTGACGGCGTCGCGTACCCAGGTGCTGGTCATG
TGATGTTGTCCTGCTGAATAAGAGTTATGTTTTCAAATTTAGCGTATCGGTTTTCGCAGA
AAAAAAGATTGCCTTTTTGTTTGTAAAAAGGGCTAATGAGAGAAAATTTTTCTCTTTTAT
ATCGCTATGCTGGATAAAACCGATCGTATGTTGCTGTCATTGCTACAGCAGGATTGTACT
CTTTCGTTACAGGCGCTGGCCGAGGCGGTGAACCTGACGTCTACCCCTTGCTGGAAACGG
CTAAAGCGGCTGGAAGACGATGGGTACATCAAGTCTCGCGTCGCTTTGCTGGATAATGAA
AAGCTGGGGCTGGGGCTGACGGCATTTGTGCTGTTGAAAACCCAGCAGCACAACAGCGCC
TGGTATCAGGAGTTTTCCCATTTTGTCTCCGATATGCCCGAGGTACTGGCGTTTTACCGC
ATGGCGGGAGAATACGATTATCTGATGCAGGTTCAGGTAGCGGATATGAAAAGCTACGAC
GCTTTTTACAAACGGCTGGTTAATGGCATACCGGGGTTGGTCGATGTCACGTCCAGTTTC
GCCATGGAGTGCATGAAACAGACAACGGCTTTGCCTCTGCAGGTATAAAATTTATTCGCC
ATACACTTTATGTATAATAATTTGTTTACTACATCATAATTCTGTAGCTAATGGACTGAA
ATCGCGTGAGACTTTTTGTTCAACTAGGATGGTATTTCCGCCGTGAATGGAAGCGTTATC
TGGGGGCGGTAATCCTATTGATTGTGATTGCTATCCTGCAATTGCTGCCGCCCAGACTGG
TTGGCATCATTGTTGATGGTGTAACGCAGCGTCAAATGGCCACGACCACGGTATTATGGT
GGATCGGCGGGATTCTGCTGGTTGCGCTATTGACCTATCTGTTGCGCTATTTCTGGCGCA
TTTGGCTATTTGGCGCAGCCTATCAACTTGCCGTTGAGCTGCGTGAGGATTTCTATCGCC
AATTGAGCCGACAGCATCCTGCTTTTTATCTTCGCCATCGCACCGGAGACCTGATCGCCC
GCGCGACCAATGACGTGGATCGGGTGGTATTTGCCGCCGGGGAAGGGGTGTTGACGCTGG
TGGATTCGCTGGTGATGGGGTGTGCGGTGCTGGTGGTGATGTGTACCCAACTCAGTTGGC
AACTGACGCTAATAGCGCTGGCGCCGATGCCTCTGATGGCGGTGATCATCAAACGCTATG
GGACACAGTTGCATCAGCGTTTCAAAGACGCGCAGGCGGCATTCTCCTCGCTCAATGACC
ATGCTCAGGAGAGCCTCACCAGTATCCGCATGATTAAAGCGTTTGGTCTGGAAGATCACC
AGTCAGGCAGTTTTGCCCGGGTCGCCGCTGATGCCGGTCATAAAAACATGAGAGTGGCGC
GGGTGGATGCGCGTTTCGATCCGACCATTTATATCGCGGTGGCCTTCTCCAACCTGCTGG
CAGTAGGGGGAGGCAGTTGGATGGTGATTAATGGCTCCATGACGTTGGGGTCGTTGACCA
GTTTTGTGATGTACCTTGGCTTGATGATTTGGCCGATGCTGGCGTTGGCCTGGATGTTTA
ATATTGTCGAGCGCGGCAGCGCCGCCTATGGCCGTATCCGCCAGCTCTTGTCTGAGGCTC
CGGTAGTCGTGGATGGTTCTCAGGAGCTGCCTGCCCAGTCGGGAACGTTGGTGGCGGAGA
TTGCCGTCTTCCATTATCCGGGGCATCCGACGTCGGTGCTCAATGATGTCCGTTTTACGC
TGGAACCAGGGAAAACCCTGGGGCTTTGCGGCCCGACCGGCTCGGGCAAGAGCACGCTGC
TGGCATTGCTGCTGCGTTATTTCGACATTGAACAAGGTCAGATAACTTATCATCAGCAGC
CACTACACCAGATTCGACTGGATGAGCTGCGCAGCCGGTTTGCGGTAGTCGGTCAGACGC
CATTCCTGTTTTCAGACTCGGTAGCCAACAATATTGCGCTGGGGCGTCCTGATGCTTCCC
AACAACAGATCGAAGAAGCGGCGCGGCTGGCAAATGTGCATGACGATATTCTCCGCTTGC
CGCAGGGGTACCAGACCGAGGTCGGCGAACGCGGGGTGATGCTGTCTGGCGGCCAGAAAC
AGCGCATCGCTATTGCCCGCGCGCTGTTGCTGGAAGCCGAAGTGCTAGTGCTGGATGATG
CGTTGTCAGCGGTGGATGGCCGCACGGAGTATCAGATTTTGAGCAATTTACGTCAGTGGG
GGCAGAAGCGAACGCTGATCATCAGTGCGCATCGCCTGTCGGCGCTGGTGGATGCTGATG
AAATTCTGGTGTTGCAGCAAGGGCATGTCGCGCAACGCGGCGCTCATGGGCAACTGTCGC
AGCAGGCCGGGTGGTATCGCGATATGTATCGTTATCAACAACTGGAAGCCGCGCTGGATG
ATTCCCCCCATGAGGAGCGACCGAATGAGTAATTCCCGTGCATTATGGCCAACGCTGAAA
CGGTTGCTGGCTTACGGTCTGCCGTGGAAGAAAACGGTAGGGGCCGGGGTTTTGCTACTG
TGGGTGGCGGCGGGAGCGGAAGTAGCGGGGCCGGTGCTGGTCAGCTACTTCATCGATCAT
CTGGTGAGCAAAGGCGAATTTCCGCTGATGGTGGCGGCCGGGCTGGCTGCAGGGTATATC
GTGCTACAGGGGATTGCGGCGCTATTGCACTATATTCAGGCGCTGATGTTCAACCGGGTG
GCGGTCGGCGTCGTGCAACAGTTGCGTATTGATGTGATGGATGCGGCCTTGCGTCAACCG
TTAGCGGTGTTCGATACCCAGCCGGTCGGGCAATTGATCTCCCGCGTGACCAACGATACG
GAAGTGGTTCGGGATCTGTATGTGATGGTGGTGGGCAGCGTGCTGCGCAGCGCCGCGCTG
ATCGGGGCGATGCTGATAGCCATGTTCACCCTGGACTGGCGTATGGCGTTGGTAGCGTTG
ACTATTTTCCCAGCTGTCGCGATTGTCATGGTGATTTATCAGCGCTACAGCACGCCGATT
GTGCGGCGGATGCGCAGCTACCTGGCGGAAATCAACGATGGTTTTAACGAATCCATCAGT
GGCATGAGTGTCATCCAACAGTTCCGTCAGCAGATACGGTTTGGCAAAAAGCTGAGTGAA
GCCAGCTGGGCGCATTATGATACGCGCATGCAGACGCTGCGGCTGGATGGTTTCTTGCTG
CGTCCGCTGTTGAGCCTATTTTCGGCATTGGTGATGTGCGGCCTGCTGCTGCAGTTCGGT
TTCAGTTCGATCGGCTCTGTCGGGGTTGGGGTGTTGTATGCCTTTATCAACTATCTGGGA
CGCCTGAATGAGCCGCTGATTGAACTGACCACCCAGCAGTCGATGTTGCAGCAGGCTGTC
GTAGCGGGAGAGCGTATTTTTGAACTGATGGACGGCGCTCGCCAGCGTTATGGCGACGAT
GTACGTGCGTTGGAGAGTGGGCGTATCGATATCAGTCAGGTGACGTTCTCTTACAATAAA
GGTAAGCCGGTACTGCATGGCATCGAGTTACACGTGCCGGATCGAGGATTTGTCGCATTG
GTTGGGCATACCGGGAGCGGTAAGAGTACGCTGGCAAGTCTGCTGATGGGGTATTACGTG
CCGGATAGCGGGGAAATCCTTCTGGATGATCGTCCGTTGCCGACGTTGTCGCATCAGGTG
CTACGTCAGCATGTGGCAATGGTGCAACAGGACCCGGTAGTGCTGGCCGACTCCATGTAT
GCCAATGTCACGCTGGGGCGCGACATCAGTGAGGAAAACGTCTGGCAGGTGCTGGAAGCG
GTGCAACTGGCGCCACTGGTGCGGGCCATGCCGGAAGGTCTTCATAGCCCTATCGGCGAG
CAGGGCAATAACCTGTCAGTTGGGCAAAAACAGCTGCTGGCGCTGGCCAGAGTGTTGGTG
GTGGCTCCCAGAATTCTGATTCTGGATGAAGCGACCGCCAATATCGATTCCGGCACCGAG
CAGGCTATCCAGCGGGCATTGCGGCTGGTGCGTTCCCATACCACGCTTGTGGTGATCGCG
CATCGCCTGTCAACCATTGTTGAGGCGGACAGCATTCTGGTACTGCACCACGGTAAGACG
GTGGAACAGGGAACACACGAGCAGTTGCTGACCAGGGAAGGGCGTTATTACCAGATGTAC
CAGTTGCAGCAGGCGAGCAGAGAGTTGGCCTTTTCGCAACCGCACGATTCTTCCGAACTG
ATATCTCAGGCACCATGACTGCCAACGCAGTGCAGCGTTTCGCACCATAATTTGGCAGAG
CCCGCCTTGCTGTGCAGTGAGATGCACTGAAACCAAGCGCGATGCACTATTTTTGTGCGT
CGCGCGCTCCTGTTTTTCCTCTTCATTGTCCATACTTCATACAGCCATCTTCCGTTCTGT
CCCTAAAGGGTCGCGTTTTATCGCTTTTGCTTCGGCATAACATTTATGGCACACGATTTG
CTTTAAGTGATGCGTGGACATATTTGAGAGTGACGGGCGCGGGCCTGAACTTACATAGTT
AGGGGGATGAGGATGAAACTGGTTACTGTGGTAATTAAACCGTTCAAGCTGGAAGACGTA
CGTGAAGCATTGTCTTCTGTGGGCATCCAGGGGCTCACCGTCACTGAGGTGAAAGGGTTT
GGGCGCCAGAAGGGGCATGCGGAACTGTATCGTGGCGCGGAGTACAGCGTTAACTTTTTG
CCAAAAGTGAAAATTGATATCGCGATTGCCGACGACCAGTTGGATGAGGTTATCGATGTC
ATCAGTAAAGCCGCCTACACCGGTAAGATTGGCGACGGCAAAATCTTTGTCGCGGAACTG
CAGCGTGTCATTCGTATCCGCACCGGCGAAACTGACGAAGCCGCACTATAACAATTACCT
GATTTAGCCTTATTAAATAGGGATGAAGAAAAAATGAAGAAACTTTCCTTGTCATTAGGT
TTAGGGGCGGCTGCCATGCTTCCGGCATGGGTCATGGCGGACACGCCGGCGCCTGTGGCG
GACAAAGCAGACAATGCGTTCATGATGATTTGTACCGCACTGGTGCTGTTCATGACGATT
CCAGGATTGGCGCTGTTTTACGGCGGCCTGATTCGCAGCAAAAACGTGCTGTCCATGCTG
ACCCAGATTATGGTGGCTTTTGCGCTGGTCTGCATTCTGTGGATAATTTACGGCTACAGC
GTGGCATTTAGCACGGGCAGCCCGTTCTTCGGCAGCCTGACCAATTTCATGCTGAATGGC
ATTGATATCAACTCTGTAAGCGGTACTTTCTACCAGTTTATCCATGTGGCTTATCAGGCG
TCCTTTGCCTGCATTACCGTGGGGCTGGTGATTGGCGCGCTGGGCGAGCGTATTCGTTTT
TCTGCTGTGCTTATTTTCTCCGCACTGTGGTTCACCTTGTCTTATCTGCCGATGACCCAC
ATGGTATGGGGCGGCGGTTATCTGGCGGCGGACGGCGCGCTGGACTTTGCTGGCGGCACT
GTGGTGCATATCAACGCCGCTGTGGCTGGCCTGGTTGGTGCGTTGCTGTTGGGCAAACGT
GTCGGTTTCGGCAAAGAGGCTTTCAAGCCGCATAACCTGCCGATGGTATTCCTGGGCACC
GCTATTCTGTATATCGGTTGGTTTGGTTTCAACGCTGGTTCTGCAGCCGCCGCCAACAAC
ATTGCGGGCTTGGCGTTCCTGACCACCGTGGTAGCGACAGCTGCTGCGATTCTGGCCTGG
GTAGTTGGCGAGTGGGTTACTCGCGGCAAACCGTCTCTGCTGGGTGCCTGTTCTGGTTGT
ATCGCCGGTCTGGTTGCCATTACGCCGGCCGCGGGCACTGTGGGCATTGGTGGCGCGATG
GTTATCGGTTTTGCCGGTGGTTTTGCTGGCCTGTGGGGCGTGACCGTACTGAAAAAATGG
CTGCGCGTCGACGATCCGTGTGATGTATTCGGTGTGCACGGCGTATGCGGCGTCGTAGGA
TGTTTGCTGACCGGCGTGTTCACCGCTGCATCGCTGGGTGGTACCGGTTATGCACAGGGT
GTCACCATGGCTCATCAGGTATGGGTACAGCTGTTCAGCGTGATTGTTGCCATCATATGG
TCCGGTGTTGCCGCTTTCATCTCCTTCAAGGTTGCGGATATTGCTGTTGGTCTGCGCGTT
CCGGAAGAACAAGAGCGTGAAGGTCTGGACGTCAACAGCCACGGCGAAAACGCGTACAAC
CAGTAATTCTGGTTCGGTAACGGATAATAACGGTTACCGTCATGCACCAAACAAAAAAAC
CACCTTAAAAAAGGTGGTTTTTTTTATGCCTGGTTCCGGGGCTACTGACCGTGACGCCGG
ATGACGCCTTCCTGCACGCTGGATGCCACCAGCACCCCTTCACGGGTATAGAACTGGCCG
CGAACAAATCCGCGGGCGCCGAAGGCCGAGGGGCTTTCGACGGAATAAAGCAACCAGTCA
TCCAGTCGGAATGGCCGGTGGAACCACATCGCGTGGTCAATCGTCGCGACTTGCATACCT
CGTTCCAGAAACCCCACGCCATGCGGTTGCAGCGCCGTGAGCAGAAAATGACAATCGGAG
GTGTAGCTGAGCAGATACTGATGGGCTCGCTCATCATCTGGCATGACGCCATTGGCCCGG
CACCATACCTGTCTGACCGGGGGCGCCGCTTCACCTTTCAACGGGTTGTGAAATTTTACC
GGGCGAATCTCGATCGGCCTGTCATTGGTAAAAACCTGGCGCATAACCGGTGGGATCAGA
TGTTCCATACTGCGGGCGATGTCCTGCTCTGACGGCAAATCGTCGGGCGGCGTCACCTGT
GGCATGTCGTTCTGGTGCTCAAAGCCGCTTTCCCGGGTCTGAAAAGAGGCGGTCATGTAA
AAAATCGAACGGCCATTCTGAATGGCGCTGATGCGTCTGGTACTAAAACTGTTGCCGTCC
CGCAATGTCTCCACGTCGTAGATAATCGGTTTCTGGCTGTCGCCGGGGAGCAGGAAGTAG
CTGTGAAACGAGTGAATGAAGCGTTCCGCCGGCACAGTCTGCTTAGCGGCCGACAACGCC
TGACCGACCACCTGACCACCAAATACCTGGCGTAACCCCAGATCCTGACTCTGGCCGCGG
AACAGGCCTTCTTCCAGTTTTTCCAGATTCAATAGGTCGAGAAGATTTTGTAATGCCTGG
CTCATAGCTCTGCCTTCGGGTTAATAGTTCTGCCTTTGGGTTAATCGTGATTACGCGAAT
GGCTCATCGTGTGCTAAAGAACGTTTCCTATCAAATTAAGACATGAAGATATTGGCAGGA
TCAGGGATGTTAAGGTGCTTATACGATAACTATCGGAATTTTCCACCATAATTGTTGTGC
CGGTTGGTTCATACTTCTTAACAGGTGGCGGTTTTTCTGACCGTCATCCTGATAAAATAA
TTAAGGAGAATGACCTATGAGATTATGGCATATCTTTGGTGGTATTACGGTATCGATCGC
GCTCTCTGGGTGTGTGAATAACCATGGTGTTGCTCCTGAAGCGACTGCGCCGACAACGGG
GCAGACTCCGACCCTTTCTCAACCTGTTAGCGGCATGCCCGCTGTGACCGGCACAGTCAA
TATTCGCCAAAAAATCGCGTTGCCGCCGGATTCGGTGCTGACGGTGACCGTATCCGATGC
GTCGATTCCGGATGTACCTTCAAAAGTGATTTCCCAGCGGGTTATCCGCACGGAAGGGCA
GCAGGCGCCATTCCGGTTTGTACTGCCGTATAACCCGGCGGAAATCCGGCCGGATGCTCG
TATCCTGCTTAGCGCCGCCGTCGCCATTAACCATCGGGTGGCATTGATTACCGAACATGT
GATGCCGGTGGTCAGCAATGGGGTGAATAACGCCGATCTGACATTGATACCGATTCCGAC
GGTACCGGTGCCGGCGAAGCCCGGCGGGTTTTTGACGCCGAACGCACCGGCAGCGTCCGA
TGATATTTCAGATTCCTCATCACAATCATATTAGTGTTGTTAATCGCGCTGGCGGTATCT
GCTTACAAGAGATCCTGCACATACCGCCAGCGAAATCTCTCCAGATCGATCTTCCCTTCC
GGATTCAGTATCACGCCTTCAGATTGGAGCGCCGATTTTTGCCGCTGAAAATCCGAACCG
GTAAGCGAAATCTCTCCCTTTCGATTAATCACCCGATACCAAGGGAGCAGGCTGCCAGCG
GGGAGCCCCCGTAGTATACCGCCTACCTGTCGTGCGGCTCGGGCAGAGCCGGCAAGACGT
GCGACATCGCCATAAGTAACGACGCAGCCGTAAGGAATAGCGGCGATAACGTGGATGACA
CGCTGACGAAAGTTGTCCGCTTCGGTAATCATGGTGCGATCCAATATGTTGAAACCGGTA
GAGAATGAACGGTATCAGCAGTATAAAAGCTGGCGATGAGTAAGAAAACAGCGGTTAGTC
GGTGGTAACTTGCAATTGCCCAGTTCATCACCGATAATGCCCTCCGCTCCGCAACTGTGG
GGCTGTCAATGGAGGCCCCGTTGGTTCTCCCGCAACACTACCCTGCGGACCCGGTCAGGT
CCGGAAGGAAGCAGCCGCAGCAGGCGACGTGTGTGCCGGGATGTAGCTGGCGGGGCCTCC
ACCATTTTATCCTTCTTCCGTTAGCTTCAACATTACTCTTAATATTCCCACCTGATACTT
TATCAATAAAAGATACAGCGTTTTTTATACGATAAATTCGGTAAAAAGGTTTCTAATCAG
AAAGGTTCGATTTAATTCTGAGGAGAGTGGCTGAATTAATAAAGGGAAATTTAAGTAATG
TGTGATACTTCTTGTTACAAAGGGATCGTTATTTTTTACAGTTCATAAAAAACAAAGGCC
GACAGAATATCGGCACAGTGTCTTTATGTATTTAAGCTGCTGTTTTTAATGCTTAGCGAA
CGTATCTCCACACAGCAGTCGGTACTTTGTCGTAAAGCTTATTCATCGTCAGCTCTGCCA
GGCGGTGATCTGCAGCTGAATAGAACATTTCAAGCTCATCGTTGGAAAGCTCGTACTTGT
TTTTTTCTATAACACGCTCAAGCGTGTCGATGGTTGTGCATTTACGCAAACGCATTAAAT
AGTCGATTTTTTTCATAGTGACCTTGTTAATTTTCCTGGATTAAAATTAAGTATGAGACA
AATTATTGCTTAAGTTTTTACTACCGTACAGATGCTCTTTTCTGAGAACATTCTGAATAA
TTGTGACTTGGATTTTTGCCATTTCCGCAACTCGGTGTCATTGATACCGTAATTGCTGAA
AAGAATATAAGTGTCGTCCAGATATTTCTCAACCCGTTCACATAGCGCCGCTTCATGCGG
GTATTTTATTTTGTAGGTAACAACAAATGCCGCAATATGCTCGATAAGTTCGTTTAGTTG
AAGGTTGACCGCAGAGGTCGGATCATTCACCCAGCCATGACTGCTGTCACCTAATGTCGC
GATACTTTCGTCGTGCAGATTTTCACACAAGAATCTGAGTTGGGCAATATCATAATGTTG
GGGTGTGTACTCATCCATTTCTATCCCTCCGTAAGCTACGATTCAGTGTCACTTAGGGCC
ACCACCCGGCAAGACCGGTGGTGTGATGAAGTGCAGAAGATAGAATGCCCCTCAGTATGC
CTCAATTTCCCTTAATCTTAAGACGAACAGGGGTAACACGGTGAATGCCATAGAATGACT
CGACGTCACTGTCAACGATCATTCTGAATTCATTATAGCAAAAAAGCCAACGTTTACGGT
GTGGTCGAACCAATTTTATGACGATAGCTGCCATCGGTACGGGCTGCTTCCAGTGAGCCG
TGTTATATTTATCGGCCACTAGAACAAGTATATTTAATTTTTTTCGGCGTTAGCAAGAAT
CACAGTGTTAATTAATTTTTCTGGCTTGTCTTTATTTGTAAAGATTTTGATGGGGTGAAA
AGTTATTTATTTTATCTTTTTGTTTTTAAAGGGGATTGATGAAGGGGTGCTGTAAAGGAA
GGTACGGTGATGAGCACCTTCCGATAATTTTTGAGCAAATAATAATTAGTGCTTTTTCTT
TTTCCTGCCCTGTACCGCGTTGAAACGGGGGTTGCTCTTACAGATGACATAGACACGCCC
GCGTCGTTTGACCACGATACAGTCTTTGTGACGCGTTTTGGCGCTGCGAAGAGAACTTAA
TACCTGCATGGATAATTCCCCAGATTACGATTTCAGAAAACGGCCGAAACGCTGTTGGAA
ACGCGCTGCGCTACCTTCCTTGGCATATTCTTTCTGCTTGCCGGTGTAATAAGGATGGGA
AGCGGAAGAAACGTCGATAGTGACGTAAGGATAGACTTCGCCTTCTTGCTCGTAGGTTCG
ATCGGTTTTGATCGTGGAGCCGATTTTATAAAATACATTCTCACTGGTATCGTGGAATAG
CACAGTGCGGTAGTTGGGATGGATACCCGCTTTCATGATAACCTCATTTGTTATGTTATA
ACATATCTATATTGTGCGCTTTTTTGGCGAGATGATCAACGTTACGATTTGCAGGGAGAT
CGCGGGGCAGCAGAATAGGAAAGTGCGCGTCAGGCTTGCTACCTAAAAAGAAAAAGGCCG
CATAAGCGGCCTTTTAGAAGCAATATAACGCGTTAGTGACTGGTCTGAGAGTGCTCGTGA
TGTGAGTCGTCCGCTTCTTTTTTCTTGCCGAAGCGGCGGCGTACCACCACAAAGAACACC
GGCACGAAGTAGATAGCCAGTACGGTAGCGGTGATCATCCCGCCCATTACACCGGTACCG
ACCGCGTTCTGTGCGCCGGAGCCAGCGCCGGTACTGATTACCAGCGGTACTACGCCTAGA
ATGAACGCCAGCGATGTCATCAGAATGGGGCGCAGACGCATACGCACAGCATCCAACGTC
GCTTCCACCAGACCTTTCCCTTCTTTCTCCATCAAGTCCTTGGCAAACTCGACGATAAGA
ATGGCGTTCTTGGCGGACAAGCCAATGGTTGTCAGCAGACCAACCTTAAAGTAGACATCG
TTTTCCAGTCCGCGCAGGCCGGCGGCCATCACTGCACCAAACACACCCAGCGGTACGACC
AGCATAACGGAGAAGGGGATTGACCAGCTTTCATACAACGCTGCCAGACACAGGAACACC
ACGATGGCGGAGATAATGATCAACGCCGGTGCCTGGTTACCGGCCAGCCGTTCCTGATAG
GACATACCGGTCCAGTCGAATCCGATTCCCGGCGGTAATTGCGCCGCCAGTTCTTCCATT
AGCGCCATAGCTTCACCGGTACTCTTGCCGGGGGCTGCTTCACCCACCAGCTCGACTGCC
GGCAGGCCATTGTAACGTTCCAGACGCGGCGAGCCGTATTCCCAGCGCTCGGAAGCGAAA
GCCGAGAAGGGGACCATCTGGCCGGAAGTGCCGCGGACGTACCATTTCTGGATATCGTTA
GGTAGCATACGGAATTTGGCTTCAGCCTGAACGTATACTTTTTTCACCCTGCCGCGGTCA
ATAAAGTCATTGACGTAGGTTCCCCCCAGTGCGGTGGACAGCGTGGCGTTGATGGTGGCA
ATCGATACCCCGAGTGATTCCGCTTTTTCCTGATCGATCTCAAGCCGGTATTGCGGCATG
TCTTCCATCCCGTTGGGACGAACACGTACCAGCGTATCCGGATGTTGCGCGATCATTCCC
AGCAACTGGTTACGGGCGGCCATCAGCTTATCGTGACCAAGGTTGTTCTGATCGATCAAT
TCAAAGTCAAAACCACTGGCGGTACCCAGCTCGACGATCGCCGGTATATTAAAGGGGATG
ACCATCGCTTCTTTGATTTGCGAGAAGGCACCAAAGGCGCGGCCGATAATGGCGTTGACC
TTGTTGGCTGCGCCTGTTCGTTCATCCCAGTTTTTCAGGCTGGCGAAGGCGATCCCCATG
TTCTGACCACGACCGGCGAAACCGAAGCCGTTAACGGTAAAGACCGAGTTCACGTTGTCT
TTTTCGTGTTGCAGATAGTAATCGTTCACCTGATCAAGCACATTCTGGGTGCTCTCCTGG
GTCGCGCCTACCGGCAACTGTACCATCGTCAACAAGACGCCCTGGTCTTCCTGCGGCAGG
AAGGAGCTTGGCAGGCGGGTAAACATCAGGCCCAGACCGGCCACGACAACCAGATATACC
ACCACATAGCGGCCGGTACTACGCAGGATATTGGCAACGCTGTTGGTATAATGATTGGTG
CTCTTATCGAAAAGACGGTTGAACCAGCCGAAGAAGCCTTTTTTCTCGCCATGGTTGGCG
ATCGGTTTCAGGATGGTTGCACACAGCGCCGGCGTCAGGATCAACGCAACCAGCACCGAC
AGCACCATTGAGGACACGATGGTAACGGAGAACTGGCGGTAGATGGCACCGGTCGAACCG
CCGGAAAACGCCATCGGTACGAATACCGCGGACAGCACCAGCGCTATACCAACCAGCGCG
CCCTGAATCTGCCCCATGGATTTGCGAGTGGCTTCCTTGGGCGATAGCCCCTCTTCCGCC
ATCACGCGTTCCACGTTTTCCACCACGACGATGGCGTCGTCCACCAATAGGCCGATGGCT
AGCACCATGGCGAACATGGTCAGGGTGTTAATTGAATAGCCAAAGGCGGACAGAATGGAG
AATGTCCCCAGCAACACCACCGGCACCGCGATAGTGGGAATCAGCGTGGCGCGGAAGTTC
TGCAGGAACAGATACATCACCACGAACACCAGCACGATGGCTTCAAGCAGGGTTTTCACC
ACCTCGTAAATGGAGATTTGTACGAACGGTGTGGTGTCATACGGATAAACCACTTTCAGC
CCGGCCGGGAAGGTCGACTGCAATTTGGCGATTTCCGCTTTTACCGCTGAAGCGGTATCC
AGCGCGTTAGCGCCGGTGGCAAGCTTAATACCCAGACCGGCAGCCGGACGACCGTTATAG
CGGGCGATGACGCTGTAGCTTTCGCCGCCAAGTTCGATGCGGGCCACGTTATTCAGGCGG
ACCTGTGAACCGTCCGGATTCACTTTGAGCAGAATATTGCCGAACTGCTCCGGCGAATTC
AGCCGGGTTTGCGCAATAATTGACGCATTCAGCTTTTGACCGGGAACCGGCGGCGTGCCG
CCAAGCTGACCGGCGGCGATTTGGTTGTTCTGCACCTGAATCGCCGAGACCACATCGCTG
GTGGTGAGCTGGTAATTGTTCAGTTTGTCCGGATCGAGCCAGATACGCATGGCGTACTGG
GCGCCGAACAACTGGGTATCACCCACCCCGCGTACGCGGCTGATCGGGTCTTTGATGCTG
GCACCGACGAAGTCCGCGATGTCCTGCTGGGTCATGTTGTTATCATCGCTGATAAAACCG
AGCACCATCAGGAAGCTGCTGCTGGACTTCTGCACGCTAACGCCTTGCTGCTGCACTTCC
TGCGGCAGCAACGGCATCGCCAGTTGCAGTTTGTTCTGTACCTGCACCTGCGCAATATCC
GGGTTGGCATCGGCATCGAACGTCAGCGTGATCTGCACGGTGCCTGACGAGTCACTGTTG
GAAGACATATACAGTAACTTGTCGATCCCGTTCATGTTCTGTTCGATTACCTGCGTCACG
GTATCTTGCAGGGTTTTCGCATCAGCGCCCGGGTAGTTTGCGGTAATCTGAACCGCGGGC
GGCGCGATGGTTGGGTACTGCGCTATAGGCAACTTCAGGATTGCCAGTGTCCCGGTGAGC
ATCACCATGATGGCGATGACCCAGGCAAAAATCGGGCGATCTATGAAAAACTTGGCCATG
GATTACCGGCTCCTGTTAAGACTTAGCGGGTTGGGACTGCGGTTGCTGCTGTTGCGCATT
ACCTGCGGCCACTTCCTGCGCTTTTACCTGCATACCCGGTCTGATTTTCTGTAGGCCTGT
CACGATGATACGGTCACCCTGCTTGACGCCCGACGTCACCAGCCATTTGTCGCCGATAGC
CTTGCCGGTGGTGATCGGATGAACTTCCACTTTATCGCCTTCGCCGACCAGCATCACGGT
AGCGTCGCCGCGCGGTGTGCGGCTCACGCCTTGCTGAGGCACCAGAATCGCGTTGGGAGT
GACGCCGGAATCCATTTGCGCGCGGACAAACATCCCCGGCAGCAGGTTGTGATCCGGATT
GGGGAACACGGCGCGCAGCGTGATGGAACCGGTGGTTTCATCCACGGTGACGTCGGAGAA
TTCCAGCGTTCCAGGCTGGCTATAGCGGGTGCCGTTATCCAGCGTCAGCTGGACGTTGGC
CTTGCCGTTGGTCTGTTGCAGGGTGCCGCTTTCCAGTTCCTTTTTCAGACGCAGGAAATC
GTTGGTGGACTGGGTGACGTCCACATAGATCGGATCCAACTGCTGGATCGTGGTCAGCGC
TGTCGTCTGCGCGTTGGACACCAGCGCGCCTTCCGTCACGGTGGATTTACCAACACGACC
GGTAATCGGGGCCGTTACACGGGTATAGTTCAGGCTGATCTGGGCGTTGTCGAGGGTGGC
TTTAGCCGCGGCGACAGCCGCCTCGGTCTGGCGTGCGGTGGCCACAGCCTGATCGTAATC
CTGCTTGCTGACGTAATTAGTGCCGAGCAGCGGTTTGTAGCGGTTGACGGTCAGTCGCGC
GATTTCGGCGTTGGCCTGCGCCTGGACCAGTGCGGCTTTGGCGTTGTTGTATTGAGCCTG
ATACGTGGCCGGATCGATCTGATACAGCGATGTGCCTGCTTTGACGTCGCTGCCTTCTAC
AAAGTTGCGCTTCAGAATAATACCGTTTACCTGAGGGCGTACTTCGGCAATACGATAGGC
GCTTGTGCGTCCCGGCAGCTCGGTGATGATATCCAGAGTTTGTGATTTTATCGTAACGAT
GCCGACTTCCGGTGCGCCTCCCTGATGGGCCCCTTCTTGAGATGCATTGTTGTCACATCC
TGTGAGTACGAGGCCGCCAGAAAATATCAGCATAGCCGCCAGAGGCGTAAGCCTTCTGTT
TTTATTCATAGATAAACCCCAAGTATCCGATTTTTAATTGACCAATGGATCACAAGCTTT
TAAACCCATTGCTGCGATAAATTCAGGCCCGTGCTATGTTACATACATCCGTGAATGTAT
GTAAATCTCGCTTCTCTTGAAAGTCGGCGCTATGGCACGAAAAACCAAACAACAGGCTCA
TGAGACCAAACTCCAGATTATGGGCGCAGCACTGCGCCTGTTTTCCGAGCATGGTGTTTC
TTCAACATCATTGTCCGATATTGCGACTGCCGCCGGCGTGACTCGCGGTGCTATTTACTG
GCACTTTAAAAACAAAGCTGAATTGTTTGATGAGATATGGGCGCGATCAGAAGCCAAAAT
TTCTGATTTCGAAACTGAGTATCAGGCAAAATTCCCTGATGATCCACTGCATGTGCTCAG
AGAGTTGCTGATTTATATATTGAGATTGACTGAGTCAGATATCGAGTGGCGCTCAATGAT
GGAGATCATATTCCATAAATGCGAGTTTGTCGGCGAAATGCTGCCGACATTCAATGGCCG
CAGAGATCTGTATCTTGGCTGTTACGAGAAAATAGAAGCCTCGCTGATGAACTGTATCCG
GCAGGGGATGTTGCCGCTGGACGTGAACCCCCGGCGCGCAGCGGTGGTCATGCGCGCCTA
TCTGTCGGGTATCATGGAAAACTGGCTGTTTATGCCGACAAGCTTCGACCTGAAAAACGA
GACGCCATATCTGGTTGATGTGCTTATCGATATGTTGCGCAGCAGCCCGGCCTTACGCCA
GACCGGTATCTCAGGGGACGGATACGCATAAATACAGCCTGGCATACCTTGTCTTCCGGC
AGACGTGATAAACTGCGCCATCTCTGTAAAACCGATGATGCATCATGAGTCGCTGTTTCG
CCGTTTCTGGTTGGTTTGCCGTTCTTTCCCGCTCTTTTCTTTATGATTCTGTTCGCCGTA
GCCTGCCGTATGTCTGGGCGTTTATGCTCGGGTTGACGCCGCTGTGGCCGGCGCTTGCCG
CCGGTAGCGATTTGCCGACCCGGACTGAGATCCAAAATCGGCTTGATACCCTCAACAAAC
AAAAAAGCCTGACCTCGGTAGACAAACTGACGCAGCAGGATCTGACCCAAACGCTGGATG
TGCTGGACTCTATCGATCGCGTCCGGCAGGAAACCAGCCAACTGAAGCAGCAGGCGGCGC
AGGCGCCGGCCAAACTGAAGCAGGTGAATGAAGATCTGGTGTCACTGGGGGGCGCTGCGC
CGGTGTCTCAGCCATCGCTGGACTCGCTGTCGCTAAAACAGCTGGAAGCCCGCCTGAATG
AAACGCTGGATGATTTACAGTCCGCCCAGGAAAACCTGTCCACCTACAATAGCCAACTGA
TTTCGTTGCAGACCCAGCCGGAGCGGGTGCAGAGCGCGTTATATGCCGCCTCGCAACGTA
GCCAGCAACTGCGCACCCAACTCAGTGGGCTTGACCCATCGCAGGAGCCGCTGCGGCCGA
GCCAGCAGGTTCTGCTACAGGTGGAGCAGGCGCTGGTCGGGCTGCAAATGGAGCAGCAGC
GCAAAAGCCTGGAAGTGAACACCACCATGCAGGATCTGTTGCAGAAGCAGCGGGATTACA
CCGCCGCGCAGATCGGCCAACTGGAACACATGGTGCAGATGTTGCAAGGCGTGATCAACA
ACAAACGCCTCAACCTGTCGGAGAAAACCGCCAAGGAAGCGCAGAATTCGGATGAGTTAC
AGCGCATTCAGGAGAACCCGCTGGTCAAAACGGAGATGGAGACCAACCGTCAGCTCAGCC
AGCGCCTGATCAAAGCGACCGAAGCCGGCAATACGCTGGTTCAGGAGAGCATTCAGGTAA
AAAACTGGCTTGATCGGGCCACGCAGTCGGAACGCAACCTGAAAGAACAGATTACGGTGC
TGAAAGGCAGCCTGTTGCTGTCGCGCATTCTTTATCAACAACAGCAAAACCTGCCATCGG
CCGATGCGATGGGCAATATCAGCACCCAAATCGCCGATCTGCGTCTGGAACAGTTTGATA
TCAACCAGCAACGCGATGTGTTGTTCCGTGGCGATGAATATATCCAGCAACTGGTCGTTC
ACAGCAGCAATGCCACGGTGGATGCCGAAGTCACCGATGCGCTGGAGCAGATTCTGGACA
TGCGCCGCGAACTGCTCGACCAGCTCAATAAGCAGCTTGGCAATCAACTGATGCTGGCGA
TCAACCTGCAAATCAGCCGCCAGCAACTGATGAGCGTAAATGACTCGCTGCAACGTACGT
TGACCCAGCAAATCTTTTGGGTCAGCAGTAATAAGCCGATGGACTGGAACTGGCTGAAGG
ATCTGCCATCGACACTGAAACAGCAGATAAAAAACCTGCGCTTCAACCTGAAAGGCGCAC
AGCTGGGCCAGGGGATCATGGATTCTCTGTTGCTGACCATCCCGGCGCTGATCATGGTTG
GCCTGCTGCTGTGGCGGCGAAAAAGCATCGATTCCTATATGAGCAAGCTGGCGGACGATG
TGGGGCAACTCAAGCGCGACAGCCAGTTGCATACGCCGAAAGCCATTCTGCTGTTGATTT
TGCGTACCTTACCGGGCGTGCTGGTGATTTTGTCGCTGGGGCTATGGCTGAAGCGGACTG
ATAGCCAGATCAGCAGCTTCGCCTGGCTGCTTAGCGAAAATCTGGCGTTGTTCTGGATGG
TGTTCGCCACCGCCTGGTTCAGTCTCAAGCCGGGCAGCCTGAGCGAGCGACACTTCAATA
TTCCAGCGTCCCGTTGCGCGCATTACCGGCGTCAGACGTTGCGACTCGGCGGCGCGCTGT
TACCGCTGATGTTTTGGGCGGTGGTGGGAGAGAAAACACCGTTGTATCTGGTGGACGACG
CCATCGGGCAGATCATTATCGTCTGTAATCTGCTGTTGCTGACTATTCTGGTGTTCCCGG
TATGCCGCGACTGCTGGCGGGAAAAGGAACGCCATACGGTGCAGTTGATCGTGGTGACCA
TGATGGCCGCCATGCCGCTGTTTCTGATTGGACTGATGCTGAACGGCTTTTTCTATACCA
CGCTGCGACTGGCCAGCCGCTGGGTTGACAGCCTGTATCTGTTGATCGTCTGGAATATCG
TCTACTTCGCCACTATTCGTGGCTTAAGCGTCGCTGCCCGCCGTCTGGCGTATCGCCGCG
CAGTGGCGCGACGCCAGAATCTGGTCAAGGAAGGGGCGGAAGGCAGCGAACCGGTGCCGG
AAGCGCCGCTGGCGCTGGAACAGATCAGCCAGCAATCTTTGCGTCTGACGACCATGGTGC
TGTTTCTGGCGTTCTCCGGCGCGTTTTACTGGATCTGGGCCGATCTGGTGACCGTGTTTT
CCTATCTGGACAGCATCACGCTGTGGCATTACAGCACGACCAGCGCCAGCGGCACCGTAT
TGCAACCGGTGACGCTGGGCAACCTGTTGGTGGCGATGGTGATTGGCGGTGTGGCTTATG
TGATGACCCGCAACCTGCCCGGTTTGCTGGAGGTGCTGGTATTGTCGCGTTTGCAGTTGC
GGCAAGGCACCTCTTATGCCATCACCACCGTGCTGACCTATCTGATTACCGCCGTCGGCA
CGGTCACGTCGCTCAGTTCGCTCGGGGTTTCCTGGGATAAACTGCAGTGGCTGGTGGCGG
CATTATCGGTAGGGCTGGGATTTGGCTTACAGGAAATCTTCGCTAACTTCGTGTCGGGTC
TGATTATCCTGTTCGAACGGCCGGTGCGTATTGGCGATACCATCACCATCGGCGCCTTCT
CCGGTTCGGTGAGCAAGATCCGTATCCGCGCCACCACCATTACCGATTTTGACCGCAAGG
AAGTGATCATTCCCAACAAGGCGTTTGTCACCGAACGTCTGATCAACTGGTCGTTGTCAG
ACACCATCACACGTGTGTTGATCCGTATCGGCGTCGCCTACGGCTCCGATCTGGACAAGG
TGAAAGAGGTGTTGCTGCAGGCGGCGCGTGATAACCCTCGCGTGATGACCGATCCGGAAC
CACAGGTGTTTTTCCTGTCGTTCGGCGCAAGCTCGCTGGATCACGAACTGCGCCTGTACG
TGCGTGAACTGCGGGATCGCAGTTACACCGTCGATGAACTGAACCGCACCATCGATCGTC
TGTGCCGCGAAAACAATATCAATATCGCCTTCAACCAGCTGGAGGTCTACCTGCACAACG
CGCAAGGCAAAGAGGTGCAGGAAGTGTCCCGCGAGCTGACTCAGCCGCCGATGTGATGGA
AACCCGCTAAATAATGTGACGGGGAATATGCGCCGGGGCGGGAACGCCTGCTCCGGCGTC
AGGCAGGTGTCTGGTGGGGCGGGGCGTCGGCCTTCGACTGATCGTCGGTCTTCGACTGAT
AGTCCCGGCGTATGATTTCCAGCGCCGCCAGCACCACGTTCGGTGCTATCTGATTGTCTT
CCAACAGCATGATGAGATCGACCGCCAGTTTGACTTCTGGCGTTTCATTTTCCAGCGACA
TGATTTTTCTACCTCACTCCGATCCTGTTCTGTTTTTTCTAAAACATAGCAGAGAATGGT
GAACGAGGGTCACGAAAGGTCAAAATCCCTGTTCCTGGCGTTCAATCTGACGCTCCAGCC
GCGACAGCGCCTGACGGCAACGGGCCAGCCGGCCTTCCAGCGCCGCCAGCTCACGTTGCA
GACGCTGCTGTTCACTGAGTTGGCTCTGGGTCGCCAGCAGGCTTTCCCGATCCTGAATCA
TCGCCAGCAGACGACGCTCATAACCCTGATATTCCGCCAGTTTCTGGTACCGGTCCTGTG
GTGCCGGCGTTGCGGGTTCTTGTGCCCGCAACGGTTGGGTCGCCAGCTCCCGCTGCAGCG
CCGTCATTTGCGTCAGCAATTTTTCCGCCATGAACGCCACCCGATCCAGGCGTTGCTCCT
GTACATATTGTTGCAGGTGCTGATAGTTATGACGGATCTCGTCGAGATAATCGCCCAGTC
GAGTGCCGTAACAACTGAATAGCTGGCGATCAAAACGCGAGCGGGGCGCCTGTCGCGCGG
CAATTGGCTCGACATCTCGCGCCAGCGTATCAATCTGGCGCGCCAGCACGGCCAGCAGTG
CCTGTGTTTCCATGGCGTTTCCTCCGTCGGTCGACCGCGATATCCGTAAGCCGCGGTATG
TGGGATCACGGGCCGGTTCAGTGTGTGCTGAACGCCGGTTTGCCGCTGTGGAATTTGAAA
TCGTTATCTGGGCTGGTAATCAGCTGCGCTTCCGTTTGCGCAAAAAAGGCGACGCGCGCG
GTAATATCCTTACCGGCAATCTGTTCCGCCAGCGCCAGATAATCCTGATAGTGGCGAGCT
TCGGAACGCAACAGTGAAATGTAGAACTTGCCCACGTCTTCTTCCAGATGCGGCGCCAGT
CTGGCGAAGCGCTCGCAGGAGCGCGCTTCGATAAAGGCGCCAATGATCAGTTTATCCACC
AGCGCATCCGGCTCATGCGTTTTCATGTATTGTGTCATGCCGCGGGCGTAGCGGCTGGCG
GCCACGCTCTGGTAGGGAATGCCTTTTTGCTCCATGACTTCCAGCACCTGATAGAAATGG
TGCAGCTCTTCGCGGATCAGCATCACCATTTTATCGATCATATCCTGACTGTAATTGCAG
CCGTCGCGGGCGCTGATCTGTCGGGAAATCAATCCACCCGTTTTCAATGTCTGCATGTCG
CCCATCCGGCTGTAGGCAAAATGCTCATACGGGGCAATCCAGTCCTGCAATTGATGCCGG
CTCGTCTGATCCACCGCATAGCGGCGAATCAGAAACAGCGCGTTTCGGGCGGCTTTCAGT
TCGCACAGTAGATGATCGCGCAGCAATATGGGCAGATTTTCCGGTTTGCGTGCTTCATCG
AGCCACTCATCTGGCGTCGTGGCGGCCAGGAAGGCATGGATCGGGTCGAGGATGGAATGA
TCAAACATGTACGGCGGACGGATTGAGTTAACGTGGCGGTATGATACAACGATTCCTGTG
GATTGCGATCGGGTCTGCGGGTTCGGATAACCTATCTGGAAATGAAAGCGCGTGTGGAAA
CGGAATGGGGGCAAGATGTATCGAGTGGTGCTGATAACCATAGGGTGGCTGGCGGTGGTG
CTGGCGGCGCTGGGCGTGGTATTGCCGTTGTTGCCGACCACGCCGTTTCTGCTGTTGGCA
GCCTGGTGTTTTGCCCGCTCATCGCCGCGCTTCCATTACTGGCTGCTGTATCGCTCCTGG
TTTGGCGGTTATTTGCGCCACTGGCAGCAGCATCGTGCGCTGCCGCCGGGCGTCAAGACC
AAAGCGGTACTGGTGATTATCGCTACGTTTGCCTTGTCATTGTGGCTGGTGGACATTAAC
TGGGTCAGGGGCCTGCTGTTGCTGATTCTGGTCGCGCTACTCACCTTTATGCTGCGTTTG
CCGGTTATTGATCCGAAGCAATAGCCTGCGATAAAAACGCGCAGATCTGCGCGGGCCGGT
TGCATTTGCCGGTCAGTTTGACTAGATTTGAGCGTTTTCGTGCGCGAGCCGCCACCGTAT
TTTTTATCGCCAACGCCTGCGGGCGGCATAGCGACACTGTGGCGGTGTTCAGTGAATATA
AGGTTTTATCAGGCACAACATTATGACCGCAACTCAGCAGCCAGAATTGATTAAAAACAG
TATCAAAAGTATTCCGGATTACCCCAAGCCGGGCATACTGTTTCGTGATGTGACCAGCCT
GCTGGAGAATCCGCAGGCCTATTCGGCGAGCATCGACATGCTGGTTAAACGCTATCAGGA
CGCCGGCATTACCAAAGTTGTCGGTACCGAAGCGCGTGGTTTTCTGTTTGGCGCGCCGGT
GGCGCTGGCGTTGGGCGTCGGATTTGTTCCGGTGCGCAAGCCGGGTAAACTGCCGCGCGC
GACGCTGAGCGAAAGCTATGAACTGGAATACGGCAGCGATACGCTGGAGATTCACGCCGA
TTCCATTACCGCCAGCGACAAAGTACTGGTGGTGGACGATCTGCTGGCGACCGGCGGCAC
GATCGAGGCGACCGTCAAACTGATTCGTCGTCTCGGCGGTCAGGTGTCCGACGCCGCTTT
TATTATCAATCTCTTTGACCTGGGTGGACAGCAGCGGCTCGAAAACATGGGCATCGCCTG
CTACAGCCTGGTCGATTTCCCCGGCCATTGATGACGGCAGTCTCGCCGATGGCGGCGAGA
CTGTGTTAGCATCACCTCCTCAATAACTCAACTGCTGCGGTATTGATGAGCTATCAGGTT
CTTGCCCGTAAGTGGCGTCCCCAAACCTTTGCTGATGTGGTAGGACAGGAACATGTCCTG
ACGGCGTTAGCCAATGGTCTTTCGTTAGGCCGTATCCATCATGCCTACCTGTTTTCCGGT
ACCCGGGGCGTAGGCAAGACGACTATCGCCCGTTTACTGGCGAAAGGGCTGAATTGCGAA
ACCGGGATCACGGCCACGCCCTGCGGCCAGTGCGATACCTGTCGGGAAATCGAACAGGGG
CGATTCGTCGATCTGATCGAGATTGACGCGGCGTCCCGCACCAAAGTGGAAGATACCCGC
GATCTGCTGGACAACGTCCAATACGCTCCGGCCCGCGGTCGCTTCAAGGTTTACCTGATC
GACGAAGTGCACATGCTCTCCCGCCACAGCTTCAATGCGTTGCTGAAAACGCTGGAAGAG
CCGCCGCCGCATGTGAAATTCCTGCTGGCGACCACCGATCCGCAAAAGCTGCCGGTGACT
ATTCTGTCCCGCTGTTTGCAGTTTCATCTCAAAGCGCTTGATGCCGAGCAGATTCGTCAG
CATCTGCAACAGGTGCTGGAGCAGGAACAACTGGTCTCTGAACCGCGCGCGCTGCAATTG
CTGGCCCGAGCCGCCGATGGCAGCCTGCGCGACGCGCTGAGCCTGACCGATCAGGCGATC
GCTATGGGGCAAGGGCAGGTCACCGCCGCCGCCGTCAGCCAGATGCTGGGCACATTGGAT
GATGAACAGCCGCTGGCGCTGATTGAAGCACTGGTGAAAGGCGATGGCGCCGGGGTTATG
GCGCTGATGGGGCAAGCGGCGTCGCGCGGCGTTGACTGGGAAGCACTGCTGGTGGAAACC
CTGACGCTGCTGCACCGCATTGCCATGCTGCAGTTGCTGCCTTCTGCGCTGGGTGACGAA
TACAATCAGGTCGCGCCCCGGCTGCGTGATCTGGCACGCGTGATCCCACCCGCCGAGGTG
CAGCTTTATTATCAGACGCTGTTGGTGGGGCGCAAGGAGTTGCCGTACGCGCCGGATCGC
CGGATGGGCGTGGAAATGACCCTGTTGCGTGCGCTGGCGTTTCATCCCAGCCAGACGATT
GCCGAACCGGTTCCGGTCAGCGCGCCATCTGCGGCGGGCGTGCCGTTACCCGCTGAACCA
ACGCGTATGCCGCCATCGGTCAGACCCGGCGCGGTGACCGCCGCATCCGGCGATGACGCG
GCGGTCAGGCAGGTTCCGGCAACGGGCAGCGAACCGCCGTCGGCACCAGCCCCAGCCCCG
GACAGCAATTTGCCGGATGCGACCGCGCAGTTGCTGCAGGCGCGCAGCCAGTTGCTGAAC
CGACAGGGAAATACCCCAACAAAAAAGGCTGAACCGGCGGCGTCAGGAAAAACGCGGCCG
GTAAACTCGGCGCTGGAGCGGTTGGCTTCGGTGACCGAGCGTGGTCAGCAGCAAATGGCG
GCCAAAGCCGTGGCGCAGGAAGAGCAGAAAAAGCAAGAGGCTTATCGCTGGCGCGCGCAG
AAGAAGGCCGAGCCGGTTGAAACGGCGCCGGTGACCACGCCCAAAGCGCTGCGCTCGGCG
CTGGAATATGAAAAAACGCCGGAACTGGCGGCGCGGCTGGCGGTGGAAGCCATCGAACGC
GATGCCTGGGCGGCGGAAATCGATCGTCTGACGCTGCCTAAGCTGGTACAACAGCTGGCG
CTTAATGCGTTTAAAGCGATGCCGGAAGAGGGGGTAATTCACCTGCACCTGCGCTCTTCC
CAGCGCCATCTGAATTCGGCGGCGGCGCAGAAAACGCTGTCGGAGGCGCTGGCGACGCAC
TATGAGCGCCCGATCAGTCTGATGATCACCGAAGACGATACGCCGGCGGTTCGTACGCCG
CTGGAGTGGCGCCAGGTCATTTATGAAGAGAAGCTGGCGCAGGCGCGCCAGTCCATCATG
GCTGATAATAATATTCAAACGCTACGGCGTTTCTTCGATGCGGAACTGGACGAAGAGAGT
ATCCGCCCCGTTTAACCCCGCTGCCCACCGGCAGCCCGAAGTGGTAGAGAGAACGATATG
TTTGGTAAAGGCGGTTTAGGCAATCTGATGAAGCAAGCTCAGCAGATGCAGGAAAAAATG
CAAAAGGCGCAGGAAGAGATTGCCAGTCTGGAAGTGACCGGGGAATCGGGCGCCGGGCTG
GTGAAGGTGACCATTAATGGCGCTCACAACTGCCGTCGTGTTGAAATCGACCCCAGTCTG
ATGGAAGACGACAAAGAGATGCTGGAAGACCTGATCGCGGCGGCCTTCAATGATGCGGCG
CGTCGTATCGCTGAAGTCCAGCAGGAAAAAATGGCGTCGGTTTCCAGCGGTATTCCGCTG
CCGCCCGGCTTCAAGATGCCGTTCTGATGCAAACCAGCCCGCTTCTTGAGTCGCTGATGG
AGGCGCTGCGCTGTTTACCCGGCGTGGGGCCAAAATCGGCGCAGCGCATGGCATTCCATC
TGTTGCAGCGCGATCGCAGCGGTGGTATGCGTCTGGCGCAGGCGCTGACCCGTGCTATGT
CGGAGATCGGTCACTGCGCTGACTGCCGGACCTTTACCGAGCAGGATATCTGCACTATCT
GCGCTAATCCGCGCCGTCAGCAGAACGGCCAGATTTGTGTGGTGGAAAGTCCGGCGGATA
TTCACGCCATCGAGCAGACCGGGCAGTTCGCCGGCCGCTACTTTGTGTTGATGGGGCACC
TGTCGCCGCTGGATGGCATCGGTCCCGGCGATATCGGGCTGGATAGGCTGGAAGAGCGTC
TGGCGACGGAAACCATCAGTGAAGTGATTCTGGCGACCAACCCTACGGTGGAAGGGGATG
CAACGGCCAATTACATCGCCGAGCTGTGCGCCGAACACGGGATCATGGCCAGCCGCATCG
CTCACGGCGTGCCGGTGGGCGGCGAGCTGGAGATGGTGGACGGTACCACGCTGTCTCATT
CTCTGGCCGGGCGGCACCCGATCCGGTTCTGATTTCTGCGGCCGCCGACAGGCGGCCGAC
ATGGCACTGATATCCGTTAGTGTGATCAATCGTGTGACCAATTGCCGTTTCCCCCCTTGA
AACCCCATCGGTTTATCCCCATTTGTTGCTTATCCTCCGTTGAATCAGCCTGAATAAATA
CGTATTGAGGGAAGTAATAATGAGTATGAAAGGCCAAGAGACCCGCGGCTTCCAGTCAGA
AGTGAAGCAACTGTTGCACCTGATGATCCATTCGCTGTATTCCAATAAAGAAGTGTTCCT
GCGCGAATTGATCTCCAACGCATCCGATGCGGCGGATAAATTGCGCTTCCGCGCGCTGTC
TGCGCCGGATCTGTATGAAGGCGACGGTGAGTTACGTGTTCGGGTATCGATCGATAAAGA
ACAGCGAACGCTGACCATTAGCGATAACGGCATCGGCATGAGCCGCGATGACGTGATTGA
CAACCTGGGGACCATTGCCAAATCCGGCACCAAGGCGTTTCTGGAGTCTCTCGGTTCCGA
TCAGGCTAAAGACAGCCAGTTGATCGGTCAGTTTGGGGTCGGTTTCTACTCCGCGTTTAT
CGTTGCCGATAAGGTGACGGTGAAAACCCGCGTGGCGGGCGCCAGCGCCGATCAGGGCGT
GTTCTGGGAATCCGCCGGTGAAGGTGAATACACCATCGCCGACATCGCCAGAGCGGAGCG
CGGTACTGAAATCACTCTGCACCTGCGCGAAGGCGAAGATGAATTCCTCGACAACTGGCG
CGTGCGCTCGGTGATCAGCAAGTATTCCGATCACATCGCGTTGCCGGTGGAAATTGAATC
CCGCACTGAAAGCGAGGAAGAGGGCGGGGAAGAGACCGTCACCTGGGAGAAGATCAACAA
AGCTCAGGCGTTGTGGACCCGCAGCAAGTCTGACATCAGCGATGACGAGTACCACGAGTT
CTACAAGCACATCGCCCATGACTTTACCGAGCCGTTGAGCTGGAGCCACAACCGGGTGGA
GGGGAAGCAGGAATATACCAGCCTGCTGTACATTCCCTCTCAGGCACCGTGGGACATGTG
GAACCGCGATCACAAACATGGTCTGAAACTGTATGTGCAGCGCGTGTTCATTATGGACGA
TGCCGAACAGTTCATGCCGAACTACCTGCGTTTTGTGCGCGGTCTGATCGACTCAAACGA
CCTGCCGCTCAACGTATCCCGCGAAATTCTGCAGGACAACCGTGTGACGCAGAGCCTGCG
TACCGCGCTGACCAAGCGTGTGCTGCAGATGCTGGAAAAACTGGCCAAAGACGACAGCGA
AAAATACCAGACCTTCTGGCGTCAGTTCGGCCTGGTGCTGAAAGAAGGCCCGGCGGAAGA
TAGCGGCAACCGCGAAACCATCGCTAAGCTGCTGCGCTTCGCCACCACCCATAACGACAG
CGATGATCAAAGCGTGTCGCTGGATGACTACATCAGCCGCATGGTGGAAGGTCAGGATAA
GATCTATTACATCACCGCCGACAGCTACGCCGCCGCCAAGAGCAGCCCGCATCTGGAGCT
GTTCCGCAAGAAAGGCATCGAAGTGCTGCTGCTTTCCGAGCGTATTGATGAATGGATGAT
GAGCTACCTGACCGAATTTGACGGTAAGTCCTTCCAGTCGGTCAGCAAGGCCGACGAGTC
GCTGGACAAACTGGCGGATGAGGCGGACGAGTCGCAGAAGGAAGCGGAAAAGGCGCTGGA
GCCGTTTGTCGATCGTGTCAAGACGCTGCTGGGCGAGCGGGTGAAAGAGGTCCGCCTGAC
GCACCGCCTGACCGACACGCCGGCGATCGTCACCACTGACGCCAACGACATGAGCACCCA
GATGGCGAAGCTGTTCGCCGCTGCGGGCCAGCAGGCGCCGGAAGTGAAGTACATTTTCGA
ACTGAACCCGGAACATGCGCTGGTGAAACGCACTGCCGACACACAAGATGACGCGCAGTT
CGGCGAGTGGGTGGAACTGCTGTTGGAGCAGGCGCTGTTTGCCGAACGCGGCACGCTGGA
AGACCCTAACCAGTTTATTCGTCGAATGAACCAATTACTGACCGCGTGATTCGTATTCCG
GCGACAGTGATGTAACGCCCCGGCTGGCCGGGGCGTTTTTCTCTGCTTACCGGCCCAATT
TCCTGCCCGTCGATTCGTCGTCTACACTCTCAGAACCGGCTGAAAAGTCATACGCCATCA
CAGATTTCAGTGGTACCGCGCCCGCTGAACCGAGTCCGTTCCTTGAGGAAGCGCCTCCGG
AATGGTATGGTTCAGCGTTTTTCAAATTTTTTTTAAAAAAACTACATAGCAAGGGGAATT
ACGCAATGCGTATTATTCTGCTGGGCGCTCCGGGCGCAGGCAAAGGTACTCAGGCTCAGT
TCATCATGGAGAAGTATGGCATTCCGCAAATTTCCACCGGCGATATGCTGCGTGCGGCGG
TAAAAGCCGGTAGTGAACTGGGCAAGCAGGCAAAAGAAATCATGGATGCGGGTAAACTGG
TGACAGACGAACTGGTGATTGCCCTGGTCAAAGAGCGTATCGCACAAGATGACTGCCGCA
ATGGTTTCCTGCTGGATGGTTTCCCGCGTACCATTCCTCAGGCTGACGCGATGAAAGAAG
CCGACATTAGCGTTGATCACGTGATTGAGTTCGACGTGCCTGATGAGCTGATCGTCGAGC
GCATCATCGGCCGTCGCGTGCATGCGGCGTCCGGTCGCGTGTACCACGTGAAGTTCAATC
CGCCCAAAGTGGAAGGCAAAGATGACGCGACCGGTGAAGATCTGACCATCCGTAAAGATG
ATCAGGAAGACACCGTACGTAAACGTCTGGTGGAATACCATCAGCAGACCGCGCCGCTGG
TGAATTACTATCAGCAGGAAGCTGCGGCCAACAACCACACCCGTTACCACAAGATTGACG
GCACCCGTCCGGTCAGCGACGTCAGCGCAGAGCTGGCCCGTATCCTCGGCTGATTCCGTT
TTTCGAATGCGCCATCATGGCTGATGGCGCTTCTTCCCGCACTCTCCCGCTGTTTTCTCC
TGTTTTATTGCTCCCGACAATTGCTGGTATCGGCCTTAACCACGCTGTCAGCCGGTTTTT
CACGGCGGTGTTTCCGCTACAATGACACTCCGTTCCCGTTCAAACGATGATGCCGAAGCG
GCAGCAGAGGAAAACGTTGATGAAAAAAGAAAAACGCGGTGTGTTGATGGTGAATCTGGG
CACGCCGGATGCACCGACGCCGCAGGCGGTAAAACGTTATCTGGCTGAATTTCTGAGTGA
TAAACGCGTCGTGGATCTGAACCGGCTGCTGTGGTGCGCCATTCTGCGCGGCATTATTCT
GCCGATCCGTTCTCCGCGGGTGGCGAAACTTTACCAGTCGGTGTGGATGGAGGCGGGTTC
GCCGCTGCTGGTTTACAGCCGCCGACAGCATCAGGCGCTGGCGGCGAGTCTGCCGGATAT
GCCGGTGGAGCTGGGCATGAGCTATGGTTCGCCGAGTCTGCAGTCTGCGCTGGATGCGCT
GCTGGCGCAGGGTGTCACCGAGGTGACGGTGCTGCCGATGTACCCGCAGTACTCCTGTTC
CACCACCGCCGCCGTGTGGGATGGTGTGGCGAGGTTGCTGAGTACCCGGCGTCAGGTGCC
GGGCATCCGTTTTATCCGTGATTATGCTGAGCACCCGGCGTATATCGCGGCGCTGAAGCA
CCGCGTCGAACAGTCATTTGCGGAGTATGGCGTGCCGGATAAACTGGTTATTTCATTCCA
CGGTATTCCGCAGCGTTATGCTGATGAAGGCGATGATTATCCTGTACGCTGTGCCGCGAC
GGCTCAGGCGCTGACTGCCGCGCTTGGCTTGCCGCCGGAACAGGTAATGATGACCTTCCA
GTCCCGCTTCGGCCGTGAAGCCTGGTTGACGCCTTACACCGATGAAACCATGCAGGCGTT
GCCGAAGCAGGGGGTGAAACGGGTTCAGGTCATCTGCCCCGGTTTCGCTGCCGACTGTCT
GGAAACGCTGGAAGAGATTAAAGAACAGAACCGCGAAATGTTCCTGCATGCCGGCGGGGA
GTCTTTCCAGTATATCCCAGCGCTGAACGACGACCCACTACACATTGCGTTGCTGGCGCA
ACTGGTGAATACGCCGTCGGCGTAAGGCAAGTCATTGATATACGGTACGTGACGTCAGGC
GCCAGCGGCGCCTGACGAGGGACGGTTTAGAGCGGGCATGCCTTGGCGGCGACCATCTCG
TCGACGTTCAGCATGGTGATCATGGTTTCGGCGATTTCCCGCTCGCCCATTACCACGTGA
TCGGCGCCGTGATCGGTGATGTAAGCCACTTCATCGTCATAGTGAGCCCGGGCGATGATT
TTCAGATCCGGGCGACGCGCTCTCGCCGCCGCCACGATTTCCCCGGCTTCGTAGCCGTTG
GGAATGGTCAGCAACAGCCAACTGGCGCAGTCAAGACGGGCGATGTCCATAATATCGGGC
CGCGTGGCGTTGCCGAGCACGGTTTTGATGCCTTGTTCCCGCAGTGCATCGACGCGCGCG
CGCGAGGTTTCAATCACCACCATCGGTACGCCAGCCTGATACAACCGGGCGCCGATCAGG
CTGCCTACGCGTCCATAACCTACCAGTAACGCATGATTGCACAGGTCAACCGGGATCTGT
TTTTCCTCTTCGATCGCCTCTTCGACGATCTGCTCTTCAATGGTTTCGTGCTTGGCCAGA
TAGCGCTCCAGCAGGGCGAACAGCAGCGGATTGAGCATGATCGACAGAATCGCGCCGGCC
AGCACCAGATTGCGGCCGTTTTCCGACAGCATGCCAAGCGAAATGCCGAGGCCAGCCAGA
ATAAAGGCGAACTCGCCAATTTGCGCCAGACTGACGGAAATGGTCAACGCCGTGCGTTTG
GAATGCCCGAACAGGTGCACAAGCAGAAAGGCGGCCATCGACTTGCCAATCACGATAATC
AGCAACGTACCCAACACCGCCAGCGGTTCGCTCACCAGGATCATCGGGTCGAACAGCATG
CCGACGGAAACGAAGAACAGCACCGCGAACGCATCGCGCAGCGGCAGGGTGTCGTGTGCG
GCGCGCTGGCTTAACTCGGATTCGTTCAGCACCACGCCGGCGAAAAATGCGCCCAGCGCA
AACGAGACGCCAAACAGTTTGACCGCACCGAACGCGATGCCGAGCGCCATTGCCAGCACT
GCCAGCGTAAATAGCTCACGCGAGCCGGTGCTGGCGCTTTTCGCTAATACCCACGGCACC
ACGCGTCGGCCTACCACCACCATCAGCGTAATGAACGCTATCACTTTGCTAAGGGTAATC
GCCAGATCTTGCAGCAGTTTACTGGTATTGGTGGTATCGGTTTTCAGCATGTCGGCGAAG
GCCGGCAGCAGCACCAGCGTCAGCACCATCGCCAGATCTTCGACAATTAGCCAGCCAATG
GCGATCTGCCCGCGCTGGCTGTCGATCAACTGACGTTCCTCCAGCGCGCGCAGCAGCACC
ACGGTACTGGCGGTGGACAGACACAAACCAAACACCAACCCCTCCGGCAGGCTCCAGCCC
AGCACTGCAGACAGCCCGGCGCCCAGCAGGGTCGCCATCACGATTTGTGCTACGGCGCCG
GGAATGGCAATCGACTTCACCGCCATCAAGTCCCGTAAAGAGAAATGCAGCCCAACGCCG
AACATCAGTAAAATTACGCCCAGTTCGGCAATTTCCGGCGCCAGTTGGGTATCGGCGACA
AAACCCGGCGTAAAAGGACCGACCAGCACGCCGGCCACCAGATACCCGACCAGCGGCGAA
ATGCGTAGTCGGTTGGCCAGAATGCCCAGCAGAAAAGCCAGCACCAGGCCGACGGCCATC
GTGGAGATTAAGGGGGTGGTATTATCATGCATTCCGACTCCTTTGCCATGCGTAACGAGA
ATGAGCGGATATTCCTGAGCCGTCAGTGGATTGCGGCTCAGGAATGCTTATGTACCCTGC
CGGCCCAAACCGTTCCCTATCCGTATACCGATGGCACTATTCAACGTCAGAGGGGGAAAA
CCGTCAGGAAGACGGGCAGAGTGAGACATAAATGGTGTTTTTCATCTATTTAAATAGTGT
AACACATATTTTCAGTTAAATTATTGCTTTTATCGTTGATATATAGAGCTAATTCAATCT
CTGTTTGCGGATAAATCCCGCCAGCCACGTCCGTAATTATTCCTGCTGTCATTCAAGTAA
CGGATTATCAGAATGATCGTGTTGCCGCGCTGCGATAGCGCGGGGCGTCTCAGGTTCATC
ATAACGTCAACCATCTGGTCCCGATTTGTGTTAATTTGAGCGCGTGACAGCAGGTTTAAT
GTAACAATTCTATAAGGAATTTTTATTACGGGGAGCGGTTATGCATTTTTTTGTCAAAAA
TCTGGGATGCCTGATGGCGGTAACGCTGGCGCTGTCGTCAACTTACGCGCTGGCATGGGA
AAAAGATAAAACCTACAACATCACGATCCTGCACACCAATGACCACCACGGCCATTTCTG
GCAGAACGATTACGGCGAATACGGTCTGGCGGCGCAGAAAACGCTGGTAGATCAGATTCG
TCAGGAAGTGGCAGGCAAAGGCGGCAGCGTATTGCTGCTCTCGGGCGGCGATATCAACAC
CGGGGTGCCGGAATCCGACCTGCAGGATGCCGAACCGGACTTTCGCGGCATGAACCTGGT
GGGTTATGACGCCATGGCGATCGGCAACCATGAATTCGACAACCCGCTCACGGTATTGCG
CCAGCAGGAAAAATGGGCGCATTTCCCGCTGCTTTCCGCCAATATTTACCAGAAAAGCAC
CAAAAAGCGGTTGTTCAAGCCTTACGCACTGTTTGACCGTCAGGGGATCAAGATTGCCGT
TATCGGCCTGACGACCGACGATACCGCCAAAATCGGCAATCCTGAGTACTTCCACGACAT
CGAGTTCCGTAAACCAGCCGACGAGGCGAAAAAGGTGGTGGAACAACTGCGTAAAAAAGA
GAAACCGGATGTCATTATCGCTGCCACCCACATGGGGCACTACGATAACGGCGATCACGG
TTCCAACGCGCCGGGCGACGTAGAAATGGCGCGCAGCCTGCCTGCGGGATACCTCGACAT
GATCGTCGGCGGCCATTCGCAGGACCCGGTGTGCATGGCCAGCGAGAATAAAAAACAGGT
GAATTATGTGCCCGGCACGCCCTGCGCGCCGGATCGTCAGAACGGGACCTGGATTGTGCA
GGCGCATGAGTGGGGTAAATACGTCGGTCGCGCCGATTTCACCTTCCGTAACGGCGAGCT
GACGCTGGCACACTATCAGCTGATTCCGATCAACCTGAAGAAGAAAGTCGAGAAGGCCGA
CGGCACCAGCGAACGCGTGTACTACACCCAGGAAATCAACCAGAACCCAGACATGATGAA
GCTGCTGACGCCGTTCCAGGAAAAGGGCAAGGCGCAGCTGGATGTGAAAGTGGGTAACGT
GAATGGCCGGCTGGAAGGTGACCGCAACAAGGTTCGTTTCGTACAAACCAACCTGTCGCG
AGTGCTGCTGTCCGCCCAGTTGGAGCGGGCCAAAGCGGACTTCGCGATAATGAGCGGCGG
CGGCGTGCGGGATTCAATTGAATCCGGCGACATCACCTACAAGACCCTGCTTAAGGTGCA
ACCGTTCGGCAACACGCTGGTATATGCCGATCTGAAAGGCAGCGAGGTGGAAAAATACCT
GGCGGTAGTCGCCAATAAGAAGGTGGATTCCGGCGCTTATGCTCAGTTCCTGAATGTCAG
TCTGGAGGCGGACGGCACCGGCGTGAAGAACGTGAAGATCAAGGGTGAGCCGCTGCAGGC
GGACAAGATCTACCGTATCTCCACTCTGAGCTTTAACGCCACCGGCGGTGACGGCTACCC
GAAACTGAGCGACCTGCCGAGCTACGTCAATACCGGCTTTGTGGACGCGGAAGTGTTGCG
TCAGTACGTCGAAAAACACTCTCCATTGCAGGCGGCGGACTACGAGCCGAAAGGCGAGAT
TGTTTATAAATAATTAATGTATGTGGCGGTTTCTGTTCTGTTGTTGAGGATGGAGACCGC
CGTTTTCTCCGCTGAAAAACGCTTTCGCAAAAACCTTCTGTAACCTCATTCATGAATACC
CCATTCTTATTCACGTAATAACATTGCTACCACGATATTATTCGGTCATAAAATACTGAT
GGTAGCGTCATTGGCGGCACTTACCGTTGTTTATTGGCATCATGCTCAATAGCGGCGATT
ATATAGGGATATATGGAAAATATATTTTATCGTATTTCGAAATAATAATAATTATTATGT
ACCGTAGGCGCTTTTCGGTAGCGATATTATCGCTGCTTTTTTTCTGTTTCAGGAATAAGT
GGATTGCGGTCGATTTTCAGAGCTAAATATCGTTTGGTGAAGAGTATATTGGCGTAATGG
CTTTAAAATTATAGCAATATTCGCTACGCTGATATAAATGACCAATGATTTCCTGTTGTT
ATTTTGATGATGACGCAGGTCGTAAGGCGATAATGTTGACACTTTTTTACTTTATCGATT
AATATTACGCCGCTCGTAGTTATTTAAAGAATGGGTTTTTATCAGTAAATCAAGTGTTGC
TATTTCTCAATGCCTTATTTATTTCAGGAGATTTAATTATGCGCAATACCTCTATCGGCA
TATTCATGCTGACATTTCTTCCTTTCGTCAGTGAAGCGGCGACAAGCATAACTATTGATT
CTCAAAGAAATTGCCTGACAGCGCCATCAATGGATACCCTGTCGGGTACATCGGCAAAAT
TTTCGTTAGAACAAGGAAGATATGTTTTGTCTCTTGTTTCTAATAGTATGAATTGTACCA
GCTCATCAAGTAATAGCTGCCCTATCGATACCGTCATGGTGCAAGGTGGATTTAAAAATT
CTCGTTGGGGCGTCTCTGTTACCAGCACTCCGGTTGTTGTGGATACAACAACATCACCGT
TTATAGCGTATATCAGCGACGATAATTGTAATGATAATATTGGTCAGGCGACGCTGCTGA
TACAAAAAGCAAACTAATTCGTTTTCGGGAAACTTAACTCATGGGTATAGACTTAGTTAT
TAAAAATAAACTCATGTTTATCGTTTTACTGCTGGATACGCTCATATTCCAGTAGATGAT
GAGTCGTATTAGTCTTTAAATAGCGCTCCATCAGTATTTTCTGGTGTGGGCGCTATATCG
CCGTTTCCACCCAGAACGCTGGTTGTCGTCACGCTGTTATCTTACCCACAAGCCTGAACA
CTGCCCGAAGTAAGACGCTGGTTTTCAAAGTGTGCGTCAGGCTCTGTGCGCGCGAAGCGC
ATCAGTCAAACGTGGTGCACCATAATGGGGTTCCGTTCTGTTATTGAGAATGGCAACCAC
CGCTTCAGTATGGCCGGAAAATCATGCCAGGAGCGCTGATGGATAGCGGCCTTCTTTAGC
CATCTCTTTTATGCGCTCCTGCACTTTGCGGTTTAGCTCCATCTGCTGGTCCGCAGGCAT
GGCTTCATACTGTTCTTTGGAAATCCCCATCGAGGACAGGACGGAAAAAAACAACCTTTC
TTCCGGGGACATTGCGAGCCACTCTATGAGTTCCTGGGCCGCGGCGGACGGCTGGGGTTG
TGCCCTGACATTCGCTTCATTCCTGGAGGTGATGCGCTCTTCTGTCTGTGCTTTTTTAAG
CGCAATTTCGAAAGTGTTTCCTTCTGACTCAATCTGGAGAGCGCTCGCCGGCGTATATGA
AGGGCTGATTGCCTGAATCTCAAGTTTGGACATGTCTATTTTCCGGGATGCCGTGGGAAC
GAAATAATAATCCTACTTTTTTAATGGTTTTATCCAAAAGACAATATTCATAAATAGGCT
TAAATCAGGCGATAGGTTTTCACTATTAACGAAGAAAGGGACATGCTGATGTTGATACCG
GACTGCGTGTTGGCCGATCCTTTTGAAAATCAGTGACGTCGGCATCAATTTTATCACGTT
CTGTGAGTGTACGGCCTTAACCCTGTGATACTGTTGAAACATGATGGCTAAGGATGATGC
CTCTCTTCTTCACGGTGCCGGACCCGGTTAGCTCAGGTTGAGAGTAAACCGGATTTATTA
ATGAATAATCTTTTTTATGCTCAAAAATCATATAAGGAAGATTTATATTTTCTGCTATTT
AAAAAAGATGATGCATTGCTGATTTTATTAAAAATAGTGTCATAAGCGGTGGGTATGACA
TAGAAAATTGATAACATAATCTCATAAAAGGTGATCAACCCATGAAGATATCCCTCGCCA
GGAGGCTTTGGTTTCCGCTTATTATTAGTTTGCTGTGTCTGGCAGGAACGCTGTTTTATG
GCTCGCTAAAAATTAAACAGGATCAGTTATCACTAAGAAAAAGTGAACTAATGCATGTTA
CGCAGCTGGCGTTGGGGGTGGTAAAAACCAATGCCGAACAAGCCAGTAGTGGGGTGATTT
CTCAGAGTGAAGCACAGCAGCGTGCAATGAAAGCCATAAAAGACCTGCGTTATGGCGATT
CAGGATATTTCACCATACTAAACTCTCAGGCCCGGGTCTTAATGCACCCGATAAATGAAA
AACTGATTGGGCAGGGTGAGGATTTCAAAGACGCGAATGGCGTCTATCTTTTCAGAGAGA
TGGTTACGGTAACAAGAGACAACCAGTCTGGTTATACTGTTTACGCTTTTCCTCGTCCCG
GCTCTACCGTTGCACAGCCTAAAGTGGCATATAATTCACCCTATGCCCCCTGGGACTGGA
TAATTAGCACCGGTCTTTATGTCGATGACATTAATGAGGCGTTTATTTATTCTTTATATC
ACAATGTCATTGTCTTTGTATTAATTAGCGCAGTGCTTTTATTTTTTGCTTATTATATCA
ATCGCAATATCTTGCGCATTCTTGGCGGTGAACCTACTTACGCCGCAGAAGTGGCCGCCC
GCATCGCGGCAGGTAATTTATCTTATCCGGTCACGACATTGCCTGGCGATAAAATTAGCC
TGTTACATGAGATGGGCCTGATGCGGGAGCAGTTAATCACGGTTATCGAAGATATTCGTT
CCGGAGCTGAGGTCATTAATGCCAGCACTGGCGAAATTATTGCTGGTAACATGGAGCTGT
CGTCACACACGGAACGGCAGGCCACCGCGCTGGAGAAAACGTCAGCCAGTATGGAAGAAA
TTACCTCCACCGTTAAACAGAATGCTGAAAATACAGAGCAGGCCCGTCAACTGGCGCATT
CCGCACTGGAGATAGCCTCCCGGGGCGGGGCGGTGATGCAGGAAGTGAACGACACGATGA
ATGGTATTTCTGAAAGCTCCGACAAGATCGCTAACATCACCGAGGTGGTGAATAATATTG
CCTTCCAAACCAATATTCTTGCTCTGAACGCCGCGGTGGAAGCTGCACGAGCCGGTGAAC
AAGGGCGTGGTTTCGCCGTAGTGGCTGGAGAGGTGCGAAGCCTTGCCTTGCGTAGCGCAC
AGGCTGCCAGAGAGATAAAAAGCCTGATAGAAGAATCGGTTTCTCGCGTTAACAGCGGTT
CAACGAAGATAAAAGTGGCCGACAGCAACATCCAGGAGGTGGTCAGTGCTGTACAGCATG
TGGCTGATATTATGGTGGAAATTTCTACGGCGACGAGTGAGCAAGGGAAAGGAATTAGCT
ACATTAATGAGTCGATTGTCCAGATTGATTCGATCACCCAGCAGAACACAGCCCTGGTTC
AACAGGCTGTAGCCGCGGCAAATGAACTGGAAGCACAGGCACAGCGGTTGAAAGAGTCGG
TGGCGTATTTTAATACTGACAGCGCCGGCCACAGACACACTGGCGATTAGCCATACGCTG
TAGTGGTAAAATAAAACAGGCGGCGGATGGTGGTATACGGTGCTTTGGATAGCAACACTG
AGCCCGTTATTTCCTGATGCCGCTTTTAGTCTGGTTTCGTACCACTTCTTTTACGTGTGT
TGTGCAATCTCCCAGTCACGTTTCGCCAAAATCGGGCGTATCCCCAAAACCTTGTTTCAC
AAACCAAATCGTGATCGCCACAACCGTTTTGAGAAGCGGGTGATGATACATTCTCTATAA
ATGAAACATCGTTTTACTTATGGAGTGATTATGCACAAAGGTGTGGCGTTTTCGTTGCTG
GCGTCCTGCGCACTGGCAAGTGTGGCGGCTCAGGCGGCTGAAACGGTGGCGTTTCCGGAC
CGGGTCTGTAACGTAACGCAGTATGGCGCGGAAGGGCATCGTTTGCAGATTGCGTTGAAT
ACGGAGTCCTTTCAGAAAGCGATTGATGAATGCGCCGCCGCCGGTGGCGGCACCGTGCTG
GTGCCGGCAGGCAACTATCTGGTGGAACCGCTGTTCCTGAAAAGCAATGTTCGCCTGCAT
CTGGAAAAGAATGCCACGCTGGTGGCATCAACCGGAGAAAACGCTTACCGCGCCAACGAC
AGCACCCGTTACGCCGAGGCGGAAAATGGCTGGCTGCCGTTTATCAGCATTGCCGATGCG
CAGAATGTCGCGATTACCGGCGAAGGCACCATTGATGGACAAGGCGCGGTGTGGTGGGAG
CGCTGGCGTGCGGCGATTCGCGCCACCGGCAAGAAAGGCGGTACCGATCGCCCGCGGCTG
ATTTACGTCACCCGTTCCAATCGGGTGCTGATTGACGGCGTGACCCTGACCAACTCTCCC
AGCTTCCATGTGGTGATGCGCTATGCCCATGATGTCACGGTGAACGGCACCAATATTACT
GCACCCTGGCACGCGCCCAACACGGACGCCATCGACCCGATTGATAGCCAAAATATCCGT
ATTACCAACAACGTCATCGACTGCAACGATGACCATATCGCCATCAAGGCGGAAAAACCG
GACAGCCGCTTTCCGAACGGTGTGGTAGACAATATTTATATCGCCAACAACGTGTTAAAG
CAGGGGCGCGGCATTTCTATCGGCAGCGAAACCTCCGGCGGCGTCAACAATGTGCTGGTG
GAAAATAACCGCTTTGAAGGGTCGATGTACGGCATTCGCATCAAGTCGCTGCGCGGCAAG
GGCGGTGAGGTGAAGAACGTTACCTATCGTCACACCCGGATGGTGGATGTCGAGGTGCCG
CTGGTGTTCTCCGGTTACTATCAGGCGGCGCCGATCGTACAGGCCGAGGTGGACAAATTG
CTGCAGGCGGGCGGGTTCACGCTGGGCGAACAGATTTATCCGCCGGATACCGAGCCGGCC
CAGCCGTTCGACAAGGTGAAAACGCCGCATTTCAGCCAGGTCACTATCGTCGATCTGGAA
TCAACCGGCCGCAGCAAGGCCGCCGGGTACATTATTGGCGTGCCGGAAGCGCCGCTGAGC
GGTTTCCATTTTGAACAGGTGCGGATTGACGCCGAAAAAGGGCTGCGGGTGCGCAACGCG
GAACTGGCCATCAAAGGGCTGACCCTCAACGTAACACAAGGGGATGCGCTGCTGCTGGAT
AAAGGGGCAAACGTCACCCGATAACGTGCCGGAAAGCAATTGCGCTTCTCGCGGAACGAC
GATTATGAAGCGGCGGCAGAGGGCAACACTGGCCGTGGAACCCTCTGCCGCCGTCTTCAT
TTTTACGATCAATCACGCTTGGCGATATCGGCAAACTGCGCTTTGAGCAGTCGAGCCAGG
TCGACGGCGGCCAGTTCAAGGTCCAACCCCCGCTTGCCGCCGGAGATAAAAATAGTGTCG
AATTGCTGCGCGCCGTCGTCGATCACGGTGGGCAGCAGTTTTTTCTGCCCCAGCGGGCTG
ATGCCGCCCACCAGATAGCCGGTTACGCGCTGGGCGATTTGCGGATCCGCCATATCGGCT
TTTTTGGCGGCCAGCGCCTTGGCCACTTTTTTCAGATCCAACTGACTGGCGACCGGAGTA
ACCGCCACCGCCAGCTGTTTGGCATCGCCGTTGAGCGATACCAGCAGGGTTTTGTAGACC
TGCTGTTTATCCAGCCCCAGTTTGCGGGCGGCTTCTTCGCCGAAATTGGTTTCATCGGCG
TCGTGATGGTAGCTGTGAAGCGTAAAAGCGACTTTTTGCTTCTCAAGCAGTTTTACTGCG
GGCGTCATAATGTACTGTCCTTGCTTCAAAAGGTAGCCGTATGGGCCTGTAACAAGTCGG
GCAGGTTGTTTTCACCGTATAAATGCAGTGCGCCGACAGATACCACATAATTCCCCTGCG
GTAGCGCAGCCAGTTGCTGCTGCCAGCGCTGATTTCGGTGATTCATCAGCATCTCTGTTA
TCTCATTGCTGAAGGTAGGCGGCACGTTATCCGCCCGGGTCGGTTTGTGGCTGATCCACC
AACTGACCATGGTCTGCAACAGGCGTGCGTTGGTATGCCAGTGGGTCAGGGTATCTTCCA
GCAATGGCAGGCCGCCCTGCGGCAGTTGCAGCAGCAGGTCGATCTGCGCCTGCTGACCTT
CCAGTTCGATAATGTTCACCCCTTTGTCCCGGGCGGCGTTAATCAACTGGTAATCAATGC
CGTAATCCGGACGCAGACCCAGCATCATGGCCTGACGCGCCTGTAACATCAGCGCCGCCT
GCCAGGCAGGCACGCGATCGAGGCTGTCGTAGTTGAACGATAATTCACGGCATAATCGTT
GCAAGCGCTGCAGCGTGGCGCCGTCCAGACGCTCCGCCAGCGGTGGTTCCGTGCCCACCG
GGTCAAACGGCGAGTCGCCGCCGGAAATGTCGGCCTCCACGATCAGCGCCGTCGCCTGCT
CCAGCCGCGTCAGCAATTCAGACGGCAGAGGAAACATACCCACCGTACCCATGTGAATAC
TGCCCACCAAATGGAACTGGCGTTGGTTGCCGATCTCGACGTCCAACGCCGGATAACGGT
AACTCGCAGGCGAGAGAAAGCCGAGGAACGTTGCAATCTGGCGTATCAGCCGTTTCATAT
CGACATCTCCGGTAGTGGCGACTCAGAACGTTATCCTGCAATCAGGCGTAGTGCTGTTGC
AGGGCGTGCGCTTTCGCGTCGTCAGGTCTCTATGCTAAACGGTTCAGCCAGCAAGTTGTA
TCGCTAATTCGGTATGCGTCCGCTGAGCGCAACGGGACGGATGCGGAGGAAAGCGGCGCG
ATGTTCAGGAGGGAACACCGCGCCGTGGTCGGAAGCCGGGCTCAGTCGCGTCTGGCTGGC
GCGTCGGCAGGGGTGAAACGCAGCAGCCGGTTGGCGTTGCTCACCACGGTAATGGATGAG
AGCGCCATGGCCGCGCCCGCTACCACCGGGCTGAGCAGGGTTCCGGTCAGCGGGTAGAGC
ACGCCGGCGGCGATCGGAATACCGAGCGTGTTGTAGACAAAGGCCCCCAACAGGTTCTGC
TTCATGTTGCTCAGCGTGGCGCGGGAAAGCGCCAGCGCATCGGCGACGCCGTGCAGACTG
TGGCGCATCAGCGTCATGGCGGCGGTTTCCACCGCGATATCGCTGCCGCCGCCCATCGCG
ATCCCCACGTCGGCCTGCGCCAGCGCCGGTGCGTCGTTGATGCCGTCGCCAATCATGGCG
ACCCGTTTTCCCAGCGATTGCAGATGGCGAATGGCATCCGCTTTGCCGTCCGGCAGTACC
CCGGCGATGACCTGATCGATGCCGGCTTCACGGGCGATGGCCTGGGCTGTCGCCGGATTA
TCGCCGGTCAGCATCACCAACTGGTAGCCCTGACTATGCAGCCGTTGCAATGCGCTGATG
CTGTCCTGACGCAGGGTATCCTGCACTGAAAACAGCGCCGCCACCTGACCGTTCGCCACT
AATAGCACCGGTGTTATGCCGAGCGCCGACTGTTTCTCCAGCCAGTCGCGCGGCGAGTCT
TCGCCGCCAGCCAGTGGGATCTGGCGCTGCGCCAGCAGTGCCGGATTGCCGAGCAGCAAC
GACGCGCCGTCAACCTCGCCGCTGACGCCCAGACCGGGCAGGGTGCGGAATTGCGTGACG
TCGCCCAGTTCTACACCATCAGCCCGGTGAACAATCGCCAGCGCCAGCGGATGACTGGCC
CCTTGTTCCAGCGACGCGGCCCAGCGCAGCGCCTGCGATTCGCTGATACCACCAAAGGTA
TGGATCGCCACCACGCGCGGTTTGCCTTCCGTCAGCGTTCCGGTTTTATCGAACACCAGC
ACGTCAAGCTGGCTGGCCTGCTGCAGCGCGTCGGCGTCCCGAACCAGTACGCCCAGTTCT
GCGGCCCGCCCGACGCCGGAGATAATCGACATTGGCGTCGCCAGCCCCAGTGCGCAGGGG
CAGGCGATGATCAGTACCGTGGTGACAATCACCAGCGTGTACACGATATGGGGCGCCGGG
CCGGCAACGTACCAGATAGCGCCGCTCAGCAGCGCTATCGCCACTACGACCGGGACGAAG
ACGGCGGAAATCCGGTCGGCCAGTTGGCCTATTGCCGGTTTGCTGCTCTGCGCCTGACGT
ACCAGATGAATGATGCGCGCCAGCGTGGTCTGATTACCGATGGCGCCTGCACACAACGTG
GCGCTGCCGTCCTGCACCTGGGTTCCGGCGTGCACCTTGTCGCCGGCCGCTTTCTGTTGC
GGGATTGGCTCGCCGGTGAGCATGGCTTCGTCAATCCACAGCTCCCCTTGTTCAAGCTGG
CCGTCCACCGGAATACGGTCGCCGGTGGTCAGACGCAGCGTCATACCGGTTTGTACCTCT
GCCAGCGGGATGACGCGGTCGCCTTGCGGTGTTACCAGCCGAGCGGTCGGCGGCGTCAAA
TCCAGCAGGCGTTCCAGCGCCTGAGAGGAGCGCTGACGGGCGCGTTGCTCCAGGGCGTGA
CCGAGATTGATCAGGCCGATAATCATGGCGCTGGCTTCGTAATAAAGATGACGCGCTTCC
ATCGGGAACCAGGCCGGCCACAGGTTGACGGTAATGGAATAAAGCCAGGCGGCGCCGGTG
CCGAGCGCCACCAGCGTATCCATGGTCGCGCTGCCGTTCATTAGGCTACGCCAGGCATTG
CGATAGAAATGCCCACCAGCGGCGATCATGACCGCCAGCGTCAGTCCGCCGACCAATAAC
CATCCGGAACGGTTGTCGTCGGTGAGCATCATGTTATCGCCGATCATGCCCCAGACCATC
AGCGGGATACCGAGCGCCAGCCCCAGTGCGGCCTGCCAGCGAAAACGCCGGATGGCCTGA
CGAGACGTTTGCTCCTGCCGGGCGCGCCGCTCGGTTTCATCAAGAATGATTTCCGCGCCG
TAGCCCGCGTGTTGTACGGCATCGATCAGCGCCTGATGCGGCGTGTTGCCGCTGACCAGC
GCGCTGCGCTCGGCCAGATTGACGCGCGCCTGCGTAACGCCGGGGACGCTTTGCAGCGCC
TGTTGTACCCGACTGACGCAGCTGGCGCAGCTCATGCCGCTTAGCAACAGCTGGACGCTA
TCGTTATCATGAGCGTTGTCGGTGTCATGAACCTTGCTGTTATCATCAATGCCGCTGTTA
TCGTGAATACTGTTGTCATCATGGGCGACGTTGTCATCACGAACGGTGTTTGCCGGAACC
GGGTTGAAAGCCGCTGACAGCCTGTCCGGCGAGGAGGCGTGGAGTGTCAGCGGCTCAGAT
TTTGGGAGGGCGTTCTCCTGTGCCAGCGTGGCATGAAAACCGGCTTGTTCGATCGCCCGC
ACCAGCGCCTGCGGTTCGGCATCGCCATAGACTGCCGCCTGTTGTAGGGTAACGTCCGTC
GCCGCTACGCCCGGTACCGCTTCCAGCGCTTTGCGGGTCGATGCGACGCAATGCTGGCAG
TTGAGGCCGGATAGCTGCAAGGTGACATTCGGCACGGCAGCCGGGCTGGCTTCGTAGCCG
GCGGCTTCAATTGTCGCTACCAGCGACTGGCTATCGGCTTCGCCGGTGACGTTGGCGTAT
TTCAGCGATACATCAGCCTGTTCCACGTCCGGGCGGGATTCCAGGGCTTTTTTTACCCTT
CCGACACAGTGTTCGCAGGATAATCCCTGCAATGAAAGCAGTATGGTTTGCGACATAATA
ATATTCCTCAGTGATCACAGCCGAACGTCAAAGACATTGACCGCAAGCGTGATTTTGATT
AGTTCTAAGCACTACCTGAAGCGTAAACCTTCCAGCAAGGGAAGGGTCAAGGGGGAATCA
TGAATATCAGCGATGTGGCGAAAAAAACCGGGCTGACCAGCAAGACCATCCGTTTCTATG
AAGAGAAGGGGCTGATGACGGCGCCACTGCGATGTGAAAATGGTTACCGTAGTTATGATC
TCCACCATATTGAGGAACTGACCTTGTTGCGTCAGGCGCGTCAGGTGGGGTTCACGCTGG
AGGAATGCCGCGAACTGGTGACGTTGTTCAATGACCCGCTGCGGCACAGCGCCGACGTTA
AGGCGCGCACATTGCAGAAAGTGGATGATATTGAACAGCAGATCGAAGAACTCAAAGCGA
TGCGTCAGCGTCTGCTTACGCTGGCGGAGTCCTGCCCCGGCGACAGCGGCGCCGAATGCC
CGATCATTACTCAATTGGCGGGCTGTTGCCACGCATCGTCAGGAGAGCATGGCAAGCATT
AGCGGTCATTTGCGGTCATGTCATCAGTAACGGCAACGTTACTGCATCAACGCAATCCGC
TCTCTCCGGCTTATCAGATATCAGCTACGCGGCCGCACTCGCAGCGTAATGCCTTCCACG
GCGATAATCTCCACCACCGTACCGGCGGGCAAATCCTGTTCCGCCTGTACCCGCCAACTG
CTGTCGCCGATGCTTACCCGGCCGAAGCCGTTAACCAGCGGTTCGGTCAGCGTGGTATGC
AGACCAATCAGTTGTTGCCCACGTTGGTTGAGCACCGGGGGCGGTTGCTTTTCGATGCGC
CGACGCAGCCACTGCCACCACAACAGCGCCGCCGCCACCGTCAGCACGGCGAAGGCGATG
CATTGCCATGCCCAGTCCAACGGCAACAGCCAGGTGAGGAGCCCGGTGAGCAGCGCGGCG
ACGCCACTCCACAACAGATAACCGCCGGCGCCCAGCATTTCCGCCGCCAGCAGCAACCCG
CCGAGCGATAGCCAGAACCAGTGGGCGTTTTCCAGCACCAGCGCGATCATGATTACTTTC
TCCGGTCCGCCTGACTCTCTTTAATCAGCTCGCTGATGCCGCCGATGGTGCCCATCAGGT
TGCTGGCGTCCAGCGGCATCATGATGACTTTACTGTTGCTGGAGGCGCCGATGGTCTGCA
ACGCGTCGGTATATTTTTGCGCCACAAAGTAGTTGATGGCCTGAATGTTGCCGGCGGCAA
TCGCTTCGGACACCATCTGGGTGGCGCGGGCTTCGGCCTCGGCGGCGCGCTCGCGGGCTT
CCGCTTCAAGGAATGCGGATTGCCGTTCCCCTTCGGCTTTAAGAATTTGCGACTGCTTTT
CCCCTTCGGCTTTCAGGATAGCGGCCTGTCTGACCCCTTCCGCTTCCAGAATATCGGCAC
GTTTGGTACGTTCCGCCTTCATCTGCGCGTTCATTGAGGCGATCAGTTCGGCGGGCGGAC
GCACGTCGCGGATTTCAATACGGGTGACTTTGATGCCCCACGGGTTGGTGGCTTCATCCA
CGATATGCAATAGCCGGGTGTTGATGCTGTCACGTTGGGACAACATCTCATCCAGCTCCA
TCGAACCGAGCACTGTACGGATGTTGGTCATGGTCAGGTTGATGATGGCCAGTTCCAGAT
TGCTGACTTCATAGGCGGCGCGTGGGGCGTCCACTACCTGGATAAAGCAGACGGCGTCGA
TGGTGACGTTGGCGTTATCCTTGGAGATGATTTCCTGTGAGGGAATTTCCAGCACTTGCT
CCATCATATTGATCTTGCGGCCAATGCGGTCCATGAACGGCACTATCAGGTTCAGGCCGG
GCATCAGGGTGCGGGTGTAGCGGCCAAAACGTTCTACTGTCCACTGGTAGCCCTGCGGCA
CGATTTTGATGCCGGACCAGACAACCACCAGCGCAACGACAATCAGAACCGGGATAAATG
TCAGCATGTGCTTTGCTCTCCATGGTTTTTTCCTGTGGAGAGTGTAACGCAGGATGTAGT
GACTGGCGTAGTAAAGTTGCGGGTGGACAAGGGATTATGCGAACCCGCACGGAAAGCGGG
CTGCAATGGCAGGCGGGCGGTTACATATCCAGTTCGATATCGTCCAGCGGCATACAACAG
CAGGGCAGAATTTCGTCCCGTTGCAGACAGGCCAACGGCGTTTCCCGGTAGGCGACCTTG
CCTTTGGTCAGCCGTAACCGGCAGGCGCCGCAATAGCCGGAACGACACTGATATTCGACC
GGCACCTGCTGAGATTCGAGCACTTCCAGCAAGGACGTGTGTTCATCGGAGCAGAACAAC
TGCGCCCCGGAGAGGCGCAGCGTCACGGTGGAGGCGGTCATCGTGGTTACAGCTGGAAGT
CGCTGAGGTCGTCGGTGTTGATTTCCGCGTCAATCTGGCCGACCAGGTAGGAGCTCACCT
CCACTTCCTGCGGCGCCACCTGCACGTTGTCCGATACCAGCCAGGCGTTGATCCAGGGAA
TCGGGTTGGTGCGGGTTTCAAACGGCAACGGCAACCCCACCGCCTGCATACGGATGTTGG
TGATGTACTCCACGTACTGGCACAGGATGTCCTTGTTCAGGCCGATCATCGAGCCGTCGC
GGAACAGGTATTCCGCCCACTCTTTCTCCTGCTGGGCGGCCAGCAGGAACAGGTCGTAGC
ACTGCTGCTGGCACTCTTCCGCTATTTTAGCCATTTCCGGATCGTCCTGACCGGCGCGCA
TCAGGTTGAGCATGTGCTGGGTGCCGGTCAGATGCAGCGCTTCATCACGGGCGATCAGCT
TGATGATCTTGGCGTTGCCTTCCATCAGCTCGCGCTCGGCGAAAGCGAAGGAGCAGGCGA
AGCTGACGTAGAAGCGGATGGCTTCCAACGCGTTGACGCTCATCAGGCACAGGTAGAGTT
TTTTCTTCAACTCATACACGTTGATGTTCACGGTCTTGCCGTTGACCTGATGGGTGCCTT
CTCCCAACAAATGGTAGTAGCTGGTCAGTTCAATCAGCTCATCGTAGAACCCGGAGATGT
CCTTCGCCCGTTTGAGGATTTCCTCATTGGTGACGATATCGTCAAACACGACAGACGGAT
CGTTGACGATGTTGCGGATGATGTGGGTATAGGAACGGGAGTGAATAGTTTCCGAGAACG
CCCAGGTTTCCACCCAGGTTTCCAGTTCCGGGATGGAGATGAGCGGCAGCAACGCGACGT
TAGGGCTACGGCCCTGAATGGAGTCCAGCAGCGTCTGGTATTTCAGGTTGCTGATAAAAA
TGTGTTTTTCGTGCTCCGGCAATGCCTGATAGTCGATACGGTCGCGGGAAACATCCACCT
CTTCCGGGCGCCAGAAGAACGAAAGCTGTTTTTCGATCAGCTTTTCGAAAATTTCATATT
TTTGCTGATCGTAACGCGCCACGTTAACCGGCTGGCCGAAAAACATCGGTTCCAGCAACT
GATTGTTTTTATTCTGTGAAAAAGTGGTATAGGCCATGGTTTCTCCAAACAAGCCAACAG
CGCGACCCGTAAGGCGGCGCTGTTAAACTTTTGGCAACCCGAACGGGTTGCGTCGTCTCT
GCGTCAGGCGCTATCCCGGCAAGGCAGCGACGACAGGATTAGGAATATCGTCACGCCGGG
GAAATCCACTGTCGCGGATTTTCCCGGCGTCGAGCTTAGATCTTGCAGGCGCCGCTTTCG
CAGCCGTCATCCTGCGGAGCGGTGTCGAGCAGGTCATCCTGCGCGTCTTCGGCCCCGTCG
CGGGTGTTTTGATAGTACAGGGTTTTCAACCCGAACTTATACGCCGTGAGCAGATCTTTC
AGCAACTGGGTCATCGGCACTTTTCCTGACGGGAAGCGTGCCGGATCGTAGTTGGTATTG
GAGGAAATCGCCTGATCGATAAATTTCTGCATCAGGCCCACCAGTTGCAGGTAACCGTCG
TTGGACGGCATGTCCCACAGCAGCTCATAGGCGTCTTTCAGCGTTTCGTACTCCGGCACG
ACCTGGCGCAAGATACCGTCTTTCGACGCTTTGACGCTGATATGACCGCGCGGCGGCTCA
ATGCCGTTGGTGGCATTGGAAATCTGCGACGAGGTTTCAGACGGCATCAGCGCCGACAAC
GTGGAGTTGCGCAGGCCATAGGTCTGGATGTCTTTACGCAGCGCTTCCCAGTCATGGTGC
AGTGGTTCGCTGCAAATATTGTCCAGATCGCGCTTATAGCTGTCGATCGGCAAAATGCCC
TGCGAATACGTGGTTTCGTTAAACCACGGGCAGGCACCCTGTTCGCGCGCCAGCTGATTC
GAGGCTTTCAGCAGATAGTACTGAATCGCTTCGAAGGTGCGGTGCGTTAGGTTGTTGGCG
CTGCCGTCGGAGTAGCGCACGCCGTGCTTCGCCAGATAGTAAGCGAAGTTGATCACGCCG
ATGCCCAGCGTGCGGCGTCCCATTGCGCCGCGTTTGGCGGCCAGAATCGGGTAGTCCTGA
TAGTCGAGCAGGGCATCCAGAGCACGCACCGCCAATGTCGCCAATTCTTCCAGCTCGTGC
AGCGAACTGATGGCACCCAGATTGAAGGCCGACAGGGTACAGAGCGCGATTTCGCCGCTT
TCATCGTTGACGTCTTCCAGCGGTTTGGTCGGCAGCGCGATTTCCAGACACAGGTTGGAC
TGGCGCACCGGGGCGACCAGTGGATCAAACGGGCTGTGCGTGTTGCAGTGGTCGACGTTC
TGGATATAGATACGGCCGGTTGAGGCGCGTTCCTGCATCATCAGTGAGAACAGTTCCGCC
GCCTTGAGCTGCTTCTTGCGAATGCTGCCGTCCTGCTCGTATTTCACGTACAGGCGCTCG
AATTCATCCTGATTGTTGAAGAAAGCATCGTACAGCCCCGGCACGTCGGACGGGCTGAAC
AGCGTGATGTCTTCGCCTTTGACCAAACGCTGGTACATCAGCTTGTTGAGCTGTACGCCG
TAGTCGAGGTGACGCACGCGGTTGCCTTCTACGCCGCGGTTGTTTTTCAGCACCAGCAGG
CTTTCCACTTCCAGATGCCACAACGGGTAGAACAGCGTGGCCGCACCGCCGCGTACTCCG
CCCTGAGAGCAGGATTTCACCGCGGTCTGGAAATGTTTGTAGAACGGAATACAGCCGGTG
TGGAACGCTTCGCCGCCGCGAATCGGGCTGCCCAGCGCACGAATACGGCCGGCGTTGATG
CCGATGCCGGCACGCTGGGAGACGTATTTCACGATCGCGCTGGAGGTGGCGTTGATGGAA
TCCAGGCTGTCGCCGCACTCGATCAGCACGCAGGAGCTGAACTGACGGGTTGGGGTACGT
ACGCCGGACATGATCGGCGTCGGCAGAGAAATTTTGAACGTCGACACCGCGTCATAGAAG
CGTTTGACATAGTCCAGACGGGTTTCGCGCGAGTAGCCGGAGAACAGGCAGGCGGCGACC
AGAATATACAGGAACTGGGCGCTTTCGTAGATGTCACCGGTCACGCGGTTTTGTACCAGA
TATTTCCCTTCCAGCTGTTTTACCGCTGCGTAGGAGAAATTCATGTCACGCCAGTGATCG
ATGAAAGCGTCCATCTGAGCAAATTCGTCTTCCGTGTAGTCTTCCAGCAAATGGCGATCG
TATTTTCCCATTTCGACCATTTTCACTACGTGGTCGTACAGCTTCGGTGGTTCGAACTGG
CCGTAGGCTTTCTTGCGCAGATGGAAGATAGCCAGACGCGCGGCCAGATACTGATAGTCT
GGGCTTTCGCGGGAGATCAGGTCGGCGGCGGCCTTGATGATGGTTTCGTGGATATCGGCG
GTCTTGATGCCGTCGTAAAACTGGATGTGGGAACGCAGTTCTACCTGAGAAACCGAGACA
TTATGTAACCCTTCTGCTGCCCAGGTGATTACCCGGTGGATTTTGTCCAGGTTGATGCGT
TCTTTACTGCCATCGCGTTTGGTAACAAGCAGACTCTGGTTCATGTGGCGTAGCACCTGT
TTTTTTGACACGTATTTTGTTTTGCTTGGCTCACCCGTCTTTTTATTCACAAAAAACGCA
AATAAAAAAATAGTGTTTTCTGTCAGAAGTAAACACTATATATAGGGGGTGGGGCGGTTT
TTGATAACAAGATAATGTGAAAATTTCCGCATTGCAAGTGAGCAAAACGGCTTCCTCTTG
TGGATAACATAGGGAATAAATGTTACAAGCGCGCTAAATCCCAGCCACTGCGCGGCTTCC
TTTTCTGTCAACTGCGGTGGGCGAAAAAATAAAAAAATTGATCAACCGCCGGTTTCTTAT
CCGACGGCAAAACTATCTGTCTGATCAAAACCGTGTTTCAGATCATTAATTAAGAATTAT
CTGAGATTGATATGTCGTCAGGGGACGGGTATGGCGTGGTTTATGCCTGAAAACTTTTTA
TCTGGCGATAAAAAAGCCGGTGGTTTTACCCACCGGCCGGGGTATTGGGAAACTGGGGTG
TTCCGATCTACACCTGACCGGCTCAGCCAAGGTGTGCGGTATGGATCATATAATTGACGT
CGACATTGGCGCCGAGCCGGAAGCTGTCCAGCAGCGGGTTATAGTGCAGACCGATCATAT
GGCGCTCGCGCAGCGGCGTTTGGTCCACCCAGTCCAGCAGTTCCGCCGGGCGGATGAACT
TTTTGATGTCGTGCGTGCCGCGCGGCACCATATTGGTTAGGTATTCCGCGCCGACAATCA
GCATCAGCCAGGCCTTGGCGTTACGGTTGATGGTGGAGAAAAAGACATGGCCGCCGGGTT
TGACCAGCCGGGCGCAGGCCTGCACCACTGAGCGCGGGTCCGGCACATGTTCCAGCATCT
CCATACAGGTCACCACGTCGTAGGCGCCGGCATGGGCGTCTGCGTGAGCTTCCACCGTCT
CCTGCACATAACTGACCTGAATGCCGCTTTCCAGCGCGTGCAACCGGGCTACCTGTAATG
GTTCGCCGCCCATATCCAGCCCGGTGACGCGCGCGCCTTCCCGCGCCATGCTTTCGGCCA
GAATGCCGCCGCCGCAGCCGACATCCAGCACCTGTTTGCCGAAAATACCGCCGGCGCGTT
CGAGGATGTAATTCAGACGCAGCGGGTTGATGCGGTGCAACGGTTTGAATTCGCCTTCCA
GATCCCACCAGCGTGAGGCGACAGCTTCAAATTTGGCGATTTCATCGTGGTCGACGTTCG
GGGTCGGGACGGATACCTTCAGCACATCAGGATTGGCGGCGCCTGCGTTTGCGGTGTCTG
TATGTATGGTGTCTGTGTTCATGGCGTCTGTGTTCATGGAGAGTGATCACCTTTCATCAA
TATTGACTGGGGCGAGTATAACCAGCGGAAAGCGGTTGTTGTAGTCGCTAACGCGTGTTG
TCGTTGTTAACGCGTATTGTCGTCGTTAACGCGTATTGTCGTCGTTAACGATAGCGTTGT
GGTTTCTGCGCCTTGTGATGGCGGTAACGTTGCGGTAACAAACCGCGAGGCACCCCATGA
AAGAGGCATCAGGAAACCGGCGCGAAGTTTCCCCTGAAACCCCGGTTTATGATATGATTT
TCCACCTTTTAAAATCGGGTAGATGTGAATAGAGGGATAACGGCTCCATGAGCGACCTAG
CCAGAGAAATTACACCGGTCAACATCGAGGAAGAGCTGAAAAGTTCATATCTGGATTACG
CCATGTCCGTCATCGTCGGGCGTGCGTTACCGGACGTTCGCGATGGTCTCAAGCCGGTAC
ACCGCCGCGTGCTGTACGCGATGAGTGTGCTGGGTAACGACTGGAACAAGCCTTATAAAA
AATCGGCCCGTGTGGTCGGGGACGTTATCGGTAAATATCACCCGCATGGTGATAGCGCGG
TTTACGACACCATCGTGCGTATGGCTCAGCCGTTCTCGCTGCGGTACATGCTGGTGGACG
GTCAGGGCAACTTCGGTTCCATCGACGGCGACTCCGCCGCGGCGATGCGTTATACCGAAG
TGCGCATGTCGAAGATCGCCCACGAACTGCTGTCCGATCTGGATAAAGATACGGTGGATT
TTGTGCCTAACTACGACGGCACAGAACAGATCCCGGACGTGATGCCCACCCGTATCCCGA
ATCTGCTGGTCAACGGTTCTTCCGGGATTGCAGTGGGGATGGCGACCAACATTCCGCCCC
ATAACCTGTCTGAAGTGATTAACGGTTGTCTGGCCTACATTGATGATGAAAACATCAGCG
TCGAAGGGCTGATGACGCATATTCCGGGGCCGGATTTCCCGACCGCCGCCATCATCAACG
GTAAGCGCGGTATTGAAGAAGCCTACCGCACCGGCCGCGGCAAAGTGTATATCCGCGCCC
GTGCTGAAGTAGAAGCGGATGCCAAATCCGGCCGTGAAACCATCATCGTGCATGAAATCC
CTTATCAGGTGAATAAGGCGCGACTGATTGAAAAGATCGCCGAGCTGGTAAAAGAGAAGC
GCATTGAAGGCATCAGCGCGCTGCGCGATGAGTCTGACAAGGACGGCATGCGCATCGTGA
TTGAAATCAAGCGCGATGCGGTAGGCGAGGTGGTGCTCAACCATCTGTACTCCCAGACCC
AGATGCAGGTGTCGTTCGGCATCAACATGGTGGCGCTGCATCAGGGCCAGCCGAAGCTGA
TGACCCTCAAGGAAATTCTGGCGGCGTTTGTCCGTCACCGCCGTGAAGTAGTGACGCGCC
GCACCATTTTCGAACTGCGCAAAGCGCGCGAGCGAGCCCACATCCTGGAAGGGCTGGCGA
TTGCGCTGGCTAATATCGACCCGATCATCGAACTGATTCGTCATGCTTCGACTCCGGCCG
ACGCCAAAGCCTCGCTGGTGGCGCAGGCGTGGGCGCTGGGCGGCGTGGCCGCCATGCTGG
AGCGCGCCGGCGATGACGCTGCGCGTCCGGAATGGCTGGAGCCGGAGTTCGGCATCCACG
ACGGCTACTATCACCTGACCGAGTTGCAGGCGCAGGCGATTCTGGATCTGCGTTTGCAGA
AACTGACCGGTCTGGAACATGAAAAACTGCTGGATGAGTACAAGGAATTGCTGGCGCAGA
TTGCCGAATTGCTATTCATCCTGAGCAGTCCTGAACGTCTGATGGAAGTGATCCGTGAAG
AGCTGGTGGCGATTCGTGAACAGTACAACGACGCGCGCCGCACCGAGATCACCCACAACA
GCGCCGACATCAATATTGAAGATCTGATCTCCCAAGAGAACGTGGTGGTGACCTTGTCGC
ATCAGGGTTACGTCAAATATCAGCCGCTGAGCGACTATGAAGCCCAGCGTCGTGGCGGCA
AAGGCAAATCGGCCGCCCGCATCAAGGAAGAGGATTTCATCGATCGGCTGCTGGTGGCGA
ATACCCACGACACCATCCTGTGCTTCTCCAGCCGTGGCCGTCTCTACTGGATGAAGGTTT
ATCAGCTGCCGGAAGCGAGCCGTGGCGCCCGCGGTCGTCCGATCATCAACCTGCTGCCGC
TGGAGCAGAATGAACGCATTACCGCCATTCTACCGGTACGCGAGTACGAAGAGGGCATGA
ACGTGTTCATGGCCACGGCTAGCGGCACCGTGAAGAAGACCGCACTGACCGAGTTTAGCC
GTCCGCGCAGCGCCGGTATCATCGCCGTTAATCTCAACGAAGGCGATGAGCTGATTGGCG
TCGACCTGACCGACGGCAGCAACGAGGTGATGCTGTTCTCCGCCGAGGGCAAGGTGGTGC
GTTTCGCCGAATCGGCTGTGCGTACCATGGGACGTACCGCTACCGGGGTGCGCGGCATCA
ACCTGCAGAACGACGATCGGGTGGTGTCGCTGATTGTGCCGCGCGGCGAAGGCGATATTC
TGACTGTGACGCAGAATGGCTTCGGCAAGCGTACCGCCGTCACCGAGTATCCGGTGAAAT
CCCGTGCCACCAAAGGCGTTATTTCCATCAAGGTGAGCGAGCGCAACGGTAAAGTGGTCG
GCGCAGTGCAGGTCGATTCCGCCGATCAGATCATGATGATCACCGATGCCGGTACGCTGG
TGCGTACTCGTGTATCCGAGGTCAGCATCGTGGGCCGTAATACTCAGGGCGTGACGCTGA
TCCGTACCGCTGAGGACGAGCAAGTGGTCGGCCTGCAGCGCGTGGCTGAACCGGTGGAAG
ACGATGAACTCGACAGCGTGGTGCCGGTTGACGGCGAACTGCCGGAAGAGGACATCGATG
AACCGGAGAACGATGACGATACGTCGGCAGACGATGAATAACCCTTTCATCCGTCGGTGA
TGACCTACCAGAGCCAGCGCCCAACGCGCTGGCTTTTTTTATGCAGGATCGGTACTGTAT
CGACTGATCCCGACCTGATTTTCCCGTGCTGACAACCTTTACGGTATGCCTTTGAAAGTT
ATCGCTTCTTTTCAGACCACCCTTAAAGTCTCCCGGTATATGTTCCGGGTGCTGGCGACC
ACGCTGTGGATTCTGGGCGCACTGATTTCGGTTTTTTACGTGAACAAGGAACTGAATCAA
CGGGAATCACATCTGCGACAGATTTTCTCCCTCAATTTCGAACAATCGCTGGGATATATT
CGTCATACCACCGATGTGGCGCGCGAGCTGCGGTACATTGCCGCTAACCGATTCAGCGCG
CCTGTCGCGCCACGGGAACGCGGCGCCGCCAAAAAGACGCCATTCTCTATTTACCCGCTG
TCGTCCACTTTTAACTGCGGCGAACAGTATGAGAAGAACCCCGCGCAATTACAGTCGCTG
ACCGGTTTTTTTGAACAATGGCATGATGATTTTTCGTCGGTTTATGACCTTAATCGCATC
TTTTTTGTCGACAGCAGTCAGCAGTGTATTGTCGATTTTGGCATTCGCAATCAGTCGCTG
GATAGCGACAGCCTGATGAAGAGCGTGCAGGAGCGGTTGCAGAATCAGAAATCCAATCGG
GCGGGGAATCGCCGCGAAGAGAGCCTGTTTTGGGTGATGCCCGGCCCGACGCCGGACGCG
GGGTATCTGTACGCGCTGACGCCGGTGTATGTGGATAACCATCTGGTGACCATGATGGGG
ATCGAACAGACCATCCGGCTGGATGACTTTATGTTGAATGGCGACCTGCCGTTCAGTGTC
AGATTACTGGATCAGAATGACCGGGTCTTGCTGCAGTTTACCGACAGCCAGTTCGGCAAT
AGCCTCAGCCATTACCCTGACTCGAACAACTACTTTGGCTACAGCGATGGCTACGGGGCC
TTGTTGATGAAAAAGGCGCTGCCGCCTACGTCGATGACCGTGGTGTATTCGCTGCCGCTG
GAAGTGATTCTGATGTCGCTCAATACGCTGATCATCAATATTGCGTTGTTGAATCTGGCA
TCGGCTATCTGTCTGTTTTTACTGACCCGATTGTTTGAGCGTAAAATTTTCCTGCCGGCG
GAGCGCAACGCGTTCCAGTTGGAAGAGAACGAACAGTTTAACCGCAAAATTGTGGCGTCG
GCGCCGGTAGGCATCTGCATTCTGAGGATCAGCGACGGCACCAATATCATCAGCAACGAA
CTGGCGCATAACTACCTCAGCCTGCTGACGTATGAAGACCGGGTGCGTATTGTGCGCATC
ATCTGCGAGCAGCAATCCAAATCGCTGGATGTGGTGACCGGGCGCAATCACCATCTGCAA
ATCAGTTTTGTACACTCGCGCTATCGTAACGAGAATGTGGCCATCTGCGTGCTGCTCGAC
GTCAGCGCCCGTGTGCGAATGGAAGAGTCATTGCAGGAAATGGCCAACGCCGCCGAGCAG
GCCAGCCAGTCCAAATCGATGTTTTTGGCGACAGTCAGCCATGAATTGCGCACACCGTTG
TATGGCATTATCGGCAATCTGGACTTGCTGCAAACGAAATCGCTGCCATCGGATGCTAAC
CGGCTGGTGACGGCGATGCAAAACTCCTCGTCGCTGTTGCTGAAGATCATCAGCGACATT
CTTGATTTCTCCAAGATCGAGTCGGAACAGCTGAAGATCGAGCCCAGTGAATTCGCGCCG
CGCGAGGTGATAAACCATATCGTGAGTAACTACCTGCCGCTGGTGGTGAAAAAACGGCTG
GTGCTGTATTGCTATATCGATCCTAACGTCCCCTTCCGGCTGCTGGGCGATGCGGTGCGG
TTGCAGCAGGTGTTGAGCAATTTGCTCAGTAATGCCATCAAGTTTACCGATACCGGCTGT
ATCGTGTTCCAGGTGGTGTGCTGCGATGACGGTTACCTGGTGTTCAAGATGCGGGATACC
GGCGTCGGTATCGATACCCGCGCGGTGATGAAATTGTTTGATCCCTTCTTTCAGGCCGGG
ACCGGGGTTCAACGCCATTTTCAGGGCACCGGGCTGGGGCTGGCGATTTGTGAAAAGCTG
GTCAGCCTGATGGATGGGGACATCACCATTGAATCCGAACCGGGGCTTGGCAGCGAGTTC
GGCATTCGCATTCCGCTTTACCGCGCCCACTATCCGAAGACGTTGCAGGTGCCGGATTTT
CAGGGGAAAACCTGCTGGTTACAGATTCGCAATGCGCTGATGGAACGCTATCTTCTGGGC
TTGCTGAATGCCTGTGGTCTGGATGCGCAGCGGTACGAAGAAGGACAGCCTGTCGATAGA
GATGACGTGGTGATTTTTGATCATGTGCCGGATACGTTGCCAAATGCGCACGCCTGTGTG
GAGATTAGCGGCATGCAGGCTGGCGCCGCACAGGAGGTACGGGCAGGTTACTGGCTGCAC
AGTACGGCAGCATTGCACGAATTGCCGGTGTTGTTGCAACGTATTTATCGGGGTGAGGAT
GAATTGTCCACGGCGGCGCTGTCCTTGCCGTCAGTCAGTTACAATCGCAGCGAAAATGGT
GATGTTCGCCTTCTGGTGGTGGATGATCATCCGATTAACCGCCGTTTGCTGGCCGATCAA
CTCGGTTCGCTAGGGTATCAGGTCATTACGGCCAATGACGGGCTGGATGCGCTGGACGTG
CTGGCGAAAAATCCGGTGGATATTATCCTTACCGACGTCAACATGCCGAATATGGACGGT
TACCGTTTTACCCAGCGGTTGCGGGAAATGGCGCTGACTTTACCAGTGATTGGTGTCACC
GCCAATGCGCTGGCGGAAGAGCGGCAGCGCTGTCTGCAGGCCGGTATGGATAACTGTTTG
TCCAAACCGGTGACGCTGGATACGTTGCAGCAGTCGTTGTCGTATTACAGCAATTTGGTC
AGGCAAAACAAGTCGACTCAGGGGTAAGTCAGGCCGGCTTTGGCGGGGAAGGCCGGCGAG
CAGGTCACCCCGTTCGCCGGCAAGAGAATTACTCTTTGTCAGACGGCGACACGCCGACCG
AGGAGAGGTAGTTCAGCAGGGCGATATCGTTGTCCACGCCAAGTTTGGTCATGGCCGATT
TCTTCTGGCTGCTGATGGTCTTGATGCTGCGGTTGAGTTTTCTGGCGATTTCAGTAACCA
GGAACCCTTCGGCAAACAGGCGCAAAACCTCGCTTTCCTTGGGGGATAGGCGCTTGTCGC
CATAACCGCTGGCGCTGATTTTTTCCAGTACTTTGCTGACGCTTTCCGGTGTGAATTTTT
TGCCTTTCTGCAACGCGGCCAGCGCTTTGGGCAGGTCGGTTGGCGCGCCCTGTTTCAGAA
CAATCCCTTCGATATCCAGTTCCAGCACGGCGCTGAGAATGGCCGGATTATTGTTCATGG
TCAGTACAATGATCGACAGGTGCGGGAAATGGCGCTTGATGTATTTGATCAAGGTAATGC
CGTCGCCGTATTTATCCCCCGGCATGGATAGATCGGTGATCAGGACATTGGCGTCCAGTT
TGGGAAGATTGTTAATCAGGGCTGTCGAGTCTTCGAATTCACCCACGACGTTAACCCATT
CGATTTGTTCCAGCGACTTTTTAATGCCAAACAAAACAATAGGATGGTCGTCTGCAATAA
TTACGTTTAGATTGCTCATTGTTTTTTACTCATATTGTTGGCCACCGGGCTGCAGCAATG
CTGTGACAAAGCCTTCGATCTGCTGAAGGTTGGTTTCTATCTGCGCACGATCCTGGGTGG
TAATAAGCTTTTCCAGCGCTTCACATAACTGCTTGCCGGGATGAAGATTCAGCATGGCAA
AGACACCTTTCAGGCGGTGTGCTGTTTGCGCAAGTGACAAAAAATCGCCGTCTTGGGTCT
CAGTATATAGTCTCTTTAGGTCCTCCGGTACTGTATCAACAAACAAGGAATAGTAGTCAC
TGTTGCGTAACTGACGGACATAGAAGCCGATATCGTCCTGTTCTTCAGGCAGGGTATCGT
CCGGAGATGTCTCCAGTTGTTGTTCGATCAGTTTCAGCAGACCTTCCAGTAGTAACTGGC
TGATATTGTAGTTGGTACGCAGGCGGCGATGCCCCAGCGGCACCAGCAGAGTATCGTCAC
TGGTCACCAGCAAGGTACCGTCGGCCATCCGGCTGGGATTGTCGGTAATAGTGATTTCCG
CATCCTGACTCACCAGTCGTTCGTCATATACCACGACATCAGCACCCCAGTTACTCACCA
TGCGGCTTACAATGGTGCGTACCTCATCCGAGGTAATGTTCAGGAGTAGCGTGATGTCGT
CCAATAATTTTTCATCTTCTTCCGCAGGCAGCGGGTCCGGCTGCATTTTCAAGGTCAGCA
CGTACTGGGTGCCGAGCCCTGGTCGACTGTTGATTTGCAGTTGACCCCCCAGTTTGTTGC
AGAGTTGATTGCATAGAAATAGGGTTAATCCGGAATTGTGCCGGAAGCGATCGGATAGCG
GCGTCGTAGCGAACGGGTGCACCAGATTGTCCCGTTCCATACCGGAAATATCGGTGCCGG
TATCGCTGATGCGGATCAGCAACTGCTCAGGAGAATGCACCGAAGGCTCGCAGGACAGGG
TGATCTTGCCGTAGTCGGTATTCGTGATGGAGTAATCCAGCAGCAGCGACAGGGTTTTCT
TCAGCAATTCGCTGTCGCCCAGATAGGTCTGGCGCGGGTCGAGCTTGTAGTGATTGAACA
GCTTTAGCCCTTTTTGCTGGATGCGCGGCAGCAGTTCCAGCATCAAATCGTCAATCAGCG
TCAGTGGTGAGAACGAGTCATGGACCAGATGCCATTCCACCGTTTCCAGCCGCGCCTGTA
GGGCGATGTTTTCCATCAGACGGATGGCGCCGCTGGTTTCGGCAATCAGTGCCTGAACCG
TTTTCTGCTGCTCTGGCGGGTTATCGGTTTTGCGCAGCGTCAGCGCCAACTGGTGTACGG
CGGACAACGGTTGCTTGAACTCCTGGCTCAGGTGGCGGAACAGGCGTTTGCGAACCGAGA
CGTTTTTGTCGAATTCCCGCTGCGCCAGTTGCAGTTTTTTGGTAATCAATATTTCCTGAT
CCTGTTCGCGCAATAGGAACAGGCACAGTGATGGCGTGTGCTGACTGTGGAAAACGCGCA
CCTCGTACATCTCATTGTCCACCGTGGCCTGAATGACGCCCTGATGTTCCTCCGCCAGCG
TGGAGATTTTTTTCAGGCTGAGGTGTGGGTATAACCTTTCCGCCAGCGCGTTCGCCACCA
TCACTTTGTTATTGCTGAAATCGTAAACCAACACCCCTACCGGGATGCGGCTGACGATCT
CGCTGTACATCCGTTGCTGTTCTTTCAGGTGGTGTGACAGGTCATCCTTCGGCCGGGCGT
AGTAGCGCCGCAACGCGTAGAACCCCATCAACGAGAGAGACAGCAACGCCAGATTGAGCA
CAATCACCCAGATATTGTTGCGCAGCATATCGGTCACCAGCCGGCCCAGCGGAATGGCAT
ACACCAACTTGATCGGTGAGTTCATCAACTGGGCTGAGATTTCCAGCAGCGCGCCTTCGC
GGTGAATATCGGTGGGGATGTCGTTGTCCGCGCTGGCGTCAGCGTTTACCGGCGGTGTCT
GCTGGCGCAGCATGAAACTGTCCCGCGACATATTGCGCGGGATCAGATCGTTGATCGACA
AGTCGAACGCAATGACGGTAGCCAGATGCCCAGGCTGATTGAACGTCGTGCGCAGGGTAA
AATAATAGTCGTTGTAAAAACGCAGCTTGCGCAAGGGAGAGAAGCTTTCTCGTTCATCCA
GCGTATTCGCCTGCTGTAGCATCTCGGTTTTGCGCGACTCCACCATCGACGAGAGGTAAC
TGCCGCGGAACTGTGACGAAATATCTTTCAGCGGCTGGGTGGAAACCATGGTCAGACTGT
TGTCCAGCCCGTTGAGGTAGTACATCGAGTAGATATCGGTTTTCGCGCCCCACAATACGT
CCAGATATTGCGATATCCGGTGCATGGCGCCGAGCGTGGTTTTGTCGTGCGGCCCAAAAA
TCAAGGCATCCGTTTTGTGGCCGCTTTTCTCGACATAAAACACATTCGGCATCAGCGTAA
TCAGATTGACGTTGGGAGTGTCGGGCTGTGTCGGATCGCTGATCAGCGTTTTGTAGATTT
GATCGGTGAAGAAGCGGTAGGCGTCGATGCGCTTTTGCATTCCTTCCGCAATATCCGTCA
GGGCGGATTTTTTCTCCGTCATCCAACTGTTGACGTAGTTATAGCTGTAGGCGCCGGTCA
TCAGTAGCAGCAACAGAATAAACAGCAGGAAAAAACGCACGATAGCCGCAGGCATGAAAT
CAGGCTCCTGATGAACGGGTAAGAGGACGGATACTGAGGCTGACAACCAGCAGCAACAGC
GCGACAAGGCCCAGAGCCAGCGACAGGCTGCTCCATTGAGCAATGAAACCGAGCAGCGCC
GGACCGGTCAAAATACCGGTATAGCCGAGAGTGCTGACTGAAGCAACGGCCAGCCCGGCG
GGCATGATCCGCTGTCTACCTGCCGCCGAGAACAGAATCGGCACCACGTTGGAGGCGCCA
AGGCCGACCAGGATAAAACCCGCTATCGCGGTCATCGGGTTATCCACCGCAATCGCCAGC
AGCAGGCCCAGTGCGGCGCACAAACTGCCGCCGGCTGCCATGACGTAGCGCCCCAACTGT
TGCGTTAGCCGGTCGCCAGTGAGACGCCCCAGCGTCATGGCGATGGAAAAGGCGGCATAG
CCAACGCCCGCCAGCCGCGAATCAAGCCCGCGTTCGCCGCTGAGAAACAGCGCGCTCCAG
TCCAGTATCGCACCTTCCGCCAGAAACATAATGAAGCAAAGCGCGCCGATGGTCATCACC
ACGCCGCGTGGCCGTACAAATAGCGGAGAGCGTTCGGCGTGACCCGATCCATGCAACAAA
TGGCGATGCGTGCCGCACAGCAGCAACAGAAGGAGCAGAAGCACTATGATGATGATCGCC
CACAGCGGCGAGCAGCCAAGCCACAACAGACCGCTGACGCCGCCTGCACCGGCGATGCCG
CCGACGCTGTAAAACCCGTGAAACCCGGACAGCATAGCCCTTTTGCTGGCCTGTTCGACC
ACCACCGCCTGAATATTCATGGTGACATCCAGCAGACCTATCGCCGCGCCGAACAAGAAC
AGCAACACCGCCATAGCGGGTAATGTGGAAACTTGCGTCAGGGCGGGCAACACCACAAAC
AACGGCGCTGCCGCGGACAGCATTACCCGGCGGCATCCCAGGCGCGCACTCAGCACGCCG
GCCAGCGGCATGGCGGTCAGTGAGCCGATGGCAATCATCAGCAGCAACATTCCCAGCGAA
GCGTCGTTGATGTCGAGGCGGGACTTGGCGTACGGCACCAGCGGCGCCCAGGCCGATATC
GCCGCGCCCGTGATGAAAAACACCGTCCGTGTGGCGAAATGTACCGCTTTGTCGTCCAGT
CGCTGTGACTGGCCAGGCATGGAGGAACTCAAGGTTGAACTCATTGCTGAATAACTATCG
TCGTTGAACCTGACAGAGGGGTATTTTTACCACAATTGCGGCGTTTTATCGAAAGAGGAT
GTGCATTGCCGACAGAAAATGCGGGAAGGGTTCCACAATAAGCGCGCAGATAAAAAATGC
CGGGACAAGCCCGGCAATAAGAAGGTAATTTATGATAAAGCGGAATGAAGAATTTGATGA
TAGCGAGAGAAATTCTAGAACTGTCGGTCGTAAGAATTTTGTCACTTAATGCTAATTTCA
TCGGGTTGCTTTTTCATTCTGTGCGGTGAGCAAGATCAGAAAATATAAACGAGATGACAT
TATTGTTGATAAAGTAATATCGCCATCCGGCCGGAGTTATTCGCCAGGCGCCGTGCTGCC
TGGTCTGGCGTCCATTAGGCCAGGTATGTCGGCATGACAATACATTACCTGTAATTATCC
TTCGTCAAAAAATAAAATAAAAAGCGACGAAATTTTTTATACAGTGAATACTTTTTATGG
CACATACCCAAAATAATCTGAGTTGCAGGACAAAACGCATTGCGTTTTGAATAACGCCAC
GCGTTGGCCCTTCAGGGCAAGACTCATTATGAGTCTTGTAACGCGGCGACGCAGTGAATC
CCCAGGCGCTTACACCAGTAAGTGGCTGGAGTGAGCGAGGAAAGCCAACGCATCGGCAAC
GTGAAGTATGACGGGTATAAACCTGCAAATAAAAAGGCATGATAAAGAATAATCTAAACC
CTGTTTTTATTGTGGATTAAGTGTGGGGTTATTTGGCGTCTTGATACCCAAGGCTGGAAA
GAAAAATTATCGCAATCGTTTTGGGGTTGCCTGCCGCAATTTGAGATAAATCACCCTGGA
CCTGCTACCGACCTCTGCGCGCGTTATTCAGCTGCGGGCGCGTTCGGTTCGCCGGTGGAC
GGCCGGGGAAAGGCCCATGCATGGAAATAGCGTGTGGGCAAGCGGGTTATTCCGGGGTAG
ATATCAAGCTAATGACTTTTTTTTTGTAGGGATAGCCCCGTATAATTCCCTACTTTCAGT
TAGGCTATGGGGTGAATGTGCAGCAATTCTCTGACCTGCTGCGCCAGATGCATCAGGCGC
TCAACGAACCCTTGCCTGAGCAGGCGGGCTTTCATGCAGTCACGCTGACCATGTCGTTGC
AGGACAGCTCGCCGTTGCTGGCGTGGCTGGCTTCGCAGCCCGTTTATCCGCAGTTTTACT
GGCAGCATCGTCAGGACGATGAAGAGGCGGCGGTGTGTGGTCAGGTGCGTGTGTTTGGCG
ATATCGCGCACGCTGAAGACTTTCTACAACGTCACGATGTGGATGACAGCGTACGTCTCT
GGGGGTTGAATGCGTTTGAACAGCATCCGGTAGCGGAGACCCATCCCGCCGCGTTTCTGT
TTCTGCCACGCCTCGCCCTGTTGCGGCAGGGGGCGTTCCTGCGTTTGCGAGTCAATCTGT
GCAGTGAGACCTCGTTGCGCGATGATGCGCGCGACGCACAGGATTTTCTGCGCCGGCTAT
TGCCGCCGCAGCCGTTGCCGGCGCTGCATACCCGTATAGATGCTACATGCCATTGTCCGG
ATCGTCAGCAGTGGGGCGCGTTGTTGCGTCTGGCGCTGGCGGACATTGCAGCTGGGCAGA
TGGAAAAAGTGGTGCCGGCCCGAGCCTCGGTTCTGTCACTCGATCGGCCATTGCGGGCGA
CCACGCTGATGGCGGCCAGCCGGGCGGCCAATTACCGCTGTTATCATTTTATGTTGGCTT
TCGCGCCGCATCAGGCGTTTCTGGGTTCCAGCCCTGAGCGGCTCTATCGGCGGCGACATA
CCCGTCTGGAAACGGAAGCGCTGGCCGGAACGGTAGCCAGCGATCGTGATGATAACAAAG
CCGCCGTGCTGGCAGACTGGCTGATGAATGACGTAAAGAACCAGTGTGAGAACATGCTGG
TGGTGGACGATATCTGCCAACGCCTGCATCAGGCGGCGTTGACGCTGGATGTGATGCCGC
CGGAGATCGTCCGCCTACGCAAGGTGCAACATTTGCGGCGAACGATTCAGGCAACCCTGC
GCAGCGGTACGGATAGCGAGTGCTTGCATCTGCTGCAGCCGACCGCTGCGGTGGCCGGGT
TGCCGCGCGCCGCCGCGCGTGCGTTTCTGGCCCGGCATGAGCCGTTTCACCGTGGCTGGT
ACGCCGGCTCGGCGGGGTATTTGTCGCGTCAGCAGTCTGAATTCAGCGTAGCGTTGCGAT
CCGCCAGCGTGGCGGATCGGCAACTGACGCTGTATGCCGGTGCGGGCATTGTGGCGGGAT
CTGATCCAGAACAAGAATGGCAGGAACTGGAAAACAAGGCCGCCGGACTGAGGTCGTTGC
TGGAAGATGCTATTTCATAGCGCGATTTATTGCCTGTTACTGGTTTACATCAAAGTTGGC
CGGATGAAAAAAAATATAATTATTGCCACAACCCGCAACCGGAGTTGTTGAGTCGATCAT
GTCCACACATATTTTTAACCGCCGCTGGGCAACGGTAATCGTTGAGGCGCTCAGCCATCA
GGGTGTCCGTCATATCTGCATTGCGCCGGGCTCGCGTTCCACACCACTGACGCTGGCGGC
TGCCTCGCATCCGGCGCTGGTCTGTCACACCCATTTTGACGAGCGTGGTCTTGGTCACCT
GGCGTTAGGGCTGGCCAAAGCCTCTGGCGAAGCCGTGGCGGTGATAGTGACGTCCGGCAC
GGCGGCGGCCAATCTCTATCCGGCGATTATTGAAGCTGGGCTAACCGGCGAGCGGCTGGT
GATACTGACGGCGGATCGCCCGCCGGAGCTGATCGACTGCGGTGCCAATCAGGCGATTCG
GCAGCCCGGCATGTTTGCCTCGCACCCGACATTAACGCTCAATTTACCGCGTCCCACTTG
TGATATTCCGGCCCGCTGGCTGGTTTCCGCCCTCGACAACGCCCTGAGCGAGCTGCGCCA
CGGCGCGCTACATATCAACTGCCCGTTTGCCGAACCGTTATATGGCGAAGATGATCCGGC
TGCCTTTCAGGATTGGCTGCAGGCGCTGGGCGACTGGTGGCACCAACCACAGCCGTGGCT
GCAGGATGCGCGTGCGACGCCGGTAATAACGATGCAACCGGACTGGCCGCAATGGCGGCA
ACGGCGCGGCGTGGTGATCGTTGGACGGGTGCCTGCGCCGGCCGGAGAGCAGATCGCCGC
CTGGGCGCGGCAGCTTGGCTGGCCGCTGATGGGCGATGTGCTGTCGCAAACCGGTCAACC
GCTGGCCTGCGCCGATTTGTGGCTTCAGCATCCGCAGGCAGAAACGCTGCGTCAGGCCGA
GATCGTGGTGCAGTTTGGCGCCAGCCTGACGGGCAAACGCCTGCTGCAGTGGCAGGCTGC
GGCGACGCCAGACCAATACTGGCTGGTCGATAGCCTGCCGGGGCGGCTTGACCCCGCGCA
GCATCGCGGCCGTCGATTGGTGGCCGGCATTGCCGACTGGCTGGCGGCGCATCCGGCTGT
TGCTCAACCTGGTTGGGCGCCAGAGGTGGAAGCCTGTGCGGAACGGGTTATCCGACAGGT
GGCTGCCCGCTTGTCCGGCGGTTTCGGCGAGGCGCAGCTGGCGCATCGCGTCGCCGAGCT
GCTGCCGCCGGAAGGGCAGTTTTTCGTCGGCAACAGCCTGACGGTCAGGCTGGTGGATGC
GTTTGCCCGTCTGCCGGCGGGGTATCCGGTGTACGCCAACCGCGGCGCCAGCGGCATTGA
CGGCCTGCTGTCGACGCTAGCGGGCGTACAGCGCGCCAATGTCCGGCCGATGCTTGCCAT
CGTCGGCGATCTGTCGGCGTTGTATGACCTCAATGGGCTGGCGCTGTTGCGTCAACCGCC
TGCGCCGCTGGTGCTGGTGGTGGTGAACAATGACGGCGGGCAGATTTTTTCGCTATTGCC
GACGCCCGAGGCGCAGCGCGAAGCCTTTTACTGTATGCCGCAGCAGGTGGATTTTCGCCA
TGCGGCGGCGCTGTTCGGGCTGCGTTACGCGCGGGCGCAGCAATGGTCTGACGTGCAGGA
CGCGGTAAACGCCGGGTGGCGGCAGGGCGGCACCACGCTGCTGGAAGTGGTGGTGGAACC
CAAAGCCGGCGCCGAAACGCTGCAACGGCTGTCGGCCGAGGTGCCGTCGTGGTGATGCAC
TGCCGTCGGGTTGGTCAGTCTCTGCCGGGGCAGCCCTGGCTGGTGATGCTGCATGGCCTG
CTCGGCAGTGGCGAAGACTGGCAACCGGTGTTGCCGTATCTGGCTGACTTGCCATTGCTG
CTGGTGGATTTACCCGGGCATGGCGCGTCCCGGTCGTTGCCGGCGGTGGATTTCGCCGAC
GTGAGCCGACAACTGACCGCGCTGCTGGTGCAACAGGCGGTGACCGATTACTGGCTGCTG
GGGTATTCGCTGGGCGGGCGTATTGCTATGTATCACGCCTGCCAGGGCGACGCTGCCGGT
TTGCGGGGGCTGCTGGTAGAAGGCGGGCATCCAGGGTTGGCGTCGGCAGGAGAGCGCGAC
GCACGGCGCCGGCATGATGCCGATTGGGCGCGGCGTTTTCGCCATGAACCGCTTGATAGC
GTGCTGCCGGAATGGTATCAGCAGCCGGTTTTTGCCCGCCTGTCGTTAGCGCAACGCGAC
CGGTTGATTACCTTACGGCGCGGCAATCACGGACCGGCGGTCGCCGGCATGCTGGAAGCG
ACCTCGCTATCCCGCCAACCTTGTCTGGTTGACGCCCTGCGGCAGCTACAGGTGCCGTTC
GGTTACCTCTGCGGCAGTCAGGACACTAAATTTCAGGCGCTGGCCGCACAGCATCGTTTG
CCGTTGCTGAGTGTGGACCACGCCGGGCACAACGCTCATCAGGCGAATCCGTCGGCGTAT
GCCGAACGGATTCGTCAGTTTATTTCGCATCCCGAAAGGAAGATTCAATATGCTTTATCC
CAGTGAAGAACTGCTTTACGCACCGGTAGCATGGCACGATTGCAGCGGGGATTTTGTCGA
TATCCTTTATCACAAGTCGGCCGACGGCATCGCCAAAATCACCATCAATCGTCCTCAGGT
GCGCAACGCGTTCCGCCCGCAAACGGTAAAAGAGATGATTCAGGCGCTGGACAACGCCCG
TCATGACGACGGCATCGGCGTGATCATCCTGACCGGCGCCGGCGAGAAAGCGTTCTGTTC
CGGCGGCGACCAGAAAGTGCGCGGCGATTACGGCGGCTACAAAGACGACAGCGGCGTTCA
TCATCTCAACGTGCTGGATTTCCAGCGTCAAATCCGCACCTGCCCGAAACCGGTGGTGGC
GATGGTGGCGGGTTATTCCATCGGTGGCGGCCATGTGCTGCACATGATGTGCGATCTGAC
CATTGCGGCGGAAAATGCCATTTTCGGTCAGACCGGACCTCGCGTCGGCTCCTTTGACGG
CGGCTGGGGCGCGTCGTATATGGCACGCATCGTCGGCCAGAAAAAGGCTCGCGAAATCTG
GTTCTTGTGCCGTCAGTATGATGCTCAGCAGGCGCTGGATATGGGGCTGGTCAACACCGT
GGTGCCGGTGGCGGAGCTGGAGCGCGAAACCGTGCGCTGGTGCCGTGAAATGCTGCAAAA
CAGCCCGATGGCGTTGCGTTGCCTGAAAGCCGCGCTGAATGCCGACTGCGACGGTCAGTC
CGGGTTGCAGGAACTGGCCGGCAACGCCACCATGCTGTTCTACATGACGGAAGAAGGGCA
GGAAGGCCGCAATGCCTTTAACGAAAAACGCCAGCCCGACTTCAGCAAATTCAAGCGGAA
TCCCTGATGCGTCAGGCCATCCTCTACCGTTACAGCGTGCCGATGGACGCCGGGGTGGTG
CTGCGCAACCAACGCCTGAAAACCCGCGATGGGCTGCTTATCCGCCTGCGTGACGGCGAG
CGGGAAGGTTGGGGCGAGGTCGCGCCGTTGCCGCAGTTCAGTGTGGAAACGCTGGAGGAG
GCGTCCAGCGCGGCGCAGACGCAACTGCAAGCCTGGCTGTCAGGGCAGGAGCCGGACGAG
TGCGGCTTGCCCTCGGTCGATTTCGGCGTTAGCTGCGCGCTGGCCGAATTGTCCGGCCTG
CTGCCCGACGACGCGGACTATCGTAAGGCGCCGCTGTGCAATGGCGATCCGGATGAATTG
TTCGCCATGCTGCAAAGCCTGCCCGAGCCGGTGGCGAAGGTGAAGGTCGGGCTGTATGAA
GCGGTACGCGACGGCATGATCGTCAACCTGTTGCTGGACGCGCTGCCCGAACTGCGCTTG
CGGCTGGATGCCAACCGCAGCTGGACGCGAGCCAAAGCCGATGGATTCGCCCGCTATGTG
ACGCCGGCCTATCGTTCCCGCATCGCTTTTCTGGAAGAGCCCTGCAAAACCCGCGACGAG
TCGCGCGATTTCGCCCGCGCTACCGGTATTGCCATCGCCTGGGATGAAAGTGTGCGCGAG
CCGGGATTCCGAGTTGAAGCGGAACCGGGCGTGGCCGCCATTATTATCAAACCTTCGCTG
ACCGGCAGCCTGAACCGCTGTCGTCAACTGGTGGAGCAGGCGCATCAGGCTGGCCTGACC
GCGGTGATCAGCTCGGGCATCGAGTCCAGCCTTGGGCTGACGCAGCTGGCGCGGCTGGCG
CGCTGGCTGACGCCGGGCGTTCTGCCGGGGCTGGATACGCTGGATCTGATGCAGGTGCAG
GTGGTGCGCGCCTGGCCTGACAGCACGTTGCCGTTGATCGCGGCGGATCGTCTGGAGCCG
ATATGGCAAGACTGACCGACTGGCCCTGGCGAAGCTGGGCCGCGTCTCAGCCGATGGCGC
CGGCGCTGATGGACGACGACGGGATCTGGAGCTGGCAGCAACTGGCGAATCATCTTAATC
AACTGGCGACCGGCTTCGTTCGTCAGGGGGTGAGGCCCGGCATGGGGGTGGCGCTGCGCG
GTAAAAACAGCACCGAAATGCTGTTCTGTTATCTGGCGCTGTTGCAGTGCGGGGCACGCC
TGTTGCCATTGAACCCTCAACTGCCCGATACGCTGCTGAATGCGTTGCTGCCCGCGCTGA
ATATCGAGTATGGGTTGAGCGGGGATGGCTATGCGTGGCCTCAGAACATCATTGCTCTGA
GCCGGTCGACGTTATCGCCGGATGATGTGCTGCCGGCATTGCCGTGGGAAGCGCAGCGGC
TGGCGACCATGACGTTGACGTCCGGTTCCAGCGGCATGCCGAAAGCGGCGGTGCATACCT
GCGAGGCTCATCTGGTGAGCGCTGAAGGCGTACTGGCGCTGATGGCGTTCAGCGCGGGCG
ATCGCTGGTTGCTGTCGCTGCCGCTGTTTCACGTGTCCGGACAGGGGATTGTCTGGCGCT
GGCTGGCCGCTGGGGCATCGCTGGTGGTCAGGCCGGATCAGCCGTTGGATGTCGCCTTGC
GAGTGTGTACTCACGCTTCGCTGGTTCCCACCCAGCTTTGGCGTCTTCTGTCGCAGAACC
GCTCTCCGATCAGCCTGCGGGCGGTGCTGCTGGGCGGTGCGATGATCCCGGCGGAGCTAA
CCCGACAGGCGGAAGCGCGGGGCATCCGTTGCTGGTGCGGCTACGGCCTGACGGAACTGG
CGTCCACGGTGTGCGCCAAGCGCGCGGATGCCGGCGGCGGCGTTGGGTTACCGCTGGCGG
GGCGCGAGATACGGCTGGAGGGCGAAGAGATTCTGCTGCGCGGCCGCTGTCTGGCGGTGG
GATACTGGCGCGAAGGCGGGGTGAGCCCGCTCACTGATGCGCAAGGCTGGTTTCATACTC
GCGATCGCGGTCAGTGGGATGGACATGAATGGCGAATTCTGGGGCGGCTGGATAATCAGT
TCTTCAGTGGCGGCGAGGGGATTCAGCCGGAAGATGTGGAAGCGGTTCTGCTACAGCATC
CGGATGTGACCTATGCCTGCGTGGTGCCGGTGGATGATCCGGAGTTCGGCCAGCGCCCGG
TGGCGGTCGTCGAAGTAGAAAACGCCTTGCCGTTGCCCCAGTTGGTCGCATGGTGGCAAT
CCCGCCTGGCGGGATTCCAGCGTCCGGTGGCGTGTTACCCGCTGCCGGCTGCGTTGAAAA
ACGGCGGGATCAAGGTATCCCGCCAGCAGGTGAAAACCTGGGTGGAGCAGCAGCCGCGCT
GATTGGCATGACGGGCGGCTGCGTGAGCAGAGTGGGGCGGTCGGCCGATCGGTGCGTTTG
GTCGGGAAGAGTAAAACGCCCTGTTTTTCGTCGCGACAGCATCATTCGTCGGTTATTTAT
GCTTTTGGCCGCTGAAGATTTAGGTAAAATGCGTGTTAACATTACGGTGTTGTGCGCGTT
TAACTTGGAACCTATCCCACCAGGCTATTTTACTTGCCATTTTGGACCTGGGCAGTGCCC
GAAACCCTCACGTACTCCGTGTACGCTCCGGTTTTTCCGTGCTGTCCGTGTCCAAACTGG
CTGCGCCAATGACGCCGATTGGGACAGGTTCTTATTCGTCTTTAAGGATTATAGAAATGA
AAAAGTGGGTTATTGCTTGTGCGGGAAGTTTGCTGCTGGCGACTGTTTCCGCTCATGCCA
TCGGTATTTCCGGGGAAGCGGGTCGTGACTATACGGGCGTCAACGCCGGTTTTGGTCTGG
GCGTGCCTGGTCTGTCCGGCAATGCAGGCTGGAGCCATGATGACAAACACAGCAATGACG
TCTACAGCGCCGGTCTGGATTATACCTTCGCGCTGAGCAACGCGTCGCTCAAAGTGGGAG
CCAAAGGGCTTTACCTGAACCAGAACCATTTTAAAGATGGTTATGGCGTCGCGCTGGGCG
GCGGCTTGCAGGTGCCGGTGACCAGCTCCATTTCCCTGTACGGCGAAGGCTATTACTCGC
CGGACGCGTTCTCCAGCCATGTGGACCACTATGTGGAAGCCCGTGGCGGCGTGCGCTGGC
AGCCGTTCCGTCCGCTGTCGTTGGATGTCGGGTATCGCTATATCAACATGGCGTCCGGCG
AAGCCAGTAACGACAACCGCGTGGCGGATACCGCTTACGTTGGCGTGGGGCTGAATTTCT
GATTCCCCGACCTCGGTGGCAGACTAAAACAAAAGGCGTGTTTATCACGCCTTTTGTTTT
TTGGGGTCGGCGGAGAGTGTCATTGTGTTTATGGCGTCGAGTTTCTAAAGTGGTGTGAAA
CCATCATAAGGAGTGACGTGGATGCTTAGGGTTGAGATGTTATGTACCGGCGATGAAGTG
CTGCACGGCCAGATTGTGGATACCAACGCCGCCTGGCTGGCGGATTACCTGTTTTCACAG
GGCGTGCCGATGACCAGCCGCATGACGGTGGGCGATAAGCTGGAGGAGCTGGTGGCCGCG
TTGACCGAGCGCAGCCAGATCGCCGATGTGCTGATCGTCAATGGTGGGCTGGGGCCGACC
AGCGATGATCTCAGCTCGCTGGCGGCGGCCACGGCAGCCGGAGAAACGCTGGTCGAGCAC
GCCGAATGGATCGCCCGCATGGAAGCTTTCTTCGTCGAGCGTGGCCGGGTCATGGCCGAC
AGTAACCGTAAACAGGCGCAATTGCCCGCCAGCGCTGAATTGGTGGATAACCCGGTCGGC
ACCGCCTGCGGTTTTGCGATGCAATTGAACCAGTGCCTGATGTTTTTCACCCCTGGCGTG
CCGTCCGAATTCAAAGTGATGGTGGAGCAGCAGATTCTGCCGCGCCTGCGTCAACGTTTT
GCCGTTGCCGAACCGCCGCAGTGTTTGCGGCTGACCACGTTCGGCCGTTCCGAAAGCGAT
CTCGCCAGTCAGCTCGATAGCCTGCCGCTGCCGCCGGACGTGGTGCTGGGGTATCGCTCC
TCCATACCGATTATCGAGCTGAAGCTGACCGGCCCGGCCACACGGCGTGCGGAGATGGAA
ACCGTGTGGGAAACGGTGCGCGACGTTGCCGGCGAAAATGCGATTTTCGAAGGCACCAAC
GGGTTGCCTGCGCAGCTGGCGCACCGCCTTGGCGAGCGCGGGTTGCGTCTGACGGTGGCG
GAGGATTTCACCGCTGGTCTGCTCAACTGGCAACTGCGTGAGGCGGATGCGCCGTTGTCC
GGCGGCGAGCTGCGGGTGGAAAGCGAGGCGTTGACGCTGGCGGCCGTCGCTGAGGCGACC
CAAACGCTGGCGCAGCGCCACCAAACGGAACTGGCGCTGTACGTTGGCCGTTCTGATGAC
GGTATTCTGATGCTGGCGTTGCACACCCCCGAGGGGACATTCGCCCAGACGATTCAGGTG
AATGTGCGGCGTTATAGCCGTAAAACCCATCAGGATGTGGTGGCGATGCTGGCGATGAAC
ATGCTGCGCCGCTGGCTCAATGGTTGGTCAGTGTATGGCGGTCATGGCTGGATCAGCGTG
CTGGAGACGTTGTAAGCCGCAGTCGGGCAACGGCGCGCGCGGGGGCAAGGGCCCCCGCCG
TTATGGTCGGGATCAGTACAGCAGCGAGTACAACTGACGGCGATAGCGGGCAGCCAGCGC
GTCGCCGGTGCCAAGCGCGGACATGATATCCATCATCGTTTTGCGGGCGTTGCCGCCGGC
AGCGGTCAGATCTTTCTTCAGCATCCCCATCAGCAGTTCCAGCGCTTCTTCGTTGCGCCC
GACCTGATGCAGTTGCAGGCTGAGCTGCACCGCCAGCTCTTCATTATTCGGCGAAGCCGC
CAGTTGCTGCTGCAATTGCTGGATTTCCGGCGTATCCGCCGCCTGTTTCATCAGTTCGAT
TTGCGCCACCAGCCCGTGGTAACGGGTGTCCTGATCCTGTAGCGGGATCGTATCCAGCAC
CGTTTGCGCGTCCTCGCTGCGGTTGAGCTGGATCTGCACTTCCGCCAGCAGCAGTGCGAT
ATCGCTGCGTTTGGCGTCCAGTTGCCAGGCATCTTTCAGCAGCACGGCGGCTTCTTTCAA
CTGGTTCTCCTGAATCAGTTGCTGAGCCTGCGCCAGTTTCAGGTCTTCGGCTTTGGGCAG
CACCCGCTGCAGCAGGTCGCGGATAACCTCTTCCGGCTGCGGCCCCTGAAAACCGTCCAC
CGGCTGACCGTCCTTGAACAGATAAACCGTCGGGATGGCGCGCAGGCCGAATTGGGCTGC
CACGCGCTGTTCGGCGTCGCAATCCACTTTGGCCAGAATAAACTGACCGGCATATTCCGC
CGCCAGTTTGTCCAGCACCGGCTCCAACTGCTGGCAATGGGTGCTGCGTTCGGACCAGAA
GTAGAACAGCACCGGGGCGCTCATGGACTGTTCCAGCACCTGATGCAGGTTGGTCTCGTT
GATATCAATCATAGTGGCGTGTTGTTCTAACATGTCATTCTCTCTTAGCCGTTTCAGCCA
TTAATGGGGGCGATGTCCGCCACTTCAACCCCGAATCAGGATTTTGTCCGCAACAGGTGA
TCAAGCGCGCGGCCCGGCAACAATCGACGCAGTACGGTGATGCCGTGGGCGAGCAGCGTC
ACCGGGTAGCGCAGTTTCGGGCGCGGGCTTTCCAGCGCGTGAATCAGTTTGGGCAGCACC
GCTTCCGGCGGCAGGGTAAAGCGGCTGGCGATGCCGGGATTGGTGACCGGCTTATCCTGC
TGCGTTTGATCGACATTGTGGGTGAAATTGGTGCTGATCGGGCCGGGCTCGATCAGCGAT
ACGTATAAACCGCTGCCGTGCAATTCCATACGCAACGCATCGGACCAGGCTTCCAGCGCG
TATTTGCTGGCGGCGTAAGCGCCGCGCCCTGGGGTGGAAATCAGCCCCATCACCGAGCTG
GTCTGGATAATTCGCCCCTCGCCGTAAGGCAACATGGCCGGCAGCAACAGTTGGGTCAAC
TGGTGAGTGCCGAACAGGTTGCTGGAGAATTGTTGTTCCAGTTGCTGGCGGGAAATGGTG
TTGAGCGGCCCGTACAGCCCGTAACCGGCGTTGTTGAACAGGCCGTAGAGCCGGTTGCCG
GTCAGGGTAATCACGACGTCGGCGGCCTGCCTGACGCTGGCGCTGCTGTCGAGATCCAGA
TCGATCCCCTCAAAACCCAGCGAGTTCATGCGCGCCACATCCTGATGACGGCGGCAGGCC
GCCAGTACGCGATAACCGCGTTGTTGCAGACATTGAGCGGCAATCAGGCCAATACCGCTG
GAGCAACCAGTAATCAAAACCGCTTTTTGCATAACTTTACCTAACGAAAACGCTTAAATA
TCAAGAGTCGTGGTTAACTATTAGTCTTTATCGACTTAGAACCTATCACATTAGGACTAT
TTCACTTGCCATTTTGGACCTGGGCAGTGCTCGAAATCCTCACGTACTGCGTGTACGCTC
CGGTTTTTCCGCGCTGTCCGTGTCCAAACCGGCTGCGCTAATGACGCCTAATAGGATAGG
TTCTTAGTGCTGATTAACAACGGGTTCGAGCTGTTTTGCCATCCATCCGGCGATAAACGG
CTGGGCATCGCGATTGGGATGGATGCCATCATCCTGCATCCATTCCGGTTTGAGATAAAC
CTGCTCCATGAAAAACGGCAGCAGCGGAATATCAAACGTTTTGGCGAGGCGCGGATAAAC
AGCACTGAACGATTCGGTATAGCGTCGCCCATAGTTGGCTGGCAAGCGGATTTGCATCAG
CAGCGGTCGGGCGTTGGCCGTCTTGACCTGGGTAATAATGCTGGCGAGATCCCGCTCTAC
GTTCAGCGGGGGAAAACCACGCAGGCCGTCATTGCCGCCCAGCTCGATCAACACCCAGCG
CGGCTGGTGCTGTTGCAGCAATGTGGACAGGCGCGCCAGCCCCTGCGTTGCCGTGTCGCC
GCTGATACTGGCGTTCACCACCCGGACTTTGGGCGCGGGAGAGCTGGACTGCCAGTTCGC
GTCCAGCAGCGAAGGCCAGGCCTGATTCGCCGCCATACGATAGCCGGCGCTCAGGCTGTC
GCCCAGCACCAGTAAGGTATCCGCCGCGAAGGCGCGCAGACTGAACAGGCCCCAAAACAG
AAGGACAACGACATGCCAGCGGAAAACATTCTTGAAGTTCATCATCTTAGTAAGCACGTT
GGTCAGGGGGAACACCAGCTCTCCATCCTCACCGGAGTTGAGCTGGTTGTCAAACCTGCG
CAGACCATTGCGCTGGTGGGTGAATCCGGTTCGGGAAAATCCACCCTGTTGGGGATTCTG
GCTGGGCTGGATGACGGCAGCAGCGGACAGGTGTCGCTGCTCGGTCAGCAACTGGGCCAA
CTGGATGAGGAAGGACGGGCGGCGCTGCGGGCGAAGGACGTAGGATTCGTGTTCCAGTCT
TTTATGCTGGTGCCGACCCTGACCGCGCTGGAAAACGTGCAGTTACCGGCGTTGCTGCGC
GGTGAAAGCGACCGCCAGAGCCGCCAGCAGGCGGAGCAACTGTTGCAGCAGCTCGGTCTG
GGCGCGCGATTGCAGCATTTGCCGGCACAGCTTTCCGGCGGCGAGCAGCAGCGCGTGGCG
CTGGCGCGCGCATTTAGCGGCAGGCCGCGGGTCCTGTTTGCCGATGAGCCGACCGGTAAT
CTGGACCGTCAGACCGGCGAGCGCATTGCCAACCTGTTGTTTTCCCTCAATCGTGACTTT
GCCACTACCCTGATTCTGGTGACGCATGACGAGCAACTGGCGGCGCGTTGTGAACGTTGC
CTGCGGTTGCTCGACGGCAAACTGTGGGAGGATGCATGATCTGGCGTTGGTTTTGGCGGG
AGTGGCGCTCGCCGTCGTTGCTGATTGTCTGGCTGGCGTTGACGCTGTCGGTGGCCTGTG
TGCTGGCGCTCGGAGCTATCAGCGATCGCATGGAGAAAGGGCTGAGCCAGCAGAGTCGGG
ACTTTCTGGCTGGCGACCGCGTGCTGCGGGCGTCCCGTCCGGTGGATGAAAACTGGCTGC
AACAGGCGCAGCAGCAGGGGCTGACACAGAGCCGGCAAGTGTCGTTCATGACCATGACCT
ACGCGGGCGACAACGCGCAACTGGCGCAGGTTAAGGCCACTGACGAGCGTTATCCGCTGT
ATGGCGAGCTGAAAACCCAGCCGGCCGGGCTGCGGGTGGCGCCGGGTACGGTGCTGGCCG
CGCCGCGTCTGTTGGCCTTGCTGGGGTTGAAGGTGGGCGACCGGCTGGATGTCGGGGATA
CCTCATTGACTGTTGCCGGGGAACTGGTACAGGAGCCGGATGCCGGCTTTAACCCGTTCG
AGACGGCGCCGCGGGTGCTGATGAATCTGGCGGATGTGGAAAAAACCGGTGCTATTCAGC
CCGGTGGGCGTATTACCTGGCGCTATATGTTTGCCGGCACGCCGTCGCAAATCGCCCGTT
TCAGCGATGTTATCCAACCGCAACTGAAGCCAGATCAGCGCTGGTATGGCATGGAGGATT
CGCAAAGCGCGCTGGGCAAATCCCTGCAACGCTCCCAGCAGTTCCTGTTGTTATCGGCAT
TGCTGACCCTGCTGCTGTCGGTGGCGGCGGTGGCGGTGGCGATGGGGCATTACTGCCGTA
GCCGCTACGATCTGGTGGCGGTGCTTAAAACGCTGGGCGCCGGGCGACAGGCGCTGCGTC
GGTTAATCGTCGGGCAGTGGGTATCGGTGCTGGCGTTGTCGGCGTTGTGCGGCAGCCTGC
TGGGAATGGGGTTTGAGGCGCTGCTGATACGCGCGCTTTCACCGGTGCTGCCCGGCGAAT
TACCGGCCGCCGGGCTGTGGCCGTGGGGCTGGGCGCTGGGCACGCTGGTGCTGATTTCGC
TGTTGGTGGGGATTCGCCCTTACCGGCAACTGCTGGCGACCCAACCGCTGCGGGTTTTGC
GTCAGGATGTGGTGGCGAATGTCTGGCCGCTACGCTACTACCTGCCGGTGGTGGCCGTGG
TGGTGATCGGTTTGCTGGTGGTGTTGTCCGGCGGCGGCGCGCTGTTGTGGTCATTGCTGG
GCGGTATGCTGGCGCTGGCGCTGCTGCTGGGCGGCATTGGCTGGGGCAGCCTGCTGTTGC
TGCGCCGCCTGACGTTGAAAACACTGTCGCTGCGCCTTGCCATTAATCGCCTGCTGCGTC
AGCCGTGGGTGACGCTGGGCCAGTTGGCGGCGTTTTCGCTGTCTTTCATGCTGCTGGCGT
TGCTGCTGCTGTTGCGCGGCGATTTGCTGGATCGCTGGCAGCAGCAGTTGCCGCCCGGCA
GCCCCAATTACTTCGTGCTGAATATCAACGCCGATCAGGTGCCGCAGGTAACGGATTTTC
TGGCGCAACATCAGGTAAAACCGGAAACGTTCTACCCGATCATTCGCGCCCGTCTGACGG
AAATCAACGGGCTGCGGGCCACCGATCTGGTGCATGAGGACGACCCCGGCGGGGAAACCG
TCAACCGGGAACTGAACCTGACCTGGCTGACCCAACTGCCGGGCCATAATCCGCTGGTGG
CGGGGCAGTGGCCGCCGAAAGCGGGCGAGGTGTCGATAGAGCAAGGCGTGGCGCAGCGCC
TTGGGTTAAAGATAGGCGATTCGCTGACCTTCACCGGCGATACCCAGCCGTTTCAGGCCA
CGATCAGCAGCCTGCGGCAGGTGGACTGGGAAAGCCTGCGGCCGAATTTCTTCTTCATTT
TTCCACCCGGCTCGCTGGATAGTCAGCCGCAGTCATGGCTGACCAGTTTCCGCTATGAAG
GCGGGGATACGCTGATCACCCAACTGAACCGCCAGTTTCCGACGCTGACGGTGCTGGATG
TCGGCGCCATTCTTAAGCAGATCAGCACCGTGTTGCAGCAGGTGGGGCTGGCGCTGGAAG
TGATGGTGGTGCTGGTGCTGTTCTGCGGCGCGTTGTTGTTGCTGGCGCAGATTCAGGTCG
GCATGCGTCAGCGGCGTCAGGAACTGATCGTGTATCGCACGCTGGGAGCAGGGCGGCGTT
TGTTGCGCGCCACGCTGTGGTGGGAATTTGCGGTGCTGGGGCTGTCAGCCGGCCTGGCGG
CGGCGTTGGGCGCGGAGGCGGCGTTATGGCTGCTGCAGCGCAAGGTGTTCGATTTTCCGT
GGCAGCCAAATATGTGGCTGTGGGTTGGATTGCCGGTAGTGGCGGCACTGCTGCTGTCGC
TGTACGGCGGCTGGCTGGGGCTGCGGTTGCTGCGCGGCAATGCGCTGTTCCGGCGTTATC
ACGCCTGAGAGCGGGATAAACGCTTGAAAGCCAGAGCTTGCCTCTGGCTTTTTTAGCCGT
CGTGTTATCAGCGGGTGATATTGCCTTCGTCGTTTTCGCCGCCGGGGGGGTTGTATTTCG
CCAGATTGGGTTCACGGATGTCTGGCATAAGGTATCTTGCCAGTGGGCTATTGCGTGACG
TTAACCAGCTTGCGGGAACGGGTCAATCGGTGGACGGCGGAAGCGTGGAAAGAAAGCGCG
GAAAGAAAGTGCGGAAAGAAAGTGCGAAAAGACGCGCAGCCTTGATGCAGGCTGCGCGAT
TCAGTAGGTGGTTCCGATGATTAGAAATCGACGCTGGCGCGCAATACCACTTCACGCGGG
TCGCCAATCGCTACGCGCAGGTTATTGCCGCTCGACGGGTAGTAGGTTTTGTCGAACAGG
TTTTTGACGTTGAGCTGCCACTTCACTTTGTAACCGTGGATCGGCACGCTGTAGGTGACA
AAGGCGTCAGCCACGGTGTCGTCGTCAAGGAAGAAGCTGTTGGCGGCGTCGCCGGTGCGG
CGGCCGACATAGCGGGCGCCGATGCCGGCGCGCAGATCGTCGCCGGCGTGCAGGCCCAGA
TTACCGAAGTCGTTGGTCAGGAACAGCGAGGCGGTATGACGCGCGACGTTGGTCATCTCA
TTGCCTTGATTATCCGGGTCTGACGTGACGCGGGCATCGGTAAACGCGTAAGTACCAATC
AGGCTCAGGCTGTCGGTCAATTTACCGGCCACATCCACTTCCACCCCTTGCGAACGAACC
TTGCCGGCGGTGCGGGTGACGGTTTCTCCGTTCACCAGCTCGCTAACCATCACGTTGCGC
TTCTGGATATCAAACAGCGCCAGATTGGCGGTAACGCGGTTAGGCAGATCCAGCTTGGCG
CCCACTTCGTAAGACTTGCCGGTTTCCGGCGCCATTGACCCAATCTGGGTGGCGATCGAG
GTATTGGGTTTGAACGATTCACTGTAGCTGGCGTACAGCGATGACCAGGAATTCAGGTTA
TAGACCACCCCGGCGCGTGGTACCAGTCGGCTGTCGGAACCATCGGTATTGGCAACAAAC
GGGCGCCCTTTACCTGACATCACATCAAAATGGTCGTAACGCACGCCGCCCAGCAGCATC
CAATGTTCGTTGAAGCGAATGGCGTCTTGCATGAAAACGCCGGTGCTATCGATGTTTTCA
CGCTGGTCGCTGTCCGCTGCGCTGACGGTTGTCGATGCTGGCTGCAAACCGTAGACCGGG
TTGTAGACGTTGAAACTGTAGCGCCGGGTGCTGCGCAGCATGTCGCCGCGATGAGTACGG
TCGGCTTCGTGGTCCACGCCAAACAACAACTGGTGGTTGATGCTGCCCCAGTCGATATCG
CCGTTCAGCGTCAGTTGCACATTCTGCGACTGGCTGCGGGCGTCGGCGGTGGCATCCGCC
TGACGTGTCAGGATGCCGGTGGTGGCGTTATAGCTGGTGGCGCGCGCCTGATTGTCGTTG
TAGGTATTGCGGCTGTAGGCGTAATTCAGCTTGGTTTTCCAACGATCGTTAATGGCGCTT
TCCATCTGGAAAGTCAGCGTGTCCTGATCGCCGCGGGTGGCGTTGTAGGCTTCGTCAAAC
CGGCGTTCGCGCGGGGTATTGACCGGTTTACCGGTGCGGCTGTCGATCACGGTGCCGCGA
TCGAACGGCGTCAGGTATTCCATGTGTTCGTAAGAGACCCGCACGGTGGTGCTTTCACCG
TACCACATCAGCGACGGCGCAATAGTGGTCTGGCGGTTGCGGCCGAAATTGCGCCAGTAG
TCGGTTTCATCGTGATCGACGATCATGCGGTAGGCCAGGCCGGAGGTGCCGAGCGGGCCG
GTGACGTCCAACTGGCCGCCGCCGCCGTTGAAGCTGCTGTTCCAACCTTCGATATGGGTT
TTCTGCACCAGTTCCGGCTTTTTGCTGATGATGTTGATCATGCCGCCGGGTTCGCCCCAG
CCGTATAACATCGACGCCGGTCCTTTCAGCACTTCTACTCGCTCGGTGGTTGGGGTGACG
TTGTGCGCCTGAATCGATCGCATACCGTCGCGCAGGATGGAACCGTCGCGGTTATCGCCG
AAACCGCGCTTCATCACCGCATCCTGCGTCCCGCCGAGGGTGTTAGCCTGGGTGATGCCG
CTAACGTTGTACAACGCTTCATCAAGCGTTCTGGCCGCCTGATCTTCCAGCACCTGCTGT
GGCACCACATTGACGGCCTGCGGTATGTCCAGCAGGCGGCTGTCGGTGCGGGTGCCGGTG
ACGGCATTGTGCGGCTGGTAGCCGGTTTCCCGTGCGCCGTTTGCAGGCGTGCTGGCGGTC
ACCACCATCGTGTCTTCCTGCTTTTTTGTGTTTTTTGCGGCGCTATTGCTATCGGCCGGC
GTGGTGGCGGCTTGAAGGCTGAAAGGCAGCAGGGCCAGCAGCGGCCAGCCCTTTTGCCAG
TGAAGGTTATTCATGTGTTAACTGACTCCAATAGGTCCCTGAAAAATCAATCGGTAAAAA
CTGTTGATAGAGTTGTTGTAAGGTGCGCTGCGGGTCGATATCGCCAAACAGCGTCGGATA
GAGGGCTTTGGCGAACATTTCCACCATCACCACGTGATACGGGCTGAGATAAAAGTTGTG
CCACATACTCCAGGCGCGGCCGGTGCCGACGGCGCTCAGGTGCGAGAGAAGGGGTTCCTG
CATCAGCAGGGTGCGGAAACTGTCGCCGGCCTGCTGGGGCGTGACATCCGGGCCGAGCAT
CAGGTCGGAAAGGCGTTTGCCGTCCGGCCCGGCCATGCCGGTGGCGATGTAGACATCCGG
TCTGGCGGCCAACGCCTGTTCCGCGCTGAGCTCGCCGTATACGCCTTTCACCTTGCCGGC
GGCGATGTTGTCGCCGCCGGCGAAGGCCAGCAGCTCGCCGAGATTGCCGTTGACCGCCGT
GGTGCAGCAGGTGTCGCGGCGGCCAAGATGCAGGTGCAGCATCACCGTGGTCTTACGGCC
GTGATACTGCGCCAGCCGCGCTTTGACAGCGTCCATGTGCTGCTGGTAGAACGCGATAAA
CGCGTCGGCGCGTGACGACCGATTGAGCGCGTCGCCGAGCAGCCGCAGGCTGGGCACGGT
GTTTTTCAGCAGATCGACGCGCAGATCGACATAGATATAAGGAATGCCCGCCTGAGTCAG
CGCCTGCTGGATGCTTTGTTCGTTGTCGGCGCCTTTAGCCAGCCGCGGCAGGATCACCAG
ATCCGGTTTAAGCGGCAGCAGGGCTTCCGCGTTGACGCTGTTGAGATTGCCGTTACCCAA
CTGCGGGATACGAGCAATGTCGGGAAACGTCGCGATGTAGCGGTTCCAGCTTTGGGCATC
GTAACGCGCCAGGTCGCCTGGCCATCCCACCACGCGTTGCGCCGGGTTGCCTGGTTCCAG
CAAGGCCAGCGTATACAGCATGCGGCTTTCGCCCAGCACAATGCGTTGTGGGTTATCGGG
GATCGTGACCTGACGACCGGTGATATCGGTGACGGTTTTGGCCTGCGTCAGCGGGCTGAA
CCCGAGCACGGCAAAGAGGAGAAAAACGATGCGCATGTTTTTTTCTCGTAAACAATAAGG
CAGGAAAAATAATAATTATTATTACTATTTGCAATAAAAACGAAAAGGAACCGGGGTTAA
AAAAGAAAAAGCCCTGATATTTCACAGGGCTGGCAAAGGTTATGTAAATAATTAAAGTCG
CCGCGACAGGGGGGCGAGTAGGCGAGCCGGGTATCAGGAGGGCGTTTTACCGTCGTGGTG
CTCGTAGCCGCGGCTAAAGCGGCGCTCCAGCCGGTCTTGCAGCAATTCCAGCCCGATGGA
CAGCAACCAGTAAATGACGGCGGCGGTGGTGAGCATCTCCATGTAGTGGTAGGTGCTGCG
GCCGTAAGACTGCGCCAGAAAGTTTAGCTCCCACAGCCCCATCAGCGACACCAGCGAGGA
GTCTTTGATCATCGAAATGAACTGAGAGCCGGCAGGCGGAATGATAATGCGCAGCGCCTG
CGGCGCCACCACGTGGGTGGTGATCACCCAGCGCGACAGGCCCAGCGCCATGGCGGCTTC
CTTCTGCCCGCGGGGAACCGCGAGTACGCCGCTGCGGATGGTTTCCGCCAGATAGGCGCC
ATAGTTTAGCGACAGCGCGATGATGCCGGAGGTAAAGGCGCTCATCACGATGCCGACCTG
CGGCAGCGCGAGGTAGATGATCAGCACCTGCACCAGCAGCGGCGTGCCGCGAAACAGCGA
GACATAAAACGTGGCGCAGCCGAAAGCGATCGCGCTGGAAGAGAGCCGGCCTGTAGCGGT
GATCACCGCCAGCAAAATACAGAACAGCATGGAAATGATGGTAATAACGACGCTCAGCAC
CGCCCCCTGGATGAAACCGTCCGGCGACAGGTGCATCCCTAGCATGGAAGGCAGTTTCTG
CCGGATCAGGCCGGTGTCCAGATCCATAAACGAAAACAGCCACAGCAGCAGGCTGAGCAG
CACCAGCCAGGTCAGGCCGGCGCGCAGACGAAAACCAAATCCGGCGCGCTCAGGCGCCGG
CGGCATGTGAGACGGGGTTTCAGCGGACGAACGCGACATTACGGGTTGGCCCCGGTGATG
TCTTCACCAAACCACTTCATGGAGATGGCTTTCAGCGTGCCGTCGGCGCGCAGCGCGGTG
ATGGCATCGGCCAGCGTTTTACTCCATTCCGGGTCGCCTTTGTCGACGGCAATCCAGTTC
GGTTCGGCATACAGTTCTTGCAGGATACGCAGTTGCGGCAGCTTCTCGATACGCGGTTTG
GCGGTGATGCGGTCGGAAATCACCGCATCCAGCCGTTTACCCGGACCCAGCGCCAGATTA
CGGAACGCCATTTCTTCATCGGTGGGCACCGCCTGCACATGATCAAACGGGAAGGCGATC
GGCTTACCGCCCGGGATCACCAGACTTTTGTTCAGGTAGTTCTCGTAGCTGGAACCCAGC
CCCAGCCCGACTTTCTTGTTACTCAGATCGGCGGCGGATTGGATGTTTTTCTCATCCTTA
TGGACGATCAGCACGGCGAAGGTGCTGTAGTAAGGGGTGGCGAAGTCCAACATCTTGGCG
CGTTCGGCATTCGGGGTCATGGAGCAGATGCACATGTCCCAGCGGCCTTGCCACTTGCCG
CCGACGATGGTTTCCCAGCCCGGCGTCGCCAGTTCCAGCCTGGCGCCCAGTTTCTGCGCC
ACGGCGTTGGCGACGTCCACATCGAAGCCAACCAGCTGGTTTTTATCGTCGAGATAGCTA
AATGGCGGATAGTCATTGAACAGTACGTTGCGGACTACGCCGCTCTGTTTCACCCGATCC
AGCGTGCTGCCGGCCTGCGCGGCGCTGAGCATGAAACAGGCGCTGAGACCGAGCGCCATC
AGTGCGAGAAGTTTTTTCATCCATTTTCCCTACAAACTAACGTCACAACGGACAACGCGG
GGCTGCCTGCCGCGTCCCGTCAGTGGAAATCACAAAAGTTCTCTATCTTATAGCAGCAGC
GGGCGCGTGCAAAATAAGGTCTTCGTCGGACGGGTAGGGGGAGGGGCATAAGCATCGGTG
ATTGGCGGCGTCACATAAGCTGCATAAGCCCTATAAAAAAGAAAAACCTGCCACCGGGGT
GACAGGTATGACGGAGCGATGTACGCGCGCGTTATTTTTTGCGGGCGTATTTCAGGGAAT
CCAGCGCCACGGCGAAGATGATGATGCCGCCTTTGATGATGTACTGCCAGTACGGGCTGA
CGCCGATGTAGGTCAGGCCGTAGTTGATGAGGGTAAAGATGATAACCCCGGTCACCACGC
CGGCAACCGTACCCACGCCGCCGGCAAAGGACACGCCGCCGACCACGCACGCCGCGATGG
CATCGAGTTCGTACATGAAGCCTAAGTTGTTGGTGGCGCTACCGATACGACCGGCTTCCA
GCATACCGCCGAAGGCATAGAACACACCGGACAGCATGTACACCAGAATCAGGTTCAGCG
ACACGTTCACGCCGGAGACTTTGGCTGCTTCTGGGTTGCCGCCGATAGCGAAAATATTTT
TGCCAAAGCGGGTCTTGTTCCACAGGACCCACACGAACACCGCCGCAATCGCCGCATAGA
AGGTGATATAAGACAGTTTGAAGTCACCGAAGCGGATAAAACCCTGCGCGAAGGTGGAGA
AACGATCGTCAAAGCCGGCGATTGGCGACGCGCCGACGATGTCGTAGTACAGGGAGTTGA
CGCCGTAGACGATGATCATCGTACCTAATGTGGTGATGAACGGCGTCACTTTCAGGTAGG
CGATGATGATGCCGTTGACCAGACCGATCAGCGCGCCAATGGCGCAGACGATCAGGATTA
CCAGCGGAATCGGCATGGTCTCCAGATGCGGGAACACCTTGTTGCTGTTATCCATCGCCT
GCAACAACGTGGCGGCGACCACCGCGGCGAGGCCGACCTGACGACCGGCCGACAGGTCGG
TACCCTGGGTGACGATAAGCCCGGCCACGCCGAGCGCGATGATCACGCGCACCGAAGACT
GGGTCAGAATGTTACTCAGGTTGGTGAGACTGAGGAAGGAGGGGTCCTGGATAATAATAA
TCACCAGCAATACCAGCAGCACGGCGTAAATGCCACTGTCTTTCAGCCAGGTGAGCGCAC
TTTTTTTAGTTGTAGCTTTCATGGTAACAGCCCTTGCATCATTAAAGGTGTAACGACGCT
AAACGGAGAATTTCGTTCTGCGTGGTGTTCTTGGTTTCGACAATGCCTGCGACGAGGCCA
TTACTCATCACCAGAATGCGGTCGGTAACGCCCAGCAATTCCGGCATTTCAGACGAGATG
ATGATGATTCCTTTGCCCTTTTTCGCCAGCTCTGAAATCAGCTGATAAATCTCGAATTTG
GCGCCCACGTCAATGCCGCGGGTCGGTTCGTCCAGCATCAGGATTTCCGGCTGAGTCAGC
AGCCAGCGCCCGATAATCACCTTCTGCTGGTTACCGCCGGACAGTGAGCCGATGGCGGTG
TGGTGGCCGGGGGTTTTCACCCGCATGGAATCAATGACCCACTGCACATCGCTTTTCATG
CGCTTGTTGTCCAGCAGGCCGAGGCTGTTCTTGTATTTGTGAATGTTGGAAATCAGCGAA
TTGAAGCCGACATCCAGATAGGCGTAGATACCGGTAGAGCGGCGCTCTTCGGTCACCAGC
GCGAAACCGTTATTGATTGCTTCGTTGGCAGTATGGTTGTGGATGTCTTTGCCATGCAGT
TTGATGGTACCGTTGAGTTTTTCACGGATACCGAACAGGGTTTCGACGATGTCGGTGCGT
TTTGCGCCGACCAGACCGGCAATCCCCAGAATCTCGCCCTGACGCAGGTCGAACGACACA
TCGCGGATCGACGGCTGGCGCATCGAGGTCAGGCCGCGCACTTCCAGCATGACGTCGCCG
GGGGTGTTGGTTTTGTCCGGAAAACGCTGATTGAGGGAGCGGCCGACCATCATCGCGATG
ATCTGGTCCATGCTCAGGCCCTCCAGCGGCTGGGTGGCGACCCACTGACCATCGCGCAGT
ATGGTGATTTCATCACACAGTTGGAAGATCTCTTCCATCTTGTGGGAGATGTAGACGATA
CCGCAGCCCCGGTCTTTCAGCTTGCGGATGATGGTGAACAGGTGGTTCACCTCTTTTTCC
GTCAGCGATGAGGTGGGTTCATCCATGATGACGATCTTGGCGTTGTAGGAGAACGCTTTG
GCAATTTCGATCATCTGCATTTGCGACACCGACAGCGAGGCGACTTTGTCGCGCGGATCG
ATGTCGATATCCAGTTCATCGAAAATCGCTTTGGTGTCGCGATACATTTTTTCCTGATCG
ACGAACAGTCCTTTTTTCGGGTAACGGCCAAGCCACATGTTATCCATGACCGAACGTTGC
AAAACCAGGTTCAATTCCTGATGCACCATGGATACGCCATTCTCCAGCGCTTCTTTGGCG
CTTTTGAAATCGACTTCCTGCCCCTGGAATTGAATGCTGCCTGAATCTTTCTGATAAATG
CCGAACAGACATTTCAGTAGCGTCGATTTTCCTGCGCCGTTTTCTCCCATTAGGGCATGG
ATGGAGTGGGGGCGCACCTTCAGGTTGACATTATCCAATGCCTTTACACCGGGAAACGAC
TTGCTGATATTGGTCATTTCCAGCAGGAATTCACGCTGAGTGGTTAGAGTGTCACTGGTC
ATATTTTACCTGGTCGAAATAATTACCTGGCTGAAACGTTGCCGGGCCGAATATGATTGC
CTGGCTGAAAAAATCATTCGTTCAAGCAGTTAGGGGCGCAGCGATTGCCGCGCCCCGACG
AGATTACTTTATGAACTGAGCCAGGTTTTCTTTGTCAACCGGCACATAAGGTACGCGCAC
CACTTTGTTTTCAATTTTGAAGTCGGTGCCTTCGCCCGCCGGTTTACCCAGCGCCAGGTT
TTTCGCCAGATCCAGCGTGGCTTTAGCCTGGTTTTCCGCGTCATTCAGCACGGTGCCGGC
CAGCGCGCCGGATTTGATCAGCGACAGCGCTTCCGGCAGGGCGTCAACGCCGAACACCGG
AATACTGCTCTTGTTGTGGGCTTTCAATGCTTCTACCGCACCCATGGCCATAGCGTCGTT
GTTGGCGATGAGCACTTCGATCTTGTTGGCGTTAGGGCCGGACAGCCAGGCGTCAACTTT
GTCTTTGGCCATCGCGGTATCCCACATTGCGGTGTCCATCTGCAACTGCTGGACTTTCAC
CCCTTCTTTGGTCAGGGTGTCCACCACGTATTTGGTACGGGCTTCGGCATCCGGGTGGCC
CGGCTCGCCTTTCAGCAGTGCGTACTGGATGGTGCCGTCTTTGTTCAGATCCCAGGACGA
GTTCGCTTTCCAGTGTTTGGCGATCAACTGACCCTGAATGATACCGGACTCTTTGGAATC
GGTGCCGACGTAGTAAGCTTTGTCGTAGCTGGCCAGTACCTTGGCGTTGGGTTCTTTGTT
AAAGAACACCACCGGTACGTCGGCGGCTTTCGCTTTCTGCACCACTATCGCGGCAGCAGC
CGGGTCAACCAGGTTGATAGCCAGCGCTTTCACGCCTTTGGCCAGCAGTACGTCCACCTG
ATCGTTCTGTTTGGATTGGTCGTTTTGTGAGTCATTCATCAGCAATTCGACGCCACCCAA
GGCCTTGGCTTCTTTTTCAATATCCTTGCGTACCATCGACATGAAGTTGTCGTCGTATTT
GTAGATGGTGACGCCGATACGGGTGTCCGCGGCATGGGCGGTGGCTCCGAACATCATGCT
GGCAACCAGGGCGGTGAGAGTGAAAACCTTCTTATTCATGATATCTCCGGGTGTATGCAG
GGTAGTTCTCAGTCCGGCCGCACGACGCAAGGTAGACGTAATACGGCAGTCAGTTAGTCA
TCGTCAGTGTGGCATCGTAATGCCGGGCTGACGGAGTTTGCAGGCATGGCCCGCTTAAAG
CCTGACTTCCCTGTTTTCAGGCAGTGCTCGCCTGTTCGGTGGCGCCGCCCGGTAATGCAT
CCTGGAACAGATAGCGTCCTGAAGCCGATATTGTGAACGTTTTCGCCGTGGCGGCCGCTA
ACGATTCAACTGACTGGGCGACCGTGTTACAAGGCGTCCGGCCTACGCAGTACGCCCTCA
TCATAGAGAGCGTAATGTTAATTAACTGTGAATTTACTCACAGATTGAAAGCGGTTACAT
GGATGATTTGAATAAATTAGTGACCGCTCCCACATTTTAACGGGCGGCCACCGAATGCCG
CCGCACCAACGTCGGCATGAAGCAGTGTCTGGCGGTGGGGTCCAGCAGCCCGGCCGCGCC
TTTCAGTGCCAGTTCTGTGGCAATTTTCGCCATAGAAACAATGGGGTAGCGAATAGTTGT
CAGGCGCGGGTCGGTATAACGGGAAATCGGGATATCGTCGAAACCGACCACCGAAAACCG
TTCCGGCACCGTGATGCCGTTATCTTTCAGCGCCATCAACGCACCGGCCGCCATGCCATC
GTTATAGGCGAATACCGCAGTCAGTTGCTGGTTGCGCCCCAGCAGTTCCACCATAGCCGC
TTCACCGCCCTGCAGATCCGGCTCGCCGCTGGCGATCCACTCATCAGGCGGCTCGATACC
CTGTTCCTGCAACGCCTGCTGCCAACCGGTAAGGCGTTCCGTCACGTCCTCTATCGGGTG
GCTGGAGCGGAGATAACCGATGCGCTGATGCCCTTGCTGCAACAGCATACGGGTCGCCAT
CATTGCGCCGCTGACGTTGTCGAGACAGACGCAGCGGTGTGGGTAGCCCGGCAGCAACCG
GTTGATCAGCACCATACCGGGCACCTGGTCCATGAACTCCGCCAGTTCCTCATCAGATAA
GGCTTTAGCATGGACAATCAGCGCGTTACAGCGCTGGCGGATCAGCACTTCGATGGCGTG
CCGCTCCTTTTCTTCCTGATGATAGGAGTTGTTAATCAGCACATGTTTTTGCATGCGCTG
TGCCACGGTGTCCACCGCTTTGACCATGGCGCCGAAGAACGGGTCCGACACGTCCATCAC
CACCACGCCGATGGTGTCGCTGACCTGCGAAGCCAACGCCTGCGCATTGGCGTTGGGCCG
GTAGCCCAACTGCTCGACCGTTTGCAGTACCAGCTCGCGCGTTTGTTGGGTGACCGAGCT
GCTGTTGTTGAGCACGCGGGAAACGGTGGCGATGGAAACGCCCGCCTGGCGCGCGACATC
ACGAATGGTAATCATTAATACTCACCACAGAAGAAAAAGTTCACGAGGGCGACCCTGACA
CTCAAGCTGTATAGGCATATTCTGTCAGGCGTTATGGAGAGACTGCGTGAGTCAGGTCAC
AGTGATGAAAGCGGTTACATACAATTCTGTAACCTTTGTGATGAAGGTCATTATCTGGGA
GGAATGACCGTGAGTGGGCGTGGCGCCGCCAGTCGGGGAGTATCACTCAGGGAGAACGCC
CCGGCAAAGCGCCAGGGCGAGTTAGGGAAGGAACATGTTTACTCGGCAGCGTAACCGCAG
GCGGAAATGGCCTCACTATCGAGCCAGGCCTGATTGTCGCGCAGCGCCAGCCGTCCAGCC
AGAAACCAGCCCACCACCAGCGGGTAGATGCTATATTCCTGCGTTTGCACCCGTTCCTGA
ACGTCCTGCTCGGTATCGCCGGGGAAAATCGGCACTCTGGCCTGCAGGATCACCGGGCCG
CCGTCCAGCTCTTCGGTCACGAAATGCACCGAGGTGCCGTGTTCGCTGTCGCCGTTTTCC
AACGCTTTACGATGGGTGTGCAGACCGGGGTATTTCGGCAGTAGCGACGGGTGGATGTTC
AGCATTTTGCCGAGGAAGCGCGCCACGAATCCGGGGCTGAGAATACGCATGTACCCGGCC
AGCACCACCACGTCCGGCTGGTATTGGTCGATTTCCACCGCCAGCGCCTGGTCGAACTCA
GCACGGCTGGCGTAATCGCCCGGCAACAGCGCGTGGGCGGCGATACCGGCGTCACGCGCT
CGCTCCAGACCGAAAGCGTCCGGATTGTTACTGAATACTGCGCTAATTCGCCCTGCGATG
CGGCCGCTCTGGCAGGCGTCGATCAACGCCTGTAGATTGCTTCCCTGACCTGAAATCAGG
ACAACGATGCTTTTCATTACTGAATAACCACTGTCTCTCCGCCGTCGGTGTGGGTAATCA
CGCCGATTTTCCAGGCGGTTTCGCCGTTGGCGTTGAGGTGGGCAATGGCCTTGTCCGCCT
GATCCGCCGGCAGGGCGATAATCATGCCGACGCCGCAGTTAAAGGTACGGTACATTTCAT
GACGGCTGACGTTGCCGCTCTGTCGCAGCCATTCGAACACCGCCGGCCACTGCCAACTGG
ATTCGTCGATGGTCGCCTGCATACCTTCCGGCAGTACGCGCGGGATGTTTTCCCAGAAGC
CACCGCCGGTCAGATGAGAGATGGCGTGTACGTCCACGTTTTCGATCAGCGACAGTACCG
ATTTGACGTAGATTTTGGTCGGGGCCAGCAAATGGTCCGCCAGCGGTTTGCCATCCAGTT
GAACCTGTTCCGGGTTGGCGCCGCTCACTTCGAGGATCTTGCGGATCAGCGAGTAGCCAT
TGGAGTGCGGGCCGCTGGACGCCAGTGCGATCAGCGCGTCGCCTGCACGGACTTTGCTGC
CGTCGATGATATCGGCTTTTTCGACCACGCCGACGCAGAAACCGGCCACATCGTAGTCGT
CGCCGTGGTACATGCCGGGCATTTCGGCGGTTTCACCGCCCACCAGCGCGCAACCAGACT
GTTTGCAGCCTTCGGCGATACCGGTGATGACGCGGGCGGCGGTGTCCACATCCAGCTTCC
CGGTGGCGTAATAATCCAGGAAAAACAGCGGCTCGGCACCCTGTACCACCAGATCGTTGA
CGCACATCGCCACCAGATCGATACCAATCGTATCATGACGCTGCAGGTCCATCGCCAGAC
GCAGCTTGGTGCCGACACCGTCCGTACCGGAAACCAGTACCGGTTCGCGGTATTTTTGCG
GTAAGGCGCACAGGGCACCGAAACCGCCCAGTCCACCCATGACTTCCGGGCGACGGGTCT
GTTTCACTACACCTTTGATACGGTCTACCAATGCATTGCCAGCATCAATATCCACGCCTG
CGTCTTTATAGCTGAGAGAGGTTTTATCGGTCACTGCGGAAGTCCCCACGGAGGTTACGA
TTGGTTTAAAAAATGGAGCGCGCTAATTCTAACAGCGTAAGCAAACGTTTGCGAGCGGTG
TCTTTGCGGCGTGGCGGTTTCGGCAAGCCGGTGTGACGCTCACTGTCGGCTGGCGTGCTG
ATTGACTCGCGGTAATTTCCGTTTCGGCTTGATTTGGATCAGACTTGAGTCTATGGCGTA
CGTTCGAAAAAGCGGTATAATCCCGCGATTTTTTTGGCCGTCCATTGCCGATGGGGAGAA
AGAGTAATGAAAATCGTCGAGGTGAAACACCCGCTCGTCAAACATAAACTGGGTCTGATG
CGCGAACACGATGTCAGTACCAAGCGTTTCCGTGAACTGGCGTCTGAAGTCGGCAGTTTG
CTGACCTACGAAGCCACCGCCGATCTGGCGACGGAAAAGGTGACCATCGAAGGCTGGTGC
GGCCCGGTCGAAGTCGACCAAATCAAAGGTAAGAAAATTACCGTGGTGCCCATCCTGCGC
GCCGGTCTTGGCATGATGGAAGGGGTGCTGGAAAACGTGCCCAGCGCGCGTATCAGCGTA
GTGGGGATGTACCGCGACGAACAGACGCTGGAGCCGGTGCCCTATTTTCAGAAACTGGCT
TCCAATATTGATGAGCGCATGGCGCTGGTGGTGGACCCGATGCTGGCGACCGGCGGCTCG
ATGATCGCTACTATCGATCTGCTGAAAAAAGCCGGTTGCCGCAGCATCAAGGTGTTGGTG
CTGGTAGCGGCGCCGGAAGGGATCGCCGCGCTGGAGAAAGCGCACCCAGATGTAGAACTC
TATACCGCCTCGATTGACAAGGGCCTCAACGAACACGGCTACATCATGCCGGGCCTGGGC
GATGCGGGCGACAAACTGTTTGGTACCAAATGATATTCAGCCGACTCCAGAGTCGGCTTT
TTTTTGCGTACGCCACCGCCCGTTCCTGATGTGACGGGTTGTTCCTGCGCATACCACGGA
TGGCGACATTTTTTCGGCGCCGGTGTGTGCCGGCGCTGAACTTTCTGCCGGGTTCTCCGG
TATTTTTCAGTCTGAGACACAGAGGAAAACAAGATGACTCGTCGCGCCATCGGCGTCAGT
GAACGACCCCCGCTCCTGCAAACCATACCGCTGAGTTTCCAGCATCTGTTCGCCATGTTT
GGCGCCACCGTGCTGGTGCCGATTCTGTTCAAGGTCAACCCGGCGACCGTACTGCTGTTT
AACGGCATCGGCACGTTGCTCTATCTGTTTATCTGCCGAGGCAAGATTCCGGCCTATCTC
GGTTCCAGCTTTGCCTTTATTTCTCCGGTATTGCTGCTGTTGCCGCTGGGCTATGAAGTA
GCGCTGGGCGGCTTCATTCTGTGCGGCGTGCTGTTTTGCCTGGTGGCGTTGCTGGTGAAA
AAGGCCGGAATTGGCTGGCTGAATGTGATTTTCCCGCCGGCAGCGATGGGCGCGATTGTT
GCGGTGATCGGTCTGGAACTGGCGGGCGTGGCGGCGAACATGGCGGGGTTGTTGCCTGCC
GCCGGCACGGACGTAGACGGTAAAACCGTCACCATTTCGCTGGTGACGCTGGCGGTCACG
ATACTGGGTTCCGTGCTGTTTCGTGGTTTTCTGGCCATTATCCCGATTCTGATCGGTGTA
TTGGCAGGGTATGCGCTCTCCTTCATCATGGGCGTGGTGGATCTGGCGCCGATCGCCCAG
GCGCCCTGGTTCGCGCTGCCGACGTTTTACACGCCGCGTTTTGAATGGGTGGCGATGCTG
ACGGTGTTGCCTGCCGCGTTGGTGGTGATTGCCGAGCACATTGGTCATCTGGTGGTGACC
GCCAATATCGTGAAAAAAGATCTGATGCGCGATCCGGGTCTGCACCGTTCTTTGTTCGCC
AACGGCGTGTCTACCATACTGTCTGGTTTCTTTGGCTCCACCCCGAATACCACCTATGGC
GAGAATATCGGCGTGCTGGCGATCACCAAGGTTTACAGTACCTGGGTGATTGGCGGTGCG
GCAGTGCTTGCGATTCTGCTTTCCTGCGTGGGTAAACTGGCCGCCGCGATTCAGGCGGTG
CCGGTGCCGGTGATGGGCGGCGTGTCGCTGCTGCTGTACGGGGTTATCGGCGCGTCCGGC
ATCCGGGTGCTGATCGAATCCAAAGTAGATTACAACAAGGCGCAGAATCTGATCCTGACC
TCGGTTATCCTGATTATCGGCGTCAGCGGCGCGAAGATCCATCTGGGTGCCGTGGAACTG
AAAGGCATGGCGCTGGCGACGGTGGTAGGCGTGTTCCTGAGCCTGCTGTTCCGCGTCATC
AGCATATTCCGCAAGGAAGAAGAGGTGATTGACGAGACGGACGACCAGGCTTCCGCACAG
TAATCTTAGGGCCCGCCGGTGCGCTGGCGGGCCATGCGGCGAAGCGACCGGTTGACGGTT
CAATCGCAAAAGGTTTCTATGCTAAACTTGATCCGTTTTCCTGCCTGTTTGGTTTGAGGT
GCTTCTGAACACACCGGCACAGTTATCATTGCCACTCTATTTGCCCGATGACGAAACCTT
TGCCAGTTTCTATCCGGGAGAAAATACGTCTCTGCTGGCCGCTATCCACACGACGCTGGG
TCAGGAACATGGCAGCTACATCTATTTCTGGTCGCGCGAAGGCGGCGGGCGTAGCCACCT
GCTGCATGCCGCGTGCGCGGAGCTATCCCGTCTTGGCCGTGCGGTCGGCTATGTGCCGCT
GGATAAACGCGCCTATTTTGTCCCGGACGTGCTGGAAGGAATGGAGCAACTGGCGCTGGT
ATGCATCGACAATATCGAGTCGATTGCCGGCGATGAGGTATGGGAAATGGCGCTGTTCAA
TCTGTACAACCGCATTCAGGAAGGCGGGCGCACCCGGCTGCTGATCACCGGCGATCGTCC
GCCGCGTCAGATCAATCTGCAACTGGCGGATCTGGCGTCACGTCTTGACTGGGGGCAAAT
TTACCGGCTGCAGCCGCTGTCGGATGAAGAGAAAGGCGAAGCGCTGCAGTTGCGCGCCCG
GCTGCGTGGTTTTGAACTGCCGGAAGACGTCAGCCGTTTTCTGCTTAAACGGCTGGATCG
GGAAATGCGAACCCTATTCATGACGCTGGATCAGCTGGATCACGCCTCCATTACCGCCCA
GCGTAAGCTGACGATTCCTTTCGTCAAAGAGATCCTCGGGCTGTGACGCCGCCCGTCACA
GAATATCCAGCACCTGCTCCGGCGGGCGGCCGAGCTTAGCTTTGCCGTTGGCGACCACTA
TCGGGCGTTCAATCAGCTTGGGGTGGTCCGCCAGCGCCTGAATCAGTTGCGCTTCCGTCA
GGCTGTCGTCGGCCAGATTCAGTTCACGGTACAGATCTTCTTTACGGCGCATCAGTTCGC
GCGCGCTGGCGAATCCCAGTTGTTTGAGAAGCTTACCGAGCGCGGCGGCATCCGGCGGCA
CGTCCAGATACAGCACCACTTCCGGATCGATACCTTGTTGCTGCAGCAACGCCAGGGTTT
CGCGGCTCTTGGAGCAGCGGGGATTATGATAAATGGTCACCGGTTTACTCATTCAACTCA
CCTTTTTCAGGATTTCTCATAAGGACGGAAACGTTGCTGCAACGCGCGCAGCTGATCGAT
GCGGGCGTCGTAGCGCGCCTGATCGAGGCTGCCGAGTTTGCTTTGTGAGCTGGCGTTGCT
CAACAGGCGGATAGCCTGATCCAGCTTGCCGTTCAGCGCCAGGCTTTCCGCCCGGGATGA
CAATTCTTCTCCACGCATGTTTTGTGCGGCGGAAGCCTGCGCCAGCAAGTCCCAACCGTT
CGGATCGTCCGGGTGGGCGTAAGTGTATTTGCGCAGAATACGGATGGCATCGGCAGACTT
GCGGCTTTCCACCATCGCGTTGGCCAGGTTGAGCTGCAGCACTGGGTTGTCTTGCACGTC
CGGCACCTTCTGCAGGCGAGCGACTGCCTGATCGGCGCGCTGCTGGCCGATATCAATATC
GGTCATCAGATCAAGAAACCAGGGGTTTGACGGCGATTTGTCCAGCAGCGGTTGCAGTGT
GGCGCGTGCATCATCGTATTTCTTGGTCTGATAGGCGCGGATCGCGCGGCCATATTGGGC
GGCCTGTTGCTCGCGCGCATTGCCTTTGGCCCAGTTGTCCAGCAGCGCGGCGCCATACGG
GTTGTCTTGTGAGCCGTACATGCCCAACACGCGGGTCTTGGCGAACAGAAAATCCTGCGA
GGAATGCATCGGGACCGATTTCATCTGGTTGGCGCGGTTACGGGCGTCCGACAGCCGGCT
TTCCGGTAACGGGTGCGTCAGCAGCATTTCCGGCGGCTTAGTGGCGTAGCGGGAGGAGTC
CGCCAGCCGTTGCAGGAAATTGGGCATCGCCTGCGGGTCGAACCCGGCGCGTTGCAGTAC
CTGAATCCCAATGCGGTCCGCTTCCTGTTCGTTGGACTGGGTAAAGCTGATGACGCTTTG
CTGCGCGCCGGCCAGCGTGCCGCTCAGCGCGGCGAACCCGGCTTGCGGGTTCGCCATCGC
CAGCAGCAGCGAACCGAAGGCGCCGGCCCAGGCCAGCGGCGCGTTGGCTTTCTGGGCTTC
CATCGCGCGCGCCAGGTGACGCTGGGTCACGTGGGAGATTTCGTGCGCCAGCACCGATGC
CAGCTCGCTTTCATTCTCTACGTAGCGGAACAGCCCGGAGTGCAGCACCACATTGCCGCC
AAAAAAGGCAAAGGCGTTGATTTCGTCGTTATTGACCAAAAAGAAATGGAACGGAGTACG
CACGGAATCTGCTGACTTGACCAGCCGTCCGCCCAGTTGGTTAATGTACTGCATCAGCAG
CGGGTCATTAATCAGCGGCGCGCCGGCACGCAACTGGCGCAGGTAGAAGTCCCCCATCAC
CAGCTCCTGATTGATGCTGAGCGTTCCGCCGGCGGTAGTGCCGATGTCCGGCAGATTTTC
CTGCGTGCCGGCCGGGAAACCCTGAGGACTTGTGCTCAGCAACACACCTGCCAGTATGGC
GATGACCGTCTGTTTGAGCCGATAGGACATAACGGATACAACCTTCTGAACAGCCTGAAA
GAATTGTCATCATCTTAGCCAGCGGCGGCACACAATGAAACACGGGTGGGGGAAAAAGAC
GGCGTAAAAAACGGAAAATGCGGCGCGAAAAACAGTTTGCCGGCGCATCAGACGTTGCAC
CGGCAATAATCGGGAAAGAAAGGGTTCAGGCGCCTTTCAGGTAATCCAGCACGATGTCGT
GGTGGTTACTGGTTTTGAACTCATTGAATACTTTTTCGATGTTACCCTCAGCGTCGATCA
GAAAACTGACCCGGTGAATACCGTCATAGGTTTTCCCCATGAAGGTTTTTTCACCCCAAA
CGCCGAACTGTTCCGCCACCTGGTGACCCTCATCGGCCAGAAGGGTAAAGTTCAACAGCT
CTTTTTCAGTAAAGCGGGACAGTTTTTCCGGTTTGTCGGTGCTGATGCCAAGAACTTCAA
CGCCGAACGTTTTCAGCTCGTCCATGCTATCGCGAAGCCCACAGGCTTGCACGGTGCAAC
CTGGTGTCATGGCCTTAGGATAGAAATACACCAACACCCGCTGTCCCTGGAAGTCGGCCA
AATTAACTTGTTCGCCATCCTGATCGGGCAAGCCAAATTTCGGTGCAATATCACCGGCTT
TCAGTGTGGTCATCACTATTCTCCATCTTTCTCTTCGTGCTGTGGATAGTTCACAACGCT
AATACTGCCTTGTGCGTGCAGTTCTGTACATAGCTGATGAAAGGCCGGCTCAATAATTGA
ACCTGCCAGCGCGGCCGGGCTGTGCGCCGTAATCTGTATGTACAGTTGCGGCGGCGTATC
GCCGTCGGCGGGGCGGGTTTTGGACACCAGCTCTGCGATATTCATTTGATGCGAATCGAA
CAGATCGGTAAAGCGTTCAATGATGTGTGGTGAGTCAGCGACATCGACCTTGACCCACAC
GGTGGCGGGCATCGGCGAGCGAGACTGCGATTCGGTGCGTTTCATCACGATCAGCAAATC
CAGTTCGGCGCCCTTGAGCGGCAGGGTGGATTCAATAAGCGTAATCGCGTTCCAACTGCC
GGACAGCAGCATGATGAAGGTGAACTCCGTGCCCAGCATCGCAAGTCGGCTATCTTCGAT
GTTGCAGCCACAACTGCTGACGTGGCGAGTAATCGTATTGACGATACCGGGACGGTCGGT
CCCCAACGCGGTAATGACCAGATAGTGTTCTTGTGGGCGCGGCAAAATAGTGCTTCCTGT
ACAAAATGTTGGGAGTAACATGGTAAACATAAAAAAAACCACCTGCCAAGCGCTGACAAC
CGCGGTTGCAAGCTTGCTTTTGCATAGAAGTCAAAAGTACCATGAAGCACTTGTTTGTGG
AGGGGATGGCCAATGTTTACGGGTAGTATTGTTGCTCTGGTTACGCCGATGGACGACAAA
GGTGCCGTTGATCGCGCGAGCCTGAAAAAACTGATTGATTATCATGTCGCTAGCGGAACT
TCCGCGATTGTGTCGGTGGGAACCACCGGCGAGTCCGCCACCTTGAGTCACGATGAGCAT
GGCGACGTGGTGATGCTGACGCTGGAACTGAGCGATGGTCGCATCCCGGTCATCGCCGGC
ACCGGCGCTAATTCGACCGCTGAGGCGATTTCCCTTACCCAGCGTTTTAACGACACGGGC
GTGGCCGGGTGCCTGACCGTGACGCCGTATTACAATAAGCCGACCCAGAACGGCTTGTTC
CTGCACTTCAAGGCGATTGCCGAGCACACCGACCTGCCGCAGATCCTCTACAACGTGCCG
TCTCGTACCGGTTGCGACATGTTGCCTGAAACCGTCGCCCGTCTGTCGGAAATCAAAAAT
ATTGTCGCAATCAAGGAAGCGACCGGGAACTTAAGCCGGGTCAGTCAGATCCAAGAGCTG
GTTCATGAAGATTTCATTCTGCTGAGCGGTGATGACGCCAGCTCGCTGGACTTCATGCAA
CTGGGTGGTAACGGCGTGATTTCCGTGACAGCCAACATCGCAGCCCGCGAAATGGCGGCG
TTGTGCGAGCTGGCGGCGCAAGGGAATTTCGTTGAAGCCCGCCGTCTGAATCAGCGTCTG
ATGCCGCTGCATCAGAAACTGTTTGTTGAACCCAATCCGATTCCGGTGAAATGGGCCTGT
AAGGCATTGGGATTGATGGCGACCGACACGCTTCGTCTGCCGATGACGCCGCTGACCGAT
GCCGGTCGCGACGTGATGGAGCAGGCTATGAAGCAGGCGGGTCTGCTGTAACCGTTAGGG
AGATTTGATGAGTTCTTCACTGCAAAAGTCGATGGTGGCAAAAGTTGTCGGTGTTTCGCT
GATCATGTTGCTGGCCGCCTGTACCAGCGATCAACGCTACAAGCGTCAGGTCAACGGCGA
TGAATCCTATCTGAAAACCCCCGAGCACCGGGCGCTGAACGTGCCGTCCGGTCTGATTCT
GCCGGTGCAGAATGGGGATTATGAGGTTCCTCCGGTCAACCAGAATGGGCTGGTAGGCAA
GGCGCTGGATATTCGTCCGCCGATGCAGCCATTGGCTTTGTTGAATGGTTCCCGCGGTCA
GGTGTCCGGCAATAGCGCCACGCTGCTGCTGGAAAACAATGCGCGCAACAGCAGCCTGTG
GGCAGTGCTGACGCAGGTTCTCCAGTCGAAAGGCTATACGATTGCCAGCCGTCAGGACGC
CAGCCGGACGCTGACGACCGATTGGGTCAACTGGAAGCGTGAAGACGAGGATGTGGCGCA
TCAGGCGCGTTACCAGATAAGCCTGCAGACGCAGGGGTATCAGTTGGCGCTGACCGTGAA
ACTGCTGGATCTGCAGCAGAACACCAGCCCGGTGACGGAACGCAGCGAAATTCAGCGTTA
TACCGCGCTGATGCTCAACACGCTGTCCGATGAGCTGGACAAACGTCTGAACGATAACGA
CAGCGCGCAGGCCAGCCGTAACAGCCAGCAGTTGAATGTCCAGAGCGGTGCTGATGATTC
CGGTCTGCCGTTGCTGGTGGTGCGCGGTTCCTACAATCAGGTATGGGACCGTCTGCCGAA
GGCGATGGAAAAGATCGGTATGACCGTCAACGATCGCAGCCGTCCGCAGGGGTCGGTGTC
GGTTAATTACAAGGCGCCGGGCAGCGGCACCTGGAATGAATTGGGCGCACACGACCCTGA
ATTGCCGAACGGGGATTACAAACTTCAAGTCGGTGATTTGGGTAACCGCAGCACGCTGCA
ATTCATCGATTCGAAAGGACATACGCTAAGCCAGTCGCAAAATGACGCGCTGGTCGCCGT
GTTCCAGGCCGCGTTCAGCAAGTCGTAAAACGCAAGAACATATATACCCAAAATAATTCG
AGTTGCAGGACAAAACGCGTTGCGTTTTGAACAACGCAAAGCGTTGGCCCTTCGGGGCAA
GACTCATTATGAGTCTTGTAACGCGGCGACGTAGCGAATCCCCAGGAGCTTACTCAGGTA
AGTGACTGGGGTGAGCGAGGAAAGCCAACGCACATGCAACTTGAATTATGATGGGTATAA
GGGTCGGGTTTCCGGCCCTTCTTCATTTAGTCATCAACGTGATGGATTTAACAACACGTT
CAATTAACGGGCCCGGTGCGGGTGGCCCTTACTTGTGTGGAGTAATAAAAGATGCAAAAG
CTAGCTGAGTTGTATCGCGGAAAAGCGAAAACGGTCTACACCACGGAAGATCCGGATCTG
CTGGTGCTGGAGTTCCGCAATGATACGTCAGCAGGGGATGGCGCTCGCATTGAGCAGTTT
GATCGTAAAGGGATGGTGAACAACAAGTTCAACCACTTCATCATGACCAAGCTGGAAGAG
GCCGGGATCCCGACCCAGATGGTGAGCCTGCTGTCCGACACCGAAGTGCTGGTGAAGAAG
CTGGAGATGGTGCCGGTCGAGTGCGTGGTGCGTAACCGCGCAGCGGGTTCGCTGGTTAAA
CGTTTGGGTATCACGGAAGGTGAAATCCTCAATCCGCCGTTGTTCGATTTGTTCCTGAAA
AACGACGCCATGCACGACCCGATGGTGAATGAGTCCTACTGCAAGACCTTCGGCTGGGTA
AGCGAAGAGAATCTGGCGCGGATGAAAGAACTCAGCTACAAAGCCAATGAGGTGCTGAGC
AAGCTGTTTGGCGACGCCGGTCTGATTCTGGTGGACTTCAAGCTGGAGTTCGGCCTGTTC
AAAGGCGAAGTGGTGCTGGGTGATGAGTTCTCGCCGGATGGCAGCCGTCTGTGGGACAAA
GAAACCCTGAACAAGATGGATAAAGACCGTTTCCGTCAGAGCCTGGGCGGCCTGATTGAA
GCCTACGAGGAAGTCGCACACCGTCTGGGCGTTAAGCTGGACTAACAGCGCAATCGTTTA
CGTTCTGGCAGGCGGCCTCTTTTCCGGTTGCCAGAACGAGCCTGTGGCCTGATGATGCCG
AGGCTGTGCGTTTCCCCCGAATCTGTTACCGGCCTTTCCCAGGCAGCGTACAGTCTTTAT
GCTGTCGCTATTCAATGAATGTTATTATCTCCCGCCTACGCATTGACTGATTTCGGCAAG
GATGTTTCATGGCCTTTTTTGACCCAACTCTGCTTATTTTACTGGCGCTTGCCGCTCTCG
GCATTATCAGCCAGAACATGACCGTTACGCTGGCTATTCTGTTTCTGGTGGTGGTGCGCA
TTACGCCGCTGAATCACTATTTCCCGTGGGTGGAAAAATATGGCCTGTCGTTTGGGGTGC
TGGTGCTGACCATCGGGGTGATGGCGCCGATTGCCAGCGGCAAGATTTCCGCCAGCGACG
TGTTCTACTCTTTTTTGAACTGGAAGTCGCTGCTGGCCGTGGCGATCGGCGTGGCCGTAT
CCTGGTTGGGCGGGCGAGGGGTGACATTGATGAGCAATCAGCCGTCGGTGGTGGCTGGCC
TGCTGGTCGGTACCGTGATGGGCGTGGCGTTATTCCGCGGCGTACCGGTAGGGCCGCTGA
TTGCGGCGGGGTTGCTGTCGCTGCTGATCGGTAAAGGCTAAGTTTTCTTCGGGGTGTGTT
GTGGAGTCTTTTGTTGTCAGCCAGCAATATCAGCAGCGTTACGGCATTCGCCGCCTATTG
GTACTGAGCGGCCGTTCTGATTGGTGTGGCACTCAGGCACAGCGTCTGAGTGCTTTGCTG
CCCGGCGACTGGCTGTGGGTCAGCGCGTCAGCGCCGGAGGGGGTTACGGCGACACCGCCC
CGCAACGTGCGTGGCGTGCTGGGCCGGGAGTTTCTGCACGCGGTGTTTGACGCCCGCGAC
GGTCTGGATGCGGAAGCGCTGGCGATGCTGGCTGGCGCGCTCAGGGCCGGTAGCTGGCTA
CTGCTGTTGGGTCCGGAGTGGGACCGCTGGCCCGATTGTCCGGATGCGGACAGCCTGCGC
TGGAGCGAGCAACCGGAGGCGATTGCCACCTCTCGATTTATCCGGCACGTGCAGCATCAG
CTGTTGACCGATGATGAGGTTGTCCTGTGGCGCCAGCAGGACGCCGAGCCGATGATAGCG
CTTCCCCATCGCCGTTCGGACTGGCTGCCCGCTACCGGCGACGCGACCTCCTGTCAGCAG
GCTATATTGCAGCAATTGCTACACACGTCCTGCGCAGTGTCCGTGATCACCGCGCCGCGT
GGACGCGGCAAGTCGACGCTGGCCGGCATGCTGGCGCGCCAGTGTCAGGGCGTCTGCTGG
GTGAGCGCGCCATCCCGTGCCGCCGGCGAGATCCTGTTACGTCAGGCCGAGGACGCGGCA
ACGTTCTGGGCGCCCGACGCACTGTTGGTGTTCTGCCGGCAACATGGCGCACCACCGGTG
GAGTGGTTGTTAATCGATGAGGCGGCGGCGATTCCAGCTCCGGTACTGCAGGCGCTGTTG
CCGTTTTTCCACCGGGTGGTGATGACGACTACGGTACAAGGGTATGAGGGGACGGGGCGC
GGTTTTCTGCTCAAATTTTGTGCGTCGTTGCCGGACTGGCAGTCTATTGAGCTGACGGCG
CCGCTGCGCTGGGCAGAACAGGATCCGCTGGAGAATATCATCGATCGGGTGATGCTGTTT
GACGCCGAAAAACAGGTGCCGGAACGGCTGCCGGGGGCACCGGCGATCCGTTTGGAACGG
CGCGACGACTGGTTGAGTCAGCCTGAACGCCTTGCCGGGTGCTATGGGTTGCTATGCAGC
GCTCATTATCGCACCTCGCCGCTGGATTTACGCCGTTTGCTGGATGCGCCCGGCATGCAT
ATCGCCAGTGCCTGTGTCGAAGAGCAGGTTGGTGGCGTTATCTGGCTGGTGGATGAAGGC
GGGTTGTCGCAAACGCTGGCGCAGGACGTCTGGGCCGGACGACGCCGGCCGAGAGGCAAT
CTGGTGGCGCAGTCGCTGGCGGCGCATGGCAACCAATGGCAAGCGCCGGTATTGCGGTCA
CGACGCATCAGCCGCATTGCGGTACTGGCGGCGCAGCGTGGTCAAGGGATCGGGCAGGCG
TTGGTCCGGGAACAGCAGCAATGGGCGCAGCAGGAACAGCGGGATTTTCTGTCGGTCAGC
TTCGGTTTTCAGCCGGCACTGTGGCGGTTCTGGCAGCGTTGCGGGTTTCAACTGGTGCGT
ATCGGCAGCCATATCGACGCCAGCAGCGGGTGTTACAGCGCGATGGCATTGCTTCCGCTC
AGCGAGGCGGGTAGCGCGCTGACGGCGTCAGCACACAATGAACTGCTCCGGGACTGGTTC
TGGCTGCGGCGTGATATCCCGCTGGCGCTGGATTTGCCGTTGATGGCGGATCAGACGTTC
ACAGTGGAAGACTGGCGCAATCTGGTGGGGTTCGCCGGGGCCCACCGTCCACCCGAGGCC
TGTCAGGGGGCGTTGTCACGGTTGATGATGCGATCGCCGATGGCATTAACCGCCTTGAGG
CTATGGCTTGAGCAAGGGCGGAACGTGACGGAGTGCGTTCATCTGCTGCAACTGACGGGT
AGAAAGGCGCTGGTTCAGCGCTGGCGGGTGGAAACGGCTCAGGCGCTGCGCCAGTTGGAT
GAAGCTGAATGGCAACGCTGGCATGACACTGTTTTATAGAGATGATTGTTTTATAGAGAA
GATTGTTTTGTAGCGAAGATTGTTTTATAGCGAGAATGGCGTTATAGCGAAAGAAGTGGT
TTCCTTTTCTAAATTCATTTCAAGTGGTGTCGATCACAATTTTGTAACCTGACCTGTGAT
TCAGCCAGCCGGTTTCCTGCGTTCATATACACTGATCCTGATACAGGATAATGGAATGAC
TTGTTCAATAAACCTCAATATTGACCCGCTATCGAGGGGCGTATAGTGACAACTGAAATG
TTTTGAACGGACGGTTTCCCCTAAAGGTAACCGCAGGAGAGGCGATATGAAGCATGACTA
TTTTGTGGTGCAAAATCCACCTTCACCTAAGCAGTTATTTTTGCTATTTCATGGCGTGGG
CGACAATCCGGTTTCCATGGGGCAGGTCGGTCGTTATTTTGCCGAGGCGTTCCCTATGGC
GCAGGTTATCAGCGTTGGCGGTCCTGAAGCGATTGGCCTGGGTGAAGGGCGTCAGTGGTT
TTCGGTACAGGGTATCACTGAGGAGAATCGCGCCCGGCGTGTTAACGCCATTATGCCGCG
GTTTGTCGAGACCGTTCGCTACTGGCAGGAAACCACGGGAATCGATTATTCCCATACCGC
GCTGATCGGTTTCTCTCAAGGGTCGATCATGATCCTTGAGGCATTGAAAGTGGAGAAAAA
TCTGGCCGGGCGGGCGGTGGCGTTTAGCGGTCGCTTTGCCGCTTTGCCGGAGCAGCCGCT
GCATGATGTCGTGGTTCACCTGATTCATGGTGAGGAGGACCCGGTGATTACGGCGGATCA
CGCTCGCCAGGCTGCGCAGAGTCTGAAGGCTCAGGGCTCGGATTTCACTTTGGATCTGGT
GCCGCAACTGGGGCATGCCATTGACGCTCGCATGATGGATAACGCGATAGATCGGCTGCA
TCATTACATCCCGAAACGCTTCTGGGATGAGGCTGTGATGGGTGCACGCGGCGAGCTGGT
GGCATTTCGTTAATCGGCTGGCATTGGGCTAACCGACAGGCAGTGCGCTTACCGTCATCA
GCAAGAAGGTCGCCATAAACAAGAAGGCCGGGTCGCTATCAGGTGGCCCGGCCTCATGGT
TTTTAGCGTGTGGAGTCAGGGCTTTTTCTGCGGCCAGTCGTCCTCGTCGTCCCACTGCGC
ATTATTATCGCGGTGCGGCGGCAACGGCGGTTTGTCATGCAGAAAACGTTTATGGTCAAG
GCGGCTCAGTTCCTTGATGCCGTTGACCAACATTCCCAGCAACACCAGCAGTATTACCCA
CCAGTAATCAGCCAGCCATCCCATGGTTGTTCCTCATATACAGATATCCCGTAGCAACGG
GGTTATTGTGTCTCAACAGACAGTATAAAGCGCTGGAACAACATCGGCAGATTCGGCTCC
AGCCAGCCCCGGCCGGCGATGTCTTCGCCCTGCCAGGCTTGCCGGATGTGTTCAGGCGTT
AACTGGGCCATGGCGAGACGGGCCAGCGGCGCATAGCTGAGATGCCAGGGTTCAATGGCG
ATGCCGCCGCTATCCTGCGCGAACGGCCGGTAAAAGTCGAATGCGGCCATGTGTTGCGTC
AGCCAGTCGCTGAGTTCGGCAAAGTAACCGCCTGGCTGGTATTCCCACGGCTCCAGTTGC
AGTTTTTGGCCGGCGGGCAAGTGGTCGGGGTCATAAATATCCAGATCGCTACCCCAGTGA
TGACGGCTGCCACCGGGTAGCGCCGACCAGCGCAGGATCGCCTCGCAACGCGCGCCTTCG
GCCAGCGTGAGCGCGTCTAACGGCTGGCTGTGTTGATCCAGCAACGGGCGTTGGCCGGTA
AACTTGCCGTTCCAGATTTGCCGTTGGCGCACAAAATTCCGGAATGTACTGGCCGGTTGC
AGATTGAATCCATCCTGCTGCGCCGCCTGCTGCATGGACGTAAACGCCGTGACTGCCTCG
GGTTGCAGGCGATGCGACCCGCTTAGCGTCACCAAATGGCGGTCGCTTTTGCCGGTCAGA
CAGGCGGAAGACATCATGCGATCAATTGCTCCATAATGCGTTGATACATTCGGCTCAGCA
GTTGCAGGTCGGCGGCGCTGACGCACTCGTTCACTTTATGGATGGTCGCGTTGATCGGCC
CCAATTCCACCACCTGTGCGCCCATGCGGGCAATAAAGCGGCCATCCGAGGTTCCACCGG
TAGTCAGGAGCTGCGGAGTGATTTCACTGTAGTGTTCAACGGCGTTGACTACCGCATCCA
CCAGTTCGCCGCGGCTGGTCAGGAACGGATGACCGGATAACTGCCACTCCAGCGTGTAGT
TAAGCTGATGGCGATCAAGCAGGGCTTTGACCTGTTGTTTAATTAGCTCATCGGTCAGCT
CAGTGCTAAAGCGGAAATTGAATTGCACGTTCATCTCGCCAGGAATCACGTTATTACTGC
CGGTGCCTGCGTTGATGTTGGCTATCTGCATGCTGGTGGAGGGGAAGAATTCGTTGCCCT
GGTCCCAGACGGTCGCCACCAGTTCATTCAACGCCGGCATGGCTCGATGCACCGGGTTGT
CCGCCAGATGCGGGTAAGCAACATGGCCCTGAATGCCGTGAATCCGCAGATTGGCGGTAA
TCGAACCGCGACGGCCGTTTTTCACCACATCGCCGACCCGAACGGTACTGGACGGTTCGC
CGACCAGGCAGTAGTCCAGCCGTTCCTGACGCGCCATCAGCGTTTCCACGACCTTGACGG
TGCCGTTGACGGCGCTGGCTTCTTCGTCGGAGGTGATAAGAAACGCCAGTCGCCCCTGAT
GATTGGGGTGCGCTGCGACAAAACGCTCCGCCGCCACTACCATTGCCGCCAGCGAACCTT
TCATGTCCGCCGCGCCGCGGCCGTACAACATACCGTCTCGAATAGTGGGTTCAAACGGCG
GGGCCTGCCATTGACTTTCATTACCAACAGGCACGACATCGGTGTGACCGGCAAACGCCA
GTGTCTTTCCCTGACCACGCCAGGCCCAGAAGTTCTGGGTATCACCGAAATCCAGCGTTT
CGATGATAAAACCGATGGCTTGCAGGCGTTCAATCATGAGCGCCTGGCAACCGGCGTCAT
CCGGGCTGAGGGACGGGCGTTTGATGAGCTGCTGGGCCAGTTCAATTACCGGGCAAGACA
TGTGAGGTGTTCTCCGTAAAAAAGTGCTGATAGCTGTCGTCGCTGAAACCGAGCAGGTTT
TTTCCGTCCTCGGTCACCAGCAACGGGCGTTTGATCAACGCCGGTTGCTCCAGCATAACA
GCTTTTGCCGCCGCTTCATTGTCGATGGTGTTACGGTATCCTTCTTCCAGCCTACGCCAG
GTGGTGCCCCGGGTGTTCAGTAGAGGTTGCCAGCCCATGTGGTCGATAAAGGATTGCAGG
CGCTCTCCTTCCAGCCCGTCGACCCGGTAATCATGAAAACGGTAGTCGATCTGATGCTCT
TCCAGCCAACGACGGGCCTTTTTTATGGTGTCGCAATTCTTAATGCCGTACAGGATGATG
GCCATATGGTTAAAATCCGTTATTTTTCATGTCGTAAGGGAAAAAAGCATACAACACAAA
CGCTGGATGCGGCAGAGTATTAAAATTATCTTAAGAAATCATGGGGTTGACTTGATTGGC
TATGTTGCGGAAATGCGAAAGAGAGCACATTTTTGCGCCCCAAACTCTTTATCTTGGTCA
AAAAAGAAGCGTATAATAACCCCGTAGAAAACAAAATCCCTAAGGAGCTACCATCATGAT
CGAAGTCGAACTCAACAACTGGAAAAGCTTCATCGACGCAATGCTGCGTAAGTAAGTGCT
GATGTATTTAGACTAGTACAATTTTTTTTACTGTCATTAGTCACCAGGTCCCTTATTGAG
TGTCACCAAAGCAGCAACCCACGGGTTGCTGCTTTTTTTATGTGATTGGCTCGGGGTTTA
ATGGACTGATTTTTAAAAATTAATTTTCGCTTAAGGTGAGCGTGTTATTCATAAAATCCC
CCGTTTTACCCCGTTTTTTTCTTCTCGTTTTTGTGATGAGGTTCTCAATCTTTCGCTCAT
GTTTTTCGATCTGCTGCCGGGGATGACGGTGGCTAAATGAGGAAGCCTGAGTAAATAAAA
GAGGCTATTATTTGCCTTTTCTTGCCTGTGCGAACCTGGCTCATTGATCCAAAGCAAAGC
GTGCCGCTGCCGACGCGCGCAGTTATGTGGTCTCCAGCTACGGGGTCATCACATTACTCG
GACGGATATAGCCCGCCCAACGTCTCTTTCATCTATTGATCGATAATGTATTGATCGATG
ATGCGGTAATCAGGCTGGGTCGATCCGCTGCTTCATGCCGCCAGGTAGTCCATAACCCCA
GTATTTTCTGCATTGTTGTTTCGGATGACCAAAAAAAGTGGCTAACTGCGTGTAAAATAC
CAAAGAATATGTTTGTGGCTTATAAATATGTGGGGTGAATGGAGTCAGCTCGCTTTTTTA
TCATGTTTTATCACTTTTTGATGATGTTCGGCTGGACAAATGCGCTGCTACTTGCTGTAC
TGTATTTGACACAGATTTTGTGTCGTTCATTCATGTAAAGGTAAGTTTGATGTCTAAGAT
TAAAGGTAGCGTTAAGTGGTTTAATGAATCCAAAGGATTCGGTTTCATTACTCCGGAAGA
TGGCAGCAAGGACGTATTCGTTCACTTTTCTGCTATCCAGAGCAACGGTTTCAAAACCCT
GGCTGAAGGTCAGCGCGTAGAGTTTGAAATCACCAGTGGCGCTAAAGGACCTTCTGCTGC
TAACGTTATCGCTATTTAATTATACCGATTTCCTGAAAAACCCGCCTGATGGCGGGTTTT
TATTTTGTGTCTTACCCATCTCAGTGAGCGCTCAGCCAGCCCATCAGCGCGAATGCCAGC
GCCGTCATAACCAGCGAACCAAGCAGATTGAGCAGCAAATTGAACAGCGCCGCTGCCCAT
TCACCGCTCTGCAGCAAGGTAACCATTTCGTAGGAAAAGGTAGAGAACGTTGTCAGACCG
CCGCAAAAACCGGTCGTGAGCAACAGTTTCCAGTGTGACGGAAGGTCGGGCTGGCGCATG
AAATAGCTCATGGCCGCACCGATAATGAAGGCGCCGATCAGGTTGGCCAGCAGTGTGCCG
GCGGGAATCTGGGGAAACAGATTATTAAAGCGCACGCTGAGTTGCCAGCGCGCGACGCTG
CCAATTCCGCCGCCGATAAAAACAGCAAGTAACGTACTATACATAGTCACCTTTTCATTC
AAGGGTAAGTTGGGCTAATCTCGAAAGGGCACGCCCGATTGAGGGACTCGCAGACATCAT
CAGCCGGAAGGGCGGTTATGGAGGAATGTCATCTCCGTTACTGGCTAGTAAAGTCTACCC
GCATGCTGATGATTTTTGTAGCCGTGGCATTTTTACCAAATGTATCCGCCTGTTAGGTAT
AAAGGAGCCTGATATGAAAGTGGCGCTCGGTCAGTTTGCCGTGCAACGTCTATGGCAAGA
CAACGCCCAGACCTGCATAACATTAATGGCCCAGGCGGAGTCCGCCGGGGCTGATTTGCT
GGTGCTGCCGGAGGCGGTGCTGGCGCGAGACAATACGGACCCGGAATGGGGCGTCGGTTG
CGCCCAGCCGATCACCGGCCCGTTTGTCAGCCAGTTGCTGACTGCCAGCCAGTCTCTGGA
TATCAGCGTGGTGTTTACCCTGCATACGCCGGCGGCGGATGGGCGTGTGCATAATACGTT
GCTGGTTATCCGGCGGGGCGAAGTGTTGGTTCATTATCACAAGCTGCACCTGTATGACGC
CTTTACGGTACAGGAGTCCCGACGGGTGTCGCCAGGAACGGCGTTGCCGCCGGTGGTGGA
GGTGGCGGGAATGCGTGTCGGGCTGATGGTGTGCTACGACATCCGTTTCGCCGAGATGGC
GCGCCAGCTGGCGGTCAGCGGCGCTGATGTGCTGGTGGTGCCGGCGGCTTGGGTGAAAGG
CCCGCAGAAGGAAGCGCACTGGGAATTGCTGGCACGAGCACGGGCGCTCGAGAACACCTG
TTATCTGGTGGCGACAGGGGAGTGCAGCGACAGGAATATCGGCAATAGCATGGTGGTGGA
CCCGATGGGCGTGGTTATCGCCCAGGCCGCCGAACAACCTGAATTGCTGCTGGCGGAACT
GAAGCTGGAGCGTATTCAAGCCGTTCGCCGCCAGTTACCTGTGCTGCATCACAATCGTTT
TAAACCACCTGTACTACGATAACAACAAGGCATCACATGCCGGATAAAAAACAGCGCTGG
CGATGGGCGTCTTACTTTGTTACAGATGACCATTGCCTTATCCGGTGTATCGATTTAAAA
AAGAGCAATGTAAAGCGCGCTGGCTTTTCCAGCTCACATTATCAGGTAGGTATGTATGGA
AGGTATCAGTATTGCCAAGCTCTTAGTGATTGGCGCCTTGATTGTTCTGCTGTTCGGGAC
CAATAAACTGCGCAGTCTGGGCAGCGATCTGGGTGCCGCTATCAAAGGCTTCAAGAAATC
CATGAGTGATGAGCAGCCAGCGGCCAAATCTTCCGCTCAGGATGAACATCCAGCCGCCAT
CAGCGAAAATCGTCCTAAAGAATAAGCACAAGCGCTGACAGGCACCAAAATAAAAAAAGC
GGAGAGCTTTGCCATCCGCTTTTTGTCTTGCTCGTGTCATTCTGTAAGGGGATGTTACGG
GCAGTAGCCCGTTATTTCACCTCAATTCCTTTAGCCTGCAAGTCGGCATGGTAGGATGAA
CGAACGAACGGACCGCAGGCCGCGTGGGTAAAGCCCATCGCCAGCGCTTCCGCCTTCATT
TCCTCGAACTCTTCCGGCGGTACATAACGTTGCACCGGCAGGTGGTGACGGCTCGGTTGC
AGATATTGGCCCAGCGTCAGCATGGTCACGCCGTGGCGGCGCAGATCGCGCATCACATCC
AGAATTTCATTATTGGTCTCACCCAGACCCACCATCAGACCGGACTTGGTCGGGATAGTG
GGATGCGTGGCTTTGAATTTTTCCAGCAACTTCAGCGACCATTCGTAATTGGCGCCTGGG
CGTACCTGACGGTAGATACGCGGCACGTTTTCCAGGTTGTGGTTAAATACGTCTGGCGGC
GTGGCGGTCAGAATATCCAGCGCCCGATCCATACGACCACGGAAATCCGGTACCAGCGTT
TCAATGCGGATGGTCGGGTTTTTACGGCGGATGGCGCTGATGCAGTCGGCAAAATGCTGA
GCGCCGCCATCGCGTAAGTCGTCGCGGTCAACCGAGGTGATCACCACATAACGCAACCCC
ATATCGTGAATGGTCTGAGCCAGTTTTTCCGGCTCGTTGGCATCCGGCGTCAGCGGGCGG
CCGTGGGCGACATCGCAGAACGGGCAGCGGCGGGTACAGATGGCACCGAGGATCATGAAC
GTGGCGGTGCCATGATTGAAGCATTCCGCCAGGTTAGGGCAAGATGCCTCTTCGCAAACC
GAGTGCAGACCATTACGGCGCATGGCGTCCTTGATGCCCTGAATTCGGCTGGAGTCCGCA
GGTAATTTGATTTTCATCCATTCCGGCTTGCGGAGCATTTCCTGACGCTCGGTGACGACC
GTTCGTACCGGGATCAGGGCCATTTTGTCTGCATCGCGGTATTTGACGCCACGTTCGATC
TGAATCGGTTTACTCATGTTTGCGTAATTTCCAGTTCTGAATCGCTGTTATGAATTTATA
TAAAATTCATTGGATTACGTGAGTTGTTAAACTTTTTTTTAAAAAGCTCACAAAATTATA
TCATCTTTGCCCGCCAGCGAGCAGCCATTGAGGGACAAAATACAGAAATTATGTAAATAA
AATGTAATTTAACAGCGTCAGGCCGCATCAGGCGCGCTCAGCGGGTGTGGCGCTCCCTGT
TGCGACCCGTTCCACTCCAGCCACTCCTGCTGCTGGTAACCTAGCAGTTCCATAAATGCT
TTCACCATCACTGGCGCGGTTTCGGTTACCGTTGCGCCGGGAGCCTGTTCGCTGAGCTGA
GTCATCGCCATACCGGCATAGCCGCAAGGGTTGATACGCAGAAAAGGGGACAGATCCATA
GCAATGTTCAGCGCCAGCCCGTGAAATGAGCAGCCATGACGGATGCGTAGACCCAGTGAA
CAGATTTTCCGCTCGCCGACGTAGACGCCGGGGGCGTCGGGGCGGGCGTGTGCGTCAACA
TCATAATGCGCCAGCGTATTGACGACGGTGTTTTCGATAGCGGTTACTAACTGACGTACG
CCAACTTTGCGACGTTTGATATCGATCAGCACATACATCACCTGCTGGCCGGGGCCGTGG
TAGGTCACCTGACCGCCGCGATCGCTTTGAATCACCGGGATGTCGCCGGGCATCAGTACA
TGTTCGGCTTTGCCTGCCTGGCCTTGGGTAAAGACCGGTAAGTGCTGCACCAGCCACAAT
TCGTCAAGACTGTTACTGTCCCGTTGTTCGGTGAAGGCGTGCATGGCCTGCGACACCGGC
TCGTAAGGCTGTATGCCCAACTGGCGCACTATGATCGTGTCACGAACTTTGATCGTGTCA
CGGACTATGATCGTATCCTGTTGCAAGAGTGTCATCGTCGGGTGAAGAAGGAATGAACGC
AATTATAGCGGGGTGATGCTACAGCGAATAGCGGTTTCCTCGCTTGTCTCCGTATTAGGG
AGACAAGGTCAGAGAGCGGCGGGTGTTACAGTACCACACGCACAATATCGATGTTACCCA
GTTCTTCGTACAGCGTTTCCACCTGTTCGATATGGGTGGCGATGATGGTAATCGACACTG
AATGGTAGTTGCCTTTGGTGCTGGGCTTGATTTGCGGGTTATAGTCGCCGGGAGCATGGC
GCTGAACCACTTCCACAACCCGATCCACCAGCTCCGGTTTTGCTAACCCCATGACCTTGT
AGGTAAATGAGCAGGGGAATTCAAGCAATTCGTTGAGTTTGGTTTTCATGGCGACTCCAG
AGTCATTCATTAGTACAAAATTATCACTCCCGCCGAAGCGGGAGTGTTAAGTATGACCGA
AATCCTGTTGTTCGATCCTTAAGTGAGCAACATGAGGGCTATTGCTCAGGATTCAAGGGG
GATCAACTGAACCAGCGGTGGAACATCAGTTTGATGTAGTCGAACAGACGTCCGAAAATA
CCGCCTTCTTTGACTTCGTTCATGACTACCAGCGGGCGTTGATCGACCACTTTGCCATCC
AACTGGAAGTTGATGCTGCCCACCACCTGATTTTTGGCCAGCGGCGCGTGCAGTTCTGTA
TTGGTTAGCACATAGCTGGCTTTCAGGTCTTTCATGCGGCCACGTGGGATGGTGATGTAG
GCATCTTTATCCACACCCAGCGATACCCGATCGTTGTCGCCGAACCACACCGGCTCGGAG
GCGAATTCTTTACCGGTTTTCAGCGGCGCCACCGTTTCAAAGAAACGGAAGCCCCAGGTC
AGTAGTTTTTTGCTTTCAGTTTCACGACCTTTGAACGTCCGCCCACCCATTACGGCGGAG
ATCAGGCGCATCTGGCCTTCGGTAGCAGAGGCCACCAGGTTGTAACCGGCAGACGCGGTA
TGGCCGGTTTTAATGCCGTCAACAGTCAGGCTGCTATCCCACAACAGGCCGTTGCGGTTC
ATCTGGCGGATATTGTTGAAGGTAAATTCTTTCTCTTTATAGGTCGCATACTCGTCCGGT
ACATCGCGGATCAGCGCCTGACCAATCAGCGCCATGTCGCGGGCTGAACTGTATTGTCCT
TCCGCATCCAGACCGTGGACCGTTTTGAAGTTGGTGTTCTGTAATCCCAACGCCTTGACG
TAACCGTTCATCAGGTTGACGAACGAATCCTGACTTCCTGCCACGTAGTCAGCCATCGCT
ACGCAGGCATCGTTGCCGGATTGCAGAATAATCCCTTTATTCAGCAAATAAACCGGCACG
CGATCGCCCGGTTTGAGGAACATCAGCGAAGAACCCTGGAAATCGGGGTTACCGGTAGCC
CAGGCATCTTTGCCAATAGTCACGACATCGTTCGGGCTGATTTTCCCGGCTTTAATCGCC
TGACCGATGACGTAACTGGTCATCATCTTGGTCAGACTGGCAGGGTTGCGACGGGTGTCG
GCGTTCTTTTCCGCCAGTACTTTCCCCGAGTTGGAGTCAATCAGGATGTACGCTTCGGCA
TCAATATCTGGGACGGCAGGAATCATGGTTTTCAGATTAATGTCTTCGGCGTAGGCGAAA
GTGGATGCACTGATGGCGAGAAATGTGCCGAGCGCAATACGTTTGGTAAAACAAGACGTG
ATTACTGTTTTCATGATTGGAACAACAACATCCGTGGGTATAAGTTAAAAAACGAGCCAC
ACTATAACAGATGAAAATCGGGGCGGCACCAGACAATACGTTACGCGATTTTGCCGATCG
CCGGGGCGGTATTGTTATCGCTCGTACAGATAAGGAAAGAGGGAATTTATCCCTCTTTCG
AGCATGAATACGTTACTGCGCGCCAGACACCGTGGTGATAAATGACGGCTGTTGCGCTTC
GCTGGAAAGGCGTTGTTGCAGGTCGGCAGCTTGCTGACGGCTCTGGAACGGCCCCAATTG
AATGCGATATAAACCGTTATTCAGGGTGACTTTGCCAGGCACGCGGAAGCGCTCGTTCAG
GCTTTTCAGCCAGATTTGCGCCCGTTGCTGATCGCTCAGCGCGCCGACCTGCACCACGAT
GTTGCCGGAACCGGCAGGCACCGCCGCTTGCGGCTGCGTGCGCGATGGCTGTACGGCAAC
TGGCGCAGCCGCGACCGCCGGTGCAATCGCTGTGGTTCTGGCTGGCGTAGCGGCAGGTGT
TGGCTCCGAACCTTCCAGTACTCCGCTGGGCAGCGGTTTGGGCGCGCCGAGGAAGCTGCC
TCCGCTCGGGGTGCCGGCATTGCTGATAGACGAGTTGCTGCTAACGATATTGCTGGCGCC
ATCACCTGTCGTCGGCGTCAACGTGGCATTGCTGATCGGGCGCATCGCGGCGGGAGTAGT
CGTCTGCGCGCTTTCCATGACCGGCGTTCCCAGCCCGCTGGAGCCCAGTGTCGGGCGTGA
CGGCAGGGCAAAGCTCTGTTTAGCGACACGGGTGCCGATGGTACCGGGGCCGGAGAGCGA
GCCATCCGGTGCCACGCTAATGAAATCTACCTTCACCTTGGTATTGTTGGACAGATTAAG
ACGGTCGGCCGCACCTTTGGTCAGATCGATGATTCTGCCCGGCGTATAAGGCCCGCGATC
GTTGACGCGCACCACCAGACGGCGGCCGTTGCTGAGGTTGGTGACGCGCACATAGCTGGG
AATCGGCAGCGTGGGGTGGGCGGCGGCTATGGCGTTGACGTCGAACTCTTCGCCGGTCGC
CGTGCGGTTACCGACCGATTCCCGATCGTGCCAGGTAGCAAACCCGCTTTCACTGAAATT
CTCCGGATTTTTGACAATACGATAGGTTTTGCCGTTCATGCTGTAATCCTGCATGTTGGC
GGGTTTGTACGGTTCGTAACGCGGCTCCGCGCCGCCGATTTCTTCCACCGGGCCATTGTA
TGCCGAGGCCTGCGGTGAGGGAGACTGAGGCTGTTCCGTAACCGCACAGCCTGCCAGAGC
CAGGCTGATCGCGCCAATCCAAACCCAATCCTTACGCATTGCTCACCCCTATAAATTCTT
GGATAACATTTTGCGGTGAGTGTGTATCGACATGACGATACCGAATCCCGCCATCAAGAC
GACCAGCGCCGAGCCGCCATAGCTGACCAACGGCAGCGGCACCCCGACCACCGGCAGGAT
ACCACTCACCATGCCGATGTTAACAAACACATACACGAAAAAGATTAGCATCAAGCCGCC
GACCATCACCCGGCCGAACGAGGTTTGCGCATTGGCGGCGATCACCAGGCCGCGCATGAT
CAGGAACAGGTACAACGCCAGCAGGATCAGCACGCCGATCAGTCCCAGCTCTTCGGCCAG
CACCGCGAAGATGAAGTCGGTATGGCGTTCCGGCAGAAACTCCAACTGAGACTGGGTGCC
TTGCAGCCAGCCTTTGCCGGTCAGGCCGCCGGAGCCGATGGCGATTTTCGACTGAATAAT
GTGATAACCGGCGCCGAGCGGATCGGTTTCCGGGTCGAGCAGCATCATTATCCTGTCGCG
CTGATAATCATGCATCAGGAAGAACCACAAGACGGGAATGAACGCCGCCAGCAGAATGGC
GGCAATGGCGATCAGCCGCCAGCTCATGCCGGCGAGAAACAGCACGAACAGCCCGGAGGC
GCAAATCAGGATGGCGGTGCCAAGGTCCGGCTGAGCAGCCACCAGCAGGGTGGGGGCGAA
CGTCAGCACCAGCGCGATGCCGGTATTTTTCAGCGACGGCGGGCACATATCACGGTTGAT
ATAGCGGGCCACCATCAGCGGCACCGCAATTTTGGCGATTTCCGACGGCTGGAAGCGCAC
CACGCCCAAATCGAGCCAGCGTTGCGCGCCTTTACTGATCTGGCCGAATATATCCACCAT
GACCAGCAGAATAAAACAGAAAATGTACAGATATGGGGCCCAGCCTTCATAGACCCGCGG
CGGGATTTGTGCCATGCCGAGCATGACGATCAACCCCAGCACGCATTGGGCGATTTTGCG
CTCCATCATGCCCATGTCCTGCCCGCTGGCGCTCCACATGACGAACAGGCTATAGCCCAA
TAACGCTATTACACACAGAAGGAAAGGCAGATCAATGTGCATCTTGGTCCAGATTGAGCC
TTTTTGTTGACTGTCTGTCATGGTGTCTCTACTCGGTTTCACTGCCCGGCGGCGACGGCG
GCGCGTCCGGCAGGCTGGTATTGTTGTCGCCCAACATAATATGGTCGAGGATTTGACGCA
CGATGGTCCCGACGGCCGGCCCGGCGCCGCCGTTTTCCAGAATGATGGACATGGCGACTT
TCGGGTTGCTGTAAGGGGCAAAAGCGACCATCAGTTTGTGGTCGCGCAGCCGTTCGGCAA
TCCGGTTGGCGTTATAGGTTTCATTTTCCTTCAGGCCGAATACCTGCGCCGTCCCTGACT
TGGCCGCGATTTTATACGGCGCGTCGACAAAGAATTTGTGGGCGGTGCCGTTCTGGCGGT
TAGCGACGCCGTACATACCGTCTTTGACGATCTCCCAGTAACCGGAGCGAATATCGCCGA
TCTGCTGATGTTCCGACTGGCGGTACGGTATCTGAGTATTGTTTTCCTGCGTACTGTTGA
GCAGGTGCGGTGTTTTCACCTGACCATCGTTGATCAAGGTAGTCAGCGCTTTCAGCATCT
GAATCGGCGTGGCGGTCCAGTAACCCTGACCGATGCCGACAGGAATAGTATCCCCTTGAT
ACCAAGGCTTTTTATAGCGCTTCATTTTCCATTCTCGCGTCGGCATGATGCCCGGGCTCT
CTTCCTTGTCGGACAAGTCGATGCCTGTTCGGTGTCCGTAACCGAATTTGCTCATCCATT
CAGACAAACGGTCAATTCCCATGTCATAGGCGACCTGATAGAAGAAGGTATCCGCGGATT
CTTCCAGCGCTTTGGTTAGATTCAGGCGGCCGTGCCCCCATTTTTTCCAGTCGCGGAAGC
GTTTCTCCGAGCCGGGCAACTGCCACCAGCCAGGGTCGAACAGCGAGGTATAAGGGGTAA
TGACATTGGCGCTCAGCGCGGAGACCGCAATATAGGGTTTGACGGTGGACGCCGGCGGGT
AAACCCCTTGCGTCGCGCGGTTAATCAAGGGACGGTTAGGGTCATTCAGCAACGCGTGGT
ACGTCTTACTGGAAATACCGTCCACAAACAGGTTCGGGTCGTAGCTGGGGGTGGACACCA
TCGCCAGAATGGAGGCGTCTTTCGGGTCGGTCACCACCACGGCGGCGCGGCTACCGGCCA
GCAGTTTCTCGATATAGAGCTGGAGGTTGAGGTCCACCGTCAGGGTGATATCTTTGCCGG
CTTGCGGCGGTTGTTCGTGCAACTGGCGAATCACGCGGCCGCGGTTATTGACTTCCACTT
CCTCGTAACCTGGTTTGCCGTGCAGCACATCTTCGTAATAGCGTTCAATACCGAGCTTGC
CGATATCGTGGGTCGCCGCGTAGTCCGCCAGCTTGTCTTCCTGATCCAGCCTTTCCAGAT
CTTTGTCGTTGATTTTAGAGACATAGCCAATGACGTGGGTCAGCGCGGCGCCATACGGAT
AATAACGGCGCTGGTAGCCTTTGACTTCCACGCCGGGAAAACGGTACTGATTGACGGCGA
AGCTGGCTACCTGCACTTCGTTCAATCCGGTTTTGACCGGGATGGATGTGAAGCGACGTG
AGCGCTTACGCTCTTTTCTGAAGTTGTCGATGTCTTCATCGGTCAGGTCAATGATCGATT
TGAGCGCCTGCAGCGTCTCTTCCAGATTGTTGACCTTTTCGGGAATCAGCTCCAGCTGGT
AAATCGTGCGGTTGAGCGCCAGCGGGGTGCCGTTGCGGTCATAGATGATGCCGCGACTCG
GGGCAATTGGCACCAGTTTGATACGGTTTTCATTCGAACGGGTACGATAATCGTCAAAAC
GTGAAACCTGCAGGTGGTATAGATTGGCGACCAGAATACCGCTAAGCAGCAAAATGCCCA
GGAATGCGACCAGCGCCCGGCGTACGAACAGGGCTGTCTCAGCCGTATAGTCACGAAAGG
GTTTACGTTCTATATTCATCCAGCGATTGCTACTTCACAGGGTTCATCGTTCGCCTTACT
CCCGATGGTAAGGATGATTGGTGGTGATACTCCAGGCACGGTACAGACTCTCCGCAACCA
GCACGCGCACCAGCGGATGCGGCAGCGTCAGCGGCGACAGCGACCAGCTTTGCTCCGCCG
CGGCTTTGCACTGCGGCGCCAGCCCTTCCGGGCCGCCAATCAGCAGGCTGATATCGCGCC
CGTCTTGTTTCCAGCGCTCCAGTTGCTGCGCCAACTGCGGCGTTTCCCAACGCGAACCGG
GAATATCCAGCGTCACGATGCGGTTGCCTTTGCCTACGGCTGCCAGCATCAGTTCGCCTT
CCCGTTCCAGAATCCGTTTGATATCTGCGTTCTTGCCGCGCTTACCCGCCGGAATTTCCA
GCAGTTCAAACGGCATGTCTTTGGGAAAACGACGGAGGTAGTCGGTAAAGCCGGTCTGCA
CCCAGTCAGGCATTTTGGTGCCAACGGCGACCAGTTGCAGCTTCATATCAGCCCCAGAGT
TTTTCCAGTTCGTACAGGTGACGGCTGTCTTCCTGCATCACATGGACGATCACGTCGCCA
AGGTCGACCACGACCCAGTCGGCGTCGTTTTCCCCTTCAACGCCCAACGGCATCATCCCG
GCGGCGCGGGATTCCTGCACAACGTGATCGGCGATGGAGGCGACATGACGGCTGGATGTG
CCGGTACAAATAATCATGCAGTCAGTGATACTGGATTTCCCTTTTACATTGAGAGAAACG
ATATCCCGACCTTTCAAATCGTCAAGTTTATCAATAACGAAATCTTGGAGTGCTTGGCCT
TGCAAAGGTTCCCCCTTGATGAGTGGTTAATCTGTCGGTTATGCGGGCTGGGCTGGCGTT
AGTGAAATCACCATTTCACCGCGACGGCAGGTGGTTTTCCTGTAGCCGAAACCAGCGGCG
GAGTATATCACGGCCTTATAATGAGTGGTATCAACGCATGACTATCGATAGAGTCCGTGT
GTGTCAATATACTTCAGCACACTTTCGGGCAGCAGATCATGGCAGTCGAGGTCTTGTTGC
CGTCGATGGCGGATATCGGTGGCGGATATCGGCAGCAGAGGGGTATGGGCCAGATAAATC
AGCCCGTGGCAGCGGCGGTGCAACGGGTCGACATCGTAGGTTTGGTGCGCAGACAGCCAG
GCTTCCAGCTCGGCGGTATCCAACTGCTGATGGTAACCGGGACGGGCGCAGACCAGCAGA
TGGCAGTAATCCAGAATTTCCTGCCAGCGATGCCAGCGATGCAGCGTCAGCAGCGAGTCT
TGCCCGATAATGAACGCCAGCGGCGCATCGGTGCCTTTCTCGGCGCGCAACGCTTCCAGC
GTCTCAATGGTGTAGGACGGCGTGGCGCGCTGTAGTTCACGATCGTCGATCTGAAACAAC
GGATTGTCGCGTACCGCCAGCTCAACCATCGTTTTGCGCTGGCTGGCGCTGGCTTCCGGC
TGTTCACGGTGCGGCGGTACGTTGTTGGGCAGCAGAATGACCCGCTGCAAACCAATTTCC
TGCGCCAGCGCGGTGACCGGGCGCAGATGCCCGTAGTGAATCGGGTCAAATGTGCCGCCA
AAGTAGGCGGTCAAAGGCTGGATGACCGGGAGTGTCGACAAATTGCTATACCTCAAGCAG
GCCGTCGGGCAGTGCTTTACCGCACAGAATCATCGACAGCGTTTCCAGCTCCGCCCAGAC
CGGTTGCCCGTAATTCTGTTTCAGGGTGATCTCCAGCCGGCTCAGCAGGGTAATCGCCTG
CTGCAATTGCGTCAGTGACAGACGTTGCAACGCCTGCGTCAACAGCGGGCGCCGGTTTTG
CCACACCTTGTGCTGGTCAAGCAGAGTGCGCAGCGGCGTGGTCGCCATGCGTCGTTTTAA
CTGTAGCAGCAACAGTAATTCCCGCTGTACGGTACGCAGCAGGATGACCGGCTCACATTC
CTCCAGTCGCAACTGCTGCAAAATGTGCCACGCGCGTTTGCTTTTGCCACCCAGTAGCGC
ATCCAGCCAGTGGAACGGCGTGAAATGTGCGGCATCGTTGACCGCTTGCTCGACCCGCGG
CAGCGTCAGCTTGCCGTCCGGGTACAGCAGCGACAGTCGTTCCAGCGCCTGCACCAATGC
CAGCATATTTCCTTCATAGCAATAGCAAATCAACTGGCTGGCGGCGTCATCCAGTTCCAG
TTTCATGTTTTTAGCGCGGTGTGCCACCCAGCGGGGAAGCTGTTCCTGTTCGGGTGTCAT
GCAAGGGACATACACGCCCTGTTGCGACAACGCTTTGAACCAGGCACTGTTTTCCTGCGC
CTTGGTGAGCTTGTTGCCCCTTACCATCAACAGAATGTCGGGGTGCAGCAAGGTGGAGAG
TTTGACCAGTTGCTCGCCGGCGGGGGCGCCGGGACCAGCGTCCGGCAGAATCAGCAGCAG
GGTCTGGCGGGATGCGAACAGGCTGAGCGCCTGACAGGTGGAAAAAATGGCGTCCCAGTC
GGTGTTGTTATCCAACGTGAAACTGAAATGTTCCAGAAAATCCTGCTGACGTGCGATAGT
TCGGATCTGATCCTGACTCTCCTGCAGCAATAAGGGTTCATTGCCGAACAGCAGATAACA
GCCGCGCAGCCCCTCATGGAGCTGCGCGGTCAGTTGCTCGGGATAGAGCCGAATCATGGG
TGAGCCGATACGGGTGTAGCGGTCTGTGCCTTCTGCTGGATTTTCGCGTTCTGACTTCCT
TTGATCGTCAGTAGTTTTCGTACCAACTGTTGGGCTGCCTGGTCACGCATTTCACGCAGT
ACGATATCCTGCTCGGCATCTTTGGCCAGTGCGGCGAGCGGGTTATCGAAGAACGAGCGG
AAAATCGTCACGCTGAGCGGGTAGATGTCGTCACCCGGTATCAGCACCTGCGCTTTAACT
TCCAGTACCAGCTGATACTCTGCTGTTTTCCCATCCTGGAAAATCGATACGGTGTTGCGG
ACCAGATGGTCTCCCATAAAACGGAAGGACGGCAGATCCTTGCGTTCGGTGTTTTCCATG
ATGTTGACGTTATTGAGACGTAACTGTTCACGGATGGCCCGCGTCATCGGGCCGTAGGGG
TCACCGCTGTCCAGAATCAGATTATGCAGCTGCACCGGCATCTGAGTGGTGCCGCGCAAA
TGAAAGCCGCAACCGGCGGTCATCAAGACCACCAGCCCCAGCACCAACGTTAAAAACGGG
TGTCGCACAGTACCCTCCTTGCCTTAACCCACAACCAGGTTAAGCAGTTTGCCTGGAACG
AAAATCACTTTGCGAACGGTCACGCCATCCAGATATTTGGCTACCAGCGGCTCTTGTGCC
GCACGCTCGCGAACCTGCTGCTCAGTGGCATCGGCCGCCACGGTGATCTTGCCGCGAACT
TTACCGTTGACCTGTACCACCACCAGACGCGAGTCTTCTACCATCGCCTGTTCGTCTGCT
ACCGGCCACGGCGCCTGATCGATGTCGCCTTCGCCTTGCAGCTCGCGCCACAGTACGACG
CAGGCATGCGGGGTGAACGGGTAGAGCATCCGCACCACTGCCAGCAGTGTTTCCTGTGTC
AGTGCGCGATCCTGTTCAGATTCCTGCGACGCTTTGGCCAGCTTGTTCATCAGCTCCATG
ATCGCCGCGATGGCGGTGTTGAAAGTCTGACGACGGCCGATATCATCCGTCACTTTGGCG
ATGGTTTTGTGCAGGTCGCGGCGCAGCGCTTTTTGGTCTTCCGTCAGCGCAGCCACATCC
AACGGTTGGGTGGCGCCTTTCCCGGTGTGGTCGTAAACCTGTTTCCACACGCGTTTCAGG
AAACGGTTAGCCCCTTCCACGCCGGATTCCTGCCATTCCAGCGTCATTTCCGCCGGGGAT
GCGAACATCATGAACAGGCGCACGGTGTCGGCGCCGTAGCGTTCCACCATGACCTGCGGG
TCGATACCGTTGTTTTTCGATTTCGACATTTTGCTCATACCGGCGTAAACCAGCTCACGG
CCGTCTTTATCGAACGCCTTGGTGATACGGCCTTTGTCGTCGCGCTCCAGCGTCACATCG
CTCGGCGATACCCAGATTCGCTCACCGTTGTTGCCTAGATGGTAAAAGGCGTCGGCCAGC
ACCATCCCCTGACACAGCAGACGTTTGGCCGGCTCGTTAGAGTTCACCAAACCGGCGTCT
CGCATCAGTTTGTGGAAAAAGCGGAAGTACATCAGGTGCAGGATGGCGTGTTCGATACCG
CCGACATACTGGTCTACCGGCAGCCAGTAGTTGGCGGCGGCGGGATCCAGCATACCCTGA
TCGTACTGTGGGCAGGTATAACGCGCGTAGTACCAGGACGACTCCATGAAGGTATCGAAG
GTGTCGGTTTCACGCAGCGCCGGCTGGCCGTTGAACGTGGTTTTGGCCCACTCGGGATCA
GCTTTGATTGGGCTGGTAATGCCGTCCATCACCACGTCTTCCGGCAGAATTACCGGCAGT
TGGTCTTCCGGGGTGGGGACTACGGTGCCGTCTTCCAGCGTCATCATCGGAATCGGCGCG
CCCCAGTAACGCTGGCGGGATACACCCCAGTCGCGCAGGCGGTAATTGACCTTACGCTGA
CCGACGCCCAGCGACACCAGTTTGTCGGCAATCGCATTGAACGCAGCATCGAAATCCAGC
CCGTTGAACTCGCCGGAGTTGAACAAGCGGCCTTTTTCCGTCTGCGCCTGCGCGGACAGA
TCCGGTTCGCTGTCGTCAGCCGTCAGAATAACCGGTTTCACCAGCAGGTTGTATTTATGG
GCGAACTCCCAGTCACGCTGGTCGTGGCCCGGTACCGCCATCACAGCGCCGGTGCCGTAT
TCCATCAGCACGAAGTTGGCTGCCCACACCGGCACATTTTCGCCAGTCAGCGGGTGGATG
GCGAACAAACCGGTGGCGACGCCTTTTTTCTCCATGGTCGCCATGTCGGCTTCCGCCATT
TTAGTGTTGCCACATTCGGCGATAAAGTCCTGCAGCGCCGGATTATTTTCCGCCGCTTTC
TGCGCCAGCGGGTGACCGGCCGCCACGGCGACGTAGGTCACGCCCATGAAGGTGTCCGGG
CGGGTGGTATAAACACTCAGCTTCTCTTCACTGTCTGCCACGTCAAAGGTGATTTCCACC
CCTTCGGAACGGCCGATCCAGTTGCGCTGCATGGTTTTGACCTGCTCAGGCCAGCTTTCC
AGCGTATCCAGATCGTTGAGCAGTTCGTCGGCGTAAGCGGTGATTTTGATGAACCACTGC
GGGATTTCCTTGCGTTCCACCTTGGTGTCGCAACGCCAGCAGCACCCGTCGATCACCTGC
TCGTTGGCCAGGACGGTCTGGTCGTTCGGGCACCAGTTCACCGCTGAGGTTTTTTTATAA
ACCAGGCCTTTCTCGTACAGTTTGGTGAAGAACCACTGTTCCCAGCGGTAGTAATCCGGT
TTGCAGGTCGCCACTTCGCGATCCCAGTCGTAACCGAAACCCAGCAGTTTCAGCTGGTTT
TTCATGTATTCGATATTGGCGTAAGTCCAGGGCGCCGGCGCGGTATTGTTTTTCACTGCC
GCGCCTTCCGCCGGCAGGCCAAAGGCGTCCCAGCCGATCGGCTGCAGAACGTTTTTGCCC
AGCATGCGCTGATAGCGGGAGATCACATCGCCGATGGTGTAGTTACGGACATGGCCCATG
TGTAGACGACCAGAAGGATAAGGCAGCATGGAAAGGCAATAGTATTTTTCCTTGCCGGGT
TCTTCGGTCACTTTGAAAGTTTGTTTCTCTTGCCAGTGAAGCTGGACGTGCGCTTCGATC
TCTTCTGGGCGGTATTGCTCTTGCATGGCTGCCAGTGGTCCTTAGTGAAAATTGCTACTT
CGGTAGCATGTTCTGTTTCATTTCAAAAGATCCGCATAGCATAGCTGATAAGCGACTGGC
TCAACAACCGCTTGAGGCGGTCCGGGGCCGATTTATGCGGCGCCGCTAGCGAAGACGAAG
GTTAAACCCGCGGATTGGGAAGCGGCTCCCGGTTGTGTCGGAAAAATCATCTACACTAGG
CTGTGTAGGCCCGTCGATAAGCGGTTTCACGCTAAGGAGTCACGATGAGCAAAGTCGTCC
AGTATTACCGGGAACTGATGTCCGCCGTTACCGAGTGGTTAAGCCGCGGCGAGCGGGACA
TGGATAAGCTGATGTCGGATGCCCGGCGCCAGTTGCAGGAAACCAATGAACTGACGCAAA
AGGAGATTGAACAGATAATACTGGCGCTCCAGCGTGATCTGGAAGCCTTCTCCCTCAGCT
ATGAGGAGAGCCAGAATGCTTTTGCCGACAGCGTGTTCGTACGCGTGATCCGCGAAAGTC
TGTGGCAGAACCTGGCGGACATCACCGATAAAACGCAACTGGAATGGCGAGAAGTATTTA
AGGATGTCAGCCATCACGGCGTGTATCACAGCGGCGAGGTGGTAGGGCTCGGCAATCTGG
TGTGTGAACAGTGCCATCACCATATTGCTTTTTATACCCCGGAAGTCTTGCCGCTGTGCC
CGAAATGCAGCCATGACCAGTTCCATCGCCAGCCGTTTTCGCCCTGACCGACAGCGTGCG
GGAAAAAACAAGGGTGCCGAAGCACCCTTGCGATAGGGCGGAACGCCGCGGATTAATGCA
GGATTTTCGCCAGAAAGTCTTTAGCGCGGTCAGATTGCGGATTACTGAAGAAGTCCTCTT
TGCGGGTGTCTTCAATGATCTTGCCTTCATCCATGAAAATAACGCGGTGCGCCACCTTGC
GGGCGAACCCCATCTCGTGGGTCACCACCATCATGGTCATGCCTTCTTGCGCCAGCTCCA
CCATGACGTCCAGCACTTCATTGATCATTTCCGGGTCGAGCGCCGAGGTCGGTTCGTCAA
ACAGCATCGCCACCGGGTCCATACACAGGGCGCGGGCGATAGCCACACGCTGTTGCTGGC
CGCCGGATAGCTGCCCGGGATACTTGTTGGCATGCGCCGACAGACCAACGCGAGCCAGTA
GCTTCAGCCCTTTCTCGCGGGCGGCCTCTTTGTCGCGCTTGAGTACTTTGACCTGCGCCA
GCGTCAGGTTGTCGACGATGGACAAGTGGGGAAACAGCTCAAAGTGCTGGAACACCATCC
CGACTTTGGAGCGCAATTGCGCCAGATTGGTGCGTTTGTCATTGACATTGATGCCGTTAA
CGTCGATCTGACCTTGTTGGATCGGCTCCAGGCCGTTAACGGTTTTGATTAAGGTCGATT
TCCCGGAACCGGAAGGTCCGCAAACCACCACCACTTCACCTTTTTTCACTTCGGTGGAGC
AGTCGGTCAGCACCTGAAATTGACCATACCATTTAGAAACATTTTTCAGGAAAATCATCA
AACCGTCCTTCTCTTCAAATAATTGACCAGCATCGACGCCGAGAGGCTGATAGCAAAATA
CACAAACCCGGCGAACAGGATCATTTCTACCTGGGTGCCGTCACGTTCGCCAATGGTGGA
TGCGGTACGGAAGAAGTCCGCCAGACTGAGCACGTACACCAGCGAGGTATCCTGAAACAG
CACGATACCCTGAGTCAGCAGCAGAGGAATCATGGCCCGGAACGCCTGAGGCAGAATCAC
CAGTCGCATGGATTGCCAGTGGGTCATCCCCAGCGCCAGCGCGGCGGAGGCCTGCCCGCG
GGAAATACTCTGGATGCCGGCGCGGATAATCTCGGAATAATAGGCCGCCTCAAACAGCGA
GAAGGCTACCATAGCTGATACCAGCCGAATATCGCTTTTCGGAGAAAGGCCAAGCACATT
TTGTAATAAGCTCGGCACAATCAGGTAGAACCACAACAGCACCATCACCAGCGGCACCGA
GCGGAACAGGTTAACGTACAATTTCGCAAACCAACTGATGGGTTTGATGGGCGACAGGCG
CATTACCGCCAGCACAGTGCCCCAGACAATCCCCACCACCACCGCGATCAGGGTGATTTC
CAGTGTGACGCCCATCCCCTTGATCAGATAAGGCAAGCTGGGCGGAATGGAACTCCAGTC
AAAGTTGTACATTTATTTATTTGCTCCCCAGATTGCCCGGCAGACGGGTTTTACGCTCCA
CAATCTGCATGATCAGCATGATGATGGCGTTGATGCCGATATAGGCCAGCGTGATCGCGC
TGAAAGACTCATAGGCGTGAGCGGAGTAATCCAACAGCTTGCCGGCCTGCGCCGCCATAT
CCACCAGACCGATGGTGGAGGCGATGGCGGAGTTTTTCACCAGATTGAGCATTTCCGAGG
TCAGCGGCGGCACCACCACCCGATAGGCGTTGGGCAGCAAGACATAACGGTAGGTCTGGG
AAAGGGTCAGGCCGATCGCCAGACCGGCGGCCTTCTGACCACGCGGCAGCGACTGAATAC
CTGCCCGCACCTGTTCGCACACGCGCGCGGCGGTGAACATGCCCAGACAAAACATGGAAG
ACAGGAAAAACTGGATATTGGGGTCCAGTTCAGCCTTAAACCACATGCCGATTTTGGCCG
GCAGTAACTCTGGCACAACCAGATACCAACTGAAGAACTGGACAATCAGCGGCACGTTGC
GAAACAGTTCCACATAACAGGTGCCGATACCGGCCAGCAGACGGTTGGGGACGGTACGCA
GAATACCCAGCAGTGAGCCCAGCAGGAAGGCGATGATCCAGGCGCACAAGGAAAGTAATA
CGGTGACCTGCAGGCCGGAAATAATCCACCCCAAATAGGTCGTATTTCCGAACGGAGCGG
ATTGCAGGAAAATGCCCCAGTTCCAATCTATTGACATAACGAACTCCGGTAAAAAAAGGG
TAGCGTTCGCTACCCCGAAGATTGATGAGTGGCTTGTGGATTCGCAGAATGGGGAACGAC
CACCCTGCGCCTGTCTGTCTTGCCACGAATCAGCAATCGGAAGGCAGAATTACTGCCCTT
TATTGTCATTATTAATTCGGTTATAGCGCCTTATCGTTCGGTGTCTTGAACAGTGCCTTC
ATGTCGTCGGACAGGATATAGTTCAGATTGAGGTTTTTGGGCGGGATCGGTTGAGTAAAC
CAGTGCTCGTACCATTTAGCAGCTTCGCCGGAGGTTTGTACCTGAGCGATGGTGTCGTCC
ACCAGTTTCTTGAATTCAGGGTCGTTCTTACGCAGCATGCAGCCGTAGGCTTCGTGAGAT
TGCGGCGTACCGACGATAACCCACTCATCAGGGTTTTTGGCTTTGGCGCGTTCGCCCGCC
AGCAGTGCATCGTCCATCATGAAGGCTACCGCGCGGCCGCTCTCCAGCGTACGGAAGGAG
TCACCGTGATCCTTGGCGCTGATGATGCGCAGGTTCATTTTTTTCTCTTCATTCATCTTG
TTCAGCAACACTTCAGACGTGGTGCCGGAGGTAACGACCACTGCTTTGCCGTTCAGATCG
GTGAAGTCCTTGATACCGGAATCTTTTTTGGTCAGCAGACGCGTGCCGATCACAAAGATG
GTATTGGAGAAGGCAGCCTGCTGTTGGCGTTCCAGGTTGTTGGTGGTGGAGCCACACTCC
AGGTCGAACGTACCGTTTTGCAGCAGTGGGATACGGTTCTGAGAGGTGATAGGAAGCAAT
TTCACCTGCAGATTGGGCGCGTCGACGGCTTTTTTGACGGCTTCAACAATCTTGTCGGAG
TAAGCCTGTGAATAGCCTACGACTTTTTGCTGATTGTCGTAGTAGGAAAACGGCACGGAA
GATTCGCGATGGCCAATAACGATAACACCACTGTCTTTGACTTTTTTCAGCGTGGGGATC
GATTTGTCTTCTTTTGGGGCCGAGGCTGCCTGTTCTTCTGCATAAGCCATAGTGGCTGTT
GTGCTGATCAGCATTACCGACAGTGCCAGTTTACGCAATTGCATGCTCTAACTCCTTTGC
TGTTGTGGTGGTGCAAATTCTGTTGGGTATATACCGGCCACATGTTGTGCACCGCTAAAG
AGCGAATAAAACGCTGTCATGTTTAAAAATAGCGGATTGTAAACATATTGAAACGAAAAT
GTTTGTTTTTTGCGAGGCGCTCCGCACCAAACTGCTGCAATAAAAAACTTATGGCACTAA
TTTGGTGCAGCTGGTGCCCTGATGTTGTGCTATCGCTGGGCGAGGATGGCCGCAAACGTG
CAACGCTAGACGTTTCATATCAATGGGTAGCAAGGAGTGTGCCAAAAATGAAACAAGACA
TGTCTGGACATGTCTTGTTATGCGGGTAATGCGGAAATTAACGCGAACGGAAGCGATAAA
CCAGTGCTGCAAGGCCCAGTAACGCTTCCAGCAGCCACAACGGCCAGGAACCGAAGCGGG
CGTAAGGTGTTATGCCGGTTGCCGGCGTTACGCGCGTTTCCAGTACGTTACGGGTGAACT
GCGGGAGGCTGGCGCTGATGCTGCCGTCCGGCGCGATAACGGCCGTTACGCCATTGTTGG
TGGAGCGTAACAGTGGGCGACCCAGTTCCAGCGCCCGCATCCGCGCCATCTGGAAATGCT
GCCAGGGACCGATGGAGTTGCCGAACCAGGCATCGTTGGAAATGGTCAGCAGCATATCGG
TATCGGCGCGGAAATTATCGCGTACCTGTTGCCCCAGAATGACCTCATAACAGATGGTGG
CGGTGAGACGGTAACCGTTGACGAGCAGTTGCGGTTGGCGATAGTCGCCGCGGCTGAACG
CAGACATCGGCAGATCGAAGAACGGCGCCAGCGGACGCAGCAGGGTCTCCAGCGGCACAA
ATTCGCCAAACGGCACCAGATGATGCTTGTTGTAGCGGTTGGCGGTAGGGTAGCGATACG
GTTGCTGATCGCCCAGTACGATGATGCTGTTATAGAAATCGGTGCGGTTGTTTTCCCGGC
GCGCGTCGACGATGCCGGTGATCAGGCTGCTGTGGTGCTCGCGCAGAATGGCGTCCAGTC
GCGTCAGATAATCCTGCTGACGGATCTCGACATCCGGAATGGCGGATTCCGGCCAAATCA
CCAGCGGCGCCTTGTCCATCACGGGTAAGGTGTTGTCGAAATAGACCTTCAGGGTGTTGA
GCAGTTCGTTCGGGTCCCACTTCAACGCCTGCGGAATATTGCCCTGCACTATCGCCACGT
TGACCGCGCGCTCCGGCTGCAGTTTGTACCAGTCAAGCAAGCGCAGCGGCCACGGCAACA
CCAATAGCGCAATGGCGACCAGCACGGGCTGCCAGCGTCGCCGTGTTAACCCCAGCACCA
GCAGCCCGCTGATAATCATCAACAGGAAGGTGAGGGTATCGACCCCTGCGATCGGCGCAA
TTCCTTTCAGCGGGCCATCAAGCTGGCTGTAGCCGAATTGCAGCCAGGGAAAACCGGTCA
GCACCCAACCGCGCAGCAGTTCGGTGACCTGCCACAGCGCCGGCGCCGCCAGCGCTACGC
GCCATCCGGTGGTCTGCGGCCACAGGCGTGCAAGCAGCCCGGCAAACAGCATCGGATAGA
GCGACAGGTAGAGCGCCAGCAGCACCACCAGCCCGACATTCACCGGGCCTGGCATGCCGC
CAAAGTCGGCGATGCTGTAGTAGACCCAGTGGATGCCGGTGCCGAACAGACCGAATCCCC
AACTGAAACCGATCGCCGCCGCCTGACGAGTCCGGCGGTTCAGCGTCAGGCCTTGCAGCC
CCATCAATGAGATGATGGCGGCTGGCCAGAAATCATAAGGAGAGAACGCCAGTGTGCCGC
AGGCACCGAATAAAAGCGCCAGCAGGAGGCGAACCTGCTGGCGTTGCAATAACGAAGCGA
CTGCCATGAATGAATTAGTCTTCCAGTTGCGGTTGCGGAGCGTCGTCAGGAATTCTGACA
TGAACCTGAATAATACGGCGGCTGTCTGCCATGGCAACTTTGAACAGGTAACCGTTGATG
TCGATGGTTTCCCCGCGTGCCGGCAGGTGACCGAAAGATTGCATCACCAGACCGCCGATG
GTATCCACTTCTTCGTCGCTGAATCGGGTGGAGAAGGTCTCGTTGAAGTCCTCGATAGGC
GTAAGGGCGCGCACCGTATAAGTCTGGCGGTTTAGCTGGCGGATATCGCGATCTTCTTCG
TCATCGTATTCGTCTTCGATTTCACCGACGATCAGCTCCAGAATGTCTTCAATCGTCACC
AGCCCGGAGACGCCGCCGAATTCGTCGATGACGATGGCCATGTGGTAACGCAGGGAGCGG
AACTCGTTAAGCATGCGGTCCACCCGCTTACTTTCCGGAACCACGACGGCAGGCCGCAGC
ACTTTATCCATGCTGAACGGTTCGGAGTTGCTGCGCATGAACGGCAGCAGGTCCTTGGCC
ATCAAGATGCCTTCGATGTGGTCCTTGTCTTCGCTGATGACCGGGAAACGGGAGTGGGCC
GATTCGATGATCACGTCCAGACACTCTTCCAGCGTCTGGTTATGCTTGAGTGTAATCATC
TGCGAACGCGGGATCATGATGTCGCGAACCCGCTGTTCGGCGATATCCATCACCCCTTCC
AGCATGTCGCGGATTTCCGGATCAATTTGTTCCGAATCACGGATTAATCCCAGCAGATCG
TCGTGATCTTTGGATTCGCCGTGAAAAATCTGATTGAGAAAAAGAGAGAAAAATCCCTTT
TTGGGACTGGGGGTATCGCTGTTGGGAGAATGGTCGTCGCTCATGGCGTCAGTTAATATC
ACTCTTGTTAAGAAATGATGACCAGCGGTGAATGTCGTCGGTGGCGTATCGCCGCTGGCG
TCTGGTCCTTAAAATATCGGGTTTAAGGCTTGTCAGTAAAATCTTCTTTTTCTGCCAGAT
ACGGGTCGGCATAACCCATACTTTGCATGATTTCCGTTTCCAGTGCTTCCATTTCTTCGG
CTTCACTGTCTTCGATATGATCATAACCTAACAGATGCAGGCTGCCATGGACAACCATGT
GCGCCCAATGTTCCTCCGCGCTTTTCCCCTGTTCGACCGCCTCCTGCTCGACCACCTGTC
GGCAGATGATGAGGTCGCCCAGTAGCGGTAGCTCCACTTCCGGCGGCGCCTCGAACGGGA
ACGACAGCACGTTGGTCGGTTTGTCTTTGCCGCGATAGGTCAGGTTGAGGTGATGGCTTT
CCTCTTCGTCCACCACCCGGATGGTGACTTCCGCCACCTCCTGAAACTGTGGCAACACCG
CTTCCAGCCAGCGCTGAAAGTCGGCTTCCGGCGGCAGCCCATTGCTATTTTCGCTGGCGA
TTTGCAAATCAAGAATAACCTGACTCATTTCTGCTCCTGCGCGCTGTCCTGCGCTTCGCG
TTTACGTTGCTCCGCCAGTTCGTCCCGGCGTTTCTGATCGGCGCTTTCCCACGCTTCATA
GGCGTTGACGATGCGGGCGACCACTGGGTGGCGCACCACGTCTTCGCTGTGGAAGAAGTT
GAAACTGATTTCCTCGACTTCCGACAGCACCTCAATGGCGTGACGCAAACCGGATTTTTG
ATTGCGCGGCAGGTCGATCTGGGTGACGTCGCCGGTGATGACCGCTTTCGAGTTAAACCC
GATACGGGTCAGGAACATCTTCATTTGCTCGATGGTGGTGTTCTGGCTTTCGTCCAGAAT
GATGAAGGCGTCGTTAAGCGTGCGGCCACGCATGTAGGCCAGCGGCGCGACTTCAATCAC
GTTACGCTCGATCAGCTTTTCCACCCGTTCGAAGCCCAGCATTTCAAACAGCGCGTCGTA
GAGCGGGCGCAGGTACGGGTCCACCTTCTGGCTCAGATCGCCTGGCAGGAAGCCTAGCTT
TTCACCGGCTTCCACCGCCGGACGGGTCAGCAGAATGCGGCGGATGTCCTGACGCTCCAG
CGCATCCACCGCCGCTGCTACCGCCAGATAGGTTTTCCCGGTGCCGGCCGGGCCGACACC
GAAGGTGATGTCGTGATCGAGGATATGGGCGATGTACTGGGCCTGATTGGGCGTACGCGG
TTTGATCATGCCGCGTTTGGTGCGGATATTCACCGCTTTACCGTATTCCGGCACGCTGTC
GGCGGTCTGTTCCAGTACCCGCGATTCCTTGATGGCCAGATGAATCTGTTCCGGCTCGAT
ATCCGGAATAACGCCGCGTACCGGAGCGGTATCCACATAAAGATGACGCAGGATGTCGGC
AGCGGCGTCGATGCAGAGGTCTTTCCCCATCAGCTTGAAGTTATTGTCGCGATGATTGAT
CTCTATGCCGAGGCGGCGTTCCAGCTGTTTGATGTTGTCGTCAAACGGGCCGCACAGACT
GAGCAGGCGTTTGTTGTCCGCGGGTTCGAGGGCAATTTCTTTTATCGTTACGTTCAAACT
ATTCCTCTTGGGTTTAAGCAGAATGAGCAATGACGCTGTGCCACAGGCAGTGATGTCTGC
CCGGATGTGGCGCAGAGATTACCCTGATTATTTATCGTGAACCCCGCAGGGCGCAAGTCA
CATTCGGCATAAAGGCGGCGGGGGCGATGAATCTGTTCCGGATGTCGCTGCAAAGAAAAA
GCGGGCCGTTTGACGGCCCGCCTGATAACGAACATGAGCGTATTACGGCTGATAGATGCC
GACGCCGAGCTCGTTCTCTTTGCGGGTACGAGCGATAACCGACGTCGGCGACTCGCTAAC
ACGCAGATCCATTTGATCTTCGGTACGGACCACCACGCCACGCAGCGAGTTCGGGTAAAC
GTCGACAATTTCCACGTCGACGAATTTACCGATCATGTCGGGTGTTCCTTCGAAGTTCAC
TACGCGGTTATTTTCAGTACGTCCGGACAGCTCCATCACGCTTTTACGCGAGGTGCCCTC
TACCAGAATACGCTGCACTGAGCCCATCATTCGGCGGCTATATTGCATGGCCTGCTGATT
AATGCGTTCCTGCAGAATGTACAGGCGCTGCTTTTTCTCTTCTTCGGTCACGTCGTCCAC
CATGTCGGCGGCCGGGGTGCCGGGGCGGGGCGAGTAGATAAAGCTGAAGCTCATATCGAA
ATCGATATCGGCGATCAGTTTCATGGTCTGCTCGAAGTCTTCCTGCGTTTCGCCCGGGAA
GCCGATGATAAAGTCGGAACTGATCTGAATAGCCGGGCGCGCTTTACGCAGTTTGCGGAT
GATGGCCTTGTATTCCAGCGCGGTGTGGCGGCGCTTCATCATGGTCAGTATGCGGTCTGA
TCCGCTCTGAACAGGCAGGTGCAGGAAACTCACCAGCTCCGGGGTATCTTCGTACACGCT
GATGATATCGTCGGTGAATTCGATAGGATGGCTGGTGATAAAGCGGATGCGGTCGATACC
GTCAATCGTCGCCACCAGACGCAGCAGTTCGGCAAAACTGCAAATGTCGTCATCGTGCGT
GGCACCGCGGTAAGCGTTTACGTTCTGGCCCAGCAGGTTCACTTCACGTACGCCCTGAGC
CGCCAGTTGGGCGATTTCAAACAGAACGTCGTCAACCGGGCGGCTGACTTCTTCGCCGCG
GGTATAAGGCACCACGCAGAAGGTACAATACTTGTTGCAGCCTTCCATGATGGAAACGAA
CGCGCTCGGCCCTTCGGCACGCGGCTCCGGCAATCGGTCAAATTTTTCCACTTCCGGGAA
GCTGATGTCCACGATCGGGCTGCGGGTGCCTTGTACGTGGTTAATCATTTCCGGCAGGCG
ATGCAGGGTCTGCGGCCCGAAAATCACGTCCACGTAATGCGCGCGGTCGCGGATGTGTTC
ACCTTCCTGCGACGCTACACAGCCGCCCACGCCGATAATCAGATTCGGGTTGACGTCTTT
GAGCGTTTTCCAGCGGCCGAGCTGATGAAACACTTTTTCCTGCGCCTTTTCACGGATTGA
ACAGGTATTCAGCAGCAGAATGTCGGCTTCTTCCGCGACTTCGGTCAGCTGGTAACCGTG
CGTACTTTCCAGGAGGTCGGCTATCTTCGATGAATCGTATTCATTCATCTGACAGCCCCA
GGTTTTGATATGCAGTTTCTTTGTCATCATCATCGACTAGCCATTACTCAGTGCGGGTAA
CCACGCTTACCTTCAATGGGGCGCGTACATGCGGGCGCGTATTGTAATCTTTTGCCGTCG
TTGTGACCAGAGCGAGCGGTACGTCGCTTTTCTGAAAAACGTTGGCGAAATCCAGTAAAC
TATCGCCATCTTTTGTCTTTCTGGCGCAGGTGTCTGCTTTATATGCGCAATAGAAACAGT
GGGGCAGGTATGCACTATGATGCGGTGATTGTAGGCGGAGGCATGGTGGGTGCCGCCGCC
GCGTTGGGACTGGCGCAGAGCGGTTTTCAGGTGGCGGTGTTGGAACAGGAAACGCCGCTG
CCGTTTGTCGCGGGCAGTGCGCCGGACGTGCGGGTATCGGCGATTGGTCAGGCGTCGGTC
AGGCTGCTGGAGCGGCTGGGAGCCTGGCCGGGCGTCGGGCTGATGCGCAGTGCGCCTTAC
CGACGGCTGGAAACCTGGGAGTGGGACAATGCGCATGTGATGTTCGATGCGGCCGACCTT
GGGTTACCCGAACTGGGGTTTATGGTGGAGAACCGTATTCTGCAACTGGCGTTGTGGCAG
GTGCTGGAGAAAACGCCCGGCGTGACGCTGTTGTGCCCGTGGCAATTGCAGAGTATGCGT
CGCGAGGGCGAGCAGTGGGTACTGATTAGCGAGCAGGGCGACAGCCTGTCTGCGTCGCTG
GTGATTGGCGCTGATGGCGCCAATTCGAAAATTCGCCAGTGGGCGGGCATTGGTATCACG
GGCTGGCAATATCGTCAGTCCTGCATGCTGATCAGCGCCGAAATGGCCGGTCCACAACAG
GATGCGACCTGGCAGCGTTTTACGCCGTCCGGGCCGCGCGCGTTTTTGCCGCTGTTTGAC
GGCTGGTGCTCGCTGGTGTGGTACGACAGCCCGCCGCGTATCCGCCAGTTGCAGGCGATG
TCGCTTCCTCAACTGAATAAGGCCATTGCCGAGACGTTTCCTGCGCGGCTGGGGGCGGTC
AATGCGGTGGCGGCCGGCGCGTTTCCGCTGGTGCGCCGCCATGCGCAGCAGTATGTGTTG
CCGGGGCTGGCCCTGATTGGCGACGCCGCGCATACCATCAACCCGCTGGCGGGGCAGGGC
GTGAATCTGGGATATCGGGATGTTTCCACGCTGCTCGACGTGGTGATCCGGGCGCGTGAT
GAAGGCGCTGTCTGGTACGGCGAACCGGTGCTACGGCGTTATCAGCGGCAGCGCAAGCCT
GACAATCTGCTGATGCAAAGTGGCATGGATCTGTTTTATGGCGCGTTCAGTAACCGGCTG
CCGCCGCTTGAGTTTGCCCGCAATCTGGCGCTGATGGCGGCGCAACGCGCCGGAAAACTG
AAACAGCAGGCGTTGCGCTACGCGCTGGGGTTGTAATCCGGTCGCAGCCCGCGACTGCTG
CACTGTCGCATGATTATTTATTCGCCGTCATACCGCTTTCATGTCATGCCGTTACATTGA
TGCCGCTCTATCGGTGAAGAGATGGCCTGCATTAAGGCGTTATCCTGCGGCACTGCGATT
TTTTATCTTTGAGTAGTGAAACTGATGACCTATTTATTTCTTTGTCTGGCGATTGTGTCA
GAGGTGGTGGCGACAACGGCGCTGAAATTGTCGGAGAGTTTTACCCGGCCGGTGCCAAGT
ATCGTAACGCTGGTGTTCTACGCTATCGCGTTTTACTGTCTGACCATTTCCATGCGAGTG
TTGCCGACAGGCGTGATTTACGCCATTTGGTCGGGCGTAGGGATTGTGTTGATTGCGGCG
ATAAGCTGGATTTTTTACGATCAGCGGCTGGACTGGCCGGCGGTGCTGGGGATGGCGCTG
ATCATTGCCGGGGTGGCGGTGATTAACCTGTTTTCCAATTCCCTGGCGCACTAAATTGCG
AATCCGGTACTGACGCCAGCGTTGTACCGGTTATTGATGCAAACGGTGGATGCACGATAA
CAAATTGAAGGGATAGTAAGAAAAGAAAAAGCCCGTTTGCACGGGCTTTTCTGTATGGCT
GGGGTACGAGGATTCGAACCTCGGGATGGCGGAATCAGAATCCGCTGCCTTACCGCTTGG
CGATACCCCAATTTAAAGTGGTGGCTACGACGGGAATCGAACCTGTGACCCCAGCATTAT
GAGTGCTGTGCTCTAACCAGCTGAGCTACGTAGCCAAATACTGCACGGTCAGAAGCCGGT
GGCTTCATGACTGAATATGGCTGGGGTACGAGGATTCGAACCTCGGATGGCGGAATCAGA
ATCCGCTGCCTTACCGCTTGGCGATACCCCAACAGGGCGCACATCGTATGACGTGTCTCA
CTTGATTCATGGCTGGGGTACCAGGATTCGAACCTGGGAGTGGCGGGATCAAAACCCGCT
GCCTTACCGCTTGGCGATACCCCAATAAAGCTGTTGCATACCTAGGCTGACGCTTTGGTT
TTCTACACCGATAAAGGTAATGGTGCGGGAGGCGAGACTTGAACTCGCACACCTTGCGGC
GCCAGAACCTAAATCTGGTGCGTCTACCAATTTCGCCACTCCCGCAGGAAAAAATGGTGG
CTACGACGGGAATCGAACCTGTGACCCCAGCATTATGAGTGCTGTGCTCTAACCAGCTGA
GCTACGTAGCCATCTTTTCCGCGTCACCTTCATCGGCGTTGCGGGGCGCATTATGCGGAG
TTGGCCTTTTGGCGTCAACACATTTTTTCCCTAAAAACGGCGTATCCGCGCTGTTTGTTT
GGCTTATGAACAGTCTGGTGAGAAAAGCGTCAGAAAGCAGGCTTTTGACTGTATTCCATA
AGAAAAACGGGCCGCTAAAGGCCCGTTTGAAACAGTAAAATAAAACCGGTTACTGGTAGG
CGGACTGGTGCACGCCGACGGCGCGACCCGACGGATCATCCATCTTTTTGAAAGATTCAT
CCCACTCAATCGCCTTGGCGGACGAACAGGCTACAGAAGGACCGCCAGGGACGCATTCAG
CCGCACTCGGGACCGGGAACAGTTCTTCAAAAATTTCGCGGTACAGATAGCCTTCCTTGG
TGGACGGTGTGTTGTACGGGAAACGGAAGTGCGCGGTTTCCAGTTGCTGGTCGGAAACCT
GTTTGGCCGCGACCTCTTTCAATGTATCGATCCAACTGTAACCCACGCCGTCAGAGAACT
GCTCTTTCTGGCGCCAGGCCACGCTGTGCGGCAAATAGGATTCGAAGCACTCACGCAGGA
TGTGTTTTTCCATCTTGCCGTTACCGCACATCTTGTCTTTCGGGTTGATACGCATCGCTA
CGTCCAGGAATTTTTTGTCCAGGAACGGTACGCGGGCTTCAACGCCCCAGGCGGACATCG
CTTTGTTGGCGCGGGCGCAGTCATACTGGTGCAGCGCCAGCAGTTTGCGAACGGTTTCTT
CATGAAGTTCTTTCGCATTCGGCGCTTTGTGGAAGTAGAGATAGCCGCCGAATACTTCGT
CCGACCCTTCGCCAGACAGTACCATCTTGATACCCATCGCTTTGATTTTACGGGACATCA
GGTACATCGGCGTTGAGGCGCGGATGGTGGTGACGTCATAGGTTTCGATGTGGTAAATCA
CGTCGCGGATGGCGTCCAGACCTTCCTGTACCGTGAAATGGATTTCGTGGTGCACGGTGC
CCAGATGTTCTGCGACATCGCGTGCGGCTTTCAGGTCAGGCGCGCCTTCCAGTCCGACCG
CGAACGAATGAAGCTGCGGCCACCAGGCTTCGCTGCGCTCGTCGTCTTCCACGCGGCGGG
CGGCGAACTTCTTGGTGATGGCGGAAATGACGGAAGAATCCAGCCCACCGGACAGCAGTA
CGCCGTAAGGAACATCGGACATCAGGTGGCTTTTCACCGATTCTTCCAGCGCTTCTCGCA
GTTCGTCGGCGTCGGTGACGTTGTCTTTAACGTTGTCGTAATCGAACCAGTCGCGACGAT
AGTATTCGCGAATCTCGCCGTCCTGACTCCACAGGTAGCTGCCGGCCGGGAATTCTTTGA
TGGTGCGGCACACCGGCACCAGCGCTTTCATCTCGGACGCCACGTAGAAGTTGCCGTGTT
CGTCGTAGCCCATATAAAGCGGGATGATGCCCAGGTGGTCACGGCCGATCAGATACGCGT
CTTTTTCGCTGTCATACAGGGCAAAGGCGAACATGCCGCGCAGATCGTCCAGGAATTCCG
GACCTTTTTCCTGATACAGCGCCAGAATCACTTCGCAGTCGGAACCGGTCTGGAACTGAT
AGCGGTCGCCGTATTGCTGACGCAGAGCCTGATGGTTGTAAATTTCGCCGTTCACGGCCA
GAACGTGGGTGTGCGCCTGGTTGTAGAGCGGTTGAGCGCCGGTGTTGACGTCGACGATGG
ACAGACGCTCATGGGCCAGAATGGCTTTGTCACTGGCGTAAACGCCAGACCAGTCCGGGC
CGCGGTGGCGCATCAGACGGGACAATTCCAGCGCTTTCTTGCGCAATTCAACCGGATCGG
TTTTCAGATCAAGCACACCAAAAATAGAACACATACAAGAGGCTCCCTTTATCCACGCAT
CACAGCGTGAAACAGTCAAAGTGTATGGCGGTAATCAGCGCTTTTCCTTGCCGTATCTCA
CCTCAGAGGGTGACTCGCCGCCGTATCGGTAACACTGATTTAGCATCAAAAGGGGATGCT
AGTTCAATATCATTTAATGAAAAAAGCCATTGTGCTGGTGAATGTGTAATTTTCGGTGTG
ATTTATTGGGTTTTATTCAAAACGGCAGAGAGAAGGCGCCGGATTTTTAGCGATCTCATA
ATCCGGCCTTATAGCAGAAAGCTAAACCTACTGATTTTCAAGCAGTCGCTGCAGTAATAC
GCCATTAAGCATCGAGCGTTTCACCAGCGCAAAAGCGCCGATGGCGGATAAGTGCTGCAG
TTCGGAAACCACTACCGGCAGGTTTTGCCGAAAGTCTTTCAGCACCTGTGCGTTGATGCA
GCGTTGAATGGCGGGCAGCAGAATCTTGTCCGCGCCGGTAATTTCACCGGCGATGACCAC
CCGTTGCGGATTGAACAGGTTGACGGCAATCGAAATGGCTTTGCCCAAATGCTGCCCGGC
AGCTTCGATCAGTTCGCGGGCGAGCAGGTCACCCCGGTTGGCGGCTTTGCAGATAGCGGC
GATCTGGCAGTTATCCAGCGTCAGCTTGCTGGGAAATCCCTGCTGCAGTAAATGGCGCGC
CCGTTGCTCCAGCGCGCCGTTCGACACCACCGTTTCCAGACAACCAAAGTTGCCGCAGTG
GCAGCGGTCGCCCAACGGATCGATCTGAATATGACCGATTTCCCCAACGTTACTGTTGCT
GCCAAGAAAGATTTTTCCGTTGACCAGAATGCCGGCGCCCACGCCGCGATGAACCCGCAC
CAGCAGCGAATCCTGACAGTCTCGGGTCGCGCCGAAGTAATGCTCGGCCAGAGCCAGACT
GCGAATATCATGGCCGACGAAGCTGTGCACCTTGAAATGACGTTCGAGATTATCCACCAA
CGGCCAGTTGTTCACGCTGATGTGCGGCATATAACGCACTACGCCGGCGATGGGGTCGAC
CAGCCCCGGCAGCACCACTGAAATGGCGATTAACTCGCGGATACGGCGTTGGTGACGGTC
GATAAATTGGTCGATAACAGTGAACAGCGCGCTTTCCAGCGTGTCCTGGGTGTTTTCCGG
CAGGTTGCAGTGCTCTTCCTCCAGCCGTTTTCCCTGTAGGTCGTATAAGGCGAGGGTGGC
GTCGTGGCGGCCAAGCCGCACCGCAACGGTATGAAACGGCCGTGTTTCGGAAATGATGGA
AATGGCGCGGCGCCCGCCGGTCGACGCTTGCTGATCCACTTCTTTGATCAGGCCGCGTTC
CAGCAACTGACGGGTAATTTTAGTGACACTGGCGGGAGCGAGCTGGCTCTGCTCTGAAAT
CTGAATCCGGGAAATGGGGCCATGCTGGTCAATCAGGCGGTACACGGCCGCACTGTTGAG
TTGTTTGACCAGATCAATGTTCCCAATCTGGGTTTGTCCGCCTGTGGTCATGACGCGTTA
CTCGTGTCGATGCAATACGTTTACTGTTTATGAAAGACTTCTTCACCATTCACAAACGTA
TTGAGGATGTCAAAATCGCGGGTCAATACCGTCAGGTTAGCCACGTAGCCCGTCTCGATG
CTTCCCAGTCGGTGGTCTTCTCCGATGGCTCTCGCCGGGTAGAGCGTCGCCATTCTTAGC
GCCTCGTCCAGCGCGATACCCGCGTGTTCTACGCAATTGCGCACCGCATCGATCATGGTG
AGCGCCGAACCGCTCAGGGTGCCGTGCTCATCCACGCAAATGCCGTCGCGGTAGTATATG
GTTTTACCGGCAAATGTGAACCGGTCGATGTCAGAGCCGGCCGGTGCGGTGGCGTCGGTT
ACCAGCACCAGTTTATCGCCCTTGATGCGTTTGCTGTTGCGGATGTTGGCCCAACTGACA
TGGTGGCCGTCGGCGATGATGCCGCAGTAGACTTCCGGCGCGTCATAGATGGCGCCGACC
AGACCGGGCTCGCGCCCGGTAAGGGCCGGCATGGCGTTGAACAGGTGAGTGGCAAAGCGG
ATACCGGCGGCAAAGCCTTGTTTAGCTTGTTCCCAGGTGGCGTTGGAGTGACCGGCGGAC
ACCACGATGCCCGCGGTGGTCAGTTGCCGGATGACCGCCGCCGACACCATTTCCGGCGCC
AGCGTGATTTTGCTGATTACATCGGCGTTATCGCACAGATAATTGAGCAATGACTCGTCC
GGCTGGCGGATAAAGGCGGCGTCATGGGTGCCTTTTTTTACCGGGTTGAGCCAGGGACCT
TCCAGATGTAGCCCAAGCGCCTGATGGCGATGCTGGGCGAGCCAGGCGCGCATCACGCCG
AGGCTGTGGCGCATGAATTCGTCGGAGGAGGTGATCAGCGTCGGCAAAAAGCTGGTACAG
CCGGATTTTTCATTGGCCCGCTGCATGGTTTCCAACGTTTTGACGGAAAGGCTGTTCAGC
GCGTCGTTGAACTGGACGCCGCCACAGCCGTTCAATTGCAAGTCGATAAAGCCAGGGGCC
AGTAACGCGCCGGCGAGATCGCGCTGGGGCAGGTTGTCAGGCAGTTCGCGTGTTGGGCAG
ACTGCCTCGATCAAACCGTCGGCGACGACGACCGCGTGGCCGTCAAGGATCTGATGGCCG
GTAAAAATACGGCCGTTGGTTAAAGCGTACATCTATAAGCTCCTGGCTCACCGATTACAG
ATTTTTGAGATTTTCAGCTTCCAGCTCGCGGAAATATTTCACGGTTTTCACTTTCAGCTC
CATCGTGGACGGTTCGTCGCACACCATCAGTGCTCTGGCGTGCAACTGCAGGCAACTGAT
GGTCCACATGTGGTTAACGTTGCCTTCCACCGCGGCCTGAAGCGCCTGCGCCTTATGGCG
GCCGCTGACCAGAATCATCACTTCTTCCGCATCCAGTAAGGTACCGACACCCACCGTCAG
CGCATATTTGGGCACTTGGCTGACGTCGCCGCCAAAGAAACGGGAATTGGCGATACGGGT
CTCTTCCGTCAGGGTCTTGATGCGTGTACGGGACACCAGAGAAGACGCCGGTTCGTTGAA
AGCGATGTGGCCATCATTGCCGACGCCGCCCATGAACAGATGAATCTTGCCGTAAGACTT
GATTTTTTCTTCGTAACGCTGACACTCAGTGGCGATATCTTCCGCGTTGCCATTCAACAG
GTTAATGTTTCTTTCCGGAATATCAACGTGATTGAAAAAATTCTCGAACATAAAGGTGCG
GTAGCTTTCCGGATGGTTCGCCGGCAGCCCGACGTATTCATCCATATTGAAAGTGACGAC
ATGTTTGAAGCTGACCTGGCCGGCATCGTACAACGCAATCAGGGATTTGTAGGCTTCCAG
CGGCGAGCTGCCGGTCGGCAGGCCGAGCACGAATGGGCGCTCCGCCGTTGGGTTGAAGGC
CTTGATGCGCTCGGCGATATAGCGGGCGGCCCATTTGCCAACCTCGGCGGGGGTTGTTAG
CGGAATCAGTCTCATGGGGCTCTCCTTAAGCAATTGGTTAGCGAAGGCAATTATTCATCG
GGCAAACGCGGTCAGATAGCATGGCCGTCAAGTAATATGCCCACATAGCGTTTCGGAATT
TATCTGGGGCTAGTGTAGCGCGTTTTTTTTAGTCTTAAAATAAGTTGTATTAATGTCATG
CCATAAACTTTTTGTATGTGCTTTTGTGGTGATAACTATCACATAATCATCGTTATTAAT
TTGCGTAACGAATTATTTTTTTGGCACTCTTGCCAGGCCCACATGGCTGGCGGGTGATTC
TCTATAACAAGGCTGACAGACAATTTTTTGCCCGTAAGGGAAAGAGAGGGGAAGGTGAGT
ACACTCGGTTATTTACAAAAAGTAGGCCGCGCCCTGATGGTGCCGGTCGCCACGTTGCCC
GCAGCCGCCATCCTGATGGGGGTGGGGTACTGGATTGATCCGGTTGGCTGGGGCAGTGAA
AGCGCGCTGGCCGCGCTGCTGATTAAGTCCGGCGCCGCCATTATCGAACATATGGCGGTG
CTGTTTGCGGTCGGCGTCGCCTACGGTATGTCGAAAGATAAAGACGGTGCGGCGGCGTTG
TCCGGCTTTGTCGGCTATCTGGTGCTGACCACGCTGTGTTCGCCTGCGGCGGTATCGATG
ATTCAGCACATCCCTCTGGCGGAGGTGCCAAAAGCGTTCGGTAAGATTGAAAACCAGTTC
ATCGGTATTCTGGTCGGGATCATTTCCGCCGAACTGTACAACCGTTACAGCCAGGTTGAA
TTGCCCAAGGCGCTCTCCTTTTTCAGCGGTCGCCGTCTGGTGCCGATTCTGGTCTCGATG
CTGATGATCGTAGTGGCGTTTGTGCTGATGTACGTCTGGCCGATGATCTACAACGCGCTG
GTTTCCTTTGGCGAGCATATTCAGCAACTGGGATCGGTCGGCGCCGGTATCTATGCCTTC
TTTAACCGTCTGCTGATTCCGGTGGGGCTGCACCATGCGCTGAACTCGGTATTCTGGTTT
GACGTGGCCGGCATCAACGATATTCCTAATTTCCTCAGTGGGCAGCAGGCGATTGATGCC
GGCAAAGCCGTTCCCGGTATTACCGGGCGCTATCAGGCCGGTTTCTTCCCGATCATGATG
TTCGGTTTGCCGGGTGCGGCGCTGGCGATTTATCACTGCGCCCGTCCGGAAAACCGTAGC
CGGGTCGCGGGGATCATGGTGGCGGCGGCGTTTGCGGCCTTCTTCACCGGCATTACCGAA
CCGCTGGAGTTCTCCTTCATGTTTGTGGCGCCAGTGCTGTATGTGCTGCACGCCGTACTG
ACCGGAATTTCGGTATTCATCGCGGCCAGCATGCACTGGATTGCCGGTTTTGGTTTCAGC
GCTGGTCTGGTGGATATGGTGCTGTCTTCGCGTAACCCGCTGGCGACGCACTGGTACATG
CTGCTGCTTCAGGGCGCCGCGTTCTTCGTCATCTATTATGTGGTGTTCCGCTTCACCATC
ACCCGTTTTAACCTGATGACGCCGGGGCGTGAAGCCGCTGTGACGCCGGCTTCATCTGAG
GGTGTCGCAGCCCCTGCCGGCAACAACCAGTCGGTGGCGCGAGGTTACCTGCAGGCTATC
GGCGGCAAGGATAATCTGACCGGAATTGATGCCTGTATTACCCGTTTGCGCCTGAGCGTG
AAGGATTCCAGCCTGGTGGATGAGCCCACGGCGCGTAAGTTGGGGGCGGCCGGGGTCATC
CGTCTCAACAAGCAGAGCGTGCAGATTGTGGTTGGCACGCAGGCGGAAAACCTCGCGGCG
GCGTTACGCGAGGTATCGCAGGAATAATTCGGCGGGCGCATCGCCGTCAGCTGTCGGGAA
ACGGAGCATACGGAGACGTATGCTCCGTTTTTTTATCTTAAACTTTCGTGAAACAAACGG
TTGTTTCCCGGCGTGGCTTGTTGGATCATTAGTGGTTATGGGTTGTTTTTTCGCATTTGA
GGAACCAAGCATGAGTGAGGCTGAAGCCCGCCCAACCAACTTTATTCGCCAGATTATTGA
TGAAGATTTGGCTACCGGCAAACACGACCATATTCAGACGCGTTTTCCGCCGGAACCGAA
TGGCTATCTGCACATTGGTCACGCCAAATCCATCTGCCTGAACTTTGGCATTGCCGAGGA
TTACAACGGCAAGTGCAACCTGCGCTTTGATGACACCAACCCGGTAAAAGAAGATATCGA
GTACGTTGACTCCATCAAGCATGACGTTCAGTGGCTGGGTTTTTCCTGGAGCGACAACGT
TCGCTACTCATCTGATTATTTTGATCAGCTGCACTTTTACGCGATTGAACTGATTAATAA
AGGGTTGGCGTATGTCGATGAGTTGACGCCGGAGCAGATCCGCGAATACCGCGGCACCCT
GACCTCGCCGGGTAAAAACAGCCCGTTCCGTGACCGTAGTGTCGAAGAAAACCTGACGCT
GTTCGAGAAAATGCGCGGCGGTGGTTTCGCCGAAGGCACGGCGTGCCTGCGCGCCAAAAT
CGATATGGCGTCGCCGTTCATCGTTATGCGCGATCCGGTGCTGTACCGCATCAAATTTGC
CGAACATCATCAGACCGGCAACAAGTGGTGCATCTACCCGATGTACGACTTCACCCACTG
TATTTCCGATGCGCTGGAAGGTATCACCCACTCACTGTGTACGCTGGAATTCCAGGATAA
CCGCCGCCTGTATGACTGGGTGCTGGATAATATCTCCATTCCTGCCCACCCGCGGCAGTA
CGAGTTTTCCCGCCTGAATCTGGAATACGCGGTAATGTCCAAGCGTAAACTAAACCAGCT
GGTGAGCGAGAACGTGGTGGAAGGCTGGAGCGATCCGCGTATGCCGACGATCTCCGGCTT
GCGCCGTCGCGGATACACGGCGGCGTCCATTCGTGAGTTCTGTCGTCGTATCGGCGTCAC
CAAGCAGGACAACACCGTGGAGATGGCGGCGCTGGAATCTTGCATTCGCGACGACCTGAA
CGAGAATGCGCCACGTGCGATGGCGGTGCTGGATCCGGTGAAAGTGGTGCTTGAGAACCT
GCCGGTAGGGCATGAAGAGTGGCTCACCATGCCCAATCACCCCAATAAACCGGAAATGGG
ATCGCGTCAGGTGGCGTTCAGCCGCGAGGTGTATATCGATCGCGCTGATTTCCGCGAAGA
AGCCAACAAACAGTACAAGCGTCTGGTGTTGGGTAAAGAAGTGCGCCTGCGTAACGCCTA
TGTCATTAAAGCCGATCGGATTGATAAAGACGAGCAGGGCGTGATCACCACGATTTACTG
CAGCTGCGATACGGAAACCCTGAGTAAGGATCCGGCGGATGGTCGCAAGGTGAAAGGCGT
GATCCACTGGGTCTCGGCGGCTCATGCGCTGCCGGCGCAGTTCCGTCTTTATGACCGTTT
GTTCAGCGTGGCTAATCCTGGCGGGGCGGAAGATTTTCTCTCCACCATCAACCCAGACTC
ACTGACTGTCGCCCAGGGCTTTGTTGAAGCCGGTTTGGGTCAGGCTGAAGCAGAAAAAGC
CTACCAGTTTGAGCGTGAAGGGTATTTCTGCGCCGATCGCGTTTATTCCAGCGCGGATAA
TCTGGTGTTCAACCGGACAGTTGGCCTGCGGGACAGTTGGGCGGGCTGACTGCCGCCCGG
CTAGCGGGAACAAGATAAAAATAAAACCGCCGCGGCGGTTTTATTTTTTCTCTGCATCAA
GTGATTAACGCTCGTTGTGCGCATTGTCGTCTTCACGGCAGTCGCCGTTACTGCAATGGC
CGTACAAATACAGGCTGTGGTTGGTCAGTTTGATGCCGTGTTTCTCGGAGATTTCACGTT
GGCGCACTTCGATAGACTCGTCGCTGAATTCAATCACCCGACCGCAATCCAGACAGATCA
GATGGTCATGGTGGTGCTGCTGCGTGAGTTCGAAAACCGACTTGCCGCCTTCGAAGTTAT
GACGGGTAACGATGCCGGCGTCGTCAAACTGGTTGAGCACGCGGTAAACGGTGGCCAGAC
CAATCTCTTCACCCATATCAATCAGCTTTTTGTATAAGTCTTCCGCGCTGACGTGGTGGC
ATTGAGGATCCTGAAGCACTTCCAGAATTTTCAGTCGTGGAAGTGTGACTTTCAGGCCGG
CCTTCTTTAATGCGGTATTGTTGTCAGTCATGCGGATTCAGTCCTGTTACTTGCTTTATC
TGGGAGGCTATTAGCCTAGTATCATCGGTCGGCTTAAAAAAGGTCACTGTGTCTCAATTA
TAGAACCGCACCGTCGAAATGAAAACCACGGAACTTTTACAATATGATTCTTGCTAACTC
GCTGTATTCAGACTTGTTCTCTGCGAGAGACATATTGTACGCCAAGACAGGTCATTAAAC
GCAACCAAGCTGACCGTACGGGTATTGTACCCTGTCGGAATGAAAAGTTAAAAAAATGTA
TCACTGATTGTGATAGGTTTTATCTATCTATATAGATATGGCTCTGAATACATCTGTATC
AGAGCCACAGGAGAATCAGGCCTGCAGTGCTTTCAGGTTCAGCTCTTCGCTGATTTGCTT
GACCCAGTTGGAGACGCGTTCGCCGGTCAACTCCGGCTGACGATCTTCATCAATGGCCAG
ACCGATAAAGTGGGTATCATCCGCCAGACCTTTTGAGGCTTCAAAGTAATAGCCTTCGGT
CGGCCAGTTACCGACAATATTGGCGCCACGCGGTTCGATGATATCGCGAAGGGTGCCCAT
GGCGTCACAGAAGTACTCCGCATAGTCTTCCTGATCGCCGCAACCGAAGATGGCGACCAG
CTTGCCGGCAAAATCAATCTCTTCCAGCGTCGGGAAGAAGTCATCCCAGTCACACTGCGC
TTCACCGTAATACCAGGTTGGAATACCCAGCAGCAGAATGTCGAAACGCTCAAGATCTTC
TTTGCTGCTTTTGGCAATGTCGTGCAGTTCGGCGACGTCGCTGCCCAGTTGCTTCTGGAT
CGTCTTGGCAATGTTTTCGGTATTGCCGGTGTCACTGCCAAAAAAAATGCCTATGAGAGC
CATAGATAAAATAACCTCTTGATTCTTAAGGGTATGGTGCTTACATCACCCACGATCCGC
TAATAATAGCAGACACTGTCTGACGGATAAACGTGTATCTGTTGCCATATTATGAAATGA
AGTGAACGCGATTAGTTGGTTCTTTTTCCATCACTTCCTTAATGTTTTTTTAATTTTTTT
AAAATACGATATTCATACAGATAACTGAAAATACGGATAATTGGTTAACTATCTAATTTT
TATTAGCTTTTAAACGGCATAAAACACTAAACATTCCTATAGTTTTGACGATGACAGAGC
ATGGTGCTTTATTGAATGTAAATGTGCAGCAATGTTTCTTACAAAACGAGAGACTTTCTC
ATCGCATAAATCAAAACAAGACTTACCTCCGCTACCAATAGCCCATTTATGGAGTCAATT
ATGCAATTCCTAAAAAATATTGCCATCCGCACAGCCATGCTATGGGTGCTTGGCATCTTC
TGTGTGTTATGGATTGCTGTTTCGGTCTACACCATGTATTCGTTCCGAGCCATGAACGAA
ACCGCCAAAACCAGTGCGTTGCTGGTTAACAATATGAATTTGGTCAACACGGGTAACGAC
CAGTATTTCCGCATGGTGACCCGACTGGCGCGGGCGATTGACTATCGTCAGAGCGGCGAT
AACCAGAAAGCGGACGAACAGCAAAAGTCATCACAGGCCGCGCTGGATTTACTGAAATCC
AACCTAGAAGCATTCAAGAAGATTGATCATGCCGGCATGTCGCCGGAATTGGTTGACGCG
GTAATTCGCGACTGGGGCAATCTGATTACTCAGGGCGTTGAACCCATGTTCCAGCGCGCG
GCGGATAAAAAGTTCGATGACTATGACAAGTTCGCCAAAGATATCGTGCCGGCCTTCAGC
CGCCAGTTCAATGTCTCTTTCACCAACTTTAATAAGGCGGGGTCGACGATGTTCGTCGAT
GCCGGTAGCCGACTGGAGAGTATCACTGGCATTGGCCAGAACATTTTACTGGCGGGGCTG
ATTGCCGGTTTAGTGATGCTGTTCCTGACCGACCGTTATCTGGTGGCTTATCTGGTGCGC
CCGCTTAACGACCTGCGTGATCATTTCCAGGTCATTGCCAACGGCCGCCTGGGAAAACCG
ATTCTGGATTTCGGCAAAAACTGCGTGGGCCGGCTGTTCCCGCTGTTGCGCGATATGCAA
ACCAGTCTGGCTAATACGGTCAGCACGATTCGTACCAGTGCCGACTCCATTTATCAGGGG
GTGTCGGAAATCGCTTCCGGTAACAACGACCTGGCGGCCCGCACCGAGTCACAGGCAGCA
GCGCTGGAAGAAAGCGCCGCCAGCATGGAACAGCTGACATCAACGGTAAAACAGAACGCT
GAAAACGCCAGCCACGCCAGTCAACTGGCCCGTCAGGCCTCGACCACCGCCAGCAAGGGC
GGGGAGTTGGTCGGTAATGTGGTGAAAACCATGGCGGAAATTTCCGGCAGCTCGAAGAAA
ATCGCCGAGATCACCAGCGTGATCAACGGTATTGCTTTCCAGACCAATATTCTGGCGTTG
AACGCGGCGGTGGAAGCGGCCCGCGCCGGTGAACAAGGGCGTGGCTTTGCAGTGGTGGCC
GGTGAGGTAAGAAGCCTGGCGCAGCGCAGTGCGCAGGCGGCCAAAGAGATCGAGCATCTG
ATTGCCGAGTCGGTGCGCTGTGTGGATAACGGGTCGATGCTGGTGGCCGATGCGGGCAGC
ACCATGAGCGAAATCGTGACCGCCGTAACCAACGTCACCGACATTATGGCGGAAATCGCT
ACGGCGTCGGATGAGCAGAGTAAAGGTATCGCCCAGGCCGGTCAGGCGATCACGGAAATG
GATAGCGTGACTCAGCAGAACGCCGCGCTGGTGCAGGAAGCTTCTGCGGCAACCCGCTCG
CTGGAAGAGCAGTCGATGGTGCTGACCGAAGCGGTATCGGTGTTCCGGCTGACGGAAGAA
CAAGCGGGCGGTCTGCCGCCGAGACGTGAACGTCAGGCGCCGTCCAAAGCCGTGGCGGCT
CCTGTCAAAGCTCTGCCAGCCGTTAAGACTGGCGGTAAGAATAGCAGCGATAACTGGGAA
AAGTTCTGATGTAAATAAGGACTACCGGCGTCATGGATGACGCCAGCGAGGTTCAGTTTT
CTGGTTCTGCCAACTGCGCCAGCAGTATTTGTTCGATCAGTTCACTGCGGCTGATATTTT
TCTGCTCAGCCAACGCATTCAAAATGTCTACCGCTTCACTATTAATTTTCAGCTCAACAC
GACGCAGACCTCGCACCCGGTCACGCCGCAGTTGATTGCGTTTATTGATCCGTAACTGCT
CGTCACGGGTGAGCGGGTTGGTTTTGGGCCGCCCCGGACGACGCTCGTTCGCGAACAGAT
CCAGCGTGGTGCGATCCGTTTGTTCTTTTGCCATAGATAATGGTACTGCAAGAAATTCGG
CCAAAACGCCGCTTTTGATCACCGGGATTCGAGCACCGGGGTAATCCGTCGCTTTCGGCA
ACTCAGGCCGCGTTTTGATGAAATGTGGTTAACGATGCAAGTGGCCAGACAGCCGTCCCT
CAATACTGCGGGCGCCATGATACCCCAGCCGTTGCGGTGGCGACAACGGTTTACTGGGCC
GTAACGCGCAATTAAACCACGGATTGACGCAGGTTGGCGCGGATGTCCGGCAGCGGAGAT
TCCGATGTCGCCTGAGGCGCTATCAGTCAGCGGTCAGAAAACGGTGGATAGCACGCAGCA
CCGCTTCCGGTTTTTCCGCATGGACCCAGTGGCTGGCGCCGCTCACCACGTGCGCCCTGG
CGGCAGGGAACTGACGCAGCAGCGCCTCGCGATAGCGATCGTCCAGATAAGGCGACTCGC
TGCCGCGGATAAACAGGATCGGGCCAGGCCAGGCGGGCACCTCTTGCCAGCCAACGATGT
GCTCGTACTGATCCCATAATACCGGCACGTTAAAGCGCCACTCTCCCTGCTGGAAAGACT
TCAGCAAAAACTGGACGACGCCTTCTTCGCCCGGCAGGTAATCGCGCATGATTTCCGCCG
CGTTGGAACGCTGATCCACACCGGCATCGCTGACGGCACGAATGGCGGCAAACACCTTGT
CGTGACGACGCAGCTGATAGTCCACCGGCGCGATATCAATCGCCACAATGCGTTCAATAC
GCCCGGCGAGCCCCTCGGTCAGCGCCATCGACACCTTTCCCCCCATGGAATGACCGATCA
GGATCACGCGCTCCAGCCCCAGCTCATCGATCAGTTCGCGCACATCCTGCGCCATCGCCG
GGTAGTTCATCTCCGGGGCGCGGGGCGACAGCCCGTGGTTGCGCAGGTCAATCTGCAGTG
TATCGTGGTGTTTTTGCAGATCGCGGGCTAATACGCCAAGATTGTCCAGATTGCCAAACA
GACCGTGAATAAGAATAACCGGTAACCGGTTCTGCGGGTGTTGCGCGTTTTGCCAGCGAT
AATTCAATTTCATGGTGAAGTTCATTCAGAGAGACAGTGGCTTAGGGTATCATGACTTTA
CCACGGCGCTCCGCCACAGGGTGAACTCTGTCGGGTGGTGTCCGCTGGAACAGGGGATGG
AAAGCCGCGCTCATGTAAAAGGGATGGATACGCAAATTCAGGATAATCCTGAATTTGGCG
TCACTGGCGTCTGTCGCTGTTCGCGGGTTGCGCATAGCCTGTATAATTCCTGATGATTGA
TTAAAGACATAAAACAGTACTGGATAAAAATGAAAACTATTGAGGTCGACGACGAGCTTT
ACCGTTATATCGCCAGCCACACTCAGCACATCGGCGAGAGTGCATCGGATATTTTACGGC
GGATGCTGAAATTCAGCAGCGCGCAGGCAGCAGCGGTGGCAACGCCGTCGCCGGCGCCGT
CGACAACTGCTCAGCCCGCAGCCGCGCAGCCGTCACGTGACCGGGTAAGAACCGTGCGCG
AGTTGCTGCTGTCGGACGAATATGCGGAGCAAAACAAGGCGGTCAATCGTTTTCTGATGG
TACTGTCCACCCTGTATCGCCTGTCGCCGGAAGCGTTTTCGGCCGCGACCGAATCGCTGC
ATGGCCGCACCCGCGTCTATTTTGCCGCCGACGAGCAGACGCTGTTGCTGCACGGCGCCC
AGACTAAACCCCGGCACATCGACGACACGCCTTACTGGGTTATCACCAACACCAATACCG
GTCGCAAACGCAGCATGGTCGAGTACATCATGCAGACGATGCAGTTCCCGTCGGAACTGA
CTGAGAAAGTTTGCGGCACTATTTAAATCACTGCGTCAGGAAGAAACGCCAATGGCTAAT
CACCCGAGAGCCGGACAACCTACCCGGCAAAGCGACCTGATTAATGTCGCACAGTTGACG
TCCCAGTATTATGTGTTGCGCCCGGATGTGACCAATCCGGCTCAGTCGGTTAAATTCGGC
ACCTCCGGGCATCGCGGTTGCGCTGCCCGCCACAGCTTCAACGAAGCCCATATTCTGGCG
ATTGCCCAGGCGATTGCCGAAGAGCGCCGCCGTCAGGGCATTACCGGGCCGTGCTACGTG
GGGAAAGACACCCATGCGTTGTCTGAGCCGGCGTTTATCTCGGTGCTGGAAGTGCTGACG
GCCAACGGCGTTGACGTCATTGTCCAGCAGGATAACGGTTTTACCCCGACGCCGGCGGTG
TCGAACGCGATTCTGGTACACAATCGTCAGGGCGGCGCGCTGGCGGACGGCATCGTGATT
ACTCCTTCCCATAATCCACCGGAAGATGGCGGCATCAAATACAACCCGCCCAACGGCGGC
CCGGCGGACACCAACCTCACCAGCGTGATTGAGAAACGCGCCAACGCGCTGTTGGCGGAT
GAACTGCGCGATGTGAAACGCCAGTCGCTGGATAAGGCGCGCCAGAGCGGGCACCTGCAC
GAACGCGATCTGGTCGAGCCGTATGTTGAGGCGCTGGGTGAAGTGGTGGACATGGCGGCG
ATTCAGCGTGCCGGTCTGAAACTCGGCGTCGATCCGCTCGGCGGCTCCGGCATTGCCTAT
TGGCAGCGTATCGCCGAGCGCTACCAGCTGGATCTGACGCTGGTCAACGACGCCGTCGAT
CAGACATTCCGTTTCATGACGTTGGACCACGATGGCGTGATCCGCATGGACTGTTCGTCG
GTATCGGCGATGGCCGGTCTGCTGGCGCTGCGCGACAAGTTCGATTTGGCCTTCGCCAAT
GACCCGGATTATGACCGTCACGGCATCGTCACCCCGGCCGGATTGATGAATCCGAACCAT
TATCTGGCGGTGGCTATCAACTACCTGTTCCGTCATCGCCCGCAGTGGAGCGACTCGGTG
GCGGTCGGCAAAACGCTGGTTTCCAGCGCCATGATCGACCGTGTGGTGGCGGATCTCGGC
CGTAAACTGGTGGAAGTGCCGGTCGGTTTCAAATGGTTTGTGGACGGCCTGTTCGACGGG
ACGCTGGGCTTCGGCGGCGAAGAGAGCGCCGGCGCGTCGTTCCTGCGTTTTGACGGCAAG
CCGTGGTCGACCGATAAAGACGGTATCATCTTGTGTCTGCTGGCGGCGGAAATCACCGCG
GTGACCGGCCAAAACCCGCAGCAGCACTATGATGCGCTGGCCGAGCGTTTTGGCGCGCCG
AGCTACAACCGTTTGCAGGCACCAGCGACGCACGCGCAGAAAGCGGCGTTGTCCAAACTG
TCGCCGGAAATGGTGTCCGCCAGCACGCTGGCCGGTGACCCGATCACCGCTCGACTGACC
GCTGCGCCCGGTAATGGCGCGTCGATTGGCGGCCTGAAGGTGATGACCGACAACGGTTGG
TTTGCCGCGCGTCCGTCCGGCACGGAAGAGGCTTACAAGATTTACTGCGAAAGTTTCCTC
GGCGCTGAACATCGCGAGAAAATCGAGAAAGAAGCGGTTGAGATTGTCAGCGCGGTGCTG
AGCAGCGCGAAGTAATCCGCAAGCCCCAGGCGAAACATCAGGCGCTGTGAATACAGCGCC
TTTTTTGTGCTTAACTCGCCAGTCGTTTACCCCAACGCCACCAGCAATGCACCGGCGGAA
ATCATCGCGACGCCAACCCCGGCCAGCAGCGACACTTTTTCTCCCAGCAGCAGAGCCGCC
AGGATCACCGCGAACACCACGCTAAGTTTGTCGATGGGCGCCACCTGCGCGACGTTGCCG
CTTTTCAGCGCCATAAAATAAAACAGCCAGGACAGCGCACCTGCCACACCGCTCAGCACG
ATGAACACCATCGCCTTGTGGTTGGCGAGTACGGTGCCGAACATTGATGTCTTGCCCTGC
GCCACCACCACGCCGACCAGAAACAGCGCCATGATCACCGCACGAATGGCGGTGGCGGTA
TTAGCGTCCAACTGTTGCAGACCGATTTTGCCAAACAGCGCCACCAGCGCGGCGCACAAC
GCCGACAGCAAGGCGTAAAGTAACCAGCTACTCATTGATATTTTTCTCGCGGATAAAAAT
CAGGATGCTACGCCTGACGCGGGCAGGGCGCCAGCGACATGAATGATTAAAGGCACGCGT
TAGGGCATAAACCGGTAGCCGATGGCGGTCTCGGTCAGAAAATGGCGCGGGCGGGCAGGG
TCGTCTTCCAGTTTCTGACGCAGATGACCCATGTAGATACGCAGATAATGGCTGTGTTCC
ACCGCGTTAGGGCCCCAGACCTGATTGAGCAGTTGGCGCTGGGTCAGCACTTTGCCGGGG
CTGGCGAGCAGGGTAGACAGCAGCCGGAATTCGATCGGCGTCAGATGCAGTTCCTGCTGG
TCGCGCATGACCTGACGGTTGACCAGATCCACGGTAACGTTTGAAAAGGTAATGATCGGG
GTTTCCTGTTGGGGGGAACTGAAACGGCGCAACGCTACCCGTACCCGCGCCAGCAACTCG
CCGATGCCGAACGGTTTAGTGAGGTAATCATCGGCACCGGCATCCAGCGCGTTGATCTTG
TCCTGCTCGTCGGTACGGGCGGACAGCACGATAACCGGAATCGCGCTCCACTGACGCAAA
TCCCGGATGTAATCAATGCCGTCGCCGTCGGGCAGACCCAGATCGAGAATAATCAGATCC
GGTTTGCGGGTCGCCGCTTCGATCAATCCCCGTTGTAGCGTTTCGGCATCAAATACGCGG
CAGCCTTCACCCTCCAGCGCGTTGCGGACAAAACGCCGGATCTCTTTTTCATCTTCTACG
ATCAGGATGTTGGTCTGTAACAGGGTCAGGACTCCATCTCTTCAGGTTCGAGCGCCGGCG
GCGGCGCCAGCGGCAAGGTAAAGTGGAACACCGCACCGCCGTCATCCGCGTTAGTGGCCC
AGATTCGTCCGCCGTGAATCTCCACAATCGCCCGGCAAATGGCCAGCCCCAGCCCGACGC
CGGGAATGGAGGATTCTTTGTGCCCGCGGGCGAATTTGTCAAAAATCACTTTTTCCTGAC
CGTCGGGGATGCCGGGGCCGTTATCCCGCACCTGTACTTCCAGCATATCACCGGAGGCCG
GGGAGGCTATCGGGCTGGCAGAGACGGTGATCGTCGCCTGTTCGCCGGCGTATTTAATGG
CGTTTTCCAGCAGGTTGATCAGCACCCGTTCGATCAGGCTGGCGTCGCAGTACACCAGAA
TCATGTCCTGCGGCAACCGTAATTGAATAGTATGGTTTGCCAGTGAATTTTCCAACTGCC
GTAACGCACTTCCGGCGAGTTCTTCCAGCGTTTGCCACTCTTTACGCAAATTGAAGCCAT
CGGACTGGATGCGCGCCATATCCAGCAGGTTGTTGACCAACCGGGTGGTGCTGAGGATGT
GCTGGCGAATCTGGCTGGCTTGCGGCGCATAGGGCGAGCCTTCGGACGCCAGATTAAGCG
TCAGGATTTCCGCCTGACCAAACAGCACCGTCAGCGGGGTGCGTAAATCATGGGACAGGG
CGGCCAGCAGCGAGTTGCGTAGTTGCTCGCGTTCGGCGTCCAGACGCGCATTTTCAGTGC
TTTTAACCAGATGCAAACGCTCCAGCGCGTTGGCGATCAATACCGTGAAGGTTTCCAGCA
TGCGCTGTTGTTCCGGAATCATCAACTGACGAACGTTATTCGGTTCGAGGGCGATGACGC
CGAAGGTCAGTTGCGGCGTCGCCAGCGGCAGAAGCTGATACGGCACGCCCGGCAGCGTGG
TGGTGCCGGCCCCGGCGGGGGCAGCGTGATCGTAGCTCCAGCGGGCGATGGCCTGATCGA
CGATCAGTTGGTCGGGTTCGCCGAGTGCGGCCTGTTGCAGCTCCGCCGTCGGGGAGGAGA
GCGGCTCGGCCAGCAGAATAGCGATTTTGGCCTGAAAGGTGGAACGCAGGAAATGGTGAC
TGGCTTTGGCGATATCCTGTACCGACAGGCTACGGTTGAGCGCCTTGGACATTTCGTACA
GATGCCGCACCCGTTGCTCGCGGTAGCGGGCGACGCGAGCCTGATAACGTACGCCGGCGG
TCAGATTCCCCACCAGAATGCCGATGGTCAGCATCACCGCGAACGTGACCAGATATTGAA
CATCCGCTACCGCGAATGTCCCTTTGGGCACCACAAAAAACAGATCGAAACTGGCGACGT
TGATGAACGCGGCCAATACCGACGGCCAGCGACCATAAAACAGGGCGATGATCACTACCG
CCAGCAGGTAGAGCATTACCAGATTGACCGGCTCCAGCATGGAGAACGGCGACCACAGCG
CCAGCAGCGTAATCAACGTGCAGAGCAGCGCGGCGACGCCGCAGCCGTAGAACTGCAACC
GCCATTTATCGGTAATCCCCCGGATATCCGGGGCCTTGGGCGGAGGCGGGGCGGCATCGT
CCTGCACCGACACCACCACCAAATCGAGGTCCGGCCCCAGCTTGCCGAGTTTCTCGGCGA
AGCGGGTGCGGCGCCACCAGCCGAGTTTTTGTTCGGTGTGACGACCAATAACAATCTTGC
CCAGATTATGATCGCGGGCGTAGCGCAGTACGGCCCGTTCTACCGATGGGTCGGAAAGGG
TGGCGGTTTCCGCGCCCAGATCCTGCGCCAGTTTCAGCGCGCGCAGGATCGCCCGTCGTT
CGCCTTCCGGCAACCGGTGCAGGCGCGGCGTTTCGACATAAATCGCGTGCCAGATGCTGC
CCAGACGAGCGGCCAGACGAGCGGCGGTACGCACCAGCTTTTCGTTGCCCGCGCCGCGGC
CGATGCACAGCAGGATGGCGTCGCGGGTATGCCAGACTCGTTCGCGCCCCTGGCAGGCGC
GCATCGCCCGCATTTGGTCGTCCACCCGGTCGGCCATGCGTCTGAGCGCTAGTTCTCGCA
GGGCGAGCAGGTTGCCTTTGCGAAAGAAGTTTTCGATGGCGCGTTCCGCCTGCATCGGCA
GGTAGACCTTGCCTTCGTTGAGGCGCTGGCGCAGGTCGTCAGGCGGCAGGTCCACCAGCA
CCACTTCATTAGCGTCATCGAAAATCGGGTCCGGGACGGTTTCCCGCACCCGGATGCCGG
TTACGCCGCCGACGATGTCGTTCAGGCTTTCCAGATGCTGCACGTTGACGGTAGTGAACA
CGTCGATGCCGGCATCCAGCAGTTCCTGCACGTCCTGCCAGCGTTTGGGATGACGGGAAC
CGCGAATGTTGCTGTGTGCCAGTTCGTCGATCAGAATCAGCGCCGGGCAGCGCGCCAGCG
CCGCGTCCAGATCGAACTCATGATGATGGCGGCCATGATGGTTGATTTTCTTCATCTGCA
GGTGCGGCAACCCCTCTACCAGCGCAGCAGTTTCGCTGCGCCCGTGGGTTTCCACCACCC
CAACCAGCACATCCAGCCCCTGAGCCTTCAGGCGCTGCGCTTCCAGCAGCATGGCATAAG
TCTTGCCGACCCCGGCGCAGGCGCCGAAGAAGATTTTCAGTTTGCCGCGCGGCTGTTCCT
CAATCTGGCTCAGCAGGCTGTCCGGGTCGGGGCGACGTTGTTCCTCGTCGGTCATTTCGG
TTCCTCATCGGTCATTTCGGTTCCCTGGCGGTAAAGCGGTTCCTTGATCAGGGGAGCGGC
TTGAGCTGGTCCAACGCCATATTCAATTCTACGACATTCACCACCGGTGTTCCGATAAAT
GCGGGCCACGGCGTGCGCGTATAGCGATTGATCAACTGTTCTACCTGATCCTGCGGCAGG
CTGCGCGCTTTGGCGACCATCCCGGCCTGATAGACGGCGGCCGACACCGAAATGTGCGGA
TCCAGACCGCTGGCCGAGGCGGTGACCAGTTCCACCGGCACCGGCGCGTTGTCGCCGCGG
CGCTGGTGCCAGGCGGCGACGTTCTGGCTGACGGCCTTGTCCAGCGCCGGGTTGCTGACC
GCGAGGTTGCTGCCGCCGGACGCCATCGTGTTGTAGGCGCTGTCCGACGTGGCGGACGGA
CGGCTCTGGAAGTACCCGTCACGGCTGAACGCTTGCCCAATCAACGACGAGCCGACCGCG
TTGTCCTGCCGATACAGCAGGGAACCGTTGGCCTGCGTCGGGAACAGCCATTGTCCCAAC
GCGGTGACCAGCAACGGATAGCCAACGCCGGTGATCAGGGTCATCAGCAGTAATAACACC
AGTGAAGAACGGACATAATTCATCATAATTACCTTCGGTTACGCCAGCCCGGCGACAGTC
AGAAGCAGGTCGATCAGTTTGATGCCGACGAACGGCACCAGCAGACCGCCCAGCCCGTAA
ATCCACAGGTTGCGGCTCAACAGCGCCGCGGCGCTCATCGGTTTATAACTGATCCCTTTC
AGCGCCAGCGGGATCAGAAACACGATAATTAACGCGTTGAAGATCACCGCCGACAGCATC
GCCGAGGCGGGGGAGTGCAGTTGCATCACGTTCAGCGCGTTCAACTGCGGATACGTGGCG
GCGAACGCAGCCGGAATGATGGCGAAATATTTGGCCACGTCGTTGGCGATGCTGAACGTG
GTAAGCGAACCACGGGTCATCAGCATTTGCTTACCGATATGCACCACCTCGATAAGCTTG
GTGGGGTTGGAATCCAGATCCACCATGTTGCCCGCCTCTTTGGCGGCCTGCGTACCGGAG
TTCATCGCCACCGCCACGTCGGCCTGCGCCAGCGCCGGGGCGTCGTTGGTGCCGTCGCCG
GTCATCGCCACCATGCGGCCTTCCGCCTGATACTGGCGAATCAACGCCAACTTGGCTTCC
GGCGTGGCTTCCGACAGAAAATCGTCCACGCCCGCTTCGGCAGCAATGGCGGCAGCGGTC
AGCGGGTTATCGCCGGTGATCATCACGGTCTTGATGCCCATACTGCGCAGTTCGGCGAAA
CGCTCCTTGATACCGCCTTTGACGATATCCTTCAGCGCCACTACCCCCAGCACGCGCTTG
CCCTCGGCGACGACCAGCGGGGTACCGCCCTGGCGTGCCACGCTGGCGACGGCGTCTTCC
ACTTCCGCCGGGAACTGGCCCTGATTAGCGTCAATGTAGCGACGCAGCGCGTCCACGGCG
CCTTTACGGATGGTGCGCTCCTGAATATTGACGCCGCTCATGCGGGTCTGCGCCGAGAAG
GGCACGAAGGTGGCGTCCAGATCCCGCAGCGCCCGTTCACGCAGACCAAAACGCTGTTTG
GCCAGCACCACGATGCTGCGTCCTTCCGGGGTTTCGTCCGCCAGCGAGGCCAGCTGCGCC
GCGTCGGCCAGCGCCTGTTCGCTCACGCCCGGCGCCGGCAGAAACGCAGAAGCCTGGCGG
TTGCCCAACGTGATGGTGCCGGTCTTATCCAGCAGCAGTACGTCGATGTCGCCGGCGGCT
TCTACCGCACGGCCGCTGGTGGCGATGACGTTAGCGCCCAGCATGCGGCTCATACCGGCG
ATGCCGATAGCCGACAGCAGCCCGCCGATAGTGGTGGGGATCAGGCACACCAGCAGCGCT
ACCAGTACGGTGATGCTGATGACGGAGCCGCTGTTGTTGGCCATTACGCTGAACCAGGAA
AATGGCGACAGCGTGGCGACCACCAGCAGGAAAATGATGGTCAGTTCCACCAGCAGGATG
GTGAGCGCCACTTCGTTCGGCGTTTTACGGCGCTTGGCGCTCTCCACCATGGCGATCATC
CGGTCGATAAAGGTTTCGCCGGGGTTGACGGTGCATTGGATCACCAGCCAGTCGGACAAT
ACGCGGGTACCGCCGGTCACCGAGGCGAAATCGCCGCCGGATTCGCGGATCACCGGCGCG
GACTCACCGGTGATGGCGCTTTCATCCACCGAGGCGCCGCCTTCCAGCACCTCGCCGTCG
CAGGGGATCATCTCCCCGGCGGACACCAGCACCACGTCGCCTTTGCGCAGGCTGTCGGCC
GGCACTTTCTGGCTGGCGGCGTCATGATGCGGGGCGGCAAGCTTGTTGGCCCAACTGGTT
TTTTTCACCCCTTTCAGGGTTTCCGCCTGCGCCTTGCTGCGGCCTTCCGCCAGCGCTTCA
GCGACGTTGGCGAACAGTACCGTTACCCACAGCCACAGTGAGACCGCGCCGGTGAATCCG
GCGCTGCCGGTGGTTTGTCCGCTGACTATCGCCAGCCAGATACCGGCCGTCAGCAGGCTG
CCGATATACACCACGAACATCACCGGATTGCGCCACTGGACGCGCGGATCGAGTTTTTTT
ACCGAATCCACCAGCGCGTTACGCAACAGAGCGGAATCAAAAAGCGTTTGCTGTTTACGA
ATCATCTTTTTTCTCCGGCTCAGTGAACCAGACTTGACTGTAAATGCTCGGCAACTGGAC
CCAGTGCCAGGGCAGGAATAAAGTTCAGCGCGCTAATCAGCAAAACGATGGCGATCAGCA
GACCGATGAACAGCGGACCACGAGTGGATAACGATCCCTTGGTTTCCGGCTGGCGTTTTT
TCGCCACCAGCGAACCGGCGATCGCCAGCACCGGAATCAGCGACGAGAAGCGGCCCAGCA
GCATCGCGATACCCAGCGTCAGGTTGTAGAACGGGGTGTTGACGCTAAGGCCGGCAAAGG
CGCTGCCGTTGTTGTTGGCGGCCGAGGAATAGGCGTACAGCACTTCGCTAAAGCCGTGCG
CGCCCGGATTCAGGATGCCGGCGCGGCCGGCTTCGGTACCGAGCGCTAGCGCGGTGCCCA
GCAGCACCAGCGCCGGGGTGATCAGAATCGCCAGCGCCGCCATCTTCATTTCCCAGGCTT
CGATTTTCTTGCCGAGGTACTCCGGGGTTCGGCCGATCATCAGCCCGGCGATAAACACCG
TTAGCAGTACGAACACCAGCATGCCGTAGAAGCCGGAACCTACGCCGCCGAAGATCACTT
CACCAATCTGCATCAGCCACATCGGGATCAGGCCGCCCAGCGCGGTAAACGAGTCATGCA
TGGCGTTGACCGCGCCGCAGGAGGTGGCGGTGGTAATAGCGGCGAAGAAAGCCGACGACA
GTACGCCGAAACGGGATTCCTTGCCTTCCATGTTTTGCGCGCTGTCCGCCCCCAGCGACA
ACAGATGCGGGTTGCCGCTGACTTCGGCGTACATCACCACCGCGGTAGCGACGATCAGCA
TCAGCGACATCGCCCACAGCAGGGTATGGCCCTGATGACGGTCATTCACCACCCGACCGA
AGGTAAAGCACAGCGCCGCTGGAATCAGCAGGATGGATAGCATCTGCACGAAGTTGGTCA
GCGCATTCGGGTTTTCGAACGGATGCGCCGAGTTGGCGCCTAAAAAGCCGCCGCCGTTGG
TGCCCAGCATTTTAATCGCTTCCTGCGAGGCCAGCGGCCCCATCGGCAGCACCTGCGACG
CGCCTTCCAATGTGGTGAGATGTTGGTAGGGCAGGAAGTTCTGAATACTGCCCTGACTAA
[truncated: 4,681,519 more chars]
