# Supplementary material for: Genome-Wide Identification of Dickeya solani Transcriptional Units Up-Regulated in Response to Plant Tissues From a Crop-Host Solanum tuberosum and a Weed-Host Solanum dulcamara
Source: Front Plant Sci. 2020 Sep 2;11:580330. doi: 10.3389/fpls.2020.580330 (PMC7492773; doi:10.3389/fpls.2020.580330)
Supplement: Supplementary file 11 [file DataSheet_11.fasta]

>NODE_1_length_9805_cov_3.157057
GTGACCGAGATGGACCGTGTTACCCAACAGAATGCCTCGTTGGTGGAAGAGTCCGCTTCT
GCGGCGAACGCTCTTGAAGAGCAGGTCCGGGTGCTGAATCAGGCGGTGGCCGTATTCCGG
TTGTCAGACGATGCGATGGCTGGACGCCCCGCTGCGATTGCTTCACGCGCGCCGGTTACC
AAACCGGTTCTCCTGGCAACGCCTGCTTTCGCAGAAAAAGAGAAAAAGGCCAGAGGCAGT
AAAACTACCGAGAACTGGGAAACCTTTTAATCGCTGAGTCGGATGGGCCAGGTTATCGGC
CCATCCGATGAATAGGCAAGCAATAATGAAAATTTATCCTGAGCAACAATAACAATGCTG
AGTATAGGTTTTCATCTGATTATTTTTACAGCTTTCTTTTTTCTTGCTAATGAAAGCTGC
ATCACGGAACAAAAAAATGGCAGGGGGACGCTATATTGGATGATGTTTACTTAAGATATT
TTTAAGGGATTCTGTGCCTTAATGCTATGCAGTCGGTATTGATACGGCTGCGGTTTTGAG
ACAAAGGTTGCAGTTTTAATTTTTGTTACCGTTATGACGCTTCTTTAGTTAAAGAAAGGT
TTAATACGGCCGATTGATATAAGTAGTGCCAAGTGTATAGGCGCATTTTAACGGCATTCT
GAGCGTGGTTGCTAGTGATGCGGCCGACAGTACTCAGGTGCGTATGGTGACGATAAGGGT
TGCATTATTTTTCGATGAGCAATCTTCACGGTGAACAATGCCGAAAAGGCATCAATGTAA
ACCATCGCATGATTACCGCCATTAATCCGTCGGAGAAGGGCTGATGAAAGTACGCTTCCC
GCTGGTATTCTGGATGGCACCCGGTTCATCGCATAAGAAGATGCCGGAGATTAAAGCATG
AGACCTGTAATAGCTATAATGGGAAGTCTGATTGGAAAACAATAAAATCATCTATCCATT
TTCGGGCGGTCAGATATGAAAAATACACCATCGCCAAATCGTTCAGGTTCCACATCTATT
TTGAGTCAGATGGTTGAACGGTTGCCGCTGTCTGATGTTCATTTCCGAAGAATCAGCCAG
CTTATCTATCAGCGTGCTGGCATCGTGCTGGCCGACCATAAACGCGAGATGGTCTACAAC
CGTCTGGTCAGGCGGTTGCGTTTATTGGGAATCAACGATTTTGGTCAGTACCTTGCGTTG
CTGGAGTCGGATCCGAACAGTGCCGAATGGCAGGCATTTGTTAACGCGTTAACGACCAAT
CTGACCGCGTTTTTCCGTGAGGCGCACCATTTCCCCATTCTTGCCGAGCATGCCCGCAAA
CGGCCCGGGGGGTACAGCATCTGGTGTACCGCTGCGTCTACGGGAGAAGAGCCCTATTCA
CTGGCGATGACTCTTGCCGAAGTCTATGGCGACCGTGCCAGTAACTGTCAAATCACAGCC
AGCGATATTGATACACAGGTTTTAGAGAAAGCGTCTGCTGGCATTTACCGGCAAGAAGAT
TTGCGTTCGCTTTCTCCACAGCAGATGCAGCGTTTCTTTTTACGGGGAACCGGGCCGCAC
AGTGGGTTGGTCCGTGTTCGGCCGGATCTGGCGAACATGATACATTTTCAGCAAGTGAAT
CTGTTGGCTCCCGAGTGGTCTCTGCCAGCGCCTTTTGATGCGATTTTTTGTCGTAACGTA
ATGATTTATTTTGATAAAGAGACTCAAGAGCGCATTTTACGTCGTTTTGTTCCGCTGCTT
AAACCGGGCGGATTATTGTTTGCCGGACATTCAGAGAATTTCAGTCAGATCAGTCGGGAA
TTTTACCTGCGCGGGCAGACTGTTTATGGGCTGGCTAAGGAAAGATAATGAGCAAAATAA
AAGTATTATGTGTTGATGATTCTGCGTTAATGCGTCAGATCATGACCGAAATCATTAATA
GTCATCCCGATATGGAGGTGGTTGCCACTGCACCTGACCCTTTAGTGGCTCGCGATTTAA
TCAAGAAGTTCAATCCGCAGGTGCTGACGCTAGATGTTGAAATGCCGCGCATGGATGGTC
TTGATTTTCTTGAAAAATTGATGCGACTCCGTCCAATGCCAGTGGTGATGGTGTCTTCTC
TGACCGGCAAAGGTTCGGAAATTACTTTGCGGGCGCTTGAGCTTGGGGCGATCGATTTTG
TTACCAAGCCTCAATTGGGTATCCGTGAAGGAATGCTGGCATACAGTGAGCTGATTGCGG
AAAAAATCCGCATGGCTGCCAAGGCGCGTTTGCCTCAGCGCAGTTCAGGACCGGCACCTA
CAGTGCTGATTCCCAGTATGCCGTTGCTCAGTAGTGAAAAACTGATTGCGATTGGCGCGT
CAACCGGCGGCACCGAGGCGATCAGGTATGTCTTACAGCCGTTGCCGCCGACCAGCCCGG
CGTTGCTGATTACTCAGCATATGCCGCCGGGATTTACCAAGTCTTTCGCTGAACGGTTGA
ATAAGCTGTGTCAGATTACAGTGAAAGAGGCCGAAGACGGTGAGCGTGTTCTGCCGGGAC
ATGCGTATATCGCGCCTGGCGCCCGCCACCTTGAACTGGCGCGTAGCGGTGCGAACTATC
AGGTGAAATTGCATGATGGCCCGCCGGTTAATCGTCATCGTCCTTCTGTTGACGTACTGT
TCCACTCTGTTGCACAGTACGCCGGGCGAAATGCGGTAGGAGTAATCCTAACTGGCATGG
GAAATGATGGGGCCGCGGGAATGCTGGAACTTCATAAAGCGGGGGCGTATACGATCGCTC
AAAATGAAGCCAGCTGTGTGGTATTCGGTATGCCTCGAGAGGCTATTGCACTCGGTGGTG
TCGATGAGGTGGTGGATTTGCACCAGGTGAGTCAGCGGATGCTGGCACAAGTTTCTGCCG
GACAGGCATTACGTATATAGCAGCTCCGGGTGAGCAATAATATTAGGAGTAGGTATGGCT
GATAAAGAACTCAGATTTTTAGTAGTGGATGATTTTTCGACGATGCGTCGTATTGTTCGA
AATCTACTAAAAGAGCTGGGCTTCAACAATGTGGAAGAAGCGGAAGATGGCGCTGATGCT
CTGAACAAGCTCCGTTCAGGCGGTTTCGATTTTGTCATTTCTGACTGGAACATGCCGAAT
ATGGACGGACTGGAGCTGTTGCAGGCTATCCGTGCCGATGGCGCGCTTTCCAAGCTTCCC
GTTCTGATGGTAACCGCTGAGGCAAAGAAAGAGAATATTATTGCTGCAGCACAGGCTGGT
GCCAGTGGTTATGTTGTTAAACCGTTTACTGCCGCTACGCTTGAAGAAAAGCTGAGTAAG
ATTTTCGAAAAGCTTGGTATGTAAGGAGATGCCATGAATCCACATCCGATGCCCATTAAC
GATCATGCGTCTGCCACAGAGATTATTTCTCGTATCGGGCAATTGACACGTATGCTGCGT
GACAGCCTGAAAGAGCTTGGTTTAGATCAGGCGATCACCGAAGCGGCGGAAGCAATTCCT
GATGCTCGCGATCGTCTTGATTATGTTGTCCAGATGACCGCCCAGGCGGCTGAGCGTGCA
TTGAGTTGTGTTGAAGCAGCCCAGCCTCGTCAGAATCAACTGGAAGAAGAATCTAAATCC
CTGAAAGTTCGCTGGGATCAGTGGTTTGAAAATCCGATTGAATTGTCGGAGGCGCGTGAG
TTGGTTACCGATACGCGTAGCTACCTCGAATCCGTCCCAGACCATACTGCGTTTACCAAT
GCTCAGTTACTGGAAATCATGATGGCTCAGGATTTCCAGGATTTAACCGGGCAAGTGATT
AAGCGCATGATGGATGTTGTTCAGGAAATTGAAAAACAACTGCTGATGGTCTTGCTGGAA
AACATTCCGGAAAAACCGTCTGAAACCCGTCGTGCGAACGAAGGCCTGCTTAATGGGCCC
CAGGTTGATAAAACCGCTGCAGGCATTGTTTCTAACCAGGATCAGGTTGATGACCTGTTG
GATAGCCTGGGTTTCTGATTTTTCCCCGACACCCATTGCATTCGTATGAGTGGGCATCGT
GGCGTAAGGTATGTGGATGTTTACGATCGGGCGAGTCCCGATCGTAAATTCCTGCGCCCC
GTCTTATGCAATAAAATAAATAGCCGCTTATTTTCTCCCTTTTTCTACCCATCATGATTT
GCCAGATTTTGTCATGCTAGCGGTGTATAACTTTATGTCAGCGAGCATTAACAGGAGCGG
CTGTAGTGGCAGACGATAGCGATCTGGAGAAAACAGAAGCTCCCACCCCCCAACGAACGG
AAAAAGCCCGAGAAGAAGGTCAGATCCCCCGATCGCGAGAATTGACGTCGGTGTTTATGC
TGATTGCCGGCCTGGCGATTTTGTGGGGAAGCGGCGCCAAAATGGCAGCCAGACTGACTG
ATATGATGGCCAAAGGATTGATATTTGATCATAACTTTATCAGTGATGAGCGGTTAATCA
TTGCCCATGTCGGTTCGTTGATTGAGCAGGCGGTGATGGCGCTCGTCCCCATTTTATTCG
GTCTGGTACTGGTTGCCCTGGCAGCGCCGGTATTGCTGGGAGGACTGATTTTTAGCACCA
AGGCGATCAGCTTCGATTTTGGTAAAATGAATCCGCTATCCGGATTGAAACGTATGTTTT
CAACCCACGTATTGGCCGAATTGTTTAAAGCCATCCTCAAAGCCGTTATTGTCGGCTGCA
TTACTTTCTGGTTTCTCCGGCATAACTGGAATAGCATGCTGCACCTTGTGTCAGAGCCAT
TGGGGATCGCGATAAAAGATGCGCTGAATATTGCCTTCCTGTGCTGCTTTTGGGTGATCC
TGGGGCTCTTCCCCATGGTGGCTTTTGACGTGATTTGGCAGATATGGAGCCATATTAAAC
GGCTGCGTATGAGCAAGCAGGAAATCCGCGACGAATACAAAGAACATGAAGGGGATCCGC
ACATCAAAGGCCGCATTCGCCAACAGCAGCGTGCGATTGCCCAGCGTCGAATGATGGCGG
ATGTGCCGAAAGCGGATGTGATTGTTACCAACCCGACCCACTATGCCGTTGCACTGAAGT
ATGATGAGAAGAAAATGCATGCGCCCAAGGTGTTGGCCAAAGGCGCCGATCAGATAGCAC
TGCGCATTCGCGAACTGGGATCAGAGCACCGTATCCCGATACTGGAAGCACCACCGCTGG
CACGTGCCCTTTACCGCCATACTGAGATCGGGCATAACATTCCTACCGGATTATATGCCG
CGGTTGCTGAAGTGCTTTCCTGGGTCTACCAGCTCAAGCGCTGGAAACGTGAAGGCGGTT
TGATACCGCGTAAACCTAAAAACTTACCTGTGCCGGATGCACTGGATTTTGCTAAAGAGA
AAATAACCGATGGCTAATCTGGCCTCTTTGCTTCGCCTACCAGGCAATATGAAAGGTTCA
CAGTGGCAGGTCCTGGCAGGACCTGTTCTGATATTGCTCATCTTGTCGATGATGGTTCTG
CCGTTGCCGCCGTTTATTCTGGACTTGTTGTTTACGTTTAACATCGCACTGTCCATTATG
GTGCTGCTGGTCGCCATGTTTACCCAGCGCACACTCGATTTTGCCGCCTTTCCCACCATT
CTGCTGTTTTCCACGTTGTTGCGTCTGTCGCTTAACGTGGCATCGACACGTGTCATTTTG
ATGGACGGACATACCGGTGCCGGCGCCGCCGGACGTGTGGTTGAAGCATTCGGTCACTTT
CTGGTTGGCGGCAATTTTGCCATCGGTATTGTGGTGTTCATTATCCTGGTGCTGATCAAC
TTTATGGTTATCACGAAGGGTGCTGGCCGTATCGCTGAAGTTGGCGCGCGCTTTACGCTG
GATGGTATGCCTGGTAAGCAAATGGCCATTGATGCCGACCTGAATGCTGGGTTGATCGGT
GAAGATGAAGCCAAGAAACGGCGTTCTGAAGTGACCCAGGAGGCGGATTTCTACGGTTCC
ATGGATGGTGCCAGTAAGTTCGTGCGGGGTGACGCCGTCGCCGGGCTGATGATCATGGCT
ATCAACATCATCGGTGGGTTGCTGGTAGGGGTGGTTCAGCATGATATGGTGCTGGGGCAG
GCGGTTGAGAACTATACGCTGCTGACCATCGGTGATGGTCTGGTGGCGCAAATACCTGCT
CTGGTGATCTCAACCGCGGCCGGTGTGATCGTGACTCGAGTCAGTACCGATCAGGACGTT
GGCCAGCAAATGGTGAGCCAGCTGTTCAATAACCCGCGTGTCATGATCCTGAGCGCTGGG
GTGTTGGGGTTGATCGGTTTGGTCCCCGGCATGCCTAACTTTGTTTTCCTGCTTTTCACC
GCCACATTGCTAGGGTTGGCCTGGTGGATTAAGAAAGGGGAAAACAAAGCGGCATTTGCG
GCAACTGAAGCCGCGGCTGCGGTACCTGCGGCACCGCAGGTGGTGGAGGCCAGTTGGTCT
GATGTGCAACTGGAGGATCCGCTCGGTATGGAAGTAGGATACCGCCTGATTCCGATGGTT
GATTTTCAGCAAAATGGCGAATTGCTCGGGCGTATTCGTAGTATCAGAAAGAAATTTGCT
CAGGAAATGGGTTTTTTGCCCCCGGTCGTGCACATTCGGGACAATCTGGATCTGCAGCCT
GCCAGCTATCGTATTCTGATGAAAGGGGTTGAGATCGGCAGCGGCGAAGCCCATCCGGGA
CGTTGGATGGCGATTAATCCCGGAAATGCGGTAGGCACTTTGCCGGGTGATTTAACTAAA
GATCCTGCTTTTGGTCTGCCTGCAGTCTGGATTGAAAGTGCGCTGAAAGAGCAGGCGCAA
ACACAAGGGTACACTGTGGTTGAGGCCAGTACGGTCGTCGCTACGCACCTGAACCATTTA
CTTAGCCTACATGCCAGTGAATTGTTCGGCCGTCAGGAAGCGCAGCAATTGATGGACCGT
GTGTCTCAGGAAATGCCAAAGCTGACCGAAGACTTTATCCCGGGCGTGGTAACTCTAACA
ACGCTGCACAAGGTGTTGCAGAATCTGTTAAGTGAACAGGTTTCAATTCGAGACATGCGC
ACGGTTATTGAAACACTGTCCGAGCATGCACCGGTGCAAACCGATCCCTATGAGCTAACT
ACTTCGGCGCGTATTGCGCTGGGGCGGGCTATCACGCAGCAGTGGTTCCCGGGCGATCCG
GAACTTCAGGTGCTTGGTCTTGACAGTGCGCTTGAGCGCCTGCTGCTACAGGCGCTTCAG
GGGGGCGGTGGTCTGGAGCCTGGGTTGAGCGACAGATTGCTGGAACAGGCGAAACAGGCA
TTGCAACGGCAAGAAATGATGGGCGCGCCGCCGGTGCTGCTGGTTAACCACGCATTACGC
GGATTATTGTCACGCTTTCTTCGCCGCAGTCTGCCGCAAATCGCCGTATTGTCAAACCTT
GAGATCAGCGATAGCCGGCAAATCAGAATGACGTCGATGATTGGTGAATCTTCCTGATGA
AGAAAATGTTGATAGCCGGTCTTTTTAGTTTAGCAACAGGGGTGTTTTCATTCAGCGCTC
ACGCGCAACAAGGTGGATGGAATACAAGCCTGACCGGGCCATCATTTCAATACAAGGGGA
TGCTGGCCTCTTCGCCAGCGTTGCTTCCCCCTCCAGGATTGGGCGTAACAGCCGCCCAAT
CCGTGACGGTAATCTACTGGCGATATCAACTGAAATCCCCGGCTCCGATAGATCTTGCCG
TCAAGCTTTGTGCCGCTAATCGTTGTGTCAATTTGGAGGGCGCCAGCGGGCAAACTCACG
GATTACAGGGCGTACCTGCCAACAGCGAGTTCAGGATGTTGTTCTATGTGCCTGGAAGCG
GGCGGATGGTTACGTCGGTGGATGTTGCATCCAACGAAATATCGGTGAACGATAAATAGT
GCATTGAATTAGTCGTACTGACATTCCTACAGCAGAGTGTGCGAATACACCGACTTGTTC
AACCTCAAATCAGATACTGATTCGTCGGCCGGAAATCGAATTACTGCGTGATTGACCGTC
TGGCCCGTACAGAGACTGTGCGTGACGAGGCTTCAGCACCGCCAGCGCTTCTTCATTGTG
ATCGAGATGATAACCCAGCAGTAAGCCGTTATGCTGGTTTCTGTCACGCAGCGATTCACT
TAACGCGGTGATTTGTTGCCAGGTTTGTTCCAGGGTTGCATGGTTAGAGTAAGGTGCTTT
CACACGCAACACCGATTCGCCCTGTAGACGAATTTTATCCAAATGTTGGATAGTCGATAG
CAGAGAACCCTTTTTATCGGTAATCACTTGCAGAGCTGGCCCATCAACATGGCCTGCGCA
GAGCAACAACTGCTCATCAGACAGCACAATATCAAGTTCACGCATGTTGAACAGCAGTTG
CTCCAGCAGCTTTACAAGTTTTTCCATAGGGTTAGTCGCCTGCGATTAAGTCCTGAGCAT
CTTTAATTAATGCATCAGCAATTTTACCGACGTTCATTTTTAATGAGCCGTCACGAATAG
CCTGCTTCAGGGTTTCTACGCGCTGCATATCGATGTCCTGCGACGACGGTTGCATCAGCT
TGGACTGTGCATCGCTCAGTTTAACCTGAGTACCGGTCACACCGCTTTGCTGCTCGGTTT
CTTCCTTCCGCTTCAATTTTGCTACGTCGCCGGTATCCCGGGGTTGAACCTGGCTTACCG
GTTTGACTGACTGGGTCCGATCAATGCTCATGGTAGTGTGCTCGTGTCATGAAAAGTATA
AGTGATGATAATCAACGAGATAGCTAACACTATCTAGAACTGGCATTTATTTAACCAGTG
TATCATCAGCGACTATGTACATCATATCGGCAGTATTGAGCATTACTTTAGCAAATTATT
GTGAGATCAGAATAATCCCATCGCCGGTTGCGATGCCGGATACGACCTGTCCTGAAGCCA
TGCGGGCTCTGGCAGATTGACCCGAAGCCGCATTGTTCATGGCCTTTCCTTCACTGCGCA
CGCTAAAACCATCCCCTTGGGCTAGAATCTGCACGTTTTGCCCGGCACGGATGACCCAGG
GCTTTCTAATCATCACCTGGGTAATGGGTTGACCTGGCGCGATATCCCGCAGTGCCACCG
CACCCTGAGCCTCTTCCGGGGTGAACAAGGCGCGGGGAGGAAGTTGATCAATCCTGCCGC
GTATGGTTCGAATATCGCCGGACGTCAGTTCTGTTCCTCGGCTGACCGGTGCCGCGGCGA
CCACATAGTTTCCAGTAACCTGCACTTCAACCTGAACAAAACGCCGCTCTTGGTTGCAGC
GAACAGACACTGAAAGATTGCCCCACATTTTGGCATTTCCCGGCAGTGAAATCTGCGGAT
TTTCACAAGCGGGCCATTGGGCTTCAGGTGTCTTCACTACCACATTAATCGTATCGGATG
AGCCTTTAAAATTATCCGAAAAGAAACGGGAAATTTGTGATGCAAGATCGGCAGCATTCA
CCAGTACCGGGGCAAACAGGATGCCCAAAATCGATAACTGTATGTATTTTCTGATATCCG
GCATCAGTCTTACGCTCTCCAAAACCCGGTTAATTTCACGGTATCAGTGTAACGGTACTT
GCTTACAGTTAAGGCAATAAATAGCGCTTCATTTTATGTCTATTCTCGCGATGATTTTTA
CAGGATGAGAATTATCCTACCAGCACTAAAGTTTAAATTGCGGAGGGAGCATGCTCGATA
AATTAGATGCCGCGCTACGGTTTCAGCAAGAAGCATTGAATCTGCGTGCTCAGCGCCAGG
AGATTCTGGCTGCCAATATTGCCAACGCGGATACTCCTGGTTATCAGGCGCGCGACATTG
ATTTTGCCAGCGAACTGAACAAGGT
>NODE_2_length_8441_cov_2.709165
GTCTCAATATGATGCTCTTGTATAATACTGGCTAACGAACGCATCTGAACCTGATAGGTT
TGTTTTTGCAGACGCTCACTGATCATGGCATCCAAATGTTCCCGAATAGCTTCACTATCC
GTATCGCCGAAACGCTTGGTCACTTCATTTTCCATTGATTTTTTCAGCGCTTCGCCATCT
TCTGTTTCATCGGTATGAAACCCTGACCAGACCGAAGAATTCGGGTAAAAAACAAATTCG
GCTTCACCGTACTTGTCGGAAATACCCACTTGCAAAGCTTTCGCCTGAGGCGCATACCAT
GCGAGGTTCTTTCGAAGAATGGAGTAAGAAATCGGTGAAGGTTCGCAAGAAAAAATACGT
AAATCAGGACATTGGGTTGTAGCAAACAGAGAGAACATTCCGATGTTGCCGCCAATATCG
ACTATCACATCTCCCTGTTGAAAAGAAATGCCGTGCTTCGCGTATGTTTTCTCTACGAAA
ATCTCTTCATAGAGATAGCTGGTTTCATAAGGTTTTAGATGTGCGACCTCCATACCGTTA
GGCAGTACAAAGCGTTCACAATCCGTCAAATGATGCTCAATTTGCTCCGAAGAAACCTGG
GGTACCTCACCTTTCCCCGAGGTCGCAGTTATCGGAGGCATAGTTGTCGGAGGCATAGTT
GTCGGAGGCATAGTTATCGAAGGAATAGTTATCGGGCCATTGGCAACCAGATCTTCTAAC
CGACAGAGAATCGCATTTACACCTTCGGTGTTCGCGGTCAGTAAACGTTGTTGATCCAGA
AGTTCCTGATAAACTTGGTTATATGGCGCAAATTTAATCTGATCGTTCCAGTTCAGGCGA
GAGAACCATACTTGCAAAGGTTCAGCGATCGGCTCTGCGGTGAAGGTCGCAGCAATGGCC
CATGATTGACCAGCAACACTCCCCGTTTGATTTTGTTGACCAAAGCCCGATTGGTTGTCT
GTCAGTTGTTCTATTTCCACCGTCTGCTCACTTTGTTCGGCTCTTTGATATGAGCGAATA
TGTAACCCTTTCATTTCCACCAATATCTCTCCCGACTCATTAGCTAAAAACACAGCAAAA
ACTCCCTTTTCGGGCGTGTCTGAAACGGCCTGTCTGGGTATGACAAACACATCACACTTT
TGCGTTAAATGTGTGTAAATCACGATATTTTCTAACGAAAAAGGCACATAAACCTGATGT
TGATGATCGCACCGCCGGGTTTCTCTGACGCCAAGTAAAACAGTTTGAACTGCGGCATCG
AGTATGTAGGGAGAAGGGAGGTCTGTCAGACTCGCTTCATCAGCCACGATCCGACCCCAA
AAAAGATCCTGGCTGCAGTGAAGCTCGTCCAGACACTGAAACTGTTCCCGGTAGTTGATT
CCGCCGGCCAGAAACAAGCGGTAAATTTCATCGCGGTTCAGCCGATGAGTGAAGGTGTGA
GATGACGTATCAGGAAGACGAAAAACAGGTGCTTCGGCATTGTTTGTAGCCAGTTTCTTA
TTCAAACCAGGCTCATTGTTTAAACCTGAGAAAACAACACCTGTCGCATGGCGTTTTGTC
GCGTTTCCCGGAACCTTGGATGTGACCCAATAGGTGGTGCCATCCCCATCAGTATCCAGA
TGAATATTAACCTGGCAAACGCCCTCCGCAATGGCTAGTGGCGCAAACCATACGGCATCT
TTTACCCGAAAAGGGTAGATAGAAAGCTCATGATTACTTTGCCTTTTATCCAAGAGGGAG
GCCGCGACAAAATGAATATATCCCATCGCCGGTAGGATTGGTTCATCTAATACTATGTGT
CCAGAAATAATAGTGCTTCTATTATTTAATGTGTATTCTGACATCTCGACCTCCTTGTCA
CCAATATGTTTAAACCATTTTGGTTAAATCTCGAAAGCTTCGTTCCTGAAAGTTTCGTTA
CTGACGTATTTAAAAAATATAATAAAAATTCAAATAAAATATTGGAAACAAAAATATAGA
CTGAGATGAATATTAGAAAACCCAAAGGAAACTCCGGGTCTAAAAAGAAAACTCTAGGTA
TGAAATGAGATCATACTTTATTAATTGAAAACATATGCGTGTTACCAGCGTGTTATAGAT
GTGTTTTTTACTCAATGGGAAAATTATTACAAATTATTTCTAACATTATATTAAATTATT
TTTCCCCAATAAAAACAGACGAATAACCGCTCAAAATAATAGCCTCTTTTGAGGGGAACA
GGCCGAGTTGAGCGATTTGGCCAATCGCCACAAAGATATATCATCAACCGGACTGAGCGA
TGCTGAATATCGCCCGCGCCGAACGGCGCCTGAGACAGAAAAAGCTCCACAAAACATTCG
ACAAGAGCCATGCACACAGGCTCATAGCGATGTTGATACTGCATCGGGGTAACCGTGTTG
GCGATGTTCCAGGATGCTCCACTGCGCCCTGTTATTACAGCTTGAATGGCTGAATAAGGT
TCAGCATTTTATGACAATCGTTAGTCTCTTCCCCGGAGAGGGCATAGAAGATGAGTGGCC
TGTTGAGTATTAAGTTGGTGTTCAGCTTTTATTGATAAGAACACTGATTGACACGCCTTT
CTTCGCTGATATAGAGTTGCTTATAAGTTAAAGAGATAAAATCGCATTCATTTATCCCAA
AAGAAATATCTATATCCAAAATAATTCGAGTTGCAGGAATACAGCGATGCAACTAATCCC
CTGGAGCTTACAAAAGTGAGTGACTGGGATGGATAAGGAAAGTCAACGCCCTGCAACGTG
AGACATGATGGGTATAACCATTAAGGAAAATAATCAAAACAACCGGTTAGATTCTCGAAT
TTCATTATCAGTCGGTAATTAGTTTGATAGTTTTATTTGTAGATGAATTTTCTCTACCTG
TAGTCATTTTTAATTAAGTCAGTCATGCACAAGTTAAGGAGCATCATATGAGCCACAAAA
GCAAGGAAGATATTTTCAATATTATCGTGCATAACTTACTGGAAATCCTCCCATATCTGG
ATACCAGTACCATTGCTCTAGAACAGAGCATGAAAGACTTAGGAGCCAATTCAATTGACC
GGGCTGATGTTCTGCTCTCTAGCATGGAAACCCTCGATCTCATGTTCCCTCTCCATGAAG
CCGGAGACCTCAAAAATATCGGAGAATTAGTGGATTTCCTGCACGCCAAAGCACAGTAGT
CATCCACACTATGCTGATCTTCTGGCGAATATGGCCTTTCAGTGAATCAAAGCAGGATGC
GTATGAAGAACAATGTCGTTGTGACCGGCTTAGGCGTAGCAGCTGCGAATGGAATCGGAA
TACCAGCTTTTACCCAATCACTGAAAACAGGTATCAGTGGAATCAACAGGCATACCAACG
AATTTCCAGAAATCAAGGCAAGCCTGGCTGATTACAACTATAAGGCGGCATTAGAGTCTT
TATCTCTCACTCAGGAAGAGCGAAAAGATGCTTTGCGCCTGGGGGCCAGAGTGCCGTTGA
GTACCCGGGTATCACTCGCAACTGCACTTGAAGCCTGGCATGATGCTTTTGCCGACGGAT
GCCCTTACCCTCCAGAACAAAGGGGAATCATCATTGCCGGGCATAACGTCGAGCAAAAAT
ATCAATATCAAATCCGACAATCCTTCATCGACCAACCCGAATTTGTTCCTGCAAGTTATG
CGCTGTACTTTATGGACACAAATCAGTTAGGTCTGATCAGCGAGCTTTTAACTATCCGTG
GAGAAGGCTGTACTGTTGGTGGCGCTTCAGCCAGCGGAAACTCCGGCATTATCCAGGCAT
ACAGGCAAGTCGCATCAGGAATCACCCAGTCTTGTCTGGTCGTCGGAGCAATGGCAGATT
TATCACCTCCAGAGATACAGGCATTCAAAAACAGCGGCGCCCTGCTGACCCAAAGCGACT
CTAGTGATCCCGCACAGCTTTGTCGCCCCTTTGATCAAGATCGAAAAGGGTTTGTTTACG
GTCAAGGATGTGCCTGTCTGTTGCTGGAAAATGAACAAAGTGCCCGTGAACGCCACGCAC
CGATTTGGGGACGAATTCTTGGTGGCAGTATCTGCCTGGATGCCAATCGAGGCAGTAATC
CAAGTTGTGAAGGTGAGTCTCGGGTGATGCAACAGGCGCTGTTGACTGCCTGTTGTCCCT
ATGATTCGGTCGACTACATCAATACGCATGGCACCAGTTCACTTATGGGCGATGAAACTG
AAATCGCCGCCATCAAGCGTGTTTTTGGCCCTTACCATCAACGGATTTGGCTCAATTCAA
CCAAAAGCCTCACGGGGCACTGCCTGTATGCCGCCGCTGCCGTAGAGACGGTAGCCACAT
TGATACAAATGAAAGAGCGCTTTCTTCACCCAAACTTGAACCTGGAAACACCGATCAACG
ATGAATGCCGTTTTGTCGGGCAACATGCCCAACACCAGGAAATCAAAGTCGCTTTGAATA
ATGCCTTCGGTTTCGGCGGCATTAATACCTGTGTTGTGTTGGCGCATGCCAGCCAATAGC
GTTCACCTAATTTAGCATAAGAGGGACCTTATGATTTCTGTTGGAATTGAAGCGATAAAC
GCATTTTGTGGTACCAGCTACATTAATGTCAGAGATCTGGCTCAACACCGCCAGCTAGAT
ATGTCCCGTTTTGATAATCTCTTGATGAAGCAAAAAACGGTGAGTTTGCCTTGTGAAGAT
CCTGTCAGCTTTGCCGTCAATGCAGCAAAACCCATTGTGGATTCGTTAAGTGAGCAAGAA
AAAAACAGCATTGAACTGTTGATCACCTGTACAGAATCAGGAATCGACTTCGGCAAATCA
ATCAGTACCTATGTTCACCACTATCTGGGGCTAAAGCGAAACTGTCGCTTGTTCGAATTG
AAAACTGCCTGTTACTCCGGTGTTGCCGGCTTGCAAATGGCTGTCAATACAATCCTTTCC
CAGACATCTCCCGGCAGCAAAGCTTTAGTTATTGCCACAGATATGACGCGCTTTATTCTG
GAGGAAGAAAACGGTGACCATACCAGCCAGGACTGGTCTTTTGCCGAGCCGAGCGGTGGC
TCCGGCGCTGTTGCCATGCTGGTCAGCGACTCCCCTCACGTTTTTCAGATCGATGTGGGT
GCAAACGGCTATTACGGTTATGAAGTGATGGATACATGCAGGCCTGTCCCGGATAGAGAA
ACCGGCGATTCGGATCTGTCATTACTGGCTTATCTGGAATGTTGTGAAAAGGCCTACCTG
GAGTACGAAAAACGCGTTGCTGGCATTGATTATGTCAACACATTTGGTTATCTGGCATTC
CATACGCCTTTCGGTGGAATGGTCAAAGGCGCTCACCGTAACATGATGCGTAAACTGATT
CGCGCCACCCCCCAGGATACAGAAGCCGATTTTAATCGTCGCGTGGCTCCTGGGCTGAAT
TATTGTCAGCGCGTCGGTAATATCATGGGGGCAACATTAGCACTTTCCCTGCTCAGCACC
TTGTCGAATGCGGATATTCAGTCACCACAGCGGATTGGGTGTTTTTCTTACGGTTCTGGA
TGTTGTTCCGAGTTTTTCAGTGGTGTCGTTACCCCTGAAGGCTGTCAGCGTGTAAGACAG
CTGGAAATCGGGGCTCATCTTGACAGACGCCGCGAACTGACGATGAGTGAATATGACGCG
CTGCTTTACGGCAACCATGGGGTCCGCTTCGGTACCCAAAATGTCACTCTGGACCTGAGT
CATTTCCCCCAGATCCATTCCGCTACCCAGAAAGCCCGTCATCTCGTACTGAGCCGAATC
AACGAATTTCACCGTGAATATGAGTGGGTCTGACAATGCCATCTTATCAAACAATCCGGT
TAAGGCAGGAAGGGGCCGTGTTGTACTTGCAGATATACCGACCTGAAGCCAGTAACACCA
TCAATGAAAACTTTGCAATAGAGTGCCGGGAGGTTATCCGGCAATACCGGGATAAAATCA
GTATATTAGTCGTTGAAGGATTACCTGAAGTCTTTTGCTTTGGCGCTGATTTGCAGGCAA
TAGAGCAAGGCAACATTGCCGGCAACGGCAGTAGTGGTCGTCCCCAGGATCCAGAGATCC
TTTATGAGGTCTGGCAAGATATGATGAGCGGACCTTACATCAGCATCGCTCATGTCAGAG
GCAAAGCCAACGCGGGAGGAATAGGTTTCGTTGCCGCCAGTGATATCGTCATTGCAGACA
CTGGAGCCATGTTCAGCCTGTCTGAAATGTTGTTCGGTTTGCTGCCTGCCTGTGTACTTC
CCTTTCTGGTACACAAGATAGGGAAACAAAAAGCTCACTATATGACGTTAATGACAAAAC
CCGTGTCAGCAGAACAGGCTCACAACTGGGGTTTAGTCGACGACTACGGTGACAACAGTG
ACTTGATTCTCAAAAAGCACATACAACGGCTCAACTGCTTATCAAAACGCGCCATTGCTC
GCTACAAATCATACATGAGTGAGCTGGATACTATTACCCGAGATCAAAAACCTGCAGCCC
TGGCTCTGAATGTGGAAATTTTTTCCGATCAGGAAAACCTCAGCAAAATATCCCGTTACA
TCCAAACGGGAAAATACCCTTGGGAGGCATAAAGAGAATGTCCACAAATGTCGTTGATTT
TCAGGAAATAGAGCCGGGTATTGTTCACATAAAAATGCAGGACAGGGCCCATAAAAACAC
GTTCTCCCGCGCATTGATCCACGAGTTGATCCAGATATTCAAACATATCGAAACGTCAGA
ACAATATAAGGCGGTCATTCTGACAGGTTACGACAGCTATTTTGCTACAGGAGGAACCCA
GGAAGATCTGTTTGCCTTACAGGAAGGAAAAGGAAAATTCACTGATACCAACATTTACAG
CTTACCTCTGGAGTGCCCAATTCCGGTCATTTCCGCTATGCAGGGACACGCCGTCGGAGG
TGGTCTGGTGATGGGGCTGTTTGCCGACTTTGTAATTATGAGTCAGGAAAGCATTTATAC
AGCCAATTTTATGAAATACGGCTTCACTCCAGGCATGGGGGGAACACTTATCGTACCCGA
AAAACTGGGACTGGCTCTGGGACAAGAGATGTTGATGCTGGGTAATAACTATCGGGGTGA
GGAGTTGAAGCGACGAGGAATTCCCTTTCCGGTTTACCCAAGGGAACAGGTTGCAGAAGC
AGCCTTGTACAGCGCCAGGGATCTGGTCAAAAAGCCACGGACATCACTCATCACGTTAAA
AGATCACCTGACTCAGCATCTTCGGGCTAAGTTACCAAAGTACACAGCACAGGAAGTCAT
CATGCATGAGAAGACCTTTTTTCAGCAGGAAGTCAGACAAAACATCTCCAACTTATTCAG
CAACTAAGTGAATTCAGCACACCCTTCCCAAAATGGGGGGAGTACTGACTACCATCGGGT
TATCGGTCGGCAGTTTTCTGGAAAACTGCAACCTCAAGCTTATGGCCACAAGCAATCTTT
TCACTAAAACATAACTGACACCGATTTATAAAACATTGAAGCAGCGAAAAGGGAGATAAC
GAGCGAAGCGCCGCGATAAAACAATTTCGGTTTTAGTCTGTGCTGACTTGAAGCGTCACT
GAGACTCATCAACGTGCCGAAGTAGATCCATATAAAAGAAATTGGCAACAATGCCAACAA
CAGACAAAGCATCGCCTGAATATAACTGTTTTGATATATGAAAGCTGACGGAGGAATGAT
GGAATCAGCAAACACAAAGGCTTTTGGGTTGAGTAAGGTCGTGATAAAGACAGTACTGAA
AGTGATCTTTCCGTTAGTTTGATGCAGCGAAAAATTCCACACTTTTATTGCCAAATAGAT
GACGTAAAATGCTGATAAAAATTTAATGACGCTCAGCACCGGATTTCCATGTTGGGATAA
ATAGTTAAATAATAGCCCCCATGCAGTGACGGCCAATAGATACCCGAGCCATTCTGATAA
AGTCAGTTTTATACTTTTAACAAAACCTTGGGTATAACCAGAGCAAAGAAGCAATGTGTT
GGTCGGTCCTGGAATGCTCAGAAATAACGCGATGTATAATGCAACATTTATATATTCACT
TCCATGAATCATTTTGATATTCCCTTTATTAAAGATAATAGCGTGTGGCTTGGTGTTGTT
CCGAGATCAGCACCCCAATATAATCTGCTTCCTAAAACAAAACTGCCGCCTTTCTCTCTG
ATTCGACTAAACCGAACACCTTGTGTGATAACTCATTTAGTTTGTTGATAAAAACCTCTC
AACGTCACGATAAAAAATAAAAACATTTATTAAAAAAACAAACAACATCTATCAAAATCA
GAAAAAATAAAATAATTAATAATATAACCCAAATCATTCGAGTTGCATTGGCCATTCAGG
GCAAGGCGAGTAACGAGCGTTGTCATGCGGCGACGCAACGAATTCCCAGGAGCTGACATA
AGTAGGTGACTGGGGTGAGCAAGGACAACCGACACACCTAC
>NODE_3_length_7902_cov_2.958714
TTTAAGTACGGTGCTGACGGCGTGCTGGGTCATCATACAGCCTGAAATGTCATGCACTTC
CTGCACCAGTTCAACCGCCAGAATAGAGTTAAGAATACCTTACTAAATCAGCTAATCGTT
AAAGCCCACTTTGCGGGATAATAGCTTTTCAAACAGAGCGAGTATTTCTTGTTCCATCAT
TTTTTCCTGGAGTAATTAATTCGTGCGGGCATGGGTATCCAGCAACTTACGATCGATTTT
GCCGTTAGGATTCAGCGGCAACGCGTCTTTAATTATAATTTGAGAAGGCACCATGTAGTG
CGGAATCACCTTCGAAAGCGAGGTTTTAATCGCCTCTGGCGCTAAGTGCGTCACACAGAA
CGCCGCAATACGCAAAACGCCACCGCCCGATTTCATCAGTGGCAGGACAACCGCTTCGCT
GATGTCGGACATTGCCAGCAGGCGATTTTCAATCTCATTGATTTCAATGCGGTAGCCATT
GAGTTTAATCTGGCTGTCGTTTCGACCCTGTCAGTAAAGGAGCCCGTCCTCGTAGCCCAG
GTCGCCGGTTCTGTAGCCCCGGAACGCTTCACTTTCCCGATGCAGCAGTTTCTCGGCGTT
CTCCTGCGGTAGCCCAAGGTAGCCACGCATCACGTTTTTACCCCAGATAATCAGCTCGCC
CTCAGGCGTAATTTCCATTCTGGAGTCCGGCATCATCGCACCGATCGGCAGCAGGTCGTT
TTCACTGTGCAGGATATCGTCGGTGATTTCGATGACGGTGGTTGCGATAGTCGCTTCCGT
AGGACCATAGGAGTTGAGAATCTTGGCGTGCGGAAAACGGCGACGTAGCTGTTTTACCAG
CGCTTTATTTAACACTTCGCCAATGAACACGAAGACGCTGAGCTCGGGTAAATATTCGCT
GTTGAACTGCGGTGAGAGCAGTCTTTGGTAGGCAAAAGAGGGCGTTGAAACCCAGACGGA
AACACCGTTGTTTTTCAGGCGTTCGAGCCAGTTTTCCGCAGCGATATCCTCTTTCGCATT
CAAAACGATGTGCCCCCCGGTTGCCAGATTAGCCAGCAGCGGGATCAGGGAAAGATCGAA
GCTGAACACCGCATGGTTCATCAGCACCGGCACGTCAGGCAACGAGAGTCCCTGACGCAC
CCGCTGCATGAAATGCCAAAGGCTTTAACGCCCGTTCTGCACGCCTGTCGGTTTCCCGGG
GCTGCCGGAGGTGAACATGATATAGGCGAGATTCTGCTCGGCCAGCACCTGGCCCGCGTC
ACCGGTTGCCACGAACTGTCTGGTCGCCACATCGTAATAGTAGGGGGCGCTTGCCAACTG
GCAAATCTCTTTGAGCCGTTCCTGTGGGTAGATGCAGTCCACCGGGATATAAGGAATGTT
ATGCAACAGGCAGCTATAGATAGCCACAGCAAATTCAGCCTGCTGATGCCCGTATAAAAC
GACCGGTGTCCCGGCAGGCTGCTGGCAATGCTGATAGCGCTGCGACCAGTCTGTAACGGC
GACAGATAGCTGTTGCCAGGTTATGGCTTCGTCGCTGCCGCTAATCGCCAGCTGGTGTGG
GTTCGCGGGCTCGAGTAATACCGTATGCAAGAAATCTTGCAGTTCCTGAAGCTCGGGGTG
AAGGTTCATAGAGGAGACATTCCGCTAAAGATATAAAGGGAAGCCGCAGCGCTTACCAGC
GTTAACATGCGTCCCAAAAAGACCACAACCGGATACTGTAGCCAGTTGCTCAATGCCGGG
CTACGTTTGGCTGACCACTGAAGCATGTTGTGCGCAACGGAAATGGCGCCAAACAACGCG
CCGCTGATGATATAGTGTCGCTCAAGCCCGTTCCATGCCCCCATGCAAAATAGCGTACAG
AAAATGCCAATATTCTGCGCCAGCGTCTTGTTCTGCCGGAAAAAATCGAACTTCATCAGA
TTCATATAAATCGGCATAAAGACCACGTCCCTCAGCCATTCAGACAGGCTGATGTGGAAG
CGTCGCCAGAAATCCTGCGGGTTTTTAGCCAGAATGGGCATATTGAAGTTCGCCGGGATA
TTCAGGCCAAATAAACGCCCGGCCCCGATAGCCATATTGCTGTAACCGGCAAAGTCAAAG
TAGAGATAAGCGCTGTAGGCCAGCGACATCACGACGCCTACACTTAACGTAAACGGGCGA
TGGCTCCACGACTCAATAACCAAGTTATTGATCAGCATGGCGAATAAATATTTCTGGATA
ATGCCGGTAAAAATTTGCTCCATGGCCAGTAAAAACTGCTCACGGGTGATAGTGAAGACC
GGTTTATTAATGTCGTTAGTCCATGTCCGCCAGCGATACATCGGGCCGGCCAGGATAATA
AATGGCATAAAGAGGTAGCAGAAGTAATGCAGGAAATTCTGACTATCTTTTTTGCTGCGG
TAGAGCAGTACATCAACCGCGCGGAAGGTCATAAAAGACAGGCCGATCATCCCCCAGTGG
TTGTTGAGGTGTAATTTCACCAAAAACAATGGGAGCAGCGTCAGGCAGACCGCCTGCCAG
GTTTTTAACCAACCTTTCTCTTTCAGCGTGACAAGAATATAAAAACTCAGGAAAACCGCC
ACGGGCACAATATAATCACCCTGGAAAATATATCCCCAACCGAACACCGCCAAAACGGAA
AAGGCGGATAAATTGGTGAGCCGGTAACGGAATACGCGATTAACCAGCGCAAACAGCAAT
GCTGATGAAAACAGAAAGAAAAAAAATGCTCCGGAACTGTACATCATTCATCCTTCAGAA
TTTTTGATATTCAAAATGCACTTTTAAACTCATGCTTTCATCAACAGAGGTCCACGCGAC
GATGGTTACCGCCAGAAAGAGATAAAGGAAAAAAAGGCGAATGGCGTATTTCATCATTTA
AAACTCTCAGCGATAAATTTATCCATGGCGACCCATGCCGGGTCGGTTGGGTGCAGGCGA
TCCCAGTTCCAACCGTTCTGATAAGGCATGGCGTACATATCGAGATACGGGACCTGATTC
TCATCCAGAATCGACCTGATTTGTTTATCAATGGACTGGAATTTCTCCGAGTTTTTAATC
GCCCACGGATTAATCGCATCCACAATCACCACTACCTGAACGTGGCGCTCTTTGAGCAGC
TTAATGGTTGCCTGGAACGCGCCCATTTGTGCGGGAAATAGCGGCGCGTCGTCCCATACA
TCCTGTGTCGGATCGTCATCATAGACAGACTTATCCATCCATAATGTCGCAGCACTTTGC
TGGCGAGATTTATTCAGCTCATGGGCGTTAGCCAATTCATTATCCCAGTTGGGAACAATT
TCAGGCGAGGGCTTAACGGGCCACGGCTGTACAGGTTGAGGCTCAATCCCCAATCTTGCC
AGCCAGTCGTTTTTTATCATTTCGCAGAAAATCGCAAACTGATAGCTCACTTCCTGCCAG
ATAATTTGCGGGTGCCAGCCATAAATACGCATCTGAGCGAATGTTAAATGGCTGACCTCG
TCGATGTTGAGATTCTGTAAATAACTCACCAAAAAGCGGCGCGGTTCGGCATCTTCCATC
AAGGGATTAAACATCGAGGGCGGGAAATTATCGGCAAAAACCGCCCCCGGAACCCCATCA
CCGTAAAAACTATCGGGCGCTAATTGTAAAACGACCTTACTGTTCGCATTCAGGTCGTTT
TTAAAACGAGAGAGCAGTAAAAAGTGTGCAATATTATCGATATAAGCATCGCCATAGGCG
ACTACCGGTCGACGCAGCTGGTTATTGAAGTAATTATATACGGCGTAATGTTCATCGTCG
GATGTGGAGACTTCCGACGCGCCGATAAAGAAAATCGCATTCCCTTGTAATGCATGAGAA
ATAGTCGCCATTTTCTCTTTGAGTTCTTTGGGCGTGCCGTCCAGGCTTTTAATCAATGGC
TGGAAATTCAGTGGCGGATCAAAGCTCGTCACCAACGGGGGAACGCAAAGAACCAAGACG
GCCAGGGTAGCCATCAGGATATGTAGGCAGATAGTATTTTTGATTTTTATCATAAAAGTA
AAACCATATGCATCAAATTGTTTAGACTTTGTTAATTTTTATCTTTGCAGCAAATCAACC
ACTGTTTTTTTCGACACTATATACCAGGCTAATCTTCAATGATGAGCGTTGCTGTGTAAC
GGTATGTACAGTGTTTAGTCTGTCTTAAGGATAAGTTCCACACCCAGCACGGGGATGAAC
GGTAAAGGGGTAGGAAGATGATGTCATTGCCATCAGCGAGCCCTTTGCAAACTTTACTTC
CGGCATACCGGCTTCAGGACGTGAAGGGGCCTTGGTGAATAAATCGAATTTTTGGAAGAT
TACAGGATAGAACCACGCATCATACTGATAAAAAAGAGTCTTTCCTGGAAAAGAAGAAGT
TTAGAATCACCAGTTGACGAGCCTACAACAAGGCTCTTATCCGTCGTGGCTTTCTTCCTT
TCCGGCTGAGTGAGTCAACCATTCAGGCCAGGTTCGGATTACCGGGAGACTTACACATAA
GCTCCCCTAATTTACGCAGGGACGCGACATCTGCACACTCGGCGCCAAGCTCATCAAACT
GAGTGTTGGTTATCTCCCTGGCGCGCCGGATATCGCCGCGATGCTCCATGCGTACCGTGA
CAATTACCCCAGCCGTCGCCTCTATAAGTGCGCTTTCAGATAATACCTGTTCGCTGCGTA
CCTCTGCTTTGCGTACCAGATCGTCAGCGCGTTCTTTTAACCTGCCCTTTGGACAGTGGG
ACCAGATCTTCGCAGGAGATACCGCTCTGACATTTGCGATGCAGCGCAGGATCTTACACC
ACTCACATGTTGTTCAGATAAAATGAGAGAGTTATAGGTTAAAACAGAAACGCAAGGCCG
GGATTATAGCTGAAGCTAACTCTGAGTAAAACGGTCGATCAATATTAGATCCGTCGGCGG
ACGATGTAAGTGGATCACTTTTTACCCGTCGTTGACACAATATTAAAAATGAAAGTTAAT
GAAATACTCGCAGCAGAACTTTTACCTGCTCTCAATAAGAGCATTCACTAAAAAGGACTA
TTTATGCCTAAGCAAAAAGCATCCGGAGCATCCCCAAAATATAAGGTAGGAGACACTGTA
TACTTAGTTACTGGTGGGCCAGCGATGGCAGTATCAAACATAGAGACATCATACGATTCA
GGAAATTATACTTTCAATGGCAACTACAGATGCCAATGGTTTGCAGGTAAAAAGCTTGAT
AATGGTTTGTTCCCTGAGGAATCCTTGACTGCAACAAATCCAAAGTCATAAACCCAAACG
CGCCTGCGCTATCTATTGCTGACGTATCCGCATGGATGATGACCATCCTAAAAAAAGATG
GATGCTTCTATCAGCAGGATGTAGTGGATTACTTGATTAAAGCTAATAATGAGCAGCATC
TAAAAGAAAACGCAGATGGTAACCAAGTGCTATCTACAAAGCTTATCAACAGATTCAGAG
TTGATAGCGGCGAGAATGTTGTTTGGGTCAAACCGGATAAGTATTGGCGTTACCGCGTAG
CAGAGGACGAACTTGGTCGTGAAGCTCGTGGCTAAAGATGAGGGCGATTCTTCGCCCTTT
TTTATTGTCATTAATGTGAGTCTACCCATAGTGATGTCAATAAAAAATCGCCCGGAGACG
ACCGGTTTTGCGATTAACAATTTAAATGGGAAATGGCGTTATCTTAATAAGTTTATCTAT
GCGTTTTTCAAACGATCTGGAGCCTACAACTTTTTTGTTGTACCAACTATCTACCGCAAT
ACACATATCCTCACAGAAAATATCGACTTGGATATAAAACAATCCGCCCATAAAAGCCTT
GTGTATAGAATAGCCTTCTTCTGGTTTTGGTGAAGGGATTATATTCTTTCCTTTCCTAAC
TTGCCCGTGGCCATCGTGAAGTAACTTACACCTTAGTTTCCAAAAATCATCTGCATTCAA
TCTTACATGTTCTGCAACGGGCTCAAATTTTAACTTTTCAAATGACTCCAGCGCGTAAGG
GTTTCCAGAAAACTCTTCGAGAATGTTTGGCCTTGCTGACATTAGACTCTCATAATTATT
TTCTGGATCATAATGGATTTTAAGATTTTGATTAAACCACTTTTTAAATCGTTCAGAGTT
GTTTCTATCTCCTGGCCACTCGATACCTCCGCAAATATCAGGCATTGTTATAGCCAGGCA
CATTGCCGACATCCAATTTGAATCATCGACAGATTTTCTTATGGCAGAAATAAAACGTTC
CATCTTGCAGCCCCCCATAATAAATAGAGAGGTCAGTATACATAACCATCACAAGATGCA
CTCGCAAATGTATCTGGTGATGGTCACCGCGTCACCTCCCACAAAACACGCGTAATTCCA
CCATTGCCTGCAGGATCACGACCGGCCTTTCTCTTCACACTCGCATCAGCCCAGCCAGAA
CGAACTGGCAACGATTTAATGAGAGTAAAACCGCCGGCACGTAACGAGACTCCGGATTCG
TCAGCCTGAGTGTACGTAATGATGCGGCGATACCAATTATCGCCAGCGAATTGCTGACAT
CAGGGAAAAATGCTACACGAACGGTGAAAGCCTGGCCCGGAGACGTAACCGGGAGCCTTA
AAACGCAAAAAACCTCGCAAGGCAGGTTTGTACGCCGGTCGACCGACCAAAGTCTTCCGG
GAGTTCTGACTAATAACAACTACCCACAAAGAGTGCTGTTACCGGCTCGGGTATGTACAT
CTAGCACCAAATCATTTAGCTCAGCACGCCAGCCCGAAATGACAGATTGTGCGGGGTTAT
GAATCAAAGACGGCACATGACAGCAAGCCACGAGCGGGGTAAAGCGCGTATCATGTTGAT
TTGTATGGTGCCGATAATAGGAGTCGAACCTACGACCTTCGCATTACGAATGCGCTGCTC
TACCAACTGAGCTATATCGGCGAGGGAATCGTCCTGCGAACGCGTGACGATGAACTACGG
GGTGACAAACTAGTAAAATCGTTCTGGCAAGTCAAGACTTCAGCGTACTGTATGACGATT
TTCTAAACGACTGGCCCGGCAGGAGTGAGAACACAGCTGCCGGGCATTGATATGGATCAA
GCGCGAACCAAATCGTCGCCGTAACCGATCCATTTATACGTGGTGAGTGCTTCCAGTCCC
ATCGGGCCGCGTGCGTGCAGTTTCTGGGTGCTGACCGCCACTTCCGCGCCCAGCCCGAAC
TGACCGCCGTCGGTAAAACGAGTGGTGGCGTTGACGTACACCGCCGAGGAATCCACCTCA
CGCACGAACTGCTCAGCACGGCTTAAGGAACGAGTCAGGATCGCGTCGGAGTGCTGGGTG
CCGTGCTCACGGATGTGGTCGATGGCGTCGTCAATATCTGCGACCAGCTTCACGTTCAGA
TCCAGCGACAGCCATTCGTCGTCATAATTCGCGGCTTCTACCGCGGTGACTTTCGCCGGG
CCGCTTGCCAGCAACGGCAACGACGCCGGGCAGGCATGCAGACTGACGCCCACCTGCTTC
ATACGCTCGCTCAGCGCCGGCAGGAAAGCGGCGGCAATACCCTGATTCACCAGCAGGGTT
TCCACCGTGTTGCAGGTGCTGGGGCGCTGAGTTTTAGCGTTGACAATCACCTTCAGCGCC
GGCTCGAACTCCATCGACTCGTCGACATAGATATGGCATACGCCAATGCCGCCGGTGATC
ACCGGAATGGTGGACTGCTCGCCGCATATCTTGTGCAAACCTGCGCCTCCTCGGGGTATC
AACTTGTCAACGTAGCTATCCAGCTTCAGCAGTTGTTTGATCATCTCACGATACGGGCTT
TCATTTGCCTGAATCGCGGCGTCAGGCAGGCATCCGTAGACCATCGCCTTACTGACCACT
TTCACTGCAGCCTCGTTGGCGCGATCCTTCTCATCACTCCCG
>NODE_4_length_7527_cov_1.863919
GGTGACGCCGGGGTCGGTTAAAGATTCGCCGCTGTATCGACGAGGTATGGCGGAAGCGGT
GGCCGCGTTCAATGACTTGTGCCTGGCGCGCGGCTGGGAAGCGCTGGAACAACAGCTGCA
CTGGCTGGATACCGGCGCAGAGGCATTCTGGGTCATTACCAAGGATGCGTTGAGCGTTAA
GGCGGCGGCCATTGCACTGGAAGATCAGCACCCATTAGGGCGGCTGTGGGATTTTGACGT
GTTTTGTCCGCAGGAAGGGTCGATTAGCCGGACGTTACTGGCGCATGATCGTCGCCGGTG
TATACTCTGTGATGAATCGGCGCATGCCTGCGCGCGTTCGCGCCGCCATGCGTTACCGGA
CGTGATTGAAAAAATCGAGGGTATCCTCCATGCCTGGTTTAACGCACACTGAGTCGAGTG
TTTCCTCTCCGTTACTGACACCGCTATTTCCTGATGCCACTGGCGCGCTGGTGGCAATCC
CCACTATTCACCAGCAGGTGGCTGCCGCCCTGACTGTCGAGGTGATGCTGACGCCAAAAC
CCGGTCTGGTGGATCAGGATAACAACGGTGCCCATCGCGATATGGATGTGCCGCTGTTTC
AGGCCAGTATCGCCGCGCTGGCTCCCTGGTTTTCACGTTTTACCGAAGCAGGCATAGCGC
ATAGCGCGTTGCCGATGACCCAGCTCCTGCCGCAGGTGCGGCCCATTGGCATCGCCGCCG
AACAGGCGATGCTGGCCGCGACGGGCGGCGTGAATACCCATAAAGGCGGCATTTTTGCCT
TTGGGTTGCTGTGCAGCGCCGCCGGCTGGCTGGCGGGGCGTCGGCTACGGCTGACGCGGG
ACAGTCTGTGTCAGTGCGCTGCGCAGCTGAGCGCCGCTTTGGTCCGTAATGAACTGGAAA
ACAACCAGCACACCGCGACGGCGGGAGAACATCTGTTCCGGCGTCACGGCCTGACCGGTG
CTCGGGGGGAAGCCGCCAGCGGTTTTGCCACCGTTCGTCAGTATGCGCTGCCCGCTTATC
TGCACGCCCGCGCACAGGGGCAGGATGACGACTCTGCTTTGCTGCAGACGCTGGTGGTAT
TAATGGCCCACAACCCGGATACCAATGTCGTGTCCCGAGGCGGAATAAAAGGGCTGACGT
TCGTGCAATCTCAGGCGCGGGCGCTACTGTCCGGCGGTGTGACCCGGCAGGGACTACAGG
AGATGAATCAAGCGTTGGTCGAGCGCAACATTAGCCCTGGCGGCAGTGCCGACCTGCTGG
CGCTAACCTGGCTGCTTTCTCACTATCCTCACGTCTGAACCTCGTCTATTATTGGCGAAC
AGTCACCCCTATTCTTTTCATGAGTTTTCGCCTCGTGTTTGCGAGGCGTTCTGTATTTCG
GATATTCCGTGCGTACAGCGCATAAGCGAATGAACGGATAAAGCCCTAAAGTTGATGGCA
TGAATGTCGATACTAGTGCCATGCTGTATCCTGGGGGTTCTGGGACACTGAATGATGCAT
TGACCATTCAATTGACGGTGGGGATGGATGTAGTGGATAACAAGATGAAAGAGCAGTACG
CCAGGCATAATAAAATGGCTATTTGCGCCACATTGCGCGGACTGCAAAAGCAAGACGCCA
CAGTAATGGTGTATCACACGCACGGTCAGTTCATCAGCAAGATCCTTGAGGTTGATTCGG
ACGAAGAGGAGTTTCTTTTTGACCTTGGCGCGCTGGAGCGTGAAAACAGCCGGGCGCTGT
TTGCGGGTGAGCTTGAGTTTGCGGCAGAAACCGCTGGCGCCAAGGTTGAATTTCGTACCA
CGATCATCAGAACGGTCGATCATGACGGCCTCCCCGCTTTCTGCGCGGCGGTTCCCGACG
TGCTGTACTATATCCAACGCCGTAATTTTTTCCGTATCAACTCACCTGCCTGGCCACCAA
TGAACTGCCGGGGAGAACTGCCGGACAACACCCATTTCGAATTTAACCTGAAGGATCTGT
CGCTGGGCGGCTTGTCCATGTACACCGATGACAAAGCTATGGCTGAGCTGTTTGAGCCGG
GCATGCTGCTGAGAAATATTGATGTGGATCTTGCCAGTTACGGGCAATTCTGTCTGGACT
TGCAGTTTGTCAACCATGCCACCACCAAAGTCATGGACAGTAAAGGCGAGGTGAAGCAGA
TCGAACGCCTGAGCTTCAGGTTTTCGTCGCTAAGCGCTACGCAGGAGCGAGGATTGCAAC
AGGTGATTACCGAACTGGAACTGGATCAAAACGAAAAGCGTAAACGGCTTCGCTGAGCCG
TTTGATCCGCGCCAGCTACAGCGTTGACCGCGTAAGTCTTGCACGATTGGCTTTACAGGT
CTTGTCTCTGATTGCCGGCTGGGGCAAAATACGCGCCCTGAAAAACCGACGCATCGCTAT
CGCGTCGGTTATTTTTTTGCACTTCATTAAGAGGCTGGTGCTGTTGATGGCACCGGACAG
ATATCGGTAAAACGCATGCTACGGGCTGCGCAGAGTAAATAGAGAGACATAATGGGGCAA
TCAGTTGTTTTGGAGTCGGTGCCCGCCGGCTGGTGCTGCGAGTGCAGCGACAAGGGCGAT
ATGCTGGCATGGCTGGCATCGGGCGGTGTATCCGCTGCTCAGCACCTCGGCTACGGCGAC
ACAGTTCGTCCGTTCGCTTCCGGACGTTCCGGATACCTGAAGCACCGCCGCACGGCGTCT
TCGTCATTCATAGCGGGATCATGGTTGATGGTTGGCACCGGTAAGGTCGCTGCTGGTAAG
GGAGGTCTGCGTCATGACAACTGATTCCACTGTTTCCACTTCCACGCCGCGGGTACAACT
GCGTAAAACTCTGACCCTGGTTCCTGTGGTCATGATGGGCCTGGCCTACATGCAGCCGAT
GACGCTGTTCGATACCTTCGGCATCGTTTCCGGGCTGACCGATGGTCACGTCGCCACCGC
ATACGCGTTTGCGCTGATTGCGATTCTGTTTACCGCACTTAGCTACGGTAAGCTGGTGCG
TCGCTTCCCGTCCGCCGGGTCGGCCTATACTTATGCCCAGAAAGCCATCAGCCCGACTGT
CGGCTTCATGGTGGGGTGGTCGTCGTTGCTGGACTACCTGTTCATGCCGATGATCAACAT
CCTGCTGGCAAAAATCTATTTTGAAACCTTAATCCCCAGCATTCCATCGTGGATTTTTGT
GGTGCTGCTGGTGGGCTTCATGACGTTGTCCAACCTGCGCGGTATCAAAACCGTCGCCAA
CTTCAATAGTCTGATTGTTGTGCTGCAGGTCGCCGTGATGGCGGCCATCACCGGTATGGT
GATTTATGGTGTAGCGCATGGCGAAGGCGCCGGTACGCTGACCAGTAGCCGTCCATTCTG
GTCCGATAACGCCCATGTGGTGCCGATGATCACTGGCGCGACGATCCTGTGCTTTTCGTT
CCTCGGCTTTGACGGCATCAGCTCTTTGTCTGAAGAAACCAAAGATGCAGGCCGCGTCAT
TCCGAAAGCCATTTTCCTGACGGCGTTGCTCGGCGGCGTAATTTTCGTGGTGGTGTCCTA
CTTCCTGCAGCTCTACTTCCCGGACATTTCACGCTTTCAACATCCGGATGCCTCTCAGCC
TGAGATCATGCTGTACGTGGCGGGTAAAACGTTTCAGTTCGGCATTCTGATTTTCTCCTG
CGTCACCGTACTGGCGTCTGGTATGGCGGCACATGCCGGCGTGTCCCGTCTGATGTACGT
GATGGGACGTGATGGCGTATTTCCGGAGCGTTTCTTCGGCTATGTGCATCCGCGCTGGCG
GACACCGGCGTTAAACGTACTGCTGGTCGGCGTTATCGCGCTGTCCGCCATCTCGTTTGA
TCTGGTGACCGCGACGGCGTTGATTAACTTCGGGGCGTTGGTGGCTTTCACCTTCGTCAA
TCTGTCGGTGATTTCTCAGTTCTATATCCGTGAACGCCGCAACAAGACGCTGAAAGACAC
CGTGAACTACCTGATTCTACCGGTCATGGGCGCGTTGACCGTCGGCGCGCTGTGGCTGAA
TCTGGAAAGCACCTCCATGACGCTGGGGCTGGTGTGGGCGGCGATTGGTCTGCTCTATCT
GACGTTCGTGACGCGCAGTTTCAGCCAGCCGGTACCGCAGTACAACGAAGATCTGGCGTA
ATTTGTCGGACGATATAATACGACAAACGCTATCGACAGGCTCCCATGTTCTCATGAGAG
CCTGTTTTTTTGCATATCCGAACGGTTATCTATCCGGGGTACCTATCCGATAGCAACGCG
TCGGCACGCCTGTGAGAATATCAAGTCAGCAGTTGCTGAGCATAGGAAAACAGCGCTTAC
AGCAACGCCGGTTGCCTTTCATCGCCATCGTGCTGTTGGGAGAGCTGATTCAAGGCATCA
AAGTAAGCTTGCACCCGGTCGGTGGTAAACACGGCCCGACGATGCGCCAGCCAGCGCTGC
TGCTCCTGCTCATCAAGCGTGCCGGGGAAATTGCGCGCCCGGTAGCGGAACAACAATTCC
TCCACCCGGCGATCGGCAAACTGAATGTTCAGGGCTGGAAGATGCTGGGAGTCGGTTTTA
CGGATGATATCCATTGCGGCCCGATCGGCGTCGCTGAAAAAGCCATCGTACAACTGCAGC
TCCACATCCGTCGATGCTTCAAACGGCGGGGCATCGGCAAACAGCGCCACCACTTTCTCC
CGTACGCCGCCATGCTGACGCAGCAGTTGCAGATTGTTCAGACAGTGCTGACGGTCAATG
CCCAGCCGCTCCGCGTCTTCTGGCCGCAGTGTGCTGGCTGGCGCCAGAACCGGACATTTG
TTGATATGAATCAGTTTGATCGGTACCGGCGATTCATCTTCCGCCAGCAGAGTACGGCGG
GTATAAAGCCGGGTGCGCAGTTCATCTGCATTCAGCGCCAGCAACGGTTGAATATCGCCC
GCCAGATTGCAGACGATAACCGCGTTGCGGTTATCCGGATGCCAGGCCAGCGGCACGATC
CAGCTAGTGTTACCGCGCGCGGCGCCAAACATGCCGGAAACATGCACCAGCGGCTTCATT
TGCGGAATATCGATTAATGCGCTGACTTTATTCTTGTTACGCAACGCGTAGAGATATTCG
AACAGTTTTGGCTGCGACTGTTTAAGCAGGCGCGCCATAGCGATGGTGGCATACACATCC
GACATGGCGTCGTGCGCCTGAGTGTGTTCGACGCCATTGGCGCGCGTCAGATGCTCCAGT
CTGAAACTGGGAAAACCGTCGTCGTTTTCCGGCCAGACAATCCCATCCGGGCGCAAGGCA
TAGCACGCCCGCAGCATGTCCAGCAAATCCCAGCGAGAGTTGCCGTTTTGCCAGCTGTAG
GCATAAGGATCGTAGAAGTTGCGATAGAACAGATTTCGGCTGACTTCGTCGTCAAACCGA
ATGTTGTTGTACCCCATGATGCAGGTGCCCGGCACACTGAACGCCTCATGGATATGGCGA
GCGAACTCCGCTTCGCGCATCCCCCGGCTTTGCGCCACCTGTGGCGTGATACCGGTAATC
ATCACCGCTTCTGGGTCGGGCAGGTAATCGTCGGTTGGCTGGCAGTAGATCACTACCGGC
TCGCCAATCACATTAAAATTCAAATCGGTGCGGACGCCGGCGAACTGCGCTGGACGATCT
TTGGCCGGATGCTTGCCAAAGGTCTCATAGTCATGAATGAAAAAAGTGGGTTCGGTGTGT
TGATTTTGCACGGTTTCTCTCTGTTCAGCCTGGCGACGGCAAGCGCTGGGAAATCAGTCA
TACCGCCGCTAAGCGGGTTTGTCACCGCCGGTTTTGCCTGGCATAAGCGCCATGCGGAAC
GGCCCGCCAATTTAAAGGCAAATTATCGCTCTTTCAGTAAAAACGGTGACGGACAACACA
AAGCCGTCATGGTAAACCATCCTGCCGCCTGACAGAAGCTGACATGTGCAATGCTCTGCG
GTGTTGAATCGAGTCAGGTGCAATCAGAGAGCGGGAGTGATAGGGTGCACATAAAGACAA
CAATTGCATCGGCGATATGGGAAAACCACCTTGTCGACGATAGTGGCTAACCTGTATGGT
GAGTCTATGTTCCGCAATGGTGCACGTCGCTGGCGTAGCCCACACGTTGCTATCAAGGCG
GAGGATGATGCGCATTATTGCGGGATACAGCCTGGAGTAACGCGGTCTCCGCATAACGAA
TTTTGATCGTTAAGTAAGGGTAGAAAAATGGAGAAGGGTAACACTAAGCCATGTTTCCAG
GATGTGCTGGAATTCGTGCGTATGTTCCGTCGTAAGAACAAGTTGCAGCGTGAAATTGCG
GACAATGAAAAGAAAATCCGCGATAACCAGAAACGTGTGCTGTTGCTGGATAACCTGAGC
GAGTACATCAAGCCGGGTATGTCGATTGAAGATATTCAGAACATTATCGCCAACATGCGC
AGCGACTATGAAGACCGTGTGGATGAATACATCATCAAAAATGCGGAACTGTCGAAAGAA
CGCCGCGAGCTGTCCCGCAAAATCAAGGAAATGGGAGAAATTAGACCGCCGGTGGAGGAG
AAATAATTCCACTGACGTACAGGGCCGGTTTCCGGCCCTGATGCTTTTGGGGGCGGGGTG
ACTAGTCAGGCAACCCGCCTACGACTGACTCATCACGATTTCCGGTGCCAGCGCGTTTTT
CCGCATCATACAGTCGCGCCATGCGCTGCCTGTCTCGCCTTTATCCAGCGCGTCTGCGCT
GATGGCGGGAATCTCCCGCACCTGTGTGTCGATGACCTTGCCGCCGCCGTCGGTGTCGAT
AGCCTGGCTTTTGATGTAATACCGTGTCATTACCCGATATTTACCGTCGAGGTACCTTAC
CTGCGCCAGTAAATCGGTGGTGCATTCGTTGGCGGCGCGTGCCACATGCCGAAAGGCGTT
GTCGCTCGGTTCGTTCCGTGGCGCCGTCGAGCAGGCTGACAACGCCACTACGCTGATGAT
GAGAATCCTGTTTTTATTCGTCATATGTCGATGTTCCCTTTCGTTTTTCGCCAATAGTCC
GTGGTTGCGCAACGATTAACCATAACCGTCAGACGTGACCTGCGGCATACCATTCGATGA
ACCGCTTCTGGTTGTCAAGACCAGAGCCAACGGGTTTTTATCTCGCTCATACCGCCTCGC
ATTGTTGTTGCAATGGATTGCAACCGTTGCGGTTGTTTGCGTAGCCGGTTCCGGGGTTGT
TATCACTTGCTGTCGCCAGGGGCCATGGGTTGGCACACTGCGCCCCAGACAAGGCGACAG
CCGGAAATTCGGCGATAAATGGTAAGGGACAAACCATCAGAATTTCATTGAACCAACTGG
CGGCGACGTTGATAACGGGTCCGTTGTTGTTGCTGATATTGCCGGATTTGCCGGATAGGC
GTTCGCTGGTGTGGGGGCTGCCCGCGCTGTGGCTGCTTAAGACGCGTTTTTATTCGGTCG
GTCTGGTGGCGCTTGGGGTGATCTGGAGCCTCTACAGCGGCCTGGTGCTACTGCCTCAGG
TGGAACAGTATACCCAGCGACCGGTGA
>NODE_5_length_6908_cov_2.384162
GCTGAAGACATTCGCCGCCAATACGATCCGTGAAAACGGCAGCGATCCGCAGACGCAGGC
CGATATCGCGCGGGCATTCGAAGATGCGGTGGTGGATACGCTAGCCATCAAATGCCGGCG
TGCGCTCGACGAGACTGGGTTCAGTCGACTGGTAATGGCCGGCGGGGTGAGCGCCAACCG
CACATTGCGCCAGCGGCTGGCGGACATCATGGCGAAACGAGGCGGCAACGTGTTCTATGC
CCGCCCTGAATTCTGTACCGACAACGGCGCCATGATTGCTTATGCGGGAGCGGTTCGTCT
TGCCCAGGGCGTGACGGATGAGCTTGGCATCACGGTTCGGCCACGCTGGCCGCTGGCTGA
GTTGCCCGCGCTGTGATTTTCTGGCTATTCCGCCCCAAACGCATGACGGGGCGGAAAGGC
ATTATAGTTCCTGTTCAAACAATACCAGTATGGCTTCATACAGTTGCTTGACGCTGAAAT
CCCGGGCTGGCGTGGTGAAAATGGTATCGTCGCCGGCGATGGTGCCGAGAATCCCTTCCG
ATTTGCCCAGCGAGTCCAGCAGGCGGGCGATAAGTTGTGCTGCACCAGGGCTGGTGTGAA
TGACGACCACCGCGTCGTTGTAATCCACATCCAGCACCAGATTTTTCAGCGGGCTGGTGG
TGGTGGGAACACCCAGTTCGGCAGGCAGGCAGTAAACCATCTCCATCTTCGCGTTGCGGG
TCCGCACCGCGCCAAACTTGGTCAGCATGCGAGACACCTTGGACTGGTTGATGTTCTCGA
ATCCATCGTCTTGCAGCGCTTGCACAATTTCGCTTTGCGAGCTGAATTTCTCTTCTTTTA
ACAGCGCTTTGAACGCCTTAACCAGATCTTCTTGTTTCGTGGAGTGACGCATTCTGCACC
GTGTCCGGGAAAAGTGGAACATGCGACCATTATGCATTTGAATGAATTTTTATGCAATAT
GAGCGCGTATAAAACCGGATTGTTGGCCTGAGACATCGGACTTCATGTGCGGCAGGGCAT
TACTTTACCAGGGTGTCAAAAAATGTGCTCTCTATCACATAAAAGTAAAATAAATGTTAT
CAAAATGATGTTGTTTGGAGTCTGATGGTCGGTGTAATGTAACGCACCCGTTAATCAGTC
GTGGGCTTAAGCCGAGGCGCACCACAATTGCCTGTTACTTTAATTACCTTTCAGATATCA
GGCAGATTGTTAGTTTATTATTAATCACATAGTGCGTTATTGCGGCGAGCCTATTTAATC
GCTGCGGACCTATGTAGTGCCCCTCTGAAAACAGGTCTGACGCCTGGCTTCTCCCACGAG
CATAAACGTTTTTAATTAAACGCATCCACGGTAATTTTACTTAACATAATAAGGAGTTTA
GGATGAAAGTTGCAGTTCTCGGAGCCGCAGGTGGTATTGGTCAAGCCCTTGCCCTTCTCC
TCAAAACCCAGCTTCCTTCAGGTTCAGAGCTCTCTCTTTATGATATCGCCCCCGTTACGC
CGGGTGTGGCTGTCGATCTGAGCCATATTCCCACCGATGTGAAAATTAAAGGTTTCAGCG
GTGAAGATGCTACTCCTGCTCTGGAAGGCGCGGATATTGTGCTGATGTCTGCCGGGGTGG
CCCGCAAGCCGGGGATGGATCGTTCCGATCTGTTTAACGTGAACGCAGGGATTGTGCGTA
ACCTGGTTTCACAGATTGCCCGTACTTGCCCTAAAGCTTGCATCGGCGTTATCACCAACC
CGGTCAATACCACGGTGGCGATTGCCGCTGAAGTGCTGAAGCAGGCCGGTGTGTATGACA
AAGACAAGCTGTTTGGCGTCACCACGCTGGACATTATCCGTTCCAATACGTTTGTTGCCG
AACTGAAAGGCAAACAGCCGCAAGCTATTAACGTGCCGGTTATCGGCGGCCATTCCGGCG
TCACCATCCTGCAGTTGCTGTCCCAGATTCCGGGCGTGAGCTTCACCGAACAGGAAACGG
CCGATCTGACCAAACGTATTCAGAATGCAGGCACTGAGGTTGTGGAAGCGAAAGCCGGCG
GCGGATCAGCAACCCTGTCCATGGGGCAGGCAGCCGCACGCTTTGGTCTGTCTCTGGTTC
GTGCTATGCAGGGTGAAAGCGGCGTGGTCGAATGCGCTTACGTGGAAGGTGATGGCAAAC
ACGCCCGTTTCTTTGCTCAACCGCTGTTACTGGGCAAAAATGGTGTTGCCGAGCGTAAAG
ACATCGGTACGTTGAGTGCGTTTGAACAGCAGGCTCTGGTTAGCATGCTGGATACCCTGA
AACAGGATATCGCGCTGGGCGAAGAGTTCGTTAACAAGAAATAATCACCCTCGGGTGACA
AATATCGTTGATAAGGCCGGAGTATTTTCTCCGGCCTTTCTTTTTCCGGAAGCATTATTC
GGATTGGGGATCAGACTGCGGACGGATCAGTTTTTTGCGGTCGAGTAGTTCTTGTGTTTC
AGGATCATAATAGCGGCTGGGCCATATTTCTGATGGATGAATACCCAGCGCGTCGGCTAT
TAACCATTCGCCCTTCGGCCATGGGCGAGATAAAGCATTGGCCAGCGTGGAAGAGCTCAA
CCCGGCAGCTCGTGATACGGCGGCGAGCGTTGTCCCTTTCTTTCTCAGTGCCGCAATAAT
ATCGGCGGGATGCCAGTCATTTTTCCTTGAATTCATAATCCTTCCCTTATTGCTATTAAG
ACGACAGCGTATTAATGGTATAACTAACGGCTCATGGTGAATGGTTTCGCTAACCAAAAG
CCATTATTTGGAAATAATATAGCACCAATTTCCTTAATATTTCCAAATTAATTTCCAAAT
GGATCTGAATAGGTAACGAGTATCACTATCGGGATGAAAAGGACATGAAAAAAGAGTGGT
TTGCGACCAGCGAATTGGTTGGTATTGGCGGACTCCCTAAATCACGGCAAGGATTGAATA
AGCGAGCCCGAGAAGATGGTTGGGAAAAGCGTCGCCGTAAAGGTGTACAAGGACGTGGGG
TGGAATATTCTATCCATAGCTTGCCTCAGTCTGTTCAGCAAACACTGCTGATGCAGGAAA
CGTCAGGTGAATATTCGGCAAAGCCGTCAGATATGCTGTCAGTCTGGATCCAGATTTACC
ATCAGTTATCCGTCCCGGAACGGGAAAAACTGATTGCGTATATCATGCGCGAAGGCGTGT
CTTCCACGTTGAAACAGCTGGGCCTTGCCAATACGGCAAGCGCGACTTTGATAAAAGATT
TTTCTGATTAAGTGACTCAGCCATTCCCGATTTTCTATATTGCGGAATGGCTTTCTCCCC
TCTTTCTCTTCACCTGATTTCTTTCTGTGGAACTTTCCTGCTCGTCATTAATGCTACCTT
TAACACCATTTCATTAGTGGTTTGAATAAAATTAGTCTATTATATGGAAACGTAATTGCT
GTTTTAGTCATCTGGTTGCGTATTCGTATCAGGAACGAAATGAAAGGGAGAATGATGATG
GAAAAGGCATGGTTTACCACCAATGAATTGTTAGGCGTCGAAGGGTTGCCGAGATCTCGC
CAGGGGCTCAAACAAAGCGCCAAGGAGCATGGTTGGGAGAAACGGCGTCGCAAAGGTATT
CAGGGTAAAGGCGTCGAATACGCGATCTGGAGCTTGCCGGAGGAGGTGAAAACCAGCCTC
ATGCAGGAAACTCCGCCCAACTACGCCTACGCCGGGAAATCGGCGACGGTTCAGGAGTCC
ACCTGGATACAGATTTACCACCAGCTTTCCGTGGAAGAGCGTACCCGATTGATTGGGCAT
ATTCTGCGCGAAGGGGCGATGGGAATGCTGGCCCGTCTGGAAAACGGGCCGCAGGAATAC
AACAATAAGCGAGAATGACTCAGAAGTCGCGTTGTACTGCGAGATGAGCCAGGCCTTCAA
GCGCGGTGCGAAAATCACTGGCAGGCAGGCATTGAATAGCGGTAATGGCCTTGTCGGCTT
CTTCTTCGGCTCTCTGTCGGGTGTAAGCCAGAGAGCCGCAGGATTGCATGGTCGCCAGCA
CGGGTTCCAGCAGATGGCGACCATTACCTTCTTCGATCGCCTGACGGATCATGGTGCGCT
GTTCTTCGTTACCGTGATGCATCGCATGCAGCAACGGTAAGGTCGGCTTGCCTTCATTCA
GGTCGTCGCCGGTATTTTTCCCCAGCGTTTTGCCGTCGGCGCTGTAATCGAGCAAATCGT
CAATCAGCTGAAAGGCGGTGCCGAGGTAACGGCCGTATTCCTGTAAGGCAAGTTCCAGCT
CGCTGCTGGCGCCCGACAAAATGGCGGATGCCTGTGCCGCTGCTTCGAATAGTCGTGCCG
TTTTGCTGTAAATCACCCGCATGTAACTGTCTTCGGTAATGTCCGGATCGTTGCAGTTCA
TGAGCTGGAGCACTTCACCTTCCGCGATGACGTTAACGGCGTCGGACATCACCGACATCA
CACGCAGCGAGGCCAGACTGGTCATCATCTGAAAGGCGCGGGTATAGATGAAGTCTCCCA
CCAGCACACTGGCAGCATTGCCGAACGCGGCATTTGCCGTGGCTTTTCCCCGACGCATGT
CGGATTCGTCGACCACATCGTCGTGAAGCAGAGTGGCGGTGTGGATAAATTCAATCAGCG
CGGCAACGGTAATGTGTTTGTCACCCTGGTAGTTCAGCGCCCTGGCGGTTAATACCGCAA
TCATAGGCCGGATACGCTTGCCGCCACCGCTGATGATGTAATTTCCTAACTGATTGATCA
GGACAACGTCGGAGTTGAGCTGATCCAGTATGGTCTGGTTGACGGCGGCCATATCCTGTG
CGCTTAACGCTGTGATTTGCTCTAAGTTCATTGTTTCTGCCAGCTGATTGCTTCTGTTTC
TGCCGTGAAAATGCTGATGGTGTCGGCACTGAAAAAGGGAACGTTAGGCCTGATTGTACT
TGAAAAACGGCGCAGATAAACGGCAGTTCATGGGTTGTATCCTTTTTCTTCACATTGATT
GATTCTGCACTTGTCATCAGTGGGTTTTTTGCGTAGAATTCGCGCCCTATTGTGAATATT
TATAGCGCGCTTCGCATCATTTAAAGAAGCACGCGGAAAGCGGAGTTTTATATGTACGCG
GTTTTCCAAAGTGGTGGTAAACAACACCGAGTAAGCGAAGGCCAGACCGTTCGCTTGGAA
AAGCTGGACATCGCAACCGGTGAAGCTGTTGAGTTTGACCAGGTTCTGATGGTTGCCAAT
GGTGAAGATGTCAAAATCGGCGTTCCTTTCGTCGAAGGCGGCAAAATCAAGGCTGAAGTC
GTTGCTCACGGTCGTGGCGAGAAAGTTAAAATCGTTAAGTTTCGTCGCCGTAAACACTAC
CGTAAGCAGGCTGGCCACCGTCAGTGGTTCACTGACGTGAAAATCACCGGCATCAACGCT
TAAGTTTTAGGAGAGCGATTAATGGCACACAAAAAAGCTGGCGGTTCTACTCGTAACGGC
CGCGACTCAGAAAGCAAACGTCTTGGCGTGAAACGCTTCGGCGGTGAATCAGTTTTGGCT
GGCAGCATCATCGTTCGTCAGCGTGGCACCAAGTTCCATGCTGGCAGCAACGTAGGCTGC
GGTAAAGACCACACCCTGTTTGCGCTGTCTGACGGTAAAGTCAAATTCGAAGTTAAAGGC
CCGAACAGCCGTAAATATATCAGCATCGTCGCTGAGTAATTTTTCGGTATCAGGTTGAAT
CATAAAGCCCTGCAACTTGTTGCAGGGCTTTTTACATTTACGCCGCACAATAAAAAAATC
GGTAAAAAGAACAGGTAATGTGATGAAACAGAATGCTGCCATCGGTTTTTGTCTGGCGCT
GACCACCGCCATATGCTGGGGAGCGCTGCCAATCGCGATGAAACAGGTTCTGGTAACGAT
GGAGCCTTATACCATCGTCTGGTACCGTTTTTTGATCGCATCTGTTGGGCTGGGGATTTT
CCTGTACAGCAAAGGCGCATTGCCGACGTCGAAGGCATTTGATCATCAGCGCTGGTGGAT
TCTGCTGCTGATCGCCACTGGCGGGTTGCTGGGTAATTTCGTGCTGTTCAGTTCATCTTT
GCAATATCTTAGCCCTACGGCGTCACAGGTGATCGGACAATTGTCGACGGTGGGGTTGAT
GGTTGCCAGCGTTGTGATTCTCAAGGAAAAGATGCGCCTGAACCAAATCATCGGCGCCGG
GGTACTGATTTGCGGATTATTGATGTTTTTCAACAATAGCCTGATGGAGCTTTTTACCCG
ACTGACGGATTACACCTTCGGGATATTGCTGGGAGTGGCTGCCTCCACGGTATGGGTGGC
CTATGGCGTGGCGCAAAAGGTGTTACTACGCCGTCTGACTTCGCAACAGCTGCTTTTTCT
GCTGTATACGCTCTGTGTACTGTTTATTACCCCGCTGGCAAAACCGGGGGTGATTTTCCA
ATTGACCAACTGGCAACTGGCTTGCCTGCTGTTTTGCGGCGCGAATACACTGGTGGGATA
CGGGGCGCTGGCTGAGGCCATGGTGCGCTGGCAGGCCGCGCAGGTGAGTACCATTATTAC
TCTGACGCCGTTGTTTACGCTGTTTTTTTCGGATTTATTGTCATTGGCCTGGCCTTCGGT
ATTTGCTGCGCCGGCACTCAATCTGCTGGGGTATATCGGCGCCTTTGTCGTGGTAACAGG
CGCGATGTTCTCTGCGATTGGACATCGTCTGATCGCATTAAAACGCGACAAACGCCCGAT
GGTTTGATTAGGTAGGCGGATACTTTGAACAAGGGGTGGCGAAGCGAATCAGGGCTGATT
ATTTTTAATACAGGTGAAATCCTTTCGCCAAGCAGGTACAATCAGCGCCCTTTTATCGGA
ACGGTTCTGATGCGTCGGTTTTTCAGTGGCAGGTGACATACTGCGGTTATCTGTCATCAA
CCCAATTC
>NODE_6_length_6842_cov_2.308861
CGATGCACTTGCCTTTAAGGGGAGAAAGTTCTGATTGACTCAGAATTCTGTTTCCTGCTT
ATAGGCTACAGCATGGTTTGTTGACGCAGGCCGATGGAATAACCTGCGCGTTGCTGGTCT
GTCCCGTCTGTCTTGAGAAGATTTACGGGCAGACTCTTTTTGTATTCCGGATGTGAATTT
ATCGTTAATGTTCGAAAACGAGAAATATCGAAATCAAAATGTGTGTGATGCGTCAAGAAA
ATGCGCGCATTCGCGTAATTAGCGACAAAATGCCCATTTGCCCGGCGGACGGGTGTTAAC
AGGGGTGTTAAATGCATTAACATTAGCGTTGTTTAATAATGATCCGGGTGATTTTCAGTC
TGTGCTGATAGCGTATGAGCGAAAAAGCAGGCAGAGTCGCTGTTTTACCGGCGGTGTGCT
GGACACGCTTGATCCGGCTACATACAATTTGGCTGGCGTTTACGTCAGGCGCGCGAGCGC
CAGGGTGTGGAGGCTGCGAGGCATCTGTTTACGAGATGCTGTCCGTGGAACACCCGTTCG
TGATACATCTGCGTTAACCGGCTTATGCCGTGCGATCAAAAGGGGTTAGAAGTTATGTCA
TTTGAAGTGTTTGAGAAGCTGGAAGCGAAAGTTCAGCAGGCGATTGACACGATCACGCTG
TTGCAGATGGAAATCGAAGAGCTGAAAGAGAACAACAATACGTTGTCGCAGGAAGTGGAG
AGTATGGCGGGCAACCGTGATGCGCTGATGCGCGAGAACGAGCAGTTAAAGCAGGAACAG
CTGGTATGGCAAGAGCGCCTGCGTGCGCTGCTGGGTAAAATGGAAGACGTTCAGTAATCG
CCAAAGTCAGACCGACTGGATTATACACAGGGCGTCCGTTGACGCCCTTGGGTGTTAGCC
TGTTATTCCAGATCGAGCGGGTCTTCGGACAGAATGATGCCGGTATTATCGGCATACAGA
TGGTCGCCGGAGAAGAAGGTTACGCCGCCGAAATTCACCCGAATATCGGTTTCGCCGATG
CCTTCACTGGCCGCCCCCGCCGGGGTTGCCGCCATCGCCTGGATGCCAATGTCCAGTTCC
GACAGGTCGTCGACCTGTCGCACCGCGCCGTACACCACGATGCCTTCCCATTCGTTCTGC
GTAGCCAGCCGCGCCAGTTCAGCGTCAATCAGCGCCCGGCGAACGGAGCCGCCGCCGTCG
ATCAGCAGCACGCGTCCACTGCCGTTTTCTTCCAGCACGTCGAACAGCAGGCCATTATCC
TCAAAGCATTTCACCGTGATGATTTTGCCGCCGAATGAACTACGCCCGCCAAAGTTGGAA
AAAAGAGGCTCAACCACATTGACCTCTTCATGATAGATATCACACAGTTCGGAAGTATCG
TATTTCATAGGAGTCATGTCTGTTGCCGCTGGAAGTGTGAGACTGAGTATATCCCTTTCT
GTTTGTTGTTGGCAAAATCATCAACCGCGGCTTTGACCCGCATCAGTAATCGGTAGTGAT
TTTGCCAGCCAGGACAAACTGTTACTCAGCCTCGCGGGCAGTCTTTTAGCTCAGCAGCAC
GCCCACCGCGAACAGCAGATTGGTGAGCAACGCGCCCTTCACGGTTTTTTCCAGCATCGG
ACGCATGCTAAACGCGGTGGTTTCCCGCATCACGTAGCGCCCCTGCTTCACCAACAACGG
CAGCGCCAGAATAAACAGCCAGCCTGCCAGCGTATGCAGGTAGAGCATGGCGAACAGCGC
CAGACAAACCGGCGCCGTCATCAGCAACACCATGTGGTAGCGTCGGGCTTTGTGAGCGCC
GAGTCGCACCGCCAGTGTGTTCTTGCCGTTTTCCCGATCGCTGTCGATATCGCGCAGGTT
GTTGATGTTGAGCACCGCGACGGCCAGCAGGCCGCAGGCGGTCGCAGGCAAAATCACGCT
GCTGTCGAAGTGGCCGGTTTGCAGGTAGTACGACCCCGCGACGCTCAGCCAGCCGAAAAA
GATCAGCACCGAGATATCGCCAAGCCCGATATAGCCATACGGTCTATTGCCGACGGTATA
GGTAATGGCGGCCAGAATCGCCAACAGGCCGAGCGCCAGAAACACCACGATGTCCACCGG
CTTTTCGCAGGCCAGCGCCACCAGCGCGCTGCCGGAAATCGCCGTTAGCGCTACGATGAT
CAGCAGAGCCTTGCGGAGCTCCGGCAGGCTGATGGCGCCGGTCTGGATACCGCGTAGCGG
GCCGATGCGGTCTTCCTTGTCGCTGCCTTTCACGGCATCGCCATAGTCGTTAGCCAGATT
GGAGAGGATTTGCAACAGGCCGGCGGTAATCAGCGTCAGCAGCGCTACGCCGGGTTTGAA
GTTGCTGTGCCAGCAGGCGATGACGGTGCCGGTCACGATGGAGGCAAAAGCCAGCGGCAG
CGTCTTGGGACGCAGGCTGTCCAGCCAGGCTTGGGTTTTGCTGCTATGTGTCAATTGGGT
CATGGTGTTAATGGGCCATGGTATCAGCCAGATTGTGGCGCGTTCAGTTCTGGGAAAATA
AAGCCTGGTGACGGTGATAAAAACAACAGTGGGAGGCATTGGCCTCCCACTGGTCAGTCA
TCAGTGCGATCCGTGAACACGGATTATAAGATAAATCGGCTCAGATCTTCATCTGCTACC
AACTCATCAAGGTGACTGCGTACGTAATCTGCATCGATCGTCACGGTTTGGCCGTTCATT
TCGCTGGCTCCGTAGGAAACGTCTTCGATCAATCGTTCCAGCACCGTGTGCAGACGACGG
GCTCCGATGTTCTCCGTGCGCTCGTTGACCTGCCAGGCGGCCTCCGCGATACGGCGGATG
CCGTCCGGCTGGAACGTGATGCTGACGCCTTCGGTTTCCATCAGCGCCTGATACTGACGG
GTCAGCGACGCGCTGGGTTCGGTCAGAATGCGTTCGAAGTCTTCGGTGGTCAGCGCCTGC
AATTCCACGCGAATCGGCAGGCGACCCTGCAGCTCGGGGATCAGGTCCGACGGGCTGGCG
ACCTGAAACGCGCCGGAGGCGATAAACAGGATATGGTCGGTTTTCACCATGCCGTGTTTG
GTGGACACGGTACAGCCTTCCACCAGAGGCAACAGGTCGCGCTGTACCCCTTCGCGGGAC
ACGTCCGGGCCTGAGGTATCGCCGCGTTTGCAGATCTTGTCGATTTCATCGATGAAAACG
ATGCCGTGCTGCTCCACTGCTTCGATCGCCTGCTGCTTAAGCTCTTCCGGGTTGACCAGT
TTGGCGGCTTCTTCCTCCACCAGCAGCTTGAAGGCTTCGCGAATCTTGATTTTGCGGTTT
TTCTGTTTCTGACCCGCCAGATTCTGGAACATTGACTGCAACTGATTGGTCATCTCTTCC
ATGCCCGGAGGGGCCATGATTTCGACGCCCACGGGGGCTGCGGCCAGCTCGATTTCGATC
TCTTTATCATCGAGCGACCCTTCGCGCAGTTTCTTGCGAAACGCCTGACGGGCGGCAGAC
GGTTCGTGGTTCTCTTCCGGCTGACCCCAGTTGTTCTTGGCCGGCGGAATCAGCACGTCC
AGAATGCGTTCTTCGGCCAGTTCTTCGGCGCGGTGGCGGTTTTTCTCCATCGACTGCTGG
CGCACCATCTTGATGGCGGCGTCGGTCAGATCGCGGATAATCGAGTCCACTTCCTTGCCG
ACATAGCCCACTTCGGTAAATTTGGTCGCCTCCACCTTGATGAACGGGGCGTTGGCCAGC
TTGGCGAGACGGCGGGCGATTTCGGTTTTCCCCACCCCGGTCGGGCCGATCATCAGAATG
TTTTTCGGGGTGACTTCATGGCGTAGGCTCTCTTCCAGCTGCATGCGGCGCCAGCGGTTA
CGCAAGGCAATCGCCACGGCGCGCTTCGCTTTGTGCTGGCCGATGATATAGCTATCAAGC
TCGCTGACTATTTCGCGCGGGGTCATTTCAGACATAGTAGATCCTTACGCCTTGGAGGCT
AATTCTTCAATCGTGTGGAACTGGTTGGTGTAGATGCAGATATCACCCTCAATACCCAGT
GACTTTTCGCCAATCTCCCGGGCGCTTAATTCGGTATTTTCCAGCAGTGCGCGTGCGGCA
GCCTGCGCATAAGGGCCGCCGGAGCCGATAGCGATCAGATCGTTTTCCGGCTGAATCACC
TCGCCGTTGCCGGTGATGATCAGCGACGCGTTTTCGTCGGCGACCGCCAGCAACGCTTCC
AGCCGGCGCAGCATGCGATCGGTACGCCAGTCTTTGGCCAGTTCCACGGCGGCCTTCACC
AGATGCCCCTGATGCAGCTCCAGCTTGCGTTCGAACAGTTCAAACAGGGTAAACGCATCA
GCGGTGCCGCCGGCAAATCCGGCGATAACCCGGTCGTTGTAAAGACGACGTACTTTGCGC
ACGTTGCCTTTCATTACGGTATTGCCCAGGGTGGCCTGCCCGTCTCCGCCAATCACGACC
TGACCGTTGCGGCGTACGCTTACAATTGTTGTCACGAGTTTATCCCCGTTACTGAGAAAA
AGGCCCCCGCGCGGACGCGGGGCATATTGACGATAAACATGGGGGAAGGGCGGGGGGTTT
TCAACCCCCGCTGGCTAACGGGATGCAGTTGGATTGCCCCATGCCTTTGAGTTTTTGTGC
CATTTTATCGGCCACGGTACGGCTGTTGTACGGCCCGAGCATAATCCGATGCCAGCCGCC
GCTGCTGGCGATACGGCTTTCGACGCCGGCAAACGCCAGCTCTGCCCTTACCGACTCGGC
AGGCTCCGACGTCTTGAACGAACCGCACTGCACCATCCAGCGTTGCTCTTTCTCTGGTTT
GGCGTTCTCCGTCTTACTGTCGGTTTTGGCGATGTCTTTGGTTGCCGTTTCCGTTTTGGC
TGCCTCTTTGCGGGGCTCTGCCTGCACCGGTTTCTGCGCCGTCTGCGCAGGTGGCGTCAC
CGCCTGCGTCGTATGATGCTGGCTGGCCGCCGGAACGGTGGTCGTGGTACGCGGTGCCGG
CGGTGGCGTCACTGTACTGGTGTTGGGCACGATCGGCACGACCGTCTGCGGCCTGGGCGC
CGACGAGGTACGGGCCGGCATCTGGCTTTGATCGTTGTAGGGCACTTCCGTCAGCGTGGT
TGGCTGGCGTTTCATGTCCGACTGCATCTGCTCCAGTAGTTGCCGTTGTTCGTTGGTAAG
CTGGCCCGTCGACTGGATTTCTCCGCCCGCCGAGGGTTCGGTCGGCGACGCGACGCCAAT
CTGCCGGTTTTCCAGTTCCTTGATATAACGCCAGCGTTCTGCCGGCTTGGGCGGCAGCCC
GTTGCCTTTGGTCCCCGGATGCGGCAGGACCGGCGATTCGTCCGGCTTATTGTGGGCGAT
AAAATAGAGTCCGCCGGCAAACGTGACTAGCACGGCAACGGCCAGCGCTATCATCGTTTT
GGATGCGCCCGAGGACCCTGCTCGTTTTCGGCTTGATGTTTTTTTCCGGCGCGTTCCAGA
ACGCCCCCGGCTGACATAGTCTCGTTGTGCCACAATCGTTTCGTTGCGAAAAAAATAAGT
AACAGGTCGCCATGTTACTGAACCCTAAAATGTTTGACCAGCACCTGAATTCTTAAAGCC
TGTAACACGCAGGGGTGGCGCGGCGGTGCTGTCGCGGATAATCAGTTGGCTGGATATCAG
CCGCGACCCCCGCTGGACCTTGTGTTGCTGCAATTGAGCCAGCAGCAATAGCATGGCCTC
GCGGCCAATATCGTAGCGCGGCTGGGAAACGGTGGTTAGCGCCGGAAAGCAGTGGCTGGC
CTGCGCGATATCATCGAATCCGACCAGCGATAGATCACGCGGCACGTCCAGCCCCATTTT
GCGCGCCTGCGTCAGCGCGCCCAGCGCCATGACGTCGCAGTGGAAGAAAACGGCGGTGGG
CGGCGTGGGATGCGACATCAACCGCATCAGGCCGCGGGAGCCGGTGTCGTAACTGAAATC
GCCGCGTACGATGTACTGGTTGTCGATCACCAGCCCGCAGCGGCGTAATGCCTGAATATA
GCCCTGTAGCCGGTATTCGCTGATCGGAATCTGTTCTGGACCGGCGATACAGGCGATGCG
CCGGTGCCCCAGTTGATTAAGATAACTGACGGCCTCGAATGCCGCGGTCAGGTTATCAAT
ATGCACGGTGGGCATATCCAGTTCAGGGGCGAACTCATTTGCCATCACCATCGGGGGCAG
ATGACGCCGTTCATCTTTGCCGGCATCAAACGGTAACTGCGAGCCCAGCAGCAGAATGCC
GTCGATCTGCCGGGTGGTGATCAGGTCCAGAAAGGTCTTTTCCGTTTTACGCTGGTGGGC
GCAATCGCCAATCAGCACCAGATAGCCGCGTTCCGCCGCCGTTTCCTCAATGCCGCGCAG
CATTTCGGTGAAAAAGGGATCGCAGATATTGGGGACGAGCGCCAGAATCGTTCTTGACTC
ATGTCGCTTCAGATTACGGGCAAGATTTTGTGCAGAGTATCCCACCGCCAGCGCGGCCTG
CTCCACCTTTTGGCGGGTGGTGGCCGACACCTTCTCTGGATTGGTCAAGGCGCGGGACAC
CGTCGCGGTGGACACGCCAGCCTGGTCGGCAACGTCTTTCATCGTTGCGGGTGGGATGAA
TTTTTTCTGCTCCAACGCATTTCCTCCTTGCGTCAGCGTTTACTGGCGCTGTAGTCATGG
GGGCCGCCATCAAAGGCTAACCACCGTTTTACAGGATGTCTGGTTCCGCCATACGCCGTC
ATGAAACGCGGGTACGACCTGGCAGTGCTGTCGTGAAGTATCGTACGGTTCGGGGCTTCT
GCCCAGACTTGCACCATGCGGGCGGGGACAGTATCGGGTATCCCTATGCACAGGTATAGC
AC
>NODE_7_length_6723_cov_2.653578
GCCCGCTACGCCGAACAGCCCGAGCAGTTGGTTCGCCAGCCCGGCGCGGGAATCGAACAC
CCATGACCACACCACGGAAACCGCCACCGTCGGGGTAATCCACGGAGAGAAGATCATCGC
CTGATAACAGCGCTGCCCGCGACACTGGCGGTGCAACAACAGCGCAAATCCCAGCCCCAG
CACCACCACCGGGACTACCACCGCGATGGCGAACGTCAGCGTGTTCACCAGCGCGCCGGC
AAAATCGTCGCTCTGCAGCAAATCGCGATAATTATCCACACCGACGATATGATAGTCCGG
CGAAATATAATCCCAGTCGGTAAGGCTGATATAGAGGCTGCAAAAAAACGGAATCACCCA
AAATAGCACTAACGGGATCAACAACGGGGCAATAAACCCGATGCCAATAAATCCTGAGCC
ACCAAACCCACCGCGGTTAAATAGCGTCGGTATTTTATTGGCCTTCATGACGTCTCCGTA
AATCACACCCCGGTTAATCCGCAAAGCCTAAAAGCGCTCTGTGACAACTGGCCGGCAAAA
AGAAGACAGTTTTATGATTCAGACTTTTCTTTTTTCATTTCACTGTGTTCAGAATGAAAG
TGATACCGCTCACATCATTGCACGGCTCAAAAAGATATTTTCTCTTCAACAAACTTGCTT
ACAGATTGAAAAAAATCCCACGATTCTTACATAGAAAAACTATTCTTCCCGCTACCGCCA
TCGCTTAGCCTTGGCGGTAGCCAAAAGGCATGTACCCGAGGATCAATTATGTTATTCACA
CGCAAGACCGTCGCCGGGCTGTTGCTGTCGGCGTTACCCTGGCTGGGCGCGCAGGCGGAA
ACTGCCCCGTCAAACTGGGCGCTGGAAAAAGTGATAGAGGTAAGTCGCCACGGCGTACGT
CCGCCGACCGAAGGCAACGTCAAAACCATTCAGGAAGGCACCGGACGCGACTGGCCGACC
TGGCTGACCCATTACGGCGAACTGACCGGTCACGGTTATGCGGCAGCGGTACTAAAAGGA
CAGTACGAAGGGCAGTACCTGCGCCAGCACGGACTGCTGACCCACCATTGCCCGGCGTCC
GACGACGTATTTGTCTGGGCCAGCCCGCTGCAACGCACGCAGGAAACCGCCATGGCGTTG
ATGGATGGCGTATTTCCCGGCTGCGGCGTTGTAATTCGCGGCCCGGAGAGTGAAGACAAC
GACCCGCTATTTCATGCCGAAACCGCCGGCGTACCGGTGGATCAGGAACAGGTGAAGGCC
GATCTGCAAAACGAGATGCAGGGCAAAAGCGCCGGACAGATTCAGGCGGAGTGGCAACCG
GCGATCGATCGCCTGAAACAGGCGCTCTGCCTGCCGGATAAACCCTGCCCGGCGTTCAGC
GCCAAATGGGAAGTAAAAGAGAGCAAAAAAGGGAATATCTCGCTGCAAGGTCCGGAGGCG
CTGGCCAACATGGCGGAAACCATCCGGCTGGCCTACAGCAATAACAACCCGCTCGGTCAG
GTGGCGTTCGGCAACGCCAGAACAGCCGCCGCGGTGGGCTCGCTGATGTCGCTGCTGACC
GCCAACTACGATTTCACCAACGACCTGCCCTACGTGGCGCGGCGCGGCGGTTCGGTACTG
ATGAATCAGATAGCCCTGGCGCTTAACCCGGAACATCAGGCGGACGCCCCACCCGACGCC
AAATGGCTGCTGTACGTGGCGCACGATACCAACATCGCCAAACTGCGCGCCATGCTGGGC
TTCACCTGGCAGATGGGCGACTACCCTCGCGGTAATATTCCGCCCGCAGGCAGCCTGATC
TTCGAACGCTGGCGCAACCCGCAGGGCCAACGCTTCGTGCGCATCTACTTCCAGGCGCAG
TCGCTGGACCAGATTCGCGGGCTGACCGCGCTGGATAACGACCATCCGCCGCTGCGCAGC
GAATTCTCGATGGACGGCTGCCAGAAAACCGACGTCGGCACCCTGTGCCCGTACAACGCG
GTGATGAAACGCCTCAACGGCTCGGTCGATCGCACCGCGCTGCTGCCGGTGCGCTACACG
CTGTAATTACCCGTCATACCAGGGTATACATTGCCGTCACGGGCGGGGTTCCGCCCGTGA
TTACCGACGACTGGCCGCCACCAGCGCCAGCAGCGTCACGCCGCCGGCAAACAGCGTTAC
CGGCATCCAGCCGCCCGCCTGCCAGGCCGCCATCGCACCGCTGGAACCCAGCGCCCCGCC
GAGGAACATCCCGCCCATGAACAGCGTATTGATGCGGCCGCGCGCCGTCGGCTGCAAGCC
GTAAATCACATGCTGGTGAGCGATCAACGCGCTCTGCACCCCAAGATCCAGCAGTATCAC
CCCGACAATCAGGCCCGCTACCGCGCCCCACAGGCCGAACACACCCCACGCCAGCAACGT
CAGCAAGGCACCCAGCAGAATCACCGGTCGGCTACCGATGCGATCCGCCAGGCGTCCAGC
CACCGGCGCGGCGTTAATGCCCGCCACGCCAATCACGCCGAACAGACCGGCCGCCGCCGC
CCCCAGAGGATGGCTGCCGCTGGCGAGGTACAACGCCAAAATGCTCCAGAATGCGCTAAA
CGACGCGAACAGCGCGCCCTGAATCCAGGTGGCGCGACGCAGTGCCGGTTCCGCGCGCCA
CAGCGTCAGCAGCGAACGCATCAGTGAACGCCAGGACAGCGCCGATGACGGCGGCAACGC
AGGCAGCATGCGCCCCATCAGCGCCGCGCCCGCCAACGCCAGCGGCACGCTCAGCCAGAA
CATGGCGCGCCAGCCGGCGGCGTCCGCCACCAGTCCGGCCAACGTCCGGCTGAGCAGAAT
GCCGCTCAGCAGCCCACTCATCACGGTGCCGACCACCGCGCCGCGCTGACCTTCGCCCGC
CACCGTCGCCGCTACCGGCACAATTTGCTGCGCTACCGTCGCGCCGACGCCAATCAATAC
CGACGCCGCCAGCAGCACCGGGGCCGACGGTGCCAGCGCCGCCAGCACCGAGGCCAGCGC
CAGCAACAAAAATTGCCAGACGATCAGTCGCCGCCGCTCGAACTTGTCGCCCAGCGGCAC
CAGCATCAGCAACCCCAGCGCATAGCCGAGCTGGGTGGAGGTGGGGATCATGGATGTCGC
GCCGCTGCCGGGAAAGCTGGCGGTCATCAGGCCGAGCATCGGCTGGTTGTAATAGATATT
GGCGACCGCCACACCGCTGGCGGCCGCCATGGCAAAAATCAGCGGTTTACCGTCCGTACG
CTGTCATCGCTGTAAGATAACGTGCTCATGGTCATTCTCCGTGGTTGCCTGTCTGAAGGT
GGTGTTCCCCTCCGGCCGGAAGCACCATCACACGGCACGACGTGGGGGACAGGGTCAGCA
TAGGCCAGGCGACTTCACCGCAGAAGAGCGCTATCAGCCATAATATTTATTCCAGAATGG
AATGGATGAAAGGAGCGTCAGGCAGGCACAGGCAGATGGCAGAGCACAAACTCGGTAAAC
GCCCGGGCGCGGGCCGACGTTAACCGGCCGCCGGGGTAAACCGCCCACAGATCCATCACG
CCGATATGCCAGTCGGTCAGCGCCGTCGTCACCGCGCCGCTCGTCAACTCCGGCGCAAAC
ATCCACGCCGACGCCACCGTCAGGCCATTGCCCGCCATCACCGCTTCCCGTACCCCTTCC
GCCGCGCTGGTGCGGATGCGTCCCGACAGCGTGACCAGACACTGCCGGTCATCCCGACGA
AACAACCAGTTGCCCGGCGCATCGGCCTGCAGGTAGATCACGGCGTCATGGTTTTCCAGC
GCCTCGGGCGAAGCCGGTGTGCCGCGGGCGGCGAAATACGCCGGCGTGGCCAGCAACCGC
ATCGGCGCCGAGCCGATCTTCCGGGCGGTCAACCTGGAGTCTTTCATCTCACCCAGCCGC
AACGCCACATCAATGCCTTCGGCGATCAGATCCACCGGGCGGTCATCCAGAATGATGTCC
ACCTTCCGTTGCGGATGCTGCCACATAAACACATGCAAACGAGGCAGCACATGCAGTCGG
GCGAAGGTCACCGGCGCCGATACCCGCAAATAACCGCTCAGCTCGCCGTTGCCGCCGCGC
ACCCCGTCCTGCGCCTCGTGCAACTGTTGCAACGCCGGGGCAACCTGCTCGTAAAACCGC
TGCCCGGCTTCGGTGGGCGTCAACCCGCGGGTGGAGCGCAGCAACAGTTTGACCGCCAGC
TGTTGTTCAAGCTGCATGATGGCTTTAGAGATAGCCGGCTGCCCGATGCCCAGACGGCGC
GACGCAGCGGAAAAGGAGCCGCACTCATAAACACAGATAAACGTTTCCAGCGTTGCCAGA
CGATCCATTTTCTCCTCCGGTAATTCACCACCCAATACACGCCGGTCGGGCTACTCCGCC
ATTTCCGGGCCGTCTGCCCGGCCGGAAGCGCATTGGCCGCCAGAAACAGCAGCCCCAGCA
GAAAGACCCGCCCACATCCAGCGTGTCGGAAACCCAGCCCAGCGGCACCTGCAACAACGC
ATCGCCGATAAACAGCACCGTCACCAGCAGCACCGGATTCCGGCGCCGAACCCGACGCCG
ATGCATACCATCGCCACAGGCTGATGGCTATAAATTTCATTATTTATCAAAAAATTAAAC
TAACACACCGATATTAAGATTATTTTTTAACCGTCTTAAGTCTCTCTTAATGCTCCCCCG
TTAGCATGACACCATCGCACCCAGAGGCGACCCCGACGGTCAACGCACCATTCAGGAGTA
AGACATGAGTTTTTACCAGCAACTGCAATCCGCAACATCAACATCGCAACAACTGATGAT
GTCCGCTCCGGTCATTGACGCCTGCCGTCAGGGAACCATCACCGGGGACATGTACATCGC
CTTTCTGACGCAGGCCTACCACCACGTCAGTTATACCGTACCGCTGCTGATGGCGGCGAG
CGGCCGTCTCCCCCGGCATCAGGCGTGGGTGCGTGAAGCCATTGAGGAGTACATTAACGC
CGAGTACGACCACAAGGCCTCGATTCTCCACACGATTCGCGCCTGCGGCGGCGAAACGGA
AACCCTGAGCCAGAACGCCTCCGCTCAGTGGATTGAACTGATGGCGGCGTACCTTTATGA
CCAGATCCAGCGTGACAACCCGATGAGCATCTTCGGCCTGATACACGTACTGGAAGGTAT
CCAAGCCAACATCGCGTCCGAGATGGTCAGGCAGATAGAAGCGGAGCAGGGCCTGCCTGT
CAGCGCCATCAGCGGCCTGCAGGCGCAGGCTCTGGCGGATAAGACATGCCCGAACGTCTT
CGCCGCCCTGATGGACAACATCAGCGATGACGCCGATCAGACCGCGATTATTCATGCCGC
TCACGTGGTTTATCAGCTGTACGGCGATATGCTGCGCAGCCTCACGGAGCACTAATGTCA
TGAAGCTAAAAAATAAACGTATCCTTCTGACGGGCGCCAGCAGCAGTACCGGCCAAGAAC
TGGCGTTGTCGCTGGCCGCCAGAGGCGCCAGGCTGTATCTGGTCGGTCGCAATGAAAAGG
CGCTGCTGGCGTTACAGAATCGGTTACCCGACGCCGGTCATCATAATATTTTGCTGGCGG
ATCTCTATGACGAACAGGATCGCGACGCGCTGGCGGAGTGTTTCCCGGAAAACGCCAGGC
TGGACGTGCTGATTAACAACACAGACACATCGACCTTCGGCCTGTTTGAAGAACAGAGCC
ACGACGTCATCCGTCGGCAGCTCGCCCTTAATACCGAAGTACCCATGCTGCTGACTCACT
CCTTGCTCGACTGCATCAGCACGCCCGGTATCATCATGAATATCGGCTCCACCCTGGACG
GGATCGGCTATCCGGGATACAGCGCCTATTGCGCCAGCAAATTTGCCTTACGCGGATTCA
GCGAAGCGCTGCATCGCGAATTGTCATCTAAAGGGATTAAAGTACTGCATCTGGCTCCCA
GAGCCATCGATACCGGCCGTAACGCCCCGAAGACCCATGCTCTGACCCAAGCGCTGGGCT
ACCACAGCGACAACCCAGCCTGGGTGGCGGATCAGGTGGTCAACGCGCTGGAGCAGGAAA
CCGTGCGTCGTTGGCTGGGTTGGCCGGAAAAACTCTTCGTGCGGCTTAATGCGCTGGTGC
CTGCCGTGGTGGATAATGCCATCCGTCGTCAGCTTGCCGCTATCCAGCATTATGCAAAGA
CGCAGAAAAAATAGGGAAATCACGCATGGCTCTTCGAGCACACATGACTATCCGCTTACA
TATGACTATCCGCTCGCATATGACTACCCGCTCGCATATGACTATCCGCTCACACATGAT
TCTCCGATCGACGCTGTTATTGCTCAGCGGGCTGCTGACGGTCAACATGGGTCATGCCAG
CGATATGTCGATGGATATCCACCGGCAATGGTCAGTCTGCCAGTACAAGACGCTGGCATC
CCGTAAAGAGGAGTGTTTCGCCGCCTTGAGCCAGCAGGCGCAGGAGCAGGCGGAAAGCCA
CCCTGCCCGCGCGGATTATCTGATCTGGTCGGCAATGGTGGACAGCAGCTGGGCTGGCGT
CAAAGACGGCATGGAAGCGCTCAATCTTGCCGGACAGGCCAAGAGTACGCTGGAAAAGGC
CATCGCCCTTGATCCGCATGCGCTAAACGGCGCGGCTTACACCCTGTCCCCTCTCCCCCA
CTCACGCTCCCCACCAACCCCCTTGTGTATCTCTCTATACACCCCACCTCCACAATCACA
CCA
>NODE_8_length_6541_cov_2.698316
ACTACAGGCGGCAGGCAAAAACCCGTTCACGCTGGACTCCGACGAGCCGGAAGCCGATTT
CCAGGACTTCCTGATGGGCGAAGTTCGCTACCGCGCACTGCAACGCCAGTACCCGGAGCT
GGCAAGCCAACTGTTCGCCAAAACCGAGCAGGACGCCAGGGCGCGTTTCGAGCACTATAA
ACGTCTGGCGGAAGGGTAACTCCGCCAGACATTGCTAAAGCTAAAGATTGGCAAGGATCG
CCGGTTTATCCGGCGCCTGCGTTGCAGGCGCCATCTGAAAACGGAGCGGAACGCCCGATC
ATTCGGCGAATGTAGCGGAGCAAGCCGTTAACTCCACAACCGTGACATACTGCCGCTCAG
GCAATACTCTAAAATAACCACGTGCGGTTTTACCTTTGACAAGCTGCGGACTCAGTGTCT
CTTTTAAGACAAAATCCATACTCTGGTTAACAAAATCAATCTTGAATATTGAAATCGCTT
CAAAACCAAAATAGTGACCAACATTCCCGTAAGCCGCCTTAAAAAAACTTTCTTTGAGGG
AAAAGAATAAGGTAAAACATGCCTGAAACCGCGCAGAGTCAGCCGAAATCAACGCAATTT
CATGCTCATCAAGCGTTTGTGCCAGTACATTGCTAATTACCTCATGGCTGATTTCATCTT
CAACATCAATGCCGACACCGATTTTCCCCGTAGCATCGCCGACCAATGCCACTGCCCGGT
TATGACAATGGCTGATCGAGCCGATCATCCCCTCTGGCCAGAGCGGCTCACCACGCTCGC
CCCGACCGATATGCCGCACATGAATCCCCCATTTTTTTAATGCCTGTGCGGCACAGAAAC
GACCCGCTAAATACTCAGCGCGCCTTTTGACCACGGCGCGGTCCAAATACCCGGCTTTAT
CTATCTGATATAAATGGAACAAGCTATCGTGATAGTGTTCTCTGGCAAAAATACAATGAT
AAAGTTCAAAGTCGGTCTCAAACCAATCACCGGACCGATTTTCCTGAAAAAACATCGTTC
AAATCCTTTTGGCCGCCATCCCGCCTCATCACACAGAATATTCGCCTTATACCGGTTTTA
GCTCATCCAGTTCGAAATAGCCGTTATAACCTTTCAGATAGATCGCCGCACGGTGCTGAA
ACAGCAAAACAGCTTCTGTCCGGGTCTCCACTTCCGTATTCAAAATACTGGAGCGAACCT
TTTGCCCGATCTGGAACCGGCTGTTCCATTGAGCAACCTTCTGGGCCGCCGCTAGCGTTC
TGTTATGCATCGACCCGTCGGTAGATTCAGCAGCATTCGCTCCATCGGCGTCACGTTGTA
AGCGAATGGCCTGTAGTTCGGCTTCTGTCGTCTCTGCTTTTATTTTCTCGACCAGACTAC
GCACCACTTCACTATGACCCAATTCCGTAAATTCAACCGTTCCCAGGCTCATTAGATACT
GGATACTTTCGGCCCAGCGAACCGGGCTGGCAATTTGTTGAGCCAGACAGCTAAACAGCG
TTTCATCCTGATATGGCCGGGCCGTGGTATTGGCAATCACCGGGATTTTCAACGCCGAGA
ACTGAAAGTTTTGCAGGTATTTTTCAAATTTCTCCATTGAGCCGCGCATTAGCCTGGAGT
GAAAAGCACCACTGGTATTTAAGGGAACATATCTGATGTTGCTATGTTCGAAGTCATCTG
CGGCATTCATGATATCGTTACGGGGACCCGAAATCACAATTTGCGATGGCGTATTAAAGT
TAGCTAAATCAATATGATCTAGCCTTTTGGTTTTCAATAATTCCCGCACCTGAGCTTCAC
TCGCTCCCAGTACCGCCGCCATACCACCGCCGTCGGCCTGCCCCATCAATTCACCGCGTT
TTTTCACCAGCTTCAGACCAGTGGCAAAATCAAAACATTCTGCGGCCAGCAATGCGTTAA
ATTCGCCTAAGCTATGGCCTAAAACAAAATCCGGACGGGTGCCGGTTTCTTTCAGTTTCC
TGAAATAAGACAGCGCATTGACAACATAAATTGCCGGTTGGGTATATTGTGTCCGGTTCA
GATTTCCGTCAGGATCATCAAGACAGAGTGTCTCAATGGAATAACCCAGAATCTCGTTGG
CAATGCGGGTCAAATCAGCAAACTGACCGAACAACCCCTCTCCCATGCCTCGTTGCTGGG
AGCCTTGTCCCGGAAACATATAAACTCGAATTGACATGACTGCTCACTCCTTTGAATTGA
TTCTATTAGGTATTTCTGCTTAACAGCCTGTTCAACAGCACGTCCTCACGCCTTCAACTG
CGACAACAGAGATTCAAGAGATTTCATCCCGTCACTGAACTGGTTCAATACATAGCCATG
CCGGCAATCAATCCCTTTCGAATACTTCAGAAAGTTGGACAAACTGCCTGTAGCCGATAC
ATCAATAAAAAAGTGGTCCTGCATTGCCGTAAACGTCGAGCGGGCAAGGGCAGAAAAGTC
AATTTTGTCTCTGACAATCTGCCATAAATACGCGCGAGCATCGGCTGGTTGTAACGAGCC
GACGGACCGCCCCAATACAGACGAATACACGGGAATGGCAGGAGTAAAGACCGGTGTCTT
ATGCAGCAATTCCTGATATGCAGGTTTGATAGCATCAATCGCTTCCGAATGGAAGCCGTA
GCGAACCGGCAGTGCGATCGACAGAATGCCTTTATCAGCCAGCTTCTGTTTAACGCCTGT
TATGGCGGCGTGATCCCCGGAAATGAAGAAATTATTGTCGAAATTCACGCCGGCCAGCGT
ACAACGGGAAAAAACATCAGCGCAGCTATAGAAAATTTCCGGTGAGGCCAGTACCACGAC
CAAACCACCTTCAGGAGCAGACTGAACCAGCAAACGAGCCTGCTCAACAACCAACCGAAG
CGCATCATCCAGCCGAAGCATAACAGCGACAACGGCAGCAATGTACTCACCCAAACTATG
GCCGACAACGGCAGTGGGCTGGATGCCACGGGCAATCAACATCTGAGTCAGGCTGTATCC
CAAACAAAAGAGTGCCGGATGGGTATAGCGAATATCATCAAACTCAGTCCCGTAATCGCT
TTCACCATAGAGTTTTTCCAGCAGATTCACGCCACTGAGCATATGCACTTTGTGACACAG
GCTGTCCATCGTCTGCCGGAAATGCCCATCACAATGGTAAAAAACCCGTCCCATCTGATA
GTACTGACTCCCCTGACCTGCATACATGAAAACACACTTATTCGGCGTTGCCGGTGTCGG
TCCGATTGACTGATTCTGCATCGGATTGTCTTCCTGAATCGTGGTGGACACCGGAGAGAC
TAAAGGCGTAGAGCGCGCGTCGCCGATCGGCATCGGATCGTCGACAATACGCTGATGGAG
TTTGGTCAACACCTCTCCGGGGCCGACTTCCATGAAATCATCATAGCCTTGAGCCAGCAG
CCAGGAGATCGATTCATACCAACGAACCGGATGGGAAATTTGCCGGGTCAACAGTGTCTG
ATACCCCGTGGAGGGATAAGCCCTGGCCGTTACATTCGATATAACGGGAACAGACAAGGG
ATGAAAAGTAAATTCAGCCAGGAAATCGGCAAATTCCCTCTCAATATCCACCATGCAGCG
GGAATGGAACGCCGCACTGACATTCAATTGGACAAAGCGTGCGCCGGCATCGAGAAAACG
CTGTTCCAGCTCCGGCGCCAGCACTTCGTCATAATTCCCCGAGATAATGCACTGCTGGCG
GGAGTTGATATTGGCTATATCCACATGCTGAAAGCCGCTATCGGCCAAAATACGCTCAAT
CTCATCCAGATTAATTTCCAGCAATGCGGCCATTGCCCCCTTCGGAGCCTGGCTCATCAA
CTGACCGCGTTTTTGTACCAGCCGAAGCCCGGTAATAAAGTCAAAAGCGCCGGCGGCAAA
CAGCGCGTTGTACTCCCCCAGGCTGTGTCCGGCCAGAAAATCCGGCGCCGCCGCTCCACG
GGCCTTACGTTCCAGATAGGTCAGCGCATTCACGGTATACAATGCCGGTTGGGTATACTG
AGTGTGGTTTAGAACCCGCTGAGGATCTTTCACACAAAGGTTGGCAATGTCATACCCGAG
AACCTGATTTGCCTGAGCAACCAGCTCTGGATAGTGATCGAATAGGTCATAACCCATCGT
ACGATATTGCGACCCCTGCCCTGGAAAGGTATAGACTGTCTTCATAAATTTCCCCGCTGT
ACTATTCTGTTATCTCTTCTGTCATCTCTGCCAGCAGCTCACCGTTGTCCGCCATCTGCG
CGCTGCAGGGCGGATACGTCTGCTCAGAGTGTCACTAAGAAGATAAAGAGTGGCTTTCTA
TCAAACTGATTTGTCGTGACAACATCAATGCGGCTTCCTGCATCAACATTTCCCCGATTT
CATTGACATGACGAGCACGCCAGCTTTCATAAGCAGAGCCTTTCACCCACTGATTGAAAG
CGCCCAGAGCCGGCCCGCAATGCACCTGATAATCGACTTTGTTTTCCCGATCGCCAGCCA
GCGCCAGTCGCGAGCACTAGGCAAAATACCAGCGAAATACCGCTGCCATTTTACGTTAGG
GATGCTCTTCTATTTTCGCCAACACCTGAGGACGGCTCGCCTGATAGTATTGCCTGACGT
CTTGCCAGACATCGGATAGCGGACGTTTAAAGTACTTGTCTTCGAGCTGCTTTTTAACGA
CCTGCGGTATCGCTTCCAGCGAAGCATATTGTTGATAGAGCTGATAAAGTTTATTAGCCC
GTGATGGGAAAAACACACCGCGCCGGAGCACCTGAACTTTGGCGCCCTGTTCAAACATAT
CTCCGGCCGGAGCATAATCGGTATCCTGAATATTGATACTTTGCAGTAAATCCTTCACCT
CATCGCTGGTAGCCGCCTCCACCGAGCACTGATTCACGGAACCGGTGACAATAAAATCAG
CACCAAGCATAAAAGCAGCCATCACCGCTTCCGGCGTACCAATACCACCTGCGGCGCCGA
TCCTGACTGGTTTTTGGTATCGCTGGCGGGCCGAAACATCCCGGCAAAGCCGGGAAATGG
CCGGGAACAGTACATAAGCATTACCCTGATCGGTGTGGCCTGCCGAATCAGACTCGACAC
AGACATCCTGAGCCATTGGCACCAAAGGAGCCAGCTCAGCCTCCTGCCCGGTAATCAACC
CTTGCTGATATAACCGGGCAACCAGCTCAGGCGGCGCCGGGTGGGCAAAAACCTCAGCAA
CTTCGGGGCGTGACACTTTCGCCATCAGCGTATTGGGAATAATAATGCGCTGATCTTCCC
CCCGATGAACACCACACAACCGGTAACGCACTAACGCTGGGGTAATCGCAATATAGGCAG
CCGCTTCAATAAAACGAATGCCGTGGGTCAGAAACAGCTCGACCCGCTGCATTTCCTTTT
CAGGGAAATCATAATCTGCCAGCAGATTCATGCCGAAAGACTCCCCGCTCAAATCAGATT
GAATCCCTAAAATCGCGTCTTCCAGAACACGAAGACTCAAGCCTCCTGAACCGAAAAAGC
TCATCATTCCGGCCCGCGCCATCGCCACAACCAGCTTACGGGACGCAATCCCCTGATACA
TCGCACCGCTGACATAGGCATATTTACTCCCATAATCCTGACGAAACGCCGGACTTCCCC
ACTGTTCCGCCTGAACACTCTGCTCTTGTCTGCGGTCTACCCCCTGAGGGGGTAGACCTT
CACGGCGTTCAGCCGGCCTCGTTTGTTCAACATGTGTCATCATCGCGCTCTCCCCCATTT
AGTCTGTTCAGAAAGCGTCGCCTTTCATATCAAAGGGGGGATAAGCAGTAAACTCTGTCG
TCGAAGGGTACTTACTGAAAGTCATCACCTAACGACCATTTGTCAAAACGGTATTGCTGC
CACGTAATTCAAACTCATAACTCACGTGACTTTGCCCTTCGCCCCAGAGTTTGCTGTGAG
TTCTGGTATTAAACGTCGTTCGCAGACGGTCTGGAGATATCACCGCCATCTCATTCGACT
CATAATTAATAATGATCTCTCTCGGTTTATTGAAATCACTGGTCACCAGAATGTTATAGC
TCCCGTAATACATCTGGTTCAGCGGTGTCGCCGTTTCACCGCTATGGTTACCGGCCAGAG
GAATTCCATTACTATCAAGTACCGAAATGTAGAAACCGCCGTCACGGGCAATCCAGCCTT
CGGAGGGTAAGATAGTCCCGGCCAGCGAATACAGCCGATAATGGCCATCCGGGTTGCCGG
TATATGTTTTCAGCTCAATACGTTTTTGAGCCAAGAGCGCCTCAACATCAATACCGAATT
CGCGATTAAAATAAGCAATCGCCTCTTCTCTTTTTTGTGCTAATTCACTCTCATTCAGCC
CCATAATATGTGTGTAGATTTATTCTCTTCTGCATAACGTTCCCTCACACTAGGATATGC
CGTGGACAGGTACTGCTTTCGCCGTATTTAGCGCGCCGGTCCCCATAAATACTCGTACAT
GCTTAACTCCCATAGGCTTAGGGCTGTCTCTCACACCCAGTTGACGCTGCCGCCGCACCA
C
>NODE_9_length_6283_cov_2.283463
ACCCTCGGTGGTCGATACTCTAGCGATAACAGTGGCACGCGCGGGCGCGACGGGTCGGGC
GGCCCTGCGAGACGGGGGTGAGAGACGGGGGTGGTCGCTACGTGAAAGAGCATGCGCAGT
GGGCGCCGGTGGCGCAGTTTGTTCAGGCGTTCCGGCACGCTTTGCAGCAGCGTCCGGAAT
TGTCCAACGAGGAGTTTGAAACCACGCGGAAAATTCGCGCCGTGCTGGAAAAAGAAGGTA
TCCGCATTCTGGACCTGCCGCTGAAAACCGGTCTGGTGGCGGAAGTGGGCGGCCTACAGG
ACGGCCCGCTGGTTGTGGTGCGTTCCGACATCGACGCCCTGCCGATTGAAGAAGAGTCCG
GCGTCGAGTTCAGTTCGAAGAATGCCGGCGTGATGCACGCCTGCGGGCATGATTTTCATT
CTTCGGCGGCGCTGGGGGCGGCGATTCTGCTTAAACGTATTGAGCCGGAACTTAAAGGAA
CAGTGCGTATTCTGTTTCAGGCGGCCGAAGTAACCGGGCTGGGCGCGCCGGAAGTGATCG
CCGCCGGCGCGCTGGACGGCGCGACCGCCATTTTTGGCATTCATACCGACCCTACGCTGC
CGGTTGGTGTGATTGGCGGTAAAGACGGCGCGCTGACCGCCGGGGTGGACCGTTTCGAAA
TCAAGATTGCCGCTAAAGGCTGCCACGCCGCCAAGCCGCACGAAGGCAATGATCCGATCA
TTATTCTGGGGCAGCTGATTTCCTCAGTGCAGACCATTATTAGCCGTACCGTGTCGTCTG
ATAATAATGCGGTGGTGTCGATCACCCAGGTGCACAGCGGCAGTACCTGGAACGTGATTC
CGGACACCGCCTATGTGGAAGGAACGGTGCGTACTTTCAGTCAGGCGGTGCGCGACCTGA
TTGAACAGCGTTTTCGCCAGATTGTGGCCGGTATCGCCAGCGCCTTTGGCGCGGAAATCG
AATTTATCTGGCACGCCGGACCGCCATCGGTGGTGAACACGCCGCGCTGGGTGGACTTCG
CGCTGCAGGTTGCGGATGACGAAGGGTTTGAGGCGCGTCGCGTCGAAGCCAGCCCCATCG
GCGAAGACTTTGCGTTCTATCAACAGAAGCTGCCGGGCACCTTTATGATGGTGGGTTCTG
GCGGACCGTACGCGCTGCATCACCCCAAATTTCGGGTGGATGATAGTGCGCTGTTCCCCA
CCGCGCACTATCTGTATCAGTTGGCGAAGCAGAGCCTGGAACAGCTGTCGCAGACCGCCT
GATCACCAACTAGCACCCTATTAATGTCATGACAACAGCCACGGTTATCCGTGGCTGTTT
TGTTTGAATCATCAGCTAAAAGCGACCTGTGGCTTTTCGGCGACAGTTAGGGTGTCTTCA
TGTCTCCAAAGAGAGACATATAACCAATTGAATTATAAAGAATATCATCAGTGATGCTGG
TGGCGTCTCTGATTAGCGACAGTATTGGTGAGGAATGCCCGATTTTTCAGCAGGTTAGTT
ATGCCGGAATCAAATATGCTTGATATTTAATTCCTTATTTATCAATACATAATATTTTTT
TATTTGGTTTTCTTTGAAGTTGGCATTATTCATGCTTTGTTAAAGGTGTAGATGCTCATT
CCACCTTCTATGCTTGCTTCGGCTTCATAAACCTGGGAATGACGCAGAGCCATTTACGGT
GCCTACGTCCGATTATTGATGAAGCGCTGCTTCATCGCTGTTGGACGTAACGTTGAGTGG
GGCACCTTAAAGTTGTCTTTCAGACCTGATTTTTATTGCACGCTTGTCGCTGGTCGGCAA
GCGTTTTTTTTCGCCATTATTCAGCTAAATCATGGTGTTATCTTGGAGTAGGAGACCGGC
GCTGACACGCGCCGGTCTGGGCCGGTCAGGCCTCGTGAGGCGGCTGCAACGTCAATAGCA
AACCGTCACGCCGCATGCGGGCGGCGTCTTCGGGGCGCTTTAGCCGGTCAAAGGCGTCGG
CGCACCAGGCGTAGTCATAGGCGTCCGGTCGTAGCGACAGTGCGGTGGAGAATGCATCGC
TGGCCTGTTGCCATTCGCCATGCTTCGCCAGCAACTGCCCCAGCGTACTGTGCAACAGCG
CGTCATCGTTGTGCTGTTTCAGACGCTGGCGCAACAGTTTTTCCAGCGGTTCCGGCTGGC
CGGCATTGAGCCGGGGGATCAGCTGTACCAGCCGGTAGTCAAACTGCTGTTTCAGCCCGT
CGACAATGATGTCCTGTGCGGTGATGTGGTCATCACACACAATCAGCCGTTCGGCCATGG
CCACCTGCATTGACAGCGCCTGACGGACTTTACGCGGCTGATTTCTCCACCACTGTTTCA
ACCCTTCGCTGCCGCCTTCCGCCATCGCCTGATCCATCAAACCGATGGTGGCGCGCTGTT
GTAATTCATCCAGATGGGATTCGTCATGCAGCCGGGTTTTACGCATGGCGGGCAGGATAT
CCAGCAAGGCGCTGTAGGCGTGGGTACGCAGGAACGCCTGTTCTGCCAGACGCAAGACTT
CCGGGTGGCGCGGCGCCACTTCCAGCAAACGGTCTACGCCGTGGCGAGCGGCGTGGTCTT
CGTTACGGGCCAGTTGAATGCGCACGCGGGTGATATCCACCGGCAGCTGATTCGTGTCGG
CGATTTCCGCTGCCCGCTCCAGATATTGCCGGGTACGGAACTCGTCGCCGCGCTGCTGGG
CGGCTTCTGCCGCCAGCAGGTAGTTCACCACCGGCTGTTCTGCGTGATCGGCATTGCGGG
TCAGCAGTTTTTCCACCTGCAGATAGTCGCCTTCGGTCAGTTTCAACAGCGCCGCTTTGG
TCTGTTGACGCGCCCGGGTGCGTTTGCGGCCGATGAACCAGCCGCGGGTGCGGGCGCCGG
TGCGGAACACTCGCCGTAGCAGCCATTCCACCGCCAGAAACGCCAGCAGAAACAGCACCA
GCATGATAACCAGCCCGGTGACGCTGGTTTCAATGTTGTAATTGTCGGTCTGGATCAGCA
CGTAACCCTGATGGCCGGCCAACATTGGCCCCACCACGATGCCGGCGATCAGCACCACAA
ACAGCAGAAATACCTTCAGCATGTTCAGCCCTCCTGTGGTTTGGCGGACGGCTGCGCCAG
CAGGTTGCGGACCCGGGTTTGCATCAGTTTGTCCAGCAGCGGCTGGCTTTGCAGTTCATT
CGGTACATCCATCGCCACCGACTGCTGGCTCAGCGCGTCCAACTGGTCCAGAAACGCTTT
GGTGGTCGGATCGCTTTCGTCAAAGTAGGCGCGTACCCAGGTCGCCGCCGTTTCCAGCGA
TTGCCGGTAAGTTTCGTTCTGATGGCGCGGCACCGCCTGTGCGGCGACCAGCAGGCGCGA
ACGGATGTTTTCGCGCAAATACACATCCTGATTCGGTGCCAGCAGCGGTTCGGCGCTGTC
GTCGCGGCGACGAATGGTGATGAAGTCCGACAGGAAATTGTGCCAGCTCTTGCTCAGGTT
CTGCCGCCATTCGCTCAAGGAAGCCGACAGCGTCGAGTCGCTTTCTTCCATCGGCGCTTC
GTCGGTGTCGGTATCGGCCAGCCGAAGGTTGTCCACTTGATCCGCCAACTGATTCACTTT
AAGGATGATGCCGTCGAAATCGATCTGACTAACGCCTGCCAGCGTGCCGATATCGTGGGT
GATGGCCCGGCGTACGTCGATCAGGCTGGGGTCGTTCATGTCCGCCAGGCTGGCGTCGGC
GCTTTTGAGCAAGGCACCGGCGGTGGTGACGTCTTTATCGCTCCACAATTTGCGTCCGGC
CTGTTTTACCAGAAAATCAGCCTGCGCCAGCAGCCAGGTTTTGGAATCACTGTTGGCGAG
CGTGGCCAGTTTTTCCTGCATTTCACCGGCCTGCCGGGTCAGGGTTGTCAACCGTTGCTC
ATCGGCGCTCAGGGCTTTGGCCTGCTGATCCAGCGTCTGTTGCCACTGCTGTTGCGCCTG
TGATTGCTGTTTTTGCAGCGCAGTGAGCTGATCCTGCAATTGGGTCAGTACGGTACTCTG
ACGCGTCATCTGCTGGTGAGCGTAATAGTAGACGCCACCGCTCAGCGCCAGTGAAACCAC
AATAGCGATGGCGCCCAGCACAAGACCGTGGCGTGGCGCACCGGAGGCGGACGGCGATTT
TTGCGGCGGTGTAGGTTCGGCCCGTTCGACCACCTCTTCGGGGGACGTTGAGGAGGTAAT
GTGTTCCGTCATATGAGTACATCCTATGATCAGGGTAATGGTAATTGTCCGGGTTACTAT
CTGGTTAATTGTGTAACGGTATCAGTTGTGTAACGGCATCAGTTGCGTAACGACATTCGC
TGCGTCACTGCAGCGCCCGCATCAACGCATCGTTATCCGCATTATCGGCGATCCGAATAT
CACGCCAGCCCAGTTCGCGGGCCATGTCGGCCAGACGCTCGCTGACGACGACGACCCGGC
AACCCAGTAGCCAGGCAGTTCGATAATAATCAGGCACTAAAGTATAGAACTGTTGCAGCA
TTTCTCCGCTGGTGATCACCAGCGTATCGATGCCGAGGTGTTGCCAGCGCTGGCATTGTT
CCGCACCGTCGTAAACCACCGGATTGCGTTGATAGCATTCGCAGTAACGTACCTGCGCGC
CGCGCTGCTGCAACGTATCGCCCAGCAGTTCTCGGCCGCCGTTGCCACGCAATAGCAGCG
CCTGTTTGCCTGCTACCTGCTGTAACGCCGGCGACTGCAATAACGTTTCGCTGGTCGCGC
GCTCCGGCGGGTAGTGCACCAGCAAACCGCTGACGGTATGCAGCGCCAGCCCGGTGGAGC
GCCCCACCGCAAAATAGGTGAGCGCTTTGGGCCAACCGGTTCCGGCGCGTGATAGCGCCG
GGTCAGCGTATTCCACAACCTGTTGCGACAGGGCGAATACCAGATCGCCGGGGCGCAGCG
CTTGCAGCATGGCGGGCAGTTGCGGTAATTCGCTGCCCGGGAAAAATTCGATTAATGGAC
TGTGGTAGGCCTGCAGGCCAGCCATTCTAAGACGGGCTACCAACTGCTCACCCGCAGGGG
AGGGACGGGTAACCAGAATCGTCATGACGAGGCTTCTCCATAAACGGATTGCAGAATGTC
GCGTGCGCCGCGTTCAAGCAGTTCGTCCGCCAGGGCGATGCCAAGTTGCTCTGCATCCTG
ACGCAGACCACGGCGCTCCGCGTAAATAATGCGGCTGCCGTCCGGCGCGCCCACCAGCGC
CCGCAGCCACAGCGTATCGCCGTCCTGCAGTTCGGCGTAGCTGCCGATAGGAACCTGGCA
ACCGCCTTCCAGCCGGGTGTTCATGGCGCGCTCGGCCAGCACGCGCGTCGCGGTATCATC
GTGGTTAAGCGGCGCCAGCAACGCACGGGTTCGGGCGTCGTCCAGCCGACACTCCACGCC
GACGGCGCCCTGACCGACCGCCGGCAACGATTGCTCTGGACTGAGCGCAGTGCGGATGCG
GTCTTCCAGACCCAGGCGTTTCAGCCCGGCGACCGCCAGAATGATCGCGTCGTAGTCGCC
GTTATCCAGTTTGGACAGACGGGTGCCGACGTTGCCGCGCAGATCGCGGACCGTCAGGTC
CGGACGATGGGCGCGCAACTGGCACTGGCGGCGCAGGCTGGAGGTGCCGACGCAGGCGCC
GACAGGCAGATCATCCAGCGTGGCATAATGATTGGAGACAAAGGCGTCGCGCGGGTCGTC
ACGCTCGCAGATGGTGACCAACCCCAGACCCTCGGGAAATTCGATCGGCACATCCTTCAT
TGAATGCACCGCGATATCAGCACGGTTTTCCAGCAGCGCCAGTTCCAGTTCTTTGACAAA
CAACCCTTTGCCGCCCACTTTGGCCAGCGGCGTATCCAGCAGCACATCGCCGCGGGTGAC
CATCGGTACCAGTTCCACCCGCAAACCGGGGTGGCAGGCTTCCAGCCGTTGTTGAACAAA
ATGGGCCTGCCACAGCGCAAGCGGGCTCTGTCGGGTGGCAATTCTTAGAATAGTGTCTAC
CATGCTTGATACCGTTTTGATCCTTTCTTTCCATCGTACCATTGAAGGCGAGCCGGTGTC
AGTTGCCCGGCTGTCGTGATGAGGGATGGGAACGACAAAACCCCGGCGGCGAGTAGCGGG
GGCGGCAAAGGTGGCGGTAACATGTACCTGCCTCATAGACCCCCCTGACGCCCCCGACGT
ACATACTATTGGCTATATTGGTCATCGCCTGTGAACTAACGTACATGCATTCCGTCATTG
TGCCTTACTCACAGCAATTCGATAAACCACGCGTACACTCACA
>NODE_10_length_6014_cov_3.008663
TCGTTATTCTGTCAGCAAAGCGGTTGGTGGCAAAAGCGATGTCGCGGTAATGATAAACTT
TGCCCAGATAATCATGACTAAAGGCATCATTCAGGGTTTTTCCATGCCTTTTGTAATAGG
CGGCACTGGCCGCTCCAATCGAAATTCCAGCGTCATGTTGTGCGGGGAAGAGATAGAAGT
CTTTTAATTTAAGGTGGTTACGAACCTTAAAATTGACGACGGAATTTAACGCCACTCCGC
CGGTCATGACCAGAGGGGTATTATTCGTAATCTGGTAACGTTCGAGGCGGGAAAATATTC
CTTTTTCTAATACTGCCTGCACCGAAGCTGCCAGGTTAGCGTAATCCATGGGATTGGATT
TCTTTTCAGTGAACCGTTGCTTCCACGAATAGCCATACGATATGCCTGACGGTGTTTCAA
CAGCGATTTCATCAGCATACTCAGGTGTGCCGTACGGCGCTAATCCCATCAATTTACCGG
AGGCTTGCCAGGAATCAAATACGAACTGGCTCACGGAAGCATAGGCTTCTCCAAGGGAAA
CACTGCCATTTCTTATATTAAAAGACGGGCTGTATTCCCTGTTTACTAGCCGATAACCCT
GCTGATCAAAAGAATAATGCGACACGACATGCAACTGCGGCTTAATTCCGTTTAGACCTG
CATTCAGGTAGGCGGCAAATTCTTCGCCACTGCATAAAAGATCTTCCCGGCCCACGACGG
TTCCGCCCGAACCGTCAACGACCAGAACATTACCCTGGTTAAATTTTGAACCAGACCAGG
CAGCAAAAGCATGGCATAGATGGTGACTGGCAAAGACGGCTTTGGCAGAGAACGGATCAA
ACAGGGTAAAATCTGCGGCATGGATCGGCTGATTGAGGCCGATATACTCCGGTGTGGCCG
CCTGAATATTATATGCAAAGCAGTTCACATCATGGTAAGTAAGACCCGCGGCTGAAAGGC
AGTAATCCACCGCCAGGGTACTATCGAGAATATTCCGGCCATCATGTTTAATCCGCGTAA
GGCGTTCCAGTTGAATGCCATAACGAATTTTACCGTTGACCATAAGGCATGCTGACGCAT
CATGGCTGGCGGAAATGCCAACAATGACATCGTCATCAGGTTTAATTAGCGGGAGTGAAG
ACGTTATATTGGTGTCTATGGTCACCTGAGATGCGAGGGTGATCCGATCGAACAGCCCTT
CGGCTTGCAACCATATAGTCTGTTCACCGGTATGGCTTAGCCCCTCGGTAGAGATAAGTA
GCGTGCCATTTTCCCCGATGATTTTCTGACCATCGACTATTGCCGTCAATCGGGTTGTGC
GTGCGATGCTTCCCTGAAAACCAGCGACCAGACCGATTTTTAACCCGGTGTCTGTTGAGG
GCAACGTGAGTGTGGTTTCTATCTGCGTCGATCTCTCGACATTGAGATCCCAGCACTGTG
GCATGTGTGGTGAAAGCGGCTTATTTTAAAATAAGTACAATCCCTGATAAGCCTCACTCA
GGCAGATCATACCGGCGGGTAGCGCCAGACGATCGTGGGGATTGCCCGATTTGATAAGAA
AGTCGCGTAGGTTGGCTGCCAGCCCCGCAAGGTAAACAACGGCTGCAGACGTACCTTTTA
TGGAGTCAGGCTCACCAGCATTATTACGTGTTGGGTAGTCAAACTCTCTGACGATAAATT
CTATATTGCCATTACCTGCCGGCGTTTTTCCTGGAATGGTATTATTTGTTAATAATAGAG
CAATACCGATTGCTTCCGCCGAAGAGCCAGGGAAACGCTGGCGTCCCAAATCGTGACCTA
CTGATGCCAGTATGTAAGGTATGTCAGTTGCGTCGGAAAAGTTAGATAAAGCCGCATGCA
GCGAATGAGAGAATTCATTTTCAGCAGAAGAATACGCATGAGCTTCGATATGACAGTTTC
CAAATTGTTGGACAACACGTTTTCTCACGCTGTCATAGCCTTGGGAAAAGGCATCAAGGT
AGCTGGCGGAAACAACGCGGGAAAAGTCCTCTCCTGAGTAAGAAAAAAGATCGCTGGTCA
GTAAACCGGAAATTTTAACGGTATGTGGATTTACTCTCTCTCCATTTGATATTTCCGCCA
GCCGTACGATTTCGTTTTTTCTTGCACTATCAAATAGAAGGATATTGGTGTTGTTCGTGT
CCATACATCGCCTTATCAACCAGTATTATTATATTTTTTATTTTAAAGTCAGAATGAAGG
AGTGAAATTCATCCTTTGACAGGAGTTTTCTATATTTGCCAAATCTGTCACGATCACTTC
AGATGAAATACCTACCCCTAATTCATAGGTAACGGCTTTAAGGTTAGTGCATTGCGTAAC
GGCTTGCTCTAGCAAAGGAAAAACCTCAGCCACAATTTTTTCTGAGTGAGTGTCACGATA
TCGCCAATGATGTTTAGGATGAACACTACCGCCTGCAATATGAATTTCATTGACCGCTGA
GAGTGGCAGACTATTCAAGACATCTTCCGGTTTCAGGCCATAATAGATCGCATAAGAAAA
TACATGGCTGATATCCAACACCACACCGCATTGCGTCGCGTCAACCAGACGATGAAAAAA
CTCACCCAGCGTCATGTCGCCCGCGGCAATACTGAACGAGGGAATTTCGGCACAAAATGG
AATGCTGGAAACTTGCTGAATACGTTTCACACCCTCGATTGTCATTGCAAGGACTGACTC
GCAGAGCACCGGTGCTGCGAAATAGGGCAGATTATAAGGGCCAACATTCCAGATGCCGAT
ATCTTCCAGACACCATGCCGCTTGCAACGCATTACTGATGTTGCTTTGATTTTCCAGTAC
ATCAGGTCGTAATCCATCAATTCCCGCAGGTTCCATACCTGAAAAATGGTGTATGAGCGG
ATAGTCAATAAAGTTCTGACGAAATGCCTTGGCTACAGCGAGATCTGAAATAGCGACGAC
TGACAGATGGCTAATTCCATGTTGGGATAATTTCAATAGGTCACTTAATTTATGGCCATA
ACTGTGAGTATAATCAATCCCTAATCCTACATATGAGCTCATGCTGTCTCCTTAAGTGAA
ATCGCTACTTTCCCATTTTCATTGTGTAAGCGTAAACATGCCGATTTATTCTCGAATGCG
ACATCGGAGAGATGGCACGCTTTGTTCAATAATGATAATGAGAAATACCTGTCGAGAGTA
ATCTCTTCGGTTGTCGACTTTTCGTCAACATGGCTTATTTTCGATTTCCACGGTGAGTTT
TCAGAGCTTGTTGAAATGCCAGAGTAAATGCCGTCAATCAGAAATATGGTTTTCTCTTCT
TCAGTCAGGTTGGATTTTTCGACAACAAATAAGCAAAAACTTTCAATCAGTGTCCTGCTG
TTCCAGTTCCAGAAACTGTCTGACTCGCAATATGCTATTACCAGGGTAAGAAACTGCTCT
TTGCTAAAAAAACGTGGGGAAAAGTGCATGTCTGAATAAAGAACGGTACGCAAATTTCGC
TGTCTGGCTGAGCGTTCAACGATCAGTCTTTCGCTGTCCATGGTTCGGGCAAGGTACTGA
TACTCTGTCTCTGCATCCGTTATCCGATAGTTGTCGCTATATAGCATCGACACATAGGCT
TTCTGTAACTTTTTCGCGTCCAAGATTAACCTCCCGAAATAGCTACTTCAAATGTCAAAT
GATCACCATCGGTTAGGATTGGATTGCTATCAACTGACATCGTATTGTTAATAAAAAGGG
TAATGAAAGGCTTTAACTTGCAGCTTTCATTTTTTTCGACGGCTATTAATTTAAATGCCT
CAGGATGCATACTCCTGATTTCAAGTAAGATAGCGTCAAGGCTTTTAGCGTCTGTTATTA
TCTTACCAGCGCTTCTTATTGATTCTGGCAGCGATATCTCAATCATCGTTATACAGTTCC
ATTAATTATTATGGCATTGACATCCAGGACGTTTTTTAGTGGTTAGTAGCTGATGTTGAT
TGTTGAGCATGTCTATTTTTAATAGTTTCCCGTTTAAACAGTCGCCAATCCCAAGAATAA
TCTTTAGTACTTCGTTTGCCTGATATATTCCGAGCATTCCGGGGATCACGCCAACAACGC
CATTTTCTGTGCAGGATGGAGCCAATTCTGCTGGAGGGGCTTCCGGGTAGACACAACGAT
AACAAGGTGCCTGATTATTCGAACGTGTCATGACTTGCCCGGAAAAACGGAATACAGCCG
CGGAGACTACGGGTTTTCCCGCCGCGACAGCTGAATCATTAATAATGTACCGGGCTTTAA
AATTGTCGGTACAATCTACGATAACGTCGTATCCGTCTATTAATGCATCAATATTTTCTG
GCGTTACCCGCTCATCGATAGTATTAATCGTGATTTCAGAATTTAGTGCCCGTAATGTAT
GCAATGCAGAATCAACTTTTTTCTTTTTCAGCATTTTTTCGTTATGAATGACCTGCCGTT
GCAAATTGCTCAGATCAACAATGTCATGATCGACGATTGTAATTTCACCAACGCCGGCTG
CTGCGAGATACAGTAGACAGGATGAGCCGAGTCCTCCGGCACCGACAACCAGCACTTTCG
CTTGCATAATTTTTAACTGACCATCGGAACCGATGTCTTGTAGAGACAGGTGTCTTGCAT
AACGTTTTTTATCATTTTCGCTAAGGCTCAGAGGGTATTCAATTTGATTCCCCTGAGCTT
TCCATGCTTCAAATCCCCCCTGAAGGGAGTAGATATTCGAATAGTTAAGTAGCACTAAGT
TTAATGCAGCGTATCTGGAGCGTAAGCCACTTGCACAAAAGAGTACGATAGGTTTATCTA
ATTCTATTTTTCTTTTCTTTAGCTCTATTTCTAGAAAGCCACGCCCGATAGTCAGTGCTT
TGGGAATAGTACCGTCAAGATATTCATGGCTCTCTCTTACATCAATCAAAAGAAAATCGT
CGCTGTCTTTCAATTCATCTATCGAGATTGAGCGGATACTGTCAATTCCATCGACTATGT
TACTCATAAATAAATACCTTTCGATTACTGAAAAGTAAAGTATGGTTTTGATATCTTATT
TAAGGTGAGGCGATTAAGGAAGGGTGGCCGCATAGCGGCCACTTTTTCTTACTCTTGCCA
CTCTTTATTAGAAACCATGCAAGTGACATCCAGCAGAATTTCATTTTCAGCTTCAGTATT
TTCTGCATTCAGTTCAGCAACGGCCAACTCTAATTCTTGAGCCTTATCCATATGACTTTC
CTTATAGTTTCACATTGAATTTTTTGAATTACGCAGAACATGTTTATTCCGCGTAACAAA
TATTATTGGCTATAAATAATTGTGTCAATAATGTTAAAAAATGTATTGTGATTTGAGATA
AAACTCTGTTCACTTAGTTTCTGTATGGTTAATTAGGTGTTTCTGTCTTTTTTTGGCATA
AAACCAGAGATTAATCTTTTGTTTATCAGAAGTAGTTACCAATGAATTTAATTGATATTG
AAATGAAATTCCTTCATTAATTGGGTTATGGTTAAAAAATAACCATAATGGATTCCTTAA
TATAGATACTAAACTAAATGGTATGTAGATATTCGCTTGATATTAATTATGTTGGTTTTA
TTTGCGGTGTGGTCACGATGGTGTATTACATATTCAATATACGTTGACGGCTATCCGTAC
CCTTTTCCCTGATGCTCGCTGTTTTTTTATTAAATAATATTCTGATCTATCTACCTGGCT
TTTCATTATATTCGACAGCCTGGCGCTCATGTTACTGACTTGCTTCGTCGAGGTTTGACG
GCGTGTCGTTTGTTTTTTCCACGATTCATAATCACTAAGGTCTTCAGTTACCATCGTTAC
CGCCTGCGCGCTGAAGCCGCTTCATTGCTTATTACGGCCGTCCCGCACCGTAATCTGAAC
CGGATGCCTGATGAGACGGCATCCGGTTCGCTCATGATGTGTATAGCGGCTTAGGCGTGC
TGATGTCGCCAGGCGTCAATCACGGCTTTCGCCACATACAGGTCCTGAATCGCCAGACCG
GAGCTGTCGAAAAC
>NODE_11_length_5842_cov_1.874191
TGTATAACGGCGGTAAAGGTATAGAAATGAAAACATTGGTGTTGGTAGTCAGTGTGAATG
TGGAGAGGGTGTATGTATTGTGATGGTCATGGGGTCGGGCAGGGGTCGGAGAGGGAGAGG
CTGGGCAGACACGTGGGCTCGGAGAGGTGTATAAGGGACAGGCGTCATGTTCATGGAGCA
GACCTGAAAGCCGCGGTGACGGGTCACGCGCAACACGCGCTCCAGGACTTCAGGACGATA
ACGGGCCTGAATGGAAAGCTGATGATGTGTCATGGGAAAATCTCCTGCCATTATTCTGTT
TTATCCAGCATCGTTTCATTACCGGCACCCGGCGGCACCAGCGGCCAGACATTCTCATTC
TCGTCGATGGAAACATGCAGCAGGTACGGACCTTTGCTGTTCAGCAGCGCATCCAGGGCG
GAATCAATCTGGTCTTTATGGGTGATTTGCTGGCCGGGAATGCCGAAGGCGCTGGCCAGC
ATCAGGAAATCGGGGTTATCGGAGAGGTTGGTTTCACTGTAGCGTTCGTCGAAAAACAGT
TGTTGCCATTGTCGAACCATGCCCAGTCGCTGGTTGTCCAGCAACACGATTTTCAGCGGC
AGACGTTTTCGCTTGATGGTGCCGAGCTCCTGCACATTCATCATGAAAGAGCCGTCACCG
GAAATACAGATTACGGTATCGTCAGGGCGCGCCACCTGAGCGCCGACCGCCGCCGGCACG
CCAAATCCCATGGTGCCAAGCCCACTTGAGGTGATGAAATTTTCCGGGCGGGTGAAGTGC
ATATGCTGGGCCGCCCACATCTGGTGCTGCCCGACATCGGTGGTGATCACCGTCTCGGCC
GGCATGCGGTCCGCCAGTGTGCGGAGCAGCGCCGGGGCATAAATGGCCTCGCCCGGATGG
TCATAACGCAACTCGTATTCGGCCTTCATCATCGCCGCCTGCTGACGCCAGTCAGCGATG
TCCAGCGGTTGTTGCAGCGCCGGCAGCAACTGATTCAGATCACCGCACAGCGCTACATGC
GCCTGCCGCAATTTATTCAGCTCCGCCGGGTCGATATCCATGTGGATCACACTGGCATGC
GGCGCAAACGCGCTCAGTTTGCCGGTCACGCGGTCATCAAAGCGCGCACCGACGGCAATC
AGCAAGTCGCACTCCTGCACCAGCAGGTTGGCGGCGCGGGTGCCATGCATGCCGATCATA
CCGAGATAATACGGGTAGTCCTTCTCCACCGCGCCCAACCCTTTCAGGGTCGCCACGGCG
GGAATCCGGGCCGTTTCGATAAATGAGCGCAGCGCCGGAACCGCCTGCGCCATTCCTACG
CCACCCCCTACATACAGCGCCGGTTTTTTCGCCCGCGCCAGCATCGCCCGCGCTTCTGCA
ACCTGTTGCGCCGAGAACGGCATCACGTCATCTACCGGCATGAAACACGGAGAGAAATCC
CCCTCCGCCAGTTGAATATCCTTGGGAATATCAATCAGCACCGGGCCGGGACGCCCGCTG
CGGGCCACGGCGAAGGCTTCGGCCATGATCTCCGGCAACGACGCGATGGAGTCAACCAGA
AAACTGTGTTTGGTGCAGGCCAGCGATAAGCCGAGTACATCGATCTCCTGAAAGGCGTCG
GTCCCGATCAGGGCTGAGCCAACCTGCCCGGTAATCGCCACAATCGGTACCGAATCCAGC
AATGCATCCGCCAGGCCGGTAATCAGATTGGTCGCACCGGGGCCGGACGTCGCAATGCAA
ACCCCGACGTTGCCGGTGGAGCGGGCATAACCGATGGCGGCCATGGCAGCACCCTGCTCA
TGGCGACAGAGCAAGTGTTCCACGCCGCCGTCGTACAACGCATCATAGACCGGCATAATC
GCGCCACCAGGATAACCGAATACGGTCTCCACTCCCTGCGCTCGCAACGCTTGTACCACC
CACTTTGCACCATTCATAGTTATTTCCCCGACTCTATCTGGGGGAAACAGGATTTTATGC
TAATCGACATTCTCTGCTCCCTTGTTGCGATTGTCGGCCCATAAAAAAACCCCCGACCTT
TCGGTGCGGGGGTTTTCTTGAATTCGGCCTTGATTTTTAAGCCATTCTTCGTCCAAGTGC
TGCCCCGCACGGTGGGATAATAATCACCACCACGCTAATCACGACTAGGCTAATCACCAG
GTTGAAGGCTTTCATTTCAGGTTGTTCATTAATCTGCTGTCGAACGAATACCTACAGAGT
TATCACAGCAAGCCCCGCTGTGACAACTCTTTTTTTCCGTGGCTATAGGGCTAACAAACC
GATAAGCCTCACAAAACGGCTTATTATTCATGCATTAACCCACCACGTGCGACATTGTGC
TTTTTGTCACCCACCTTCGTTCGGAAAACGCCGCCAGCACGGCAATCATGATCGCCACCA
CGCCGGCCACCACCGCCATGGCCAGCGCATAGTTATGGTTGTGGGCTTCGGCAATACTCG
CCTGTAGCGTGGCATTAACCGAGGCAATCAGGTTGCCGAGTTGATAGACAAAACCGGGGA
GCACCGCTCGCGTGTTGCTTGGCACCAGCTCATTCAGGAAGGTTGGAATCACGCCCCAGG
CGCCTTGCACCATGAACTGCATCAGAAACGCGCCCAACCCCAGCGCCCAAGGGCCGTGTG
AGAACGCCCACAGCGGGATCACCGGCAGCGCCAGTAACGCAGCCGCCATAATGGCTTTTT
TCCTGCCAATGCGTTCCGACAGCGTACCGAAGAAGATACCACCGATGATCGAGGCAATAT
TGTAGCCAATGGCGATCATACTGACGGTTTTCGCATCAAAACCATGCTGGATTTTTAGAA
ATGCCGGATACAGGTCCTGCGTGCCGTGACTGAAGAAATTGAACGACGCCATCAGCACCA
CCAGATAAAGACAGAGTTTCCAGTGCGTCTTTAACACCGGCAATAACGCAGTACTTTCCT
TGCGTACCCGGGCAGCCCGCCATACCGGCGATTCCTCCACACAGAAATAAATAAACGGCA
GCAGCAAAATAGGCACTGCGCCAATGATAAACATGCCGCGCCAGCCGATCTGATCAAACA
ACAATCCGTAAACCACCGCCGCCAGCAAGTAACCAAACGGGTACCCGGCCTGAAAAATGC
CTGACATCACTACACGGGACAGGTCCGGAATAGTCTCCATCGCCATTGAGGACGCCACGC
CCCAGATTCCCCCCATCGCCACGCCATACAACACTCTCAACAGCAGGAATACCGTAATAC
TGGGCGCCGCTGCGGATAACAGCTCAAACACCGAGAACATCACGATGTTCAGCATCAAAA
TCGGCTTGCGACCAAACTTCTCCGCCAGCCTCCCCAACAGCAGTGCGCCGATGGGACGAA
CGGCCAGCGTCAGCAGGATAGCCAGCGTCACCTGTTCCATGCTGACAGAAAAGGCATGTG
CGAGTTCGCTAAGCAGAAAAACCAGAATGAAGAAATCAAATGCATCCAGCGCCCAGCTTA
AAAAGCTGGCAATCGCTGCATTACGTTGCAGGGAGGTCCAACCAAACATAATTTTTATCC
TGATAGTGAGACAGCTTCACGTCATTAACAGGCTGAACGGCAAGCGATGCCGCAGTCGAT
GAGGCGATGTGAAAATCGCAGGTGATATTTTAAATATTTGTTAAATACGCCTATCTCGAC
TATCGGGCAATGCTGTGATCGGTATGAATCTGTTGCGAACACGGCCACCTTGTAACTCTT
TATTAACAGCAGCAGGAAGCACGCACACAATTTTATGAATCCCGCCTGAAAGAGCAGATT
GTTTTATGACAACGCGTCGCAAAATGGTCATAAGCACGATGTCACAAAACGGCCAGACCG
GCATGATGCCCACCTCACAGGGAGGAACGAGCAATGACACTGGCTGTGACCTACACACGA
GCCACCATCGGTATGCAGGCGCCCGAGGTTTTGATCGAAGTGCATATCAGTAATGGCTTG
CCTGCACTGACACTGGTCGGTTTACCGGAAACCACGGTCAAAGAAGCGCGAGATCGGGTG
CGCAGCGCCCTGATCAATTGTGGCTTCACCTTTCCCGCCAAGCGGATTACCGTCAACCTG
GCGCCTGCGGACCTGCCGAAAGAAGGCGGACGATATGACCTCCCCATCGCCCTGGCCATT
CTGGCAGCCTCAGAACAGATTGCCGGTGAGAAACTTGCACAGTATGAGTTCCTCGGTGAA
CTCGGGCTGTCAGGCAGCCTGAGAGGCGTTCATGGCGCTATTCCGGCGGCGATGGAAGCG
CAAAAAGCTGGCCGGGGGTTGATTCTGCCGGAAGACAACAAAATGGAAATCACGCTGGTT
CCGCATGGCGATGCGCTACTGGCTAATCACCTGCTGCAGGTCTGTGCCTTTTTGCAAGGC
GAAACGCCGTTGCTGCGCGGCAACGATATTACGCCTGAAACACCAGCCAATACGCCGATA
GCGGACCTGAAGGACATCATCGGTCAGGAACAAGCCAAACGCGCACTGGAAATTGCGGCA
GCAGGCGGACATAACCTGCTATTACTCGGTCCACCGGGCACCGGCAAAACCATGCTGGCC
AGTCGTCTGCCCGGTTTGTTGCCGCCGCTTGATGACGAGGAAGCGCTGGAAAGCGCCGCC
ATCAACAGCCTGATTGATATTCAGCCCAGCCTGTCGCAATGGCGTAACCGGCCATTTCGT
TCGCCTCACCACACCGCATCCATTACTGCGCTGGTCGGCGGCGGCGGATTGCCCAAACCT
GGCGAGATCTCGCTGGCACATAATGGTGTGCTGTTTCTGGATGAATTGCCGGAATTTGAA
CGACGGGTACTGGACTCGCTGCGGGAACCGCTGGAATCAGGTGAAATTGTGATTTCTCGT
ACCCGCGCCAAGGTCTGTTATCCCGCCCGTTTTCAGTTAGTGGCCGCCATGAATCCCAGT
CCATCAGGACACTATCAGGGTATCCATAACCGTATGCCGGCACAGCAAATCCTGCGCTAC
CTCAACCGGCTCTCCGGTCCCTTTCTGGATCGTTTTGATTTATCCATTGAGGTGCCATTG
CTGCCTCCCGGCATTCTTCGCCAGCAAACACGTATTGGCGAGGACAGCGCAACCGTACGG
GAGCGGGTATTTGAAGCCAGAAAACGGCAGTTAGCCCGCATCGGCAGAATCAACGCGCAC
ATGAAATCGGATGACATCGCCTGTCACTGTCGGTTGAAGAGCGAGGATGCAGCGTACCTG
GAGGAGGTGATGAGCAAATTAGGGCTGTCGGTCAGAGCCTGGCACCGGATACTGAAAGTC
TCGCGCACGATTGCCGACCTGGGAGGAGAAGATCAGATTCATCGTACTCATTTGTCGGAA
GCGCTCAGCTATCGTTGTATGGATCGCCTGCTAATTCAGCTACACAAGAGCCTGGCATGA
ACCCAATCTTGCATCAGTTAATCAACAGCAGAAATAAAAATGGGGCCGAAGCCCCATTCA
GATTAATCATCGCTTTCAGTGTATTCTTCCACGGTGTCCATTTGCGGCTTGCCGCCAGAC
AGCGTATGGAAACGTTTAGGACGACGAATACGGCTGACGTACTTCGCCCAGATTTTTTCC
AATTCGGTCTGTGCTGCGCGCTCACCGCGGCATACAGCAACAAACTGGGTCTCTTCCACT
GTCACCGGATGACGTTTGCCCGAATCAAGTTCGTTAAATGCCTGTCCATGACGCTCCAGC
AGTTGAGCTTCTTTAATCGTAAAGTCACCATGCCGGGAAAAACCACGTGGATAGAATTTG
TTATCAAAAAAACGACTGGTTGTTGAGAAGCTTTCCGCCATCTTACACGCTCCTAATTCT
CATATGGTCGTGCCGTTTATGG
>NODE_12_length_5789_cov_2.992759
TGTGATAAGGGACAGCTATGATTACGGGGTAATCTAACTAGCCTGCTCGAGAGAGATTGC
GCGTTATAACGATTTTCCCGATAACGATTGACGAAGACTGTCAGCCAATTTTATTGCTGA
GCCACCTTCCTAATAGCCCTTTCAAGTGCTCACACATGAATATTCTAGTAGGGAAAATCA
AAAAATCATAATGTTTATATTATCGACAACATTATGAAATTGTCTGGCTATAAACTTTTG
GTTTAATATCGTGATATGAGAGGAAAAACGCACCAAGTAGAACACCCGCAAATTAAACGG
CTGTGCGAATTGATGAGGGCAAAAGGTATCTCTAAAGCGGAGATGGCCAGAATTGCTGGT
GTCAGCCCCCAATCAGTTAATAACTGGTTTTCACGAGGCACCATAGGTAAGAGTTCAGCG
TTAAAACTTTCTGATGCTTTAGGTGTATCGGTTGGTTGGTTGCTGGGTGAAGAAGTTGAC
GAAGAAAACGGGCTTAAACCAAAAGAAAAAAGGCTACTGGAGCTCTTTAACCAACTGCCT
GATTCTGAGCAGGATAGAATGATCGACTTATTTCAAGTTCGATTAAAAGAAATCGATAAT
TATGTCGAAAAATACTTGCGAGGTCGGTTTAAGCAGGAAAATTAACACTGCTAATTATTG
CTTTTCTGGGAGGGATGGATGGAAAATTTTAAGGCTAGACTCAAGGGGCACATTGAGCAT
GTCAAAAAAGTCTGCGAACACTGCACAACCGAGGAAACGACAAAGCAAGCCTTGATCTTA
CCATTCTTAGACATATTGGGGTTCAACGCATACGACCCGCAAAAGGTAAGAGCGGAATAT
GGGGCTGACTTCCCTGGGGCTAAGGCTGGAGAAAGAGTGGATTATGCTCTTTTTTGTCAG
GGTGTTCCGGTTATGTTTATTGAAGCAAAATCATACCGAGAGAAGATAGATAATCACTGT
CCTCAATTATCCAGGTACTTCAACTCCACCCCAGAGGTTACTATATCAGCCATAACAAAT
GGGGTTGAATGGCGGTTTTTCACAGACTTGAAAGAAAAAAATATAATGGATCCCTCCCCG
TTCTTACGAATAAGAATGGATGACATTACAGAGTCTGACGCAGAGCAATTATTTCGATTT
AGGCATGACAAATTTAAACCAGAAGCTTTACGAACGTTAGCTGAAGAGAGTGTGTACATA
TCAGCATTCGTGAAAGTAATCAGCGCCAGCCTTAGAGATGTCGATGCGGATTTTGTACGC
TATGTTGCAGGCAGAGCCAACATCGGAAGACAACTAAATCAAAGATTTATTGATTCAATA
ACTCCACTGGTTAGGCAGGCTGTTGAGCGATCCGTCAGCGCCATGGTTGTATCTGGATTA
TCTTCTAAGCCAACGGCAGTAGAAGATAACCACAACGAAAACAAAGATCTTACTGTACCC
GATGAACGCTCGGACATTATTGACCCGGATAACCCTAACATTGTAACCACATACAATGAA
CGTGTACTGTTTGAGAAGGTAGTCTCAATCATTGGGATTGAACACGACCTACAAGCAAAG
GACACCGAATCCTATTACTCAGTATTGTTTCAAGGAAAAGCAAACCGCTGGCTAGTTCGA
TATCACGATAAAAAGACCCGATCGTCAATTCAACTGCCTATTGATATCACACCAATAATT
AGCAATGAAATAAATAGAGCCGGCCTTGAGTGTGACAGCAATAGAATTTATATAGAAAAT
CCAGAAGACATATTAAGAATATCTGGGTTAATACTGGATTCCCTGCGGTACGTGCAAAAC
GACGAGAACTTCAGAAAGAAACGAACGTAATCACCCTCACACCAAAAATCCCGCCTAGGC
GGGATTTTTCCCCTTCAGGCTAGCACAATTATTCTGATCCGCATTGAACTATACCAACCT
CATAAAATCATTTTGTTAAAATGAAAATAAATAATATGTTTAATTAATATCAACACCGCA
GCGAGCGATCAATCAGACCCCTGAGAGCAATCCCTGGTGACCAAAGTCGCTATGGCGGAA
ACGGTGCTGAGGTACCGTTACATGAATAGGCCGCCGTTGGCGAAACACCGTGCTTTTACT
GCGTCGAGCCCATGACTTGGTGGATAGCTATCCATAACCATGCTGCACCGGCCCTGCCAT
CCATTATGAATTTCATACCTTTACCGTAAAGCGTGGTGATATTAGAGATCTTGAGTGGGT
GCAAGAGGCAGAATTGGAACTGTTTGAAGTTATTTATTCAGCAGAGAGAAACGGGAAACT
GCGGACAAAAGCACGCGTACACTGACCGGCGGCTAAAAGCAGCACCGGATAAAACCCAGA
GGCGCAGATTGTAACGTACGACAGAAAAGTCTGTGTCTCACCAACATTAGACCTGCCGTT
AATCACCGAAGATGAGTGGTTATTCAGATTTATGATGCCGATATACCAAGTTTATATACC
AACATAGAGGAAAGTCACAGACAAGTGATGATGTAACTTATTGAATAGTGGCGGAGAGAG
GGGGATTTGAACCCCCGGTAGAGTTGCCCCTACTCCAGTTTTCGAGACTGGTCCGTTCAG
CCGCTCCGGCATCTCTCCACAAAAGTGGTGCTTATAATGCCCTGTTTTATGGCATGTTAA
CAAGAACAAACCGACGCCTTTGAATTCAAGTGATGACTTAGCGAGCAACACCATGATGAA
GTGGCAATGGAAATCCCCTACCCCCGACGCTTTTTCGGACTGGCAGCAGGCGCTGTCAAT
CCCGCTGTTAACACCGCTGGCAGAGACTGAACGCCAGCATATCGTCATGCTGGCCAGGCA
GTTTCTGCGCCAGAAACGTCTGGTACCGCTACAGGGGTTGGTGCTGACTGAGCTAATGGC
GCAGCGCATTTCGCTAGTGTTTGCGCTCCCAGTGCTGGAACTGGGTATTGAATGGCTCGA
CGGCTTCCATGATGTTCTGATTCACCCCGAACCCTTTATGGTCAATGGCGAATGGATGGA
TGAATTTGGTCTGGTGCATAGCGGCCCCAGCGTACAATCGGGTCAGAGCTGGGATCAGGG
GCCTATTGTGCTGAACTGGCTGGAGATTCAGGATTCATTTGATCTTTCCGGATTCAATCT
GATTATCCACGAAGTCGCGCACAAGCTGGATATGCGCGGCAACGAGCGCCCGTCCGGCGT
TCCCGCCATGCCGCTGCGTTACGTAGCGCGTTGGGAGCAGGTACTGCGTGCCGCGATGGA
GGAACTGCGTGAAGAAATAGAGCTGGTAGGAGAAGATGCCGCCAGTATGGACCCTTACGC
CGCAGCCGATCCGGCGGAGTGCTTCGCCGTGCTGTCCGAGTATTTTTTCAGCGCGCCAGA
TCTGCTAGCCGAGCGCTTCCCGGCGGTATACCAGCTCTTTTGCGGTTTTTACCGCCAAAG
CCCGCTGGAGCGTTTGCAGCACTGGCAAACGAGCCAACCACAGGTTGATTTGTCATCAGA
ATGACGCTGAATCCTGCGGATTGTACAGAAGCCAAGCAGTCAGTGCAGAATGTCGGTTTT
GCCCGTTGACAGTTTAAGGGCACCACGGATAAGATGCGCCCCGTTCCAACGATTCCTCTG
TAGTTCAGTCGGTAGAACGGCGGACTGTTAATCCGTATGTCACTGGTTCGAGTCCAGTCA
GAGGAGCCAAATTCTTGTTTTCATGCCGCTCTGCGAATCCTTATGTGATTGGGGTTCAAT
AAGTTAGTGTGAAATATCTTCCCGATGCATTTTCAGTTTTCCCTCCGCATCGGGAGAATT
TGGTGGTCAGATTTGGGGTCAAGTTGGTTCGATGACGGAGTGACCCCCACATGTCTCTTA
ACGACTCAAAAATCCGCAACTTAAAACCATCCGCAAAACCCTTCAAAGTTTCCGATTCTC
ACGGTCTGTACCTTTTAGTTAATCCAGGCGGTTCACGTCTCTGGTATCTCAAATATCGTA
TCAATAGAAAAGAATCCCGCCTCGGTTTAGGTACCTACCCCGATGTATCGCTGGCCGATG
CGCGTCAACAGCGTGACGGCATCCGTAAACTGCTGGCGCAGAATATCAACCCCGCGCACC
AACGGGCGGCGGAAAAAGCGTCCCGCTCACCAGAAAAATCATTCAGGGACGTAGCGCTGG
ACTGGCACAAGAGCAACCGGACATGGTCAGAGAACCACGCCGCCCGTCTGCTTGCCAGTA
TGAACAACCATCTCTTCCGGTTATCGGGCACCAGCCCGTCACGGAACTAAAACCCCGTCA
TTTCATCGACCTGCTGAAAGGGATTGAGAAAAAAGGTTTACTGGAAGTGGCAGCCCGTAC
CCGGCAGCACCTGTGCAACATCATGCGCTATGCCGTGCATCAGGAACTGATAGAACACAA
TCCGGCGGCCAATCTGGACGGTATTATCACCCCGCCAGTTAAACGTCACTGCCCTGCCCT
GCCGCTGGATCAACTACCGGAACTGTTGACGCGCATTGAGGACTACCGGCAAGGACGGGA
ATTAACCCGGCTGGCTGTATCGCTCACCCTGCATCTGTTCATCCGCTCCAGCGAATTGCG
CTTCGCTCGCTGGTCGGAAATTGATTTCAGAAACCACATCTGGACTATTCCCGCTACCCG
CAAAGCCATCCCCGGCGTGCGTTATTCCGGGCGTGGTGCCAAAATGCGCACGCCGCATAT
CGTTCCCCTTTGCCGTCAGTCCATCACTATTCTGAAACAGATACGGGAAATATCCGGGCA
CCAGGAGCTAATATTTCCCGGTGACCATAATCCGTATAAGCCAATGTGCGAAAACACGGT
CAACAAGGCGTTGCGCCTGATGGGTTATAACACAAAAGATGAAATCTGCGGCCACGGGTT
CCGGGCAATGGCCTGTAGTGCCCTGATGGAATCTGGACTGTGGGCGCAGGATGCGGTTGA
GCGTCAAATGAGTCATCAGGAACGCAATAGCGTTCGAGCGGCTTACATTCATAAAGCGGA
ATATCTCGATGCCCGAAAAGCGATGATGCAATGGTGGTCGGATTATCTGGACATGAACCG
GGAAGGATACGTTGCGCCCTATCTTTATGCGCGAGAATGCAGGGAGCGCGCAGTAAACTT
TATCATCGGTTAGCAAAAAGTATTCGCTGTATGTCCCCTGTGCATTGATGCAGGGGACAT
ACAGCATTGACTATCTCAAGAGCCACGAAAACGCAATGAGCCACAGGCTTATTGCCGGAG
CAAACAGTGTGCGCCCCGCCGTGACTGGCGGGGCGAGGTGTCTGGCTGTCAGGCCGACGG
TTTGCTGCGCGACCAGATCAACTGGTGCTTGCCATTCTCGTCTTCGATAAGGCGAGCATA
GAGGGTTGCCGGGAAGGAAGGATCGTCGAGCGTCACCGACAGATAAGGCCGTTCGGCCTG
GCTGATTTTCCGCCAGGCTGCGCCGATGTCATAACCACCGAGGGTCTGAATGCGAAAGTC
AGGGGCGTGCTCGCTGCTTTTGTCGCAGGGGATGAACCTGGCCTTGACATTCAAAGTCAG
GGTGCGGACGGTGCCAGTGAAGCCGTTGTTTTGTGCGGTGAAGGTGCCGATGTTAGCCAT
GATGTTGCTCCTTTCGGATTTTCAAGGTCGCGCCTGTCGCGTCCTTTGTTGTGATCCGAA
CGGCAGGAGCTGTATCTTATACCCATCTCACCCTACCCACGCTACCCAGTGAGGCGATCA
TGGCCCTCGCCGCTACCCTACACAAAAACACTCACTCGACCCCGATCACCCTCTCTACTC
CGTCCACCTTCTCGTTGTACCAACCTCAA
>NODE_13_length_5768_cov_2.141996
GTCATAGTAGGGGTGTAGTGTGTGCGTATGTGTGTGTGTGGCATGTGTAGACAATGGTCG
ATGTAAGTTCGAGCAACTGATCTAATTATTATTTGAGGTGCACGTATTACAGTCGGGTGT
GTGGCAAGTGTGATAGTTTTAGTGTTTTTTTTCAAGCAGAAGACGGCATACGAGATGCTC
AGGAGTCTCGTGGGCTCGGAGATGTGTATAAAGAGACAGCCGCAGCCGGGCGTGGAACCC
CGAACATCTGGAACTGGAAAACGCTTTGTTTTTTCAGGGGCTACGTGCACACTCTAATCC
GTGGCTCAGGCAGGGCAACCGTAAGGTTGGCCGGTCGCTAGATCCGGTGTTCCAACCCTG
TCTGGGTCACACCTTTAGCTTGGAACCTGAAGGCGCGATGGCATAACTATCTAGCAATGG
AAGATTTAACTATGACGGACACCCACACCACGCCCGCTGACAGCAGCATCACCATTTTTC
GTGACCTGATCGCCAGCCTGCCGTTCTACCAGCTTGATGATGCTCAACTGTGCGATCTGG
GCGCTATCGCCGCTGAATCCGTCGCCGGGCTGTGCCACGGGCTCAGCGAACTCGGCGACC
GGTTGCAAAACGGCGCCGACATCGGCCCCGAACAGCGCCGCCATCTTGGCGCCAGCCTGA
ATGCCGCCGCGCACCTGATCCCGGCGCTGCTGGAAATTTGCGAGCAGGCGGAACGCTGCA
CACGGACCGTGCCGCATGCGAGCGAACTGATACCGCGCTACGTGATTTAAGTTCAGCCGC
ATGGTTGATGGCCGCTGACGGCACACAGTGACGAGCGCCAGATACGCCGGAGAATGATGC
AGCATTGTATATAGTGACAATGCTGCCATGAACAAGCCCATTACTTACCCCGGCCCACCA
CATGGACGGTGAGAGATAAAACCGCGTCTGATATCCCCGCTCTGACAGGCGGGACTTTAC
ACCGCACTGGGTAACCTCATCTGAAATCACATTTCTGTGCTGTGGGAGCATTTTTAAAAA
ATCTAAGCGTGTTAGCTTCGACAGCGTAACGACCTTTCAACTCGTACCGAGGCTTTGATG
CTGGAGAATGTAATCATCAGATAATCAGCTTCCCGACCTTCTCAGGCCGGACTGATTATC
GCTGCGCTTAAACTTTACGCAAACATCTGCGGGTGTTGGCTCGTTTTTGCACATGATGAT
TAACAGGTTTCCAGTATGAATTTATCTCGTCAGGAACAACGAACCCTACACGTTCTCGCT
AAAGGCGGTCGTATTGCACACGTGCGCGATGCTTCCGGGCGTATTACTTCCGTTGAATGC
TATAGCCGCGAAGGGCTGTTGCTCAGCGACTGCACGCTCTCCGTCTTCAAAAAACTTAAA
ACCAAAAAGCTGATCAAATCCATCAATGGTCAGCCTTACCGCATCAACACCACCGGGCTG
AACACCGTTCGCGCCCAACCGGACAACCGCTAAGGTACAGGTGATGAATATGGTTATTAA
TACCCCTTTTACCGATGGCTATGACAACGCGTTTCTTCTGGACACCATGATGGGGCCGAA
TGCCATGCGCATCACGGAAGAAATGGCCATTATGCTCCCCATTTCGCCGGGCATGCGTAT
CCTGGACCTTGGTTGCGGGAAAGGCATTTCGTCCATCCTGCTGGCGGGAAAATACGACGT
AACGGTATTTGCCGCCGATTTATGGATCTCCCCTACCGAAAACGCAGAGCGGTTCGCAAC
TTTGGGCGTTGATTCTAAAATTTTTCCCCTGCGGGCAGACGCAACGAAGGAGATCCCCTT
TGCTCACGAATACTTCGACATGATCATCAGCGTGGATGCCTGGCAGTACTTTGGCAGCAA
CGACGGCATGCTGACGAAACTGCTGCCGTTTGTGAAAAAAGACGGGCTGATAGCGGTTGC
CGTACCCGGATTTATACAGGACTACTCTGAAGGCAACCTGCCCGAAGTCGTCAAACCTTT
CTGGACACCAGACTGGTATTTTTATTCCTGTAGCTGGTGGAAAGCGCTATGGGAAAAAGA
ACCCGGCATAGAAATAACCCTGCTGCGCGAAATGGATTCATGCCAGCAGGCATGGGATGA
CTTTATGGAATGCTCTCTTGCTCAGGAAATGATGGTCCCAATTATGGAAGCGGGGGCCGG
AGAATACTTCAACATGATTCAAATCGTGGGACGGAAAGTTTGAGGTAGGCTGCACCTAAT
ATTCTCCCCACCCGGAAGCGGTGGGGAGAATATCTACACAGCAACGTCAGTCACGGGCCA
ACTCATAATCGAAGCGAATTGACCCTCATCTTGACCCCAATATCATCTGGATGATAACGG
ACAACAAAAAGACCACTGCGGAAAAAACGGGCAAAACTCCAAGGAAGGAGATAACAATTA
AATCTTTATTGAATCGCCACTGATAATCTAGACACTTCCGAGCCGTTGATAATACTGATG
TTCATATTCTGCCGGTGCCATATTGGCACTTGAGCCATGCCGACGCCTACTGTTATAAAA
CATTTCGATGTAATCAAAAATATCGCTGCGGGCTTCTTCACCTGTTCTATAGACCTTTTT
CTTTATCCGCTCACGCTTCAGTAGCTGGAAAAAACTTTCAGCTACCGCGTTGTCGTGGTA
GTTACCGCGACGGCTCATGCTTCCTTCCAGACTGTGTGATTTCAGGAACGACTGCCATTC
ATGGCTTGTGTACTGTTGATCTTCCCCCTGATATAACCCGGACAAAATAGTTATGTATTG
CTCATAACTCCTGGCGTTAATAGCCATGCGGTCACTTATCCAATGCGGGTCAGTACCCCG
ATCACCGACTGCATCTGGATGCATCGAGTGACCGCCCTCGGAGGCTATTTGCCGGCCCCC
CGGGGTTCGGAAATGCTAGGCTGGTGAGTCATGTCAGTGCAGGAATCTCAGTGCTGTATT
CTTCCTGGAATTTGCGCATGTTGCATACTCATGGCACATCCTTAGCTTTCGGGCTGGCTT
GCCACTGTAATAGCTCAGTGATATCCCGCTCGCCCTCTGCTTCTTTTAAACTACGCTGTT
GCTCGGCAAACTGTTCATATTCGGCCTGAGCCTTATCATCTGCCATTTTCTTGCTGATCG
TACCTGCACCTTTTAATACATCACGATCGTTGAATTGCAGGAATTGATCTAATTTTTCCT
GCCAGTCGCGTAGAAATATCTGCTGCCGACGTCTGGCCTGATCTTCAGCAAAATCCAGCC
ACATATTGACTACGCGGTTCAGTTCGTCAACTTCTCTTTGGTTAAGATAATTTTTAGCGA
CAGTGACATCCCCTTTACGCACTTCGTCACCCTTAAAGCTGGTCAACCCCATATGCGGTA
AGCTGGCATCGGCACGTTGGTGAATAAGCTCAGCAGCCGTTTTCCCGGTACAGGCAAAAT
GCAGTTTATTCTGGATGGTCTGGAAAAAGAGCGTAGTCTCTTTCAGCGAAGGTTGATAAT
CCGCTGCGAGAGCAAAGATTTCCCGTACCCGTAGATAGACACGCCGTTCGCTGGCGCGAA
TATCGCGGATACGCTCCAGCATCTCACCAAAGTAATCGGGCACCACTGACGGGCCGACAG
GCGGATTTTTCAGCCTCTCATCATCCATTACGAAACCTTTAATCAGATATACGTGCAAGG
TATGCGTGGACCATTGAAGGAACTGGATGCCTCGGGTTGAACGGACACGGTAACCGACGG
CTAATACCAATGACAGATTAAAGTATTGAACCTGATAATTTTTTCCATCGCTGGCAGTTG
TTCGGTAAAACCGAACAACTGAATTTTCATCCAATTCACCGTCTTCAAAGATGTTTTTGA
TATGCTCGCTGATAGTCGCTTTGGCTTTACCATATAGTTCACCGATCATCGCCTGCGATA
GCCATAACGTATCGTTGTCAAAACGACATTCAATACGTATTTTGCCATCCTGGCTGGTAA
ACATGATGAATTCACCGACTGGGGCTTGAGGTAAGTGTTTATCTGTCATGATGCCTCCGT
TTTATGGTCCATAAGCCGAATGGTGATACTCGGTCAGTGAAAAACTCAAGCCCCTTTCAA
CATATCAAACACCACTCGGGCAAACCCTTTTGCCAGTTCAGGGTTAGACAAATATTGCAT
CATCATCTCCTGCTGTGCGTCATTGCTGTCCAACACCGCATCATCAATGGCTTTAGGGAA
ATCACCGAGCATGGCCTGTTCGCGCGTGTTATTCGCAATCTGTGTCATCACCGCCTGATT
TTCTGACAACTTGTCTCGCACGCTAAAAGCATAATTAATCATGTCTTTATCAGTCAGATT
GTCAGTAATGAACAGCTCGTTAAGGCGTGCCAGAATATGCGACAGAAATTCTTCTTTCTT
ATCCTTCGGCTTGGCGGTGCCAATGTCATTGCCCGGCTTTATTTTGTATTCTTCGGCATC
TTCCTGAAGTTTCAGATGTTGCTCGTGAATTTTCGACAAGCGGTAATGGCTCATCTCCAC
ATTGCTTAAATCAACCTCATCTTCTTCAACATTCTGTTCATGCAACAATGGCCGTAGATG
GCGGGCAAATAGGCTGAGCTTTTCCAGTTCCTTATCATCGTACTCCACGATTTGTGACAT
AAACTCGTAGAAACGGACAAAACTACCGAGATCTTTCTTGAAGATATCCAACTTGTCTTT
TTCCAACTTACAGTCTTTAAAACTGTTTTCGGCATTGGTAATCAGCACCACATCGTTGGT
TTTCTTCGTACGCTCAAAAATTTCCTTTGCCAACAAATAGGCATCAATAGCCGAGGTATA
TCGCTTTTTCCAGCGCTCAACGGCAGGTTTGAAAATATTGCTAATTGCCGCGTTGGATTT
ATTTTTGGTAAAGAATGCGTCGCAGAATTGCTCAACTTCATTCCATAAGAAAATACCGCT
GGTGCGGAGCTTCTCGAATAGCTCGAAGACTAACTGCGGGTCGCTGACATCTGTCAGCTC
GGCGGTCTGATAATAAGGATGGAAGGCCACCAGAATATCATCCGGTTCGTTGTAAAAATC
GAGAACAAAGGTGCCAGACTGCGCTTTACTCGGATAAATACGGTTCAGGCGTGAGAGTGT
TTGTACGCACTCCACACCGCCGAGGGGTTTATCCACATACATCGCGCACAGTTTGGGCTG
ATCAAAACCCGTCTGAAATTTATTTGCGACTAGCATCACTTGATAATCATCACTATCAAA
AGCGTTGCGCATATCCCGTCCTTTAAGACCGGGATTCATATTGGTTTCAGTGAATTTTTT
ATTTAACAGCGCGAAACTATTGTGATCGCTTTCAACAAATTCCACTTCGCCTGAAAACGC
CACTATGGCGTTAATTTTCAGGTAGTGATTCTCGGTAATATACTGATCAAACGCCAGCTT
GTAGCGCACTGCCGCTTTGCGCGAACTGGTCACGACCATGGCCTTCGCCTGTCCGCCGAG
TAAATGCATGACGTTTTTTCGGTAGTGCTCGACAATCACTTTTACTTTTTGCGAGACGTT
ATGTTCGTGCATCGTCACCCACTGGTTCAGCTTAATTTTGGCCTTTTTACTGTCCACTTC
CCTGACAGGGTCATCCAGCTTTTGCAGCAACTTATACGCAACTTTGTAGTTGGTGTAGTT
CTTCAGAACATCAAGAATAAAGCCTTCTTCAATAGCCTGGCGCATTGAATAAACGTGGAA
TGCTTCCGGCTTCTTAGTCTTGGATGCAGGTTCAAGTGGATTAGGACGACGCACAAAAAG
CTCCAGCG
>NODE_14_length_5735_cov_2.017475
CGTGCATGTGGGAGGCGTGAGGGCCGGTCTCCCGGATATCGCCAGGTTTCCGCCTGCCCT
GTGGCGACCGCTGCAAACCCTGCTGTCTCGCCGCCGGAAACCGGAACAACTCTCCGATTC
GCCGATCGGCGGCTGCCCGGAGTTGCAACAGGCGCGGGTGGACTACCTGCGGGTGGCGCG
CTCGGTCACCTGTACCCCGGAACAAATTCTGATTACCGAAGGCACCCATCAGGCGATGGA
CCTGCTGGCAAAAATGCTGTGTAACCCCGGCGATCTGGCGTGGATTGAAGACCCCTGCTA
CTGGGGAATGCGCAACGTGCTGACCATCAACGGCTTGCGTGTCGCGCCCATCGAGGTGGA
TGAGCAAGGCATGGTGCCGCCGGACGACGTCTCGCCCCAATCGGTACCGCGGCTGATTTG
CGTCACTCCGTCGCACCAGTATCCGCTGGGCGCAGTGATGAGTCTGGCACGCCGCCAGCG
CCTGCTGGCACTGGCGCAGGAACACAGCAGTTGGGTTATCGAAGACGATTACGACAGCGA
GTTCCGTTTTTCCGGCAGCCCTATCCCGGCGCTACAGGGGCTGCAAACCCAGCCACCGGT
GATTTACATCGGCACCTGCAGCAAAACCCTCTATCCGGGGCTGCGCGTCAGTTACATGGT
GCTGCCGCCGCATCTGGCGCGTGAGCTGAAAACGGCGCACGCCGAGCTATACCGGGGCGG
TCACCTGCTGACGCAACTGACGCTGAGTCAGTTCATCAGCGAAGGCCACTACGCCGCCCA
CATCCGCCGCATGCGCCTGCTGTACGCGCGCCGCCGCGCCCTGCTGAGCGAGTTGATCGT
GCAGCATCTGGGCGAAGATTACCTTGGCTACAACAGTAACGCCGGTCTGCACCTGATTTT
GCGGTTGCCCGACCACATCGACGATGTGGTGTTGAGCGCCCGTATTCTGCAACACGGCGT
GATGGTTAAACCGCTGTCCAGTTACTATCTGCGACCGACGCACCAGCGCGGGCTGCTGCT
CGGTTACGCCAGCGTGGACGACGCCGAGATGGTGCGGGCATTTGAGGTGATCCTCCGCTG
TTTACGCACGCTGAAAAACGCGCGCGCCTGAATCCCTTGCCTGCCGTTTGAGCGCGCACT
TGCCGCCAAAAACACGCAGCAGAAAAACCGGTGGAGCCGACATTCTCCACGCCGGTTTTT
CGCCTCAAAATAACGCACAACAGCAGTGCCTTTATTTAACACACTCTCACCATTTTGATG
CAAAGGCGAATTACCGTACACTTTATTGTTCACGACTGCTGTTCGCTGTGGCGATTTTAC
CGTTGTGCAACATGCACAATAAACTCCCCGTCAATGGCTGAGCCTCGGCCTGATTTTTTG
CTGGAGTAAGATTCTGTATTGCTCTTTTTTCACCCTCATAATTATAAGAATAATTTCTCA
ATTAAGTATCAGGCATGACTTATGCATACATAAGTCATCAGCGCCGCGCTACGACACGTG
AGAGAAGGGAAGAATGAAAACCTACGTTAGCTTCAAAAATATTCAAAAAACCTACGATGG
CGATCGTCTGGTGGTCAAAAATCTGAATCTGGATATTCAGGAAGGCGAGTTTCTGACCAT
GCTGGGTCCGTCAGGCTCCGGCAAAACCACCAGCCTGATGATGCTGGCCGGGTTTGAAAC
GCCGACACAGGGCGAAATTCTGCTGCGCGACACACCGCTGCACAACCTGCCGCCCCACCA
GCGCGGCATTGGTATGGTATTTCAGAACTACGCACTGTTCCCGCACATGACGGTGGCGGA
AAACCTGGCGTTTCCGCTCTCTATTCGCCGCATGAACCGCAGCGATATCAAGGAAAAAGT
GGATCGGGTGCTGGACCGCGTCAAACTGACCAATCTGGCTGACCGTTACCCGGCGCAGAT
GTCCGGCGGTCAGCAACAGCGCGTGGCGCTGGCCAGAGCGCTGGTGTTCGAACCGCGTTT
AGTGCTGATGGATGAACCGCTGGGCGCGCTGGACAAGCAACTGCGCGAGCACATGCAACT
GGAAATCAAGGAACTGCACCGGGCGCTGGAGCTCACCGTGGTGTACGTCACCCACGATCA
GAGCGAAGCGATGACCATGTCGGACCGGGTCGCGGTCTTCAACGACGGGATTATTCAGCA
GATGGACAGCCCCAGCGATATCTACGAACGTCCGCAGAATGCCTTCGTCGCGCAGTTTAT
CGGCGAAAACAACACGCTGATTGGCACCCAGTCCGGCGGCGATAGCGACTACTATCAGGC
CCAGTTGGAGGACGGCACCGCATGACGCGCGCTGAAAGTCCGCCCCAGCTCACCGGGCAG
AAAAATCCGCCTGTGCATTCGCCCGGAGCGGGTACGGGTCAACGCCAGCGGGCTGCCGGA
CGGCGCACAACAGGTCAGAGCCCGCATCCAGCAGTTTATCTACCTCGGCGATCATGTCCG
CATGATGACCGAGGTTGCCGGTCAACCGCAGTTTATGGTGAAACGGCCGGCCAGCTACGT
AAACCCGAACTGGCAAATCGGCAGCGAAATCAACTTGTCCTGGCAGCCGGAACACCTGCG
CGCGCTGGATGCCGTCACTACGCATTGATCAGTAGCTATACATTGATCAATAACTACACA
TTGATCAGCAACTACGCATTGTTCAGTCACCACACAGTAATGATGGCGACAGACATTGCC
ACCGGTTAAGCCGACGTCAATAATAGAGGGCTGACGCTTGCTGCCCGACGCCATGCCAAC
GCTGGCACGGGCAGCCGCCGGCGTTAGGTTAACCGCTTCCTCCACAGACAGGACGCACTA
CACGGAGCCTTTATCTATGCCACATGTTGCCATCAAGTATTTTCCCCGCAATCTGCCGGA
AACCGCCAAACAGGATTTGGCAAACGAGATCAGCGAATTACTCAAGAAGTACCTGAACGC
GGAAGACAAGTCGATCTCGGTTGCCTTAACCGAAGTCGCGCCGGAAAGCTGGAAAGAGGC
GGTTTACGATATCGAAATCGGGCCGGAGCTGGATAATCTCACCAAAAAGCCGGGGTATAC
GCTGTAACGCCAGCGCATGAAACAGGTTATCAGCGATCAACGACGGAACAGTGTGATCAA
CGATCGCTGTGGCCTGAATACTCTGTGTTGCCCCGTCAAGGACAAGGCTCATCACGAGCC
TTGTAACACAACTGCCCTATCTGTGATTCGCCGCACCACGGCTTCGTTATTGCTCGTTCT
GAGCCATGAAGGCGGCCTTCTACATCGGTTAGCATGACCATCAGTCTGTTCAGTTAGTCG
CTCCTGACCCCATGGATTCCCGCTGTGAATCTTGTGGGCCAGGGACTTCTGCAACAACTC
CGGACCTGACCGTACGCCAGACCATGAATATGGCTCATGTTGTAATGAAATTAAGTCTCT
TTCACTCATCCAATGACTCTGGCATAAAATATGCTGAATTAACTTATTGACAACATGAAG
ACTGCTGAGTGATAAACAAACAAATCATTTAAAATCAACAAATTAATTCAGTTTTCATAT
CAAAATTTAGGATGCAAAGATCGCGATGAATAAAGATTTCACATTTACGATTAAGAGCAG
TTGCTTCGATGAAAATTACAACCCCTCCGAAAATACGCGTATCACTACCAACTTTGCTAA
TTTGGCCAGAGGAACGAGGCGCCAGGAGAACTTACGCAACACTCTCGTGATGATTGATAA
TCGTTTCAATACACTGGCGTATTGGGATAACCCCAAAGGAGATCGTTATTCTGTCGAACT
TGAAATCATTTCCGTTGAGATGAATATTGCAGTCGAAGGCAATAGCGATACCTTCCCTGT
GATTGAAATATTGAAAACGAATATTGTTGACAAAAAAACCAATGAACGCATCGAAGGCAT
TGTAGGGAATAATTTTTCCTCTTACGTGCGAGATTATGATTTTAGCGTATTACTCCCTGA
GCACAATAAGCATCGCACCGAGTTCGGCACGCCGGATAATTTTGGCGATTTGCATGGAAA
AATATTTAAATATTTCACGAGTTCAAACACTTACAAAAATAACTTTAATAAACAACCTGT
TATATGCCTAAGTGTTTCAAGTAAAAACACCTATCATCGGACTGGAAATCAGCATCCTGT
ATTGGGCATCGAATACCAGCAAAATGACGCTTCCTTGACCGATCATTATTTCGAAAAAAT
GGGGTTGCAGGCCCGCTACTTTATGCCTGCAAATAGCGTTGCACCTTTAGCTTTTTATTT
TTCTGGTGATCTACTGAGTGATTACACTAATCTTGAGCTTATCAGCACTATCAGCACGAT
GGAGACTTTCCAAAAGATTTACCGACCTGAGATTTACAATGCTAACTCTGCAGCAGGGCA
ATACTATCAACCCCACCTGGATCACCAGGATCATTCATTAACAAAAATTGTTTATGACCG
GGAAGAACGCAGTCAGTTGGCTATTGAGCAGGGAAAGTTTACTGAAGAGCACTTCATCAA
ACCCTACAAGAATATTCTTGAACAATGGTCTGCTCACTACGCGCTTTGATTCACCAAAAA
GATAAGGTCACCTGTTATGAAAACATTGCTACCCACCTCGACTGCCGGCAGTTTGCCCAA
ACCGTCCTGGCTCGCAGAGCCTGAGAAACTGTGGTCCCCCTGGAAATTACAAAACGAAGA
GTTAATTGAGGGGAAAAAAGATGCTCTGAGTTTGTCGCTGTTTGATCAACTGCGTGCAGG
TATTGATATTGTCATCGATGGCGAACAAACGCGCCAACACTTTGTCACGACGTTTATTGA
GCACCTTAGCGGCGTGGATTTTGAGAAACGTGCAGTCGTTAAAATTCGTAATCGCTATGA
CGCGAGCGTACCGACGGTTGTCGGTGCGGTGGCGCGCCAAAAGCCCGTTTTTGTTGAAGA
TGCCAAATTCCTACGTCAACTCACCAGGCAACCTATTAAATGGGCTCTGCCAGGGCCGAT
GACGATGATCGATACGCTCTATGATAACCACTATAAAAGCCGCGAAAAACTGGCCTGGGA
ATTCGCCAAAATTCTCAATCAGGAAGCGAAAGAGTTAGAAGCAGCGGGTGTGGATATTAT
TCAGTTTGATGAGCCAGCGTTTAATGTCTTTTTTGATGAGGTGAATGATTGGGGTATCGC
CGCGTTAGAAAGAGAGATTGAAGGGCTGAAATGTGAGACGGCGGTACACATCTGCTACGG
ATATGGCATCAAAGCCAACACCGACTGGAAAAAGACGTTGGGGTCAGAGTGGCGGCAATA
TGAAGAAGCGTTTCCCAAACTGCAAACATCCAATATCGATATCATCTCGCTGGAATGCCA
TAACTCGCGTGTTCCCATGGATCTGCTTGAACTGATTCGCGGTAAAAAAGTGATGGTCGG
GGCCATTGACGTGGCAACCAATACCGTCGAGACACCAGAAGAAGTCGCCGATACGCTACG
AAAAGCACTTCAGTTTGTCGATGCCGACAAGCTCTACCCGTCGACCAACTGTGGCATGGC
CCCCTTATCTCGTCGGGTAGCCACAGGCAAGCTCAATGCGTTAAGTGCAGGCGCAGAAAT
CATCCGCGGAGAACTCTCGGCTAAATAACATCGCCCAATCATAGAACAATTAAAAAAAAC
TCAGTCCGTGTCAGGCGATCTGATCAATCGCCAAATCACCTACAACACTAACCGGACAGA
GTGATTTAGTTGACACTACTCTTTACCTCGTAAAG
>NODE_15_length_5725_cov_2.521079
AAACAGGTCAATACCGTCGGCCGGATCCGCGCCAGCCTCGACCCGGATATCGTGCGTCTT
TCTCCGCGGGCTAATCGCCCGTTAGTGTGCCACTATACCCTCTACCTGTCACCTTATCGG
GATCAGTTCTTTTTGTTCGGGCTGATCAGCACCGGCATTGATATCGGCACCCCGAACGTG
TTCAAGGATATTGACCTCCAGTCAGGCTGGTCTGTCGAACAGTACATCGGCAGACGGCGT
TTTCTGCCTGGCGGCGATAACCGCGACGGTTATCTGATTTCAGGCAACGGCCACTGGCGC
AAAGTCCCGCTGGCTATCTGGAACCGCCAGCACTATGAACCGGCGGCGGGAGAAACGCTG
TTCATCGGTTTTGACCCTTCTATTCTGCCCGAGGGCTTCACGTCTCTGAATGAGCAGATC
GCCGACTATCTTGTCAACCGGATTCCACACTAATGGCTAACAACAGAACTTTTAAACTGA
GCTGTCTGTCGCTGGCGATTGGCAGCACATTAGGGACGCCGGTCTGGGCGGCTGAAGCGG
ATAACCAAGATGCGGCGAACCGCAGCGGTTATTACCAGCCCGCCGGCGTATCGCAGATGG
ATTTTGGCGGCGTCGGACTATGGCAGATGCCGACGGCGCGGATGGCGGATACCGGCGAGT
TTAGCGCCAGTTACCGCGACAATCAGGAATATCGCCGCTACGCCATTTCATTACAGCCGC
TCGACTGGCTGGAGGCGACGTTGCGTTATACCGACATCCGTACCCGGCCTTATAGCACCA
CCCCCAGCTTCAGTGGTAATCAGACCTACAAAGACAAGAGCTTCGACGTCAAGGCGCTGC
TCTGGCAGGAAAGCCGCTGGTTGCCGCAGGTATCGCTGGGGCTGCGCGATATCGCCGGCA
CCGGCCTGTTCGACAGCGAATATCTGGTAGCCAGCAAGCGCTGGGGGGCGTTCGATTTCA
CGCTGGGCATGGGCTGGGGCAATATGGCGCAGAGCGGCAACATTACCAACCCGGCCTGCC
GGTTGATGTCGGGATTCTGTACCCGTTCCGCCTCAACGCAGACCGGGCAGTTCGCGGCGA
AGAACTTTTTCCACGGACCGGCGGCGCTGTTTGCCGGGCTGGAGTATCAGACGCCGTGGG
ATCCGCTGCGTATCAAGCTGGAGTACGACAGCAACGACTACAGCGTGGAGGCGGCGGATC
AGACGCGCCCGGTGTCGCAGCATATCAAGCAGGACTCGCCGATTAACGTCGGTCTGGTGT
ACCGCGCCACAGACTGGCTGGATACCTCGCTGTCGTGGGAGCGTGGCAATACCCTGATGT
GGGGCTTCACGCTGCGCACCAACTTCAACCGGCTGCGGCCGCAGCACCCGGATGACGAGC
CGCCGGTTTACCTGCCGGTGAAAAATGCGCAAGGCGGCACCGATTGGCAACGTGTTTCGC
AGGAACTGGATGAAAAGGCCGGCTTTGCTCAACCGGATATTTATAGCGACGGTCAGCAGG
TAACGGTGGTGGCGGAGCAGTATAAATATAACAGCGATGCCGAGGCCAGCCGGCGGGCGG
CGACGGTTCTGGCGAACAATCTGCCGGATAACGTCGGGCAGTATCACATCGTCACCCGCA
GCGGCCCGCTGACCGCTACCAGCACCCGTGTGGATGCGTCAGCGTTCCGCCAGCTGGAGT
CCGGCAGTACGCCGTTGGGGCTGGATGAGCCGGACCCCTACCATGTCGAGCCGCTGCCGG
AGCCGCGTGGTCGTCAGGTTCTGCATACCGAACCGCCGCGTTTCTCCTACGGCATCGACC
CTTCGTTGCAGCAGTCGTTCGGCGGTCCGGAATCGTTCTATATGTATCAGCTGTCGGCCA
ACGCCAGCGCTGATTACCGTATTACGGATAACTGGCGGCTGGGCGGCGCGCTGAGCGTCA
ATCTGCTCAATAACTATGACCAATTCAACTTCAGATCGCCTCCGCAGGACGGCGCGGCGC
TACCGCGGGTCCGTACCCATATTCGTGAGTATGTGACTGCATCGGACGTGCTGCTGACCA
ACCTGCAACTGTCGCGTTACGATCATCTGTCGCGCGACTGGTATACCCAGGTCTACGGCG
GTTATCTGGAAACGATGTACGCCGGGGTCGGGGGCGAGGTGCTGTATCGGCCGTTTGGCA
GCAACTGGGCGGTTGGGATGGACGTTAACTACGTCAAGCAGCGAGACTGGGACGACCCGC
AGCGCCTGAGAGATTACAGTGTAACCACCGGTCACCTGACCACGTACTGGTCGCTGCCGT
TCGTCAAAGGCGGGCTGGCGAAAATCAGCGTCGGGCGCTATCTGGCCGGCGATAAAGGCG
TCACGTTGGATCTGTCGCGCCGTTTCGACAGCGGCATCGTGGCCGGCGCGTTCGCCACCG
TCACCAATGTCAGCGCCAGCGAGTATGGCGAAGGCAGTTTCACCAAAGGGATCTACTTCA
CCATCCCGTTCGATCTGATCTTCAGTTCACCAACCACCCGTCATGGCTCCATCGGCTGGG
TGCCGTTGACCCGCGACGGCGGGCAGATGCGGGATCGGCGCGACGTGCTGTATAACATGG
TGGACCGGGAATAACGGTAGATAGGGAATAACGGTAGATAGGGAAGAACGGTAGATAGGA
AATAATAGTGGACCAGGAATAATCCATCGTGGCGCGACAGTCATTCGGTCAATACGCAAC
GCCTCCCGAAAAACGGGAGGCGTTGCCAGTATCAGGATTGGGGCTGTAGTGACGAGGGAG
AGGAAAGCGGGTTTACGGCTCTGGTCCGCTGGCGGTGCAACGTGTTGCCGACCATCATCA
TGGTGACAAACAGAAACAGTCCGGGTGAAAAGTAGCCATAGCCGCGCAGGAAAAATTCGA
CCGCGTAGGCGATCACCACCGCCATGGCGATTTTCAGCAGCGTTGATTCCATATCGGTGT
TATCGCGGATACGGTTGATGGTGTTGACGGCTTTTTTCAGGATAAACAGGTAGCCGACAC
TGAGCAGCAGGCCGACGGCGCCGAATTCGCTGACGATTTTCGAGGCCAGGAAGCCGCCGT
CGTTACGGTTGAAATCGCTGCCGGCGAGCGACTGGATGACGTAGCCGTATTGGCCGACCC
CATTGGTGCCGGCCATTTGCAGCCCCAGCCCGAGGCCGTGACTTTCCAGCAGCGCGTTTT
TGGCGTCATCCAGCCCTTGCAGGAATACCAGCGTAGTGAGGTTGTCGGTATCGTCGCTGA
TGGTCAGGCGCGACCCAAAGTAGGCGATAGCCGGCAGGTCGGAAAAGTAGGTCAGCATGA
AATACACCGACGCGACCAGCACCACGATAATCGTCAGCATCAGGGTAATGCGCCGCGCCA
TCCAGAAGATGAAAACCGCCATCATGCAGAACACCAGCAACGTCAGGCTGGGGAAAATCA
ACGCCTGTAACAGCAGGTTTGCCAGCAACACCACGCGTTCCCGGTTTTTCATCAGAATGC
CGCTGGCGCAGACAAAGATACCGACCGTCAGAGCGTAATGGCTCTCTTCGGAAAAGGGAA
AGACCGCCTTGGGTTTCGCAACGTAACTACCGATATCAATGCGATGGATGACCGAGATCC
AGCCGAGCAACAGCAGGGTATAGGTGACGGCCCGAAAAACGGAGGCGAGGGTGGCGGGTG
GCACCGTCAACAGGCGGTTGGAAAATAGCGTGGCGCCAAGAAAAATAATAATCAGCGCCG
GCAACGTGAAGAGTGGTTTGTAATTATCATAAAATGCAGCGATATAACCGGATTGTGCCA
ACAATATAAATACTGCTATCGAAAAAAGTAAGATTTTTCCACTGGAAAAGGTCAATTTCT
TCATGCATCTCAAGCCATAAATATAGATAGCAGTGATGGCGACCATCATGCCCGGCGCCA
GCGAGGATTGCTGGAGAAATACAAACACAAACTGTGGTATCAGGAAAATGCAAAGCATTG
CCCAATAAAGAGAATTATGTTTTATGGTTGCCTTCAATTTTCCATCCCCATACTCAGTTA
ACGTGTATTTTCAGTGATGAGAAATCAGATTGAATTAAATTTTTAATTAGTTTTGCAGAA
AATTTATGATATCCATCGGCGCTATTGTTTACCCTGCTGGTTATCAACCCATTACTTGCC
ACCACCTGAATTTCGATGTTTAACATGTTGAATTTATTGATATCGGAGAGATTGTTATGA
ATAGAAGAGATTTCCTGGCCGGCAGCCTGGCATCGCTGGCGGTGACCTCGACGGCATCGG
CGTCGCAGGAGAATAATGCGATTGCATTTACCAATGATCTCAGCCGTTACGATATTGATT
TTTCCGGAAAGAAAGATTCCACCGGGCCTTTTCAGACACTTCTTAATGATATGTTGGAAC
AGTCAAAGTCTTTATCGAATGCCCAGCAAAAGGTCAGGTTAATGTTACAAGGCGTGGTTC
AGGTTTCTTCCACAATAAAAATAGATGCATCAAAAGTTTCTATTCATGGTCCGCTGACAA
TTATTTTTACCAAAAATGGTAATTTCGATAAATATGCGGTTGTGGTTACCGGGAACCCGG
ATGTGGATGCCGCCTACAGCAATATTGTGGAACGATTTTTTTCAGGTGTGCATTTTATTT
CTGAAAAGAGAACGTTAGATCTGTTTTTTGCGTATAACCCGGAAAACAATTCCAACCGCA
ATGCGTCCTGTCTGTTGAGCATTTATTCCTGCCGTTTTACCGGGTTCAGAAAAGTCTTTT
CCAACGGTGCGGGCGGCTGGGGCTGGAACTGGTTCTCCTGCGGGTTCAATAACTGTGACC
GCCTGTTGTACCTAACCCGCCAGCCGGATTCCTACGAGCGCTTCACCTTCATCGGCTGTA
TCTGGCAAAACGGCGGGTACGCTTTTGAAATCGATAATCCGGACGGCGTGGTGTACTGGC
AGGCGGGCAGCTTTGATTACTGTGAGGGGATCGCGCTGATTAACGAAGGGCATGTGGAGA
TCAACGGCCACGTCGAGTACGTGAGGCGAAAGCAGCCCGCCGTGGTGCTCAGGAAAAAGA
ACGCCAGCTTTGTGTTCAACGGCGGAGCGATATTTGTGCGTCAGAATCCAGAACAGCCTT
ACCTCATTTTCGATCAGGCGTTTGATTATCAGACCACGCTGAACAACATTCGCTTTGCCA
CCGATGGCATCAATGTGACTTCTTGCGTGATATCCAACCGCCCTTGCTGGAAAAACAACC
TGATTTTTACCAATCAGATGGCGGAGCTGATTGCCCTGAACGACAGCGGCAGCACGCTGG
TTTATCCCGGCGCCGCCGGTTGCGCCAGTCGTTACGACCCAGCGCACATCAAAGAAGATA
ACGGGCGGTTTGTGAAAAGCGCCGAGGGCGATAACGTGCAGGTACAGTTCCTGATACCGA
TCAACGGACACGATCAAATCGGGGTCACCTGGCAGGCGCAAACCTCCGTCGCCGGCAAGG
TAGCGATTACCAAAAAGCTTCATGGCTACGGCGAAAACGGTCCTGGTCCGGTAATGATGG
ACCTGACCCGCGACGGCAAAGACTACATTCAGAGTAGCGATCGATTGCAGAAGGGCAGTT
CGGGCACTATCTGGAAAATTCCGCGCAGCGCCTGGCTGCTTGCGCTGTCGTTCAATCTCT
CCACCGCCAGCGTCGGCGACTAACCTCTCTCTTATCCCCCTCCTCCGCCCCCCCCGCACC
TCCCTTTCTACACTCACGCGGCCAC
>NODE_16_length_5715_cov_2.128848
TTCGGGTGGCTAGTGGTGAGGTGCATCGTGTGCCACTCATGTGTGTTTGTCAACGACTGT
TCGAGTAACGAGATGTATCCAAGTAGTTTCGTCGTCAGCGGTCTATGGGTATAATAGGCG
GCTGGAATACGTCTGCTGCTTCCGTTCCTTCCGCACTGGATGAGGCTGTCCGCGATGGCC
GTATTCAGCGCGGGCAGTTGATTTTGTTGGAAGCGTTTGGCGGCGGTTTTACCTGGGGCT
CTGCTCTGATTCGTTTTTGATTTATCAGGACGTATTACTATGACGAAATTTGCAATGGTA
TTTCCTGGTCAGGGCTCCCAGTCGGTAGGTATGCTGGCTGAACTGGCTGAAAAATTCCCG
CTGATCAAAGAAACGTTTGACGAAGCCTCCTCGGTTCTGGGCTATGATCTGTGGCAGCTT
TCCCAGCAGGGGCCGGCGGAAGAACTGAACAAGACCTGGCAGACCCAGCCGGCGTTGTTA
ACGGCGTCTGTGGCCCTCTGGCGCGTCTGGCGGCAGCAGGGCGGCTCGTTGCCGACGCTG
ATGTCCGGTCATAGCCTGGGCGAATACTCTGCGCTGGTGTGCGCTGGCGTTCTGGATTTG
AAGCAGGCGGTTAGCCTGGTTGAACTGCGCGGCAAACTGATGCAGGAAGCGGTGCCGGAA
GGGACTGGCGCAATGTATGCCATCATCGGTTTGGGTAATGACGCGATTGCCGCTGCCTGT
GCCGAAGCGGCACAAGGTCAGGTGGTTTCGCCGGTCAACTTCAACTCGCCAGGGCAGGTG
GTTATTGCCGGTAACAAAGACGCGGTTGAGCGCGCGGGCGCAGCCTGCAAAGCTGCGGGT
GCGAAACGCGCATTGCCGTTGCCGGTCAGTGTACCTTCTCACTGCGCGCTGATGGAGCCG
GCGGCCCGTAAGTTGGCGGACGCGCTGGAAGCGATCGCCTTTAATGCGCCGGACGTGCCG
GTGGTCAATAATGTTGATGTCCGCGCTGAATCAGCGCCGGAAGCTATTCGCAGCGCGCTG
GTACGCCAGTTGTATAATCCGGTCCGTTGGACGGAATGTGTCGAATACATGGCCGCTCAG
GGTGTGGTTACCCTGGTGGAAGTCGGTCCCGGCAAGGTGTTGACCGGGCTGACCAAACGA
ATCGTTGATAGTCTCACGGCAACGGCGATTAATGATCCTGCTTCCTTATCGGCAGCGCTT
GAACAGTAAAAACGGTGAAGATAATGAATTTTGAAGGAAAAATTGCCCTGGTGACGGGCG
CAAGTCGTGGCATCGGCCGGGCGATTGCCGAGATGCTGGCTGCCCGCGGCGCCACCGTAA
TCGGTACCGCCACCAGTGACAAAGGGGCAGCGGATATCAGCGAGTGGCTGGGGCCGAAAG
GCAAAGGCTACGCGTTGAATGTTACGGATAGCGCCTCGATTGAAAGCGTTTTAGCCAGCA
TCAAAGAAGCGTTTGGCGATATTGATATTTTGGTGAATAACGCCGGTATTACGCGTGATG
ATCTGATGCTGCGTATGAAAGACGAAGCCTGGCAGGAAGTGCTGGATACCAACCTGAGCT
CCGTTTTTCGGCTGTCTAAGGCGGTGCTGCGCGCCATGATGAAAAAACGTTTTGGCCGCA
TCATCACCGTAGGGTCTGTCATCGGTTCCCGCGGTAACGCCGGTCAGGCCAACTATGCCG
CCGCCAAGGCTGGTCTGGTTGGTTTTAGCAAATCGCTGGCGCAGGAAGTCGCGTCTCGCG
GCATCACCGTTAACGTGGTGGCGCCGGGTTTTATCGAAACTGATATGACGCGGGCATTGA
CAGAAGAACAGCGTGTGGGCATTTTGGCGAATGTTCCTGCCAACCGTCTGGGTGATGCGA
AAGAAATCGCCAGCGCTGTAGCGTTTTTAGCCTCTGATGAGGCGGGTTACATTACTGGCG
AAACATTGCATGTCAATGGTGGCATGTATATGATCTGATAAGCAACACCGTAATTTGCGT
TAATTTGCAGCGAAAACTGCAAAAAGCACAAAATCTTGGTTCGACCAGTCTTGATTTTGT
TGCATCTTTTTCAACATTTTATACACTACGAAAACCATCGCGAAAGCGAGTTTTGATAGG
AAATTTAAGAGTATGAGCACTATCGAAGAACGCGTTAAGAAAATCATCGTTGAACAGCTG
GGCGTTAAGCCGGAAGAAGTCGTGAACAATGCCTCTTTCGTTGATGACCTGGGCGCTGAT
TCTCTTGACACTGTTGAGCTGGTAATGGCATTGGAAGAAGAATTCGATACCGAGATCCCA
GACGAAGAAGCTGAGAAAATCACGACTGTTCAGGCAGCCATCGATTTTATTCAGGCTAAC
CAGCAGTAATCGAACATATCTAGGCGGTCGCTCGACCGCCTAAGTTTTCTTCTACCTCAG
TCTCATTTTTTTATTCCCTCCCTGGAGGATCAGCGTGTCTAAGCGTCGAGTAGTTGTGAC
TGGTCTGGGCATGTTATCTCCTGTCGGCAATACAGTAGCGTCAACCTGGAATGCTCTGCT
TGCCGGTCAGAGTGGCATCAGCCTGATTGATCATTTCGATACTAGTGCCTATGCAACGCG
TTTTGCTGGCTTAGTAAAGGACTTTAACAGTGAAGATTTCATCCCGCGCAAAGAAGCGCG
CAAGATGGATGCCTTTATTCAATACGGGGTTGTAGCCGGCATTCAGGCCATGCAGGATTC
AGGCCTTGAGGTGACGGAAGCCAATGCGAGTCGTATCGGAGCCGCTATCGGGTCGGGTAT
TGGTGGTCTGGGGCTGATCGAGGAAAACCATAGCGCGCTGGTGCATGGTGGACCGCGTAA
AATCAGTCCGTTCTTTGTGCCGTCCACTATTGTCAATATGGTCGCTGGGCACCTGAGCAT
CATGTTCGGCCTGCGTGGACCTACCATTTCCATCGCCACCGCATGTACTTCTGGTGTGCA
TAACATCGGCCACGCTGCGCGCATTATCGCGTATAACGATGCCGATGTTATGTTGGCCGG
CGGGGCGGAAAAGGCCAGTACGCCGCTGGGCGTTGGCGGATTCGGCGCGGCGCGCGCCTT
GTCGACCCGCAACGATAACCCGCAGGCGGCAAGCCGCCCGTGGGACAAAGATCGCGATGG
CTTCGTGCTGGGCGACGGCGCCGGTATTCTGGTGCTGGAAGAGTATGAGCATGCCAAAAA
GCGCGGAGCGAAAATCTACGCTGAAATCGTCGGTTTTGGCATGAGCAGCGACGCCTACCA
CATGACTTCTCCGCCGGAAAGTGGCGCCGGCGCGGCGCTGGCGATGGAGAATGCCTTGCG
TGATGCAGGTATTACCACGGAACAGGTGGGTTATATCAACGCGCACGGTACGTCTACGGC
GGCGGGTGATAAAGCCGAAGCACAGGCGGTGAAGTCGGTGTTCGGTGCGGATACCCGCGT
GCTGGTTAGTTCGACCAAATCCATGATCGGTCACCTGTTGGGTGCGGCGGGTGCGGTGGA
GTCGATCTTCTGTCTTCTGGCGTTGCGCGATAAGGCAGTTCCGCCGACGATCAATCTGGA
TAACCCGGATGAAGGCTGCGATCTGGATTTCGTGGCGCACGAGGCGCGTCAGGTGACCAA
TATGGAATACACGTTGTGTAACTCCTTTGGTTTCGGCGGCACCAACGGTTCCTTGGTGTT
TCGCAAAGTCTGATGTGATGTTTTAATGAAGAGCCCGGTTCTGCCGGGCTTTTTTTTGCC
TGACTGAAAATCGGCTGACTGAAAATCGGATAGTGCCGCTTGCCGGACGCGCAGACGACT
GACAGGCTTGCATCCTGGTCGAGGGGACAAATATGTGGTGGATTGACGGAAAAGCGGAGC
AATGCCTGCCGGTATCGGATCGCAGCGTACAGTTTGGCGACGGCTGTTTCACCACGGCCA
GGGTTGTGAACGGCCGGATTGTCTGGCTGGAGAGACATATTCGGCGGTTGCAGCAGGCGG
CGGAAAAACTGTTGTTGCCCGACCCTGACTGGCAGCAACTGAGCGATGAGATGCAGCAGG
CCGCCGGGGGCCGAATTGACGGCGTGGTGAAAGCCATTATCAGTCGGGGCAACGGCGGGT
GCGGCTACAGCCCGGCAGTATGCCACAAACCGGTACGCATTGTGATGCAGGCGGCGTATC
CGCAACATTATGTTAACTGGCGTCAGGATGGCATCCGGCTGGCGCTTAGCCCGGTTTCGC
TGGCGCAGAGCGCCTGGCTGGCGGGGATAAAACATCTGAACCGGCTGGAGCAGGTGTTCA
TCCGCATGCATCTTGAACAGTCCGGCGCTGATGAGGCGCTGGTGCTTGACACCTCCGGGG
CGCTGGTGGAATGCTGTGCGGCTAATTTATTCTGGCGCAAGGGAACGCGGGTTTTCACGC
CGGATGTCTCGCTTGCCGGCGTTGACGGCGTCGCGCGGCGGCATATTATGGCGCTGTTGT
CGGCATCGGCGTATGAATTGCATGTGGTGACCGAACCACTGGAAACGCTGGCGGACGCGG
ACGAAGTACTGGTGTGCAATGCGTTGATGCCGGTGATACCCGTTAACCAGGCGCATATCT
GGTGTTATCGCTCACGAGAGTTGTACGACTTTCTGAGCCCTAACTGTGAGTCATGATGTG
TTATGAAGAGAATAAAACGGGGTCTTGGGATTATTGTTCTGCTGGCAATCGTTGCCTGGG
GGCTGTGGAAACAGATACAGCACTTTGCCGATTCACCGCTGGCTATTAAACAGGAAACCA
TTTTTACTCTCCCTTCCGGCACCAATCGTGAAGGTTTAAAAGAGCTGCTGGTAGAACAAC
AGATTATTGGCGCCAGCGGTTGGTTCCCCTGGTTGCTGCATCTGGAGCCAGAACTGGCGG
CGTTTAAGGCGGGAACCTACCGGTTGATGCCTGCGATGACGGTGCGCGACATGCTGGTGC
TGCTGGCCAGCGGCAAAGAAGCGCAGTTTTCGCTGCGCTTTGTCGAAGGTTCGCGCCTGA
AAGACTGGCAGGAAACGCTGAAGTCGGCACCTTATCTCAAGCACTCGCTGGATGATAAAA
CACCGCAGGAAATCGCCGAGGCGATGGGGTTGAAAGACAAAGCCAATCCAGAAGGCTGGT
TTTATCCGGATACGTATCTGCACACGGCGGGCATGAGCGACAGGTCTATCCTACAGCGCG
CGCAGCAGCGGATGACGAAAATGCTCAATGACGTCTGGCAGGGGCGGGATGAAGGGTTAC
CCTACAAAACCCCGGACGACCTGCTAGTGATGGCGTCGTTGATTGAGAAAGAAACCGCGA
TTAATGAAGAGCGGCCGCTGGTGGCCTCGGTATTTATCAATCGCCTGCGCGTCGGTATGC
GGTTGCAGACCGACCCGACGGTGATCTACGGCATGGGGGACAGCTATAACGGCGTGATTA
CCCGCAGTGCGCTGGAGGCTCCCACGCCGTACAATACCTACGTCATCAGCGGATTGCCGC
CCACGCCGATTGCCATGCCGGGCAAGGCGTCCCTCGAAGCAGCCGCGCATCCGGCCAAAA
CCGGCTATCTCTATTTTGTGGCCGACGGCAAGGGTGGACACAAATTTACCACCAATCTGA
ACGATCATAACCGCGCCGTGCAGGCGTATCGTTCCGCGCAGGCTGCCGCCGGAAAGGAAA
AGAATGAACAGTAAATTTATCGTAATTGAAGGCCTGGAAGGCGCGGGTAAGACCAGCGCT
CATGCGGTGGTGGTG
>NODE_17_length_5709_cov_1.944823
GTGTCTGGGGCGTCGGGGTGGACATTTTCATTGGTTGTGTAAGGAGAGCGGTGCCGCCGT
AACATACCTAATGATTATTGTCGGCAGCGTCTGATGGGTATAAGAGACAGTACCAAAGCC
ATCTCCCAGGTAGGCACCATCTCCGCCAACTCCGACGAAACCGTGGGCAAACTGATCGCC
GAAGCCATGGAAAAAGTGGGTAAAGAAGGCGTGATCACCGTTGAAGAAGGCTCCGGTCTG
CAGGACGAACTGGACGTGGTGGAAGGTATGCAGTTCGACCGCGGTTACCTGTCTCCGTAC
TTCATCAACAAGCCGGAAACCGGTTCTGTAGAACTGGAAAGCCCGTTCATTCTGCTGGCT
GACAAGAAAATCTCCAACATCCGCGAAATGCTGCCGGTGCTGGAAGCCGTTGCCAAAGCC
GGCAAACCGCTGCTGATCATCGCTGAAGACGTGGAAGGCGAAGCGCTGGCGACGCTGGTG
GTCAACACCATGCGCGGCATCGTGAAAGTGGCCGCGGTGAAAGCGCCGGGCTTCGGCGAC
CGTCGTAAAGCCATGCTGCAGGACATCGCTACCCTGACCGCCGGTACCGTGATTTCTGAA
GAAATCGGTCTGGAACTGGAAAAAGCCACCCTGGAAGATCTGGGCCAGGCTAAACGTGTG
GTTATCAACAAAGACACCACCACCATCATTGATGGCGTGGGCGACGAAGCCACTATTCAG
GGCCGTGTGACTCAGATTCGTCAGCAGATCGAAGAAGCCACTTCCGATTACGATCGTGAG
AAGCTGCAAGAGCGCGTAGCCAAACTGGCAGGCGGCGTTGCCGTCATCAAAGTTGGCGCC
GCCACCGAAGTGGAAATGAAAGAGAAGAAAGCTCGCGTTGAAGACGCGCTGCATGCGACT
CGTGCTGCCGTTGAAGAAGGCGTGGTTGCCGGTGGCGGCGTGGCGCTGATCCGCGTTGCT
ACTGCTATCGACGGCCTGAAAGGCGATAACGAAGAGCAGAATGTAGGTATCAAAGTTGCT
CAGCGTGCGATGGAAGCGCCTCTGCGTCAGATCGTGTCCAACGCCGGCGAAGAGCCGGCG
GTGGTTGCCAACAACGTGAAAGCGGGCGAAGGTAACTACGGTTACAACGCTGCGACCGAA
CAGTACGGCAACATGATCGACATGGGTATCCTGGATCCGACCAAAGTAACCCGTTCTGCG
CTGCAGTACGCGGCTTCCGTAGCTGGCCTGATGATCACCACCGAATGTATGGTGACCGAG
CTGCCGAAAGGCGACGCGCCTGATTTAGGCGCAGCTGGCGGCATGGGCGGCATGGGTGGT
ATGGGCGGCATGATGTAATCTGCCGCGCGACCACAGCGATATCCTCGCTGTGGTGCCTGT
CGCACTGTAAAAACTACCCGGCTTCGGCCGGGTAGTTTTTTTTAAGGGCTACGGGTAGGC
ATGGGTAACTGCAGGAACGTATCTCATGTGTGATGAGGTTTGCCTCTACACTAGTTTGCA
ACAGGGTGTGAGCTGGGCTGAGATGTTGTGTGAAAATCACTCAAATCGTTAACGCGCGGT
TCGGAACCTGTTATCAGCGTACGATTCTTCGCTACAATGAGCATCTGCGCTACAATAAGC
GCGTTTTATTTTATTTATTAAACACCGTGTGGAATGGGATACATGTCTGATGAGGCGTTG
GCTAGCCTGCACTCGGTTGAGTGGTGCGCGCCTGAAGATTTACCCGCGTCAGCAGTGGAT
TGGCTGGTTTACCGCGATTCTATGACGCGTCGTTTGGAACGGCATTGCTTGCGGCTGACC
GTGCAGGTCAGTGAAGAGCAGTTTGTGTCGTCGCTGGATATGGCTGGCGAATCGGCGCTG
TTGCCGCTGAGTGAGCGCTATTGGCTGCGTGAGGTGACGCTGCTGGGCGACGGCAAACCT
TGGTTATTTGGTCGCACGGTGATACCGGAGCAGACGCTGGAAGAGGCCGATATTGACCTG
ACGCAGGTCGGTAATACGCCGCTGGGGCGCTATCTGTTTCTGCAGGGACCGCCGCCACGT
GACGTGATTCAAACCGGCCGAAGCGGGGCGCTGTGGGTGCGGCGTTCACGTTTGCTTTTG
TCGGGCAATCCGTTGCTGATCACCGAGCTGTTTTTGCCGGATGCCCCCGTTTATTTCCCC
GACGCCCATCAGGGCTGAGTGCAGAAGGAGAATCAGGCGTTGGAAAGACTGTTAACGTCA
GAACGCTGGGGCGCGTATTGTCGCCTGATGCGTATCAACAACCCGATTGGCACCCTGTTG
TTGTTATGGCCGACACTGTGGGCGTTGTGGCTGGCAGGTCGTGGAACGCCGGCTCCCTGG
ACGCTGCTGGTGTTCGTGGCGGGCGTGTTCCTGATGCGTGCGGCAGGGTGTGTGATCAAT
GACTATGCCGACCGCCATTTTGACGGTCATGTTAAACGCACCGCTGCGCGACCGTTGCCG
GCTGGTTTGGTGAGCGAACAATCTGCCAAGGTGCTGTTTGTGTTGTTGGTGCTGCTGGCG
TTCGGCCTGGTGTTGACCATGAATTCGTTGACCATCTGGTTATCGGTCGCCGCGCTGGCT
TTGGATTGGTTATATCCGTTCATGAAGCGGGTCAGCAACCTGCCGCAATTGGTGCTGGGC
GCGGCGTTTGGCTGGTCAATCCCGATGGCTTACGCCGCTGTCAGCGAATCATTGCCTGCC
ACCTGCTGGCTGATGTTTTTTGCTTATATCTGCTGGACCGTCGCTTACGACACCGAATAC
GCCATGGTGGATCGCGACGACGACCTCAAGATCGGGATAAAGTCCACCGCCATCCTGTTT
GGCAGTCACGACACGCTGATTATCGGCGTGCTGCAATTGATGACGCTGGTGGCGATGCTG
GCGCTGGGGCGGATGATGGAGCTGAGCCAGATTTTTTACTGGTCGGTGCTGGTGGCTGCC
GCTTTGTTCGCTTATCAGCAGAAACTGATAGCCGGGCGTGAACGCGATGACTGTTTTCGT
GCATTCAACAATAACAATTATGTCGGCATGGCACTGTTTTTCGGCATTCTGTTCGGTTTG
TAACTAATATTTGTAGCTGTTTTCTTTGTAATAAATGCAGCCCTGCGGAGTTGCTCCGCA
GGGCTGAACGTCACTCTGCTTCTTCCTTTTCGGCGTCGCTGACAACGGCAACGGACTCGT
TGTCGTCGCTCTCCTGCGCCAGACTGGCGCTTTCAATCGTCAGCTTCACTTCCGGAGTCA
GTAGCTCGCCCAGAATGGCGTAAATCGCCTGGACGTGTTCCAGCACGGCTTCGCCACTGT
CACCGACATACCCTTCGTTACGCAACGTGTTGACCAGCGTTGAGAACACCGCCTTGTCGA
AAAACTCCGGCGCGTTGATGCCGTGCAACACTGAGAGACGTTGCGCCATGCTGCGGCTTT
CTTTTTCCAGCACGCCGCGGCTGATGGTCGGGTTAGCGTTCAGCAACGCCAGGGTAATGG
CGTAACGCTGCAACGTTTCGCGGATACCGGCGGCCAGCAGTTGCAGGGCACGAATACGCG
CGGGGTTCAGTTCCAGCCCGTCATCTTTGATCAGAATCAGCTGTTGCCGCGCGAGCTCGG
CGACCAGCGCGTCCAGCACATCAGACAGTTCGGACTTCTTGTAATGCAGGAACAATTCGG
CCTGCAACAGCGGATAAATCAGCGTTATCTGGCGCAGCAATTCCTCGGCGGAGATCCGAC
GGTAATGCATCACGATGCTGGCAACCAGCGACGGCAGCACCAGCATGTGGTGGATATTAT
TGCGGTAGTACGTCATCAGCACCGCCTGCTCGCGGGGCAGGATGATAATGTCGCCGACTT
TGTCTTTTTCCACCTCGAACTTGTCCATACCGAGTGCGTGCTCCAGCAACTCGGTGGCGG
TTTTGTTCGGCACGGTGATATCGCTGCTGTAAGGAACGTTACGCAGCAGTTGCAGATAGC
ACTCCAGTTGCTCTTCCATCTGCTCGCGCGTTAGCGCACGTTGGCGGGAAGCCAGCAGCG
CGGTGCAGCAGAGGTTCATGGCGTTGGCCGCCGCCGCATTGTTGATGCGCACCATGATGT
CGTCGGCGATATCCTGTACGGTAGGCGTCAGCCAGGCCGGGCGTTGCGGATCGATAGGAT
CGATAGCGTCGCGCCACTGCGGCACTCGGTTGTTGAGGTAGGTGGTTAGTGACAGCGGCT
CGCCGATGTTAACGTACCCCTGGCCGAGATTACGCAGCTTGCGCAGTCCGCGCACCATCT
GCAGGAAGCCTTCTTTTTCCTTGGTGGCGCCACGCAGCTCTTTGGCGTAGGTGCCTACTT
CCATCACGTGTTCGTAGCCAATGTAAATCGGTACCAGTGTGATCGGGCGGGTGCCGCCGC
GCAGCATCGCCTGAATAGTCATCGCCAGCGTGCCGGTTTTCGGTTCCAGCAAACGGCCGG
TGCGGGAACGGCCGCCTTCGACGAAGTACTCCACCGAATAGCCGCGGGTAAACAACTCGC
CCAGATATTCACGGAACAGGGTGGAATAGAGCTTGTTGCCTTTGAAGGTACGGCGGATGA
AAAAGGCGCCGAGACGGCGGAAGATCGGGCCGGCCGGCCAGAAGTTAAGGTTAATGCCGG
CGGCGATATGCGGCGGCACCAGACCCTGATGATAGAGCACGTAGGAGAGCAGCAGATAGT
CCATGTGGCTGCGATGGCAGGGAACATAGACGATTTCATGTCCATCCTGCGCCAGTTGAC
GTACCCGCTCGGCGTTATTCACGTTGATGCCTTGGTACAGCCGGTTCCAGGTCCAGCCCA
GCACCCGGTCGGATAGCCTAACGGCTTCATAGGAGAAGTCGGCGGCAATCTCTTCCAGCA
GCGTGATAGCGTTCTGCTGTGCCTTGTCGTGGGAAATCTTCTTGACCCGCGCTTCATCTT
CAATCGCTTTGGCGATGGCGCGGGAAGACAATAGCCTGTTGACCAACTCCTGACGGACCG
GCAAACGCGGGCCGACGGCCGCCAGTCGCAAACGGGAGAAGTGCATACGCGCCACGCGCG
CCAGTTTGTGGGCGATGGTCTTGTCGGTGCCGTGCTCAGTCGCCATGTAACGCAGCGAGA
CGGGAACGGAGAAGCGCACAAAGCTGTCGCGACCCAGCCACAAAATGGCGAAGAATTTCT
CTATGCCGTTCAGCAACCGCAGATGCGGCGTGTCCTGATTCTGCCCCTCACGGCCGGGGG
AGCGGCCAAACATGACCGACACCGGCACCATCTGTATATCGAGCTCCGGATTGTTGCGAT
GCAAATCCAGATAGTCGTGGAACAGTTTTATCGACTGCTGTTTAGGCACGTAGTAACGGA
ACAGGCGTGGGCCGTCATTGATAAATACGTGGCTCGGCAGGGTTTTTCCGTCGATCTCCA
GCGGCTGCAACGGATCGGGCAGATTGAGCTCCAGACATTTGGTGCGCAGCGTCAGCAGAT
CCGCCTTGGAGTTGTAGGGCAGCACATAGAAGATCGGCCGCGCCGGATCCAGACGTTGTT
CGTTAACGGGATCCTGTGGGATAACCTTACTTTTTACCAAAAGTTTTAGTGGGAAATTCA
GTAGTTTATAGTAGATTCTACGCCAACCTGACATAACAACCAGAAGCCTCTTGTTAGCAA
TGCGGGCCAAGGATACCAGAAACCCGGCAGGATATCTGTGGTGATGAGACCATGACGACG
CGTTAAAAT
>NODE_18_length_5677_cov_1.890991
GATACATGCAGTCCGCACCTAGTCGTTTCATTTCGTGGTCTATCGCCCGGGCGACAATAT
CCCGCGGCGCCAGTTCCGCACGTTTATCAAAGGCGGGCATAAAACGGCTGCCGTCCGGAC
GCGTCAGCCAGGCACCTTCGCCGCGTAGCGCTTCAGTCAGCAAAAAATTGCGGGCTTGCG
GATGGTACAGGCAAGTGGGGTGAAACTGGTTGAACTCCATGTTCGCCACCCGGCAGCCGA
CACGCCAGGCCATTGCTATGCCGTCGCCGGAAGAAATGTCGGGGTTGGTGGTGTACTGGT
AGACCTTGGACGCGCCGCCGGTAGCGAGCACGACGGCTTTGGCGCGGCACGATTCGACAT
GCTCTTTTTCCCTGTTCCACAGGTAAGCGCCAACTATCCGTTTGTGGCCGGGCAGACCGA
GCTTGCTGGAGGTGATCAAATCCACCGCATTGCAACGCTCCAGTAATACGATATTGGGAT
GCTGCCTTACCTGACTGACCAATGTGGTTTCCATCGCTTTGCCGGTAGCGTCCGCGGCGT
GCAGGATACGGCGATGGCTGTGACCGCCTTCGCGCGTCAGATGATAGCGCGCTTCGCCGT
GCGGTGCGGTTTCGGTATCGAACTGAACGCCCTGATCGATCAACCATTGCACGCAATGAC
GGGCGTTACGGGCAATAAACGATACCGCTTCCCGGTCACACAGGCCGTCGCCGGCAATCA
GGGTATCGTCGATGGGAGCGTCGACGCTAGCTGGTTCATCGAATTCAGCGGCGATCCCGC
CTTGAGCGTAAAAGGGAGCGCTTTCGCTTAGCGGCCCTTTGCTGAGCACCATCACGCGGG
CATGGGGCGCCAGACGCAGCGCCAGTGATAACCCGGCGGCGCCGCTGCCGATGATCAGCA
CATCACAATGGTAGTCTTTGATAGACGACATAAGAGTTTTTGTTTAATTTATAAAACCGT
ATTTTTGAATTTAGCACGATATTTATCTTAAATGCAGTTTTTTGTTTTATGTATTAAACA
AGCTTGATGCGAAATAGTAGAACGGGGTGCCAGCAGCAGGCTTTTGACGTATGATTTTCG
CGGTTGTACGGGGCAGCAATCAGAATAAAACCCCGGAGGGCGGCACGGCGGTATGCGGCG
GGCATCCGGCAGGATGCAAAAAATGCTTCATGCAACGGAACTTTACGACGTAAAAAGACT
CCAACCCGGTGCTTGCTCGATTTCAGATATATGGCTGGCAGTACATGACTTAGGCGTGGC
GACACGGTTTTGGGGAGACATGATCTCGGATGAGCGAGAAGTTAGCGGATAAGGTGCTGG
TTGAGCGGGTCCAGAAAGGCGACAGAAAAGCGTTTAACTTTCTGGTCGTCCGTTATCAGC
ATAAAGTGGCGAGACTGGTATCGCGTTACGTTCCCGCCGGGGACGTGCCCGATGTGGTGC
AAGAATCGTTTATCAAAGCCTATCGCGCGCTGGAATCGTTTCGTGGCGAGAGTGCCTTTT
ACACCTGGCTGTACCGTATTGCCGTCAACACGGCGAAGAATTATCTGGTGGCTCAGGGGC
GGCGTCCACCGTCCAGCGATGTGGATGCCAATGACGCGGAAAATTACGAAAATGCCAGCG
CGTTGAAAGAAATATCGAACCCTGAGAACTTAATGTTGTCTGAGGAATTACGACGGATCG
TTTTCCATACTATTGAGTCATTGCCTGAAGATTTGCGTCTGGCAATTACGCTGCGTGAAC
TGGATGGGCTGAGCTATGAGGAAATCGCCGCCATCATGGATTGCCCGGTCGGCACTGTCC
GCTCGCGTATATTCCGCGCACGGGAAGCGATTGATAATAAAGTGCAACCGCTTATTCAGC
GTTAGCTTGTTCTTAACGTTACTCATGACGGGTTTGACAAGGTAAGGTGAAGTTATGCAG
AAAGAAAAACTTTCCGCTTTAATGGATGGTGAGGCAGTGGACAATGCACTGCTGGGCGCC
TTGTCGAAAGACGACAAGTTGCAGCAAAGCTGGCAGCGCTATCACCTGGTGCGTGACACT
CTGCGGGGCGATGTCAGCGAAACGCTGATGAATATTGATATCGCCGCTCGGGTGGCCGCC
GCCCTCGAACAGGAACCGGTGCAATTCAACCCGCAGGCGGTGCCGGAATCCCAGCCTCAT
CCCCGCAGCTGGCAGGCGTTGCCGTTCTGGCACAAGGTTCGTCCTCTGGCCAGCCATCTG
ACGCAGATTGGTATGGCGGCCTGTGTTTCGCTGGCGGTGATTGACGGGGTACAGCATTAC
CAGCAAAACAATGCGATGAGCGACAGTGTGGCGGAAACGACGCCGGCACTTAGCACACTG
CATGTGATGGGCGGTTCGGCTTCCCCGGTCAGTTTGAGCGTGCCGGCCGAGAACAGCGCA
GCGCATACCGGGCAACGTCAGATGCAGGCGCAGCATGAACGCATCAATGCGCTGTTGCAG
GATTACGAATTGCAACGCCGCGTGCATTCCGATCAACTCCAACTGCAACAGCAGGGGAGC
CAACAGCAAGCCGCCGTACAGGTGCCCGGTACTCAGTCATTAGGAATTCAACCGCAGTAA
TGAAGCGCTCCTGGTTTGCCGCATGCATATTGTTGGGCAGCCTGTCTTATTCCTCCCTCG
CCCCGGCAAGCGATTCCGGGGCGTTGTTGCAGCAGATGAGCAGCGCCAGCCGATCACTGA
ACTACGAGATTTACTACATCAGCGTTTCCCGGCAGGGCATCGAGTCACTACGCTACCGTC
ATACGGTGCAAAATGGCGAGACTCTGGCCGAGTTGATCCATCTGGACGGGCCGAAGCGTG
AAGTGATTCAGCGCGGCAGCGACATCAGCTATTTCGAAGCGGATGCCGAACCGTTTACCT
TGTCGGGCGACCATATTGTCGACTCGTTGCCGGCCCTGATTTTTGCCAATGTGGAACGGC
TGTCCGCTTATTACGATTTTATCCCTACCGGCCGAATTCGTCTGGCAGATCGCCAGGGCG
ATGTGGTGAGAATCGTCTCACGGGACGGCACCCGTTTCAGTTATATCGTCTGCCTTGATG
CGGAGTCGCGTTTGCCGTTGCGGGTTGATCTGCTTGATCAGAATGGCGATCTACTTGAGC
AGTACCGGGTGATTTCTGTCACGGTGGACAAAAATGTGCAGCTTGCCATGAAGCCGACGG
ATAAGATCAGCCAGCCGCCGCTGCTCAGCATTCCCACCACCTCGAGCGCTAATTTCAACT
GGGTGACGGAATGGCTGCCGGTTGGCGTAGAAGAAGTGTCACGCAGTCAGCGGCCACTGC
CTGGGGTTACCGGTCTGGTGGAGACGCGTCTTTATAGCGATGGATTATTCAGTTTTTCCG
TCAATATCAGCCCGGTTGGGGAGAACCATCCCGATCAAAATGCATCGCTGGGCCGTAAAA
CTATCCATACCGAAGTGCGGGATAACCAGGAAATCACCGTGATTGGCGAACTGCCGCTGG
CGACAGCCAAACGCATCGCGGATAACGTGATCTTCAAGGCGCAACCATGATCAAGGTGCA
ACTATTGATCAAGGTGCAACCATGATCAAAGAGTGGGCGACGGTGGTTTCATGGCAGGCT
GGCACCGCTGTGTTGCTGTGTGAACAGCGTTCCGGCTGCCAGAGCTGTCAGTCTCGCTCG
TCCTGTGGCACCGGCGTGCTGAACCAGATTGGCGGTGCGGCAATGCATCGATTGACCGTC
CCGTATTCACAGCCGCTGCTTCCCGGCCAACGGGTGGAAATCGGCCTGGCGGAGTCAAGC
CTGCTGCGTTCGGCGATGCTGGTCTATTTGTTGCCATTGCTGGGGCTGATGCTGGGCGCT
GCCTTAATGCAATACTGGCTGGGCAGCGAACCGGCGACGGTGGCGGGAGCATTTGCCGGC
GTGGCGGTCAGTTTCGCTGCTGTAAAGCGGTTATCGGCGAAAATCGGCAATAACCAGCGT
TATCAGCCGGTGATTCTGCAGGTTTCTTTGCCCGAAAATCTGTTACGTACCGATGTAACT
CCGGGGCGCTGAAACGCAGGCGGCTTGCCGGCTGGTCGGCCTCTCCCCCTCCCGATTTTT
TGCTTTTAATGACTTTTTACCTCTGCTTTCATCTTCTCATCTGCAACCTTGCCATAATCA
AGGAATTGATTCGGTGCGCCATGACTAGGTTTTCCACCGTCTGGCATGTAGAATGCTGCG
ATTCAGGTATATGACAGTGGCTATGGCTGTCATCACATTGCGCGTGCCGTTCGGCAAGAA
TTTCAGAAATACCAAGTTAGAAAAACTTTTATAATGAAGCGTATACGAAATTTCTCCATT
ATTGCTCACATCGACCACGGTAAGTCGACGCTCTCTGACCGCATCATTCAAATTTGTGGT
GGCTTGTCCGAACGTGAAATGGAGGCGCAAGTGCTGGACTCCATGGATCTGGAGCGCGAA
CGCGGTATTACCATCAAGGCTCAGAGTGTGACGCTGGATTACAAAGCCTCTGACGGCGAG
ACCTATCAACTGAACTTTATCGATACCCCAGGTCACGTTGACTTTTCCTATGAGGTTTCC
CGCTCGCTGGCTGCCTGCGAAGGGGCGTTGCTGGTGGTGGACGCCGGTCAGGGGGTTGAA
GCGCAGACACTGGCTAACTGCTACACCGCGCTCGAAATGGATCTGGAAGTGGGGCCGGTG
CTGAACAAGATTGACCTGCCGGCCGCGGATCCGGATCGCGTCAGCCAGGAAATCGAAGAT
ATCGTGGGTATCGACGCCACCGACGCGGTGCGCTGTTCCGCCAAGACCGGCGTAGGCGTA
CCGGATGTGCTGGAGCGTCTGGTGCGTGATATTCCGTCGCCGGAAGGCGATGCCGACGCT
CCGTTGCAGGCGCTGATCATCGACTCTTGGTTCGACAACTATCTGGGCGTGGTGTCACTG
ATCCGTATCAAGAACGGTACGCTGCGCAAAGGCGATAAAGTTAAGGTGATGAGCACCGGT
CAGGTGTACAACGCCGAACGTCTCGGGATTTTTACGCCCAAGCAGGTGGATCGCGACGCG
CTGCAGTGCGGCGAAGTGGGCTGGCTGGTATGCGCCATCAAAGATATTCTGGGCGCCCCG
GTGGGCGATACCCTGACGCTGGCGCGTAAACCGGCTGAAAAGCCGCTGCCGGGCTTTAAA
AAGGTCAAACCGCAGGTGTACGCCGGTCTGTTCCCGATCAGCTCCGACGACTATGAAGCT
TTCCGCGATGCGCTGGGTAAACTCAGCCTGAACGATGCGTCGCTGTTTTACGAACCGGAA
AGCTCCACGGCGCTGGGCTTCGGTTTCCGCTGCGGTTTCCTTGGTCTGCTGCACATGGAG
ATCATTCAGGAGCGTCTGGAGCGTGAGTACGATCTCGACCTGATCACGACCGCGCCGACG
GTGGTGTACGAGGTGAAAACCACCGGCAACGAGGTGATCTATGTCGATAGCCCATCCAAA
CTGCCGCCGGTCAATAATATTGAAGAACTGCGCGAGCCGATCGCCGAGTGCCACATGCTG
TTGCCGCAGGAGTATCTGGGCAACGTGATCACTCTGTGTATTGAAAAACGCGGCGTGCAG
ACCAATATGGTCTATCACGGCAATCAGGTGGCGCTGACTTATGAAATCCCGATGGCGGAA
GTGGTGCTCGACTTCTTCGACCGTCTCAAGTCCACTT
>NODE_19_length_5651_cov_2.548154
TCGCCTACGAGGTACCGGACCGCATCTTTTTCATGAAACAGGGCAGGATTGAAGAACAGG
GAACGCCGGAGCAGGTGTTCCATCATCCGGCGTCGCCGCGTCTGGCCGAGTTTTTGAAAC
ATTCGCATTTTTGAAACATTCGCATTTTTGAAGCGTTTGCATTTTTGAATCAGTCGCATT
TTTGAACGGACAGCCGTTTTCGACGATTCACTGTTTTTACAACCGGCTGTTTTTAAATCA
CTTATCGTTTTTCAGTGGACATTCATCAAGGGTGTCTGAGTAACCAAGGAGTTTTACATG
AGTATTACCCGTTATGGCGCCGGGGAGAAAGGCGCAGGGGGGCAACCGTTGCCGTTTGCC
CGCGCCGTGGAAGCCGATGGCTGGCTGTATGTGTCCGGACAGGTGGCGATGGAAAAAGGA
GAGATTATCGACGGCGGCATCATCGCCCAGTCGCATAAGTCGATTCAGAATCTGGTGGCG
ATTTTGCATGAGGCTGGTTACGGGCTGGAGCATGTTGTCAGGGTGGGTGTCTGGCTGGAC
GATCCGCGCGATTTCTGGAGTTTTAATCGTGTGTTCAGCGAGTATTTCGGCGCTGCGGCC
CCGGCGCGCGCCTGTGTTCAGTCCAGTATGATGGTAGATTGTAAAGTCGAAGTGGACTGT
GTGGCTTACAAGGCGAAATAGCCGTACGGCGGCAGGACATCGCATGATACGTTAACGACG
ACGGCGCATTGATGACAATACGTCGCGTCACAACGATTTGGGGTAAGGAGCTCCTCGATG
ACAGCACCCGACATCCGACGCCGCGCGAGAGGAATCGACCGGGCGTTCGATATTCTCGAT
TTCCTGAAGCAGCAGCGTCAGCCGATGCGGCCCAACGATATCGCCAAAGGGATCAATGCG
CCGAAATCGACGGTGTATGAAATGGTGGCGCTGTTGCAGGAGCGCCGCATTCTGGAGGCG
GTGGGCAACGACGGCATGGTCTATCTGGGGCGGGAGCTTTACTTTCTCGGTCAGGCCCAT
TTGAGCCATTTCGATTTTTCCCGCGAGTCGGACCGATTTTTGCAACAGATTGTGGCGAAA
ACCGGCGAAACGGCACAAATGTGTCTGTTGAATGGGAATAAATACAACGTGGCGCTGATG
CGTGAAGGCGAGCGGGCATTTCGCATCTCTTCCGAGGTTGGGCAGGATGCGCCGATCCCC
TGGACGGCATCGGGCCGGTTGTTGCTCGGCCATCTGAGCGACGAGGAAATTCTGGCGTTT
ATTCCGCCGGACGATTTCCGTTTGCCGAACGGCGAATGGTTGCCGACGGCGGACTATCTG
GCTGAAATCCACGATGCGCGTCAGAGCGGTTTTTTTTCATTCGACAGCATCGCGGATACG
TATACCCACTGCTTTGCCGCCGGTATTTACTCGGCGCGCCGTTGCGTCGCTACGTTCTGT
ATCGTGGCGCCGCGCGGCGATGCGTATACCCATTATGAACATTATCGGGATGTACTGCTG
ACATGCGCCCGCGAGATGGAGGCGCGCCTGTCCGGGCAGTAATATTCGGAGAGAGAGAAA
GCAATGCATGAATCGCGTGAGTCCGCCCGTCCGCAGGCGGAAAAAGGCGTGCCGGTCAGC
GGCTGTCACCTGTTGAGCGGGGTGTCGCTGCCCGCGCTGGTATTGCACCAGCGTGAACTA
CAACACAACCTGTTGTGGATGCAGCGTTACGCCGAGCAGCATGGCGCCCAACTGGCGCCG
CACGGCAAAACCACCATGACGCCGGGATTGTTCCGGCGGCAACTGGAGGCCGGCGCCTGG
GGCATCACACTGGCAACGGCCGTGCAGTGCGCGCTCGCCTGGCAGCATGGCGTGCGGCGT
ATCCTGATGGCTAATCAACTGGTCGGCGCCGCCAATATGGCGCTGATCGCCGGTATGCTG
AAAGACGGCGACGTGGAGTTCCACTGCCTGGTGGATAACCCGGACAATGTGCGGCAACTG
GGCGCGTTTTTCGCCGCTGAAGGGCTGACGTTGAACGTAATGCTGGAGCTGGGCGTGCCC
GGCGGGCGTTGCGGCTGTCGTACCGCGGAACAGGTTACGGCAGTGCTGGCGGAAATTGCC
GCCCAGCCTTCGCTGGTGCTGAGCGGTATTGAGGGGTATGAAGGGGTGATCCACGGCGAG
CAGGCGACGGAGGCGATCGGCCAGTTTGCCCGTCATCTGGTGGAAACCGCGGTGGCCCTG
AACGCGCAAGGGCGGTTTGGTTTAACCAAACCATACGTCACCGCGTCCGGGTCCGCCTGG
TATGATTTGATCGCTGGCGAATTCCTGCGCCTGCAGGCGGCCGATCGGTTCCAGCCGTTG
CTACGGCCGGGCTGTTATCTGGTGCACGACCACGGTTTGTATAAAACGTCGCAGGCAGCG
TTACTGCACCGCCACCCGGAGCTGGATGGCGCGCTGTTGCCCGCGATGGAGGTCTGGGCG
CACGTGCAGTCGCTTCCCGAGCCGGGCTGCGCTATCGTGGCGCTGGGCAAACGCGATGTG
GCGTTTGACGCGGGATTGCCGGTACCGCTGCGTGCTTACGGCGTCGCTCGCCAGTCGTTT
GACCCAGTGACGCTGGACGAGCGTTTTGTCGTCACCGCCATGATGGATCAGCACGCGTTT
ATGCGCATTCCGGCCGAGCACGATTTGCAGGTAGGCGATGTCATCGCGTTCGGCGCTTCG
CATCCGTGCCTGACTTTTGACAAATGGCGTTATGTCACGCTGGTGGACGAGCGACTGAAT
GTAGTGGAAACGCTGCCTACCTATTTTTGATAGCCATTTTTTTGATAGCCATTTTCTAAC
GTTTATCGTTGGCTACAGACATTTATAGTCATTCTCGAACGTTAGAACGTGAATGGTCAC
TTGCGTTCGGCATGCGATCGTTGCGCAGAACGTGTAGACCATGCCCCGGTGATGTGGAGT
GATTCCATAAAGTTGGACAGGGCATGGTCTATTTTCCCGATAAACCATCGGCGCCGCTAT
TACAGCAGTAACCGAATGCCCAATACCGCCATCACCGAGCCACTGAGGCGATCAAACAGC
GTTCGGCATCGAAGGTAGGCGCTGCGCGGCCCGCTGGATGAGAGCAACAGCGCCACCAGC
GCGTACCACAGAAAATCGATAACGAACGCCAGTAACGGCAGCGCCACGTACATCCAGCCC
GCAATATGCCGGCTGAGCAGCGCGGCGAATACCCCGCCGAACACCAGGGCCGTATTGGGG
TTGCTGAGTTGCGTTAACAGCCCCAACCGAAAGGCGTGGGTCTGCGGTGGTGCGAGGTCG
TCGCGCTGCGTCGGCACGGTGTGGTCTGGTCTGGCGCGGAACAGGGTGAACGCCAGATAC
AGCAGGTAGATCCCGCCGGCGATTTTCAGCGCCTGATAAAGCCAGGGCACCGCCAGCAGC
AACGATTGCAGGCCCAGCAGCGCTATCAGCGCGAAGATAGCCGCCCCGGAGCCCATCCCC
AGTGAAACGGCAAGGCTAGTGCGCCGCGAAGAGGCCAGCGCGGTACGTGCGACCAGAATG
AAACTTTGCCCCGGACTCATGGCGCCGAGCGCCAGTACCCCACCAATGGCGGCAATAGCC
AGTATGTCACTTCCCATTCTTTGCTTCCCAAGAGTGATGGCGAGTTATCTTTATCCTCTC
TTTTGGAATTGGCGTAAACTGACGCGATTCAACAGGTATCCAGGATAAGGACTATGAAAC
TACGCGCCTCGATGCTGGCGGGCTCGGTATTACTGGCCGGGTGTGACCTGAAACCGGCCT
CAGAGCCGGTGAACCCGGTACTGGCCGGGCTTTCCAATATTTTTGGCTTTGATGCGATGC
GGGGAAAGGTCAAAAGCTCTACGCAAACCCAGACCGACGAAGCAGGCAAAGTGAAGGCAT
ATGTCGAGGGCGAGTCTGATGCCGAAGGGAGCCGCGCCGCGCTGCGACACTATTAGCCGT
CGATGAATCTCGATCTGGATCTGGTGCGTGACGGGCAGAATCTGGTAGAGCAGAGCGATC
GTCAGGCGCTGTTTCAGTTGACCGAACACTGCCAACTGGCGAAGACCACCGATGGCCGCC
TGAGCTACCGTTCAAACGACAAATACGCCATCGCCGAGGTGGTCTACCGCGATAAGCCGA
CGCCGCTGGCGAGCTATCGCTACGACGACGACGGCTTCCCGGTCAGCATGACGTTTGTCT
CGCCGGAAAACGGCAAAGTGACCAAAGTTGAGATGCGTAACGACGCTCCGGCGCAAAAAC
GGCTGGATGCCACCGTTGTCGTGACGGAAAACAATGAACAGGTCAGCGTGACCCGCACCA
GTTGCCAGTATGACCAGCATTTCAATCCGCGTTTGTGTCAGGTGCTGGTCTCGAACGGTA
CAGGTGCTGCGCAAACGGTCACCACCCTGACGCATACCACCAAAATCGAGTATTACTAGG
CGGCGCTTTTTTCTTGTACGTGTGGGTGTAGATGTAGGTGTAGATGTAGATGTACGCGAT
AGTGTGCAGGAATAGAGCCCGGCGGTTATCGGTGCGGCCCGGATGCGGGCCGCGTGATCG
GCGTTCAGGGCGTAACGTGGAAAAAATCGATGTCGGCACGGCCCTGCCCACGCTGTTCCG
GTAACGACAGCGCGTACAGCCCGATTTTGGCCCCCACCCATTTCCCCGGCCCGGCGGCGA
AAGGCTCCCCGACCGGGGTGAAACCGCCGTCAGGCGTGCGCCACGCGAACTGGCAACGCG
CGTTCGGCAGCACCGTCACCCGCAGTTCAAGCGTGTGTGCCTCCGCCCCAACAGGCCATG
TCGGCCCGGCGTACTGGCGCAGTTCCTGCGCATCGGTCATCCAGCCATAGCCGCTTGTCA
GCGCCACGCCGTCCGCCGTTTTTTCCAGCCCCAGAAAAGCGAAGCGCTCGCCGTAGACCA
TCAGCCCACAGCGATCGCCCACGTTTTCCAGCGCCGCCTGCAGCCGGGTGGTGACCGTGA
AGGTCTCCGCCGGGAATTTCTGCATCAGCAGGTTGGGAACGTCATACCAGGACGGTGCAC
CATGACGCTGCGGCATCGGCTGGCAAAACAGCCGCAGCCCCGGACGACACAGTTCGTACC
AGCCTGCATCGGGGTTGGCCTGCCATTGCCACTGCAGGCCGAGCCGGTCGGCGGTGAAAT
CGTCAGAGGTCGCCGGTTGAGCGCGGATTTTGCCTGCGCTGACGGCGGGCATGGCCGCTT
CCGCCACCGGTTCTCCCGGACCGCCGTCGCCCGATTGCGCGCCGATCACCGGCCAGTCAT
CCTGCCATTGCATCGGTTGCAGGTGTACGACGCGGCCGTAGGCGTGGCGATCCTGAAAAT
GCACGAACCAGCTCTCGCCGTTTTCCAACTCTACCCAGCCGCCCTGATGAGGGCCGTTAA
CGGCGGATCGCCCCTGATGCAGCGCCACGCGCGCCTGCCATGGCCCCTGTAGCGAAGCCT
GCCTCTTATACAAATCTCTCGCCGCCGACGCTCCACCATCTTCCGATCTCGGTGCTCCTC
GTCCACTCACATAAACACACTAGATACTATCATCCCAGTCATGACGACACTACAAGTAGT
GAACACGATCTCTCTAACTAACAACATATAGACGAACGTCTGACGTCTATCACGTAGACT
CACTCTATCAA
>NODE_20_length_5616_cov_2.447440
TGAGGGGAAAGATGGGAACTTGCGTAACGCCGGTTTTGACCGTGGTGATTGTGCTCTTCA
ATCACTGCCCGTGCCACCGCCTGCTCCAGGGTTTCCCCCACTTCCACAAAACCGGCCAGC
GTGGTGTACATGTTGCCCTTGTGGCGCAGATGCTGCGCCAGCAGAATCTTGTCGTGGTGA
CGAATCGCCACAATCACGCAGGGGGCAATCTGCGGGTAGTAACGCTCTTTGCAGTGCGGG
CACAGGCAGGCCAGTTCGGTGGTGCTGACCGACATCTCATGGCCGCAGTAGCCGCAAAAC
CGGTGCGAACGATAGAATTCCGCCAGTTGCACCGCGCGACCCGCCAGCTGGAACAGCCCG
GCATCCTGACCCAGCAGTTGACGCACCGAGCCCATGTCGCTCGTCTTGTCCTGCAGTACC
AGCCATACCGGCTCGCCCTGCCACTCGCCGACCTGGCGGGCGGACTGCCGCTGCAACTGC
CACTGCGCTGCCGTTCCTTGCGGTAATTCGCCCTGAGGCAACCAGATCTGATGACGGTGG
TACACCACCCACCACCCGCGTTCTTCACCCTTCAGCGTCACTTCCATCTCTTTTATTGCC
CCGCTTATTACCAGATTGGCATTTTACGACTATGGTTATAAATAATGATACGCCTAACCG
TCATCATCCTATCAATAACCGGAGTCAGCTATGCTGAAACAGTTACAACGTCTGACGGAG
AACGTTGGCGGCAATTACGCCTTGATCGTCCAATGGTTGCTGGCCCGCAAACATCTTTTG
CTGGCCTATTATCACTTGCTCAGCATTCAGACAGGGAAAATACCGGAAGCACGGACGCTG
GATGAATTTTGCCATCATCTGGTCGACTATCTGTCTGTCGGTCATTTCCATGTTTATGAG
CGCATGTTGCAGGAAAACATCATGCGGAACGACAGAAAGCTGACGCAGGCGTCGCACTTT
GATGTCGCGCTGCGAAGCAACACCCAGCAAATCATGGATATTTACGACAGCCATTTGGCG
TTTTTCATTGAGCCCGTCGACAGCCAGGAATTCCGCCGAACATTATCCGGCGTGGGTGAA
GCATTGGCAATGCGCTTCACCCTGGAAGACAGCCTGATCCGACTGATGTTCGATCATTGA
CGGCACACCGTTACAGCGCATAGAGTGTCAGTGTTTTAGTTCGCCCCGCGAAGGGGCGCT
ATCTTGTCGGAGTGCCCAACAAGCCTTATGGCGCGTGGGCTGAGACCGTTAATTCGGGAT
CCGCGGAACCTGATCAGGTTAATACCTGCGAAGGGAACAAGAGTAATTATATTGCCAGCC
CCGGGCGCCACTCTCACGTTGTCGCCGCAACCGCAAGACTCTGCACCACATTGCCGTTGC
CAGCGGGTCAGCATCCAGCCATTACTCCCTCCGAGCTCCAGACAAGCAATTTTTCCTTTT
AATGAACAGGAACTTGCTATGTCTACAGAACCAACCCAATCTACAGAACAGAATGTTTCC
GGAGAAAAGAAACCCTCCGGTCGTCGCGAGCAACGCGCCGCCGCCCAGCAGTTTATCGAC
ACGCTGCGCGGGTCGACTTTTCCCAACTCGCAGCGCATTTATCTGACCGGCTCACAGCCG
GACATCCGCGTACCGATGCGAGAAATCCAGCTTAGCCCGACGCTGGTGGGCGGCAGCAGC
GACAATCCGCGCTATGAAGCCAACGAAGCGGTGCCGATCTATGACACCGCCGGCCCGTAC
GGCGACCCGGCCACCATCCCGGACGTACACCGCGGGCTTGGCAAACTGCGCGCCGACTGG
ATTACCGGGCGCGACGATACCGAAGCCTTACCGAAAGCCAGCTCCGGCTTTACCCAACAA
CGGCTGGCGGATATCGGCCTCGACCACCTGCGTTTTGAACATCTGCCGCAGCCTAAACGC
GCCAAAGCCGGCCGACGCGTCACCCAGTTGCACTACGCCCGTCAAGGCATCATCACGCCG
GAGATGGAATTCATCGCCATCCGCGAAAACATGGGGCGCGAGCGCGTGCGCGGCGAGGTG
CTGCGCCAGCAGCATCCGGGCCACAGTTTCGGCGCGCTGCTGCCGGACAACATCACGCCG
GAATTCGTGCGGCAGGAAGTGGCCGCCGGGCGCGCCATCATCCCCGCCAACATCAACCAT
CCGGAATCGGAACCGATGATCATCGGCCGCAACTTTCTGGTGAAGGTCAACGCCAATATC
GGCAACTCCGCCGTGACCTCCTCCATCGAGGAAGAAGTCGAGAAACTGGTATGGGCCACC
CGCTGGGGCGCCGATACGGTGATGGACCTGTCCACCGGGCGCTATATTCATGAAACCCGC
GAGTGGATCCTGCGCAACAGCCCGGTGCCGATCGGCTCGGTGCCAATCTATCAGGCGCTG
GAAAAGGTCAACGGCATCGCGGAAAACCTGACCTGGGAACTGTTCCGCGACACCCTGCTG
GAACAGGCGGAACAAGGGGTGGACTACTTCACCATCCACGCCGGCGTGCTGCTGCGCTAT
GTGCCGATGACCGCAAAACGCCTGACCGGCATCGTCTCGCGCGGCGGCTCCATCATGGCC
AAGTGGTGCCTGTCGCACCATCAGGAAAACTTCCTGTACCAGCATTTCCGCGACATCTGC
GACATCTGTAGCGCCTATGACGTCGCGCTGTCGCTCGGCGACGGCCTGCGCCCCGGTTCG
ATTCAGGATGCCAACGACGAAGCGCAGTTCGCCGAACTGCACACGCTGGGCGAACTGACC
AAAATCGCCTGGGAGTACGACGTACAGGTGATGATCGAAGGCCCCGGCCATGTGCCGATG
CAGATGATCCGCCGCAACATGACCGAAGAACTGGAGCACTGCCACGAAGCGCCGTTCTAC
ACGTTAGGCCCGCTCACCACCGATATCGCGCCCGGTTACGACCATTTCACGTCCGGCATC
GGCGCGGCGATGATCGGCTGGTTCGGCTGCGCCATGCTGTGTTACGTCACCCCGAAAGAG
CATCTGGGCCTGCCAAACAAGAACGACGTCAAACAGGGGCTGATCGCCTACAAGATCGCC
GCCCACGCCGCCGACCTGGCGAAAGGTCACCCCGGCGCGCAGATCCGCGACAACGCCATG
TCCAAGGCGCGTTTTGAATTCCGCTGGGAGGACCAGTTCAACCTGGCGCTGGACCCGGAA
ACCGCCCGCGCCTACCACGACGAAACCCTGCCGCAGGAATCCGGCAAGGTGGCGCACTTC
TGCTCGATGTGCGGACCAAAATTCTGTTCGATGAAAATCACGCAGGAAGTGCGCGACTAC
GCCGCCCGTCAGGAAGCACAGGCGCAACCGGTGGATGTCGGTATGGCGCAGATGTCCGCC
GAATTCCGCGCCCGCGGCAGCGAGCTGTACCACACCGCTACCAGCCTGCCGCAGGAGGAA
CGCTGATGAACGGCACCTTTCCCGCTACTGACGCCCGACTGGGGCTCTATCCGGTGGTCG
ATAGCGTGGAGTGGATCGAACGCCTGTTGGAAGCGGGCGTCCACACCATCCAGCTACGCA
TCAAGGACCAGCCGGCGGATCAGGCCGAGCCTGACATCATCCGGGCGATCGCGCTCGGCC
GCCGCTATCAGGCCCGACTGTTCATCAACGATTACTGGCAACTGGCGGTGAAGCATCAGG
CGTATGGCGTACACCTTGGGCAGGAAGATCTCGACACCGCCGATCTGGATGCGATTCGCG
CCGCCGGGCTGCGGCTCGGCGTCTCCACCCATGACGACGCCGAACTGGCGCGCGCCGTCG
CCATCAAGCCGTCTTACATCGCACTGGGCCATATTTTCCCCACCCAGACCAAAGCGATGC
CGTCCGCGCCGCAAGGGCTGGCCGAGCTGACCCGCCATATCCACGCGCTGGACGGGCCCT
TTCCCACCGTTGCTATCGGCGGCATCAGCATCGACCGGGTGCCGGCGGTGCTGGAGACCG
GCGTCGGCAGCATTGCCGTGGTCAGCGCTATCACGCAAGCGGCGGACTGGCGCACCGCCA
CCGCGACGCTGCTACGACTGATTGAAGGACAGGAGGCGTAACATGCTCGACGATCAAGCT
TTTATGCGTTACAGCCGCCAGCTGTTGCTGGAAGACATTGGTCAGGAAGGGCAGCAGAAG
CTGGCGGCAGCCCGCGTATTGCTGGTGGGGATGGGCGGGCTTGGCTCGCCGGCCGCGCTC
TATCTGGCAGCGGCCGGTGTCGGTACGCTACTGCTGGCGGACCACGACACCCTGCACATC
TCCAATCTGCAACGCCAGATTCTCTACCGTAACGCCGACCTTTCTCACCCCAAGGCCGTG
CTGGCCCGTCACGCGCTGGAGGCTGTCAATCCGTTGGTGAAAACCGTCGCGCTGACCACC
CGGCTGGAAGGCGAGCCACTTGAGAAGGCCGTGGCGCAAGCCGATCTGGTACTGGACTGC
TGCGACAACATGACCACCCGCCACGCGGTCAACGCTGCCTGCGTCGCGGCGCAAAAACCG
CTGATCAGCGCCAGCGCCGTGGGCTTTAGCGGTCAGTTGCTGGTGCTGACGCCACCCTAC
ACGCACGGCTGCTACGCCTGTCTCTACCCGGATGCCAGCGAACCACAGCGCAACTGCCGC
ACCGCTGGCGTGCTCGGCCCGGTGGTCGGCGTGATGGGCACGCTACAGGCGCTGGAGGCG
ATCAAACTGCTGTGCGGTTTACCCTCGCCGCTGGACGGCAAACTGCGGCTGTTCGATGCG
CGCCAGCAGCAGTGGAGCACGCTGCAGCTAACGCGCTCGCCCGCCTGTCCGGTATGCGGG
GGGCGGGATTGAAGATCCGGCTCAACGACGATGTTTCGAACTGCAGGACGGGCTGACCGT
GGCGCAATTGCTCGGCCAGTTGGAACGGCTGCAGCCCGGCACGGCGCTGGCCATCAATCA
AACCATCATCCCACGTGACGTCTGGACGCAACACGCGCTGCGCGACGGTGATGACATTTG
GCTGTTTCAGGCAATCGCAGGAGGTTGAGATGCTGAAGATTGCGGTTATCACCTTTACTT
CCCGGTTATTAACCGGAACCGGAAAATTCGCCAGCGCGAGACTGATGCAGGACACTCTGC
ACGCCTCGGGTTCACAACTGGTCACACTGGCGATGAAACGTGTGGATTTGAAAGGCGGCA
GCGACGCAATTCTGGCGCCGTTGCGCGAGCTGGGCGTACACCTGTTGCCGAATACTTCCG
GCGCCAAAACCGCCGAAGAGGCGGTGTTCGCCGCCCGGCTGGCGCGCGAAGCGCTGGGCA
CCCGCTGGGTGAAGTTGGAAATCCACCCGGACATGAAATACCTGCTGCCCGACCCGGTAG
AAACCCTGAAAGCCGCCGAACAACTGGTGAAAGACGGCTTTGTGGTCTTGCCGTACTGCG
GCGCCGACCCGGTGCTGTGCAAACGCTGTCTCTTCTACCCATCTGACGCTGCCGACGATA
CGACTTGTGCATATTTCGGTGGTTGCCGTGTCACAAAGAATAACACTCGTCTCGACCTCA
CGATACGCACTCACTTCTGCTCCAAGAGATATACTCACACCCACGCACTCTAACCTGAGT
TCACCAATACATCGCATGCGCTAGCGACTCGTACTA
>NODE_21_length_5608_cov_1.882868
AGCGTGCGCAGTTATGACATGATGAACGAAGGGCAGTACTACCAGTTTTTCCTTAGTGTG
CTGGATGTGTATGGCTTCTCGGTGGTGCCGATGGATAAAGGCGTATTGAAAGTCATCCGT
TCCAAAGATGCCAAATCTGCTTCCATTCCGTTGGCCAATAACGAACAGCCGGGAATCGGC
GATAGACGGGTGACCCGCGTGGTGCCGCTCAACAATGTGGCGGCGCGCGATCTGGCGCCG
TTACTGCGTCAGCTCAACGATAACGCCGGCGCCGGCACCGTGGTGCATTATGAACCGTCC
AACGTCCTGCTGATGACCGGGCGCGCCGCGGTTATCAAGCGGTTGGTGGATATCGTCAAT
ACGGTGGACAAGACCGGCGATCGTGAAATGATCACCGTGCCGTTGACCTACGCATCCGCG
TAAGATGTCGCCAAACTGGTGAACGATCTTAACAAAACCGATGAGAAAAATGCGTTGCCC
AGCACCATGCTGGCTAACATAGTGGCGGATGGCCGCACCAACTCCGTGGTGGTGAGCGGG
GAAGAAAATGCCCGCCAGCGCGCGGTGGAAATGCTCCGCCAGTTGGATCGTAAGCAGGTG
GTGCAGGGCGGAACTAAGGTCATCTATCTCAAGTACGCCAAGGCGCTGGATCTGATCGAA
GTGCTGGCCGGCAACGGAACAAGCGGCAATCGCAATTCGTCGTCGAATGCGTCGCGGCCG
TCCTCGCCCCGTTCCGGCAGTAGCTCAAACAGCAACAGCAGCTCCGGTTCGTCCAGCAGC
TCTTCCGGCAATTCTTCTTCTTCGGCGTCGTCCAGTTCCAGTATGGGGTTTGGTTCCGCT
TTTGGTTCGACCAGCAGCTCAGGCGGTCGCACTATCACGATTCAGGGCAAAGAAGTGACG
GTTCGCGCCCATGATCAGACTAACTCGCTGATCATTACCGCGCCGCCCGATATCATGCGG
GACCTGTAGCAGGTGATCAATCAACTGGATATCCGCCGTCCGCAGGTGCTGGTGGAAGCG
ATCATCGCTGAAATTCAGGATGCCGACGGGTTGAATCTGGGCATTCAGTGGGCCAACAAG
CGTGCCGGCATGACCCAGTTCACCAACACGGGTATACCGATTTCAACGGCGGTGATCGGA
ACCGACCAGTTCCGCAGCGCCGGTACGTTGACGACGGCGTATGCCAGCGCACTCAGCAGT
TTCAACGGTATTACTGCCGGTTTTTATCGCGGTAACTGGTCAATGCTGCTGACCGCGTTG
TCCAGCGACAGCAAAAACGATGTACTGGCGACGCCGAGCATTGTGACGCTGGATAACATG
GAAGCGACCTTCAATGTGGGCCAGGAAGTACCGGTTCTGACCGGTTCGCAGACCACGTCG
GCCGATAACATTTTCAATACCGTCGAACGCAAGACCGTCGGCATCAAGCTGCGGGTAAAA
CCGCAGATCAACGAAGGCGACTCGGTTTTGCTGCAGATTGAGCAGGAAGTGTCCAGTGTG
GCGGACAGCAATAGCAGTACCAACAGTTCACTGGGCGTGACCTTCAACACCCGTACCGTG
AATAATGCGGTGATGGTCACCAATGGTGAAACCGTAGTAGTAGGCGGTCTGCTCGATAAA
ACGGCGGTTGAAGCCAATAATCAAGTACCGCTGTTGGGCGACATTCCGTGGCTGGGCAGC
CTGTTCCGATCGAAGAGTCAGACGGTGAGCAAACGTAACCTGATGCTGTTCCTGCGTCCG
ACCATTATTCGTGACCCAGGACAGTTCCAGGAAGCGTCGATCAGCAAATACCGTTCCTTC
AACAATGAACAGCAGCACCAGCTCGGCGAAGGCAATTGGGTGCTGGATAACAATACCCTG
CGTTTATCCGGTGGCAACACGTACACCTTCCGTCAGGTGCAGTCGTCCATCTCCGCTTTT
TATCAGCCGGAGGGGCGATGAGCGATCAGCCCGTCAACACGCCTGAACTGCGACCGGTGC
TGCCGTTTTCTTTTGCCCGGGCGCAGCAGATTTTGTTGTTGCAGGATGCGTCGGCTACGG
CGGCGGAAGTCGTTTGTGTACCCGGCACGCCAGCGCTGGCGTTGCTGGAAGCACGCCGGG
TCGCCGGGGTGCCGTTGACGGTGAGTCAGGTCAGTCCGGAAGAGTTTGAACGGCAACTGG
TGATGCGTTATCAGCGCGATTCCGAAGAAGCGCGCCGCCTGATGGAGGACATCGGCAACG
ATATCGATTTCTACACGCTGGCGGAAGAGCTGCCGGACAGCGACGATTTGCTGGATGGCG
AAGATGACGCGCCGATTATCCGGCTGATCAACGCCATGCTCACCGAAGCCATCAAGCACA
AGGCTTCGGATATCCATATCGAAACTTTTGAGCGTCACCTGTTGATCCGGTTTCGTATCG
ATGGCGTGTTGCGGGAAATCCTGCGGCCGCAGCGCCAGCTGGCGTCATTGCTGGTTTCCC
GTATCAAGGTGATGGCCAAGCTGGATATTGCCGAAAAGCGTGTCCCGCAGGATGGCCGCA
TGGCGCTGCGCATTGGCGGCCGCGCTATCGATGTGCGCGTGTCGACCCTACCTTCCAACT
ACGGCGAGCGCGTGGTGTTACGTCTGCTCGATAAGAACAGCGTCCGGCTGGATCTGGAAA
CGCTGGGGATGGCCGAGCACAACCGCCGTCAACTGGATACGTTGATCCACCGTCCGCACG
GCATCATTCTGGTGACCGGTCCCACCGGTTCGGGGAAAAGTACCACCCTGTATGCGGCGC
TGAGCCGTCTCAATTCCGCCGAACGCAACATCATGACGGTGGAAGACCCCATTGAATACG
AGTTGGACGGTATCGGCCAGACTCAGGTCAACCCTAAGGTCGACATGACCTTCGCCCGTG
GTCTGCGCGCGATTCTGCGTCAGGACCCGGACGTGGTGCTGGTGGGGGAAATCCGTGACG
GAGAAACCGCGCAGATCGCGGTGCAGGCGTCGCTTACCGGCCATCTGGTGTTGTCCACGT
TGCATACCAACAGCGCGCTGGGCGCGTTGTCCCGTCTGCAGGATATGGGTATCGAGCCGT
TCCTGTTGTCCACATCGCTGTTGGGAGTATTGGCGCAGCGGTTGGTGCGTACGCTGTGTC
CGTCCTGCCGTCAGCCTTATGTCATCAACGACGAACAGGCGGAACAGACCGGCCTGGCGG
CGGGGGCCACGCTCTACCACCCCGGCGGCTGCGAAAAGTGCAACTACAACGGTTATCGCG
GCCGTACCGGCATCCATGAGTTGCTGTTGATCGACGATACGGTACGCACCGCCATTCATC
AGGGCGAAAGTGAGCTGGGTATCGCCCGGATGCTGGGCGACAAGCGGGCCACGATTCGTC
AGGATGGGCTGGATAAGGTTCTGGCGGGCGTCACCACCTGGGAAGAGGTGGTGCGGGTAA
CAAAAGAGGAATGACATGGCGCTGTTCCAGTATCAGGCATTGAACGCCCAGGGAAAGAAA
AGTCAGGGCATGCAGGAAGCGGACTCAGCCCGTCACGCGCGTCAACTGCTGCGTGAAAAG
GGACTGGTGCCGGTCAAAATTGAGGAACAGCGCGGCGAGGTGACGACCCGCAGCGGCTTC
TCCCTGTCGTTGCACCGTTCGCATCGCGTTAGCGCCAGCGATCTGGCATTGCTGACTCGC
CAACTGGCGACGCTGGTGGCGGCGGCATTACCGCTGGAAGAAGCGTTGGACGCGGTGGCG
AAACAGAGCGAGAAGCCGAAGCTGAGCACGCTGATGGCGGCGGTGCGCGCCAAGGTGGTA
GAAGGACATTCGCTGGCCGAGGCGATGGGCAATTTTCCCGGCAGTTTCGAACGACTGTAT
TGCGCTATGGTGGCGGCGGGCGAGGCCTCCGGCCATCTGGATGCGGTGCTGAACCGGCTG
GCGGATTACACCGAACAGCGTCAGCAGATGCGCAGCCGAATCCAACAGGCGATGATTTAT
CCTTGTGTGTTGACGCTGGTGGCGATTTCGGTGGTGTCTATCCTGCTGTCCGCCGTGGTG
CCCAAGGTGGTCGAACAGTTTATCCACATGAAGCAGGCGCTGCCGCTCTCCACCCGGCTG
CTGATGGGCGTCAGCGATGCGGTGAGAGCCTACGGGCCCTGGGTAGTCTTATTGCTGGTG
CTGGCGGTGATGGGGTTTCGTGTGTTGCTGCGTCAGGAAAAGCACCGTCTCGTCTTCCAT
CGGCGTTTATTGTTCCTTCCCTTGATCGGGCGTATTGCGCGGGGGCTTAACACCGCCCGT
TACGCCCGAACCCTGAGCATTCTGAATTCCAGCGCCGTGCCGCTGTTGCAGGCGATGCGT
ATCAGCGGCGATGTGCTGACCAACGATTACGCCCGCTTCCGGCTGGGGCAGGCGACCGAT
GCGGTGCGTGAGGGCGTGAGCCTGCACAAGGCGCTGGAGCAGACGTCGCTGTTTCCGCCG
ATGATGCGCCATATGATCGCCAGCGGTGAGCGTAGCGGCGAACTGGATGGCATGCTGACC
CGCGCGGCGGACAATCAGGATCGCGAGTTCAGCACCCAGATGACGCTGGCGCTGGGGTTG
TTTGAGCCGCTGCTGGTTGTCAGCATGGCCGGCATTGTATTGTTTATCGTGCTGGCGATT
CTCCAGCCGATTCTGCAGTTGAATACCCTGATGAGTATGTAGCGAAGATTGATACGTTAA
TGAGGTAACGAAAAGATGGAACGACGTCAGCGAGGTTTTACCCTGTTGGAAATCATGGTG
GTCATCGTCATTCTCGGCGTACTGGCCAGTCTGGTTGTCCCGAACCTGATGGGCAACAAA
GAGAAGGCCGACAGGCAGAAAGCCATCAGCGACATAGTCGCGCTGGAGAGCGCGCTGGAT
ATGTACAAGCTGGACAACAGTCGCTACCCGACGACTGAGCAAGGACTGGGCTCGCTGGTG
AAAAAACCGACCACGCCGCCGGAGCCGCGTAGTTACCCGCAGGATGGCTATATTCGTCGC
TTGCCGCAGGACCCGTGGGGCGCGGAATACCAGTTGGTCAGCCCCGGCCGTCACGGCAAA
GTAGATGTGTTCTCCTACGGCCCGGATGGCATGCCGGATACCGATGACGACATCGGCAAC
TGGAATGTCGGCACCGGCGCGCACAACAACGGCAGTAACGGTAACGGGAACCCCTGATCG
TGCGTCAGCGGGGATTTACGCTGCTGGAGATCATGCTGGTGGTGCTGCTGGCCGGTGTGG
CCGCCACGCTGGTGATGATGGCGATTCCTGCGCCTAAGCAGCAGGACAGCGGCTGGCAAA
TCGCCCGCTTCAAGGCGCAGTTGCAATACGCGGTGGAGGACAGCCAGATGAACGACCATA
TTCTGGGCATTTATATTCAGCCTCGCCGCTGGCAATACGCGTTACTACAACGTCAGGTAG
TGGAGAACTCTCCAGAGGATCCGCAGCGGCTGCGTTATGTCTGGGTACCCTGGCAGCCGT
ACCGCATGTCCTCGCCCAGCGAGTTGCCGGAGGGCTTTCAGATCGAACTGTCCACTCAGG
TAGGGGCCGCGGGGGATGGCGCGGGTTTTGCGCCGGGCAATGGCGACCCACACATCCTGA
TCCTGCCGGGCGGCGAAGTGACGCCATT
>NODE_22_length_5560_cov_2.154979
GCCCAGACTGCGTTCGACAATCTGCCGCCCGTCCTGCTCAACCTGTTTAATCGCCTGATG
ATGAAAGGTCAGGCCATCGCTACGGTGTTCGATAATCCGGTTCATCTGCTGCTTTAACTG
TTCGTCCAGCGTACCGAGACGGTTGCGCACATTACTGTCGCTGCCCAACTGTTGCACAAT
CACCGTGTCCAGCGCCTGACGAGCCTTCTCCAGATGCTGCTTTGCGCCTTCGTCAATCCA
CGGCAGTTGCTGACGCAGTTCAGACTGGTACGCTTTGGCCTGCTGACGTTGCCCGGCATT
GAGGTTCAGCGCGCTGCCGTTACTCAGCATGTCGCCTTGCGGCGAAATCTGCAGATTGCC
GCTGGCGCCGACCACTTTCACACTCTGCGGGCTGATGATGATGTCGTCCTGAGGTTGAAC
ATTGCACTGATAGGCCGCCTGCGCTTGCCAGGCCAGTAACATCAATGCACCCAAGGTCAT
TTTACGCAACATAAAGACTCCTGAAAAAACAGCGCCCGACGCCAGCCGGAACGACCGGCC
GCCAAGACCGACAGTCGTCATCACCGGCGGCAATCGCCAGTGATGACGAAGAACGCGCGG
TTTAACCGAGGTTGGCGGGCAGGTCCCACCAGATGTCAAACAGATCGCTGACAGTCACGT
CCGTCATCTGGTTCGCATCCAGCCATTTGCGTACCAGCTCGCGATGTTCATCGGTGCAAT
TACCCAGTTTCTGCAGGCACACCAGCCCTTCCCACTGCAGATAACGGCTGCCTTCGAACG
CCAACCCATTCGGCTCGACGACTTCATCGACGAACAGATCCAGCGAGCGATCGATCGCTT
CTACGCTGGTCCCCTGCGGGAAACGCCAGCTTACCGAGAAGCCGAATTCCTGAAATTCAT
CGATGTGCAGCTTTTTACGTAAACGACGACTCCGATTCTTAGCCATTATTGATTCCTCTC
AAACATCAGATCCCAGACACCATGCCCCAGCCGTTGGCCGCGGGCCTCAAATTTAGTCAA
TGGCCGCGACGCCGGGCGCGGCACATAATCATTATGGTCCGACAGGTTGCGATAACCTGC
GAGCGAACTCATCACTTCGAGCATATGTTGCGCATAAGGTTCCCAGTCGGTCGCCATATG
GAACACGCCGCCGATCGCCAGCTTGCTGCGTACCAGCTCGGCAAAAGGCGCCTGAACGAT
ACGGCGTTTATTATGGCGCGCCTTGTGCCACGGATCGGGGAAAAACAACTGCACCATGGC
AAGCGAACCATCGGGGATCATGCGTTCCAGCACTTCCACCGCGTCATGGCACATCACCCG
CAGGTTGTCGACGCCCGCTTCCTGCGCCGCGCTCAGACAAGCCCCCACGCCGGGCACATG
CACTTCTATACCGATAAAATTCTGCTCCGGGTGCTGCTGCGCCATCGTAACCAAAGACGC
CCCCATCCCAAAACCGATCTCCAGCACCACTGGCGCGTCGCGTCCGAATAGCTGGGCGAA
ATCCAGCGCCTCATTCTGATACTCCACGCCCTTCACCGGCCAAAAATCATCCAGCGCCTG
TTGCTGTCCTTTGGTCAGGCGGCCCTGGCGGCGCACAAAACTGCGGATTCTGCGCAGCGG
GCGTCCGTTTTCATCAAATTCCGGAGAGATGACGTTATTGATCATAATGCGTTCTGTAAG
TCTGATTGGGTTGGGAAAACGCGCATTATCCAAGGATACGGTTGTTTAGCAAGTAGCCGG
AGGCGGAAAGTTCCGGTTTACAGTACATTCACTCTGTGCTGCAATCGCTGTCAAATTTTT
ACCAGCCGGATGACGACGCCTCTATGATGCAAGCGCAACAGTTCGCGCAACAGGTACTGG
AGTGGTACGAGCGCTACGGCCGTAAAACCCTGCCATGGCAACTCGAAAAAACGCCCTATA
AAGTCTGGCTGTCGGAAGTGATGCTGCAACAGACCCAGGTGACCACCGTCATTCCTTATT
TTGAACGGTTTATGGCGCGTTTTCCTACAGTAGCCGAACTGGCGGCGGCGCCGTTGGATG
AAGTGCTGCATCTGTGGACCGGACTTGGTTATTACGCCCGCGCCCGCAATCTGCACAAAG
CGGCGCAGACCATCGTCGACCGCCACGGCGGCGAGTTTCCAACCCATTTTGACGACATCG
TCGACCTGCCCGGCGTGGGCCGCTCCACCGCCGGCGCTATTCTCTCGCTGTCGCTCGGTC
AGCACTACCCGATTCTGGACGGCAACGTCAAACGGGTGCTGGCGCGCTGCTACGCCGTAG
CCGGCTGGCCGGGGAAAAAAGAGGTCGAGAAGCGGCTGTGGACGCTGAGCGAAACCGTCA
CGCCCGCGCGCGGCGTCGAAAAATTCAATCAGGCGATGATGGACCTGGGTGCGATGGTCT
GCACCCGCAGCCGCCCAAAATGCGAACTGTGCCCGCTCAGCAACGGTTGCATCGCTTACG
CCAATCATAGTTGGGCCGAGTATCCCGGCAAAAAACCCAAACAGACGCTGCCGGAAAAAA
CCGCCTGGTTCCTGTTGTTGCAAAACGAGCAAACGGTCTGGCTGGAACAGCGCCCGGCGG
TCGGCCTGTGGGGCGGCCTGTATTGCTTCCCGCAATTCCCCAGCCCGGATGAACTGACGC
AATGGCTCGACCAGCGCGGCATCCGGCGGCAAGCGCTACGTCAGGGCATTGCTTTTCGTC
ATACCTTCAGCCACTTCCACCTGGACATCGTGCCGATGTGGCTGGAATATTCCGACCAAG
GTTCCTGCATGGATGAAGGTATCGGTCTCTGGTATAACTTAGCGCAGCCGCCGTCCGTAG
GGCTCGCCGCCCCGGTAGAACGGTTGTTACGCCAGCTGGCTCAGCCGCAATCGGTCTTCG
CTGACGCCTGTGCACATAATGAGGAATAAGCATGAGCAGAACCATTTTCTGTACCTTTTT
ACACCGCGACGCCGAAGGGCTCGACTTCCAGCTCTACCCTGGCGAGCTGGGCAAACGCAT
CTATAACGACATTTCAAAGGAAGCCTGGTCCCAGTGGCAGACCAAGCAAACCATGCTGAT
CAACGAGAAAAAGCTCAACATGATGAATGTGGAGCATCGCAAGCTGCTGGAGCAGGAGAT
GGTGCAGTTCCTGTTCGAAGGCAAGGACGTGCATATCGACGGTTACACCCCGCCGCAACA
TTAAATGACAGGGGCCGGCAGGCCCTGACGCGTTCCTGATCCCGTACGGCTTGATACGAT
GAAGAAACTGTTTGCTTTGCTGCTTGTTGCCCCGTTGTTGATTTCCTGCTCCAGCAAAAA
AGGAGGCGAGAACAACGAGGCTTTTATCAAAGACACCAACGCCTTCGACATTTTGATGGG
GCAATTCGCCAACAACATCGAAAACATTTGGGGATTGAACGAGGTTCTGATCGCCGGCCC
CAAAGACTACGTCAAATACTCCGACCAATATATGACGCGTAGTCACGTCAACTTCGACGC
CGGTACCATCACCATCGAAACCATTTCTTCTACTAATTATGAGGCCAGCCTGCGTCAGGC
GATCATCACCACCTTGCTGATGGGCGATAACGCCAGCAACACCGACCTCTATTCCGACGC
CAACGATATCCAGATCAGCCGCGAACCGTTGCTGTACGGTCAGGTGCTGGATAACACCGG
CCAGCCGATTCGCTGGGAAGGCCGCGCCGGCAATTTCGCCGATTATCTGATCCAGAATAA
GCTGCAGCGCCGCACCGCCGGCATGCGCGTGATCTGGTCGGTCACGATTCAACTGGTGCC
GAACCATCTGGATAAACGGGCGCACAAATACCTGCCGATGGTGCGTCAGGCCTCCGAACG
CTACGGTATCGACGCCTCGCTGATCCTGGCCATCATGCAGACCGAATCCAGTTTCAACCC
CTACGCGGTCAGCCGTTCCGACGCGCTGGGGTTGATGCAGGGGGTGCAGCACAGCGCCGG
CCGCGACGTGTTCAAAATGAAGGGCAAATGGGGACAACCGAGCCGCAGCTACCTGTTTGA
CCCGGAGAACAACATCGACACCGGTACCGCTTATCTGTCGATGCTGAAAAATGTCTCCCT
GTCGGGCATTCAGGACCCAACGTCGCAGCGCTACGCCAACATCACCGCCTATAACGGCGG
CGCGGGCAGTGTGCTTAGAGTCTTCTCCAGCGATAAGGACACGGCGTTCGGCCGCATCAA
TAACATGTCGCCCGGCGAGGTCTACCAGACCCTGACGACGCGCCATCCGTCCGCTGAATC
GCGACATTATCTGTACAAGGTCAGCTCCGCGCAGAAAAATTATCGCGGTTACAGTCGCTG
ACGACTCGCACGCCCCGAACAAGCGGTGTTCCTGTTTACCACAGGGCACCGCCATCCCAA
CAACCACATTAGCAATGGTTAACAAATAACCAGTGCAAACGATTGGTTACAGTCATAAGC
AAACACTATCTTAAAAGCCATTTGATAGCCTGAAAAACTGTCTAATTGAAATTAAACAGT
TTTATCAATTGATAAAGATAAAAAACCAAGCACACAAACAAAACAAACCCACCAAATTAG
CGCAGGGAATTTTTGCCTCTCAGGTCAGGAAACGGTAGCATCGCTGACGTTTTCGGCCCG
ACGCCAGCAGGGAACCCGGCACGGCCGCAGGCCAGAAAAACGCAATCCACTCGATGAGTC
AGGCTGTGACACAACAGCCAATTTCATTCTCCTGAATGACAGACAAGGGAATCAAACGGG
CAATGAATCAACATAAAAACGAGACCGAATACCACGCCAAACGACGCTGGCTCGATTCAC
ATGAAACGGGTTACCACAAAAGCATGGGTAACCGTCAGGTGCAGATGATCGCCATCGGCG
GTTCGATTGGCACCGGTTTATTTCTGGGCGCAGGCGCACGACTGCAGATGGCCGGCCCGG
CGCTGGCGCTGGTTTATCTGGTGTGCGGCATCTTCTCTTTCTTCATTCTGCGGGCGCTGG
GCGAACTGATCGTACACCGTCCGTCCAGCGGCAGCTTTGTCTCCTACGCCCGCGAATTTC
TGGGCGAAAAAGCCTCTTATGTCGCCGGCTGGATGTACTTCCTCAACTGGGCGATGACCG
GCATCGTCGATATCACCGCGGTCGCGCTCTACATGCACTACTGGGGCACCTTTGCCGAGG
TTCCTCAATGGATATTCGCACTCGGCGCGCTGGCGATTGTCACCACCATGAACATTATTG
GCGTGGAGTGGTTCGCCGAGATGGAGTTTTGGTTCGCACTGATCAAGGTCGCCGCCATTT
CCCTGTTCCTGGTAGTTGGCACCATTTTCCTTGGCACCGGCAAAACGCTGGACGGCAACG
TGCCGGGGCTGCACCTGATTACCGATAGCGGCGGACTGTTCCCGCACGGCCTGTTGCCGG
CGCTGGTATTGGTACCTGTCTCGTATCCACATCTGACGCCGCGACCATACCTCACGCGTA
CAACTCGGTGTTATGCGTATCTCTTAAAAGAACACTACAACTTCAAACACAATTCGCCAA
TATAGGTGAACAGCGACCATGACGAAATCATGTATTGTCT
>NODE_23_length_5525_cov_2.849759
CGTGAATCTGTGCAGACAGGCGCAGCGGACGCTCAATGGTCAGGCGGCGATACCCAAAAT
CGGTACTGTTGAAGATTTTGCTGGCGAAGGTTTTCGGGGCTTCCGTTTTTGCCGTTGCAG
ATTGGCGCCCACGGTTGGATTTTTGCTCCGCTGCTTTTTCAAGGCCTAACGCTTCAAGAG
AAATCGCATCAACCGCCTCAAAATCACCAAACGTGCGGGTGATAAGTTTGATGTCCTCTT
CACCCATCAGATTGCGCTTGGAACCCAGAGACTTACGCATCTTGCCGCACAAGCTAGTGC
CATCAATCAGTTGGACCTTACCTTTACGCTCTGGTGCTTTCTTATTCGACAGAATCCAAA
CGTAAGTCGCAATCCCGGTGTTGTAGAACATATCCGTCGGCAGCGCGACAATGCCTTCCA
GCAAATCAGCTTCCAGAATATAGCGACGGATTTCGCTCTCACCGCTACCCGCACCACCGG
TAAACAGCGGAGAGCCGTTAAGGATAATACCGATGCGCCCACCACCATTGATTGAACCAT
CTGGATTATGGGTATCACGCATCTTGCTGATCAGATGCAGAAGGAACAACAGAGAACCAT
CAGAGACGCGAGGCAAGCCCGGACCAAAACGGCCGTTAAAGCCTTTCAGTTGATGCTCAT
CGTTAATTTCACCTTCAATCTTTTTCCAGTCCACACCAAACGGTGGATTCGACAGCATAT
AGTCGAACTGGTCTTGCGGTAGTTGATCGTTAGAAAGGGTGTTGCCCAGTTTGATACGGC
TAACATCTTGCCCTTTAATCAGCATATCGGCTTTACAGATGGCGTAAGACTCGGGGTTCA
GTTCCTGACCAAACGCACGCATCACCGCATTCGGGTTAAGCTCGTGCACATATTCCATAC
CCGAAGAGAGGAAGCCGCCCGTACCGGCAGTGGGGTCGTAAATAGTGCGAATGATACCGT
CTTTAGATAACGCAGCATCATCTTCCATAAACACCAGAGAGGTCGTTAAACGTACGATAT
CGCGTGGAGTAAAGTGCTCCCCCGCCGTTTCATTCGAGCTTTCCGCAAAACGACGAATCA
GCTCTTCAAACACCAACCCCATTTCATGGTTGGAAATGGCCTTCGGGCTCAGGTCCGTAG
TGGCGAACTTTTTAACGATTTTGAACAGTAAATTGGCGTCATCCAGCAGGCCAACAAACT
CACTAAACTTGAAGTGTTCAAAGATTTCACGCGCATCCTTCGAGAAACACTGAACGTAAT
TCTCCAGATTCGCCTTAATATCGTTCTGCCCCATCTTGCCAAGATCCATTGGCGAGGTAT
TGAAGAACGACAGGCCATGAGTGGCGCGTAACAAAAACTTCTCTCTCCCTTCTTCCGGCA
AAGGGCTGGCCTTTAGTTTTTCAGCTTCCGCTACCACCGCTTCTTTACTCGCGGCTAACA
CGCACTCAAGCCGACGCAGCAGGGTAAAAGGCAGAATCACGCGCCCATACTGAGATTGCT
TAAAATCGCCACGAAGCAGGTCAGCAACTGACCAGATAAAGGCAGCAGTTTGAGAAAAGT
TAGTGTTAGCCATGAAAATCCTTAGAAGAGATCACTGCCATAGCGCAAAGATGCTCAAGC
ATAAATTCAGTTTTAGAATGTAATTCACAAAATAATACCCGCAACGAAGGTTATAGCAAA
CGATACAGGGCAACGAAATGAACACTTAGTTTGGACAATGACTTAACCAGCGCTAGGCAT
TCGACTGTTTGGCCGGATATCTCTAAAATCCCGCCCCCTAGTTGCTAAGCACTATCACCA
GTTCACACTTATAAAAGGAGCCTGTCCGAACCAAAAAAATCAGTAGAGAATGCCATTTAT
GTGAAATTTTTCAGAACAGATGTAGGAAAATAAAAGTTTCTATTTTAGTTGATTACTAAC
TTTCCCAAAATCAAACGCACTCACTGCCCTCTCCCGATTCGCATCGAGATAATCCGCCCA
CCATTGCAGCATCAGTTTGCGTTCATCCAGGTGCTCGGCTTTGTGGATGTAGGCCGCACG
TACCGAGTTACGCTCCATATGGCTCATCTGGCGCTGTACAGCGTCACGCGACCATAAGCC
CGACTCGATCACGAGCTACAGGCCATGGTGCGAAAACCGTGGCCGCCGACTTCAACACTG
GTGTCATATCCCCCCAACCGCAGCGCTTTGTTCACCGTGTTCTCCCTCATCGGTTTACGC
GGGTCGTGATCGCCAATAAAGATAAGCTCATGGTCGCCGCTAAATTGCTGGATTTGTTTC
AACGTCGCCAGCGCCTGCCGGGAAAGCGGCACCAGATGCGGAGTACGCATTTTTGAGCCA
CGGTGAGAGTGTTTTACACCGTCGATGGATTCGCGTTCCGGGGGAATCGTCCACATGGCG
GTATCAAAATCTATCTCTGACCAGCGTGCAAAGCGCAGTTCGCTGGAGCGGATAAAAATC
AATAGCGTCAGTTCGACCGCCAGACGGGTTAATGGTCTGCCGGTGTAGTTATCGATACGC
CGGAGCAGTTCGGGCGTGCGCTTTAGATCCAGTGCCGGGCGATGCTGCCGATTGCTGGAC
GCCACCGCCCCTGCCATTTCCTGCGCCGGGTTGTAGTCGATTAATCCGCTTTGTACGGCG
TAGTGCATTATCGCGGTTGTGCGTTGCTGGAGCCGTGAGGCGACTTCAAGGCGGCCTGAC
TGCTCTACCGCTTTGATGGGCGCTAGCAGGTCACGGGTTTTAAGCTCGGCGATGTTGCGT
TTGCCTATTGCTGAGAAAAGGTTATCTTCCAGGCTTTTCAGCACACGATGACTGTGCTCT
TGCGACCATTTCTTATTGGTGGCGTGCCATTCTATTGCCACCTCTTTACAGGTTAACGCT
TCACTTTGTTCAATCTTATCGGATTTCTTTTTTTCGCCGGGGTCAGTGCCGTTTGCCAAT
AACTTACGCGCTTCATCACGACGCGCTCAGGCATCAGCCAGAGAGACATCAGGATAAACC
CCCAGTGCCAGCATCTTCTGTTTACCGCCAAAACGGTACTGTAAGCGCCAATACTTTGAG
CCATTGGGGTGAACCAGCAGATACATACCACTGCCGTCGGTCAGCTTGTATTGCTTATCC
GAAGGCTTGGCTGTTCTGACTTTGATATCAGTAAGCGCCATATTTATCTCCTCCCCGTTG
GTACAAGCATTATCGAACCGAAAATACCATCGTCTGTACCAACAACTATTGGTAGATGCA
CATGGATGTCTGTTGACCCTGAGAGAATGAATATAGCGGGAAAGGCGGGTAAATACTGGA
TTTCAGGCATAAAAAAAGACGTCGGTTGACGTCTATTTATATACTGTTGGTGCGAAGGCC
GGACTCGGGATAATTTTTAATTTATTGATTTTAAATAAATTTAATTTTATAAATAGTTTT
ATTGACCACCATTTTGACCCCTTCATATTTTATACGACACTATTTTGGTTTATTTTTAAT
CAAAAAATGAAGAAATTTAATCCATTTCTTATCGAACGAGGCCAGTAAATCTGACATGCT
CTGTTAAGAGCGAAAAGCAGATGTTGTGCTTCAACGGCAACAGTATAATGTCCAGATGAG
TTGGAGCAATTCACATTCGGGCACAACCCGGAACCAGTCTCGTAGCAAAAACTACCCTTA
GAAAGAAAGGACCATATCTGATATAGGCTTGTTTTTTCTCACACTTGCTGAATGTCGATA
AACATTTTTTCGTAATATTCGGTGGCTGAAGTGAACATGAAGCTGCGTGGCGTTCCCAAA
CGAACTTTAACGATTATAAAAAATAGTTCTGCATGTTACATTCATGCAGCAAAGTGCCGA
ACCGATCACTGCTCAGAATGGCAGGGGTTTTACAATCATTTTGCCATCGCCGAATAGCAA
GCCTAAAAAACCAATCGCAACGGGTTGGTTTTTTAGGCATTTATTGGTCGGCATGAGAGA
GTTTTAACCTTCACCCTGCCCCTTTACAGTATTCATTGTTTATAGCTAACTTTAAGACAG
ACTAAAGAAAAATCATCATGAGGTCCTTTGGTTTCAATCCTTTTTTGCAAGCTGGCAGCA
AACTTTGCTGGATTATCCATAGTTTTTTCTGAAAATCGGGGGCGTTCTTCCCAATAATAA
TGTGCGCCATCAGACATAATGAAAATATTTAGGCTTCCATTTTGAAGAGGGAGGTTTTCA
GTAGGAATTTCTATAACCTGATACTCTAAATCTAATTTGGCTGAAATTGCACTTGTTAAA
ACATTGCCGCCCATAAGATTACGGAGTTGCCTCGATGTGTATAATCCTTTGTCAATTAAA
ATCTGATGCTGGGTTTGATCCTTCGTTATTTGTACGAGCTTATTTTCGGCCTTAATATAA
AGCCTGGAATCTCCACAATGCCCAACCATCAATCCTTTCTTATCAATATAGCAAAATGTT
AGTGTGGTTGCGGCAGAAAAAAATATTGGATTATTTTTGGATAGCTCTTTCAGCCTTCCC
TTTAAATTATGGAAGAAATTATCGACATCAGAGCGATTAAATGAAAAATAAACTTTTTCA
AGCTGAGATACTGCTAAAGATGAAGCGTCAAGCCCCCCTTCGTAACCGCCAACACCATCA
GCAACTGCTATCATGAAACCGTCATTCACCCTTTTAAAAGGAAGAATGCAATCTTGGTTT
TCATCAATTCCATTTTTAGAGTAAGTAAATGATGAAGAGCCTAGTAGTTTTATCATTTAA
TCTTCACCTCTAATTCCTCGATAGCATTCAATACTTGATTAACGTTTATATAGCGTTTGT
TAAGACGTCTATGTTTACATCTCGCGATTATATCATCAAGACCTTCAAAGTATAAGTCTT
CAAGAAGGACACCAATTGAGTATATGTCTGATTGATTCGAATAGCCATTAACAAATATTT
CATAATCAAAATATTTTGGTGTACCCAAGAAAACACCAACTTTAGTAGCAAATTGTGTTC
TTGTAGGGTTTATATTTTTCGCTAGTCCAAAATCAGTTAGCTTATATATACCACCGGGGA
ATCTCAAAATATTCTGGGGTTTAATGTCCCTATGCAAAAATCCTTTAGAATGAATGAATG
CTAGTCCTTTTAGAATCATCTTTATGATTTCAATTTTTTTTTGCGTTGAGAGTGCACTGT
TTGAAATCTCTTCTTCAAGACTGCTTTCAGCAAGCTCCATGATAAACCAAGGGGGATTGG
ACTGTAAGTCGCATATGAAAATCTGTGCAACATGCTTATGCAAACAATCATCTTGAGCAC
GGATTTCTCTAATAAAGCGCTGAACAAGGTCAGGATCATTATTTGTATTAATTAGCGTTT
TACGTGCGTAGCCATATTCATTGCATACACTGACTTACCCATTCTTTAAATGCTGTCTTT
TATACCCATCTTACGCTTCCCACGCCACCCCTTGTTTACATCTCTGTTGTCATCCTCTAC
ACAACAAACCACACATTCCTAATCCCTAGCCATACACATACCATCAACAGCCACACACAG
TCCTT
>NODE_24_length_5281_cov_2.591967
TAACTAGTTGCTATGTGTGTGTGGTACGTGATAGTTTATTCACAGCTGTATAGTACAAGT
GGTAATGCTGGATAGCATTGTTTTTGTTCATGCGTGGGCGGCTGTCGGGATCTACAAAAG
GAGTTTCGTGTGCAGCGTCAGATGTGTATAAGTGACGTAGTCAAAGGTAATCGGCGCATC
GCCAATGAAATTTAGGCAAAGACACAGCCCGGCGCTGGTTTCGGCGCAATACTCTGCCAC
CTGCGAGAGTTCGTCATCGTCCATGTTTGAAAAATCCAGACGCGCCAGCGCGGCATTCAT
GGCGGAATACAGGCTCTCGCAATCCGGCAGTGATTGGTAAGACGAGCCCGTGTTACTATC
GGTGTCAGCCATAGCATTAGTCCTCATAATGTGGTGGTCAGAAGCCCGGTGAGTGTTCCT
AGCACTGCCGGGCTTCGCTCTTTATCGTTGCAAAATACCGTGTAATTGCGGTGTAATTAC
AACAAGACCATGCTATGGAATTTGTAATTACAATGTCAAGTGAAAAGTCAAAAACAGACC
AGTATCAGATTCGACTGTCCCACGAGTTTCGGGCGCAATTGGAAGAACAAGCCCACAAAG
ATGGCGACAAGACATTGGCTACATGGATAAAGCGTATTCTGCGCAAAGAACTCCAGACCC
GAGGCATCGAACCCAAAGGTTAACGGTGATTGGGGCCGTCGATGTCGCAAATCCTAACGT
GTAAGAAACGTTTGGCAGAATGCCCGGATGATTTTACGACAACGCTCCTGACGGGTTTTC
TATCACATAGAAATCCCGTCAGGAGCCAACAAGCGCAGCGCGTTAGCCTGCCGCATAACT
CCGCGCATAAATATACGGCGCGACGTAGCCCTCGCGGTTGACGTCCAGATAATCCGACCA
CCATTGCATCATTTCGATTCTGGCCTCCAGATGCTCCGCTTTATGCACGTAGGCAGCCCG
CACGCCGTTGCGCTCTTTGTGGCTCATCTGCCGCTCAATGGCGTCTTTTGACCAGCGCCC
GGACTCGTTCAGCGCGCTACAGGCCATGGTTCTGAAACCGTGACCGCAGATTTCGGTTTG
GGTGTCGTAGCCAATCACGCGCAGCGCTTTGTTAATAGTGTTCTCACTCATCGGCTTGTT
CAGGGTATGTGCGCCGGGAAAAACGAAGACCGATTCGCTGGAAAGCGCCTGAATCTGTTT
CAGCAGGGCGACCGCCTGCCGTGACAGCGGCACCAGATGTTCATCCTTCATCTTTGCGCC
ACGCTCTGAGAATCGGACGCCGTTTACCGCTTCACGCTGGGCGGGTACGCTCCAGATATG
CGCTTTCAGGTTGAATTCATCCCAGCGGGCAAAACGTAGTTCGCTGGAGCGCAGGAAAAC
GTGCAGATTCAGCTCCAGCGCCAGACGGGTCAGCATCCGGCCTTTGTAGTTATCCATCTT
CTCCAGCAGTTCAGGCAGGCGCTTCAGCGGCAGGGCGGGGTGATGTTGGGTCGCTACCGG
GGTCACGACGCCATCTAAATCGTAAGCCGGATTGTATTTGATTACGCCCTGCTGCACGGC
GTGGCGCATGATTTTAGTCAGATGCTGGCGTACCCGTCCGGCGACGTCATGCACACCTTT
GTCATCAATGGCCTTAACCAACTGCGCCAGATGGCGGGTTTCAACCTGAGATATCCATCG
CACCAATCGCGGGGAAAACATAGCGTTTCAGGCAGGTGAGGATTTTATCGGCGTGCGCGT
CCGACCAGGGTTTTAGAGAACTGGTGTGCCATGCCAGAGCGACCTACTGAAAGGTACGGG
ATTCCTCAACGGCGGGGTTGTTCGTTTTGCGAAGCTGAGAAGGGCTGAGTCCAGACGCCA
GTAGCTTACGTGCTGCACCGCGCTTTTCGCGGGCTTTTGCCAGCGTAGTCTGAGGGTAGG
GGCCAAAGGCCAGACGGCTTTCTTTACCGCCGAGGCGATAGCGGAAATACCATAGCTTAG
CGCCGCTGGGTGATACCGTGAGATACAGGCCTTGCGAGTCGGTGAGTTTATAAGATTTTT
CGAGAGGTTTCGCTAAGCGGGTTTTGCTGTCAGTTTACGTATAAGCGTTACCCCGTTCGC
AGAACTGAATGACCCGAAATTTGCCCCAAATTTCTTGGGCACGAAGGGATAAATCAACGC
GGTTGGCATGTCTCGGGGATAATTACTGCGCTGAAAAGCAAAAACCCGCCTTGTGGGCGG
GTTCTTTAAATTAGATGGTGCCCGGACTCGGGATCATTCAGCTTTCTATTAAGTTGAAAT
GCAGCATAAATTTTAATCATGGCTGTTGTCAAGACCCATGGGTTGACCCGTATTTTTATA
GATAGATCAGAATGATGGGATGTATACGATAAAAATGTCCGGTCCTTCGGTTCCCTGTGG
TATCGATAAATCGTAATGACATTAGCGTTACGGTTGCTGTATGATTAATATCCAGAAAGT
AGTCCGGAGGATAACATCATGCCAGTGACGAACAGCGTTTCTGTTAAACGCGAAACATTG
AATTTACGCATCAAGCCCGCCGAACGCGATCTGATCGATCGTGCAGCGAAGGCCAGAGGA
AAAAATCGTACTGATTTTGTTCTTGAGGCTGCTCGCGCCGCCGCAGAGGAAGCGTTGATC
GATCAGCGTATCATCATGGCAGATCCAGATGCCTATCAGGAATTCCTTGCTCGCTTGGAT
CAGGCTCCTGAGCCAAATGCCGCGCTGCGTAAAACCATGCAAACGCCTGCACCGTGGGAA
CAGAAAAAATGATCTCTGCTCCTGAGCCACTCCACGCCGAACATGTACTATCTTCATTCT
GTTGCGGTGTGGAGTCTATGGACAACTGGCTGAAACAACGGGCGATGAAAAATCAGGTCA
CTGGCGCATCCCGAACTTTCGTCAGTTGCGATGATTCAAGAGTGTTGGCGTATTACTCAT
TGGCTTCCAGCGCCGTGGCAACAACTGCCGCCCCCGGACGCTTTCGTCGCAATATGCCCG
ATCCGATCCCGGTGGTAGTGCTGGGACGTCTGGCGGTTGATACGTCATTGCATGGTCAGG
GCGTTGGCCGGGGGCTGGTGCGTGATGCCGGGCTACGGGTGATTCAGGTAGCGGATACTA
TCGGCATTCGCGGGATGTTGGTTCATGCGCTGTCTGATGAAGCGCGTGATTTTTACCTAC
GAGTGGGGTTTGAACCTTCACCGATTGACCCGATGATTTTGATGGTAACGTTGGGGGATT
TGGTGGGGAGTTTATCAATTTGAAATTGATGTTTTGCCTGTGAACATCAAAAATGACTGG
TTCGATTTACTGGGATATTTACACTGGGTTATCTGAGCAACATCCGCAGAATTGAAACCC
TCACTGGCAACTCCCTCAGCGTTGTGATTAATGCGCTAAGCGGCAACCCTACCTATGTGC
GCTTTGATGCCACTGTCGCCGGTAAAGAAGCAACGGACCTTATAAGCCGCTGCCAGAAAG
CCGTAGATGAAGACCAGAAATTGCTACTTGGGTTTACTCTCAGCAATCTGACGTCTGACA
TTTTCACCTTTAACAAAGGTGTTCATGCAGGTGAACAGCGGGTTAGCCTGAAAGCCAGAC
TGATTAAGTCGATTGGATAAATATTGGGCAGCAGATGGTTTATAAGGCTGAGCGAGTAGA
GTCCCCCTCTCCGACTAAGTCTAGTCAGTACTATGTCGATCATTCATTTTAACTTAACGC
CCTGCTCCATTCAGGGCGTAATTTTCCTGTGCTAAGTGGAACATATTGCACCGACTGTTG
AATATGTTAGGATAGAAAACATTATTTTCTCTAATGACTACCACTTCATGATTCCACAAA
CTATAAATAGAGAAGCTGCGAAAACTTCTGGAAGCGGATTGTTATTTCAAAGAGTTAGGG
CAGTTCATCGCCTCTTAAATTTGATAAGCAAACTGGGTAAGAAAACTTGTTATTGTGCAA
CGGAATTCATTGAAGACTCTGCGACCCTAGTTGTAGAAGATGGTGTTGCAACTATAGGAA
TAGAAGAGAATAAAAAATACTCAAGTGGCCTGAGTTTTAATTCAGAGGCAATAAAAAATA
CGATTGTGGCTTTTGCAGATGAATATATAAGTCACTTTAAAGACTCAAAGACAATTGATT
TTTCAATGTTTTGTCATGCTCAAATATCAGATGAGCAACTTGATAATTCAATTTTAAATG
TAGTTGTTCCTAACCTTCAACTTAGTCAAACCAAAACTACAAAGCTCAGTATATTGAAGA
GGTTATCTCTAAAGATAGCACTCACACAAGATGAAATAACTATAGCAAAATTTTTATTTT
TTCAGGAATACGAAAAGCAATATGCTATTTATGCTGATAAAGATAAAAAAATAATTACAT
CTTATGGTGGAAACCACAAGGTTATATCTCAATGGACTAATCAAGATTTTTACGAGTTTT
TATCTTCTATTGATTTTGTTATAACTGAATCTGATAGAGATAGCTATGATGACGAAGTTA
TGAAAAGTATCAAGGATTGCCAATTCTATGATCATCGACATTATGGGCTTGAAAATATAA
TTCTTGGTGCCTTGGAAAGTTTGTTCGATAGAAACCAACAAGATGAAAGAAAATTTGGAC
GTTTTGTTAGTCGTGAAATGGTACAAGTCATTTTTCTACAAGCAGCCTCAAATCAAAATG
AACTTAAACCTATAGATCCTGCATGGAAAATATTCGAAGATCTTGATGTAAGTGATCAGA
GAAATCTTAAGGAAAAATTGAGAGCTGTCTGTAATGACATTAAAAATAAAAAAGTCCAAC
TTCTAAGTTTCACCGCCACTAAAGCAAGAACTAATGAAGAGTTATTTGGACAGGAGTATA
TTTCCTTAAGATGCAACTTTTACGAGTGGTGTAGCGATTATATTTCTGGGAATTTTTCAC
AGATAAGTTACACATCAGACGATATACTAGCCCATTTAGACCAAATGGTAGAGTTATTCT
ATGATAACATTCAACAACTTAAAAAAACTTATCGAATGAGCATTGATGATAAGCTAACGA
TTCGTGGTATAATTTTAACATTGATTGATGATTGTGACTTAGCATTCGACGAAGAATAGA
TTATGAATACAAATACAAATACAAATACAAATACAAATACAAATACAAATACAAATAAAA
ATAAGGATAAACTCAAAACTGCATCTAATACACATCTGACGCTGACACCACAACCACTTG
TATACAACCACTTAGCCTCAGCCAACTAACTAAAAAACACACCAACATACAACCAAATGC
A
>NODE_25_length_5182_cov_3.016419
TCGTGGATGGTTGTAGCTCGGGTGTGTGGAGGTTAGAGTGGGTTTTGTGTTAAGGGTGCG
CGGAGCACGTAGATGTGAACAAGGGGATGCGTCGGCATCGTCAGAGTGGGATAAGGGACA
GGAGCCGAAAACTGGAAGATGAACTGGGGGTGATGCTGCTGGAGAGAACCAGCCGCAAGG
TCCTGTTCACCCAGGCGGGGTTGTTGCTGGTCGAGCAGGCCAGAACCGTATTGCGTGAGG
TGAAGGTGTTGAAGGAGATGGCCAGTCAGCAGGGCGAAACGATGTCCGGTCCGCTGCATA
TCGGCCTGATCCCGACGGTCGGCCCTTATTTGTTGCCCCAGATTATCCCGATGTTGCACC
GTAGTTTCCCGAAGCTGGAAATGTACCTGCATGAAGCCCAGACTCATCAGTTGCTGGCCC
AGCTCGACAGCGGCAAGCTGGATTGCGCCATTCTGGCGATGGTGAAAGAGTCGGAAGCCT
TTATCGAAGTGCCGCTGTTTGATGAGCCGATGAAGCTGGCGATTTATCAGGATCACCCCT
GGGCGAACCGCGAGCGAGTGGCGATGTCCGATTTGTCGGGCGAAAAACTGCTGATGCTGG
AAGACGGGCACTGCCTGCGCGATCAGGCGATGGGATTTTGTTTCCAGGCAGGCGCGGACG
AGGATACCCATTTCCGCGCCACCAGCCTGGAAACCTTGCGCAACATGGTAGCGGCGGGCA
GCGGTATTACCCTGCTGCCGTCGCTGGCGGTGCCGCCGGAGCGGATACGTGATGGCGTGT
GCTATCTGCCTTGTTACAAACCGGAGCCCAAACGTACCATCGCACTGGTGTATCGTCCGG
GCTCGCCGTTGCGCGGACGTTATGAGCAACTGGCCGATTCGGTGCGCGAGCACATGCAGC
TCCACATGGAAAAGCTGGCGGAACAATAGGCTTAATCAGCGCGTTTGGTTTAATCAAAAC
TATTGGTTTAATCAAAATCATTGGTTTAGCCAAAACGATTGGTTGTCAAAAAACCGGTTA
TCAAAACAACCGGTTTAAACCGTTCAGCGCCGCTACCCGATAGGCTTCGGCCATGGTCGG
GTAGTTGAATGTGGTATTCACAAAGTACTCAATGGTATTGCCTTCGCCTTTTTGTTCCAT
AATGGCCTGACCGATGTGAATGATTTCGGCCGCACGCTCGCCAAAGCAGTGAATACCCAG
AATCTGCTTGGTTTCGCGGTGGAACAGAATTTTCAGGCTACCGACGTTCATCCCGACAAT
CTGCGCCCGCGCCAGGTGCTTGAACTGGGCGCGGCCCACTTCATACGGCACTTTCATGGC
GGTGAGTTCCTGCTCGGTTTTACCGACGGAACTGATCTCCGGGATAGTGTAAATACCGGT
GGGAATATCCTCGATCAGGTGCGCGGTGGCGTCGCCTTTGGTGATGGCTTGCGCCGCGAT
GCGCCCCTGATCATAGGCGGCCGACGCCAGACTGGGGTAACCGATCACATCGCCAACGGC
GTAGATGTGCGCCTGAGCGGTCTGGTACATGCTGTTAACCTTCAACTGGCCGCGGCTGTC
CGTTTCCAGCCCAACATTTTCCAGTCCCAGCGTTTCGGTGTTGCCGGTGCGTCCGTTGGC
GTAGAGCAGGCAATCCGCCTTCATCTTTTTGCCGGATTTTAGATGGATGATGACGCCGTC
ATCCAGACCTTCGATGCGTTCGAATTCCTCGTTATGACGAATTACGACGCCGCTGTTCCA
GAAGTGATACGACAGGGCGTCGGACATCTCCTGATCGAGAAATGCCAGCAGACGATCGCG
GGTATTGATCAGATCGACCTTCACGTTCAACCCCCGGAAGATCGACGCGTATTCGCAGCC
GATCACCCCAGCGCCGTAGATGATCACGTGCTTGGGCTCATAATCCAGATCGAGAATGGA
GTCGCTGTCGTAGATGCGGGGATGATGGAAATCCACCCCGGCCGGATGATAAGGCCGCGA
ACCGGTGGCGATAATAATATTCGCGGCGGTCAGCGTATCGTGGGTGTCATCCGGGTAATA
GACCGCGATGGTATGCGCATCAATAAAGCGCGCCTCGCCGGAAAACAGCTCGCAGTGATT
ACGTTCGTAGAAGCCCTGACGCATGCGGGTTTGCTGGCCGATCACGCTGTCGGCGTGACG
CAGGATATCGGAAAATGAGGAGCTGATGATGCGGGCATTGTCGCTGTAGAGTGGGTTTTG
ATTGAATTCGATAATACGGCTGACGGCGTGTCGGAGGGCTTTGGATGGGATGGTTCCCCA
GTGGGTACAGCCACCGCCAACATTGTAATGCCGTTCTATCACGGCAATTTTCGCCCCTTG
CTTGGCAAGCCCCATCGCCGCCCCTTCACCGCCCGGACCGGAACCAATCACGATGGCATC
GTAATCGTATTGCTGTTGTATGGACATGATAGGAACCACCTGTTTTTATACAAATTACTA
ACGCGATTGTAACATCGTCCTGTTGATAACCCAATAATCCCTGACGTCCGTATGGGAACC
GATGATCACATTTTTACTATGACAAACTTTGGCGCAGTATGTAGAGAGTAAAGTTTGTTA
TAGTGCTTCCCTTGACTTAAGGAGAGCCGATGACTGCGGGCAGGATAATGGGTGTCAGAG
CACAACAAAAAGAACGAACTCGTCGTTCCCTGGTTGAGGCCGCTTTCAGCCAGTTAAGCG
CTGAACGCAGTTTTGCCAGCCTTAGTTTGCGTGAGGTGGCCCGTGAAGCTGGCATCGCCC
CTACCTCGTTTTATCGCCATTTCCGCGATGTGGACGAGCTGGGGTTGACGATGGTGGATG
AAAGCGGGTTGATGCTTCGCCAACTGATGCGGCAGGCGCGCCAGCGTATCGTCAAAAGCG
GCGGTAGCGTGATCAGAACATCGGTATCGACTTTCATGGAGTTCATCGGCAATAACCCCA
ACGCTTTTCGGCTGCTGTTGCGCGAGCGTTCCGGCACTTCAGCGGCATTCCGCGCCGCCG
TAGCGCGTGAAATTCAGCATTTTATCGCTGAACTGGCGGACTATCTTGAAGTCGAAAACC
ATATCCCGCGCAGCTTCGCGGAGGCACAGTCTGAAGCGATGGTGACAATCGTATTCAGCG
CCGGCGCAGAAGCGCTGGACGTGGATATAGAGCAGCGGCGCCAGCTGGAAGAACGGCTGG
TGTTGCAGTTGCGCATGATTGCCAAAGGCGCCTATTACTGGTATCGCAAAGAACAGGGTA
AGGGCTTTGTTTACCCTGAGGGATAATCAGAGGAAAAGTCATGACAGAGCAGATAAATTC
AGAGAAAAGCACGCTGGTGCTGGCGCTGGTGGCCGGTTTGTCCGCGAATGGTTCCTTTGT
CGCCGTGTTCAGTTCTATCGTGCCGTTTTCCCTCTTTCCGCTGATTGCGCTGGTTCTGTC
GGTTTACTGCTTGCATCAGCGTTACATGCACCATTCCATGCCCAAAGGCACGCCGCTGCT
GGCGGCGGGCTGTTTCCTGTTCGGTCTGCTACTTTATAGCGCGATAGTGCGCGCCGAGTA
CCCGCAAATCGGCTCCAATTTCGTACCGTCAATCCTGTGCGTGGTGCTGGCGCTGTGGCT
GGTGGTGAAGCTGCGGGCTCGCAAGCCCGACAATGGTGAAATCAATACGCCTTAATCCGT
GGTGATGTTACTGGCGTTTTTCCAGTAACACGCCGCATTCCATGTGGTGGGTATAAGGGA
ATTGGTCAAACAGCGCCAACTGGCTGATTCGGTGCGTCTGACTCAGGGTTTCCAGGTTGG
CGCACAGGGTTTCCGGGTTGCAAGAGATATACAGAATGCGCGGATACGCCTGTATCAGTT
TTACTGTGTCGTCGTCCAGACCGCTGCGGGGCGGATCGACAAAGATGGTTTCACAACGAT
AGCCCGCCAGATCGATGCCTTGCAGGCGGTTGAACTGTCGTACCCCGTTCATGGCCTGAG
TAAATTCCTCCGCCGCCATGCGAATAATCTGTACGTTATCAATCTGATTTGCGGCAATAT
TGTACTGCGCCGCCGCTACCGACGGCTTGGCGATTTCGGTCGCCAGTACCCGCTCGAAAT
TGCGCGCCAGCGCCAGCGAAAAGTTGCCGTTGCCGCAATACAGTTCCAGTAGATCGTCTG
TCGAACCTTGCGTGACCGATAGCGCCCACTCCAGCATCTGGATATTCATCATCGCATTGG
GCTGGGTGAAGCTGTTTTCCACCTGACGATAAATCATCTGGCGGCCTGCGACCGGCAGGC
ACTCATCCACGTAGTCCCGATCCAGACAAATTTTGGTTTTGGTGGCGCGGCCAATTAGCT
GCAGAGCAAAACCCTGATCGCGCAGTTGATCACGCAAGAGGCGAGCACGCTGTTGCCATT
CGTCATCCAGCGCTTTGTGGTACAGCAGCGAAACCGCGATCTCACCGCTGAGCGTGGAGA
GATAATCAATCTGAAACAGCTTGCGCCGCAGTACCGGCTCGGCTCGTAAGGCACTGAGCA
GCGCTGGCATCAGGCGGTTGATCAACTCGCTGGCGGCCGGGAACTGATCGACCCGGATCC
GCTGTTTGGTCTGTTGATCAAACATAATGTGGTACAGGTCATCACCATCATGCCAGATCC
GAAATTCCGCCCGCATCCGGTAGTGACTGACCGGCGAGCGGAACACGGCCGGCGCCGGCG
CATCGAATGGCGCCATCATGGCACCGAGGCGCCCGGTTTTTTCTTCAAGCTGGGCGTCAT
ACTGATCGATGGGCAGAATCTCTGGCGTCATGATGGTCTCATCTAAAAAGCAGCTGGATA
AGGTGGCGATGTTGTCAGGGCGCGATTGTAGGGAATCCTGAAGGGATGTCCAGCCTTGCT
GCTCGGATTCTCTTATCCAAAATGGAAGTCTAGACATCCACCCACCTCGATCGTAGCATG
GGCGTCCGGTCTTGCCTCGCAAGTGAAAAGGGAATCCAGTGCGAATCTGGAACTGACGCG
CAGCGGTAAGGGGAATGGGCGACGATAGCGTGATGCGGACACTGTCCTGACGGATGGGAA
GTCATCGCCGCCTAGCCAGCCATCATGGCAGAACCCCGAGTCCGAAGACCTGCCGGAATA
CGTCGCATTGTTTCATGGTCATCGCGTGCTATCGATCATGAGGGTGCGGCATCCTGCCAA
TTCAGTTTGGATGCTTATAATG
>NODE_26_length_5113_cov_2.307862
AGGGTACCTTGCTCACATATTTCTCAGGCTGCCGACTGTTATCAATGACATTGTAGCCGT
CATTCAGGAGTTTGTTAGCAAGCATCAAACCAAAACCCGACGACGCGCCTGTAATCAAAA
TTGTCTTTTTCATTTTATCGACCCCAGTATTTTAAATAATAAATCTTAGGAATGTATTCT
GCCGCCAACTCATGCCACCATCATTAGCGGAACGCGCAAATCTAACAGCCAAACACGCCA
ATATAAGGACAGGTAATTTGGCGCGTTTAGCTATTGAGATGGCATAATCTGCGATATAGA
CTGAGTGTATGACTATAGAAAAAGCACATACATTAAAGCGTCGAAACGACAGCATGCAGG
ACTATTCAATCTGGCCAGGTTGGCGCCTATTGATGCAAGACGCAGGCATAGAAGCCTCGC
CAGTTTTGCGTCGTGCGCAGCTTCCAGGCGATCTCTTTGCTCGCCAAAACGCTCGTCTGG
ATCCGGACAATTTTTTCAAACTCTGGGTAGCCATCGAAGACGAGGCCATGTCTTTTAATG
CCGATATTCCTGTCGCATTGCAGATAGCAAAGGTGATGTCATCAGACTGGTTCGATCCCG
AGCTTTTTGCTGCGCTCTGTAGTTCAAATATGAGTTGTGCTCTTGAGCGAATGGCAAAGT
ACGTCAGGCTTATCGCTCCCATGAGCTTCAAGATAGACCGCACTACAGTGCACACCACAG
TCTCAATTGACTTCATGGACAACACCAGACAGCCACCAGATGTGTTTCTTACATTTAAGC
TCGTCTTTTTTGTACAACTCGTACGTTTGGCGACACGTACTTCCGTGAAGCCATTGCGAG
TCAGCTGGCGATTGGCAACGGATACAAGAAATGATGTTGCGCTCGCCTATGAGAATTTTT
TCGGAACATCAGCCACGAATAGCCCCTTAGCTACTTTTGTGTTTTTAACTGAGGATATGG
AGAGACCCTTTCTGACAGAAAATCACAAAATGTGGCCTTTCTTTGAACCTTCTTTGCGTC
AGAGATTGGCTGATTTAGATAAGATAGCTGGCATGTCAGAAAGAGTGCGTAGCACTCTGC
TGGAGACCTTACCGGCCGGAGAAGCATCGATGCAGGTGGTGAGTCGAAAACTTGCTGTCA
GCACACGTACACTGCAGCGCAGGCTTCAAAATGAGGGTACCTCATTCCAGCAAATTCTCG
ATAACGTGCGTGGATCTCTCGCGCATCACTATTTACGCAATACAGATATGTCGAGTGCGG
AAATATCTTTTCTACTGGGCTATGAGGACTCAAACTCCTTTGCTCGAGCGTTCCAGGCCT
GGACTGGAAAGACTCCGCAAGCAGTGCGAGGCTTTATTGAATAATATCATATTTGATGCC
GCCTCGTTGTGATAAGACCCACTTGGGTCATACCTGTCTTATTATCTTATTTTGAATCGA
GGTGGATATGTAAGTATCCCGAAAAACGAACCATTCATTTTTTGATTTTCACGGGCACGG
CATCAATTTCAAATTGATAAACTCCCCACCAAATCCCTCAACGTCACCATCAGCATCATC
GGATCTATCGGCGAAGGCTCAAACCCCACTCGTAGGTAAAATTCCCGCGCGTCATCAGAC
AGCGCATGAACCAACATCCCGCGAATACCGATAGTCTCAGCGACCCGAATCACCCGCAGC
CCGGTATCCCCAGCGCTCGACCAACACCCTGACCATGCAATGATGTATCCACCGCCAGAC
GACCCACCACCACCGGGATCGGGTCAGGCATAGAATGAGGAAATTACATATTCGGCGCGG
AGTGGCTCAGGAGCGGAGATCATTTTTTCTGTTCCCACGATGCGGGTGTTTGCATGGTTT
TACGCAGCGCGGCATTCGGCGCAGGAGCCTGATCCAAGCGGGCGATAAATTCCTGGTAAA
CCTCAGGATCGGCCATGATGATGCGCTGATCGATCAACGCCTCCTCTGCAGCAGCCCGGG
TAGCTTCAAGAACAAAATCGGTGCGTTTTTTTCCTCTGACCTTCGCCGCACGATCGATAA
GATCGCGTTCGGCGGGCTTGATACGTAAATTTAATGTCAAGCGTTTAGCAGAAACACCTT
TTGCTGCTGGCATAATGTCATCCTCCCTTCTTCCCTCTGGAGCAGAATAGGGAATCGAAC
CGAAGGAACGAACCGGACATTTCTTTATCGCATGTGACCCATCATTTTAGTAGACAGCAA
GAATGGCAACCCGCTGTCACATTACACCCGCACAGAAATGAGCATACGCACTCAATTCAA
TTCCCTGACCCCATACCCCACGACCACCTTTCCCGCAGCAAGGCTTTTTGTTACCACGGT
TCCGGCGCCGACTTTTACGTTATCACCTAATGTAATGTCGCCGAGCAAAATGGCATTGGC
GCCAAGCTCCACCTGATTGCCCAGCACCGGGCTTTTGGTGGTATGGCCTTCACGGTTTAT
CACGCTGCCAATGGTGACCCCCTGCCGTAATGTGCAGTTCGCCCCGATGATTACGTCGGA
ATTCACCACAATACAGTGCGGGTGATATATTTTCAGCCCAAAACCGATTTGGGTTCTGTG
CGGAATTTCCACACAAAACAGCCACTCATTAATCACTTTATTCAGGACAACAAAAGGAAT
GCTGATAATTTTCAGCAGTGCATTTGATGACTGATAAATGGTAGAAAGGCGAAACAGCAG
TATGACCAGTTTGGCTTTAACACTGCCGGCCGCCTTTACCTCACGCCATACATGGCCGAT
ATTTTTCAGCATATGAATATCTATTCTTTATTCCGTGCTCAGCGCACCGTTACTGTGGAA
ATTCGATACCAACCATCGGACTGCTTGCCCTCGTTGGCGAGATTAATTCGCGATACTCCC
TTTGCATCCAGCATCGCCACATCAATATTATACTGCCCGGCTGGCAGTGCTTCCGACATC
GCCAATTGATAGACGAGCGTATACTTCCCCGGCAGCCAGGTGCGAATGTCATCAGCCGTT
TTTCCCATAATCATCACGGTGTTGGCATCATTCACCACCCGATAGGCCAAATCATATTTC
AGATAAATGGGCGCCACGCCGTCATTAAACCACTGGCTGTTTAGTGTCAGGCTCTGCCCT
TGCGCCAGTTCAGACTCATGGGTTAAAGAGGCCAGGCGGAAACGGTAACCGAGTTTGGTC
AGCGCGTTATCCACAATGTCCCGATATTCCGTCGGCACGCTGCGCGATTTCAGATTAATG
GTGCTGGCATGCTGTGCCAGCGCCCAGTCAAAGGTCGCCTGCACTTGCGCACGAGTATAG
TGCTGCACGCTCTGCCACTCCGGCATATAACCACAGATTTCCAGACTCACCGGCGCGCGT
TGCCATGCAGAGCTAAAATTTGGATAAAGAGCCTCCGCGTTTTGCAGCCGCTGCGGATAA
TAATCTTGCATGTGACTCCACGTGGTCGAGAAATTATGCCAGTCTCCCCAACAATCCGCG
CGCCATCCCGCACCTTGCTTCACTGCACTGACCAAAGTATCGCCGCCGCTAATGAGCATA
ATTTTGGGGCTGTTGGGAAACGCGGCAAAATACATTTTCACGTAATTATCTAACTGAGCG
GATGTATAGCGTTCCAGCAGCGGCTTAATGGTGGGGAAATTGGTGTTGTGCCACTCGCCC
CATGATCCCACCAACCCAATATCGATATAAGCCAGATTCGAATTACCGTCATAGCGCTGA
CCAAAAGCGTTAAGCAAACGCTGGCTGTATTCGATAAACACCGGGTCGTCCAAATCCGGT
ACAAAGGTTTTTTTATCCAGCGTCCACTCGCCCTTGATCCCTTTTTGGATCAACCAGTCA
GGAATCTTCGAGCCACTGGCCGGCTCGTCAAGCGTCATAAAGCGCAACCCCACGCTCATC
GGCGGTTGATGCTGGCTAGCCAGTTCGAAGATGGCATCCACAAGCTGAAAGTTATATTGA
CCTTCTACCGGCTCCAGTTCACTCCAGTAAAAGCGGTCATATTCAATGCCGGTATCCGGA
TAATTCGCCAGTGACAACGTTGCGCCATTACCCTTGTTAAAGCTGGCAACGCCATTGCCC
GGATTCGTTAACGGGCCAGTTAATCCTCTGGGAGTGACGGTCGTCATCGCGCCATCGGCC
ACACCCAATACAGAAAATAGCAAACCTCCTACAGCGATAATTTTAAAATTCACTTATGAC
TCCTTATCTCCACATCAGTAGAAACCGGAGGTCAGTGATCCTTCAGGCTGAGCCACCAAT
CCCAAATTCCTAAGTGGAAATGTGGGAAAATATCAATACCCAAGGCAGACTTAATCATGT
ATAGCGTCAATAGCGCCGCCAGCGTGCAGGACAAGCCGGTAAACAGGATCAACGCGGTCA
TCAGTATGCAAAACAGCGTCGATTCTTTACGGGGACGTTTACGGTGATCCAACCCGAATA
AAAAGACGAAGTAATAGCGCCGGCTAAAAAAAGGAAAACTCTTACGCACATCGACCCAAT
GCATTGAAGCCGCCGTGATCGATAACACCGCCTGCTCAACGGCCAGCCGTTGTTCCGAAG
TCAGCTCCGTGTCGGTTTTTCCATCAAGCGCCTCGTAGAAGCGTTCGATGACTAACGGGC
GTTTATTAGATTCGTTCACTATTAACCTATTGATTTATTAACTCGTTGACTTATTTACTG
AGGTGTAAACGGCCATCGTTTGTTTCGCGATAATTTGCCAATTATACCGTTGTAAATATT
CAGAGTAATCAACAGAGAACGATTTAGAGCGCTGCACGATTTTTTCAGATAAATCCGCCA
CGTCTCCTACATTGAAATACGTATCTGGCGCTAATTTCACCTCCAGATTGGCTGGAATAT
TACTGACCACAACAGGCAATGAAAACGACATAGCCTCCAGCAACGCAATGGGTAACCCTT
CATGATATGAATGCATCACAAAGAGTTTAGCCTGTGAGAAGACAGTTTGTAGTTCATGGC
CGGTTAAAAATCCGGTCAGGACCACATTGGGGGTTTCATGAGCTAACTGTTTTAACTGCA
TGCTATACGCGGTGGGATGATCGGCATCGCCAACCAAAACCAGTGGCATCGTGATACCTG
ATTGCCTATAGGC
>NODE_27_length_5109_cov_2.429346
AACAGTGTATGTGTGTGGTATTATAGTGCTGCATGTGAGTGTACGGTGTAAAGTGTTTAT
TTTGTCAAGCAGAAGACGGCTTAGGAGTGGCTAGGGGGTCTCGTGGGCTTGGAGATTTGA
ATAAGAGACAGGGCTTATACCGTGCCGTCGGCACCGGTGGCAGGGCAGATTACCCGTATC
TACGTCGGGCCGGATGCCTCGAAGCAAAAACTGCAGTCGGCGTTGGGCGATCTGCAGCAG
CTTAGCGGGCTGAGCGGGCAAGTCCGGTCGTACAGCGCGCGCTAAGGCGGCTAATCAGGA
CATACCAGCAGGGGTAGGGGAGCGAGGCGACCTTGCCCCTTTATTTTGTGGGCGGATACT
GAACCCATCGGTGGCGCGCGACGGACAAGAGCGCTATCCACATGGCGGCGAGAGGTTTTT
TTTATTTCTTCGCCTATCGAAAAGATCGGCGGGAAATACGCTACGCAAACGTTTTCTTTT
TCTGTTAGAATGCGCCGCGAACAGGATGACCGGCGCTGCAATTGTCATCGTTCATTATTA
GGATAGGTCATGGTTTGGGTTGATTACGTCATTATCGGTATTATCGGATTCTCGGCTCTG
GTCAGTCTCATCCGGGGGTTTGTACGTGAAGCGCTGTCACTGGTGACCTGGGGGGCGGCG
TTCTTTATCGCCAGCCACTACTATGCCTATCTCGCGGTCTATTTCACGCGGTTTAATGAT
GAGCTGGTGCGCAACGGTATCGCCATTGCCATTCTGTTTATTGCGACGTTGATTGTGGGC
GCTATCGTCAATTATGTGATCGGTTCGCTGGTTGAACGCACCGGACTGTCAGGCACTGAT
CGGGTACTGGGCGTTTGCTTCGGTGCATTGCGCGGTGTGCTGATTGTCTCCGCACTGCTG
TTCTTTCTGGATACCTTCACCGGTTTTTCACAGAGTGCTGACTGGAAGCAGTCCCATTTA
ATCCCGCAGTTCAGTTATATCATCAGGTGGTTTTTTGACTACCTGCAAAGCACGTCGAGT
TTCTTGCCGCGGCACATCTAGCCGCGGTAGCGCTGATGAGGAAAAGACCACATGTGCGGT
ATTGTCGGTATCGCCGGTTTTACACCGGTCAACCAGTCGATTTATGACGCGTTAACGGTG
TTACAGCACCGTGGGCAGGATGCCGCGGGCATCGTCACCATTAATGATGCCAACTACTTT
CGCCTGCGCAAAGCCAATGGCCTGGTGAAAGATGTGTTTGAAGCCCGGCACATGCAACGG
CTGCAGGGCAACATGGGGATCGGCCATGTGCGCTATCCCACCGCAGGCAGCTCCAGTGCC
TCGGAGGCCCAGCCGTTTTACGTCAATTCCCCGTTCGGGATTACGCTGGCTCATAACGGT
AACCTGACCAACGCCCACGAGCTGCGCAAAAAGCTGTTTGAAGAAGGGCGCCGTCACGTC
AATACCACCTCGGATTCCGAAATCCTGCTGAACGTGTTTGCCAAAGAGTTGGATCGTTTT
CAGCACTATCCGCTGGAAGCGGATAATATTTTTGCCGCAGTCGGAGCGGTACATCAGCAG
ATTCGTGGCGCTTATGCCTGCATCGGCATGATCATCGGCCACGGCATGGTGGCGTTCCGC
GATCCGAACGGCATTCGTCCGTTGGTGATCGGTAAGCGTGAGCTGCCGGATGGACGCAAC
GAATTCATCGTGGCGTCGGAAAGCGTGGCGCTGGATACGCTGGGTTTTGAATTTTTGCGC
GATGTGGCGCCGGGCGAAGCGGTATACATTACCGAAAACGGCCAGCTGTTCACCCGTCAA
TGTGCTGAAAACCCGAAAAGCCACCCGTGTTTGTTCGAATATGTTTATTTCGCCCGTCCC
GATTCCTTTATTGACAAGATTTCGGTCTACAGCGCCCGCGTGCGCATGGGCCAGAAACTG
GGCGAAAAGATTGCCCGTCAGTGGGAAGAGCTGGATATCGACGTGGTGATTCCGATTCCG
GAAACGTCCTGTGATATCGCGTTGGAAATCGCCCGCAGCATCAACAGGCCGTACCGTCAG
GGTTTTGTGAAGAACCGCTATGTCGGTCGTACCTTTATCATGCCGGGCCAGCAGACCCGC
ATTAAATCGGTACGCCGCAAGCTGAACGCCAACCGCGCGGAATTCCGCGGCAAGAATGTG
TTGCTGGTGGATGACTCCATCGTGCGCGGCACCACCTCCCAACAGATTGTGGAGATGGCG
CGTGAAGCCGGCGCACGCCGGGTTTATCTGGCCTCCGCCGCGCCGGAGATCCGTTTCCCG
AATGTGTACGGTATCGATATGCCGAGCGTCAACGAACTGATCGCTCACGGTCGCGAAGTG
GAAGAGATTCGGAAGATCATCGGCGCCGATGCGCTTATTTTCCAGGATCTGGATGACCTG
ATCGAGGCGGTGCGTGAAGACAACCCGGAAATCGTTCAGTTTGAATGTTCGGTATTCAAC
GGCGTCTATGTCACCAAAGACGTGGATCAGGACTACCTGGATTATCTGGAAGCACTGCGT
AACGACGATGCCAAAGCGATGCGCAGCCAGAATGAAGTCGAAGATTTGGAAATGCACAAC
GAAGGGTGATAATCGATCGCCGACCGTTGTTAAAAAAGGGAGCGTAGGCTCCCTTTTTTG
TCGCTGTTATTCTTGCCAATCCTTTGGTGATGCGGCAAAGTCAGCGCACATGTTTTGCCG
TCTCTGTTGCGGTGGGTCTGAGAGGTGAGAATGAAGCGACTAATTGTCGGTATTTCCGGC
GCCAGCGGCGTGATATATGGGGTACGGTTGTTGCAGGTGCTGCAGCCGGTTGCCGGAATT
GAAACTCACCTGGTGATGAGCCCGGCGGCCCGGCAAACGCTGTCGCTGGAGACGGAACTG
ACCGTGCGCGATGTACAGTCGCTGGCCGATGTGGTGCACGATTCCCGCGATATCGCCGCC
AGCATCTCGTCAGGGTCGTTTAAAACGGCAGGTATGGCGATTCTTCCCTGTTCCATCAAG
ACGCTGTCCGGCATTACCCATAGCTATACCGACAGCCTGCTGACCCGCGCGGCGGACGTA
GTGCTGAAAGAGCGTCGCCCGCTGGTGCTGTGCGTGCGGGAAACGCCGCTCCATCTCGGT
CATCTGCGCTTGATGAACGCCGCCGCCGAAATGGGCGCGGTAATCATGCCGCCGGTGCCC
GCGTTTTACCACCGCCCACAAACTGTGCAGGATATCGTCGATCAGACCGTCAACCGGGTG
ATTGATCAGTTTGACATTGCGCTGCCTCAGGATCTGTTTACGCGCTGGCAGGGCGCGTAA
CCGCCTCATTTGCAATAATAAGCCATGCCGTACATCACCGGACTGCCCGGCACAGGCGTA
ACGACTTGCACTTTTTTGTAGCGTGGTATTTTTTATGGTGCATTGATATGCACCAATATT
GTGCAATTAATGCGAGTCATCGTCGTCTTGTTACTTATCCCGATAGCATGAGCTGACATA
ATCCATTGATTATATTGATGCGATTATCATGATCACGACACCTGATTTTATGCAGAATTG
CATATTCTATATGGCATAAAATTTGCTATGTTTTGACAAACAACGTGCGGACTAACGCAC
ACGGCAAACGCATTCATCACAACAATTTAGCGGTCAGATTTCACGAATCACTTAGGCATA
CACAATCATAAAATAAGGGTAACGCAATGAAAAAAATGTTGAAACTTTTGCCCCTTGCGC
TGGTATTCGCAGCAGGCAGCGCCCTCGCCGAGGTTCCGAAGAATATCAAGATTGGTACCG
ACCCCACTTATGCGCCGTTTGAATCCAAGGACGCCAGTGGTCAACTGGTCGGGTTTGATA
TCGATCTGGCAAAAGAATTGTGCAAACGCATTCAGGCAAACTGCACGTTCGTTGAGAGTG
ATTTCGACGCGCTGATCCCATCGCTGAAAGCGAAAAAGATCGACACCATCATTTCCTCCC
TGTCCATCACCGAAAAGCGCCAGCAGGAAATTGCCTTTACGGACAAACTGTATGCGGCTA
ATGCCCGTCTGATCGCCAAAAAGGGATCGCCGATTCTGCCGACGCTGGAAGCGTTGAAAG
GTAAGCGCGTCGGCGTGCTGCAGGCGTCCACGCAGGAATCTTACGCCAACCAGTACTGGC
AGCCGAAGGGCGTCGATGTTGTCGCCTATCAGAATCAGGATCTGATCTATGCCGACCTGA
CCGCCGGCCGTATCGACGCCGCGTTCCAGGATGAAGTGGCGGGCAGCGAAGGCTTCCTGA
AACAGGCCGCAGGCAAAGAGTATGCGTTTGCCGGCCCGGCCGTGAAAGACGACAAACTGT
TCGGCGTGGGTACCGGCATGGGGCTGCGTAAGAACGAAACCGAACTGAAAGCCGCGCTGG
ATAAAGCGTTTGCGGCCATGCGTAAAGACGGTACCTACGACAAGCTGGCCAAGAAATACT
TTGACTTCGACGTCTACGGCGAATAAGTCTTCCTGATTAACCTCTGCCTGCGCCGTGCAG
GCAGATGTGTGCCTTTTCTGAGCGGATTGATGTAATGCTTTATGGCTATTCCGAATTAAT
CATGGATGGCGCCCGCATGACGCTGCAACTGGCGTTGTGTTCGCTGGTGCTGGCGCTGCT
GATCGGTCTGGTGGGGGCGGCGGCGAAGCTGTCGTCCAATCGATTGCTGTCCGGCTGTTT
TTCCGGTTACACCACCCTGATTCGCGGTGTGCCGGATCTGGTCCTGATGCTGCTGATTTT
TTACGGTCTGCAGATGGTGCTCAACAGCCTCACCGAGGCGGTTGGCCTGGAACAGATCGA
TATCGACCCGCTGGCGGCGGGGATTATTACGCTGGGATTTATTTACGGCGCCTATTTCAC
CGAAACCTTCCGCGGCGCTTCTCTGGCGGTGCCACGCGGCCAGATTGAGGCGGCGGTGGC
GTTTCGCTTTACGCCGATGCAAGTGTTTCGCCGCATCATGTTTCCGTCGCTGCTGCGCTT
TGCCCTGCCGGGGCTCGGCAACACTTGGCCGGTGATTCTCCAAGCCACTGCGCGGCTTTC
GCTGCACGGGCTGAGCTACGTGATCGCAACCACACAACTGGCGGGGAAGGGCACCCATCA
TCCGATTTT
>NODE_28_length_5107_cov_2.430924
GTATGTTATCGCGAGTATAGGGGAGGCTGTGTACGACTGTACAGGGATTCTTTTCCCGTA
TGATTTTAATATCAACGCCGTATTAATTCGTTATTTGTATATAGAAATAAAATGGCAAGA
TGAAAAATAACATTAATAAATGATTTCGTTTGTTTTTTTATTATTGAGTAGAGGGACTAA
AACGAATTGGATGGCTCTTTTCTGATTTTCATGATGCGTTATCGTAAAAAGAAGTCATGA
CTCAGCAGTATCATGGCTCACTCGTCAGACGTTGCGATACCGATATCGCGGTGCCGTTGA
TGATGGGTGTGCAGTCAGCACCGACCGGCGGGATTCGCGTTTCATAAACAAAAACGCCTC
GCGATTCTTTCGAATTGCAAGGCGTTGAATTTTGGCTCCTCTGACTGGACTCGAACCAGT
GACATACGGATTAACAGTCCGCCGTTCTACCGACTGAACTACAGAGGAATCGCTAAGTGG
TGTGGATGATAGCGATAGCCTGACGGCTTGTCAAAGCATGTTAACGTCGCGGGCGACTGT
TTGCTGAAGTTATAATCAAATGATTGAAATTACTGTGGTAGTCGGCGCTTTTCACACCAG
GCGAACCGTTGAACTCGTTAGCGAGTGCACTTTCAAATAGCAGCGTTTGCACTGTTTTGG
TGCAAGAAACTCCTGGCATCAGGATACGACGGACAGCGACAGGGGGATTAGTATTGTTAC
TGCCACCGCTATCGCCATTGCTTTTACTTATTTTTAAGCGGGTTAAGCCATCGCCATGCT
TTTTTTGATGATAGTGAAATGATCTGGCGCGCTTCTTGCTACTACTTAGTCGTAACTATT
CAGGAGGTACACATGAATCTGAGACGGCTCAAATACTTTGTGAAAATCGTTGATATCGGC
AGCCTGACCCAGGCCGCTGAAATGTTGCATATCGCGCAACCAGCGCTGAGCCAGCAAGTT
GCCACGCTTGAAAGCGAAATGGAGAAGCAACTGCTGGTCCGTAGTCGTCGTGGCGTGACG
CCGACTGAAGCGGGCAAAATTCTGTATTCGCATGCACAAACCATTTTGAATCAGTGCGAA
CAGGCTAAACATGCAGTGAATGGCGTACGGCAAACGGTAAGCGTTTAATCGGGTACGGTC
AGCTACATCATCAGGCGTAGCTGACCGTATTGGTCTCAGGGCTGTTTTAAGGCGTCACGC
CAGGGCGTTGGCTCTGCGGCGGCGAATAAACTGATAGGCGATAGCCAGCACGACAAACCA
CACCGGCGTAACCATCAACGCCTGCAAGGTATCCGGCTGCAATGTCAGCAATACCATCAC
GAAAACAAAGAAAGCCAGGCATACCCAGCTCATTACTATTCCCCATGGCATTTTGTATGA
AGAGGCTTGGTGCAACTGCGGCCGGTTCCGGCGGTACACCAAATAAGAGCACAGAATGAT
ACTCCACACGAACATGAACAGAATGGCGGACACGGTGGTGACCAGCGTGAAGACCGTCAT
GACGTTAGGGATTAAATAGATCAGCACGACGCCGGAAAGCAGGCACAGGCACGAAAAAAA
CAGCCCTGCCGAGGGCACCGCCCGTTTTGACAACTGACCGAAACGCGCCGGCGCATCACC
TTGTCTCGCCAGCCCAAACAGCATGCGGCTGGTCGAAAATACCCCACTGTTGGCGGACGA
TGCGGCGGAGGTCAGCACGACGAAATTGATGACGCTGGCGGCGGCCGGCAAACCGACTAA
CACAAACATCTCTACAAACGGGCTGCGGTCTGCCGCAATGTGGCTCCACGGTGTAACCGA
CATAATCATCACCAGTGCAAACACATAAAACATAATGATGCGTATCGGTATGGCGTTGAT
GGCGCGCGGCAGAACCACTTTCGGGTTTTTAGTTTCTGCTGCCGTAGTACCGACCAGTTC
AATACCGACAAAGGCAAACACGGCTATTTGAAAGCCGGCGAAAAAGCCGCTGATTCCTTT
CGGGAACATTCCGCCGTCCTGCCAGAGGTTGGTCACGGATGCTACCGCGCCGGAAGGCGA
TGTAAATTGCATGATAACCAGAGCCGCGCCAATCACGATCAGCGCGACGATGGCGACAAT
CTTAATCATGGCGAACCAGAACTCCATTTCGCCAAACAGTTTGACGGTGGCCAGATTTAA
GGTCAGTAACAGCAGGACGCATAACAGGGAACTGAGCCACTGCGACAGATCCGGAAACCA
GAATTGTGCATAGGCACTGATGGCGACGACGTCGGCAATGCCGGTTACGACCCAGCAAAA
CCAGTAAGTCCAGCCGGTAAAAAAACCAGCCCACGGCCCCAGCAGGTCGGCGGAAAAATC
GCTAAATGATTTGTAATTAAGGTTGGAGAGCAGTAGTTCGCCCATCGCGCGCATAACAAA
GAACAGCATGAACCCGATAATCATGTAAACAAAGATAATCGATGGGCCGGCAAGGCTGAT
GGTTTTTCCTGATCCCATGAACAGGCCGGTACCGATGGCGCCGCCGATGGCAATCAACTG
AATATGACGGTTGGTTAAATTGCGCCGCAGATCGCTATGCCCGGTGGTGTCCGGGACGTG
GTGCGTTTGTTCTGTCATGTAATGTGATTTCCGGATTGTGTCTGCCAGGGTGAGGGGGCT
TGTCAGGTCTCGCGCCCGTTACCCGCGTGATATAAGAAGTTAGAATGGTTAATAGTAACA
CGGTATTCTTCTCATGATGAGTTGAGGCGTATTTCCTGTCACTTCAGTACGTTCTTCAAT
CGGTGGTGAATTTATATCCAGGAATCGGTCGGAAGGTGGCCTGGCAGCCGTGAGAGGGAA
AAATAGTCATAGGTTACAAGGTGTTCGCCGATTCACTCGCTTGCAGAAAAAATAAGATGA
ACTATTTGACAGATGGCGTTAAGAAGAGAATAATCCGTCCCCGTTGGGTCGTTAGCTCAG
TCGGTAGAGCAGTTGACTCTTAATCAATTGGTCATAGGTTCGAACCCTATACGACCCACC
AACACTTCCTTTTATTCATGTTATTTCTTTTTTCATGTTACTTTATTTATTCCCGCAGAA
ATATTTTATCACTATTTAATTTCTAGATTGATTATTCATTAGCTCCATTCGGGTTTAAAG
AATGCCATTTCGGAATGGAACACAATTATTAAATTTTTATCTTGCCATTTATCGGGTAAT
AACCTGCTTTGTTGACGAAATATAAATCATTATGTCAACATTTGCGCATTGTTGTTTTTA
TTTCTGCTTATTTATTGTGCGGGGAAATGGTTCATACCCATCGGACAATAGCGGGTTGTG
TCGATGTCCGATGGGCTTTGATTAGCGGCGATAGACTGTTTTGATTTGCTTAATGGTTGT
GCCGAATATTTCCGCCTGAGCAGGGTCTTCCAGTTGGGCAATGTATTTTTCCATGCTGAC
GATGACCTTGCCTGCATCAGCCTGACCAATGGACTTCAGCATCAGCGTCATCAGTACTTT
CAGGCAGCTGACTTCATGCGCCAACGTTTCGGGTGTGGAGGCTGTCGGAAAGTCGTTGTT
GTTCATAGTGTCTCCTGTAAAAAACGGAAGCCGACGCGGTGGAACCAGGGACTGGTTCTG
TGCTGCCACACACGCCGGCGACATAACAAAATTTGGGTTTATTATACCATAGGTCACAAT
GCTTCCGGTCAGGAAAATAACCATTCTGACCCATGAAGTTGTATTCTTTTTATCTGTTTA
TGCCACATTCTGCCTATATTTTGTTAACGTCTTTTGGGCTTTTAAATGCGTTTGATTAGA
TACATTGCAACTTTTATATGGATATTTTGAGGCAGGTGTATTATTTGTAGTAAACCGTAG
GCGCGGCAAAAAGTGACAAGACAGTTACAATGATGGAAAAGAAAGCATTTGCGCGCTCGA
TTGCCTGTACTTACAAAACTTGATAATCTATTGATTAAATTTAGATTTTGACATTTTTCA
GACAGTAGAATCTGTCTGTTTCTCTAAAAAACCAGGTTGGAAATATGAATACTGTGATGG
AAGTGAGTTCCGTGTCTGATGCTCAGTCGCTATCATTCAGGAACTTAGAGAATAATACCA
CATGGTAGAATAAAAAATACATTTTTAATTAAAAAGTGTATTCATTTTTTCTAAACCACG
TAGTACCACCTGCAACAAACTCGTCTGTAAGTGTTACTCTTTTTGGAGAATTGTTCTTTG
ATTAGCGTTTTTCTTGTTGATGACCATGAACTGGTGCGAGCAGGGATACGGCGCATTCTT
GACGATATTAAAGGCCTCAAGGTTGTTGGTGAGGCTCAGTGCGGTGAAGATGCGGTAAGA
TGGTGCCGTAATAACAGTGCGGATGTTGTGCTGATGGATATGAACATGCCAGGAATCGGC
GGTCTTGAGGCAACACGCAAAATTGTACGATTTTCCCCTGAAATTAAAGTTATAATGCTA
ACGATTTACACAGAGAACCCGTTACCTGCTAAAGTGATGCAGGCCGGGGCGGCGGGTTAC
CTTAGCAAGGGCGCCACGCCGGAAGAGGTCATCTGCGCCATCCGCTCTGTGCATGCCGGC
AAACGATATATTGCGTCGGATATCGCTCAGCAAATGGCGTTGAGCCAGCTGGAGCCGCAG
ACAGAGACACCGCTGGAGTGTCTGTCTGAGCGCGAATTACAGATTATGATGATGATCACC
AAAGGGCAAAAAGTGACGGAGATCTCTGATCAACTCAACCTTAGCCCGAAAACGGTCAAC
AGCTATCGTTACCGAATGTTCAGTAAGCTGAATATTAATGGCGATGTGGAGCTGACGCAT
CTGGCGATTCGCCACGGGTTATTTAGTGCGGAGACATTGATTAGTAGTGACTGAACGTTT
TGACGCCCAGGCTTTTCTGAAGACCGTAACCAGTCAGCCTGGGGTTTATCGTATGTACGA
TGCCAGCGACACGGTTATCTACGTCGGTAAAGCCAAAGACCTGAAGAAGCGCCTTTCCAG
CTATTTTCGTGCTCATGTCGCCAGCCGTAAAACAGAGGCTTTGGTGAAAAGTATCCGGCA
GATCGATGTGACGATCACGCATACTGAAACCGAAGCCCTGTTGCTTGAGCACAACTACAT
CAAACGC
>NODE_29_length_4975_cov_3.800124
GCATGTAACAACGCCTTTTGGGTCAAAACCTCTTCGTCAATATCCACGGGTACTAAAATG
GTCTTATACATCATCGCCCCCTTAAGTTAGCCACCGTTGTATTGAAAGCGTAGTCCCGTT
TGCCGTCACGCGATGTCGTTTTTAAGGTATTTGTGAAGCGACGCCGGATTTACGCCATAA
CATTACCAATACAATACAAACGGTTATACTGCGGGTCTTGCCCTCACACAGCATCGGGCG
TAGTCTTGGCCCACGCAAACCATTACCCACAGACTCCGGGCATGACAACACTTGATGAGC
TGTTTTTCCGGCTGTCACGCTCCCGTTTCCGCCAGCGTTTTCATCTGGGCGCCAAAGAGC
GCGACTATTGTTTCAGCAAAGGCAAAACGCTGATTGCGTCTCACGCCGCCGACTTTATCG
CTCAACGTCTGGCGTCGGCGGAACCCGCCAACGACGGCAAACAAACCCCGATGCGCGGTC
ATCCGGTGTTCATCGCCCAGCACGCCACCGCGACCTGCTGCCGAGGTTGTCTGGAGAAAT
GGCATCACATCGACCAGCACCGTCTACTGAGCGATGACGAACAGCGCTATATCGTCGATG
TGATTCTGCGCTGGCTTGAAAACGACCTGCTCAGCTCACCTTAAGCCGCACGCATCAGGC
CGGGGCCCGCCACTCACGCAGAATAGCGTCGGTGTCTTCCACGCGCAGCGTATTGTCGGG
AATAATGAAATCGCGCCAGACATCATTATGCTGGGCAATCAATTGTGCCGCGTTTACCGC
CCGGCGGTCCGCCGTGGTATGGGCATCGCCCGCCACCGTCTGGGCATAACCGCGGCTGGC
GGCATTTTTGATAGTGGCATCGACACAATAATCGGTAGCGCAGCCACATACGGTGAAATG
CCGGACATCAAGACGGTTCAACGTGTCTGCCAGTTCGGTGCGATAAAACGCGTCACAGGC
GGTTTTGGTGACGGATATCGCGTTCGCGGGACGATGCAGCGAGGGCAACAGTTGCCATGC
CTCACTGCCGAGCAGCATGTCTGCGTCCGCATGCTGAATAAAAATGGTCTGATCCGCCGC
GTCAATCAACCGATTGATGCGCTCAACCACGATATCCTGCTGATAACGCGGCGTGGCGAA
CACCCCGTTCTGCATATCAACAACGATTAACACCTGCATGCTTTCTCCAGAACCCATAGC
GCAAAGCACTATCATACTGCTTTACCCGGCGAGCCGGCATAACCACATGAACGGAAATTG
AAGGTGCGATGGAAAGTAGGAAAATCGACACAAACGAAAACGGGCCAGCATAATGCTGAC
CCGTTAAAATTTGGCGGAGGAGTAGAGATTCGAACTCTAGAACGCTTTCGCGTCGCCGGT
TTTCAAGACCGGTGCCTTCAACCACTCGGCCACTCCTCCGCAACGACGCGAACTATAAAC
AGTGTGCCGAATATTGTAAAGCGACACATCGCTCAATCGCCTGAAAAACAGGCAGCAACC
GATTGAAAGCGTACAAAATCGCCATCAGGCTCAAATTTTTATCGTCAACAGCGTAAAGAA
GGGTAAAACGGCTTTAATAACATAATGCAACTACTTAATCTCTTTAAAGACAACAATGGC
CCCTTTAACAGAGAGAGTCGTTATTATGGACCGCATTATTGCCTCCTCCACTCGCGAGCA
ATCGCTACTCAGTACCCATAAGGTACTTCGTAATACTTATTTTCTGCTGTCGCTGACGCT
GGGTTTCTCCGCCGTCACCGCCACCCTTAGCACCGTGCTGAATCTGCCGTCTCCGGGTCT
GATCCTGATGCTGGTCGGCTTTTACGGTCTGATGTTCCTGACATATCGTCTGGCGGACCG
CCCGGCGGGTATTCTGGCCGTGTTCGCGCTGACCGGCTTTATGGGTTATACCCTCGGCCC
ATTGCTGAGCTCGCTGATTGCCGCGGGTGCCAGCGACATTATCATGCTGGCGCTGGGCGG
CACGGCTCTGGTGTTCTTCTGCTGCTCCGCCTACGTGCTGACCACTCGTAAGGACATGTC
TTTCCTGTCCGGTATGCTGATGGCTGGCTTTGTGGTGCTGCTGGTGGCGACGATTGCCAA
CCTGTTCCTGAATCTGCCGGGGCTGCATCTGGCTATCAGTGCGATGTTTATCCTGTTCTC
CGCCGGTGCGATTCTGTGGGAGACCAGCAACATCGTCCACGGCGGCGAAACCAACTACAT
TCGTGCGACAGTCAGCCTGTATGTCTCCATCTACAACCTGTTTGTCAGCCTGCTGAGCCT
GTTGGGGATGTCCCGCAGCGAGTAACCGGGCGCCAACACCAGACGCAATCAGACAAGGCG
CCTTCGGGCGCCTTGTCGCTTTTCTGTGACGCGTTCAGACAGCCCGGCACGTTTCAACAC
TCACCATGCGCTATCTTCTGTGTTGGCTACAAAGTTTGCTAGACTAGGCATGTTTTCACG
TCATACCGAGGCAATATGTTAGTGTTTGAAGACCGGGTCATCGATACCGATGCCCAGGGA
TATCTGAAAGACAGCGGCGACTGGCAGGAAGGCATGGCCCCCATGCTGGCGGAACAGGAA
GGCATCGCGCTCACGGACGCGCACTGGGAAGTGGTGCGCTTTGTCAGGGCGTTTTACCTC
GAATTCAATACCTCGCCCGCCATCCGCATGCTGGTTAAAGCGATGGCTCAGAAATACGGC
GAGGAGAAAGGTAACAGTCGCTATCTCTACCGTCTGTTTCCCAAAGGCCCGGCCAAACAG
GCGACCAAAATTGCCGGGCTGCCTAAACCGGTGAAATGCATTTGAGTATTCAGGCGCACG
TTCAATAGCGAATCGTAAAATCGCGCTCATCGGTGACGGGGTGCGGTTCCATCAGCACCT
TGTCCACACGGGCATGACGCGGCCCGCCCTGTTTCAGCCAGGCCACCAGTTGCTCGACGG
CATGCGCCTCGCCACTGGCGACGACCTCCACACTGCCGTCCTCACAGTTTTTGACGTAGC
CGCGCACCCCCAACTGGCGGGCCTGCAATTGGGTGTGATAGCGAAATCCTACCCCTTGAA
CCATTCCGTAAACCCAGGCAATCACGGATACCGTCGACATACCGCTCACCTCAATCTCCA
TCGGATACAGTGTAAAAATGCATCGGAGTTAACGCATTTTTGCCAGCGTTCAGCCTATTA
TTAATACAACAAATATTAATACAACAAAGACACCGACTGGCTAAACCGTTCTGATGAAGA
TTGCCACCGCACCTGATGACTTGAAAACCACGCGCTATCCCCCCATTTAAGGTACGTAAT
ACGTTTCTCGGGAGGTTATATGATTAACTGTAAATTCACTATCGGACAGCAGATTCGTCA
TAAACTACTGGGGTACCCCGGCGTCGTCATCGACATTGATCCTGAATACTCCCTTGAGCA
ACCGAAATGGGAGGAGCTTGCGGTCAATGACACTCTGCGAGCGGCGCCCTGGTATCACGT
GGTGATGGAAGATGAGCAAGGTCGCCCTATTCATACCTATCTGGCGGAAGAGCAACTGGT
CAATGAAGACCCCAACCCTTCCGAGCATCCATCGCTGGATGAACTGGCCGCTACTATCCG
ACGCCGCGCCCCGAGCCTGCTGCACTAAGCATGTCATGATTGCGGCGCGCGTTTGCCGTC
AGTATTGCTCGTGACCGGGAAACGAGGCACGTCGGCCTATTTTTCCAGCCCCAACCGGGG
AATTTCAATTTTCGGGCAGCGATCCATCACCACCGTCAGTCCCGCGTCATGCGCCAGTAC
CGCCGCGGCTTCGTTAATGACGCCAATTTGCAGCCACAGCACCCGCGCACCGATAGCTAT
CGCCTCCTGCGCGACTTCAAACACAGCGTCCGGTTGGCGAAAGACATCAACCATATCAAC
CGGTTCCGGAATATCGCCCAGTGACGCATAGGCAGTTTGCCCCAGCAGAGTTTGCCCCGC
CAAACGCGGGCTGACCGGAATCACCCGGTATCCCTGTCCAAGCAAATAAGCCATCACCCC
GTAGCTGGGGCGCGAAAGGTTCTCGCTGGCCCCGACCAGTGCAATGGTTTTCACCTGATT
CAGTACTGCTTTAATATCGTTATCTTGCATGGTTGCCTCCGTGACCGTTAACCCGACCAG
CGCCCGCTCTCAGACATGATGCCGGAAAAACCGAAGGCGCCAGTGCACTGCCTGCTATCA
GTGTAACGCAGAACACCAGCGCCGATACGTCGTAGCGGCATAATCCATCGACAGGCTCAT
CACAAGCGCGTCGTGCCGCCTGACTACTCATCAATGACCAAATATTTCTCATTAATAACC
AAATATTTCATTTTTAAAATTTTGACACATTCTGTTCATTACTGAACAATACGACGATCA
GATCCGTAATGAGGCATGTATGAAAACAATTCCCGCTATCGCCACCACGCTGTGGTTGCT
CACGCTCAGTTCTCTGGCGATGGCGACGACGCTGAAACTCAGGCCTGATATTGAGCTGAT
GATGGTCGACGGGAAAAAGGTCTCCGGTTCGCTGCTCAACGGTGCAGACAGCCTCGAACT
GGAAAAGGGTTATCACCAAATCGTTTTCCAGGCGTTGCGAACGGTTGGATCATCCACCGG
GGCAAAACAGACTTATCGCTCACCCGGTTTGATTGCCGTATTCGACGCGCACAACCTCAA
TGAGGTCTCCATCCGCCGTCCGGACCTGGAAAGCCCGAATGCGCAGCGGAATTTCGGCCA
GTCACCCGATTATCAACTGGTCGACAGCAAAAATCTGCCCATCACGAACCGTACCGATGT
ATTGCGCACTGGCGAAACGGAACTGTCCAGTGAAATCGAACAACGCATGGATGACTAAAA
ACGTTCGGCCAAACCGCCGGCCGACAACACATACCCGCGGCACACCCCCGCGACGGCGGC
GGTACCCACCACCCCGCCACCCCATCCCCTGCATCCCCCCGCCACCTAGCAGCAA
>NODE_30_length_4969_cov_3.285419
TGTATAACAGTTCTGGCGTGTTGTATGGATGTAGATGCAGTAGCGTAGTGTTAATGTGTA
TATATTGTTTTTTTTTTCAAGCAGAAGACGGCATACGGGATGCTCAGGGGTCTCGTGGGC
TCGGAGATGTGTAGAAGGGACAGCTTTTGCCCCCATGGTCGCCGCCGAACATCTTAGCCA
TTACTTTGACGGGGATGGTGAACATAAATACATGCTCGAAGTTCTGCCGGTTAAAAAAGA
ATGCCGGGACAAACTCGCGGCAATCACCCATGTTGATGGTACTGCGCGGGTACAAACGGT
CTCGGCGCATGACAATGCCGAGATCCACGCGTTGTTGAATGCCTTTGGCAAACTCTCTGG
GTTTCCTGTTTTACTGAATACCTCATTCAATGTACGCGGACAACCAATCGTCGAAGAACA
ACAGCAGGCAATAGAAATGCTTCTTTCAACGCATTTCGATGCAGTGGTATTTGGTGACTA
CATCGTTGAACTTCGTGAGTGGGCGTTAGATGAAAAAAACCTGCCAGGATTGTTACGCCT
TAGCCCCGGCTGCAAGCTGCACAGCGCACTGGAAAAAAATGAAATAAGGTACTGGCTTAC
TCATGACTATCAGGGAACGTCGCAGTTAATCAGCGCACAACTTTATCATTCACTAACAGA
ACTGATCAGGCTCCATTGTCTGGCTGATGCGCAGAAAACCTATGCGACACTTCCGTTAAC
GGTCAGAAAACAGATAAATAAATACATTCAGTTGAAATGCCTGACCCTTGCCCATGATTT
TTCGGCCGGGAGGAACGATCGTTGAAAACAGCAGCTGATCCCGGCTTAAGGCGTTATACC
GAGAAAGAAGTATTGGCTCTTGCGCTACCGCTGCGTAAGCGTTTAGGTATTTCAAGGCTC
ACCTCAGTAGGTGAGTTTATTAATCTTCCTGGAATATCCATCGTCAATGCAGTGAGAACG
GAGATAAAAAAAGGCCAGATATCATCCACACAGGGTAAAGGCCGTAGTTTAACCGCTGCC
ACCTGCAGCGCGCTGATGGAAGCGTATGAACGACATTGCGCTTGCTGGTGCGAGCCGGCT
ATTTTTCATCATCAGGCAACCAGGGACGATAAAAAGACACTGCAACGATTAGGTTTCACT
CCGGAATGTAATATTCAGCAATGGATAAACGGATATGAGTGGCATACGGGTCGCGAACGG
CGAATCCCTGCGATTGAAGTGCAATTTCCATATCATGGTGCCGACAGACATAACGCTAAT
ATACAAGCGCATACTTCCGGACTGGCTTGCGGGGGCAGTCTGGAAGAAGCGACCTGTTTT
GCGATCATGGAGTCGATTGAACGTAATACGACATCCCTGTTCTACAAGAACTGTCTGTCC
AAAATCTGCGCTGATTTTGTTGATCTCTCGACCATTTCCCGCGCGTCGACCATGACATTG
TGGGAACATCTTAACGATAAAGGGTACGAAAGTTTCGCGTTGCGTATACACGGCCCCTTA
CCCACTTACTATGTTGCTTTGTATGATCCCGTCAGTATGGGGCCGAAGTTTATGATTGCA
GGTTCTGCATCAGGTTTTACAGAATCTGACGCTTTGGATGCCGCAATGATGGAAGCGATT
CAGGGGCTGGTAGTGAGTCTGCAAGCCTCCCGGGAAGATTTAAACCGGCAGGAGAAAAAG
TACCGCTCACAATCCTTCTTTGATACGTCTAAATTTAGCAAGTTGAAGGCGTTATTCCAC
AAGCATTATGCCAACGTGGCGATGCCGTCATCAGAACCATCTCCCTCAGAACCATCTATC
TCAGAACAACCTCCCGTAACCCTGGCAGCAGCAACGCAATTTCTTGCGACGATTCTCGAA
AAACAAGAGATCGAGGATGTTTATATTGTGGACTTATCGCTGAGCGATCTACCTTTTCAT
ACGGTTAAAGCAGTTATTCCTGGTCTGTATGACTGGCATGTTAATCCGGGCCGGGTGGGG
TAAATTATGCTTTTTTCGCCTAAACGTAAACCGATCGTATTTGGTGGTCCGTCAGTGTCA
GCGATTAAACAACGTGACGCTATTATTGAGTATCGCCCACCGATTCAGGGTGGGGAACTG
GCAACATTAACGGGTAGCGGTCGCCCGGTATTAATCGCTGATGGCTTGTTTGGCACTAAA
ATGTCTGTAACCGTGGTGGAGTGCCTGGAATTCATTCAGGCCGGGGGACTATTACTGGGC
TGTTCCAGTATGGGAGCACTACGCGCTGCCGATTGTTATAATGCAGGGATGGTAGGTGTG
GGCCAGATTTTTCATGGCTACATTATGGGTTATTACCACTCTGATGCAGATGTAGCATTA
CGCTATCATTCCGGGAGTTATGAAGAGATAACGCTCTCATGGGTGCATATAGACCATATT
ACGCGTCATCTCGTCATGCAAAAGCGATTCTCTTCGCTGACCGCCCGACTCATATTGGCG
AAGGTTCGGTCTATCAGTTGGTATGAGCGTTATATTGACCAGGTAGTAGAAATAATCCGC
TCTTTTTCACCACAGGTCAAAGACGGTGAATTAAGAACACTATTTGGTGATGATACGTTG
CATCCTAAAAAAAATGATGCACAACTGGCTATTAACTATCTGACTCAATTTTATCTGGCA
AGGCGTGAGCAATAAAAATGAAAAATAGTAATTGGTTAAAAAGCATCGGCTATCTGGATA
GTACTTTCCGCGCGATGCAATCGACATCAAATCAGTTAAGCCATCTTCTGGTCGGCGCTT
TAGGAGGGATGTTTAATTCCGCGGTATCACTACGAGTTTCTATCGCATTTTATTCATCAA
TCCTCCTCGAAGTGCCATCAGGTTTACTCGCCGACAAGCTGGGGCATTTCAGAAGCGTTG
CGTTGGGTAGTTATTTTACCGCATCGGCTCTACTCACACTTTTTTTCTCACTGACAAGCA
CTCACGATGCCAGCTTGCAGATATCACTGCTGATCCTCAGCTCATTTCTCAGCGCTATCG
GCATGAGCCTGATTTCGGGTGCCTATCAGGCAATGCTGCAAGATATGATAGACAACCAAA
TAATGAAACATGGTGAGGAGAGTGGGCTGCGTACCAAAGCACTTTTGCTTTCACAGCGAT
ATGGTAAGGAGATTGTGTCGATTGTTCCGATCATCTTTCTGCTCATCTTACTCGTAATGT
ATCGTACTATCGGGTATGCAGAAGCCATGCTGTTTATCCCGGCAATTATGTTTATTACTT
TAGGTATCTGGTTGTGGCGCTATCCGCAAAAAAATAAGGCACAAGAGTTTGACAGTGAAA
ATAATCAGAAGAAAACAAGTGAGAAGAACACACTTAAAAATTTTGTCTCTCATCTCAGGG
CTATGAGCCGAGAACAGTTGGTCATGCTGATAAAAATTTCGCTGATAATTGTTTTACTTA
ATTTCTCAATGGTCCATGTCCACACTTACTTGATGGTGGCAGAATTTAGGGAATACAACA
TCATGGACATCAGCATTATTTATCTCATCCCTTTATTCCTGTTTATTGCCTCCTTTGATG
CCGCCCACTACGTTAAGGGGGTAATTGTTCCACGCGCCGCCGCGAAGTTTGATGATAAAT
CTCTGGTTATGCTGTCCTTTGGTAGCCTTGCTTTATTATCTATTGGTTGTTATTTTCTTT
ATATATATCTCGACGGCATATTTTCACTTATTTTATATGTTTTGTTTTTCCGCGCCTGTG
TAACCCTGGGACAGGACGTGGCCATCAGTAATTTACTGGCTCGTCTTCCTGAAGAGATTC
GGGCGTTCACGCTTAGTCTGGTAATGAGCTCGGTTATTGTTTTATACGGAGCTTACTCTG
TCTATTTAACGCTTATCGGTATTGGCGCAGAACCCGCACAGAATGTTTTGATAGAAATCT
TCGCAATTGCTTTAATTGGTGGGATTTTCGCACTCTCTTTAAAAATAGTACCATTGAATG
AACCTGATAGTTCTGAACTACAGCCATCAAACTAATAACGTGACCGGAAAAAGAAACATG
AGCACAGAAAAAACAAAATTATTTTCCACTGCAAGGACTGATGTTTACTGCCTTACAGAG
GATTTTTCCGAGCAACTCCAACTTTTCTTAGTCGAAAACAGGGATAACTTTGCGCCATTT
GAACCATTGCGCACTGAGGATTACTTCTCACTTGACAGCATCAGGCAGCGCATTGCTGAT
TCTCAGCCTGATTTTAAAGCAAAAAAGTGCCTATTGCTTGTTTTCACCATCAAAGGAGAA
GATAAGATCGTTGGTAGCATTAATTTTACAAACTTTGTCTATGGTGTGTTCCAGGCTGGT
TATTTAGGCTTCTCAATCGATAAGTCACACCAAGGAAAAGGGTTGATGCGTGAAGCGCTG
GAAAGTGCAATCGCCTACGTTCATGAAAATTATGGTTTGCATCGTATTATGGCTAACCAT
CTCCCCGAAAACATACGTAGCCAAAATAGATTAGCAAGTCTGGGGTTTGTGAGAGAAGGA
TTTGCCAAATCCTATTTAAAAATAAATGGGACATGGCAGGATCACATTCTGAATTCATAC
ATAACCCCTGAAAGATGAGAGGGATAAACAACATGAATAAAACAGAAATAAATCTATATC
TCAAGCAATCATTTGCTGATATTACCACACAGCTATCTGATATTTATGGCATTGACTCTA
CGTGCCGATTGTCCGCTTTCCTGGCCGGAATGTTGGGTGAATCTCATAGCAAACCATCAC
ACCCGCTACAAAAACCACGTTTGCTGTTTTTCCCCGGCCTGAGTAATGGACCATGGATTG
ATGAAAGCTCAAGTGAAACGACTGCACATGTCGCTAAACTATTGGCTGAAAACTTTCATG
CTATTAAAGAAGAATTCACTGCTGCAACTGGCCAGCTGAAAGTGTATTCATCCAGTACTC
TGTTTAAAAACCTTTCAGAGAAAGACTGGTCATCCATTTCACTTTGGAG
>NODE_31_length_4901_cov_2.511940
AAGGTATACTGTGCAACGGCTTCAAATACTTTCGTTTTATCATAGGCAAACGAAGCAGCT
GAGTTTTTGTAAGTCAGGTTGTGATATTCACCGTATGTAGCCGCGACATACACATTGTTA
GCATCGTCTTTCAGGCCTGTTGCCCAAGATTCGGCTTGTTCACCACGACACTCACAGTTC
TGAGAACCATTACGGTCAGCTGCGGTATAAGAACCGATTACACCTACGCCAAACGGAGCA
GTATAAGAAGAAGAGATTGCCCAACCGTCACCAGTCTGTTTTCTCAACTGGGTGGAGTCA
TTATGCTTAGCCTGGTAGCCCAGAGCGAAGTCCCAGCCGTCAACCAGACCAAAGAAGTTT
TTGTTACGGTAGGTAGCAACACCAGCGTTACGACCAGTCAGGTTATCAGTGTAGCTGGAA
TCACCACCCTGTTCTGGCAATACGTCGGTGTAAGAAATACCGTCATAGCCGATAGCGCGG
TTGCGGCCATAATCCAGAGAGCCGAAATCACCAAATTTCAGACCGGCGTAAGCATAGCGA
GTTTTACTACCGGTGTTGCTGCTCGGCAAGCTGTTGCTGTCTTCAGCATTGCTGGCATCG
AATTGATATTCGAAACGACCATAGCCAGTCAGATCTTTGGAGATCTGAGTTTCACCTTTG
AAGCCCAGACGAGTATAGGTCTGATCACCGTCGCCAAACGCACTTTTAGACTCATCACCG
AAGTAGTGAGCGGCTTCGATTTTACCAGTCAAATCCAGCTTGTTGCCGTCTTTGTTGTAC
ACTTCAGCCGCGTTAGCTGCGCCGGCAGCCAACAGCGCCGGGATTACCACTGCAAGAACA
TTGCGCTTCATCATTATTACCCTCATTGGTGTTATTCAGACCTCTGGATCACAATAAAAA
AAAACTAACGGAACTTTTTTGCGATAGCAGATGTCTTCCTGTGTCTGCACGCAGTTTTCC
ATTCACCCGCTCGTTAATCTACCCTTTAAATGATACTAATTTCGAAATCAGGTAACCATT
GGAAAATATATGTTTCATTTTGTAAAATAAACGGAACTTTGTGAGCAAACTCTAAAATAA
AAAAAGAAGGGCACCCATAAGGTGCCCTTCTTGTTGCAGATATCTGTTTTTCTTATGTTA
TTTTTTGCTTAGAAGGTGGCGTTGCGCGGTGTGCGCGGGAATGGAATGACATCGCGCACA
TTTTGTACACCGGTTACATAAGCAATCAAACGTTCAAAACCAAGACCAAAACCAGAGTGA
GGAATGGTGCCGTAACGACGCAGATCGCGGTACCACCAGTAATCTTCTTTACTGAGTCCC
ATTTCTTCCAGACGGATATCCAACTGTTCCAGACGTTCTTCACGCTGGGAACCCCCGATA
ATCTCGCCAATGCCCGGCGCCAGCACGTCCATCGCCGCTACGGTTTTGCCGTCGCTGTTC
ATGCGCATATAAAAGGCTTTGATGTCTTTCGGGTAATTTTTGACGACGACGGGCGCCTGG
AAGTGTTTCTCGGCCAGATAGCGTTCGTGCTCGGAAGACAGGTCGATGCCCCAGGACACC
GGGTTTTCAAATGTCTGTCCGCAGTTTTCCAGAATGGTGATGGCATCGGTGTAATCCACC
TGGGCGAAGTCGGTGCTGACAAAACGCTCCAGCCGGCTGATCGCTTCTTTGTCTACGCGT
TCAGCGAAGAATTTCATGTCATCGGCACGCTCTTCCAGCACCGCTTTAAACACAAATTTC
AACAGGTTTTCCGCCAGTGCGGCGACGTCGTCCAGCGTCGCAAATGCCACTTCCGGCTCG
ATCATCCAGAACTCCGCCAGGTGGCGGCTGGTGTTGGAGTTTTCAGCACGGAAGGTCGGC
CCAAAGGTGTAGATTTTGGACAGAGCACAGGCATAGGTTTCGCCGTTAAGCTGGCCGGAT
ACGTTCAGAAACGCTTCTTTACCGAAGAAATCTTCGCTGACATCTACTTTGCGCTGATCG
TTGCGCGGCAGGTTTTCCAGATCCAGTGTAGATACCCGGAACATTTCGCCGGCGCCTTCG
GTATCGGAGGCAGTAATGATTGGGGTGGATACCCAATAAAAACCGCTTTGATGGAAGAAA
CGGTGGATAGCCTGCGCCAGCGTGTGACGGACACGGGCGACGGCGCCGACCAGGTTGGTG
CGCGGGCGCAAATGCGCGACTTCACGCAGGTATTCGATGCTGTGGCGTTTGGCCGCCATT
GGGTAGGTATCAGGGTCTTCAACCCAGCCGACCACCTTGAGCTCGGTCGCCTGCAGCTCA
AAACTCTGGCCTTCGCCGGGGGATTCCACCACCTTGCCGGTCACTTCCACCGAGCAACCG
GTAGTCAGACGCATGACGTCGCTCTGGTAATTGGCAAGATTATTATTGACGACGGCCTGT
AGCGAATCAAAGCAGGAACCGTCATAGACGGCAATAAAGGAAATACCGGCTTTAGAGTCT
CTCCGGGTACGTACCCAGCCGCGCACGGTGACGTCACTGTCAACGGCGACACGGCCTTGC
AGTACGTCGACTACAGGCACTACGCTCATAACATTCTCTCTATTGATGAAATTTAATGGG
TAACTGTCACTGCCCGGAAACGGGCGTTTCGTTATGTTACTTGTCGTTAGGCAGGACACA
AGCAGAAATCACCGGAACGCGCCAAGTTTTACGCGATTCCGGTGCTGCCGGCTTAAAGAG
TAGTCAGTGGCGCGGGAAGCGCGACGTTCAGGAGGCTTTTTTCACTCGCGGCAGATCAAA
CGCCTTACGCAGCTCGCTGACGAATGCCTGATCCTGGCAAATGGTTTTTCCCGGGCTGTC
TGACAGCTTGGCCACCGGTTTGCCGTTGCACTCCACCAGTTTGATGACGATATTCAACGG
TTTGACGCCGGGGATATCGCAGGTCAGGCGAGTGCCGATACCGAAGACCACGTTGATGCG
TTGCCCGAAGTGGCGGTAAAGGTGCAGTGCTTTTTCCAGATTGAGGTTATCGGAAAACAC
CAGCGTTTTGCTCATCGGATCGATATCCAGCGCATGGTAATGAGCGATGGCTTTTTCACC
CCATTCGATCGGGTCACCAGAGTCATGCCGTAACCCCTGATAGCGGCGGGCGAATTGCAC
GTCGAAGTCGCGCAGGAAGGCGTCCATGGTGATGCAGTCCGTCAGCGCGATACCGAGTTG
TTTGGGGTATGCCAGCAGCCAGGCGTCCAACGCAGCCCGTTGGCTGTTGGCCAGCGTTGG
GCTGATCTGCTGATGGGCCTGGAACCATTCGTGCGCCTGGGTTCCGACCGGCGTCAGTTG
CAGCCGTCGCGCCAAGTCGTAGTTGCTGGTGCCGATCAGGTAAGGGAACTCCGCCTTGAG
GGTGCGCACGATCTGGTGCTGAACCTCATGGGAGAAACGACGGCGGGTGCCGAAATCCAT
CAGTCTGAAGCGGCTGAGGTCGGTATCGGCGCAGTGCTAGAGAAAACACGCCAGCGTGTC
GTTCAACTGGCTGATCGCGGCAGCGATGTGCACGCCGGGCGTGCGGGCGCGGTGCACCAC
TTCACTGATGACCGCAAGCAGCGGCTCTTCCCACAGAATCACTTCGCGCCACGGCCCGGT
GATTCGAATATCCAGCTTGCCTTGATGGTTGCTGACGCGGATTTGCGCCGGATTAAAGCG
GAAGGTTTTTAGCCAGTCGAGATAGTCGGTTTTGAAAAACGGCAAGGAGGCGAGGTAAGC
GTACTCATCGTCATGCAGCGACAGTTGGCTCATAGCCTCTACCTGCGCCCGGATTTCATC
GGCATAGCCCCCTAACAACTCATCGCCGCGGCAGCGAAATTCGGCGGCTACATGTACATC
ATGATAGTGATGGTACACCGCCTGCTGCATATGTAGCTTATAGGCGTCGGTATCCAGCAA
TGAGGTCAGTATCGGGGAAGTGTGTAAAGTCATAATGCGTTACCGCATCCTCGTTCAATA
CAATTTACAAGCTAATGCAAGTGACTGTCATGGTCATCGACAGCAGGAGCCAACTGTCTG
TTCAATGAGGCTTATCACATCATATTGGGCGGATGAAGGCGAGATTCAATCGTGCGATTG
TGACAAAAAAGTATCTATTTTTACCGCCTATTTAACATGAGTGGTTGAATTATAATGTTT
TTTATACTAAACAAAATTACCTGGAAAATTGACTTGCTGTCACGACAGCGCATGAAAAGC
AGGAAAGTTTGCATTCCGGCAGTCACTCCCCTTTAATAGACGTAACAGCCTGTTGAATAA
CGGAACTGCATACAAAGTAGACGGGATCAGGCGCGTGAGCAGGCGATAATACGGTTTCCC
CGCCCACTGGCAGATAGATGCGGGCGCAGAGAGGCTGTTTACCCTTGTTTACTGTGTGAA
TATATAAAGGACGGCGATTATTGCCTGGCTGCGCGGGTTCTTCGTAGCCGGTAGCATTCG
ATGTGTTAACCGTGCTTTTTTGCTCTTCTTTATATAAGGAAGAGCGGATGCGCAGCCAGA
GCATCCTGCGCCGTCATCATTGCTGCTGTCATTAAGGTAATCAGTCATGAGTCAACAACC
ACAAGTCAAATACCGGCACGATTACCGCGCGCCGGACTATACCATTACCGACATCGCGCT
GGATTTTAACCTGCACCCGAAACAGACCCAGGTGGTAGCCGTCAGTCAAGTCGTGCTACA
AGGGGAGCCGGGCGCAGCGCTGAAACTGGATGGCGAAGGACTGAAATTACTGAGCGTTCA
GGTCGATGGTCAGGACTGGCAGGCGAACCGTTTGCTGGACGGTGGTCTGGAACTGACCGG
ATTGCCGGAGAAATTCACGCTGCGGATTGAAACGGAAATCAGTCCGGCGGCCACTAGCGC
GCTGGAAGGGTTGTATCAGTCAGGTGAAGCGCTATGTACCC
>NODE_32_length_4893_cov_2.294587
GGCAACAACTGACGGATGCCGGCGCCGTGAATGCGCCCGCCGAAGGCGCTACCCGTTATC
TGCTCAAAACCGGGTGGCGGGAGTTTTACGGCCAGAGCTTTCAGACGCTGTTGTCCACGT
CGGTGATGGATGCCAGCCAGCCTGCGGATGTGCTGGCGGTGCGCCGTACCACCAATGGTA
TGGCCTATGGCTATCTTGACGACATGACCGAGGATGGGCAGCCGCTGGTGTCCGACAATC
TGTCGTCGACGCTGCGACAACGCATTTTGCTGGTGCAGCGATTGATGGCGCGCGCCCAGA
CTCTGCGAATGGGGGAGATGACCCGGGTTAACCAGCAGTTCGACGGCCTCCGGCTACAGG
AAGAGCAACTGCCCCGGGAAAGCCGGGTTAGCGATCAGGCGCGGGGGCGCCTCAAAGGCG
AACACCACCGCATCGCGTGTTTTCACCATCAACGCGTCGTCGATGGAATCGCCGGGGCAG
TCGGTAAACGCGCGCGACTCCACGCGAATAAAGTCCATATCGCGCTGGCTGCGCGCCATC
GCCACACGGGTCAGCTCGTAGATATCCGGCTGGGTCTTTTGCAGCTCATCCAGATATTTC
GCTGCGCGGAACAGGAACATGCCGCTGTTTCAGCAATACGCACCGGATTTCAGGTAACGC
TCGGCCGTCGCCAGATCCGGCTTTTCCACGAATTCGTCTACCGCGAAACCGCCGCCGGAC
AACGCGCCGCCCGTCTTGATATAGCCATAACCGGTTTCAGGGCACTCCGGCACAATGCCG
AAGGACACCAGCTTACTGTCGTGGGCATAGGGCAACGCCTGGCGGATCGCCTGATGGAAG
TTATCGGTTTTCCTGATCAGATGATCGGCGGCCAGCACCAGCAACAGGCTGTCCGGATCG
GTCTTGACGCTCAGATGGGCCGCCAGCGCAATCGCCGGCGCGGTATTACGCCCAACCGGC
TCCAGAATGATGTTGCCTCCCAGTTGCTGCTGTTCACGCAACTGTTCCGCGACCAGAAAA
CGGTGTTCCTCATTGCAGATCACCAGTGGTCGTTGCTGCGCCAGAAACGACAGCCCCTGC
AACCGCGCCAGGGTATTCTGCAACAGGCTGCGGTTGCTCTCGTCGCCTAATGGCAGAAAC
TGCTTGGGAAACAGCTCACGCGACAACGGCCATAGTCGGCTGCCGCTACCGCCAGCCATA
ATGACAGGAATAACGTTAGACATATCGCACCTTGATAAATGTGGCGGCTATTGACGCGAT
CAACGTAATTGACGTGACTAACGTCATTGCCGTGATCAACGTAATTAACGTGATCGCCAT
TCAATAGCCGAAGATAAATTCAGTCCGCCGTCTCAGGTTTTAACATTGCCGAATACGTAT
TCACCTTTACCGGATACGCACTAGCCATGACGGATACGCACTCACCCGATAGCGAGGGGC
TTATCAGAAAACGTGCAGAAAAAATTAATTACAGCGAGGATGCTTACCGCGAAAAAAAGC
CTGCGTGGTAACCATGACGGTTTTAAACCGCAATCGAACAAACTGTTTTAACAGCCGCCA
GCCAAGATGGTAATACAAGTGAAACTGGGGATAACGGCGAGCTGAAATAGCCAGGTCGAT
CAGATTTTCTGCTATTCTGAATTCGCTTTCCGTTTTTTCCGAACGGGATAGCCCATGCTC
CAGATAACAACTGCTTCTCAGCACAAATTTTTCACCGGATGCGCTCAGACGATGTATACG
GCGGAATACGCTGACATCCACACCGTACAGCGCGTAGTTTTCATCAAACAGCGACAGGCC
GCGCCGTTCGAAGATATCCCATAACCGGCGGTGGATAATCAGCCCTGAGCCGATGGAAAA
GGCCGTCGCCGGATCCAGGTCCTGATAACTCAGTACAATTTCCCCTTTTGATACCGGGTA
ATAGGTTTTGTAATTAATGCTGGAAATAATCCGCGGGCATTCAATATCCGCCTGGGTATG
CTCCACCGCAAACCAGAATGACTCATTAATGGTGGTGTCATCATCCAGAATGACCCATCG
CTCCACCTGTATGTTATTGGAGATAAACAGCTCATATCCATGGCTCAATGGCTGGTTTTC
CAGACAATTCACCAACTCCACCTGTTCATAAATCGTTTTCAGCCGCAGAAAAAAACTATC
TTCTTCGGAGATACGGAAAGGACCATTATTATGAATGGTCAACTTGATAGATTTAAACGG
ATGCTGAATCAGCGTCTGCAGGGTTGTAGACGACTCCAGTCCCTTATTGTACAACACCAC
CAGAATTGCATTTTTAATCATGACTCTCTCTCCTGGCAAAACAGAATTGCAATGACGACT
CCATTCAGATGTACAGCATGTCGGTATTTCATCATTAAATGCTGGCGCGCAATTATTTCA
TTGGAGCCGCTATTTTATTGGAGCAGTTATTTATTGGGGCATCCCTACCATCCGGTTACC
CAGAATGTTCTTTTTCATCACCATAAAAAAGAACACCACCGTGATGATGAATTCGGTCGC
GCTCACCGCAATCGCGACCCCATATACGCCCCACCATTGGGCAAAGAAAAACAGATAGGA
AAAATGGCACAACAGGCCGATGAAATAGACCCGCTTCAGGTAGATGCTCAGTCCGGCTGG
AATAATGATCAGATTAACCAGAATAATCGACAGCGAGATCACAAACTGGGTAACGATCAT
GATAGTCAGCAAATGCCCGATATCGTATTCCTTGCCGAAGACCCAGTGGATCATCGGCGT
CCCCACCAGCAAATTACCCAGAAAGGCGCTGGCGGTGAGCAAAGAAAACATCATCATGAC
TTTCATTAGCCGGGCCCGAATAGCCGCGTACTCCAAACGGTTGTAGAGGCTACAGATGTG
GCTAAAATTGCCTTGCACGATCGGGTTATACAACTGGCGCAGCACCGATGCCAGCCGGTC
CGCCACCGCGTAATGACCCAGCGTGGCGTCACCGAACATAAACTTGATCACCACCGGATT
CAGATAAGTAAAACCCAGCGTGAACAATGACGCGGAAAAGTTGTGAAAACTCTCCCGTAT
TTCGTCGGCCACCGTATGCCGGTCTACGCCGGAGAGCTGCCAGCTCACCGATTCGCGGCG
TTTCAACTGACACTGAATCACCAACCCAACCAATACCGGCGGGAACAGCTGAATCGCCGC
CGCCAGATAAATATCCGTCGGCGAGCTGACCAACCAGAAGATCAGGCCCAGCGCCAGCGC
GCGGAACACCAGATTCAGGATAGCCAGATGCGAGTTCTTCCCCAACCCCTGAAACAGCCA
GGCGGCGGACAGCAATGAACGCAGCGAGGAGGCCAGACCGAGGAAGAACAAGATACCGTC
TAGCTTCGAATGGGCCGTCAGCAGGTCGACCACCGTCCCCGCCGCCATCACCACCAAAAA
CAGCAATGTTTTGGCGCATTGCACATTCGAGTACAGGGCATTGATGGCCGCCATGTCGCC
AGCATGCGCGCTGACTTTTCTGGCGGCCGAGAAGTTAAAGCCAAAATCGACAATAAACAA
CGCGATAAAGCTGATGGACTGGGCGTAACTGAGTTTGCCAAAAAACTCCGCGCCCAGCAC
TCTGGCGAGATAGGGAAAGGTCGCCAGCGGCAGCAGCATATTGGAAATCTGGATGATGTA
GAGATAGATAACCTCGCGCTTTATTGCCTTTTTGTCACTCATACCATCCACCAGATTGCA
CAACTCAGCAGTTTCCGCACGCCGTTACGGGCGCGCCGCATCAACGACAGCTTACTCAGC
ATCCCCGCTTCTCCGCGAATCACTCGTAGAAAATCGGTGTTGTCAGACTGGTGCCGCTGG
CAAAAATTTTTCAACGCGGTCAACATCATGCGGCTGTGCTTGTGACCCGTGGGGTAGCCT
CTGAGGCACAGCAGGCTGTCCGGCAGCAGGCGTTTTCTCAGGATACCGGGCACGCCGACG
GTATTATTGCCGTGCTGGCGATACTTGATCAGCGGCATATCCACATAGGCTATCTTCCCG
CTGTGAGCGGCGATCATCGCAATCCACCAGTCATGCATGCGAATGTCGTCCGGCATCGGT
TCCATCAGCTGTTTCAAAGCGCGATTGAACAGCATGGCGCAGCCGGGAATATGATTGCTG
ACCACAAAGTCTTCCGGCTGGCTGGCCGCCGAGGACTTGATCGACGCACGATAGAAGGAA
GGATACAGCGGCCCCAGCACCGCATCCACGATCTCCAGATCGGAAAACGCCAGCACCGGC
GTCGCCCCGCCTTGCTCATGAGCGTTGACCTCGTTCAGCAGCCGCTCCAGCTTTTCCGGA
ACCCAATAATCATCCTGATCGCACAAGGCGATATAGTCGTCTTCACAGCAGGCAATGGTG
CGGCGGAAGTTTTTCATCGCGCCCAGCCCGCCTTTACCGGGATAAAGGCGGACTTTACCC
TGCTGATAGAGCTCATGGCTCCGGATCACATCCCGCGTGTTATCCCTGGAACCGTCGTCG
CACACATGGCTGATAAAGTCCTGATGCCTCTGATGCTGGATTGAATCCAACTGCTGTCTG
ACATAACGGCCACCGTTATAGGTAGCCAACGCGATACTGATCCGATCGTGACCTGTCATC
TCTGCCAACCGAAGATAAGAAATACGAGAACGATGTGCGGTATACCCGCGCGCTATCGAG
CCGCAGGCGCGCTGACCGCTCAAATCCGCAAGGGATTCGCCGGTTACCGCGGTCCTGCAA
CTCGAGATGAATGGGGCATCACTCCCCCACGGATTTACAGTACCTGAACATGCTCTGTCT
CTTCTACCCACCTGACCGTGCCGACCACCACCCGTCATCACCTCTCGTGGGTAGCAGGAT
CACAAAAATAACCACACACTCTGATATATACTG
>NODE_33_length_4889_cov_2.954641
GGTCGAGAATCCGCCATGATTGCGGGCAAGGTGCAGGTCGGTGTGGCAGACGCCGCAATA
CAGAATATCAATAACCACATCATCCGCTTGCGGAGCGCGTCGCGTGAAGGCGAATTTTTC
GAGCGGGCTGACAGCCGATTGTGCGGCAAAACCTAATACAGTCATGAATGGGCCTCTTTC
ATCTTTCGCAAGATGCCGCCGCTCCGGCAACGCGGCGCGAGACAGGGCGAGACTGGAATA
GCAAATTCGGCGCTCAGGCGTTATCCCGGGCAAACAGCGCTTCCCAGTTCGTAAAGGGGC
CAAGCGGGATGATATCCCAGCCAATTAACCCGGCTTTGGCGAGCGGAAACTCGGCCAGCG
CCGTCTTCGCGGCCTCGACAGACTCGCACTCGGCGATAATGGCAACGCCCGGGCGATCCT
GTCGGAAGTAAATGTCGCGAACCAGGCCGCTTTTGTACAATTCCCAGCCGTGCCGGACTT
CATCCAGCATATAGGGTTCGTACTGCGCCAGGGTTGCATCGGGCTGGGGGATATCAAGGC
AGAGCAGTTTCATAGTCAGTCTCCTGTTCGGGGATAGCATGGGTCAGGCGTAATGAAATC
GGCCGGTGATTTTCGCCACACGGCGACCAAAGTATTGTGCGGTCTTCAGATCGCTGCCAG
ACGGTGTGACCCTATTCGCGGTCATAAACGATCGAAATTAACATCGGTTGTGTCTTGCGT
TGTTGGCTGTTCATGAATGTTGGCTGTTCATGAGCGTTGGTTGTTCATCAGCGTTGGCTG
CTCATCAGCGTTGCTTGACGAGTCGTTGCATCACCCACTCCCTCTGTCGCTACAAACTGT
CACCACGAACTTTTGTTTGTCCTTCAGGCACTATAAAGTAGAATTAGAATCACGATTAGT
GGATTAAATTCCACTTAATGCTTCCTAAACTTCTACAAACCGAGGGGAATTACATGCTAA
ATAGATTCGATGGCGTGCAACTGTTCGTCGAGGTTGTGGAAGCGGGCGGCTTCGCAAAAG
CCGGTGAACGGCTTTCGCTGACGCGCTCGGCAGTGGGTAAGGCGATTGCGCGTCTTGAGG
AAAGGCTTGGCGTCCAACTGTTTCAACGAACCACGAGGACCCAGAGCCTGACAGAAGATG
GGCAGCAGTATTACGAACGGTGTATTCGCGCCATTGACGAACTGCGGGCCGGTGAAGCGC
TTCTGGAGTCAGGGCGCCGGGAAGTGGCTGGCAAACTACGGGTTTCGCTCCCGGTTCTGT
TCGGGCGTTATTGCGTGGCGCCGATCCTGCGGAACTACGCGCGCCAGCACCCCAGGCTCG
AACTCGAGCTGAATTTTAGCGACCGCTATGTCGACCTCATTGCGGACGGATTCGACCTTG
CGCTGCGCAACGGTACGTTGGGCAACGAATCGTCACTACGCGCCCGCCGGCTGGTTAGCC
AGCGCAAGGTTCTCTGCGCAGCTCCGGCTTATCTGGCCGCGAAAAACGAACCGCGTTCGC
TCGAAGACTTATCGGATCACGACCTGCTCGCCTACTGGCGAAAGGATAACGGCATGCCCT
GGCGGCTGCCGGACTCGACAGGCGAACTGGTCGATATTCAGGTCCGTTCACGGATACACT
CCAATGATCTTGAAGTCATCGCGGATGCCGCCGTCGAAGGGATGGGGATTGCCTGGCTTC
CTCACTGGCTCATCAGGGAACGGATACAACGCGGCGAGCTGGTCGAAATCTGGGGCGACC
GTCCGGGCGCGGTTATGGAATGCTACGCCGTCTGGCCTGCGGCGCAGCACCTGCCCTTAC
GCTGCAGACTGGCGATAGATGTACTCGCCGCGGAGCTTTCCAACTGCCTGGAATCCTGAG
ACGAACGCGCAGATAAGATGTCGACACGATTTAAATAATCGAATATCGCCAACACAATAT
GAACCGGGATAATTTAGACCTGCTGAATTACTTAATTTAGCAGTAATTCCCCAGGGCACT
AACGAAAAAAAATAAAACACATAAAAACCATAACATCTGGAATATACCACCACCTGAGAC
ATATCTCATAAATCCACATATAAGACATGTCTTATGAATTTATTTCTTATTGCGTCAATA
ATAATCGCAAACCCAACTAAAACACCTTGATTTACCATCACAGCATGTAAATTATGAACT
TATTTAAGTTACGAAAAGGCGATGATTATTATCTTTAATCAAAATACCAGGAGTGCCAGC
ATTATGTCACTGATCCGAAAAGCCTTCAAAATGCCTTATCCTGTCAATGTCATTAATCTG
TATATCTGTTGGTATTTGGCTTATGTATTTAGTGTGCGAGATAAAGCCTATGTATTACTT
ACTATTACTGTCCTATTCCTTTATACCCTGACCGGAGAGGCGGAAACGTTCAATAGCACG
GTCGTTTTTGGCGATAGCTTAAGCGACGCGGGTAATCTTTCACAGGCCTTAGGGCTTGGT
ATTACAAGGTTTACAACCAACCCCGGAGAAACCGCCGTCATGTATGTAGCAGAGGGTTTA
GGTCTGTCGGCTACAGATTCATCCTCTGGGGGAACTAACAATGCCTGGGGGGGTGCCGGT
GTGCTTAATAATTACGCATTGGGTACGATTTTCTCACCGACTATCCAGGCTCAGGTTAAC
AATTACCTGAGAGATAATACTGTCAACGCGTCAACACTTTATCAAATGTGGGCTGGTTCC
AATGATATATATGCTCTTTATGAGTCGGCGCCCGATACCGCAACCGCTGAAATTATTCCG
GTGGCAGAGGCTGAAATATCATTATTGAGTAGCCTGTACAATGCAGGGGCGAAATATGCT
GTGGTTTATAATCTATCGAACCTTAGCACAACGCCTGACGCAAAGATTAATGACCGCCAG
GAAAAATATCAAGAAGTCGTGACGCAATACAATCAGACCTTAAATCATGGCCTTACTGCA
CTGAGTAAAAATGGGCTTAATATCATTCCGGTAAATACCTATGAACTACTGAATGAAATA
ATGGCGAACCCATCGGCCTATGGCATTATCAACACCACCAGCGGCGCCTGCGATACAATA
TCATCACTTTTCTGCACCCCGGATGATTACACCAGCGGAACAGAATATACTTATTTTTTC
GCTGATAATCTTCACCCCACAACGGGTGTCAACAAGATGCTTGCCAGTGTCGTGCTATCT
GAAATTGCCGCACCCGGTAAAATCTCACTGCTGAGCAAAGGCCCATTAGCGGCCACCCAA
TCGCAGTACACGCTGCTGCGCAATGAAATCCTGGCCGATACACGCGGGAGCGCGACCCGA
GTATTCCTTGGCGGTGATTACAGCCACGCCAGCTCACCCGACAATATCCCGTCAACCAGC
GGTAATAACCGCTTTATTTCGATCGGCGGCGACCTGAAATTTAGTGAAAACGTTAACGCA
GGCGCGGTGGTGACGCTTTCTAGTCAACAGGCCGCTATTGATGATGCAGGTTATAAGCTC
TATGACGACAGCATCGCGCTTTACGAGGTCTATCACATCGATAACGCCTGGCTGAGCGCA
TTCTTCAACACCGGTCGATCCAACTTTGATGATGTTTATCGAACCCTCCATATAGGTCCT
GCAAATCGCCGAGAGTCCGGCTCAGTGAAAGGACATCACCTGGGCGGCGGCATTGATGGT
GGCTGGTGGTTCAATCTGGGGCCAGTTAAAACAGGCCCTTTTGCCCGTCTGGAACGCCAG
TTCGTCAAGGTATACGGCTACAGTGAGCGTGGGGATGACAGTTCCGCCATGTGGTTCTCC
GCGCAACGTCGTAATTCACTGGTTTCCGGTCTTGGCTGGCGAGCTCAGGGGCAGTGGTCG
GTATTCGGTTTGGATATCAGCCCTTTCGCAGAGATCGCCAGGAATCATGACTACATGACT
CATGCCCCGCAGGTAACGGCCGGGTTGAACACCATGAATGGTTCTTTCTCTATGTCGGGG
GCGGTTTCAGAGAAAAACTGGGACTCGGCAGATGCCGGGATTATGCTGAATATCACCTCC
AATCTGCACACATGGTTGCAATATTCCAGTCAGTTTGGTGGTAACGCCAGAAAAGGTGAT
TATGGTGTCAGCGCCGGTCTTGAATATGCCTTCAGATAGCGCGTATTCAGATAGTGCGTA
TTCAGATAATGAACGCAGGTGATCTACCGAAATGGGGACGAGACACGTCAGCCTTGATAC
GCCAGCGGGCAGAGGAACCGGCCGAAGAAGCGCGGCGATATCAGCGCTATGCCGATAACA
GCTCGCGCTGATGCTAAACCGGCGGGTAATGAACGACGACAACGTAACGCCACAGTTGGA
AAAATACGCCCGGCACCAATAGCAACACTACCGGTGTAGGCGTAGGTTAATCTGGTACGT
CCACTTCGTTAAGTGTCCTTTCCCTGCCGAATGTGATTATCAGGAGGTTTGCATGACTGA
TTCATCCGAATACGTACCACCGAAAGTCTGGACCTGGAATAAAGCCAGCGGCGGCCTCAA
TCGCCCAATCGCCGGCGCCACGCACGACAAAGCCCTGCCGATTGGTCGTCATCCGCTCCA
GCTCTATTCGCTGGCGACGCCAAACGGCCAGAAAGTGACGATCTTGCTGGAAGAACTGCT
GGCGCGGGGTCATAGCGGTGCGGAATACGACGCCTGGCTAATCAAAATCGGCAACGGCGA
TCAGTTCAGCAGCGGCTTCGTGGCAGCCAACCCCAATTCTAAGATCCCGGCGCTCGTGGA
CCACTCCGGGCCGCAGCCGGTGCGGGTATTTGAGTCAGGCGCTATTTTGCTTTATCTGGC
GGAGAAGTTTGGCGAATTCCTGCCGACCGACGCCGCTGAACGCGCCGAATGCCTGTCCTG
GCTGTTCTGGCAGATGGGCAGCGCACCCT
>NODE_34_length_4835_cov_3.891886
TAGTGTCGTAATTTTGTTTTTTTTTTTAAGCAGAAGACGGCATAAGAGGTTGTTAGGGGG
TCTGTTGGCCTGGAGAATGTTATAAGAGACAGGACCATTACCGAATCTCCTCTTTATCTC
TGGTGATAATGAAAATAGAAATTATTTTTCTCGTATGAAAAAAATAATGGAAGAAGAGGT
TTTTTTTATATTTTAATAAAGTTGGTGATGGTTGGATATACCGGGGTGAAAGGCAAATAA
TAAGGTTGTTAGAACCATCATCTTTTGAAGCTATGCAAGTCTTGAATAAGGAAGTATGTC
GCTTAGATGTAGTTGGTTACAAAAAAAATGAACCATTTTGGCAGCTAATTAAAGATGAGA
GATATTTATTTGAAAAGCCAAGGGTAATTGAATTTATAGCAGTGATCGATCTGCAATCTT
CTTCATTTTTATTCAATAAAGCAGAAAGCTCAGTCATTGGTAGAGTAAGGGAGGCTATTA
TTCGAATTCGTTTAGATCAGAGAAAATTTTCAGCATCAGTAAGTAAACTATATAAAAATA
AATGTATTATAACTAATGCCCCTAAAATTAAGGATTCACTATATGTTCAGGCATGTCACA
TTTCAAATGAAAGAGACTCTGATTATAACTTTCTCGATAACTCATCTAACAATGGAATAT
TATTAAGAGCAGACCTTCATGCTCTTTTTGATAAAGGATTGATAACAATTGATGCAAAAA
CAGGTATCGTTACTTTTGCAAGTAAGGAGTTGCAATCATTTTACTCTGAGTATCATAACA
AACTATGTAAGTCATGGGGACTTGTTCCAAACAAAGCAAGAGAAAATCTTTCTAAAATTA
ATATTTGATCTTAATTTTTCATGATGAATTGTAATATACTTAAATATAAGATGGTCATGT
TTTTTTAATTTTCACATTTTAATAAAACCATCAATAGTAATTTTTAAATTGTAAATATAG
CTACATTGAACAATCAGAAGATAAATAATAATATTTTCATGAGTTTATCTGTTTTATAAT
GGCCAGATTTATCTCTGGCTATTAATAATTTTACCAGCGTGGTTGTTTCTAATATTAAAT
CAGTCGTTTTCCAGTGTTACTATCAGTTAATAATGGGGTTGTTATTATTTACTCTACTTA
GAAATCGGTTTGGGGAACTCTTTAGAGAAAAGTTCTATGGTAATCTGTAAAAGTTCTAAA
GCGTTTAAAATATATGAATGCATTTCTTTGGAGCTACATCCTTTTATAGCTAAAAGATAA
GTGGAATGAGAGTATTTTAACGAAAGAATTCTATAAACTGAATTGTAAAAACGACCGACT
TCAGAGGCGTGTGCTGCGTTGTAAATGCTATATCCACTACTCTCTGTAGGGGATTGAGTA
AAATCTTCAATGACTTTTTTAAATTTTTCCTTTTTATCTTCGTTAATATTTTCGTAATCA
TTAGGTGCTAAGTCTGCATCAAGTATTTTTGCTGTTTTTTCTAATTCCACAGAAGACGAA
TTTTTTATTATATCTAAAAAATCTTTTTTTCTTATCAGAGCAAAAATATTAAAAAAGTGC
TCTATAGATAATCTATGGATAGCAAGAGCTTCATTGTAAAACCCACCTTCAATAAGAAGG
ATCATCGATTTGTTATTTTGTATAAACAACTCAAAAAACGATATTGCTATTTTTACTCTT
TCTTCAAATTCGTTTGTTTTTATGTGAGAAATAATTTCATTTGCATCTTTAATAAGTATG
TTTAGCTTAGATATGTTATGTTTCATAAACTCTCTCAATAATTAATTCATCTAATTAACT
AGTTAATTTTAAGGCAATGAAATATGAAGTTATACGGTTTTTTTTCAATTCCCAGAATAA
TATCTCCATTTTTTATGAGGTGTTTTTAATGAAATTTATGATGCTAGAATTTACATAATT
TATCCTCAGTGAATTTTCGTGTTTTTAGCTAGCTTTATTATTTTTTTGAAATAAAGAATT
AGATTGTTTTTTACTTACATCAGAATATTTTTCTTGGTAAGCTATTTGTTCTAATCATAA
TGGAAATCACGCTACTTAGGTATTGGCTAGTATACCTAATGTTTGTAGTGCTTTAAATAC
ATTTCAACAAACATATCACGAGACTCAACTTCACGACCAAGAAGCTGCTTCTTAAACTCG
TATATTAGGGGTATTTCGTTCTCAGTCAACGGGGAACGTCCATCATAGTTTACAAATGAG
TAAATCGATTCGCTGAGCTCTTTGATATCCATATCATCCTAATCATTATAATTGCAACAA
TGGCCTTGAATGTTCATTAACGATAATATGCAAATCGTAGAACCATTGAAAAGGAAATTT
ATATGGCTAATTATGCATACATGACTATCGAAGGTAAATCACAGGGATTGATTTTTGAGG
GTTGCTCCACATTAGAATCTATTGGTAACCGATATCAGGCAGGACATACCGATGAAATCA
TGATCCTGGCTTTTAACCATATGATGAGCAATGACGGTCATGCTGTTCATAATCCTATCA
CTCTGGTAAAACCTATCGATAAGTCAACGCCGTTACTGGCAATGGCATTAAACGAGCAAG
AGAAGGTCAAAGTGTTGCTAGATTTTTACCGCACGACGCAACATGCCAAGCAAGAGAAGT
TTTTCTCCATTCAGATCAATGATGGACTCATATCTGATATCAACCTCGTCATGCCTAATA
TCATTGATGATGGTGCTGGCCTGATATTGGAGCATATCTCTATCAGATATAAAGATGTGA
CATGGACGCACCACAAAGCCGGAACGTCTGGCTATGCATTGTGGGAAATGACGAAGTTTA
TGAACTAAACAAGATGCAGGGTTTCTCCTTGCATCTATCTATGTGAGTTGACACTTTTTG
GATTCAAGAGCATACCTGACCGAACAGATAACTTTGTGCTAAGTGCTGATACCGTTAACA
TCCAAGTGAATTGATTAATTGGGTTCAGATTATGAAGAGTAAATTTATGTCTGCATCTAA
TGAGATGTAAATTGCTATTGTTACTCTAGTTAGATTATTAGATGATAAGTAGGTAAAATC
AGAAAGTCGCAGCTTACAAAATGATGTCTCTGCTGAGGTTTTTTTATTCACTGAATGGTA
TGTTTTCTTAAAATAATTATTATTTACATGGTTTTTTATAAAATAGCAAGTGTAGTATCA
CATGATAAAACTAACTAGTTGGGAATTGACATGCCTGAACAAACCAAAAAGATATATTGC
AATAACTGCTCTTGCGAAACGAGGCATTCTATCCTTTTCTACAAGAAAAAAATGAACGTA
GAAGAAGAAGGAGATCAAATCGTGTGGTTTGAGGAGGATAATTATTATTTTTCTGAGTGC
ATGGGGTGTGAAAATATAACACTGCACATAGAGAGCACATATAGCGGGTTGGATAATGAA
TATTATACCACTCAATTTCCGCCAAAGATAATAAGGAAAGAACCCAAATGGCTATATAGA
ATTGATGGTGATGGTATGGTGTTGGGGACATCTGATAAGATAGAAATATTTAGAGAGATT
TATATTTCACTTAAAAACAACACACCTAGATTAGCAGTTATGGGAGTCAGAGCATTGCTC
GAAATGGTAATGATAGAAAATATTGAAGATCAAGGTTCATTTGTGAAGAATCTGTCGAAG
CTGAAAGAAAGTGGTTATATTTCAAACTATCAATTCGAAGCGATTAATAAAGTTATAGAG
GCTGGTCACGCGAGCATGCATAGAAGCTATAAGGCATCTAGTGATGAAGTCTCAAGTATT
ATGGATATAACTGAAAATATTATAGAGTCTATTTATATAAATAAGTTAAATATAACGAAA
ATAAACCCATCTCCCAGGGTTAAAAAATAAAAAAATGGTTTTATATTACAGATAGGGGGT
CATTATGTGTATTAGTGTGATTACCAAGGGATACTGACGGAATAATTACCGGGCGATTTT
GTCGTTATCACACTATCAACGCCCTTCGATTCAGGCAAAGTCTTTTGCGGTATTAGATAG
CGATTCCACTTTGGCTAACCTAAGGGCTATCGTATTCATATTCTCGCGCAGCCAGATGTA
ACGGACGCCATTAGGGCTAATATCTGCTGAGTAACGATCGTTCATCTGACGTGATACCTG
CACTTGACCAAGATGAGGATTACGTAGAGAGAAGTCGATAATCAGCCTTTCCAGGGCTTC
TTCTGTTCGGTTCTTGTGCCGTAAACCTGGTGTCTCCTGGCGCTTGAGGGCATCAATACC
TCCTTCTTTAACCAGCCGTCTGTGACGGTGAATGGTTTCCCTTGATACGCCGCTCAGGCG
CGAGGCCTCTGCTACGTTACCCAGCCTGTCAGCCAATGCGAGTACACCAAGCTTTTTCTG
GATATCGATATCCTCCAATGAGGCTTTAGTCGGCTCTGTCACCTCTGATACCTGTAATTG
TCTGCCTGCAAAATAGGCGCTGAACTGTTTATCTTTTCCTGCTCGGATTTCGATTTTCTG
ATTGGCGATAGAATGCCTGAGCGGTGATTCAATGAAATAGAATTTATTGCCGTAGCTGAA
TGTATGGTCATTGCGGATCTTGCGATAAACCTTGGTGATGCAGATATCATCAAGATTTAT
GTACCTCGACAGCGGGGTATATTCGGAGGCGGGTGTTCTTGCTTATGTCTCTTATACACC
TCTGTCGCCACCGACGCTACTCCTGTTGTCTATTTTTTTGTCCGCCGTCCACTCATCGCA
CCCCCTTCATGTCACTTAAGTGATTTTCGCTTTCCACACCTTCCAAGTGATGCGCCCTAC
ATATGATAACCTCCACTCAACTCAATTGATCTCGA
>NODE_35_length_4778_cov_1.650613
CCTTCTTGCCGTCGATATCATGCTTACCCAGCGGGGTATCGGCGTTAATATGCTGTTTCA
CATACGCAATCGCCTCACGCAGTTTGGCGGGTCGGTAGGGAACCAGCTCCAGATGGTCGA
CATTACCGGTAATCATGCTCGCTCCTTCAAATAACTAACTTAAAACAACGTTTTGATTCC
TTATACTCCTGTCGGCATTGGCCCGCCAGCCAGCGATAGTAAAAAAGTGATCCGAACGGT
GCGTTTTCACTTCCGATGAAACAACTGACCGCAACCGATTGCCAACCGCAAAATACAGCG
TTTTTCTGCTTGAATTCACCTCTTCGGCGCGTATAATTCCGGACAATTTGCCGGGAGGGG
ACATGTCTGACGCTGCTGTTTTTGTGGGTGCCGAACCGCAACTGCCTGTTGGCAGCATGA
CGGCGTTTTTCCTTCCATTGCCTGATCGATTCGTAAAAAAAGCCCCTCGTTGAGGGGCTT
TTTTTTGCCTGTCGCCGCCAGCCATACCGTTTGTTTACCGGGCCTAACCGAGGGGAGCAT
AGCCAAATGGTCAATCCGCTATATAAAAGACACATCATCTCAATCAACGATCTCAGCCGG
GACGATCTGGAACTGGCGCTCAAGATGGCAGCCAGCCTGAAAGCCCATCCGCAGCCGGAG
CTGCTGAAACACAAAGTGATTGCCAGCTGTTTCTTTGAAGCCTCCACCCGTACCCGCCTG
TCGTTTGAAACCGCCATTCACCGGCTGGGCGCGTCGGTCGTCGGGTTTGCCGACAGCAGC
AACACCTCGCTCGGCAAAAAGGGCGAAACCCTGGCGGACACCATCTCGGTCATCAGTAAC
TATGTGGACGCCATCGTGATGCGCCACCCGCAGGAAGGCGCGGCGCGACTGGCGACCGAG
TTCTCCGGCGAGGTGCCGGTGTTCAACGCCGGCGACGGCGCCAACCAGCACCCGTCCCAG
ACACTGCTGGACCTGTTCACCATTCAGGAAACCCAGGGCCGTCTGAACAACATCAATATC
GCCATGGTCGGCGACCTGAAATACGGCCGCACCGTACACTCGCTGACCCAGGCGCTGGCC
AAGTTCGACGGCAACCGCTTCTACTTTATCTCTCCGGACGCGCTGGCCATGCCGGATTAC
ATCCTCAACATGCTGAAAGAGAAAGATATCACCTATAGTCTGCACACCAGCATTGAGGAA
GTGGCGCCGCAACTGGACATCCTGTACATGACCCGCGTACAGAAAGAGCGGCTGGACCCG
TCGGAGTACATCAACATCAAATCGCAGTTCATCCTGCGCGCCGCCGACCACGGCAGTGCC
CGCGACACCCTTAAAGTCCTGCACCCCCCGCCGCACATCGATGAAATCACCACCGCCGTG
GACAGCACCCCTTACGCCTACTATTTCCAGCAGGCGGGCAACGGTATTTACGCGCGCCAG
GCTCTGCTGGCGCTGGTCCTGAACAGCGAACTGGTTTTGTGAGAGAGGAGCATACAGCAT
GACTCACGACAATAAATTACAGGTAGAAGCCATCAAACGCGGCACCGTGATCGACCACAT
TCCGGCGCAGGTTGGCTTCAAATTACTGACGCTGTTCAAACTGACCGCCACCGACCAGCG
CATCACCATCGGCCTGAACTTGCCCTCCAACCATCTGGGCCGCAAAGATCTGATCAAGAT
TGAAAATATCTTCCTGACCGAAGAACAGGCCAACCAGCTGGCGATGTACGCGCCGCAGGC
CACCGTCAACCAGATCGACAATTACGAAGTGGTGCGCAAGCTGCACCCGCAATTGCCGTC
GCACATCGAAGGCGTGCTGACCTGCCCCAACAGCAACTGCAGCAGCCGCAGCGAGCCGGT
CAGTTCGTCCTTCGGCGTGAAACAACGCGGCGACGATGTGTAACTGAAATGCACATACTG
CGAGAAAGAGTTTGAACGTCAGGCGGTGCTGAACAGCCACTGATACGCGTTTGCCGTCAG
GAAAACGCCGCCCATCGGATTGCGGCATTGGCCTGACGGCGGGCTTTTTGGAATAATGCG
GAAGTCGCATCATTTCAGACATAATCAGGAGAAAACATGTCACGCATTATCAGTACGGAA
CAGGCTCCGGCCGCCATCGGCCCTTATGTTCAGGGTGTTGACCTGGGCAGCATGATCATC
ACCTCTGGCCAGATTCCGGTGGACCCGAAAACCGGTCTGGTGCCGGACGACATCACCGCA
CAGGCCCGCCAGTCACTGGCAAACGTGAAAGCCATCGTGGAAGCGGCCGGTATGAAAGTC
GGCAACATCGTCAAAACCACGGTGTTCGTGAAAGATCTGAACGATTTCGCCACGGTTAAC
GCCGCGTACGAAGCCTTCTTCACCGGGCACAACGCGCCGTTCCCGGCTCGCGCCGGTGGG
GAAGTGGCTCGCCTGCCGAAAGACGTGAAAATCGAGATCGAAGCTATCGCGGTTCGCGGC
TAAGGTCAGTTACCCGGCTGCGCTGCACAGCGCGCCGGGTGTTTCACGCCGGTGCGCCCT
CCTCCGCTATCGCACTATCTCCTATCGTTATTTTCGCTGCATCACCCCGCCGTAGCGCAC
CGTTTGCCGTCATTTGCACCAGTGAAGTGCAGTTTTTCTCCGTCGTCAGCAATAAGCAGC
TCATTTGCCACGCTGGCATGCTTTCTGCATTTTTCGTTGTATCTTCCATCAAGCGGAATG
CAGGGGACGACAATGATAAAAATGACGCTTCCGACCGCGCCTTACTACGATGAGATGCTC
AGCGCAGAAGGCTCGCAACGCCAGCACTACGACGCCTACTGGCAATGGCTGCAACAGACC
GACCAGCACGCCATCCGCCAGAAGAAAGAACAGGCGGAACTGCTGTTCCACCGGGTGGGG
ATTACCTTTAACGTGTATGGCGAAGAAGGCGGCACCGAGCGCCTGATTCCTTTTGACAGC
GTGCCGCGCATCATCCCGGCCCATGAATGGCGTATGCTCGACCTCGGCATCCGCCAGCGG
GTCAAAGCTCTCAACGCCTTCCTCTACGATATCTACCATCAGCAACACATTCTCAACGCC
GGCATCGTGCCGCGCGAACAGGTACTCGCCAACGAGCAATATCAGCCGTGCATGCAGGGC
GTCGACCTGCACAACAATATCTACGCCCACATCACCGGCATCGATATGGTGCGCAACAGC
GACGGCCACTATTACGTGCTGGAGGACAATTTGCGCACGCCATCCGGCGTGTCCTACATG
TTGGAAAACCGCAAGATGATGATGCGGCTCTATCCGGACCTGTTCGCCAGCCAGCACATC
GCACCGGTGGAGCGTTACCCCAGCTACCTGTTGCAGACGCTGCGGGAAAGCACCCATGTC
GACGACCCGACGGTAGTGGTAATGACGCCGGGCCGCTTCAACAGCGCCTATTTCGAGCAC
AGCTTCCTCGCCCAGCAAATGGGGGTGGAACTGGTGGAAAGCGCCGACCTGTTCGTGAAG
GAAGGCGCGGTGTACATGCGCCCTACCGAAGGTCCGTACCGGGTGGACGTGATCTACCGC
CGCCTTGACGATGCCTTCCTCGACCCGCTGGCGTTCCGCGCTAATTCGATGCTCGGCGTG
CCGGGGCTGCTGTCGGTGTACCGCGCCGGCGGCGTAGTGCTGGCGAACGCCATCGGCACC
GGCGTGGTGGACGACAAATCCATCTACCCTTATGTGCCGGAGATGATCCGCTTTTACCTG
TCCGAGGAGCCGATTCTCGGCAACATCCCTACCTGGCAGTGCCGCAAACCCGACGATCTC
GGCTACGTGCTGGCCCATCTGGACAGCATGGTGGTGAAAGAGGTTCACGGCGCGGGCGGC
TACGGCATGCTGGTCGGCCCCAAATCCACCCGCCAGCAAATCGAGGATTTCCGCCAGCGG
CTGCTGGCTAACCCCGGCAATTACATCGCTCAGGACACGCTGGCGCTCTCCACCTGCCCG
ACGTTCGTCGAGGAAGGGCTGGCGCCGCGCCATATCGACCTGCGCCCGTTCGCGCTGTAC
GGCGAGGAGATCCGGCTGGTGCCCGGCGGGCTGACCCGCGTCGCGCTGACCGAAGGCTCT
CTGGTGGTGAACTCCTCGCAAGGAGGCGGCACCAAAGATACCTGGGTGATGGAGGAGGAT
GAATCATGCTAAGCCGTACCGCCAGCGAACTGTACTGGATGGCCCGTTATCTGGAACGGG
CGGAAAGTTTTGCCCGCGTGCTGGACGTCACCTACAAACTGTCGATGATGCCGCGCCACG
GTCAGCAGCAACATGACCTATCGCTGCCGCTCAATCTGACGTTCACCCATGAGCTGTTTC
AGGAGCGCTACGCCCGCTTCACCATGAACAACCTGCTGAACTTCTTTGCGCTGGACAGCC
ACAACCCCAGCAGCATCTACAGTTGCATCGAAATGGCCTGGAACAACGCCCACGCGGTAC
GCGGTAGCCTGTCGTCCGAAGTGTGGGAATGCATCAACACCACCCGTATTGATATCCGCA
ACCTGCGCCAGTCCGGGGTGGACAAGATCGGTATTGATGCGTTCTTCGACTGGGTAAAAG
AGCGCGCGCACCTGTTTCGCGGCGCCATGTTCGGCACGTTACTGCGCAACGACGCCCAGT
GTTTTATCCGCATCGGCACCCTGATAGAACGGGCGTTTGCTACCGCGCAGTTGCTGACGA
TCAAGGATCAACAGCTCAACAACGACCCAGACCCGGTGCGTGAATACTACCGGCTCGATA
CCCTGCTGCGCGCGGTGAGCGCCCGCGAGGCCTACCAC
>NODE_36_length_4753_cov_2.513835
CGTTTTCGTTCTTTCCGGCACATTCCGCGTGCAGGTGCCTGAATTCTCCGCCCGTTACTA
TGGCATCGAGCACCAGCACACCAACTGGCTGACGCAGGGGGTGTACGGTCTGGCCGAGTG
GCAGGCGGACCGCATCAAACAGGCACAGCTTGTCGCCGTGCCGGGTTGTTACCCGACCGC
GTCTCAACTGGCATTGAAACCGCTGGTGGAAGGCGGCCTGCTGAACCAGAACCAGTGGCC
GGTGATCGACGCCACCAGCGGCGTCAGCGGTGCGGGCCGTAAGGCCAGCATGACCAACAG
CTTCTGTGAAGTCAGCCTGCAGCCGTACGGCATCTTCAACCATCGCCATCATCCGGAAAT
CGCCACCCATCTCGGCGTTCCGGTGATTTTCACCCCGCATCTGGGCAATTTCCCGCGCGG
CATTCTGGCGACCATCACCTGCCGCCTGCAGCCGGGCGTTACCGCGCAGGACGTGGCGGA
AGCCTACCACAACGCCTATCACGAAAAACCGCTGGTGAGGTTGTATGAGAAAGGCTTGCC
GGCGCGGAAATCGGTGGTCGGTTTGCCGTTCTGCGATATCGGCTTTGTGGTGCAGGACGA
GCACCTGATCGTGGTCGCCACCGAAGATAACCTGCTCAAAGGCGCGGCGGCGCAGGCCGT
GCAGTGCATGAACATTCGCTTCGGTTTCCCTGAAACCCAATCCTTACTCTGACGACACCC
TGAGGCGCAAAGACCGATGAATCCGTTAATTATCAAGTTAGGCGGCGTATTACTGGATAG
CGAAGAGGCGCTGGAGCGCCTGTTCACCGCGCTGGTGACCTACCGCCAGCAGCATCAGCG
TCCGCTGGTGATTGTGCACGGCGGCGGCTGTCTGGTGGACGACCTGATGAAGAAACTGTC
GTTGCCGGTGGTCAAGAAGAATGGCCTGCGCGTGACGCCTGCCGACCAGATTGACATCAT
TACCGGCGCGCTGGCCGGCTCCGCCAACAAAACCCTGCTGGCCTGGTCGATTCGTCACGG
CATCAATGCCGTGGGTCTGAGTCTGGCGGATGGCGGCAGCACGGTGGTCACGCAGCTGAA
CGACGAACTGGGGCACGTGGGTAAAGCCGAAGCCGGCTCCCCGGCGCTGCTCAACACCCT
GCTGAATGCCGGTTATCTGCCGGTCATCAGTTCCATCGGTATCACCGCCGGCGGCGAACT
GATGAACGTCAACGCCGACCAGGCCGCCACCGCGCTGGCGCAGACGCTGGGCGCCGACCT
GATCCTGCTGTCCGACGTCAGCGGCATTCTGGACGGCAAAGGCCAGCGCATCGCGGAAAT
GACCGCCGGTAAAGCAGAAGAGCTGATCGCGCAGGGCATTATTACCGACGGCATGATCGT
CAAGGTCAATGCGGCGCTGGACGCGGCGCGCGCGCTGGGGCGTCCGGTGGATATCGCCAG
CTGGCGTCACGCCGAGCAGTTGCCGGCGTTGTTCAACGGCGTGTCCATCGGCACCCGTAT
TCAGGCGTAAGCCGCGAGCATCAAACACGTGTTCTCCGGAGACAACCGCCGGAGAACACG
GGCAGTTCAACGGCGGGTCGGACTGGAGTCGGCCCGCCTTTATCAGAGAGACCGGGAGTG
TAGTTATGGCTTTGTGGGGCGGACGGTTCACGCAGGCGGCAGATCAACGTTTTAAACAGT
TCAATGATTCACTGCGGTTTGATTACCGTCTGGCGGAGCAGGACATCATCGGATCCATCG
GCTGGTCCAAGGCGCTGGTGACGGTGAACGTACTGAGCGCTCAGGAACAGCAGCAACTGG
AGCAGGCGCTCAATGCGCTGCTAAAAGAGGTGCAGGCGGATCCCGAGGCTATCCTGCAAA
GCGACGCGGAAGACATCCACAGCTGGGTGGAGCAGAAACTGATCGAGAAAGTCGGCGATC
TGGGCAAGAAACTGCACACCGGACGCAGCCGTAACGATCAGGTCGCTACCGACCTGAAAC
TGTGGTGCAAGGCGCAGGTGAGTGAACTGGCTCAGGCTATCCGTCATCTGCGCGCCGCGC
TGGTCGCTACCGCCGAAGCCAATCAGGACGCGGTGATGCCGGGGTATACCCACCTGCAGC
GCGCGCAGCCGGTAACCTTCGCCCACTGGTGTCTGGCTTACCACGAAATGCTCTCGCGTG
ACGAGAGCCGTCTGGAAGACACGCTCACGCGTCTGGACGTCAGCCCGCTGGGGTGCGGCG
CGCTGGCAGGCACCGCGTATCCTATCGACCGCGAGCAACTGGCCGGTTGGCTGGGCTTTG
CCTCGGCGACGCGCAACAGTCTGGATACGGTATCCGACCGCGATCACGTGCTGGAACTGC
TGTCCGATGCGTCCATCGGTATGGTGCACCTGTCGCGCTTCGCCGAAGATTTGATTTTCT
TCAACAGCGGCGAAGCGGCGTTTGTCGAGCTGTCCGACCGCGTTACCTCCGGCTCTTCGC
TGATGCCGCAGAAAAAGAACCCGGACGCGCTGGAACTGATCCGCGGCAAGTGCGGCCGGG
TGCAGGGCGCGCTGGCCGGCATGCTGGTGACGCTGAAAGGCCTGCCGCTGGCGTACAACA
AAGACATGCAGGAAGACAAGGAAGGGCTGTTCGACGCGCTGGACACCTGGCACGACTGCC
TGCTGATGGCGGCGCTGGTGCTGGAAGGCATTCAAGTGAAACGTCCGCGCTGTCAGGAAG
CGGCGCAGCAGGGCTACGCCAACGCCACCGAACTGGCCGACTATCTGGTCGCCAAAGGCG
TGCCGTTCCGTGAAGCGCACCACATCGTCGGCGAAGCGGTGGTAGGGGCTATTCGTCAGG
GCAAAGCGCTGGAAGCGTTGTCGCTGGCGGATCTCAAACAGTTCAGCGCGGCGATCGAAG
ACGACGTGTATCCGGTGCTGTCGTTGCAGTCCTGTCTGGAAAAACGCGCCGCGCAGGGCG
GGGTGTCGCCGGAGCAGGTTGCGCGCGCCATCGCCGACGCAAAACAGCGTCTGGCGTAAT
CTCTGCGATAAGTTTCAGAACCGGCCCAGGGGCCGGTTCTGTTTTTTCTGTCGCCCGCTT
TCTGACGTCGGCTCGCATTTTCTCGTTTAACAGCTGCTTTTTCGGCCGATTTCTCGCGTC
ACCTCTGGACATATATACAGCCTCATTTTACCTTGGCGGGCAGTGGTACACATAACCCGG
AGGCGGTGTGGAGATCTCCTTGTTTTATGGCGTCGGCGGCTGCGTGGTCGGCCTGTTGCT
GGGCTGGCTGGCAGCCAGCCTGTGGCAGCAGCAGCGTCAGGCGCGGCATGACACCGAGTT
ACAGTTGCAACAGCAGGCGCTGGAACAGACGCGCCAGCAGCTGATTGAAAGCCAGCAGAT
ACGGCGGCAGGACCAGCAGCGGCTGGATCAGCAGACGCAGGAGCTGCGCACGCTGCACGG
CCAACTGGCGGCCGGCGAGGCAAAATTGCGGCAACTGGCGGACTTGCGGGACGAGTGCGT
TCAGCTAAATGAGGGGATGCGTGCGCTGCGGGGAGCCAATGGCGCGCAGTAAGCGGAAAT
GCGTGAAGTGACGAGCCGCCTTGAAGAAACCCGACTGGCGGCGGAAGAAAAGCAGCGGTT
GTTGATGAACAGCGAGCAGCGGTTGTCCACCCAGTTTGAAAACCTTGCCAATCGCATCTT
TGAACAGAACGGGAACAAGGTGGATCAACAAAATCAGCAGAGCATGGAAAAGCTGCTGAC
GCCGCTGCGCGAACAACTGGACGGTTTTCGCCGTCAGGTGCAGGAGAGCTTTGGCACGGA
ATCGAAGGAGCGACACACGCTGGCCCATGAGATCCGTAATCTGCAACAGCTTAATGCCCG
CATGGCGCAAGAAGCCATCAACCTCACCAATGCGCTGAAAGGGGACAACAAGACCCAGGG
CAACTGGGGAGAAGTGGTGTTAAGCCGGGTGCTGGAAAGCTCCGGGATGCGCGAAGGGCA
TGAGTATGACATCCAGGTCAGCGTGCAAACCGGCAACAACAGTCGTCTGCAACCGGATGT
GATCGTCCGGCTGCCGCACGGCAAAGATGTAGTCATTGACGCCAAAATGTCGTTGGTCGC
CTATGAGCGCTATTTCAATAGCGACAACGAGGTCGAGCGGGCGGCGGCGCTAAACGAGCA
CCTGCTGTCCATCCGCAATCATATCCGGCTGCTGGGCAGCAAAGACTACCAGCAACTGCC
GGGGTTGCGTTCGCTCGACTATGTCCTGATGTTCATCCCGGTCGAGCCGGCGTTCCTGGT
GGCGATCGACCGCCAGCCTGAACTGATTACCGAGGCATTGCGTCACAATATTATGCTGGT
CAGCCCCACGACTTTGCTGGTAGCGTTACGGACAATTAACAATCTCTGGCGTTACGAGCA
GCAAAGCCGCAATGCGCAGCTGATCGCCGAACGGGCATCACGGCTGTATGACAAACTGCG
TTTGTTCGTTGACGATATGGCCGCGCTGGGGCAAGGGCTGGACAAGGCGCAGGCCGGTTA
CCGTCAGGCGATGAAAAAGCTGGCGTCCGGGCGTGGCAACCTGATCGGTCAGGCCGAAGG
GTTTCGTGCGCTGGGGGTGGAGATTAAGCGGCCGGTCAACGTGCCCGTAATGCAAGACGA
ACCGTTGGCGTATGATGAGTTGCCCGTGCTGTCGCAGGATCTGGATGACGATGCGGCTGA
ACGCGGTACGGATGATGTGCCAAACGGCACTCTGACGCCGACACCGAGCGCCTGGGGTAG
GTCTCGGTGGAAG
>NODE_37_length_4740_cov_2.070020
GGCCTATGCCGGCCCGTTTTTATTTCCACGCCGCCCGCCGCGTTCTGGCTCAACGCATCG
ATTTTTCGCTGGGCAATTGGCTGACATGCCGTAAAATCCCCTGTTTTGTGTCACCCATAT
ACACTGATTCCTGCCGGATTAAGGGGAAATCATGGATAAACGCTTTCTCCAGGCCCACCG
CGAAGCCCGCTGGTCACTGATACTGACGCTGGCCTATCTGGTGGCCTGGACGCTCTTTGC
CTATCTGCCCGACAACCGTCCCGGCCTGACTGGCCTGCCGCACTGGTTCGAACTGGCCTG
CCTGGCGTTGCCGCTGCTGTTTATCGGCCTGTGCTGGCTGATGGTGCGCGTGGTGTTCCG
CGATGTTTCACTGGAGGATCACGATGCAGAATGATGTCATCCTGCCGCTGATTGCTTATC
TGCTACTGGTGTTCGGCCTGTCAGTCTATGCCTGGCGGCGTCGCCAGCAGGGCAACTTTC
TCACCGAATATTTTATCGGCAACCGCTCGATGGGCGGCTTCGTGCTGGCGATGACGCTGA
TTGGTACTTATGTCAGCGCCAGTTCGTTCATCGGCGGCCCTGGCGCGGCCTACAAATACG
GGCTGGGCTGGGTACTGCTGTCGATGATTCAGGTGCCGACAATGCTGTTGTCACTGAGCA
TCCTCGGCAAGAAGTTCGCTATTCTGGCGCGCCGTTACAACGCCATCACCCTCAATGACA
TGCTGTACGCCCGCTACGGCAGCCGTTTGCTGGTCTGGTTCGCCAGCCTGAGCCTGCTGG
TGGCGTTTATCGGCGCGATGGCGGTGCAATTTATCGGCGGCGCCCGGCTGCTGGAAACCG
TCGCCCACGTGCCCTACAACGTCGGGTTACTGATCTTCGGCATTACCATCGCGCTCTATA
CCTCGTTCGGCGGCTTTCGCGCCAGTGTGCTGAACGACGCGTTGCAGGGGATTGTGATGC
TGATCGGCACCCTGCTGTTGCTGGCAGGCGTGATCTACGCCGCGGGCGGCTTGCCGGCCG
CCGTCGGCAAACTGGCGCAGATCAACCCGGCGCTGGTCGATCCGCACGGCAGCAACCAGC
TCCTGTCCGCGCCGTTCATGGCGTCGTTCTGGGTGCTGGTGTGTTTTGGCGTCATCGGCC
TGCCCAATACCGCCGTGCGCTGCATTTCCTACCGTGACAGCAAAGCGCTGCACCGTGGCA
TCCTGATCGGCACCCTGGTCATCAGCGTACTGATGCTGGGTATGCATCTGGCCGGCGCGC
TGGGGCGCGCTATCCTGCCCAACCTGACCATTCCTGATCAGGTGCTGCCGGAGCTGATGC
TGACCGTGCTGCCGCCGCTGGCCGCCGGGATCTTCCTGGCTGCGCCGACCGCCGCCATCA
TGTCGAACATTAACGCCCATTTGCTGCAGGCTTCCGCGACGATCGTGAAAGATCTTTACC
TGAGCGTCTATCCTCAGAAGATCAGCAACGAGCGTTATATCCGCCATCTGTCCAGTTTCA
CCACCCTGCTGCTCGGCCTGCTGGTGCTGCTGGCGTCGTGGCGACCACCGGAAATGATCA
TCTGGCTGAACCTGCTGGCGTTCGGCGGGCTGGAAGCGGTGTTCCTGTGGCCATTGGTGC
TGGGGCTCTATTGGGAACGCGCCAACGCCGCCGGCGCGCTGTGTTCGATGTTCAGCGGTG
CTGTCAGCTACACCCTGCTCGCCAGCTTCAACATCCAGCTGGCCGGCTTTCATCCGATTG
TGCCATCGCTGCTGTTTAGCCTGGTGGCGTTTATTCTGGGCAACCGATTTGGGCGCCAGC
CCGCGCCTGCGGTTGCCGCATCTTCATCACTTTGAGGTCAGAGGCTGCTATGCCGTGGAT
TCAACTGAAAATCAATGCGTCCGGCGCACACGCGGAACAACTGGGCGACGCGCTGTCTGA
AAGCGGCGCCGTCTCGGTCACGTTTCAGGACACGCACGACACGCCGGTGTTCGAACCGCT
GCCGGGCGAAACCCGCTTATGGGGCGATACCGACGTCATCGGTCTGTACGACGCCGAAAC
CGACATGGCCGAGGTTATCGCCATGTTGGAGCAGGAACCGCTGCTTGGCGCCGGTTTCCG
GCACAAAATCGAACAGTTGGAAGACAAGGACTGGGAGCGGGAATGGATGGAAAACTTCCA
TCCGATGCAGTTCGGCAAACGGCTGTGGATTTGCCCGAGCTGGCGCGAGGTACCGGACCC
GAACGCGGTCAACGTGATGCTGGACCCCGGTCTGGCGTTTGGCACCGGCACCCACCCGAC
CACCTCACTGTGCCTGCAATGGCTCGACGGGCTGGATCTGGACGGCAAAACCGTCATCGA
CTTCGGCTGCGGCTCCGGCATTCTGGCGATTGCCGCGCTGAAACTCGGCGCTGCCCACGC
CATCGGTATCGATATCGACCCGCAGGCGATTCAGGCCAGCCGCGACAACGCGCAGCGTAA
CGGCGTGTCCGAACGTCTGGAGCTGTATCTGCCGAAGGATCAGCCAGCAAATATGTCCGC
CGACGTGGTGGTCGCCAACATTCTGGCCGGCCCGCTGCGCGAGCTGGCGCCGCTGATCGG
CGTGCTGCCGAAGAACGGTGGTCACCTCGGTCTGTCCGGCATTCTGGCCTCGCAAGCGCA
AAGCGTGGCGGAAGCCTATGAAGACCGGTTCCAGCTCGACCCGGTGGCGGAAAAAGAAGA
GTGGTGCCGCATTACCGGCATCCGTAAACCAGTCTGACCTGTTGCCTTGCCTGTCGGAAC
ATCGCGGTTCCGGCAGGCATCTTATGTGGACATTTCGCTGGACAAATGAACTACTCGCTG
GATAAACGTACTACCGCTGCCATCAATCACTGTTTCTATGCGCTGAAACAGCATATTCAG
GCAGATGTTTTATTTCCCAGTCGTGTTCACAAAATCAGCGACATGAAAATAACATTTTGT
AAATAAAGGGAAAATAAAAACAGCGCGGCAGCAATGCGGCATTTCCTTGATCTGTTCCGC
TCAATTGCTCAAAGTTTGGCCTTTCCTATCGCGTAAAAAATGCGTAATATACGCGCCCTT
GCAGGTACAGTATGGTCACTCTTTGTCTATGCGCATTGGACAATTTCAGCTTCCCAATCG
TTTGATTGCCGCCCCGATGGCGGGCGTTAGCGATCGCCCCTTTCGGGCACTCTGTTACGC
GATGGGCGCTGGAATGACGGTCTCTGAAATGCTCTCTTCCAATCCGGAAGTGTGGCGTTC
GGATAAGTCGCGACTGCGTATGGTACATAACGATGAGCCCGGGATCCGGGCGGTGCAGAT
CGCCGGCGGCGATCCGGACGAGATGGCGGCGGCCGCCAGAATCAACGCGGAGAACGGCGC
GCAGGTCATCGACATCAACATGGGATGCCCGGCCAAGAAGGTCAACCGCAAGATGGCCGG
ATCGGCGTTGTTGCAGTATCCGGCGTTGGTAAAACAGATCCTGACTGCGGTGGTGAAGGC
GGTAGACGTACCGGTAACGCTGAAAATCCGCACCGGCTGGGCGCCAGAGCACCGTAACTG
TACCGAGATTGCCAAATTGGCTGAAGACTGTGGTATTCAGGCGCTCACCGTCCATGGACG
CACGCGCGCGTGTCTGTTCAATGGCGAAGCGGAATACGACAGTATTCGGACAGTTAAGCA
GAGCGTTTCCATTCCCATTATTGCGAATGGCGACATTACTGACCCGCGCAAAGCCAGAGC
GGTTCTTGATTACACCGGGGCTGACGCCCTGATGATAGGACGAGCCGCTCAGGGAAGACC
CTGGATCTTTCGGGAAATCCAGCATTATCTGGACACAGGGGAGCTGCTGCCCCCCCTGCC
ACTGGCAGAGGTCAAGCGCTTGTTGATCGGGCATATACGGGAATTGCACGACTTTTATGG
TCCAGGCAAGGGATTTCGTATAGCACGTAAGCACGTGTCCTGGTATCTCCAGGAGCACGC
CCCAAACGACCAGTTTAGGCGCACATTCAACGCCATAGAGGACGCCAGCGAACAGCTGGA
GGCGTTGAAGGCATATTTTGAAAATCTTGCGTAAACAGAAAAAGAGCTGACAGAACTATG
TTCGAACAACGCGTGAATTCTGACGTACTGACCGTTTCCACTGTAAACTCTCAGGCTCAG
GTAACCCAAAAACCCCTGCGCGACTCGGTTAAACAGGCACTGAAGAACTATTTCGCTCAA
CTGAATGGTCAGGATGTGAATGACCTGTATGAGCTGGTACTGGCTGAAGTAGAACAGCCG
CTGTTGGACATGGTGATGCAGTACACCCGCGGCAACCAGACCCGCGCTGCTCTGATGATG
GGCATCAACCGCGGTACGCTGCGTAAGAAACTGAAAAAATACGGTATGAACTGATAACCA
TCAGTCATCCACTGAATACAAAAGGCGCGATACCGGTTTGGATCGCGCCTTTTTACGTAT
CACCGCTGCATGTCCCGCTCAATCAGAGTTGATTACCCGGTCGCGGTCTTTACTGTCTGC
GAATACCTGCGTCAGCAGGCTTATGCCAACGATGCCATATCGATGACAAACCGGTATTTC
ACGTCGCTTTTCAACATACGTTCATAGGCCGCGTTGATGTTCTTAATATCGATCATTTCC
ACGTCGGAAGTAATGCCATGCTCGCCGCAGAAATCGAGCATTTCCTGCGTCTCGGCAATC
CCGCCGATACAGGAACCCGCTACCGACCGCCGCCCCAGAATCATCCACCCGGTGTTGAGC
>NODE_38_length_4725_cov_1.478034
TGCTCAGGAGTCTCGTGGGCTCGGAGATGTGTATATGGTACAGGCGTTGGAAATGATCGA
CATGCATGGCGGCGATTGGTGCGGCGAAGAATAATCCGGCCAGAACAAAGAAGGGGGGGA
CCGATCGCATGGATGAAAGCCTGCCGTATTCATCCCGCGTGGTAGCCCCCTTTTTTATTG
TCGAGGAATACGCAATTTTATGAAGCCGATTTTTAGCCGGGGCCCTTCCCTGCAACTGCG
CCTTTTTCTTACAGTCATTACCGCAATTGTCATTATCTTTGCTGACAGTCGGCTCGGTAC
GTTTGTCAAAATCAGAACGTACATGGACACCGCCGTCAGCCCGTTCTATTTTCTGGCTAA
TGGCCCGCGCGCCATGCTGGATAACCTGTCCGCCAATCTGACCTCCCGTGAACAGCTGGA
GCGGGAAAACACCGCCCTGCGTCAGGAACTGCTGCTGAAAAATAGCGATCTGCTGCTGCT
GGGGCAGTTTCGTCAGGAGAACGCCCGTCTGCGTGAACTGCTGGGGTCGCCGTTACGTCA
GGAAGAGCAGAAGATGGTCACGCAGGTGCTGTCCTCCGGCTCCGATCCCTACAGCGATCA
GGTAGTGATCGACAAAGGCAACGTTAACGGCGTGTATGAAGGGCAACCGGTCATCAGCGA
TAAAGGCGTGGTCGGCCAGGTTGTCGCGGTGGGGCAATTTACCAGTCGCGTACTGTTGAT
TTGCGATGCGTCTCATGCGCTGCCGGTTCAGTGATTGCGCAACGATATTCGCGTTATCGC
CGCCGGCAACGGCTGCACCGAAGATTTACAGCTGGAACACCTGCCCAATAATACCGATAT
TCGGGTCGGCGATGTGCTGGTTACTTCCGGTCTGGGCGGCCGCTTCCCGGAAGGGTATCC
CGTGGCGGTGGTGTCGTCCGTGAAAGTGGACACCCAACGCGCTTACACCGTTATTCAGGC
GCGTCCTACCGCCGAACTGCAACGTCTGAGTTATCTGTTGCTGATGTGGGGCGTGGACAG
CAATTCCCGCACCGCGTTGCCGCCGGACGACGTACATCGGGTGGAGACCGAGCGCCTGAT
GCAGATGATGCCGCACGTGCTGCCGTCGCCGGAGGAAATGGGGCCGCCTGCGCCAGCTAA
CACACAGGCGCCTGATTTTGTCGGCCCGCCCGCGCCACCGGCCAAAACGACGCCGACCAA
AACCAATAACGCCGCGCCGTCCAAACCGGCGAACGCGACATCGCCCCGAAATACCACGAC
GCCTGCCGCCAATACGGCTGCGCCGTCGCAGCAGAGGACGACGCCCGCGCCCGGAGCGTC
GGGAGGTAGCCGATGAATAGCTATCGCCGACACGGGCACTGGATCATCTGGCTCTCCTTT
CTGGTGGCAATGGTGCTGCAGATCATGCCCTGGCCGGATGACCTCTACATGTATCGCCCT
TCCTGGCTGACGCTGATCCTGATTTATTGGGTGATGGCGTTGCCGCATCGGGTCAATGTC
GGCACCGGGTTTGTGCTGGGGATGATTACCGATCTGATCCTTGGCTCCACGCTGGGAGTT
CGGGCGCTGGGGCTGAGCATCATCGCCTATCTGGTGGCGTTCAAATTTCAGTTATTCCGC
AACATGGCGCTGTGGCAGCAGGCGCTGATCGTCATGCTGTTGTCGCTGGTGCTGGATTTG
CTGGTGTTCTGGGCGGAGTTCCTGGTGATCAATGTCTCTTTACGACCGGAAATTTTCTGG
AATAGTGTCGTCGACGGCGTACTGTGGCCGTGGCTGTTCCTGCTGATGCGCAAGATTCGC
CGCCAGTTCGCCGTTCAATAACAAGAAAATGATAAGAGGAAAGTGATGACCGATCTGTAT
CTGGCGTCCGCGTCGCCTCGTCGCCGCGAACTGCTGACGCTGCTGGAATTGTCGTTCGAT
ATTTTGAAGATCGATGTCGCCGAGCAGCGCCAGCCGGATGAAACGCCGGAACAGTATGTC
AGCCGTCTGGCGCGCGACAAAGCCGCCGCCGGCGTGGCGGTCGCACCGGAGGATTTGCCG
GTGCTGGGCGCCGACACCATTGTAGTGCTGAACGGTCAGGTGCTGGAAAAACCCCGCGAT
GAAGACGATGCCGCTCGCATCCTGCGCGCGTTGTCCGGTCAGCGTCATCAGGTGATGACC
GCGCTGGCGCTGGCAGACCGCCGTGAGAGCGTGTCGACCCGGGTCGTGACCGAGGTACAA
TTTCGCGCGCTATCCGATGATGAAATTACACAATATATCGCCAGCGGCGAGCCGATGGAT
AAAGCCGGCGCTTATGGCATCCAGGGAAAGGGCGGATGTTTCGTTAAATCGATTTTCGGG
AGTTATCACGCCGTGGTAGGGTTGCCATTGGTGGAAACTCTTGAATTGTTCACACATTTT
TCTGCACGGCGTAAAGAACGAGGAACCCATGACCGCTGAGTTGCTGGTAAACATTACCCC
TTCAGAGACGCGCGTCGCTTATATTGACGGCGTGATTTTGCAGGAAATTCATATCGCGCG
GGAAGCCCGACCTGTGATTGTCGGCAATATCTACAAAGGCCGGGTCAGCCGCGTGTTGCC
AGGCATGCAGGCGGCATTCGTCGACATCGGGTTGGATAAGGCGGCGTTTCTGCACGCTTC
CGATATCATGCCGCATACCGAATGCGTGGCTGGCGACGAGCAGAAAAATTTCCATGTGCG
CGACATCGCCGAACTGGTGCGTCAGGGGCAGGACCTGATGGTCCAGGTGGTGAAAGACCC
GCTCGGCACCAAGGGCGCACGCCTGACCACCGATATCACGCTGCCATCACGTTATCTGGT
GTTTATGCCGGGTGCGTCGCACGTCGGGGTCTCCCAGCGTATTGAAAGCGAAGCCGAGCG
CGAGCGCCTGAAAAAAACGGTGGCTGATTACTGCGACGAACAGGGCGGCTTTATTATCCG
CACCGCCGCCGAAAGCGTGGGCGAAGAAGAGCTGTCGCAAGATGCCGCCTTTCTCAAGCG
TTTATGGACCAAGGTGATGGAGCGCAAAAAGCGCAACCAGACCAAATGCAAACTGTATGG
CGAACTGGCGCTGGCCCATCGCATCCTGCGCGATTTCGCCGGCGCGTCGTTGGATCGCAT
CCGTGTCGATTCGAAACTGACCTACGACTCTTTGCTGGAGTTCACCGCCGAATATATTCC
GGAAATGACCAGCAAGCTGGAGCATTACAGCGGCAAACAGCCGATTTTCGACCTGTACGA
TGTCGAGAATGAGATTCAGCGGGCGCTGGATCGCAAGGTAGAACTGAAATCCGGCGGCTA
CCTGATTATCGACCAGACGGAAGCGATGACCACCATCGATATCAACACCGGCGCGTTTGT
CGGTCACCGCAATCTGGACGAAACCATTTTCAATACCAACATCGAAGCGACGCAGGCGAT
TGCCCGTCAGCTGCGGCTGCGCAATCTGGGCGGGATCATCATCATCGATTTTATCGATAT
GGGGAATGAGGAGCACCGCCGTCGCGTGCTGCATTCGCTGGAGCAGGCGTTAAGCAAGGA
TCGGGTCAAAACCGGCATCAGCGGCTTCTCTCAATTGGGACTGGTGGAGATGACGCGCAA
GCGCACCCGTGAGAGCATAGAACATGTGTTGTGCAGCGAGTGTCCCACCTGTCACGGCCG
CGGGTCGGTAAAAACCGTGGAAACCGTGTGCTATGAAATCATGCGTGAAATCGTGCGTGT
GCACCATGCCTATGACTCCGACCGCTTCCTGGTTTACGCTTCGCCGGCGGTGGGCGACGC
ATTGAAAAGCGACGAGTCGCATGCGCTGGCGGAAGTGGAGATTTTCGTCGGCAAGCAGGT
CAAGGTTCTGATCGAACCCCTGTACAGCCAGGAACAGTTTGATGTGGTCATGATGTAAGG
TCATGCTGCTCGCCGCCGAAGCCGGCAGGCGGTCTTTTGTCTGTTAAAGGTTTTCACTCG
TCGCCGGTGACGAACAACGAGGAGACATGTGTGAGGCGATTGGCCGGCATAAAACGATTG
CCCGGAATAGCTGCAGCCACGGGTGCCATTCTGATTGTACTGGCCGCGCTGCTGGTCAGC
GGCCTGAGAATGGTGCTGCCAACGCTGGATACTTTCCGGCCACAGGTCGTGGCCTGGGCG
CAGTCCGTTACCGGCTTGCCGATAGAGGTGGAGAGTCTCAGCGGCAGTTGGGAAACCTTT
GGCCCTACGCTTGATATCACCAACCTGCGCATTCATCATCCGGACGCCGAGTGGCAATCG
GAACGTATTTCGGTGGCGCTGGATGTCTGGCAGTCGCTGCTGCATCTGAAGTGGAAATTC
CGCGATCTCACGTTTTATCACCTGCAAGTAGACATCAAAACGCCGATCGACCCCGATCGA
CAGCGCACCCGCACCTGGGAGCCGGATCAACTTGGTTCGTTGTTCCTGCGGCAGTTCGAC
CATTTCGACCTGCGCAATAGCCCCATACGCTTTCTGACCCCGGCAGCCACCCAGGCCGAT
TTGCAAATTCCCCAACTGCCCTGGCTGACCGTAAAAAACCGGCACCGGGCGGAAGGGCAG
ATCAGTCTGTCGAGCTTCAATGGTCAGCACGGCGTGGTGCAGTTGCGCATGGATTTGCGC
GATGAACAGGGCTGGCTGAATAACGGCGTGGTCTATCTGCAGGCCGACAATATCGACATG
AAACCGTGGCTGGGTCGCTGGATTCGCAACAACACCGGTCTGGAG
>NODE_39_length_4720_cov_1.702155
AGGCGCAACTGATGCAGGTGATCTGCGCCTTCCGGCTCCTGGCGCCCGATGTAGAGCTGT
CGCTCTCCACCCGCGAATCGCCCTTCTTCCGCGACCACATGATCCCGATTGCCATCAACA
ACGTCAGCGCGTTTTCCAAAACCCAGCCGGGCGGCTACGCCGACAACCATCCGGAACTGG
AACAATTCACCCCGCACGACGACCGCCGCCCGGAAGCCGTGGCCGACGCCCTGACCCGAG
CCGGGCTACAACCGGTGTGGAAAGACTGGGACGGCTATCTGGGGCGACCGGTGACCGGTT
GAAATCGGTGCAAGTTCATCGCGATAAAGGCGATCTTGCCAGTAAAGTGTGATCGTCACG
GCTGGCAGGAAAGATCAGGCGGAAGGTGATCCGCCCGATCGTCTCGTCGAGCGGATCGCA
ACGGGCAATCACTTCACCGCCGTGCAATGTCATGATCGCCCGAACGATCGACAGCCCCAG
CCCACTGGAATCGCTGCTCGCGCTGCGAGTGGCGTCCGCGCGGTAAAACCGGTCGAACAG
CCGTTCCAGTTGTGCGAGCGGCAGCACCGGACCGAGGTTGACCACCTCGACCACCACCTG
TTCAGTGAATACGGCGACACTCAGCCGCACCGGGCTATCCGCTTTGGCGTAACGCACCGC
GTTGGCGACCAGATTGCTCAATGCACGTTGAAACAACAACGCATCCACCGCCAGCCGGGC
ATGGCCTTCGCACAGCAATTCGATACCCCGCTCTTCCGCCAGCATCTCGAAGTAATCCGC
CACCCGGTGCAGTTCGGTCGCCACCTCAACCGGCACACGGCTGAGCACCGGCTGCTCGTG
GCTGGCGCGGGCCAGAAACAGGATGTTTTCCACCATGCGCGACATTCGCTCCAGCTCGGC
GATGTTGTCGGACAGCAGCGTCTCATACTCTTCCACGCTACGCGGCTGGTACAGCGCCAC
CTGACAATGCCCCATCAACGCACCAATCGGCGTGCGAATTTCGTGGGCCAGATCGGCGGA
AAACTGGGTCAGCCGCAGGTAACCTTCGTTCAGGCGATCCAGCATCGCGTTGAACGCGCG
AATCAACTGCCGCATTTCCTGCGGCGCATCCGCGTCGCTTATCCGGGTGGACAGCGTATT
CGGCGCGATCGCTGACGCCTGCGCCGTCATCCGCCACAGCGGCAATAAACCGCGACGCAA
CGCCAAATAGCCCAACCCGCCAATCAACACAAACGCGATCGCCACCGCTCCCACTACGCG
CCACAGGTAGTGTTCCAGCATCTTCTGTTCGCTGAACATCACGTGAGCCGCCGTGATCTG
CAGCATCTGACCATCATTCAGCCGCACTTGGGCGGCAATCGCCCGCAGCGGTACGCCTTG
TTCCGTCAGACTGCCGTGTACCGCATCGGTTCGCAGCGGTGTATCCACCGCGATCGGGGT
AATGTCCGGCAGGGCAATACGCGCTGGGTTGACGCTAATCAGCGGCTTTTGCCCCGGCAG
GGAAAACAGCAGCACGTCCTGCTCGCTCCCCAGCATATTTTCGAACATGCCGGTGTTGGC
AGTCAGCATCGGCAAGGTGAAATTCCTGCCCAACAGACGACGGTAGTACTCCACCCGCCC
AGTGACCTGTACGTCGCTGCGCCGGTACATCTCCTGACTCAAAACGCCGTACAGATACCC
GCCGACGCTACTGACCACCAGCGCAGTCGTCAGCGCAAACAACAGGCTGCAACGTAATGT
TAGCGAGCTGGCGCGCCAGCGCTGAAGCCACAGTTTCATGAACGCGGCTCGCACACATAG
CCAATACCGCGCACGGTATGGATCAACTTGACGTCAAACGGCTTGTCGATTTTGGCGCGC
AGGCGTTTTACCGCCACATCCACCACATTGGTGTCGCTGTCGAAATTCATATCCCACACC
TGCGAAGCGATCAAGGTGCGGGACAACACTTCGCCTTCGCGCCGCACCAGCAAATGCAGC
AGCATGAATTCCTTGTTGGTCAACGGAATGGCCGTATCCTGACGCGTGGCTTTGCGCCGC
AGCACATCCAGTTGCAAATCCGCCACCACGTAGTGATCCGCCTCACGCACCACGCCGCGA
CGCAACAGGGTGCGAATGCGCAGCACCAGTTCGGTAAAAGAAAAAGGTTTGATCAGGTAG
TCGTCCGCGCCCAGCTCCAGCCCGTGAATGCGGTCGTGCAACTGGTCGCGCGCCGTCAGA
AACAGCACCGGCACGTCGCTTTTCTTGCGCAACATCTCAATAATCTGCCAGCCATTGAGC
CCCGGTAACATCACATCAAGAATGATAGCGTCGTAGCCGTGTTCCAGCGCATTGAACAAC
CCGTCCGTGCCGTTGCGCGCCAGATCAACCGCATATCCCGCCTCGGTCAGCCCTTTTTTC
AGGTAATCCCCGGTGCCCGCATCGTCTTCAATCACCAGAATACGCATCGTCATCACTCCT
GCTGTCCTGACGGCATGACTGCCGAAAAACCGGCTCCATCATAGCAACTACATCCAGCCG
ACTTGATGACATTAATGTCATCAAACGGTCATTCTGACGACCAGATAGCCTCACCATGAT
GGGGAAAAACACCCACCCAGGAGCATGTCATCATGATACGTCATCGTCTTACCGCACTGC
TGTTTTCCTCGCTGCTGCTATGCAGCCAATGGTCTTTCGCCGCCGACGCGCCTGCCAAAC
CGCAACCGCCGGTACGCGGCACCATCAGTGCAATATCAAACACACAGTTGCAACTGACTG
ACCGTAAAGGGCAAAAAATCGATGTCAAACTGACCGACCAGACCCGCGTGATGAGCGTGG
CCCAGGCCAACCCGGATACGATCAAGCCGGACAGTTTCATTGGCACCGCCGCCATTCCCC
AACCGGACGGCACGCTAAAAGCACTGGAAGTGCATGTGTTCGACGCCAGTCTGCGCGGTG
CAGGAGAAGGCTTCCGCCCGTGGGAGTCCGCCGACGGCAAAAGCGGCACCATGACCAACG
GTACCGTAGGCAAACTGGTCAACAGTAACGGCCGTACCCTGACCGTCACCTATAACGGTG
GTCAGAAAACCGTGGTGGTACCGGACGACGTGCCGATCGTCAGTATCTCGCCGGGCGATC
GCAGCCTGCTAAACCCGGGCGCGCATATCGTGCTGTTCTCTAAACTCGACGAACAGGGCG
GGCGGGTCGCCGTCGCCATCTCAGCCGGCAAAGACGGCACCGTGCCGCCGATGTAAACCA
ATCCGGCCAACAGGAGCCCGCCATGCCAACGTCCCGTCGCCCGGTACATCCCTGGCCGGT
CAGACTCACCCACTGGCTCAACCTGCTCGCCATGATCGGCATGTTTATGAGCGGCTGGGA
AATTTATAACGCCTCGCCGTTGTTCGATTTTCATTTTCCGCACGCTATGACGCTCGGGGG
ATGGCTCGGCGGCGCCATCGGCTGGCATCTGGCGGTGATGTGGCTGCTGGTGGGTAACGG
CCTGCTGTATGTGCTATGGAGCCTGTGCAGCGGACACTGGCGGCAACACTGGTTGCCGCT
CACGCCGGCATCACTCTGGCGCGATATCCGGCTGGTGCTGACCTTTCGCCTGCGGCATGA
ATCCTACCAATATAACGCCATTCAGAAGCTGATGTATTTTGGCGTTATCACGCTGGGTGT
ATTGCTGGTGCTGTCCGGGCTGGCAATCTGGAAACCGGTGCAATTGCAGGGGCTGGTCAC
TGTACTGGGCGGTTTCGCTATCGCCCGTTATGTGCATTTTTTTGCCATGGCGGGCATCGG
CCTGTTTGTGGTGATTCACGTTCTGATGGTGCTGATTGTCCCGCGTACGCTGTGGGCGAT
GCTGACCGGGGGCAAACATGAGTGACAAATCGCCGCGCCGCGCGCCACTGCTACTCGAAC
CGGACCAGAAAAAGCGGCTGGTGAATCTGGAGCGCCGACTGATGCTGCGCTCAGGGCTGA
CGCTGGGTGCCGTAGCGATGCTGACCGGCTGCAATATGCAGGACGGCGACAGCGTCGACA
AGGTGCTATGGGCAATGTCGCGCTGGAACGACCGGGTGCAGGCATGGCTGTTCAACGGGC
AACGTCTGGCACCCAGCTACCGCCGTGACCAGATTACCCAACCATTCCCTTTTAATGCCT
ACTACCCGGAATACAATGTACCGGAGATCGATCTGGACAGTTATCGTCTGGAGGTTGCGG
GTAAGGTAGAGAAAAAGGGCGTCTGGCCACTGGAGCAATTGCGCCAGTTGCCGCAGGAGA
CGCAGATTACCCGGTTGCTCTGCCTCTAAGGCTGGAGCGCAGTCGGACAGTGGCGCGGTA
TCCCGCTACGCCACTTCCTGCAGCATATCGGCGCAGACCTCACTGCCCGTTATGTCGGCT
TTAAATGCGCCGACCGCTATTACTCCAGCATCGACATGGCGACCGCCCTGCACCCACAAA
CCATCCTGGCGCTGGAATTCGGCGATCAAGCGTTACCAGCCGATTACGGCTACCCGCTGC
GGTTGCGCGTCCCCACCAAACTCGGTTTCAAGAACGCCAAACATATTGCCGCCCTGTTCG
TCAGCGACACCAACCCCGGCGGTTACTGGGAAGATCAGGGGTATAACTGGTTTAGTGGTA
TCTGAGTCGTTGCAAACCCTGTGTCTTATACATATCTGACGCTTCCGACGCTCCTTCTTG
TCTTTATCACTGTGTTTTTCGTGCCCTTAAAATCAAGACA
>NODE_40_length_4654_cov_2.440468
ACATAATAATTATTATTATTTCGAAATACGATAAAATATATTTTCCATATATCCCTATAT
AATCGCCGCTATTGAGCATGATGCCAATAAACAACGGTAAGTGCCGCCAATGACGCTACC
ATCAGTATTTTATGACCGAATAATATCGTGGTAGCAATGTTATTACGTGAATAAGAATGG
GGTATTCATGAATGAGGTTACAGAAGGTTTTTGCGAAAGCGTTTTTCAGCGGAGAAAACG
GCGGTCTCCATCCTCAACAACAGAACAGAAACCGCCACATACATTAATTATTTATAAACA
ATCTCGCCTTTCGGCTCGTAGTCCGCCGCCTGCAATGGAGAGTGTTTTTCGACGTACTGA
CGCAACACTTCCGCGTCCACAAAGCCGGTATTGACGTAGCTCGGCAGGTCGCTCAGTTTC
GGGTAGCCGTCACCGCCGGTGGCGTTAAAGCTCAGAGTGGAGATACGGTAGATCTTGTCC
GCCTGCAGCGGCTCACCCTTGATCTTCACGTTCTTCACGCCGGTGCCGTCCGCCTCCAGA
CTGACATTCAGGAACTGAGCATAAGCGCCGGAATCCACCTTCTTATTGGCGACTACCGCC
AGGTATTTTTCCACCTCGCTGCCTTTCAGATCGGCATATACCAGCGTGTTGCCGAACGGT
TGCACCTTAAGCAGGGTCTTGTAGGTGATGTCGCCGGATTCAATTGAATCCCGCACGCCG
CCGCCGCTCATTATCGCGAAGTCCGCTTTGGCCCGCTCCAACTGGGCGGACAGCAGCACT
CGCGACAGGTTGGTTTGTACGAAACGAACCTTGTTGCGGTCACCTTCCAGCCGGCCATTC
ACGTTACCCACTTTCACATCCAGCTGCGCCTTGCCCTTTTCCTGGAACGGCGTCAGCAGC
TTCATCATGTCTGGGTTCTGGTTGATTTCCTGGGTGTAGTACACGCGTTCGCTGGTGCCG
TCGGCCTTCTCGACTTTCTTCTTCAGGTTGATCGGAATCAGCTGATAGTGTGCCAGCGTC
AGCTCGCCGTTACGGAAGGTGAAATCGGCGCGACCGACGTATTTACCCCACTCATGCGCC
TGCACAATCCAGGTCCCGTTCTGACGATCCGGCGCGCAGGGCGTGCCGGGCACATAATTC
ACCTGTTTTTTATTCTCGCTGGCCATGCACACCGGGTCCTGCGAATGGCCGCCGACGATC
ATGTCGAGGTATCCCGCAGGCAGGCTGCGCGCCATTTCTACGTCGCCCGGCGCGTTGGAA
CCGTGATCGCCGTTATCGTAGTGCCCCATGTGGGTGGCAGCGATAATGACATCCGGTTTC
TCTTTTTTACGCAGTTGTTCCACCACCTTTTTCGCCTCGTCGGCTGGTTTACGGAACTCG
ATGTCGTGGAAGTACTCAGGATTGCCGATTTTGGCGGTATCGTCGGTCGTCAGGCCGATA
ACGGCAATCTTGATCCCCTGACGGTCAAACAGTGCGTAAGGCTTGAACAACCGCTTTTTG
GTGCTTTTCTGGTAAATATTGGCGGAAAGCAGCGGGAAATGCGCCCATTTTTCCTGCTGG
CGCAATACCGTGAGCGGGTTGTCGAATTCATGGTTGCCGATCGCCATGGCGTCATAACCC
ACCAGGTTCATGCCGCGAAAGTCCGGTTCGGCATCCTGCAGGTCGGATTCCGGCACCCCG
GTGTTGATATCGCCGCCCGAGAGCAGCAATACGCTGCCGCCTTTGCCGGCCACTTCCTGA
CGAATCTGATCTACCAGCGTTTTCTGCGCCGCCAGACCGTATTCGCCGTAATCGTTCTGC
CAGAAATGGCCGTGGTGGTCATTGGTGTGCAGGATCGTGATGTTGTAGGTTTTATCTTTT
TCCCATGCCAGCGCGTAAGTTGACGACAGCGCCAGCGTTACCGCCATCAGGCATCCCAGA
TTTTTGACAAAAAAATGCATAACCGCTCCCCGTAATAAAAATTCCTTATAGAATTGTTAC
ATTAAACCTGCTGTCACGCGCTCAAATTAACACAAATCGGGACCAGATGGTTGACGTTAT
GATGAACCTGAGACGCCCCGCGCTATCGCAGCGCGGCAACACGATCATTCTGATAATCCG
TTACTTGAATGACAGCAGGAATAATTACGGACGTGGCTGGCGGGATTTATCCGCAAACAG
AGATTGAATTAGCTCTATATATCAACGATAAAAGCAATAATTTAACTGAAAATATGTGTT
ACACTATTTAAATAGATGAAAAACACCATTTATGTCTCACTCTGCCCGTCTTCCTGACGG
TTTTCCCCCTCTGACGTTGAATAGTGCCATCGGTATACTGATAGGGAACGGTTTGGGCCG
GCAGGGTACATAAGCATTCCTGAGCCGCAATCCACTGACGGCTCAGGAATTTCCGCTCAT
TCTCGTTACGCATGGCAAAGGAGTCGGAATGCATGATAATACCACCCCCTTAATCTCCAC
GATGGCCGTCGGCCTGGTGCTGGCTTTTCTGCTGGGCATTCTGGCCAACCGACTACGCAT
TTCGCCGCTGGTCGGGTATCTGGTGGCCGGCGTGCTGGTCGGTCCTTTTACGCCGGGTTT
TGTCGCCGATACCCAACTGGCGCCGGAAATTGCCGAACTGGGCGTAATTTTACTGATGTT
CGGCGTTGGGCTGCATTTCTCTTTACGGGACTTGATGGCGGTGAAGTCGATTGCCATTCC
CGGCGCCGTAGCACAAATCGTGATGGCGACCCTGCTGGGCGCCGGGCTGTCTGCAGTGCT
GGGCTGGAGCCTGCCGGAGGGGTTGGTGTTTGGTTTGTGTCTGTCCACCGCCAGTACCGT
GGTGCTGCTGCGCGCGCTGGAGGAACGTCAGTTGATCGATAGCCAGCGCGGGCAGATCGC
CATTGGCTGGCTAATTGTCGAAGATCTGGCGATGGTGCTGACGCTGGTGCTGCTGCCGGC
CTTCGCCGACATGCTGAAAACCGATACCACCAATACCAGTAAACTGCTGCAAGATCTGGC
GATTACCCTTAGCAAAGTGATAGCGTTCATTACGCTGATGGTGGTGGTAGGCCGACGCGT
GGTGCCGTGGGTATTAGCGAAAAGCGCCAGCACCGGCTCGCGTGAGCTATTTACGCTGGC
AGTGCTGGCAATGGCGCTCGGCATCGCGTTCGGTGCGGTCAAACTGTTTGGCGTCTCGTT
TGCGCTGGGCGCATTTTTCGCCGGCGTGGTGCTGAACGAATCCGAGTTAAGCCAGCGCGC
CGCACACGACACCCTGCCGCTGCGCGATGCGTTCGCGGTGCTGTTCTTCGTTTCCGTCGG
CATGCTGTTCGACCCGATGATCCTGGTGAGCGAACCGCTGGCGGTGTTGGGTACGTTGCT
GATTATCGTGATTGGCAAGTCGATGGCCGCCTTTCTGCTTGTGCACCTGTTCGGGCATTC
CAAACGCACGGCGTTGACCATTTCCGTCAGTCTGGCGCAAATTGGCGAGTTCGCCTTTAT
TCTGGCTGGCCTCGGCATTTCGCTTGGCATGCTGTCGGAAAACGGCCGCAATCTGGTGCT
GGCCGGCGCGATTCTGTCGATCATGCTCAATCCGCTGCTGTTCGCCCTGCTGGAGCGCTA
GCTGGCCAAGCACGAAACCATTGAAGAGCAGATCGTCGAAGAGGCGATCGAAGAGGAAAA
ACAGATCCCGGTTGACCTGTGCAATCATGCGGTACTGGTAGGTTATGGACGCGTAGGCAG
CCTGATCGGCGCCCGGTTGTATCAGGCTGGCGTACCGATGGTGGTGATTGAAACCTCGCG
CGCGCGCGTCGATGCACTGCGGGAACAAGGCATCAAAACCGTGCTCGGCAACGCCACGCG
GCCCGATATTATGGACATCGCCCGTCTTGACTGCGCCAGTTGGCTGTTGCTGACCATTCC
CAACGGCTACGAAGCCGGGGAAATCGTGGCGGCGGCGAGAGCGCGTCGCCCGGATCTGAA
AATCATCGCCCGGGCTCACTATGACGATGAAGTGGCTTACATCACCGAACACGGAGCCGA
CGACGTGGTAATGGGCGAGCGGGAAAGCGCCGAAACCATGATCACCATGCTGAACGTCGA
CGAGATGGTCGCCGCCAAGGCATGCCCGCTCTAAACCGTCCCTCGTCAGGCGCCGCTGGC
GCCTGACGTCACGTACCGTATATCAATGACTTGCCTTACGCCGACGGCGTATTCACCAGT
TGCGCCAGCAACGCAATGTGTAGTGGGTCGTCGTTCAGCGCTGGGATATACTGGAAAGAC
TCCCCGCCGGCATGCAGGAACATTTCGCGGTTCTGTTCTTTAATCTCTTCCAGCGTTTCC
AGACAGTCGGCAGCGAAACCGGGGCAGATGACCTGAACCCGTTTCACCCCCTGCTTCGGC
AACGCCTGCATGGTTTCATCGGTGTAAGGCGTCAACCAGGCTTCACGGCCGAAGCGGGAC
TGGAAGGTCATCATTACCTGTTCCGGCGGCAAGCCAAGCGCGGCAGTCAGCGCCTGAGCC
GTCGCGGCACAGCGTACAGGATAATCATCGCCTTCATCAGCATAACGCTGCGGAATACCG
TGGAATGAAATTACCAGTTTATCCGTCACGCCATACTCCGCAAATGACTGTTCCACGCGG
TTCTTCCGCGCCGCGATATACGCCGGGTGCTCAG
>NODE_41_length_4642_cov_2.452935
GCCAGAAAGGTTTCGCGCCAGCCGGCGTGCTGGCCGATGAAGGTGCCCAGCGGTACGCCG
GTCACCAGCGCCACGGTCAGCCCGCCAAACATGATGGCGATCGCCGAAGCGGCTTTCTCT
TTCGGCACCAGACTGGTGGCGATGGTGGATCCAATCGAGAAGAACACGCCATGCGCCAGC
CCGGTCAGCAGCCGCGCCGCCACCAGCGTGGCGTAGTTGGGGGCCAGCCAGGCCAGCAGG
TTGCCGGCGGTGAACAGCGCCATCAGCCCGACCAACAGCGGTTTGCGCGGTAGCGTTCCG
GTGAGCGCGGTCAGCACCGGCGCGCCCACGGCGACGCCCAGCGCGTAAATGGAAACCAGC
AGTCCTGCCGAGGGCAGCGAAATCGCCAGTTGGTCGGCGATGGTCGGCACCAGGCCGACA
ATCACGAATTCGGTGGTGCCAATTGCAAAGGCACTGATGGTGAGAGCCAGTAACGCCAGC
GGCATAATTATCTCCATAAAACGGGGTTTGATTAATGGCGCTCAGTATGGAGAACTGCTT
AAATAACAAAAATGGCTAAAATCTCAATGGAATTTTGCTGGAGAAGCAAAAATGAAGGCG
ACCTCGGAAGAGCTGGCGATTTTTGTCTCGGTGGTGGAAAACGGCAGCTTCAGCCGGGCG
GCGGAACAGTTGGGGCTGGCGAACTCGGCGGTGAGCCGGGCGGTGAAGAAACTCGAAATG
AAGCTGGGCGTCAGCCTGCTGAACCGCACCACGCGGCAACTGAGCCTGACGGAAGAGGGC
GAACGCTATTTTCGCCGGGTGCAGCAGATACTACAGGAGATGGCGGCGGCGGAAACCGAA
CTGATGGAAACCCGCCGCACGCCGCGCGGCCTGTTGCGCATTGACGCTGCCACGCCGGTG
GTGCTGCATCTGCTGATGCCGCTGGTTAAACCGTTTCGTGAGCGTTACCCCGAGGTGACG
CTGTCGTTGGTGTCGTCGGAGACGTTTATTAACCTGATTGAGCGCAAGGTCGATGTGGCG
ATCCGCGCCGGGACGCTCACCGACTCCAGCCTGCGCGCCCGCCCGTTGTTTACCAGCTAT
CGCAAGATCGTCGCCTCGCCGGACTATGTGGCGAAACACGGCGCGCCGCAGCATGTGGAT
GAACTGGCGCGGCATCTTTGCCTGGGGTTTACCGAGCCGGTGTCGCTCAATACCTGGCCG
GTGGCGCGCGCAGACGGCCAACTTTATGAGATTGAGGTGGGGTTGTCGTCCAACAGCGGC
GAAACCCTCAAGCAACTGAGCCTGACGGGCAACGGCATCGTCTGTCTGTCGGATTACATG
ATTGACGGGGAGATCGCCCGCGGCGAACTGGTGGAACTGCTCGCCGACCAGCGCCTGCCG
GTCGCCATGCCGTTCAGCGCGGTCTATTATAGCGATCGCGCCGTCAGCACCCGCATCCGG
GCGTTTATCGATTTTCTGAGCGAGCAGGTGCAGCGGTAAGAAAGTGGTAAGAAAACGGTG
AGACTGATTGTCGATCGCCCCACCGTTTATACGTTTGATCACCGATCCCACTCCGGCGCC
AGACCGTCCGGGCTGACCAGGCGGTCGTTGCGATCCAGCGCGGCGATGGCCGTCATGTCG
TCGGCATCCAGCGTCAGCGTTGGCGCCAGCAGGTTGCTCTGCAAGTTCTCGCGTTTTGTC
GACGAGGGGATCACGGCGTAACCCAGCGCCAGTGCCCAGGCCAGAATTACCTGAGCGGGC
GTGGCCTGATGCTTCGCGGCGATCGCGCCAATCACCTTATCTTTCAGCGCGTTGCCGTAG
GCCAGCGTCATGTAAGAGGTGATGTGGATGCCGCGCGCGCGCGCCCAGTCCGCCACGCGG
CGGTTTTGCAGGTACGGCGACAGCTCGATCTGGTTGGTGGCGATCTGCCCGGCGCCGACG
GCGTCAATGGCCTGCTGCATCAGCGCGATGGTGAAGTTGGACACGCCGATTTCGCGCGTC
AACCCCTGCTGTTTCGCTTCCACCAGCGCCTGCATGGACTCCGCCACGCTGACTGCATGG
CCGGGCGACGGCCAGTGGATCAGCGTCAGATCCACGTAGTCGGTGTGCAGCTTGCTCAGG
CTCTGTTTCAGGCTGGGGATCAGTTTTTCCCGGCTCAGGTTTTCGGTCCAAATCTTGGTG
GTGAGATACAGCTCGCCGCGCGGCACGCCGCTTGCCGCCACCGCCTGACCCACCGCCGCT
TCGTTGTCGTAAATCTGCGCAGTATCGATGGCGCGGTAGCCCAGTGCCAGCGCGTTGTTG
ACCGAAGCGATGACTACCTCGTCTTTAAGGCGGAACGTACCTAACCCGAATGCAGGAACT
GCCATGATTGACCTCGTTTGTCACAGGAATAAGGCGGTGGATTATCACGAGGCGCGATGC
TGTGAAAAAGGTGAACAAACGCAGAGGTTTTTTGCTGTTACAGCAATAATGCAGTGAAAT
AGAAGTAATGCGGCGAAATCAATCGGCGACACAGCAAGCCGCGACAAGAAAAAGCCCCGG
CGCAGCGACGGGGCTTCCTGAATCAATAATCGATACCCGGTGGTCAGGCGCTTTTCTGAC
CTTCCTCACGCTGGCGCAGGCTGTTGCCCTGACGATAGGCCAGCGAAACCATGAGCGACT
GCACCAGACACAGCGTGGCCGACTGGGAGCGGAAGGCGTCTACCTGCGCTTCTTTCACCA
CAAAGCACACATCGCTGAGCGTCGCTAGCGGGCTTAACTGACTGTCGGTGATCACGATCT
GGTGTGCGCCCGCGCTGGCGGCCATTTCGCTCACCATCACCGTTTCCTGCGCGTATGGCG
AGAAGCTGATCGACACCACGATATCCTTGTCGTTCAGGCGGCACAGCTGCTCGCGGAACA
TCCCCCCCAGCCCGTTGACCAACACCGGGCGGCTTTCCAGATGGCTCAGCGCGTAGGACA
GGTAAGTGGCGACGCTGAACGAGCGCCGCAGCCCGACGATGTAGATAGTGTCGGCCTGCG
CCAGCAAATCGACCGCTTTCTCCAGGTCTTCCGGCTGGGTGCGCGCGGCCAGTTGCTGCA
TCGCCTGCGCGTTGGAGCGGGCGAACTCGTGCAGGATGTCCTGCGGACGTTCCGGCACGA
TGTCTTCCATCTCCCGAAACAGACGCGCCCGATCGGTGTAGCTGGCGGTTTCCTCCACCA
GATTCATGCGGAACAGCTGTTTCATTTCATTGAAACCGCTGAAATCGAAGGCGTTGGCGA
AGCGGATAAGCGTGGAGGGCGGTACGTCCGCCTGCTCGGCGATCACCGCCACGGTGTCGA
ACGCCACGCTGTTGGTGTTGTCCAGCACGTAACGCGCCACCTGCTGCAAACGCTTGCTCA
GGGAGTCGTACCGTGCGCGGATCTGCTCCTGTAATTCTCTCAGGCTGGTCGCCATAGCCA
TAATATTGTTCTCCGTTATCCCGGCGGGATACTGCTGATCCGATTCTAGTGAGTTGAACC
GGCATTTCAAACCGATTTGTCATTTTTTCGGTGAAAAATAGAATGAATAATTCAGTTTTT
CCGGGCGTTAACGGCTGATGAAACCGCATGGAAAGCCGGTTAAATGCTGGTTACCTGCCG
TTTACCGGAAAATCTATCCTGGATCACAATAATCAACATTTGTTTTATTTCTTATTAAAA
TGGAATTTTTATTTCATATACAGTAAAGCGGTATCAGCCATCTGTCACCCTAAACCCCAG
CAGAGGTGTAACCATGGAAACCGTATCCAATTTCATTCACGGCGAGGCGGCGCCCAGCCA
CAGCGCGCGCGTCGCGCCGGTGTTCAACCCGGCTACCGGCGAACCGATTCGTCAGGTGGC
GCTGAGCAGCGCCGACGAGGTGAAACAGGCCATCAGCGCGGCGGCGGCGGCGTTTCCCGA
TTGGGCGAAGCATTCGCCGCTGCGGCGCGCCCGCATCCTGTTCCGTTTCAAGGCCCTGCT
GGAAGCGAACCTGAGCACGCTGGCGCGGCTGATTTCCGAAGAGCACGGCAAAGTCTACTC
CGATGCGGTGGGTGAATTGACCCGCGGGCTGGAAGTGGTGGAGTTCGCCTGCGGCATCCC
GCATTTGCAGAAAGGCGAGCACTCCGCCAACGTCGGCACCGGCGTGGACAGCCATTCGCT
GATGCAGCCGCTGGGGGTGTGCGTGGGGATCACGCCGTTTAATTTCCCGGCGATGGTGCC
GATGTGGATGTTCCCGATCGCGCTGGCGACCGGTAACACCTTTGTGCTCAAGCCGTCGGA
AAAGGATCCATCGCTGTCGCTGCTGCTGGCGACGCTGCTGAAAGAGGCCGGTCTGCCGGA
CGGCGTATTTAACGTGGTGCAGGGCGACAAGGAAGCGGTGGACGTGCTGCTGACCGACCC
GCGCGTGCAGGCGGTGAGTTTTGTCGGCTCCACGCCGGTGGCGGAGTACATCTACCACAC
TGCATCGGCCCACGGTAAACGCTGTCAGGCGCTGGGCGGCGTCACAAACCATTGCATTAT
GACTACGGTCGCCGACATGGCCTGTGCCGCCAGCGTCATCCTCGTTACAGCTATTGACTC
GGGGGGACACCTGCGCATGCGCTTGTCGGTAGGGGTGGCGTTCGTCGATGCTCCTCAGGT
GGTGCTGCTACGCGCGCTGGTG
>NODE_42_length_4639_cov_1.881427
AAGAAATCGGCGGTCCGGCGATTCTTGGCCGGATGGTACCGTCCATTCGGGTGGATTTCC
ATCTGTTCAACGCCAACACGCTGGATACCGTCAAGCTGTTGATGAAAGACGCCAACTTCC
TCTACTTCGTCATCGCCAGTCTGGTGGTGGGCAGCATTCTCGGCATGAACCGCGTCATCC
TGATTCAGGGCATGATCCGCATGTTCATTCCGCTGGTGATAGGCACCGCCACAGCGGTGG
TGACCGGCCTGCTGGTGGGTAAACTGTTTGGCTACAGCTTCTATCACACCTTCTTCTTCA
TCATCGTGCCGATCATCGGCGGCGGCATCGGCGAAGGCATCCTGCCGCTATCGCTGGCCT
ATTCCGCCATCCTCGGCCAGGCGCCGGACGTGTACGTCGCCCAGTTGGTGCCTGCCGCCG
TTGTCGGCAACATCTTCGCCATCATCTGCGCCGGCGTGCTGGCCCGCATCGGCGTATGGC
GCAGCGACCTGAACGGTAACGGCAATCTGGTGCGCAACGAAGCCGATAACGCGCTGTTTG
CGGTGAAAGACGCGCCGAAAACGGTGGATTTCCATCTGATGGGCGGCGGTCTGCTGCTGA
TCTGCACCTTCTTCATCGTCGGCGGACTGTTTGAAAAAGTGCTGCATATCCCCGGCCCGG
TGCTGATGATTCTGATCGCGGTGCTGTGCAAATACGGTCGTGTTATCCCATCCAGCATGG
AAACCGGCGCCAACAGCTTCTACAAGTTCGTGTCCAGTTCGCTGGTGTGGCCGCTGATGA
TCGGTCTGGGCATGCTGTACGTGCCGCTGGAAAGCGTGGTGGCGGTGTTCTCCGTCGGTT
ACGTGGTGGTGTGCGGTTCCGTGGTGCTCTCAATGGCGCTGATCAGCTTCTTCATCGCGC
CGTCCCTGAAGATGTACCCGATTGAAGCCGCCATCGTGACCAGCTGCCACAGCGGTCTGG
GCGGCACGGGCGACGTGGCGATCCTGTCCGCTTCCAACCGCATGTCGTTGATGCCGTTCG
CGCAAATCGCCACCCGTATCGGCGGCGCTTCTACCGTGATCGCCGCCACCCTGCTGCTCG
GCTGGCTGGTGTAATTCTTCATCGGATTTATATGCGACCAGGCCACGGATTCCGTGGCCT
TTTTCGTTTTACACGCCTGATAAAAAAGCCACGCTGATCGTGGCTTTGTCGTTTCGGCGT
TATTCGCAGTACTGGCGCAGCGCGTCCTGTTTCTCCGGTAGCAATCGGTAGAGATAGACC
GGGCGGCCGGTGGAGCCGTAGAGAATGTTGGTGTCGAGAATGCCGGTGTCAGCCAAATAG
ATCAGATATTTACGGCAAGACACGCGGGAGATGCCAATGGAGTTGGCCAGCATCTCGGGG
GAGAACTCCGCCCCCTGATTGCTCTCGACCCCTTCGCAGACGGTGCGCAGCGTCAGGCTG
GGCAGCCCTTTCGGCAGTTTCTTGCGCTCCACCGTCGGGGTCCCGCTGGTGCGGCGAATC
AGATTATCGATGTCCGACTGCGCCACGAACTCACGGTGTTTGAGCAGATTGGCCTCTTCC
CGATAGGCGGTCAACGCCTGCTCGAAACGGGCAAACTGGAACGGCTTGATCAGGTAGTCC
ACCACGCCGTAATGCAGCGCTTTTTTGATGGTATACACATCGCTGGCCGACGAAATGATA
ATCACGTCCGTGTGTTCGCTGAATTCACGGATCGTGGGCAGCAAATCCAGACCATTATCC
TGCTGCATGTAGATATCCAGCAGCACCAGATCAATCTCGCAGTCCGGCTGCATCAGCAGA
TTTCGCGCCTGCTGCAGCGTCGGCACCGTCGCGTAGCAGCTAAACCCGGAAATCTGATTC
AGATAACACTTATTCAACTCCGCCACCATGGCGTCATCATCGACGATCAGTACATTTATC
ATGGTCAAACTGCCTTAATCATGGTCAAACTGCCTTGCTTGATACGGGATATTCACGAAA
AACTGGGTGTAAACGTCCGGTTCGGATTCAAAATCAATCGTACCGCCGATTTTTTCCAGA
CTCTGCCGGGTGAGATACAGGCCAATGCCGCGTCCGGAGCCTTTGGTGGAAAATCCCTCC
TGGTAAATGCGCTGCTGGATATCCGGTGCAATGCCCGGCCCATCGTCGCTCACCGTGCAG
TGTAACTGCCCATCCTGATGATGGAAGGTCACGCTAATCTCGCGATTTTCCAGACCAGAC
AAGGCATCCATCGCGTTTTCGATCAGGTTGCCCAGCACGGTGATCAGCTCATTGGTGGCC
TGGGAGTCGTCGGTATCCGGCAACAGACTGTCTTCGCTGATCGACAACGTCACGCCCAAA
TCCCGTGCCCGATTGATTTTACCCAACAGGAACCCGGCAATCACCGGAGATTTTACTTTT
CGGATAATCGAGCCGATTTCCGCCTGATAATTATTGGCGGTTTTTAAAATATATTCTTCC
AACTGCGGGTAATATTTCAAATGCAGCATGCCGAGAATCACATGCAGCTTGTTCATGAAT
TCGTGTGACTGGGCGCGCAGGGCATCGGCGTAATACGACATCCCGGTCAGGCGCTGCAGC
AGTTGGCTGACTTCCGTTTTATCGCGGAAGGTGGCGATGGTGCCGATGATATCGCCCTTC
ACCACCACCGGCACGGTGTTGATCAGCAACAGGTTGCCGTTGAAATTGATTTCCTCGTCC
TGCCGCGGCGCACCGGTTTCCAGCACCTTTTCCAGATTCATCAGCGCCGGCCAACAGCTA
ATGGTGCTGCCGATCGCCAGCGTTTCGCCGGACCCATGCTGGCTGAAAAACCGCTTGGCT
TCGTCGTTGATGATGGTGACACGCAGGTCGGTATCCACCGCGATCACCCCCTCCTTGATT
TGTTTGAGCATCGCGTTGGGTTGTGCGAACAGATTGGAGATTTCAAACGGTTCAAAACCC
AGCATGGTGCGCGTGAGGGTTTTCACCAGGAAATAGGTGCCGAGCAGGCCGACCAGCGCG
CCGAACAGGATGGTCCAGGGAATAATCCAGCGGTTTTCATTAATGACCGACTGCACGCTG
GACAGCGAAATCCCCACCGCCACCACCCCGAGCTGCCGGTTATTTTCGTCAAAAACCGGC
GTGAACACACGTAGCGCCGGGTCCAGCACCCCACGGTTCACCGCAGTATTCTCCAGCCCC
AGCAGCGCCGGATAGAGGTCATCGCCGATAAAATGGCGGCCAATCTGCCCCGGTTCCGGA
TGGGAATGACGAATACCGTCCATATCGGTAACGATCACAAATAGCAGGTGGTTGCGGCTT
TTTACGTCCTCGGAAAAACGCTGTACCCGCATCGGGTCGCCGATGCCTCTCAGGTCGTCC
ACTACGATCGGCGAATCAGCGACAGTGCGGGCGATGGCGAAGGCTTTGTCCTTGAGGTGA
GTTTCGGTCAGTTCGGTGATACGGAAAAACAGCAGCGCGTAAACCACCAGCAACACCGAA
CCAATCACCGCCGACACCATCAGAATGATCGACGTGCTCAGTTTCAGCGGTGTCTTTTTC
TTACTCATCTCTCGCTCCGGAATTCGCATCATCGATCCCGCTATCTTAACCTGTTCGCAC
TATTTCTGCGCCATTTCCGCGCGCAGAGAACAAAACCGCCGCCCATATCCGGCGGCGGCG
AATCAAACAGATAGGCAAAAAGACGATCACCACATCCCCAGCACTTATTACCACATCCCT
AAAACTTTCCACCACAGGCTACCGATGCCCAGCCAGATGGGAATGACCACCAGCCCAACC
AGGAAACCGATCTTCCACCAGGTTCCCAGCGACACATAGCCGCAGCCGAACATGATCGGG
GCTGGGCCGCCGGAGTAGTGCGTGGTCGCCATAAACAGGTTACTGAAAGCGGCAAACGCC
AGCACCGTCAGCACCGGCGGCGCGCCCGCCGCGATGGCGATCGACACGAAAATGGCGTAC
ATGGCGCTGATGTGCGCCACCGCGCTGGCCATAAAATAGTGGCTGTAGTAGTACACCAGC
AGCAACAGGCCCACCATCGGCAGCCAGTGCATCCCGGCGACGGCGTGGCCGGCAATGCCG
CCCAGCCAGGCGATCAGCCCCATCTTGTTCAACTGGGTCGCCAGCATCATCAACACCGCG
AACCACACTACGGTGTGCCAGGCTTCTTTCTCGCCGGTTACGTCTTCCCAGCTCAACGCG
CGGGTCAACAACAGCACGCTCAGGCCGCCCAGCGCGGTCAGGGTGGCGTCGATATTCAGC
GCCGACCCCAACACCCAAAACACCACCAGCCCCAGAAACACGCACAGCACAATCCATTCG
TTGCGGCTCATCGGCCCCATTTCGTGCAGGCGAGCCTTCGCCAGCTCGCGCATTTCCGGG
GTTTTCTTCAGTTCCGGCGGGTAGAAACGATAGAGCACCAGCGGGATCACGATCAACGAC
AGCAGCCCCGGCACCAGCGTCGCCGCAGCCCATTCGGTCCAGGTCAGGTGAACGCCAAAC
TGGGTCGCCAGTTTGCTGATCAGCGGGTTACCGGCCATAGACGTCATGAACATCGCCGAC
GTGATGGCGTTGCACTGGAAAATGGTTTGCACCAGAAATGAGCCGATACGGCGCTGGGTG
CCCTGCTCCGGCGTCGAAC
>NODE_43_length_4634_cov_2.973375
CCAGTGGAGGCACCCGGTTACCATGCCACCTGTCGGCACGCGGCAGCGTGCCTGGTGGGT
AACGACCTTGGTGATGACGCCGATACGAATCAGGTTACGCAGTGCGCGCTGGATTTCGGA
GAGATATTCGTATGTATTCATGGTGGGAAGCATGCGTCTTCCCGCAGGATGAGACAATTC
GCCGTGGTTGTGTGGCGGATGGTCCCACCGATCTTTGCGCCCCGACCTTATTCATTACGA
CCTTTGCATCAAGATAAAGCGCAGTGGCGTTGCCTGGCCTGGGTAAGGAATCAGTATCGT
GTCGGGTCCGGTTTATTGACGAACATGTGCATCAGGTAAGGTGAATCCTGTCGGAAAAAC
GGGGTGAATGGCACGCAGTTGTGGGTACTGCGGCGGTTGTCGATAATGAGCAGATCGCCC
CGTTTCAGATTGAGCCATCGCATGCTGTTTTTCAGCAGCGGGTCGAGCTTCAGCAACGCA
TATCTGGCGGGCGAGGTCAGGGGATACGCCAGGTCAGGCGTACAGGTCAGAAAGGGGTCG
TGGTCAGCGCTGAGGAGACTGAACGGTGTGTGTTCCTGGCTGATGACGCCGGGGCGCAGC
GCATACTGCGGCAGGCATAATTCGGTGCGGGTTTGCCGGTCCAGATGTTGAATGACATGG
CGAAGACTGGCAATGCCAACCAGCACCTTGAAGACGGACGTTTCACACAGGCAATACAGC
AGCAGAAAATCGGGCTGGGTAAACACCGGCGTTGGCGAATCCGCTCTGGCCGTCAGCTGT
CCGTAGGAAGAGAACATGTTGGTGAGCTGCGGTGACGCGCTGGGAGCGGCAGTCTGGCTG
CAATACGGGTCACCCAAATGACCACCGAACAGAGTAAGCAATTTTCTGGATTTTTCACGA
TTACCGCTGTAATGGGCGATGGTGTTTTCAGGCAGAAAAGGACGGATATCTTCCATGATT
TTCGGGTAATAAAGGAATCCCTCATTGTTGCCGAAATGTTTAAAATCGAATAATTCCTTT
CGCATATTACGTGGCAAACTTCGGCTTTTATCCAATTGTGTTTACCGTCAGTTATTCAAT
CCCAAAGAGAGGGGGTGAGGTAATAACATCAGCCGTTTTTTTTGCTGATTAAACATGGAA
GGTCATAGGGTATTACTGCTTAATCCCAGGCGATAACAGTAGAAAGCGATTTCTGAAATA
CTTTGCGATGAAGAAAATGAAGGAAGGTGCATCAGACAGACCGCGTAGATAAAGTTTATT
ATGAAAATTACGAACTAGAAATAAATGGGATGAATATTTAAATCATAAAATACTCATTGC
TTATCGTTTCTCAGGAAAAACAGGCCGTATTCGCAACGGCCATCATGGAGGAAATGATAG
TTGAAGGGATCAGTTCCCTTTCCACTGGCTGACCAGTTCGCCGGCGATATACAGCGCCGT
AGGGCGGCTAACCGGTTCGGGCGGCGTTGGCTCCGGTTCATACTGTACCTGCAGGGTTTG
ATTCTGTTCGTTGACTCGGTTGCGCTCTGTCAGGTTGAGCCGAACGGACAGCGTGCTGGT
GTTGTCCGCATTGTTGTCGATCGTAAAGCTGATGCCTTTGTTGCGGATGCTTTCACGCGT
TAACAAGTCCGGCTGGTTCTGGCGCACCCATAGCAGCAGGGTGACAAAAAGGGTGTCGGG
ATTGTCAGCGAAATTATTCAGCGTCAGCAGCAGCTGATAGCGGTATTCAAACGACAGGGA
CGGCTCCTGCAACGCGGCGATTTCCCCCTCCTGGATCCGAAACTGTAACGCATTGCCCAG
CGCGGGTAGTGCGGTGGTCAGTGCAAGTTTGAGGCTTTGTGGTTTTTGCATGATAAGGTT
CCTGGTGTGGCGGCGATCTCCATGTATTATCGGCCGAAGGCGAGCATGGAGCCTGATAGT
CCGGAGTTATTCCCAGAGATTGACGCTTTCCTGTGAGCCGGAAACATTCATGTCGGGCAA
AGTGACGGCGGTGCCGTGTGGCAGAATGGGGCCAAGATCCGCAAGCCCCTGATTGGACAG
CATAACCGTTTCCACCACGCCTTGCGTGCGGCCGTAATAGCGGTAACAGAGCGCGTCCAG
GGTGTCGTCCTGATGGGCGTAAACTTTCATATGATACCTTTAGGTTCAGATAAAAAGATC
GAGAGATTCAGATAAAAAAGATCGAGTAAAACGGGTTATCTCGGGTCCTTTATCCTCCAG
AGGAACGATGGCGGTCGCAATACGGGGAAGGTGTCGGACGGATGGCACAACAATAGGAGG
CACAACATATAGGAAGTACAACAACTGGAAATACAACAACTGGAAATACAACAACAGGAA
ATACAACAACAGGAAGCACAACAACCGGTGGAAAATGATGTCAGGGTGTTTATTTATGGT
GCCCCTTGCTTATTGTGCCGACGACTTATCATGGCGCCGACTTATTGTGGCACCTATTTA
TTGTGATCCTAGATTATTGTGACCCCTGCCAATCCTTGCTGGCAGGGGATATTGTGTATT
AAAGGTACCGGGAAGACCGGGGCATGTTACTCACAGATGTTTTTACATTGGCGTACCCTA
ATTCCGTACCACTGTGTTAAAGAGAAAAACATGACCAACGAACAGGTTTGCACTGAGTCA
GAATTAAAATTCATGCCAAAATGTATATACCGGCTTTGGCCGGTCAGACCTTTTATTGAG
CGGTCTGGATACGAAAAAGTTTTGCTGCGTATTAGTCTGGCGTGTTAGCCACAGAGAAAA
TCCATTAATTTGCACGTGCCTCTGGCGATCGGCCAGGGAATTTCACGTCGATCATTATTA
TCCATCGAAATCCCTTACAACATTTGTTGTTCGAACCATGCTTTAAGCTGCTGTCCATCA
CTGCTGTTCTTCAGAAACTGTTGATAATCACTATCCGGGAGTTCGCCGTGAGATAAGTCG
GCGATCAACGACATGGCGATTTTCATTTCTTCAGGATCACATTGTGATATCAATGACATA
TCGGCAATTAATCGAATCCTTGATAAGGTCAGCTCTCGGTTTTCAGTCTGTTCCACGGTA
CCTCTTCCATTGTGAGACTGTATTTATATACAGTACTTTATTCAGTAGTATTCGTCAACT
CATAAGTGCAGCACCTGTGTGCTCATGATGCGCTTTTCATCAACGGCGGATATAGCTTTA
TTCTTAAATTCATCAATCAGTTGGCCGTCAATCTTCACTTTGGCGCCGCGCACCAGTGCC
TCCCGTTCCCAGCGTGAGGTATCAATACCTTGCTGACTGAGGCGGGGGCGCAACGACGCC
AGTCGATCTCGCTGAAAATAGGTTAGCCGCGCTGAAGGAACGCGGGGAATATCGCGAAAT
GGATAAGGGAGTGCGTCGGGTGAAAGCACGCCCCCACAGTTATTGACAGAACTCCAAGGC
AGAGCAGAACGATGGCGATCGGCGACATCGCCGCCGGCATGGTTTTTGGCCACGATTTGC
CATTCATCCGGTCGGGTGGTGAATACTCGCTCGCGGCCGCGCTGGGCGGAAAAAATACCG
ACGGTACGCACAATCGTTTCATCGTAGGCGTTCAGCCGTTCGCTGGCGGCTCTGGCGACA
CGAACCGACTGGTGTTGCCGGGCGACATTCGCGCCGCCCTGCGCCTCGATATACGCCGCG
AAGTCACCGCGATCCGCGGCGAATCTCACCGTTTCGGCCTGTTCGCCCAGCGCATCCTGT
AATGAGCGGCTGCGAATGCGTCGACATTCGCGGTACGCGCCAACCGTGGGCAACCCGATG
AAATGGAATTGAGGAATGCGCCAGATCGAGGCCCAGGCCGAGGCGGAGGCGGCCATGTCT
TTCAGCGGTTTTCCGGTTTCGTGGTCTGCTTCGCCATCCAGCGCATAGCCATCGATATTT
TTGGCGATGTATTTGGCGACGTATGCCGCCGCGCCGCCTTTATTGATGTGCTTGCAGTCA
AACCGGCGGTTATGCGCCGCGGCACGGTCGCTTTCATTTGGCTGGGCATAGCGGCGCAGG
ATGTCGACGATCGCCTGACGCTGTGCGCGTTCGCAATACAGCATCATGTGCCAGTGCGGC
GTGCCGTCGTGATGGGGTTCAACGACTCGTAACCCGTAGATTTGCAGTTTACGGTCTTTG
AGCGCGGTGCGGATTTTTCCCCATAACTTGACCAGATAATGCTGGGTCATTTTGGGCGAA
GGGCAATCCGGCATCCATCCGGTGTTGACCAATACCCGGTCATGGCCGCGGGTACGGGTG
GGATGATAGTGGCCGGGGGCAGTGAACGTCACCAGCATACCGATGTGCTGGTGTGCGGTA
GCGTAACGCTCAATACCCGCCAACATGGTCATCAGTTCCATACGGCGAATATCCGGATTA
GCGATACTGCCAATGACTTTATCTATCAAATCGACCCGCTCGCCGTTACGGGTATTTTCC
AGCTCGCGACTTATCCGAAAATCCAGCGTCCCCAGATGGCTGTAGCCGATATCCTGCAGC
GCCTGGCGGCTGAGAAAGGGGGATGCGGCCCGGCTTACCTCGCCGCTGGCAATCCACAAT
GCCGCACGCCAGCGGGTTCGCTGAATTTTCAACTGACGCTCCCACCATCGGGGGGTGACC
AGCCGCATAATGCC
>NODE_44_length_4580_cov_2.135639
CCCCGGTTCGCACCAAACCTTCGCCGATCACAAACAGCGCGGCGATCAGGAATACGTTCG
GATCGCTGAAACCGATCAGCGCTTCCTGTAGCGTCAGCGTGCCGCTTAGCACAAACGCCA
CGATCACCAGCAGAGCGATCACATCCATGCGCAATTTACCGGTAGCAAACAGCACGATCG
CAATCAATAACAGCATGACAACCCAGACAAGCGAACTGCTCAACATGCCTCCTCCTGACG
TTAACATTCCTTATTCATCAGGCGGTATTCCGGCTGGAAACGCATTCCCCGGAGAAACCG
CTTTAAAATCAGCATGCCATAAAAAAACCCTGACAAAGCAGGGTTTTGATCATGTTTAGT
CCGGTTTGAGGCATCATTTCAGGGTGATGTTCACCCAGCCATCCGCTGTACGCGAAATCT
GCAATTGCTCAAGAGAATGTAATGCGGCATCCACCTCGTCCAGGCGCGGCGTATCGGACG
GTGCATTCACCGCAACGACCAGACACCCCGCAGCCAGACCAGACAGCACGCCGGCCGGCG
CATCTTCTACCACCACGCACTCGGCGGGAGCCAGCCCCAGCCGCTGCGCGCCTAGCAGAT
AAGCATCTGGATTCGGCTTGCCATGCGCCACCTGCTCCGCGGTAATGAACTCGCGCGGAG
CAGACAAACCAGCGGCGCGATGGCGGGCATGCGCAATCGGCACCGTTCCCGACGTCACGA
TCGCCCACGGAATGTCCAGCTCGTCCAGCCTGACCAACAGCGCCTGCGCGCCCGGCATAG
CCGCAATACCGGTGGTATCGGTCGCTTCCACCTGCTCCAGCGCGACAAACTCGCACTGAA
TCGTCTCTTCACTGGCGCCAGCCAGGAAATGACGCAACGAGGTGATGGCCTGCTTGCCAT
GAATAAAATCCAGAACTGTCTGCGGGTCGATATCATGATCTTTTGCCCAGTTGCTCCAGG
CCCGTTCCACCGCGGGCAGTGAATCCACCAGCGTGCCGTCAAGATCAAACAGAAAACCTT
TACACTCCACAAAAAGCCCCTTCTTTACTATTTATTACCCGGCACCCGGCTGAACCGTTA
CCCGGCTTACCCGACCCTAAACTTATCAGGCATTGATGATTTGCGCGATCTCTACCGCAC
TCAGGTGATACTGGCGCGGACAGGATTGCCAAATCGCCAGCATGCGGATGTATTTATCCC
ACATTTTGGTCTGTGAGTTAAAGCCATGTGTGCCGGAGTCGAAGTGGGGGTAGCGCCCTT
CCACGTGCACCATGAAGCGCACGTAACCAAGGTAGCGCGCCTCAGTGGCGGCATCGAAGC
CAAGAAACGCCAGACGGCGCTCATCCATGTCCGGTTTCTCTTTCAGGTTGGCCCAGGAAA
CCTGCAACGCATGATGCATTTCCATGACATTAATGAGGGTACGGCACACATCTTCATTCA
AATCGCCAAAATCACGATCCAGTTCCCGCATTTGCAACCCATAACCCCGTTCAATAATGG
TTTGCAGACGGCGGTAACGTTCCGCATTGTCGGGATCCAGCATTGACATCATTTTGTACT
GATTGGACAGGATAAGTCTCTGAGCATTAGTCATTTCCATGGTGCACTCCTGAATCTGAT
TCTGGCTAAAGGGATATTGACAGCAGAATCGCATACTGGCTGGCGTTTGTTTCTTGATTT
AAAACAGAATCCAATGGAAAAAATGTCAGCGTCTTTGGCTAAAAACCGGGTTTACATCAA
AGATCGTCCAGGAACGTCTTGTCGAGTTGCCTAAAGGCACGATTCAGCACATCCGCTAGC
ATCTGATAAGTGGGTTGCCCTTCCACCGGCGCCAGCGCCATTCCCGACTCCAGCAGCTTA
TTACGAATTTCATGAAACCAGTGTAATAAGGAAGGCGGCAACGGGGTGACAGAACGCCGC
CCCAGCCACCACAGTCCCTGCATCGGCAAACCAAGGGCAAACAGCGCGGTAGCCACACTC
GGCCCCAGTTGCCCGCCCAGCGCGATTTGCCAGGTCAGCGTAAAGACGGCCAGCGGCGGC
ATGATCCGAATCGCAAATCGTGTGGCACGCGCCACACGATTTTCAGGAAACACCGGCGCC
AAACGCTTGTCCGCTGGCCAGGTTTTCATATAGTGCTGGCCCAGACGGAACAGTTGTAGC
CATCCTGTCTTACCGGAGGGTTTCGTCGTCATGCTCAACCTCAACTTCACATATAAAAAA
TAAAAATTTCGTATAAATCACAAACTGTAATTGACAAGCTTAAAATATATTTTGTGTTTA
ATGATTGCTATCGGTATCCTAAAATAGCCTTTTGGCCGCGATAAAAAGCCTTATGACACC
GTTCTGTGCTCGCTGTTTAGCCATCCGCTGTTTTAGACAGCGTTTCGTTGTGTCGGCGGG
TGAATCCGGCCACTGTTGATTCAGCGCGCAGCGAACGTCATGTGTGTCTGCTGTCGCCGT
TTTTGCCGCGCCGATGTCGCCGTGCCGGGAGCGTTCAATACGCTGCCTGGCGGTTGTCAC
ATCGGCGTTTTTCGCTGTCATGTCTGGAAAAATCACCCGGCCATGATGTTAATCATAAAT
GTCAACCGCCTTCTGCGCTACGCTGGCTGTTGTATGACATTTTTTTAACCATGTATAACA
AGTAGGTACTTCCATGTCGAGTAAGTTAGTACTGGTCCTTAACTGTGGCAGTTCTTCCCT
GAAGTTCGCTATCATTGATGCCATCAACGGAGACGAATACCTGTCTGGCCTGGCCGAGTG
TTTCAACCTGCCTGAAGCGCGCATCAAATGGAAAATCGATGGCGGTAAGCAGGAAGCTGC
ACTGGGTGCCGGTGCCGCCCACAGCGAAGCACTGAGTTTCATCGTTAACACCATCCTCAG
CCAGAAGCCGGAGTTGTCCGCTCAGCTGGTGGCGATTGGTCATCGTATCGTACATGGCGG
CGAGAAATTCACGCAATCAGCGGTTATTGACGACGACGTGCTGCAGGGTATCAAAGACGC
TGTCCCGTTTGCACCGCTGCACAACCCGGCTCACCTGATCGGCATCGAAGAAGCACTGAA
AGAATTCCCGCGTCTAAAAGACAAGAACGTCGCTGTCTTCGACACCGCGTTCCATCAGAC
CATGCCGGAAGAAGCCTACCTGTACGCCCTGCCGTACAAATTATACAAAGAACACCACAT
CCGCCGTTATGGCGCTCACGGTACCAGCCACTACTTTGTTTCTCGTGAAGCGGCGAAAGT
CCTGAACAAGCCGGTAGAAGAACTGAACGTGATCACCTGCCACCTGGGCAACGGCGGTTC
CGTTACCGCTATCCGCAACGGTCAGTGCGTGGATACCTCCATGGGTCTGACCCCGCTGGA
AGGTCTGGTGATGGGTACCCGCAGCGGTGACATCGACCCGGCGGTAGTATTCCACCTGCA
CGATTCTCTGGGCATGAGCGTAGACAGCATCAACAAACTGCTGACCAAAGAATCCGGCCT
GCTGGGTCTGACTGAAGTGACCAGCGACTGCCGTTATGTGGAAGACAACTACGAAACCAA
GGAAGACGCCAAACGCGCCATGAACGTGTACTGCCACCGTCTGGCGAAGTACATCGGTTC
TTACTCTGCGCTGATGGAAGGTCGTCTGGACGCGGTGATCTTCACCGGCGGCATCGGCGA
AAACGCGGCTATGGTGCGTGAGCTGACGCTGAAGCAGTTGGGTCTGCTGGGCTTCGAAGT
CGACCACGAACGTAACCTGGCCGCCCGTTTCGGCAAAGGCGGCAACATCGCCAAAGACGG
CACCCGCCCGGCTCTGGTGATCCCGACCAACGAAGAGTTGGTCATCGCTCAGGACGCGTT
GCGACTGACCGCCTGATAAGTCTCCCCACTCCGTCAGCTTCGGCTGACGGAGTTGTTTTA
GAAGCATCGTTTTTGAACAACGAGCAACCGCAAACAGAGGTTAAGCCGTGTCCCGTATAA
TCATGTTGATTCCTACTGGCACCAGCGTGGGCCTGACCAGCGTCAGCCTGGGTGTCATTC
GTTCCATGGAACAGAAAGGCGTGCGCCTGAGTGTATTCAAGCCCATCGCTCAGCCGCGTT
CCGGTGAAAGCGCACTGGATCAAACCACCACCATCATCCGCGCCACCTCCGCCATTCCGG
CCGCCGAGCCGCTGACGATGAGCTATGTGGAATCGATGCTGAGCAGCAACCAGCAGGACG
TGCTGCTGGAAGAGATCATCGCCCGCTACCACGAAAACACCCAAGACGCGGAAGTCGTAC
TGGTGGAAGGCCTGGTACCGACCCGCAAACATCAGTTCGCCAACGCGCTGAACTATGAAA
TCGCCAAAACGCTGAACGCGGAAATCGTCTTCGTACTGGCGCTGGGCAATGATTCCCCGG
CCCAGTTGAAAGAACGCATCGACATCGCCCGTTCCAGCTTCGGCGGCAGCAAGAATAAAA
ACATCACCGGCGTTATAATCAACAAGCTGAACGCACCGGTGGACGAGCAGGGTCGCACCC
GTCCCGATTTGTCTGAAATCTTTGATGATTCCAACAAAGCCAGCGTCGCCAATGTCGATC
CGAAGCTGCTGTTTGCCAAC
>NODE_45_length_4522_cov_1.584528
TGCTTGACGCGGTACCGGTAAGTGGGTAGAGTATGCGGTAGTACGATGTCCAGCGCTCGT
TCTGTGGTTGCGCCATTACCCGCCGACATACTCTATGTTACCGACGCTGTCGGTCAGGTG
GTAGAGAATGTTGGGCTGAACAGGCGATTTCTCGGGAATCACGACCGGCAGCATGAAGTG
ATCGTCTTGGGCCACTATATTCAGCAAAGGCGGGCGCAGGTGCGACAACTGCGGCAGAGG
GCTACGGCGTCGGTAATACTCTGTCGCGTCGGCAAAGCCATGCAGCCGGGCGGTGATCAG
ATCATCAAACTCTCTCAGGCGGCGTACCTGCCGCAGCCTCGTGGCGGAAACGGGCAGGCA
ATCGGGGTAGGCGGAAAGCTTGCGCAAGGCACTGCGGCGCAGCAGATTGAGCAGATACGA
CTGGTACAGCCGGGAAAACCCGTGCTCCAGACGGCGGCTGCAAGGCTCCAGCATCAGCGG
CGCGGAGACGATTGCCGCGGCGTTCAGCGTACAGGGCGCGTCCTGACGGCTTAGCAGGCA
GGCCAGCATGTTGCCGCCCAGCGATACTCCGACCGCCGCCGTAGGGGCGGCCCCCAGTGT
CTGGTTCAGCCAGTGCAGGAAATAGCGAGCGTCTTCGGTTTCACCGGCGTGATAAGCGCG
CGGTAGACGGTTGGGTTGCCCGCTGCAACCGCGAAAGTGCATCATCACCGCCAGCCAGCC
GCGCCGCTGACAGGCGGTCATCAGACCGTGGGCGTAAGGGCTGTGAAAACTGCCTTCCAG
CCCATGAAACAGCACCACGCGAGGTTTGTGCTGCGCCTGAGCCGGTGCTTCGCTCCAGGC
GAGATCAACAAAATCCCCGTCCGGCATGGTCAGCCTCTGCCACACCGGCTTCAGGGCCGG
ATGGCGGCGAAGCAGGCGCGGCAACAGCGTCTGCAGGTGCGGATTGCGCACGCCCGGTAA
GGGCTGAAAACTCGCGCTACGCTGAGAAGAATTATTCATAACCAGAAAGCCATGATGAAA
AGGTGCCGTGATAGCTGTTGCGGCACGGTGAAAAGCTTGTCTGCATCACACCGCACTGCT
AGGTTGTGACGTCCCTTCCGTTAAAGGATTGTCGTTTCATGGAGCACTTCAGTCTGTTTC
TTTCGATGCTCGGTTTCTTGTGGGTCGCAGCCATTACGCCCGGCCCCAATAATATGCTAC
TTACCGCCTCTGCCGCCAATGTTGGGGTATGGCGTTCCATTCCTCTGATGTTGTGCATCA
TGGTCGGCATGCAAATCATGTTGCTGCTGGTGGCGCTGGGGCTGGGTAGCCTGATCCTGC
TCTATCCGTCGCTGCATCTGGCGCTGAAAGTATTGGGCAGCGTGTATCTGCTGTGGTTGT
CGTGGAAGATTGCCACCGCGGTGTATGAAAAGTTGGATACCGACACCGCGCCGCCGGCGC
CGATCCCGCTGTATCAGGGCGGGTTGCTGCAATTCCTTAATCCAAAGGCCTGGCTGATGG
CGCTGGGCGCGGTGGCGGGGTTTAGTCTGGCCGGGGAAGGTTATACGGGGTCGGTGGTGG
CTATCAGCATCGCGATGGTGGGCGTTAATTTTGTGGCCGGGGTTATCTGGCTGGGATTCG
GCGCGATGATCGGCCGCTTGTTACGCAGTCCGCGCGCCTGGAAGATGTTCAATCTCGGCA
TGGGGTTGCTGACGGCGACCTGCGTGCTGATGATTTGGCATTGATGATTTGGCATGAAGA
AGAAAGCGGCGGGCTTGCGCCCGCCGTTCAAACGCGAAGCCGGGATTTACCCCTGGCTTT
CCGCGTCGCGCAGCAACTGTTCCAGCTGTTCCTGCGCATCCAGCCAGGCCATTTCGGCGT
TTTCCAGATCCGCTTTCGTCGCGCTTTGCTGTTGCAGGCACTCGGTCAGTTCGCTTTTAC
GGCTGACGTCATAAAGCCCGCTGTCGGCCAGACGCTCTTCCACCGCCGTCAGCGCGGTTT
GCAGTTTCTCCATCTGTTGTTCCAGTTGGGTAATCTGCTTGCGCAGCGGCTGGGTCAGCG
TGCGTAGCTCGGCGTCGCGCCGTTTCTGATCCTTTCTCGACTGAGCGCTGTTGGCGGCGT
TGTCTCTGGCGGCGGATTCCGTGGCGTTATCCTGCTTCTGCGCATCCAGCAGCCATTGTT
GGTAATCCTCCAGATCGCCGTCAAACGGCTCGACCTTGCGGTCGTGCACCAGATAGAGAT
CGTCGGTGGTGGATCGGATCAGGTGACGATCGTGAGACACCACCACCAGCGCCCCTTCGA
AGTCGATCAACGCTTCGGTCAGCGCCTGGCGAATGTCGAGATCCAGGTGGTTGGTCGGTA
GGGCGAGCAGCAGAAGGGTAGGGCGCAGCCAGACGATAAGCGGAAGCACCAGCCGCGCTT
TCTCGCCGCAGGAAAAACGTTCGGTGGGCTCGGTCACCTTGTCGCCCCGGAAATCAAAAC
CGCCGAGGTAGTCGCGCAACTGCTGCTCGGTTTCCCGTTCCGCCAGCCGGACAAGGTGCT
GCAACGGCGATTCGTCGGGGCGCAGGAACGCCAGTTGATGCTGGGCGAAATAGCCGAGAC
GTACGCCTTTGGCCAGGCCGATGTCGCCGCTGAACGGCTGAAGCTCGCCTGCCAGCAGCT
TGATAAGCGTCGATTTCCCGGCGCCGTTGTGGCCGAGTAACCCGATGCGTGAGCCGGGCA
CCAGATTGAGCTTGATGGAGTCCAGAATCAGCCGGTCACCGTAGCCAGCGCTGACTTTTT
CCATCCGCAACAGCGGGTTGGGCAGCGCTTCCGGCGCCCGGAAGCTGAAGCGGAACGGGT
TATCAACGTGGGCCGGGGCGATCAGCTCCATGCGTTCCAGCATCTTGATACGGCTTTGCG
CCTGCTTGGCCTTGCTGGCTTTGGCGCGAAAACGGTCGATGTAGTGCTGCAGATGGGTGA
CCCGTTCCTGCTGATGCTGGTACATGGCCTGTTGCTGAGCCAGACGGGTGGCGCGCTGCT
GCTCAAACGAGGTGTAGTTGCCGGTGTATTCGAACAGGGCTTCCTGTTCGATATGCAGAA
TCCGGTTGGCGATCGGGTCGAGAAAATCCCGGTCGTGGGAGATCAGCACCAGCGTGCCGG
GATAGCTTTTCAGCCATTTCTCCAGCCAGATCACCGCGTCCAGATCGAGGTGGTTGGTCG
GTTCGTCGAGCAGCAGCAGGTCGGAACGGCAAATCAGCGCCTGCGCCAGATTCAGGCGCA
TACGCCAGCCGCCGGAGAAATCGCTGACGGACCGTTGCAACTGTTCCTGCTGAAAACCGA
GCCCATTGAGCAGGCTGGCGGCGCGGGCTTGAACCGACCAGGCCTGAATGGCGTCCAGCT
TGCCGTGCAGGGTGGCGATGGCGTTGCCGTCGTTGCGGGCATTCGCCGCGTCCAGCTCGG
CTTCCAACTGGCGGAATTCGCGGTCGCCGTCGATCACGTAATCGATAGCCGACCGCGCCA
GCGGCGTGGTTTCCTGATGGGCCCACGCCATCGCTCAGTTTTGCGGAAAGGTTACGCGGC
GGCCGTCGGCGCTGATTTCCCCTTTCGGCATTGACAATAGGGTTGATGTGCCACAGCCGT
TTTTACCGACCAGACCGACTTTTTGGCCGGGGTTGACGGTCGCGGTGGCGTTGTCCAGCA
GTACCCGGGTACCGCGTCGAATTTGCAAGGAGGAGAAAACAATCATAACGCGCCAAATGT
TCAAATATGTTAAATTACCGGTCGGGTATCAGGACTGCCGTGTCCTGTTGTATTGCTGCG
CAGCATGGTAGCCGAAAATACCTGCAATGACGACGCTTTGGAGGGGAATGATGTCGCAGC
CACCAAAAATTTTGCTGCTATTTGCCCATCCGGAATCCCAGGATTCGGTCGCGAATAAGC
TGTTATTACATTCTGCCCGCCAGCTCGGGCATGTCACTGTGCACGATCTTTACGCGCACT
ATCCTGATTTTTTTATCGATATTCATCATGAGCAGCAGTTGCTGCGTGAGCATCAGCTTA
TCGTGTTTCAGCATCCGCTTTATACCTACAGTTGCCCGGCGTTGCTGAAAGAGTGGCTGG
ATCGGGTGTTGACCCGCGGCTTTGCCAACGGGGTCGGCGGTAATGCGCTGGCCGGAAAAT
ACTGGCGGTCGGTAGTGACCACCGGCGAGCAGCAAGACGCTTACCGGTCTGCGGGTGTGA
ATCGTTACACGATGGATGACGTATTGAGACCGTTTGAAATGACGGCGACCATGTGCCACA
TGCACTGGATGTCGCCGCTGGTGATTTATTGGGCCCGGCGCTTGCCGCCGGACGTGTTGC
AAGAACATGCCAGAGCCTACGGCAACTGGCTGGCGTCGCCATTTCCGCGTGGAGAATCCT
AGAACATGGAAACCTCTTCTTTGCTGAATGCCGGCGTGCTGTTCCTGTTTGTGGCGGTGC
TGATGGTGCCGATCGCTGCCCGCTTGGGAATCGGCGCGGTGCTGGGTTATCTGCTGGCCG
GTATCGCCATCGGCCCGTGGGG
>NODE_46_length_4500_cov_2.034759
CAACGTAAGGGTCGTGAGCTAGAGGAGTGGTATAAGAGTGAGGGAGGGTGCGTGATCAAA
CATGGAAAATATAGAACACAAGAAAAAGTGTGTTTTTGGTTTACAAGCAGAAGACGGCAT
ACGAGGTGCTCAGGGATCTCGTGGGCTCGGATATGTTACTAAGAGACAGCGCCATTATTC
CGCCGACCGGCAACCAGTTAATCAGCATGATCAAGGCGACTTCGCTGGTGAGCGTGATTG
CTATGAGCGATCTGTTGTACTCGGTGCAGGCCATCTATAACCGGACCTTTGAGATTATCC
CGATGCTGATGGTAGCGGTGATTTGGTATCTGCTGATTACGTCGATACTGAACGTCGGCC
AGTCGGCGATCGAGCGTTATTACGCCCGCGGTTCGCGCCGCACGGTTTCGGTCGGCAAAC
GCCGACCGGCACCAAATCAGGAATCGGAGAGCGCATCTGCCGCCGTCGGGCAGCCCTGGA
TGAAGAAGGAGGAGGCATGAACGATATAATGCCGCTGGTACGTGCCCGCAATGTTCAGAA
AAGCTATGGCGACAATGAAGTCCTGAAAGGGATCGACCTGGATGTCTATCCGGGCGAGGT
GGTGGTGATTCTGGGGCCTTCCGGTTCGGGTAAGTCGACGTTTTTGCGTTGTATCAACCA
TTTGGAGGATATGAACGCCGGTTCGATCATGGTGGGGGAAGAGCAGATTGGCTACGAACT
CAAGCACGGTCGTCTGCATCGTCTGTCGCCCCACCGTATCGCAAGGCAGCGCCGGGAGAT
AGGCATGGTGTTTCAGCAGTTCAATCTGTATCCCCATATGACGGTGCTGCAGAACATTAT
CGAAGCGCCAATCGGCGTGCACAAACGGCCCAAAGGGGAAGCGATTCGCTACGCGAAGGA
ATTGCTGACCACGGTCGGGCTGAGCGATAAGGCCGATGCCTGGCCCCGTCATCTGTCCGG
CGGCCAGCAGCAGCGGGTGGCGATTGCCCGAGCGCTGGCGATCAAGCCGCGGCTGATGCT
GTTCGACGAGCCCACATCGGCGCTCGACCCGGAGCTGGTGGGCGAGGTGCTGGCCACCAT
GCGTGCACTGGCGGAGCAGGGGCTGACGATGATTGTCGTTACCCACGAGATTGGATTCGC
CCGGGAGGCGGCCGATCGGGTGGTATTTATGGATGGCGGCGTGGTGGTGGAGCAGGGCAG
CGCCGAGGCGGTACTGACCACTCCGCGCCATCCGCGTACCCAGGCGTTTCTCAGTCGTTT
TATCTGATCGGTTCGCCGGGATGATCCGGGGTGTCCGCTTGCGGCTCGCGGATGGCGTTG
GTAACGGCGAAATCGGCGGGGCGGGCGTTTTTCACCGTAGGCAAGGCCGCGTCCGCCGTT
TTGTGGGGCCCGGCGTAGCATCCGATATGCCTATGCAGCACCACGCGGGCCTGAGTCCCG
GTACGATCGCGCCGGTTTTCCAGAAAGAACTCGCCGTGGTGCAACTGCACGATGCGGGTC
ACGATGCTCAGCCCGAGCCCGATGCCGCCGTAGCGTGTGTCCAGGCGCACAAACGCTTTG
GTCAGTTCTCCCACCTGGGATTCATTGATACCCGGCCCTTCGTCTGCGACGATCAATTCA
TAGCCGCCGCTGGAGTGGGGGGTCACCCTGACGGTAATGGTGCTGTTTTCCGGGCTGTAT
CGGTAGGCGTTTTCCACCAGATTGCGCAGCAGCAACTGCAGTAGCGTAGCATTACCCGGT
ACGGTTCCGGGCGAGTCCGACCGCCAGTCGAGCTGCTGGTGGCGTATGGCCGCCATTTCC
TGCAGCTCTTCCTGCTTTGGCGTAATCACATCGTCAACCAGGGACACCGATTCGTAGTGG
CCGGCGGCGAGTTCATTTCCGACCCGAGCCAGCAACAACAACTGTTCGATGGTCTTAGTC
AGATGGTCGACGCGTTTGATTAATGGCTGGCAGTCGATATGGTGCACTGGTTCGTGCAAG
TCCAAACTTAGTCGGATACCTGCCAGCGGGGTGCGCAACTCATGCGCGACATTCGAGGCG
AAGAGCCGGTCGCGGCGCAGCGATTCGCTAAAACGCGTAAACAACTGGTTCATGCTGGCG
ATGACGGCGGCGACTTCGGTGAGGTTACTTTGTTGCTGGAGCGGCTCCAGATTTTCGGCG
GTCCGATTTTGTAATTCTTGCTGGAGCGTAGTGAGCGGTCGGGTAAGGCTGTTAATCGCT
TGCGCGCAAATCAGCAGAGTGGCGGTGACCATGACCAGACCCGGCAGACTGGGGGCGGCT
ATCGCCTCATAAATTTCGAACTGGATGTCATCTTCGTGCGATTGGGCGGTCAGCGCCTGA
CTAACCAGTAGTTGAATCTGCTCCGTGCTCTCATACCATAACCAAAACACACTGATAAGC
TGACAAACCAGCAAGATACAACCGAGCGTCAGGATCAACTGCTTCCTGATGCTGGTGGTA
CGGTCCGGCAGAGAACGGGGGATGAGCCTCATGGCTGATCACCCTTGGTCAGCAGATAGC
CGAAACCGCGTAGGGTCTTAATTCGATTTTTGCCGATCTTCTGCCGCAGGTTGTGGATAT
GCACTTCCAGCGAATTGGATGAAGGGTCGTCGTCCCAGCTGTAAAGGTCCTGATGCAGTA
CTTCGCGGTGTACCTGTGAACCGGCCTTGAGGATCAGCCGGGACAGAATGGCGAACTCTT
TGGGGGTTAGGACGATCGGTTTATCGTCCAGCATGACCTGTTGATTGTTGAGATCGAGTG
TGATGTTGTCCACCCGGATCCAGCTGTCGCTGGATCCCTGATGGCGGCGGATCAGCGCGC
GGACTCGCGCCTGAAACTCGCTCAGCGCAAAGGGTTTTATCATGTAATCGTCTGCGCCGA
CGTCCAGCCCGGTAACGCGATCGTCCACGGTGTCGCGTGCGGTCAGAATTAACACCGGTT
GCTGGTAGCGGTTCCGCCGCCAGCGGTGTAGCAGGGTGAGGGCGTCTTCATCCGGCGACT
CCAGAGCCAGCACCACCGGGCTGGAGTGGGAGCTGGCGAGCAAGGCATCCGCTTCTTTTG
CGGTGGAGGCGCAATCGCAGACATAACCTTCGTTGAGCATCGCCTGAAATAATCCTTCCT
GTAACAACGTATCATCTTCAACAATCAAAAGTTTCATGAAGTGCCCCGACACGGTTGAAG
AATATCAAGCGGCACCTGATATTCCTTTGTCGCAATGTTAAACATGCCCAGAACGGTATG
GAACAGATTGTCCTGGGAAAAACGTTGCTGGCCGGCTTGCTTGCGCAGGCAACTGTCGTC
GATGGAAAACTGTTGCTGATAGCCGCCGGAAAGCCACATCAGCATCGGGATATGGGTTTG
TTGTGTGGGCGCGACCGCGTACGGCATGCTGTGCAGGTAAATCCCGTCTTCGCCCAGTGA
CTCGCCGTGGTCGGAAAGATAAACCAAAGCGGTGTTAAATTTATCCTGATGCCCTTTCAA
GACATTAATTGCCTTATCAACAATATAGTCTACGTAGAGAATCGTATTATCGTAAGTATT
GATTAATGATTCTCGCGAGCATGTTTGGATCTGATTGGTATCGCAGGTTGGGGTGAATTT
CCGAAAGGCGTCGGGATAGCGCTGGTAATAAGCCGGCCCGTGGCTGCCCATCGTATGCAG
CACAATGATGCCGTCGTTGTTCAACTGATTGATGTAATCTTCGACGCCGCTAAACAATGC
CTCGTCATGGCATTCCCCACCCGTGCACTGGCCGGGCAGATTCAGCGCGGTGATGTCCTG
GCTTGGCACGCGATCGCAGGCGCCTTTGCAGCCGCCGTCATTCTCCTGCCAGCGAACGTT
GACGCCGGCGTGTTGCAGAACATCCAGCAATCCTTCCTGATGGGCGGCCAGTTGTTCATC
GTAGCCGGCGCGCGGCATGTTGGAGAACATACAGGGAACGGAAACCCCGGTGGAGGTGCC
GCAGGACGCCGTCTGACTGAAATAGACCACATTATCGTTGGCCAAGAGCGGGTTGGTAGG
CTTGCCGTAGCCGCCGAGCGAAAAGTTCTCGGCACGGGAAGTTTCCCCTACCACCAGAAT
CACCAGATTCTTTTTGGCATCGCTACTCGGCAGCGGCTTTTTATGCACATCCAGCCCAAT
TTGCACCAGCGGCAAATTGGCTTGTACGTGATGACGGTAATAAGAAATGTTGGCGAAAAT
AATATTGCTGGGGGTCAGCGATTTCACCAGCTCCTTATTATTTCGCATCAGCGAGGCGTA
ATCCTTATAGAAAAAGGTGGCGACCAGCAGGATTGCGACAATTGACATCAGGATGCTGAA
GCAGCGGGCGCCAACCGCGATCCAGCTTAACGGCGTCGGTTTGATTTTAACCCACAGCGC
GCCCAGCGCGGGAATGAGGCCCAGCAGCGTCAACCAGAGCAGGTACTGTGGCTTCACAAG
CTCCATTGAGTCCGCAATGTTAGTTTTGAACACGTTATGGATCATAGTGCAATCGATAGT
>NODE_47_length_4492_cov_2.939977
ATACTATATGCACGGGATGCTCGTTGGTATGTTACAGCGAAAATGACGACGGGCATGGTG
GCCAGGAATAATCCATCCCGCCAGGTGTTGATTGCGACCAGATGCGAAACCTGACGGTAG
TAGGCGATATTTTGTATCAGGGTAATGAAGGCAGCGAACACCAGGTTATAGGTAAAACTG
CTCCAGACGGGGCGGGAGAGGCGAGACATTTTAAACATTACGGATAGCCATCCATGCGGG
GAAATATGATATGTCGCACTCTAAACCGCGTAAATTAAATCAACCTTAAGAACGGTGACC
CCGGTCCGCTCATGAAATACAAAGGACGACGCAAGGGTTATTTGATAGACTGACAATCCT
GTCAATACGATGATAAATGACGTTGAGGGTGGTGCCTGCCATGTCTACTTCGCTTGTTAC
TGGCGAATCCAATGACCTTGATTTGCTGGACCAACGTCCGTTCATGCAGACGGATTATGA
AATCCTGAAATCGTATGAAGCAGTGGTTGACGGTCTGGCGATGCTGATCGGCGATCATTG
CGAGATCGTGCTGCACTCGCTGGACGACCTGAAATGCTCGGCGGTCCGTATCGCCAATGG
CGAGCACACCGGACGTAAAATCGGCTCACCCATTACCGATCTGGCGTTGCGCATGCTGCA
CGATATGGCAGGCGAAGACAGCAGCGTTTCCAGAGCGTATTTCACCCGCGCCAAAAGCGG
CGTATTGATGAAGTCGGTAACCATCGCTATCCGCAATCGCGAACAGCGCGTGATCGGGCT
TTTGTGCATCAATATGAATCTCGACGTCCCCTTCTCGCAGATCATGCAAACCTTCATGCC
GCCCGAAATCAAGGAAGTGGCATCCTCCGTCAACTTTGCATCTTCAGTAGATGAACTGGT
GGCGCAGACGCTGGAGTTCACCATCGAAGAGGTGAATGCCGATCGCAACGTCTCCAACAA
TGCCAAGAACCGCCAGATTGTGCTCAATCTCTATGAGAAAGGCATCTTTGATATCAAGGA
CGCCATTAATCAGGTGGCCGACCGGCTGAATATCTCCAAGCATACCGTCTACCTCTATAT
ACGCCAGTTCAAGAGCGGCGACTTCAGCGGGCACGATCGTTAATGCTGAGTTACTGCCTG
CTGGTGACCGGGCCCGCTTATGGCACGCAGCAGGCCAGCAGCGCGTTTCAGTTCGCCCAA
GCTTTGCTGGCGCAAGGGTATCGGCTGCAGAGCGTTTTCTTCTATCGAGAAGGAGTGCTG
AATGCCAATCAGCTTAACGCGCCGGCCAGCGACGAGTTTGATCTGGTCCGGGCCTGGCAG
CAACTGGCGCAGACCCATCAGGTGGAACTCAATGTGTGCGTGGCGGCGGCGCTGCGTCGC
GGCGTGACCGACGCGCAGCAGGCGGAACAATTACAGCTGGCGGGGGCGAATCTCCAGCCG
GGGTTTACCCTGAGCGGATTAGGCGAGTTGTCGCAGTCGGTACTGCGCTGCGATCGCGTC
GTTCAGTTTTAGCCGCCAGGGGAATAAGATGAAGCGAGTAGCTTTCGTATTTACCCAGGC
GCCTCACGGCTCGGCTGCCGGTCGGGAAGGGCTGGACGCCTTGCTGGCGATGTCGGCGCT
GACCGAGAATATCGGGGTTTTCTTTATCGCTGACGGCGTGTTCCAACTGCTCCCAAACCA
GCGGCCAGATCTGATCCTGATGCGCAATTATATTGCGACTTTCGGGGTGCTGCCGCTGTA
TGACGTTGAACGCTGTTATATCTGCGAGGCGTCGCTGCGCCAGCGTGGGCTGCCGGCGGA
AACCCACTGGGTGCTGGATGTGTAGCCGCTGGCGACCGATGCGCTGCGCGCCACGTTGAA
TACTTACGATACTGTCCTGACCTTTTGACCGGTGATCCTATGCTGCATACTCTGGCTCAT
TCGCCTTACCATACCGACCTGGATGCGCTGTTGCGCATCGTCGGCGAGGGCGACGCCATT
CTGCTGCTGCAGGATGGCGTGATCGCCGCGCTGGCCGGTGTGCCCGACGGCGAACGCCTG
CTGTCTTCCGGCGCGGCGGTGTACGCCCTGCAACAGGATGTTGCGGCTCGGGGACTACTT
GACCAAATTTCCACCACAATTGTACTGATTGACTATACTGAATTTGTGCAATTAACGGCC
CTGCATTCCCGGCAACTGGCTTGGTAATTTCGCCTTTTTGTATATTTCTTGACTCCTTAC
CCGGCCAGCCCTAAAATTCTGCGTCCTCATACTTTGCCTCTGTGTTGGTATGGGGTGATT
TATTACGTGTTTACGAAGCAAAAACCAGGAGCTTTTTGAATGGCAACAATTAACCAGCTG
GTACGCAAACCGCGCTCCCTGAAGGTTGCTAAAAGCAACGTTCCGGCGCTGGAAGCCTGC
CCGCAGAAACGTGGCGTATGTACTCGTGTATATACCACCACCCCGAAAAAACCGAACTCC
GCACTGCGTAAAGTATGCCGTGTTCGTTTAACTAACGGTTTTGAAGTTACCTCTTATATT
GGTGGTGAAGGTCATAACCTGCAGGAACACTCCGTGATCCTGATCCGTGGCGGTCGTGTT
AAAGACCTGCCAGGTGTGCGTTACCACACCGTACGTGGCGCGCTGGACTGCTCTGGTGTT
AAAGACCGTAAGCAATCCCGTTCCAAATACGGCGTGAAGAAGCCAAAGGCTTAATGGTTC
TCCGTTAAGTAAGGCCAAACGTTTTAACTTTAATGTCAAACTAAACTCGTAGAGTTTTGG
ACAATCCTGAATTAACAACGGAGTATTTCCATGCCACGTCGTCGCGTCATTGGTCAGCGT
AAAATTCTGCCAGATCCGAAGTTCGGATCAGAACTGCTGGCTAAATTTGTCAATATCCTG
ATGGTAGATGGTAAAAAATCTACCGCAGAAGCAATCGTCTATACCGCGCTGGAGACCCTG
GCTCAGCGTTCTGGTAAAGACCATCTGGAATCCTTTGAAGCAGCACTGGACAACGTGCGC
CCGACTGTCGAAGTTAAGTCGCGCCGTGTTGGTGGTTCTACTTATCAGGTTCCAGTTGAA
GTTCGTCCGGTTCGCCGCAATGCTCTGGCTATGCGTTGGATCGTTGAAGCTGCTCGTAAA
CGCGGTGATAAATCCATGGCTTTGCGCCTGGCGAACGAACTTTCCGATGCAGCAGACAAC
AAAGGTACTGCTGTGAAGAAACGTGAAGACGTTCACCGTATGGCTGAAGCTAACAAGGCG
TTCGCTCACTACCGCTGGTAATCCCTGCGTAGATGTTAATACCCTGGCGGGCGCTTCAAA
GGCTGACCCGCCCGGGTTTACTACTTTGAACGCCCTAGGAATAGAGGAAACAAATGGCTC
GTACAACACCCATTGCGCGCTATCGTAATATCGGTATCAGCGCACACATCGACGCCGGTA
AGACCACTACTACTGAACGTATTCTGTTCTACACCGGTGTAAACCACAAAATCGGTGAAG
TTCATGATGGCGCCGCCACTATGGACTGGATGGAGCAGGAACAGGAGCGTGGTATCACTA
TTACCTCCGCTGCGACCACTGCCTTCTGGTCCGGTATGGCTAAGCAGTATGAGCCGCACC
GTATCAACATCATCGACACCCCGGGGCACGTTGACTTCACCATCGAAGTAGAACGTTCCA
TGCGTGTTCTGGATGGCGCAGTCATGGTTTACTGTGCGGTCGGTGGTGTTCAGCCGCAGT
CTGAAACCGTATGGCGTCAGGCAAACAAATATAAAGTTCCGCGCATCGCGTTCGTCAACA
AAATGGACCGTATGGGTGCGAACTTCCTGAAAGTTGTTGACCAGATTAAAGTGCGTCTGG
GTGCGAACCCGGTTCCGTTGCAGCTGGCTATCGGCGCAGAAGAAAACTTCACCGGTGTCG
TTGACCTGGTGAAAATGAAAGCCATCAACTGGAATGATTCTGATCAGGGTGTGACCTTCA
CCTATGAAGATATCCCGGCTGACATGCAGGACCTGGCTGACGAATGGCACCAGAACCTGA
TCGAATCCGCAGCAGAAGCTTCCGAAGAGCTGATGGAGAAATACCTGGGCGGTGAAGAGC
TGACTGAAGAAGAGATCAAAAAAGCTCTGCGTCAGCGCGTACTGAACAACGAGATCATTC
TGGTTACCTGTGGTTCCGCGTTTAAGAACAAGGGCGTGCAGGCAATGCTGGATGCCGTTG
TCGATTACCTGCCGGCACCGACTGACGTACCGGCAATCAACGGTATGCTGGACGACGGTA
AAGATACGCCGGCTGAGCGTCACGCTAGCGATGATGAGCCGTTCTCTGCACTGGCGTTCA
AAATCGCAACTGACCCGTTTGTGGGTAACCTGACGTTCTTCCGTGTGTACTCCGGCGTGG
TTAACTCCGGCGACACCGTGCTGAACTCAGTAAAATCTGAGCGTGAGCGTTTTGGCCGTA
TCGTTCAGATGCACGCCAACAAACGTGAAGAGATTAAAGAAGTTAGAGCAGG
>NODE_48_length_4449_cov_2.227441
TGTGTACGGCGCTGTCCGTAAAGATGTCGGGGCTCCTCACCATGTCCCTTTTGCCTTTTT
TCTCCTCTGGCCGCCGGTCGAAAATGTCGCCCGATTTTAAAGTCATCTCCCCCAGCGGCC
AATTTTGGGTGTAATTTCCCAGCCGCTGCGTCAGCCTCTGGATACAACTGTGACACTCGA
TCGCCAGCCGCAAGGTGGTCTGATGCGGTTCGTTGCACGTCTGCAGCGCCTGTTGAATCT
GCGGCAGGATTTGCTCGGCCAGCTGCAGCAGAATTTCCCCCTGCGGCGTAAAGCGTAGCG
GCTGGCTCTTACGGACGAACAAGCGGAATCCCAGCCGTTGTTCCAGATCGCTGAACTGAT
GCGACAGGGCGGATTGCGTCTGATGGAGCTGTGCGGCGGCGGCGGCTAACGATCCGGTGT
TGCGCAGCGCCTGCAGCGTCCGTAAGTGTTTAAGTTCGATCATGAGAGTCCTTCACAGTG
ACAGTGAATAAATTGCGCTTGTACTTACTACACTACCTGCGGATTATGGATGTGTAAACA
TCTGGACGGCTAAATGGGAATTCAAGCATGGCAATTTTAAATCATACTCTCGGTTTTCCG
CGCGTCGGTTTGCGTCGTGAACTGAAAAAAGCACAGGAAAGCTATTGGGCAGGGAACAGC
ACACAGGAAGAGCTGCTGACCGTGGGCCGTGAGTTGCGCGCCCGTCACTGGCAACAGCAG
AAAGACGCCGGCGTGGAATTGCTGCCGGTGGGCGATTTTGCCTGGTACGACCATGTGCTG
ACCACCAGCCTGCTGCTGGGGAACGCTCCTGCCCGTCACCAGAACGCGGATGGTTCCGTC
GATCTGGATACCCTGTTCCGTATCGGCCGTGGCCGCGCACCGACCGGTGAGCCGGCCGCC
GCCGCTGAAATGACCAAATGGTTCAACACCAACTATCACTACATGGTGCCGGAATTCACC
AAAGGCCAGCAGTTCAAGCTGACCTGGACCCAACTGCTGGATGAAGTGGACGAAGCGCTG
GCGCTGGGCCACAAGGTGAAGCCGGTGCTGCTGGGCCCGGTGACCTATCTGTGGCTGGGC
AAAGTTAAAGGGGAAGCCTTCAACCGTCTGGATCTGTTGAGCGCGGTGCTGCCGGTGTAC
CAACAGGTGCTGGCCGAACTGGCTAAACGCGGCATCGAGTGGGTGCAGATTGACGAGCCG
CTGCTGGCGCTGGAACTGGACGCCGAATGGAAAGCCGCCTTCAAACCGGCTTACGACGCG
CTGCAAGGGCCGGTGAAACTGCTGCTGACCACTTATTTCGACAGCATCGGCCAGAATCTG
GACGTTATCAAAGCGCTGCCGGTACAGGGTCTGCATGTCGATCTGGTGCATGGCAAAGAC
GACGCCGCCGCGCTGAACGCACAGCTGCCGGCTGACTGGGTGCTGTCGCTGGGCGTGATC
AACGGTCGTAACGTGTGGCGTGCCGATCTGGCGAGCTGGTTCGAGCGTCTGCAGCCGTTG
CTGGGCAAACGTGCTCTGTGGCTGGGTAGCTCCTGCTCTCTGTTGCACAGCCCGATCGAT
CTCAGCGTGGAAACCCGTCTGGATGAGGACGTGAAAAGCTGGTTCGCGTTTGCGATTCAG
AAGTGTCAGGAACTGGCGCTGCTGACCCGCGCGCTCAACAGCGGCAACGGCGAGGAACTG
GTGGCTTACAGCGCGCCGATCCGCGCCCGTCGGACTTCCACCCGCGTTAACAACCCGAAT
GTGGCGAAGCGTCTGGCGGCGATCACCGCGCAAGACAGCCTGCGTCAGAATCCGTACCCG
GTACGTGCTGAAGCGCAGCGTGCGCGTTTCAACCTGCCGGCCTGGCCGACCACTACTATT
GGTTCGTTCCCGCAGACTACCGAAATCCGCAGCCTGCGTCTGGACTTCAAACAGGGTCGC
CTGGACGGTCAGAACTACCGTATCGGCATCGCTGAGCACATCAAGCAGGCGATTGTGGAA
CAGGAACGTCTGGAGCTGGACGTACTGGTGCACGGTGAAGCCGAGCGTAACGACATGGTG
GAATATTTCGGCGAGCATCTGGACGGTTTCGTGTTCACCCAGAACGGCTGGGTGCAGAGC
TACGGTTCCCGCTGCGTGAAACCGCCGGTGGTGATTGGCGACATCAGCCGTCCGGAGCCG
ATCACGGTCGAGTGGGCGAAGTATGCCCAGTCTCTGACCGACAAGCCGGTAAAAGGCATG
CTGACCGGTCCGGTCACCATTCTGTGCTGGTCCTTCCCGCGTGAAGACGTCACCCGTGAA
ACCATCGCCAGGCAGATTGCGCTGGCGCTGCGCGACGAAGTGGCGGATCTGGAACAGGCC
GGCATCGGCATCATCCAGATTGACGAACCGGCGCTGCGTGAAGGTCTGCCGCTGCATCGC
TCTGACTGGGCGGCGTATCTGGAGTGGGCTGTCGACGCGTTCCGCCTGAATGCGGCGGTA
GCGAAAGACGACACCCAGATCCACACCCACATGTGTTACTGCGAATTCAACGACATCATG
GATTCCATCGCGGCGCTGGATGCCGACGTGATCACCATCGAAACTTCGCGTTCCGACATG
GAGCTGCTGGAATCGTTCGAAGAGTTCGAGTACCCGAATGAAATCGGCCCAGGCGTATAC
GACATTCACTCGCCGAACGTGCCGAGCGTCGAGTGGATTGAAGCGCTGCTGCGCAAAGCG
GCTCAGCGTATTCCTTCCGAGCGTCTGTGGGTTAACCCGGACTGCGGTCTGAAAACCCGC
GGCTGGCCGGAAACCCGTCAGTCGCTGGCGAACATGGTGCAGGCGGCGAAGCGTCTGCGC
GAAACCGCCGAGTAACTTAACTGGAAACGGTGATGGGGAATGGCGCGAAGGATGGCAGGA
CGCGCACAAACCACAGGACAGGGGCATTCCGTATCACCGCCTGACATGACTAAGGGAGAC
GATAGCGTCTCCCTTTTTTCTTTTCTTTGGTTTGCTGGTGGAATTACACCACGCCGTAGC
GAGCGAACCACTCCAGCATCCGTTGCCAGCCGTCTTTGGCGGAGGCTTCGTGGTAAGTCG
CGCGGTAATCGGCATGGAAGGCATGATCCGCTTCCGGATAGACCACGATCTCCGCATCGG
CATTGACCGCCCGCAGCGCCTGGCGCATGGTTTCCACTTGCTCCAGCGGAATGCCTTTAT
CCTGCCCGCCGTACAGGCCCAGCACCGGTGCGCTCAGGTCTTTCGCCACATCCACCGGAT
GCTGCGGCGAGGTCAGCGTTTTTTCGGCGACCAGCTTGCCGTACCAGGCGACCGCGGCTT
TTAACTGCGGATTGTGCGCGGCGTACAGCCAACTGATGCGACCGCCCCAGCAGAAACCGG
TTATTGCCAGCCGGCTGGCGTCGCCGCCCTGGCGCACCGCCCAATGCGCGGTGTGGTCGA
GGTCGGTTAGTACCTGGTTGTCCGGCACCTTGTTGACCAGTTCGCTGAGCAGCGTCGGGA
TATCGCTATACTGCTGCGGGTCGCCCTGACGGAAATAGAGCTCCGGCGCGATCGCCAGAT
AGCCTTGTTTAGCCAGTCGTCGACAGACATCGCGGATGTGCTCATGCACGCCAAAGATTT
CCTGCACCACCAGCACAATCGGCAGCGGGCCGGTGGCCTTTTCCGGTTTGGCGATATACG
CGGGCAGGTTGTCGCCCTGCGAAGAGATGGTGGTTTCGCCGGCAATCAGCCCGGTGGCGT
CAGTAGTAATCGCGGAAGAAGCCAGCGGCATGACGGCCGGCGAAAATGCCCGTGTGGTCT
CTCTGAGTGTCAGTAGCTCATCGGTTTTCATTGCCTTTCCTTTATCAAGACTGGAATCTG
CCAGCGGGAGAATACCGCTCCCCGCGTTAAGCAAGTGTAGGAACTTCGTAGTGTATTGCG
AATGCCGGCAACCAGATAAGGCAATCGGTGCCACGCCTGTGCTACGCAACGTCGGGTGAT
TACAGTCTTAATTGTGATTAATATCACAATTCTAATGTAAGTTGATGTTTGTTACTTTCC
AATCAGCGACACACCTCACTTAACGGCCGCAGTGTGTGCGCTAAGATCGTTCTGTACCTG
ACCGTTGCCTGGAGGCGCTTATGTCCGATGTATTTCATCTCGGTTTAACAAAGCAGGATT
TACAAGGGGCCACGCTGGCGATTGTGCCCGGCGACCCGGCCCGGGTGGAGAAAATCGCCC
GGTTGATGGAGAACCCGGTGTTTCTGGCATCGCATCGGGAATTCACCTCCTGGCGCGCGG
AACTGGCGGGCAAGCCGGTGATTGTCTGCTCCACCGGTATTGGCGGCCCGTCTACGTCGA
TTGCGGTAGAGGAACCTGCGGAACTGGGTGCTGGCTCTTTAACACACCATCGAGCCCACG
AGACTCCTGCGCATCTCGTCTACCGTCTTCACCTCGCAAACAAACACGACACTCATCTCT
AGTAGCCTC
>NODE_49_length_4437_cov_1.516473
AGGGGTAGGTCCGGAAGCGGCAGGGGTGTATACGGGGCAGGAGCGGCGGAGACAACTGCA
TCAACAGCACCATCCCCGGGCATGATGTCCGGCGGGCTGACAGGATGTCATGGCGGGTTC
CCCCGCCAATGATGGATAAGCACGGCGCTTGCGCCCTGATAACAGGATAATTCCATGAAA
AAACGTGTAGTACTCTTTTCATTGCTGACTCTGGCCTTGAGCGGCGTGGCGCGCGCGGAC
GACGCCGCAATCAAGCAGACGATAAACCGTCTGGGCTTGCAGAACGCGGAAGTGAAGGAT
TCCCCCATCAGCGGGATGAAAACCCTGCTGACCGAGAATGGCGTGCTCTACATCACCGAG
GACGGCAAACACCTGCTGCAGGGGCCGCTGTATGACGTCAGCGGTAAGAACCCGGTGAAT
GTCACCAACCATATTCTGAACGAGCGTCTGGATGCGCTAAAAGACCAGATGATCGTCTAT
AAAGCGCCGCAGGAAAAACATGTCATTACCGTGTTTACCGACATCACCTGCGGTTACTGC
CATAAACTGCACGAGCAGATGAAAGACTACAATGCGCTCGGTATTACCGTGCGTTATCTG
GCGTATCCCCGTCAGGGTATGAACTCTCAGGCGGCGAAAGACATGCAGTCGATCTGGTGC
GTGGCGGATCGCAACAAGGCGTTTGACGCTGCGATGAAAGGCGATGACGTGTCGCCCGCC
ACCTGTAAAACCGACATCGGCGCCCATTATCAACTGGGCGTGCTGTTTGGCGTGCAGGGT
ACGCCGGCGATCGTGCTGGACGACGGCACGGTGGTGCCGGGGTATCAGCCGCCCAAAGAG
ATGATGGCTATGCTGGATGCGCACAAAGCCTCGCTGAAATAGGCGGTTAATTGAATCGAG
TGGTTAATCAAGCGTGAATGTTGTTACCCAACTCCGTCGTCGCCCGACGACGGAGACAGA
GTTACCCGACTCCCTCCCCGCATTGCTGCGTCGTTTATACGCGCAGCGCGGCGTACAACA
GATGCAGGAACTCGAGCGCAGTCTGCGCGGCCTGCTGGATTACCGTCTGCTTGGCGGCAT
TGAGCAGGCGGTCGACGTGTTGCGTCAGGCGCTGGCGGACAACCGCCGCATCGTGATCGT
CGGCGATTTCGACGCCGACGGCGCCACCAGCACCGCGCTGACGGTGCTGGCGCTGCGCAG
CATGGGCGGCCGCGAGATTCAGTATCTGGTGCCCAACCGGTTTGAGGATGGCTACGGGCT
CAGCCCGGAAGTGGTGGCGCAGGCCGCCGTCAAAGGCGCGGAGCTGATCGTGACCGTCGA
TAACGGCATTTCGTCGCACGCCGGGGTGGACGATGCGCACCGGCGCGGCATCGCGGTGGT
GGTGACAGACCACCATCTGCCGGGGGAAACCCTGCCGGCGGCCGAGGCGATGATCAACCC
TAACCTGCCGTATTGCGCATTTCCGTCGAAAGCGCTGGCCGGCGTGGGCGTCGCGTTTTA
CCTGATGATGGCGCTGCGGGCTAACCTGCGGGAGTCCGGCTGGTTTGCCGAACGTGGGCT
GGCTGAGCCGAATCTGGCGGAACTGCTGGATCTGGTGGCGCTGGGCACGGTGGCGGATGT
GGTGCCGCTGGACGCCAACAACCGTATTCTGGTCTCGCAGGGATTGAGCCGGATCCGCGC
GAGCAAATGCCGACCAGGGATTCGCGCCCTGCTGGAAGTGGCTAATCGCGACGCCGTCCA
ACTGGTCGCGAGCGATCTGGGTTTTGCGCTCGGGCCGCGTCTTAATGCCGCCGGCCGGTT
GGACGACATGTCCGTCGGCGTGGAACTGCTGTTGTGCGACGACATCGTGCAAGCGCGGAT
GCTGGCCAGCGATCTGGATGCGCTGAACCAGAGTCGCCGTGAAATCGAAGCCGGCATGCA
GGTGGAAGCGCTGCATTTGTGCGAACAGCTGGAGCGCAGCCGCGACACGCTGCCGCTGGG
GCTGGCGATGTACCACCCGGAGTGGCATCAGGGGGTGGTGGGGATTCTGGCGTCGCGCAT
CAAGGAACGCTTTCACCGCCCGGTGATCGCGTTTGCGCCTGCGGGCGACGGTATTCTGAA
AGGTTCCGGGCGGTCTATCGCCGGGCTGCACCTGCGCGACGCGCTGGAGCGCCTTGATAC
CTGTCACCCCGGTCTGATGTTGAAGTTCGGCGGCCACGCGATGGCGGCAGGATTGTCGCT
GGTGGAGGACCGTTTTGACGAGTTTCGCCAGCGTTTTGCCGATCTGGTGGGCGAGTGGCT
GGATGCGTCGCAACTGGAAGGCATCGTCTGGTCCGACGGCGAACTGGCGATCCCTGAACT
GACGCTGAGCACCGCTGAAATGCTGCGTGAGGCGGGGCCGTGGGGGCAGGCGTTTCCGGA
ACCGACCTTCGACGGGCGCTTTCGTCTGTTGCAGCAACGACTGGTCGGCGAGCGCCACCT
CAAGGTGATGGTGGAGCCGCTGGGCGGCGGCCCGCTGCTGGACGGCATCGCTTTCAACGT
CGACACCTTGTTGTGGCCCGACAGCAGCGTGCGCGAAGTCGAACTGGCTTACAAACTGGA
CGTCAACGAATTCCGCGGCAAGCGCTCGGTACAACTGCTGATCGAACACCTGTGGCCGTT
GTAGTATGCCGGCGTCACAACTGACGCCGGGTTTCCCGGCGTTTTCTTTTCACGATGCGG
CGTATCCCGCTAAAATCGGTAAAAAGCTATAAACCACGGCGCGGATCCGCTACAATTCGC
CGTTTACATGCATTCTGTCATCGACAAACAACATTAAGATCCTAACACCATGTTTGAAAT
CAATCCGGTAAAAAATCGCATTCAGGACCTGTCTGAACGGACAGCTGTTCTGAGGGGGTA
TCTTTGACTATGACGCCAAGAAAGAGCGTCTGGAAGAGGTAAACGCCGAGCTGGAACAGC
CCGACGTATGGAACGAGCCTGAACGCGCGCAGGCGCTGGGGAAAGAGCGTTCCTCCCTGG
AAATGATTGTCGACACCATTGATCAGATGGTTCAGGGGCTGGACGATGTCTCCGGTCTGC
TGGAACTGGCGGTGGAAGAAGACGATGAAGACACGTTCAACGAAACCGCTGCCGAGCTGG
ATCAGCTGGAAAACAAGCTGGGTCAGCTGGAATTCCGCCGTATGTTCTCCGGCGAGTACG
ACAGCGCCGACTGCTACCTTGACCTGCAGGCCGGTTCCGGCGGCACCGAGGCGCAGGACT
GGGCCAGCATGTTGCTGCGCATGTATCTGCGCTGGGCGGAAAGCAAAGGCTTCAAGACTG
AAATCATCGAAGAGTCCGAAGGCGAAGTGGCCGGCGTCAAATCCGCCACCATCAAGATCA
TGGGCGACTATGCGTTTGGCTGGCTGCGTACCGAAACCGGCGTACACCGTCTGGTGCGTA
AGAGCCCGTTCGATTCCGGCGGCCGTCGTCACACCTCGTTCAGCTCCGCGTTCGTGTATC
CGGAAGTGGACGACGACATTGATATCGAGATCAACCCCGCGGACCTGCGTATCGACGTAT
ACCGTGCGTCCGGCGCCGGTGGTCAGCACGTTAACCGTACTGAATCTGCGGTGCGTATCA
CCCACATTCCCACCAATATCGTTACCCAGTGCCAGAACGATCGGTCCCAGCACAAGAACA
AAGATCAGGCCATGAAACAGCTGAAAGCCAAGCTGTATGAGTTTGAAATGCAGAAGAAGA
ACGCGGAGAAACAGGCGCTGGAAGACAACAAGTCCGACATCGGCTGGGGCAGTCAGATTC
GTTCTTATGTGCTGGATGACTCCCGCATTAAAGACCTGCGCACCGGGGTGGAAACACGTA
ATACCCAGTCGGTGCTGGACGGTGATCTGGACAAGTTTATCGAAGCAAGTTTAAAAGCGG
GGTTATAAGGAATTCTCATGTCTGAACCACAAAACCAGGGTGCCGAGCAGGCGCAGGATC
TTAATAACGAACTCAGAACGCGCCGCGAGAAGCTGGCGTCGTTGCGTGAAACCGGCGTGG
CTTTCCCGAATGACTTCCGCCGTGACAGCACGGCCGATCGGCTGCACGCCAGCTACGACG
AAAAAGACAACGAAGAGCTGGAAGCGCTGGGTCTGGAAGTGAACGTGGCCGGCCGCATGA
TGACTCGCCGTATCATGGGCAAAGCGTCGTTCGTCACGCTGCAGGACGTGGGCGGCCGCA
TTCAGCTATATGTGGCGCGCGACGATCTGCCGGAAGGCGTTTACAACGAACAGTTCAAGA
AATGGGATCTCGGCGATATCGTCGGCGCGCGCGGCAAGCTGTTTAAAACCAAGACCGGCG
CGTTGTCGATCCACTGTACCGAACTGCGCCTGCTGACCAAGGCGCTGCGTCCGTTGGCGG
ACAAGTTCCACGGCCTCGCTGATCAGGGAACCCGGTTCCGTCACCGCCATCTGGACC
>NODE_50_length_4434_cov_2.402136
GGATGAGGTGGCGCGTAAGGTCAGAACGGTATTGCCAAAAGCACCGGTTGGGTTGGTCCA
TTTAACTGCTAAGGAAATTCCAGAACTGGCTGGTGCCAAATTTACGGATCCGGATTCCGG
TTTTGGGGCCGCCTTGTTCAAATCTGATATTAATGGTGAGACGATGCTTACCTTCAGAGG
AACAAATAATGCAGTAACAGGGCCAAGGACTGGATGACGAATCTTTCACAAGGAATGGGA
AAAGATACAGCACAGTATAAGCAGGCAATGTACCTTGCAAAGCAAGTTAAAGATATTCTT
CCTGCTGATGCGGTTATTGTTGGACATTCTTTGGGCGGTGGGCTTGGTTCTGCTGGTGTA
GGTGCTAGTGGTCTGAAAGGATATACCTTCAATGCTGCTGGACTTCATGAGAATACGGTT
AGTCGATTTGGTGGATTGGCGATGGAAAAAATCAATCCATTAATAAAGACTCAGGCGGTA
GATGGAGAAATCCTGACCATGGTGCAGACCTATGGCAAAGCGGCATTACCTGGGTTGTTA
TCTGGGGCAGGAGCATTGGTTGGTGGTGGTGTCGGTGCTGCTATTGGGGGGATTACTGGG
GTGGCAACATTATTGAGTGGTGCGTTGCCCAAAGCAGCCGGGAATATGATGCCACTTCCT
GCGTCAGGGGGATCGCCGTTGGCACGCCATGGTATGGACCAAGTTATTGCAGGTATCGAA
AGTCAAAAAAAGGATGATATTGGCAGTATTACTAAGACACTCAAGGGGGCATGATGCAAT
GGCTCAAATGGCTGGGAATACTGATTATTGGAATGTTAACAGCCTGTCAGGCGGGGGGAA
GCAGCATGCAGGCCAGTGATTTTTTCAAACCACCGATGGTTAAGGTTTTATCCAGCATTC
AGAAAGGGGATGAAGCCGCGGCCAGGCAACAACTGGCACAGGGGCTAAACCTGAATGTGT
TAGGCGAAGAAGGTATTACCCCGCTGTTGTGGTTGGTGATGCAGCAGGATCAGGCTGGAG
CCAGGTTGGCGTTAAAGCTGGGTGCTGATCCTAATTTCCGAACGGGTACGGGTTCGTCAG
CCGTTAATATGGTGGCTGGTGCGAAATCGCCTGAATGGTTGAAAATGATGCTGGATGCCG
GTGGCGATCCTAATTCCCGTGATCACAATAAAGTGCCTGCGTTATTTAATGCGATAGCTG
AAGAACGCTGGGCGGATATTAAGCTGTTGGTAGAGCGTGGCGCAGATGTGAATTTGACTG
ATGCTCAGCATACAACTAGCGCACATTATGCAGCTTATATTAATCAATACGAGATTGCGT
ACTGGCTAATAGAGCACGGCTCCAATATTAATACGTATTCTGCAACGGGTGCGAGTTTGG
CCTGGACAGTAGAAGATAGTTTGTCGCTGATGGATCATCGCTCGCCACATTATCCCTGGG
CGCTGAAAGTGAAGCAGTTGCTGCAACAGCGTGGGGTAAAATTTCCCCCCTTATCTCCGG
CAGAAGTCAGGGCGCGACGAGCCAAAGGTGAATTACTTTAACAAAGACATCGCGGTAATT
CTGTCCGTATTTCAATAGCAATATATTATTTTTTTGTTCGTCATCGTGGTGGGGTTTATT
TCCTCTGCCGAGGTTTGTCGCTGTTCTCATTCCGGTTTTTCCTTATTTACATACCGATTA
ATTATCCCAGTGAAAAAATCATGACGATAACGGGCTATACCCTGTTTGAACTCAGTCAGC
GTTGCTCGCTGCCGCTGTATGCCATTGTCGATCCGATGCGTTATCCGGCATTGCCGGATT
TCTGGCGTGCGTTTCAACCACGGTCAGCGCAGATATGGCAACGCTTGCGCTTTGAGGGTG
CCGGCGACGACTGGCAGCGCTGGGCGCCGATGGTGGTGCAGGTGGAAGAGGGCGGACCGG
GGGAAACGTTGCTGCACTGGCTGGCGGATACACAGTCCGCGCGCCATCAGGGCGTGATGT
TGATGCATAGCGAGCAGTCACTGACGCGAGTGGCTGATTTCTGGCAGCAACGTCTGCGCT
GCCGTTATCCGGACGGCACGCTGGCGCAGTTGCGCAGTCACGTACCGGATGTGTTGCGGC
TGTGGTGGCAAACGCTGAACGTCGAGGAACAGACGGCGTTTATCGGGCTGCTGGACGGTT
TGTATCTGCCGCTGGCGGAAGACGACTTCAGCGTTCCTTGCCGCTATCAAGCGCTGGTGG
GCCAACATGAGGAGCGGCCAGTGCCGCAAGCCACCCACGACGACTATCTGATTACCCTAA
ACCGCGACCAGTTTTATCGGTTATCCAACGACAACCGTCTGCACCGGCTGGCGAATGAGT
TGTTTCTGTATGCCGGCACATTGCATTGGATGCAGTTGGATATCGAGGTGGTGAAAAGCC
ACTTTCTCAGCGGCATTACGCTGGCCCGCATCCGCTATCCGCTTGCCTTGGAAACGGAGT
GTGAAGCCTGGTCGGCCCACCGTTGGGTAATCGGCAGCGAGTTTTATCATCATCCTGTTT
TTATTCATTTGACCGAGCGTTATTCGCTGGGCGACAGCATACGGATTTTTAAATCCGAAT
CCGCCCAGGTGGAAGACGTTCGCCTTCATTATCACCGGCCCGGCTGGATGCGGGGCGAAT
TACCGGATACGACGGAGGTTATGCCGTGACGCTGTCTCAATCTTTTCTGAGTCTGCAACC
GGAAACGGAAGCGGCCTGGCAGGCGCGACTGGCCGCAGGCGGGTGCTTTGTGGTCGCCGA
AGCGGCACTGAACGATGCGGTCCCCTGGCTGGCGGAGCGCTGGGGCGGCAGTCTGGAACA
AACCCGTCTGTACTGGGGCGAAACCGGACAGGTTCATGCGTCCGTCTCGCCTTATTGCAT
TCCCGTCCATCCGGCCAACTGGCCACAGGTGCGTGAACATCTGTTGACGCAGCCAGGCTG
GGGACTGGGAGTACAACTCGACGGGTTTATGCAGGCTTACTCGCCGCTCGACCAACTGCT
GGAGCTGGTAAAACACTTGCGACAGTGGAGTCTGATCGCCACCCAGGAAGGCGACAGCGC
TATTCTGCGCATCAGCGATTGGGAAGTGATCTCCCCGCTACTGGCGGCGAGTTCGCCGCA
AGAAGCCACCGCGCTCTACGGCCCGATCGCCACCTTTTGCGATATGGCGCCCGACGGCAC
CGTACAGAGCCTGACGCTGACCGAACGAACCGCACACAACCCGCCCGATACCTTGCCGCG
CTCGCTCAGCGAGGCGCAGTGGCTGGCGCTACTGGCGCCGGCGACGCGTCAGGCGCTGGA
CAGCTACATGGCGCATCTCCGCACGCATCACCAGCGCTGGCAGAACAGTGATGACGACAG
CTTGCTGAATTTCACCTGTCAGCAGACCGAACAGGCCCGTATTCAGGGATTTAATAACGA
CCGCGATATCGTGCGCTATCTGGCGCTGGCCACCGAGCTGGAACCAGCCTTTATCCACCA
GCCGTGGGCGCAGACGATTCTGGCACAGCCGGAGTATATCGGCGCGCAAAACCGTATGGA
CCGCCTGTATAAGACGGCGATTGACCAACTGGACGACGCATAACGAAAAAGGATGACTTG
TCATGAGTCAGGATAAAAAGGCGACGCTGCTGTCGAGTGAAGACGCAGCCAATCAGAATT
TTGCCACGGATAACCAAATTTCAGGCGGTTGCGCCAAATGCGGCTGCGAAGTGTTGATTC
ACTACCACTATGACTCCGGGAAACCGGTGCCTAACGCGCCGTTCATCCTGATTGATAGCA
ATAAGACGGAAATCCACGGCAAAACCGACGCCAAAGGGTTATGCAAAATTTACGACATGG
GATGCGGCACGTTTGAGCTGATGCTGGATGAAGGCTCCGACGATTTCAAACCCCGTGAAA
CCGTGGAAAACAACCCGGTATTACAGTCAAATCCGGCTTATGCGACGCTGGCGGGAGAGT
ATTTCACGCTGTTTTTGTTGCTGCGCAAGCAGGGATTGGTGACCTACGACGCGGATGACA
GCAGCGATCGGCATGTGGATGTCGACGGCGCGGGGATTTTTACCTCCATTCCCAAGGAGT
ACCGCAAATCCTATGACCGCTTCTGGGAACTGGATAAACGTATTAACCACGGCAGTCGTC
AGCTAAAGAAGGCGATTAACAAAATCCATCACAGCCTGGCGGCGGAAGTGGCGGACAAAG
GCGGGGATGACAACGCGGCGCTGATGCTGTTTTGTGAAATCGCGCTGGGCTTTATTCCGG
TGGTCGGGCAGGCGATGGATGTCTATTCATGTCTCTTATACCCTTCTCCGAGCCCACGAG
ACTCCTGAGAAACTCGTATGCCGTCTTTTTTTTCAAAAAATACCGTATAATTATAACTAC
TATTTCGCCACTATTAAAAAAGCGTATTGTCCAGTATCCCAGTTCACTAAACCA
>NODE_51_length_4419_cov_1.984390
TTGAGAAAAGAAAGGGCATGGATGCCTTGTTTATCGGTAATTATCTGCTGAAAAAGAAAC
AGAACCATTAATGCCAGAATTTGAGCGACTACTGTTATGTTGACGAATAATGATGTTGTC
AATTTGCTGCTGATTGGGTTTGGGCCTCACGCCAAAAGAATATATTACCCGCTGCTGGAG
GCGTCCTGTGACGATCCTGCATTAAATTTATGCGCCGCGGTGGATTTTATTTCAGCAAAG
TGGGGGATAGAAACGTATCTTGCGGATAAACGGTTACAGCCGGAAATCCTGTATTTTAAT
GACAGCGATAACAGCCAGACTGAATTAGGCGTCGATGTCAGAAAACGTCTGGATGACGTG
GTGAGAAAATACGCGATTAATGGCGTGATTATCGCTACCGAACCGCTGGCCCATATGCCG
TATGCCCGCTGGGCGCTGGAATCCGGTTTGTCGATTCTGATGGATAAACCGATCTCATCG
TATGAAGGTATTTCCACCTCAATCGAAAAGTCGATAAAGCTTGCCGAAGATTATCAGGTG
TTGAATGCCCTGTATCAAAAACAGCGGCGTGATAATCCTGATCAGGTGTTTTCTCTTATG
GCGCAGCGGCGATATCAGACGTCGTTTAATCTGATCAAGCGTTATATTGCCGAGTGTTTT
GCGCAGACCCATTGCCCGGTAACCAATGTGCAGACCTTTCATTCGGACGGTCAGTGGCGT
ATGCCGACGGAAATGGTGGAGCAGCATTACCATCCTTACAATCAGGGTTATGGAAAATGC
TCGCACAGCGGTTATCACTATTTCGATATTGTGCCTTTTGTACTGGAAGCTGGATTTGGC
GACGGTAAACAGTTCGATAATATTGACGTCTTCTCGATGGCGATCCGGCCGGATGATGTG
CTCAGTCAACTGGCGCTCGATGATTATCGTGCGCTGTTTGGGAAACGTCGTTTCGACGAG
TCCAACCATTATGATGAAAAACAGTTGGGGCTGCTGCTGGGAACATTTGGCGAAGTAGAT
TGCAGCAGCAATATCTGTTTTAAATCCGGCGACAGGACGCTGACCGCGGCCTCCATTAAT
CTGTGCCACAACGGTTATTCGCAGCGCAACTGGGTGACGGCGGCGGGAAGAGATCTCTAT
AAAGGCAATGGCCGCGTTTCTCACGAATCGCATATTTTTCAGCAGGGGCCGTTCCAGTCG
ATTCATTTTCATTCTTATAAATCGGATGAATTGCCCGGTGATGACTCGGACGAGCGGCAT
CGCGTCGGCACGAAAGAACATCTGGAAATCTATATTTTCCGCAATGACAAAATGCTCGGC
GGAAAACATGTTGAAATGTTCAATATTGACGACATTCTTGAGATGGAAGGCGGACGAAAA
GGATTGAAAGGGAAATCCAAAGCCAAAGCGTTTTATGAGTTTGTCGCCGGCATGCGGGGC
GAAATTGCCGCTGGCGATATGGTGTCTGATTTCAGTAAGCATGAGGTGGGCGCGATGCTG
ACATCGGCGGTTTACCAGTCTATTAGCCCTCGCTACCATCGACTGAATCCGTTGATTAAC
CGTCGTTTCAAAAGCCACGAGCTGGTTCCGCTGGCAGAGGCGCTGGTACCGTGATGGGGC
TGAAAAAAGAGAGCGTGGGGTTGGAAAAAGAGAGCGTGGGGTTGGAAAAAGAGAGTATGG
GGTTGGAAAAAGGGAGTCTGGGACGGGTCGCCGGCCTGTTCCCGTTAGTGGTCGCCGCGC
CGCTGGGGCTGGATATTTGCCTCCCCGGCGTGCCGCTGATGTCCCATGAGCTGGGCAGCA
TGCCGGGGATGACGCAATGGATTATCAGCGGATTTGTGCTGTGTTTGAGCCTCAGTCAGC
TGTTCTTCGGGCCGCTGGTCGACCGCCTCGGCGCGCAATGCGTGTTGTTGTGCGGCAGCG
TGGTTTACGCGCTAAGCGCGATCGGCGTGTATTTTACCGACACGATTTCATGGTTTATCG
CGCCGCGACTGGTGCAGGGATGCGGAGCCGGCGCGATGGCGGTTGCCGCCTCGGCCAGCG
TGCCGCTGCGCTTTCAGGGCGCGGCTATCGGGAAAGTGTTCAGCCTGCTTAACGGCGTGA
TAAGCCTGGTCCCAGTGCTGGCGCCGGTGATAGGCGGGCTGCTGATCGTACACTATGGCT
GGCGTTCCAGCTTTTATGCGCTGGGCGCCTTCGCGTTGCTGTGCGGTGTGCTGGCGTGGT
GGAAACCGCTGCCTGCGGCGTGCAACCGCGCGCGTTCTGACGCGCTTTCCCCGGCATCGT
CGCTAAACGTTTTCTCCGGATATCTGACGGTTTTTCGCCACCCCGAGTTTCGGTTGGGAT
GTTTTGCCGCCAGTTTCGGTTTTGCCACGCAACTGATTTTCTTTTCCAGTTCGCCCATCG
TACTGATCGAAACGCTGCATATCCCGGTGGATCAATTTGGGTACTACTTTGCCGTCAACG
CCCTGGCCATCACCGGCGGCAGCCTGCTGACCGCCCGGCTGCTGGGGCGAGTGAAAGAAA
CCGTGATTCTGTATGGCGGCGCGGTGTTGATTCTACTGGCCATGACCGGCTTTATAATGA
CGATTCATGTGTTGACCGTCTCGGTCTGGCCTTATCTGCTTTCGGCCACACTGGGCAGCC
TGGGTTTCTCCGTACTGATTGCGACCGGGGCGGCGGTGGCGTTGTCTCCGTTCAAATCGC
TGGCCGGACAGGCTTCCGCGCTGATGGCGGCGATACAGATGTCGTTCTCTTCGCTGGTCG
CCTGGGTTGTCATGAATAGCTGGCGCGACGATTGGTCGCCGATGATTGCCGCCTATTTCC
TGCTGGCCGTGGCGCTGCTGCTGCAACTGCAAGTCTACCGGATGAGCCGTATCAGACGGC
ATCAATCGGAACCGGCGGATCTCGAAAAATCTTCCCTGAATTGATGCTTACCGACGTTAT
GTCCGGTATTGGAGTGAGATATGGCGTGCCGTTTCGATGAGGTTATCGATTTTTCACATT
CGCATTTACTGAAATGGGAATACCCCTCTCCGTATCTGCCGCACCCTGCCTCTCGGCCAC
CGCTGCCGTTGTGGATTGCGGATATGGATTTTAGGTGCCCGGATGAGGTGCAACAGGCGT
TGCACGACGCCGTCAGTCAGGGCGTCTTTGGGTATACGCGAGCCAGCGAAACCCTGTTTG
ACGCCATTATCCAATGGCAGTTGCATCATCATGGCTGGAAAATCCATCAGGACTGGATTG
TGCAGAGCCCAGGGGTGGTGAACAGCCTGAGCATGATTGTGCAGACCTTTACCCAGCCGG
GGGAGGGGGTGTTGATCCAGCCGCCGGTTTACGGGCCGTTTTATCACTGCGTAACCATGA
ACGACCGGCAGGTGGTGACGGCGCCATTAACCGAGACGGCATCCGGGTATACGCTGGATC
TTGATGCCTTCGAACAGGCGATCACCCCGACGACGCGGCTGTTTTTTTTATGCAACCCGC
ACAACCCGACCGGTCATGTCTGGAGCCGGGACGAACTGCTGGCGATGGGCAACATCTGCC
GACGTCATGGCGTGATGGTCGTCTCTGATGAAATTCATCAGGATTTGATCCTGAATCCTG
ATAAACGGCATCAGCCTTTCGCCAGCATTAACGACGAGTTTGCTGAGCACAGCATTACCT
GCACCTCGCCCAGCAAGACGTTCAACCTGGCGGGATTGCAGACTTCCAATCTGTTTATTG
CCAATAAGACGATACGCGACGCGCTGAAACGAAGCTATGCGCGTTGCTCATTGCATATTC
CCAATATGCTGGGGCTGGCGGCCTGCGAAGCGGCTTACCGTCATGGCGGGCCGTGGCTGT
CCGCGCTGCTGGACTATTTGCGCGATAACCGGGCGCTGGTGCAGGCGAGCCTTGGACCGC
ACTCACGGGTTCGGGGGTTGGACGCCGACGCGCTCTATCTTGGCTGGCTGGATTTCCGGG
AAAGCGGCATTGCGCTGGCCGATTTACAGGCGACCTTGCTTAACCGCGCCGGGCTGTGGC
TGGATGACGGCGCGAAATTCGGTGCGGCGTACGCCGGATTTGCCCGGATTAATTTTGCCT
GCCGGCGCGCACTGCTGCGTTCCGCGCTGGCGAAATTAGCCGATGTGTTTGCCTAGAGCC
GGATGGCTGGTATAGCGATGACCGGCATGGCGAGGCATGACGTATCGCCGTCGGCGTCTT
TTTTCTGCCGTTGACCTTTTGGGTTAATGCTTCCAATAATGGCGTTCGTTGACTCGGGGT
GCCGCTTTCCTGTCACGGAAATCGGCTGAGATAGACCCGCATTACCTGATCTGGGTTATT
CCAGCGTGAGGCAGTCTACGAATCCCACCGATACCGCCTGCTATCCACCGGGTGAGAGGT
GTGTGTAACCGCGCATCAGCACTTTTACTACACGCTCCG
>NODE_52_length_4415_cov_2.027519
TTACTCGGACGATAGTCTCTTGTATTGGTAGAGCGTCTAGTTGCAGTGTGTGTTGGTGTC
ACTAGTAGTGTGGGTTGAAGTTTGTTTTTTGGCAAGCAGAAGACGGCATACGAGATGCTC
AGGAGTCTCGTGGGCTCGGAGATGGGTAGAAGAGACAGGGTCTCAACCTTGAGGATTTTG
GGTTTTTGCAGGTTATTATTCATCGTGGCCTCTATAAGGAAACATCAACAGACCTTCCCT
GTTCAGGCCAATGTCGGCACGGAACAAAAAACCGGTAGAGCCGCAGTTTCCTACAGAATA
TTCAGTGAGTCACATTGTGCGTTAACATTAACAGCAGCTGCAACTCTATCATGGTGACTT
TACATATTGGCAACACCGTGTACACATTAATTTTTTTAATACAAAAATCATAGCGTGCTT
ATGATCGGTTGTTGATGACTTATCAGAAAAAATTCAGACTTTCCTCATTTCCGCCGCCCT
CCCCGCTTGCTAACATACAGTGTTAAACAACTAATAGTCGGTTAATTCAGTCATTAACCA
TGCGACACGGGTTAACATTGTTCGTGTAGTTTTGTTACTATCCGGAAATAACAGAGGGAA
CCTTACGCTGTTGGCTGGAGATAATATGCGCACAATACTCATCATATTGGCTGTATTGTT
TGCCTGTCTGATTGCGGTAGGTGGGATCATTGGCTATCTAATGTATCGTCGTCTTCTATT
CGCCAAACGTTTGCCAGTTACACCGTCGGGACATCGTCAGCTGACGGCGTCGGAACGTAT
TGCCATCGAACGCTATCTGGCCATGTCCCATCTGGACGGCCCGGTTTCGTCGTCCGTTTC
GGCCGCGTCGCCGCGTCTGCCACGTCTGCTGCCGGGCAACCGGGTGTATCCCATGACTCA
TAGCATCACCCGCTATGGGCTGAGTACCGATGCGCCCAACAAATGGCGTTACTACATCGA
CACTCAGGAAATTCACCTGCCTGCGCGTTGGGAGCAATACATTACCCAGAATAATGAGAT
CGAGCTGATCAAAACCCGCTCAATTCCTCTGGTGGTCTCACTGAACGGCCATTCGCTGAC
GGAATTCGTCAATGAGATGGATTCCAGCACCGGCGCCGACATCCCCGGCGAGCAGGCGTC
GATTCGACCGGAAGTCCATGAGCACACCGAACTGGTGGCGATTCGCCGGGAAACCCTGGA
AGAGCACGCCGTGCATCGCTCACGCGGCCTGCGCGAAACCGGAGTGCTGAGCCTGGCGTT
TTTGCTGCTGGTATTCAGCCTGACCAGCCCGCTGGCAATGTTGCCCTGGCTGGCTGGCGC
CGCCTGCCTCATGGCCGGCTGGGGATGCTGGCAACTGTTCCGCCCGCCCTCGCAGAGAGA
ACTCCGCGAAGTGCATTGCCTGCACGGCACGCCACAATGCATGGGGCTGTTCAGCGACGC
CAGTCAAAGCCAGATTGGCAATGTCTCTCTTGGCAATATTGATCTCATCTATCCCCCTCA
CTGGCAGCCTTATATCGGCTACGATCTCGGCAGAAAAACCGATGTGGATATCTACCTGAC
CCGTCAGGTCGTGCGCCAGGGCCATTACCTGTCATTAAACAATGAAGTCAAATTTTTCCC
GCTGCAGCAATGGGGCAAAAACGCCGTACTGGCGATTGGCGCGCTGCTAAGCCTGATCCT
GCTTGTATCCGCGGTGCCGCTTGATCTGCCGCTGAAGATCAGTCGGGCTTGGGGGCAGGG
CGCAAGCAGCGGCAAGGTGACTCAGGTAGAAGAGCTGGAACGCAGGCCGCTGAACATCGG
CGACAAATTGCAGGTACGCGGAACCGGCATGTGCTATGTACCGCCGATCAACCTTAACCC
GACGTCTTCCCGCGCCTCCGCCTTTGCGCCGTTTGATTGTGCCGCCATTTACTGGAACAA
GGCCGCGCCTCTGCCGTTGCCCGAGTCGGACACCATTGAGAAAACCGCCGCGCTGCAAAA
GACGGTCAACGAGCAGTTGCACCCGGCCGCCAGCGACAATCAGGTCAGTTCGCAGCTGGC
GGACGCCATCCAGAAATCCGGCATGATCCTGCTGAATAACTTCTCGGATATCGTGCTGAA
AACCGATGCACTGTGTGAAAAAGAAGAAGATTGCACCCGGCTCAAAAACGCGTTGATCAA
TCTGGGCAACGCCAAGAACTGGGATCTGCTGGTCAAACGGGCGCGTTCCGGCGCGTTGAA
AGGCATGAGCGTGGTGCTGCGCCCGGTGAGCGCCGAGTCGCTGGATTCGCTGGTGAAAAA
CGCAACCGACGAGTTCTACAGCCGCGAAATCATCACCGCGTCCAATTCGCTGAACAGTCC
GCCGCCGGGCGGTTTTCTGATTCGCAGCGACGAAGGCCGCCAGTTCGTCAATCATCAAAT
GCCCGCCACGCCGCTGCGCGATTTCCCGCCGCAGGAGCAATGGCAGGAACTGCAACGTCT
GTCATCCCTGTTGCTGCATACGTCGTTCGAAGCCAATGGCGTGATTACTCAACTGAGCAT
CGATGCCAACGGCACCCGCCATATTTCACTGCACAGCGAACCTGATGCGGTCACCATGTG
GCGCTCACTGGGCGCCTGCCTGCTGTTACTGGCCTTCAGCGTCATTCTGATACTGAATCT
GGTATTGCTGTTGGTGAAACGCCGCCGCAGTCAGCAGCGTATCGCCAACATCCAGCAATA
CTACGCTCGTCATCTGGTGCCGGAAGCGCCCGCCGCCACCGCCATGTACGGATAATATCC
TTCGCTCTCAGGTCAGCGTCCTCCGCTCCCAGATAAAGTAACCGGCCGTATGACCGACCG
GTTACTTTATCTGGGAGTGCGATCGGTCGCGTTTAGCGGTTATGCTACGCTGATAACATC
GACGTTCCCGGAGTATGCATGAATCCCGAACTGAACTGGAATGAGATCGATACCGTCCTG
CTGGATATGGACGGCACGCTGCTCGACCTGGCGTTTGACAGCTATTTTTGGCTGCAACTG
GTGCCGGAATCCCTGAGCCGCCAGCGCAACATCAGCCTGGATCAGGCTCAGCAATTGATC
ATGGCGGAATATCAGGCGGTGCGCCATACCCTGAACTGGTATTGCTTTGATTACTGGAGC
GACCGGCTGGGGCTGGATATCTACCAGATGACCAGCGATGTCGGCCACCGCGCCCGCCTG
CGGGACGATACTACGCCGTTTCTGCATGCGCTGCGCCAAAGCGGCCGCCGGACTATTTTG
CTGACCAACGCCCACCCACACAGCCTGTCGGTCAAGGTAGCCCACACCGGGCTCGACCGG
CACCTTGATTTATTACTTTCCACCCATACTTATGGGTATCCCAAAGAGGATCAGCGGTTA
TGGCAGTCCGTTCAGGCGGAAATCGGGTTTAACCCGGCGCGTACGCTGTTTGTGGATGAC
AGCGAGCCCATACTGGATGCCGCCAGAACGTTTGGCATCCGTTATTGTCTGGGCGTCAGT
AATCCTGACTCGACCTGCCGGCAGGAAAACCGCTTCCGGCAGCACCCGTCGATGAACGAT
TATCTGGCGTTGCTCCCGGGCATCCACCAGTCGGTTCTCGTCGGCAATCAGGAGTGTTCA
TGAGCAAAGGCAGCCAGCATGACGATGACAATGCGGTCCGGTTGGACAAGTGGTTGTGGG
CGGCGCGTTTTTACAAAACCCGCGCACTGGCACGCGAGATGATCGACGGCGGCAAAGTGC
ACTATAACGGCCAGCGCAGCAAACCCGGCAAGCGGGTGGAGCTGGATGCCGAAATCACGC
TGCGTCAGGGCAATGACGCGCGCACGGTGATTGTCCGCGCCCTCAGCGTTCAACGGCGCC
CGGCGGCGCAAGCGCAGGCGCTGTATGAAGAAACGCAGCAGAGCATTGAAAAGCGCGAAA
AACTGGCGCAAGCCCGAAAACTGAACGCCCTGTCGATGCCGCACCCGGACCGGCGGCCGG
ATAAAAAAGAGCGCCGGGATTTAATCAAATTCAAATACAGTGACGCGGAATAAGCCGTCG
TCACCACGAGAGAAAATTATGGCCAATCATGACCAATTGCACCGTTATCTGTTCGAAAAT
CATGCCGTTCGCGGCGAACTGGTAACGGTAAGCGACACTTTCCAGCAGATGCTGGCCAAT
CACGACTACCCCGCGCCGGTAAAAAAACTGCTGGGTGAAATGCTGGTCGCCACCAGCCTG
CTGACCGCCACGCTGAAATTCAGCGGTGATATCGCCGTACAGTTGCAGGGCGACGGCCCG
CTGCAAACCGCATCTTAGAAAACACTGACGCTGCGACGATAAACCCTGTGATACGCGAGG
TCGGTGACGGACAATACAAAACAAAAAGTCTACACACCGAGCACCACTACGTACAAGAGT
GATACTGCAAGCCACACAGTGACAAATGCAGAGAA
>NODE_53_length_4399_cov_3.371957
GGCCTAATATGACTAAGCGCCTGGATAACGCCCCATACCAGGCTCCCCGGAGCAATCAAA
TCCTTATCCCCCCGCGTGGTCGTTTCCCTCGTGCGCTGCGCTGAACATGGCGGCGGCCGA
CCGGCAGTAGGATTCGATTTCGTTGTCGTCCTCTGCTCTCGCCTCATCGAAGCGAGCGAT
TGTCAGGAGGTCGGATCCTTTGATAAGCGCGCCAAACAAGCGGGCGGACCGGAGAGGATC
GGGCACGTTCAGAACCGCCTGCGCGTGCAACTGACGCAACAGGGCCTCGATCTGGGCGAT
GACATAGGCAGCGCCGGCTTCGTAATGGAGCTTGCTTAATGACTTTTGATTCGTCTTGTC
GGCAATGATCATGGCTTCGACATTGCGGACGTCCGGGCTCAACAGCGTGCGAAGCAGGGA
TGATCCCACCGCGATGAGCTGATCTTCGGCCGAACCGCCGACGCCTTCAATAAGGGCCTG
TGGTGCGAATTGATGGCAGTGAGCCGCGATGGCTGCGCTGAACAGCGCCTCCTTGTTCTC
GAAGTGCCGATAGATGCTTAGCTTGGATATCTTCGCCCGCTGGGCGACCTTGTCCATTGT
CGTCGCTTGAAAACCCAGTTCCACAAAGAGTTCGCTCGCGGCGTCGACTATCGTTTGGCT
AAGCGCCTCGTTGGCGGGCCGGCCGCGCCGCCCCTGCTTTTTTTCAGTCATGTTAATTCC
AGTACTTGACAGTATCTTAATTGCTTAATTATGATACCGCATGGTATCTTAAATGTGCAA
GCCAATGAGTAGGTTTCAACCTGCTCTTCAATCACGTTTCCACGGGCTACCCGGCGATAT
TGAAGGCAGCGTTGTTCTGTTGGTTAACGCAGTGATGGCAACTCGCCGATGCCAAAGCCC
TGCTCGCGGCGTGTATCGGATGACGATAACGCGCCGGCCTACGAAACAAGGAGATTTCCA
TGAAACGACGATCCCTATTGAAGCTGGCCGCGTTTTCCATCACCGGCTTTGCCCACGCAC
AGTCCACCACTAAGCCCAACACCTTCCATCAACAACACGGAACCCATTACCATGAATGAC
GTTATCATCATCGGCGGCAGCTTTGCCGGCCTCGCCGCCGCCCTGCAACTCGGCCGTGCC
CGCCGCAAGGTCACCGTTCTCGATACCGGCCTGCCGCGCAATCGCTTCGCGGATCGCTCG
CATGGCGTGCTCGGCCATGACCACAAGCTGCCGCAGGACATCCTGACCGAGGCTCGGCTG
CAACTGACGCGCTATCCCACGATCAAACTGGTGAGTGACCGGGCCGAGAGCGTCTCCGGC
GCCATCGACGATTTCTCTGTCCTCACCAGTGATGGCGAAAGCCTCAGGGCGCGCCGCCTG
ATACTGAGCTATGGCGTTGCCGACCAGATTCCCGCTGTTCCGGGCTTTGCCGAAGGCTGG
GGTTCGAGCATCGTGCCTTGTCCCTATTGCGACGGCTTTGAAGTCGCCGGCCAGCATTGG
GGCCTCGTCTGGTCCGGCCCAATGTCGCACAACTACGTCAGGCTGTACCACGACTGGACC
GACACGCTGACGGTCTTTGCCGATGGTCATGACATTCCAGCCGATATCCGGGTGGATCTG
GCGCACCGCTGCATTCCCGTCATCGATGGACGGATCACCGAAATCGACTATGACGCGAGC
CATAACGCCACCATCAGGCTCGATGTCGCCCCCCCTGTCGCGGTCGACATCCTGTTCGCG
CATCCGCGCAACAAGCCGTCTGCACGCCTGCACGAATCGCTGGGCCTCGCCACGGTCGAT
ACGCCCCAGGGCATTGCCCTCAAGGTCGACGAGCACCGTGAAACCAGTATGCCCGGCATT
TACGCCGCGGGCGACCTCGCCAACCCCTCCATGCATTCGGTCACCACGGCGGCATGGCAA
GGCACCATGGCGGGGATCTTCGCCCAGCAGTCGATGCTGGTTTGAGAGTACCGATTACCT
TCTCCGGTTGCCTCAGGCTTCTGAAGCCTGCTAGCCGCATCGATCATCCCAGTTTCGATT
TCACAATAGACGGGAGTACTACCATGGAAGTTTTAAAGAAATTTAAGCCGCTAGACGATG
AATTCCCGCTTGAGCGCCAACTTGGCATCTCGGCCGCACCAATCGTACTCATCAATATAT
TCACGGTCGGTTCCGCCGACGAAGCGGGCTTTCTGGATGCCTTTACGGCGGCTGCCGGAA
TCCTGACGAAACAGCCGGGCTACATCTCCACCCAAATGCACCGAGCGATCGGCGATAGCC
CGATCTTCCTGAACTATGTGGAGTGGGAGTCCACCGAGACGCTCCGCGATGCCTTCGCCC
GTCCCGAGTTCATGGCGAAGGTTTCGGCCTATCCGCCATCCGTTTCAGCCACGCCGCACC
TGTTTCAGAAGGTTGCCGTCCCCGGCTTTTGCACGGCCTGACTCCAGATACGCACCGTAT
ATCCCTTCGTTGCATGAAACGGAACCTCTATTCCGGCTTCTTTCTAGCGATTTGGGAATC
TCATCTGTAAAGAGGCCTTGGAAAGGGCCTTGCTTGAATCGGGCACCGGCTTCTTTGAGG
CTGTGTCGATCGCGCGTCGCAGGTAACAGGCCGCCCGCGCTTCAGCCGCGGTCCTGGCGA
GCGGGTGGTGATGTTTGAGAGCGGCGCGGCGTGGATCGTCATGGCTCGCAATCCGGCAAG
CTGACAGGGATTAACAGGGGCGACACTCCGGTTCGGTGGAGCGGGGGCGTCTTTGGCCGG
TCAGATTGATGTCCCTTCTGGTTTGAAAGCCGCCATTAGCGATTTGATAGCGGGGACAGC
GTTTGCACGACACTCGAAAACGTTGGTGCACGTGCGTAGCGTACGTAAAATCCTTTTCTT
AAGGGCACCCCGACATGGCGGCTGGTGATGGAAGTTCGGGCGGCACTGGCATTACAAACG
GCTTAGCGTGCTTTATTTTCCGTTTTCTGAGACGACTCTTACAAGCCTGTCTCATCGTCA
CTCCCAACTTTAGCTATACGAAACTGTTCTGTTTTTTGATAATCACAGGTTGATTTTATG
TTTTTTAAGTTCAATTATCTTGCTATTCGTAGCGCCGGTTTTTCAACAAGAAACCAGGAT
AATGCGGCGATAGCTATTGAGATAATTAAGCTATATATAAAGTCAGATATCATTCCAGTA
TGAAATACATTTATTATTATTTGTTGGATGGGGAAGGCGTATATGTATATTCCATAAGAA
AAATCGAATCGCCTTTTTATTATGTTGTCTTTAAAGCTAAAGGATGTGATTAAGACTAAC
ATACCCCACCCTAATGGCAGTAGTGGGTAAAGGATCTTTCCGGCTGTTGATATTGTTATA
AATAATATCGAGATTAGGGTTAAAATTAATTTTATTTTTCTATCTTGTTTCCAGTGCTCT
TTAGTCAGGAATAATACTACTCCTATAGAAAAGGCTATGGATAAAAATGTTGCGTTGACG
ATGTAGTATGTATTGATGTTGGAAATAATGCAAGCTGACTGTATGAGTATTGATCCTAAA
AGGAATATCATCGCTCCTTTTATTTTTCTTTTGAATATTCCGAGGAAAACTAAAGTCAAG
GCATAATCAAAAACTTCGAAAAACAATGTCCATAAACTTCCGTTTATAGAGTTTTTATAT
ATATAGTCACTGGTGAAGTAATTCAAGTAGCTCTCTGGGTATGAGACGCCTTTAAGGAGA
AGAAAGTGGAAGTAAGGGTATATAGGTTTTGTTGATGATATCCAGTCGATAAAGTCATCC
CTTCCGAATATTCCACAGCATATATATATCGTAAATATTAAACATATTGATAATCCTGGA
AATATTCTTAGTGTTCTTTTTTTTAAGTATTCGGAGTTTGATTTTGCATTGGTGTAGCTT
TGAGCTATAAGATAGCCAGATATAGAAAAGAAGGTGAGAACAGCGAATCCTCCAATGCTC
AGGTTGTTAAAAGAAGGTTCGTTTACCCCATGCAGGACATAGTTATGGCTAAATATAACT
AATATCGCTGCGGTGTGTCTGACTATGTCAAAGATATTGCTATCGGTTTCTTTCAATTTA
CATCCCTCCTTTTATTGAGTGTTGAGAGTCATGTTTTATATATACCCAAAATAATTCGAG
TTACAGGAAGGTGGCAACCGAGCGGAGCCCCGTGAGCTTACATCAGTAAGTGACCTGGGG
GAGTGAGGTAGCCAACGCACCTGCAGCTTGAACTATGACGGGTATACGCTGCTTTTAGAT
GCTTTCATCATAATTACTCTTTGCTAAAGTCAATATCAGACAACTACCCAATATTAGAAA
ACTCCCCAATATCAGCAGAACGACAATTGGCTAACATCCCTGAATATCGGGGCGTGTGGT
TTTTTCAGATGGATGTAGC
>NODE_54_length_4388_cov_2.025346
GCCCATCATGAAACCGGCCATCAACGGCATCCAGAAACTGCCGCTCTGTTGAGGCGCGGC
GGCGCTGGCCGTGGTGCTGGTTGTCGAGCTTTGCGTACACTGACTTTCGCCGAATGCCGC
CACGCACTCTTCACGGGTGGCGTATTTGGGCGCGGTTCTTTCCGCTTCTTTCCGGGCGTT
GTTATAGGTGGTGGTGCACTGGTCCTTCATGGCCGGATTGGCACGGGAGCAGTCGTCCGC
GTTTTGGTAGAGCGATACGGTTTCGTCGGTTTTCTCGCAACCGGCGAGAATAAAGACGGC
GCCGACAGCCAGCGCGATCGGCGCGATACGGTAATCCCAGCGCTTGCGAAAACGCGCGTG
GTTGATGTTTGACGTTCTTTTCATTGTTGTTGATCCCAGAACAAAGTTGAACCCAGAGCA
AAAGGGCATCGTGCCCATCATTTACATGTAGTAAAACGGTTTAAGAATAGGAGAAGGGTG
AACAGCTTGTAAAGCGCCGGTGTACAAGGCATAGCCTGTCTGGATGCGGCGGACGAAAAG
AACAGGGGAGCCCGACGGGCTCCCCTGCGAAGCATCAGGGCTTAGCCTTGGCGGCGGTTT
TTGCTGCCGCCGGCGTGGTTGCCGGTGCTGGCGTATCGTCGCCGATAGCGGCGGAGGTAG
ACACCGGTTTGCCCAGCATGGCGTTCAGGGTACGCAGGTCGTCTTCATTGAGCGTACCGA
GCGCCTGCTTGAGGTTCAGCTGGTTGATCAGGTAGTCGTAGCGCGCGCCGGACAACTGCT
GCTTGGCGTTGTACAGCGTGGTGGTGGCGTCGAGCACATCAACGATGGTGCGGGTGCCCA
CCTGATAGCCGGCTTCCATCGCGTCCAACGAGCTCTGCGCCGAGATCACCGCCTGTTTGT
AAGCGTTAACGCTGCTGATGGAGGCAGAGATGTTGTTATGCGCAGAACGCAACGTCTGGA
TCACCGAGCGGTGTGCGCTTTCCATGCTTTCGCTGGACGCCACAAAGCTGTGCTGCGCCT
GTTTCACTCTGGATGAGGTGCCGCCGCCGCTGTAGATCGGCAGAGAGAAGCTCAGCCCAA
CCTGATTCTGGCCCACATAGGTGTTGTTGAAACTGTCGCCTACCGCGCGGGAGCCGGAGT
AGTCGGTATTGGTGACGCCGGTGGAGGCGGTCAGATTAAGCGTCGGCAGATGGCCGCTTT
CCGCAGAGCGAATCTGCTCGCGCGCCAGATCCTGGCTCAGGCGTGCCGACAACAGGCTGA
GGTTGCGGTTTTCCGCTTCTTTCAGCAGGCCGTTCACCGCGTCGGGTTTCTGCGGGCTAA
AGCGATCGATATTCAGCCCTGCCAGTTGCGGATAGAACTGGCCAGTCACCTGACGCAGGG
TTTCCATCGCGTTGTCCAGATTGTTGCGCGCGGTCACTTCGCTCGCCAGCACGCTGTCAT
ATTGCGCGCGGGCATTCTGCACATCGGTGATGGCGACCAGGCCGACGTTGAAACGTTGGG
TGGTCTGGTCCAGTTCGCGGTAAATCGACTGTTTCTGGGCGCTGACGTAAGACAACGAAT
CAATGGCGCGCAATACGCTGAAATAGGCGGTTGCGGTGTTGAGCAGCAGCGTCTGCTGGG
ACGTCTGGTAGCTGACGTCCTGAATGCCGGCCTGTTTTTCCTGCAGCGTCAGTGCGCGCC
ACAGCGACATGTTGAAGATCGACTGGGTCAACTGCAGCGAGGCGCTGGTCGCATTGCTGT
TAATGTCTCGGCGGTCGCGGTATCCGCTGTTGTAGGTGTAATCCGCGCCTAAACCCAACT
GCGGCAGCAAGGACGAGCGGGCTTCATTAATTTTCTCAAAAGCCGCGTCTCGGTTGGCGG
CAGCGCTGCGTAAATCCGGATTGGTCGTTTTAGCCTGCTGGTAAACCTGTAACAAGTCTT
CGGCCTGGCTTACGGCGCTAAAGCCGCCCAGACCCAGGCTGATGAGAAGTGGGAGCAGTT
TCTTCATTTGCATTCCTTGTTGTGCAGCAAAGTTTCTTGGTTGCGCCATCTGGAGACGAT
ATACCTGTCGATTCTATCAGAATCGACCAATCGAATTAGGTGGCTGAATGTGCCATCTTT
TCCTTGCGGTTATCCCAAAAGCCTATTTTACTTAGCGGCTTGTGGCTGGGCACAATGCCC
GGCAGCATGCCAGAGGCTGCCCCGGCAGGATCGCCGTTTCCGGGTGTCGCAAAGACATTG
CGTTAATACCGGGAACGCCTCATTCTTGCTGGTAGACTTTCCGCACCTGATTATCCGTAT
CGGGCTGGCACGATTGCATGACGAATATTGCACAAAACGGTGAGCGCCTGTCAACGTTTT
CGCCACACAAAAATGGCTTGCCTGCCGTGTTGTTCACAGGAGTTGAGTTTATGGCGTCCT
CAGATACGCATCCCGGTACTTTTACCAAAGATGATGTAGAAATTATTGCACGTGAAACGC
TCTACAAGGGTTTTTTTTCACTGCAGCGCTATCGTTTTCGCCACCGTCTGTTCAACGGCG
GTATGAGCGGCGAAGTCAGCCGGGAAATTCTGGAGCGCGGCCATGCCGTGGTGTTGTTGC
CCTATGACCCGGTGCGCGATGAAGTTGTGCTGATCGAACAAATTCGGATCGCCGCCTACG
ATACCAGCACGTCGCCGTGGTTGTTCGAACTGGTGGCCGGTATGATCGAGCCGGGCGAAA
GTCTGGAAGAGGTGGCCCGCCGCGAAGCGCAGGAAGAAGCCGGGCTGGTGGTGAAGCGCT
GCCGTCCGGCGCTCAGTTACCTGGCCAGCCCCGGCGGCACCAGCGAACGGCTGGCTATCT
GGGTCGGCGAGGTAGACGCCGGCGCCGCCAGCGGCATTCACGGGCTGGCGGAGGAAAACG
AGGCTATCCGCGTGCACGTGGTCAGCCGCGCACAAAGCTACCAGTGGGTGGAGCAGGGGA
TTATTGACAACGCCGCCTCTGTCTTTCCCTTGCAATGGTTGGCATTGCACCATGAGACAT
TAAAAAAAGACTGGGTGGGCGGATAATGAAGCGCTATATCCCGGATTTCCCGGAAATGAT
GCGGCTAAGCGAAATCAACTTCGCGCAGTTACGCCGCTTGCTTCCCCGTAATGAAGAGGT
GGGCGCGGCGGTAGTTTATCAGGTTCATAATGCCAGCTACCGTTTAACGATTCTTGAGTC
TACGCGGTATACCGCGCTGGTGGAAATCCAGCAGATTGCGCCGTCGGTCAGTTACTGGAG
CCTGCCGACGCTGGTGGTGCGGCTGTATTACGATGCGATGGTTGCGGAAGTGTGTTCCAG
TCAGCAGATCTTCCGCTTTAAGGCACGTTATGATTATCCGAACAAGAAGTTACATCAACG
TGACGAAAAACATCAGATTAATCAGTTTCTTGCCGATTGGCTAAGATATTGCCTGGCGTG
TGGTTCAATGTCGGTTCCTGTTTGTTAGATATACCCGTCATACTTCAGGTTGCAGGTGCG
TTGGCCGCGTTTCCCGGCTCATTTCCGGGGCTCGCCCCTTGGGGGCGGCGTGCCGCAGCG
TTAAAATCGGCGACGTAGATTTGTTATTCACCCCGGTTGTCGCCTTGCTGCAACTCGAAT
TATTGAGGGTATAGATCGATTTGTTAGGCAGATTGCAAAGACCCAAGGACACTATTTGGA
AAGCCTGTTGACACTTCCTGTGGCGCGTGGGGCCAGAATCAGGATTTTACAAATAACAGA
TACCCACCTTTTTGCCGGCGAGCGGGGAACGCTGCTCGGCGTTGATACTTACCGCAGTTA
TCAGGCGGTGCTGGACGCCATCGCCGCCCAGCAATGCGACTTCGATTTGATTACCGCCAC
AGGGGATTTGGCGCAGGACCATACGCAGGAAGCTTACACGCGTTTCGCCGATGGTATCCG
CCGCTTTAATGCGCCTTGTGTCTGGTTGCCCGGCAACCACGACTTTCAGCCCGCCATGGT
GGATGTACTGGCCCGGTCGGGGATCGCGCCTTCCAAACACGTGTTGCTGGGCGAACATTG
GCAGGTGATTCTGCTGGACAGCCAGGTATTCGGCGTGCCGCACGGCGAGCTGAGCGAGTA
TCAGCTGGAGTGGCTGGAGCGCAACCTGCAAAGCCAGTCGGAACGCCATACGCTGTTGAT
GCTGCACCATCATCCGTTACCGTCAGGCTGTACCTGGTTGGATCAGCACAGCTTGCGCAA
TGCCCACAGTCTGGACGCGCTGCTGGTCCGGTTCCCGCGCGTGCGCACCGTGCTGTGCGG
CCATATCCATCAGGAAATGGATCTGGACTGGAACGGTCGCCGCCTGCTGGCGACGCCATC
GACCTGCGTGCAATTCAAGCCGCACTGCACCAGCTTCACCATTGATAATGTCGAGCCCGG
TTGGAGCT
>NODE_55_length_4384_cov_2.066244
ATGTGTGTGTTGTAGCTATATAAAGATATAGTAAGGAGTGCACTGTGATTGGAGGAGTTG
TATTAAAGAGGGCTCGGCATAGGAGAGGCGCAGGAGTCTCGTGGGCTCGGAGAGGTGTAG
AAGAGACAGGGTGAGCATGGCGAGAAAATTGTGTTTGTCCTGTACCCTGTCCAGCCAGAT
ACGGATCAGCATACGGTCATACAAGGCTTCCAGACTGCTGTTGGCTTCCGGCAGTTCGTT
AGACGCGGTGCCCAGTAGCCGCATCGGGATCGGTTCTTCACTGTTACCGTTGCGAAAACG
TCGCTCGTTGATGGCGGTCAGCAGGGTGTTGAGGATGGCGGTGCCGGCTTTCCAGATTTC
ATCCAGAAAGACAATTTCTGCTTCCGGCAGGTAGCCGGTCGTCAGGCGCTGATAACGCCC
TTCGTCTTTCAGAGCCTGGATGGATAGCGGGCCGAAAACCTCTTCCGGCGTTGAAAAACG
CGTCATCAGGTATTCAAAGGCGCGTGCATGTCGGAAGGCGTATTTCAGGCGGCGGGCAAT
CAGGCTTTTGGCAATCCCCGGCGGCCCCAGCAGGAAGACGCTTTCACCGCTGAGCGCCGC
CAGCAGGCAAAGTCGGATGGCGTGTTGCCGTTCATAAAGACCGTGTTCGAGAGCATGGCT
CAGGCGAGAGATACGGTCGGCCAGCGCTGTGGGTTTTATCATGATAGATCCGTCATTGCT
GTGAATCGCCGTCGGGAAGATTACGTTTTCTTCATTAGCCATACATTAATTATTGTCACC
ATTACCGGTGTTAATCAACCAAGGCGCCTGTCCTGAATCAGAACGAAGGTAATATTAAAA
ATGGGTTTTTAACGTGATTTGTGCATACTGTGCGTTTTCGGGCTACTCCAACCAGAATAA
GGCCCGATTTGTTAATGAATTGATAACAGAAGACAGGGTTTATGAATTCAGAACATAAAC
GTTCACTTCCGGCGATCACGCTGGCTGCCATCGGGGTGGTGTATGGCGACATTGGCACCA
GCCCGCTTTATACGCTCAGGGAGTGCCTTTCCGGACAGTTTGGTTTTGGGGTTGAACCCG
ATTCCGTCTTTGGCTTTCTCTCCCTGATATTCTGGCTGCTGGTGCTGGTGGTATCCCTTA
AGTATCTGAGCTATGTCATGCGCGCCGATAACGCCGGCGAAGGCGGCATCCTGACGCTGA
TGTCGCTGGCCGGGCGCAACACGTCCGATAAACTGACCGCTATGGTCGTGATCATGGGAT
TGATTGGCGGCAGCTTTTTCTATGGCGAGGTGGTGATCACCCCGGCTATCTCGGTGATGT
CGGCGATTGAAGGGCTGGATATCGTCGCGCCGTCGCTGGATACCTACATTGTCCCGATCT
CGATTGTGGTGCTGACGCTGCTGTTCATGATTCAGAAACACGGCACCGGCCGAGTGGGTA
GCCTGTTTGCGCCGATCATGATGTTGTGGTTTCTGTCGCTCGGGGTGCTGGGCGCGCGCA
GTATCATCGCCAATCCGGAAGTGTTGCAGGCGCTGAATCCCAAATGGGCCATCAACTTCT
TTATTCAGTACAAAGCGGTGTCCTTCTTTGCGCTAGGGGCGGTAGTGCTGGCGATCACCG
GGGTGGAAGCGCTGTACGCCGACATGGGGCACTTTGGCAAGCTGCCCATTCGCATCGCCT
GGTTTTCCGCGGTGTTGCCGTCGCTGGTGCTCAACTACTTTGGTCAGGGGGCGTTGTTGC
TGAAAAATCCCGAGGCCATCAAAAACCCGTTCTTCCTCCTGGCGCCGGACTGGGCGCTGA
TTCCGCTGCTGGTGCTGGCGACGCTGGCGACCATCATCGCGTCTCAGGCGGTGATTTCCG
GGGTGTTTTCGCTAACCCGACAGGCGGTGCGCCTGGGGTATCTGCCGCCGATGCGCATCG
TGCATACTTCGGATATGGAATCCGGGCAGATTTATATTCCGTTTATCAACTGGCTACTGT
ACGTGGCGGTGGTAATCGTTATTGTCAGCTTTGAACATTCCAGCAATCTGGCTGCCGCCT
ACGGTATTGCGGTGACCGGCACCATGGTGCTGACTAGCATTCTGTCCTGTACGGTGGCGG
TGAAAAACTGGCACTGGTATCGCTACCTGGTCTGGTTGCTACTGGTGGCGCTGCTGGCTA
TCGACCTGCCGATGTTCCTGGCCAACGTGGTGAAGATTATTTCCGGCGGCTGGTTGCCGC
TGGCGCTGGGGATGGTGATGTTTACCATCATGACCACCTGGAAAAGCGAACGCTTTCGGC
TGCTGCGCCGTATCCATGAGCATGGCAATTCGCTGGACGCGATGATTGCTTCGCTGGAGA
AGAGCCCGCCGGTGCGGGTGACCGGTACCGCGGTCTATCTTTCACGCGCCACGCACGTGA
TTCCGTTTGCGTTGCTGCACAATCTCAAGCACAACAAGGTATTGCATGAGCGCGTGGTGC
TGCTGACCATGAGAACGGAAGACGCGCCTTATGTGCATAACGCCCGGCGTGTTTCGGTGG
AACAGCTTTCTCCGACCTTCTGGCGCGTTGTCGCCAGTTATGGCTGGCGTGAAACCCCCA
ATGTGGAAGAGGTTTTCCACCGTTGCTGGCAGGATGGCTTGACCTGTCAGATGATGGAGA
CCACGTTCTTCCTGTCGAACGAATCGCTGATGATGGGCAATCGACCCTGGTATCTGCGTG
TTCGCGGCAAACTGTTCATGATGCTGAGCCGCAATGCGCTGCGTGCGGCGGACCAGTTCG
AAATCCCACCGAACCGGCTGATCGAACTCGGGATTCAGGTAGAAATCTAACGCCTGACTT
CTCGCCAGGTTACGCGGGTGAGATTCTGTAAGCACTCACCCGCTTTGCCGCTCATTACCG
AGGTATCCTCGCTTTCATACGTCTTTGCTGTCCTTTCACAGAGTGGAGCTGAAAGGCGAA
CGGGACAAAGACCTTCGTTCGGTTCAACGGATGTGAAACAGATACGGAAAATCCGGCAAT
AACCCTGTCTTGTCAGGCGCGTTGCGGCCCCCCTATTGCTTCCGGAAAGGCATTTTTTAT
TGGTTTTAATAACTTAAAATCTCCCTTTTATTACGCCAACGAAACGTTTCGATAACGATC
ACATTTTCATAAGATAATCGTTGCCTTCTCCGGTTCTTTTTCTACACTTGTCATACGAGC
GAAACGTTTCGCTATCAGGGTAAATAGAAATGAAAAAAGGTGCGTTACTTAATTCCGATA
TTTCATCGGTGATTTCCCGGCTGGGACATACCGACCAGATTGTCATTGCGGATGCCGGTT
TGCCGATTCCGGAGACCACAACCCGTATCGATTTGGCCTTGACCCATAATGTGCCCGGCT
TTTTGCAGGTGCTGAATGTGGTGACGGCGGAAATGCAGGTTGAAGCCGCGATTCTGGCGC
AGGAAATCATCGAGAAGAATACGCAACTCCATGACGCATTATTGAAACAGTTAGCACAAC
TTGAACAACACCAGGGAAATACTATTTCGCTGCATTACGTCAGCCATGAGGATTTCAAAA
AGCAAAGTGGCCAAAGCCGGGCCATTATTCGCAGCGGGGAATGTTCTCCCTATGCGAATG
TGATCCTTTGTGCCGGCGTCACCTTCTGAGGTACTGATGCAACCTTTACTGCAATTGCAA
GGCATCACCAAAACCTTTCCCGGCGTTAAGGCGCTGTCCGGCGCGGCATTGAATGTCTAT
CCGGGGAAGGTGATGGCGCTGGTGGGCGAAAACGGCGCCGGCAAATCCACCATGATGAAG
GTACTGACGGGGATTTATCGCAAAGATGCCGGCAGTATCCATTTTCTGGGTAAGGACGTG
GATTTCAGCGGCCCAAAAGCCTCTCAGGAAGCAGGAATCGGCATTATCCATCAGGAACTG
AACCTGATTCCTCAACTGACCATTGCGGAAAATATTTTCCTTGGCCGCGAATTTACCAAC
CGTCTGGGGCGCATCGACTGGAAACGGATGTACACCGAGGCGGACAAACTGCTCAAGCGG
TTGAATCTGCGTTATGACAGCCGCCGTCTGGTAGGCGAATTGTCGATTGGCGACCAGCAG
ATGGTCGAAATCGCCAAGGTGCTCAGCTTTGAATCCCGGGTCATCATCATGGATGAACCT
ACTGATGCGTTGACCGATACCGAAACCGCGTCGCTGTTCAGCGTGATTAAAGAACTGCAG
TCTCAGGGTTGCGGTATCGTTTATATCACCCTGTCTCTTATATCCATCTGACGCTGCCGA
CTGTACACCTTTCGTACATTTCGTTACGCCTCGTACCATCCAAAAGACACCAGTTTCTGA
CCATGAGCGCTCTCATAACCTCACTACCTCAACACTAGTATCAAATCACCCGTTACCACA
CTAA
>NODE_56_length_4380_cov_2.353633
AAAGGGACAGCTTATGCAGGTTGCCCTTGCCTGGTTACTGCAACGCTCACCGAATATTCT
GCTGATCCCGGGGACGTCATCGGTTACACATCTTAAAGAAAATCTTGAGGTATCCTCGCT
GACCCTTCCCGAAGATGCTATTGCAGAGCTTAATAATATTGGGGCATTACCTCAGGAACA
CTCTTAATTATCATGGTGTAAATGAGTTTAAATATTTGGTACTTATCATAATCATTTCTT
AATGGTTTTTACTTAAAAAACAAAAGGCATATTTTATTACATCCATTGCAGGGTGCGGGA
ATATGTTTTTCATCGATAATTAACTTAAGGCATCAAAATATTTAAAAAGATATTTGATGT
CAAATATATAGTGGTGAGGTTAAAAAATGAAAGCTGTTTTGCTGAATGGTAGCGGTGAGC
CGAAGAATGTTCTGAGCCTGAATGAAATAAATGATCTGACTGCTCCGAAATACGGAGAGG
CAATCGTACGGATTAATAAACGCATTATACATCCAGCAGATTATCAAACCATCCGTGGAT
TTCTTCCGGCCGAGGTATTCACTCATGCCGGGGTGCCGGGTATTGATGGCGTTGGTATTG
TTGAGGCCATTAATTCAGATGATGAGCATTCAGCGGCTATTCGCGTAGGAACCAGGGTTA
TTATTTATCACACGAGAGGTACATGGGCTGAACGCGTATTGGTCCCTGTCTCCTCATTGA
TGCCGGTACCTGACGACATCGATGATTCGGTTGCATGCCAGCTTGCTACCAATGGTATTA
CTGGGTTGATGCTCCTGAATGCCGCAGAACAATCCGCCAATGAATCAACAGAGAAAGCAA
CGCTGCTAGTGACTGCTGCAGGCTCCGGTGTAGCCCAGAATATTATCGCGCTTGCCATTG
CCAGGGGGCACCGGGTTATAGGTCTGGTCCGTCGTCATATGGATGCGACAGTATTAAATG
AGCGATTCCAGAATGCGGATATTATTGGTACCGATCATGACGACTGGCAAAATACGGTAA
AAAGACTCTCTACTAACCCCCCTGAGGTCGCTATTGATCCTATTGGTGGCAGTATGGCTT
CCGCCTTGCTTGGCCTGCTGCCGCCAGGTGGAACGCTCATTACGTATGGCGCACTGGACC
CACAGCCGGTACAGATTTATACCGGTTTCCTTACCTCGCTCGAGCTGACCATTAGAGGCT
GTTCCGCTATAGGATGGGCTACACGCACATCAGCAGAGCAGCGCGCCGCTGATTTCAATA
CACTCTTCGATCTTGTGAGGAGAACTCCTCAGATATTTGAGAATACGAATGAATACCCAT
TAGCAATGGTGGTTGATGCTATTGCAGCTGCAGAGTCAAGTCCGCGGCGGGGAGCTACTA
TATTAGTGGCTGATAATTGAATAAGTCAGTAATGCTTATATCAAGTAATTTGTGATAATG
GCGGGGGTTATGTTTAAACTGACAATACCCTCGCACTTTAAGTGGCGATTGGGTTAATCA
ATGACAAAGCACTCTGGATCAATATCTTGGTTTCATAAAATCACAAGGCTAGTAAGTTTG
TTCTATTCTGTGGGTACACCTAAGGTAGATGCCAGGTGTTAAATGTTATATTTTCAGGAG
GCATGTATGAAATTTCATGATGATATAGTGATGGATCTAAAGAAATGGATTGCAAGTAAC
CTCTCTGAGAAAATAGTTATTGACGTTATAAGTGAACGTTCTGGGTATTCTAAATGGTAT
GTGCAGCGGTTATTCAGAAAGGTAACAGGTATTACTTTAGCCACGTATGTCAGACAACAG
CGATTGTCTAAAGCTTCCTGTGAATTAATAAATACAAACCATACTATTGCATATATTGCA
TTGCAGAATGGCTTCGCGGATCAACAAACATTTCACCGTGTTTTCGCCCGGTATTACAAG
CAAGCGCCATCCAAATGGCGTAAGAATCAGTCTGCTGGTCGCGGATAATGATTTCTGGAA
CTTCATTGCACTCTTAATTCACTGAAGATGATTCTTTCACAATTTTCCATGAACAGTTAT
GTGAATGAGAAAATCCTGCCAGACGGACTTTATTGATAAAGAATTACATCAATATGTCAG
CACTTGTTATCTTCACATTGATCTTCCCCGGCAATAGTGGACACACGACTAAGTGAGTAA
ACTCTCAAGCAAGAGGGGACTCACATGACAAAGCCCGCATCAATCAATAAGAAGCCCCGT
GAATAGCTCTCGCCGGAATTCCGTGATGAAGCTCTGAAACTGGCAGAGCGTATCGGTGTG
GCCGCCGCCCGTCAGCTCAGCTTTCAGGAATCGCAACCCTATGCCTGGCGCAGCAAAAAG
CAACAGCAAACAGCGTCCTCAGAACGCGAAAATGAACTCGCTGCTGAACCGGCTGAGGAA
CTGACCGTCCTCCCAAAGGCCGCGACATACTTTGTTAAGCGCCTGAAATGGAGTATGTCT
TTATCGAAAAACACCGGGCAGAGTTCAGTATCAACGCCATGTGTCATGTGCTTCAGCTTG
TCTGCAGCGGCTGGTAGGTCTTGCAAAACAGCGCTATGGAGCGCCGCGACTGACGCATGA
ACTCCATGAGCAAGCATTGCCATATACTATCAAAATGTTTGCTGACAGCCTGCGCCGTCA
GGGACTGCGGGCCAAAGCGGCACGGAAGTTTAGTCCGGTCAGCTACCGTGAGCACGGCAT
GCCGGTGTCAGAGAATCTGCTGAAGCAGGATTTTGCGCTAGCGACCCAAATCAAAAGGTA
GATACCGTCAGGTACAGGCCTTGCGAGTCAGTGAGCTTGTAAGATTTTGCGAGAGGTTTC
GCGGATCGGACTTTGCTGTCAGTTAACATATGAGGGTCACTCCCGTTCATCGAACTGAAT
GACCCGCAATCTGACCCACAAATTCCCCGATACGAAGGGATAAATCAAAACGCATCGGAA
AAGATTTTCACGCCAACTTATTGAATCGTAACAACATGGGGATTGATAAGGAGGCATAAA
AAATGAAAGGTGGTGCCCGGACTCGGAATCGAACCAAGGACACGGGGATTTTCAATCCCC
TGCTCTACCGACTGAGCTATCCGGGCAACGGGGCGCATTAAACCGGATTCAGGCGGCTTC
GTCAACGTGAATTCACCCACTTTTTGGCGGTTTGGCTGCTTTTTCGGCGTTTATGCGGTT
TTTGCGTAAATAAGCAACAGCGTATGGCTGATAGCCTGCCGGACGTGGTTTGCGGGTGTG
AAAGCGTTACGCCAGCGCACCGTGTTTCCGGCACATTGCTACGCGCAGGACGTCTTCCGC
CAGCCGTTTCGCCACGGTCACGTCGGACAACTGGCGTTTTACCAGCAACTTGCTCAGACA
GCCTTCCAGAATTAGCTCCAGCTGTAATGCCACCATGTCCGTGTCGTCGGTTTCCAGTTC
TTCCAGCAACGCTTTGGTGTATTGATACGACGCTTGTTTCTGTTGTTCCGCAATCTGGTG
AATAGGGTGGAGCGGGTCTGGAAACGCGCTGCAGGCGGCGATGAACAGGCAGCCCGGAAA
ACGATGCTGGCTGACGGCGTCCTGTAACCGCTGGTAGCGCACCAGTAGTTTCTGCTCCGG
CCCGGACTGGTCATCCAACTGCACCTGCTTACGCCAGGTATTCACCTGCTGGCTGTGGTA
ACGCAGGCTGTCGTACAGCAGGGCTTCACGGTCGGGCCAAAAGGGTTGCAGTTCAGCCGG
AGAAACGCCCAACTGGTCTGCCAGCATCTCCAGCGTTGTGTCGGCGAATCCGCGCCGTTC
CAGCAAGGCCAGCGCCTGCTCCAGTACTTCTTCCCGTTGCATCATGCTCCTCCTGCGTAT
CAACCATCACTAACCAGTGTGGTTTATCTGCGTCATCTTTCAAGTTTATGACCGCCTGCC
GCGATAGGGGCGATGTTAGCGCGCCAGTGTCTGCACATGCGCGGCAAAGGCGGCGGCGTC
CATGAAACCGGTCACCCGCGAGCCCGGAATTTCCCGGCCGCTGGCGTCGAAAAACAGTAT
CGTTGGCAGCCCCAGCACCTGTAGGTGCTGCAATAGCGCCCGCTGCGTCTCGTTGTTGGC
GGTGACATCCGCCTGCAGCCGCTGCATGGCGGACAGCGACTGCTGCACTGTCGCATCGCG
GAAGGTGTATTTTTCGAACTCTTTGCAGGCCACGCACCAGTCGGCGTACAGGTCGAGCAT
GGTAATGCGGTTGTTGCTGCGACTCAGCGCTGTAGTCAGTTCATCCAGCGTGTTGGTCGG
CGTGAGGTGCAACTGGCTGCCGCTGGTCGGTTCCGCCTGTACCGGCGCGAACACCCACTC
CTGTAGCGGTCGAGCCTCCAGCAACGCGCCCCGAAACAGCAGAATCTGAACGACTCGCAT
>NODE_57_length_4372_cov_2.320141
GGAGAAGTGGTGTTTGTGCGCGGGGCGTCGCCGGGGGGCGGTGCCTCGCTGTCTGGGGGG
GGGCGCCGGCCGCATCCCGGGGAGGGTTTGCCGGGGGCGGGGGGGGTGGGCGCCGGTCCG
GCCAGGATTTTTGGCGCGTTGACGCCGGTGCCGGATACCGTGTCCGATTACGCTTGCGCC
GGTTGGCTGCGCGGTCACAAGACCTAAGTGGTGAAATTCCTGTCCAGCGACCTGGAAGTG
CCTGCCAGCGCCGAAATCGTGTTGGAAGGGTATATCGACGCGGATGAAACGGCGCCGGAA
GGCCCTTATGGCGATCACACCGGTTATTACAATGAAGTCGATCATTTTCCGGTTTTTACC
GTCACCCATGTCACCCAGCGACGCGATGCGATTTACCATTCCACCTATACCGGTCGTCCG
CCTGATGAGCCGGCGGTGCTGGGCGTGGCGCTGAACGAGGTGTTCGTGCCGCTGCTGCAA
AAGCAGTTTCCTGAAATCGTCGACTTTTATCTGCCGCCGGAGGGCTGTTCTTACCGCCTG
GCGGTGGTTACTATGAAGAAACAGTATGCCGGGCATGCCAAACGGGTGATGATGGGCGTC
TGGTCCTTTTTGCGCCAGTTCATGTATACCAAATTCGTTATCGTCTGTGATGATGATATT
AATGCCCGCGACTGGAAAGACGTGATCTGGGCGATCACCACGCGTATGGACCCCGCGCGC
GATACCGTGCTGGTGGAAAATACGCCGATCGACTATCTGGATTTTGCCTCGCCGGTGTCC
GGGCTCGGCTCCAAAATGGGGCTGGATGCCACCAATAAATGGCCGGGCGAGACGCAGCGA
GAATGGGGTCACCCGATTACTAAAGACCCATCGGTTGTCGCTCGTGTGGATGCCATATGG
GACGAGTTAGCCATATTGAATGACAGCGGTAAGCCGCGCTGACGGCGTTTATCCTGTTCT
CCGTTTTGCCTTGACCCTACAGAGGGAACGCATGACAACATTGAGCTGTACAGTAACGTC
GGTGGAAGCCATCACCGATACGGTTTACCGGGTGCGCTTATTGCCATCGGCACCTTTTTC
CTTCCGTGCCGGGCAATATTTGATGGTGGTGATGGACGAGCGCGACAAGCGTCCGTTCTC
CGTGGCCTCCACGCCTATTGAACAAGGGTCTATCGAATTGCATATCGGGGCCTCCGAGAT
GAATCTGTATGCGATGGCGGTGATGGATCGCATTCTGAAAGAAAAGTCGCTGGTGGTGGA
CATTCCCCACGGCGAGGCCTGGCTGCGTGAAGACAGCGATCGGCCGCTGATCCTGATTGC
CGGCGGCACCGGATTCTCCTACGTGCGCTCCATTCTGCTGACAGTGCTGGCAAACCAGCC
GACGCGTCAGGTATCCGTGTACTGGGGCGGACGCGAACTGCGCCACCTGTACGATCTGGG
GGAACTGGAGTCGCTGGCGCAGACGCATCCCAACCTGAACGTGATCCCGGTAGTCGAGCA
GCCGGACGAGCAGTGGCATGGCCGCTCCGGTACGGTACTGAGCGCGGTGCTGCAGGACTT
CGGTTCGCTGGCGCAGCACGATATTTACATCGCGGGCCGCTTCGAGATGGCGAAAATCGC
CCGCGAGCGTTTCTGCAACGAACGTGGCGCACAGCTTGCGCACATGTACAGCGACGCTTT
TTCTTTCATCTGATTCTTTCTGCGTTGTCTGTCACGGCCGGGAGTGATGCCCGGCCGTGC
TGTTTTTCAATTACCTGAGGTGTCTCCCGAGTACCCGAGGTTTTTCAATGTACCCGAGTT
TTTTCACCTGCCCGCAGCGTTTCTACCGATAGAACTCTCCGGCTTGCTTACTGTGCTACG
GATGCCCGATAGGTTATAAAGCCGCCGGACAGATTGCGGACGTGAAAGCCCCGTTGAATC
AGCAGACGGTAGGCCACATGGCCGCGCAGGCCGGACTGACAGCCAACCAGAATTTCTTTG
TCGGCGGGCAGTTCCTGCAAGCGCTGACGCAGCGTATCCAGCGGAATGTGCAGCGCATTC
GGGTATTCGCCATGAAGGTGCAGCTCTTGTGCGCTGCGGATGTCCAGCAAGCACTGGGTC
GCCGGGTCGAGGTTGATGATATCTTCAGGGTGGCAAATAGCCGTATCGCCCTGAAGCACG
TTGTTGGCCAGCATGCCCGCCTGATTCACTACGTCCCGTGCGCTGTTGAACGGCGGCGCA
TAGGTAAGTTCAAGATCTTCCAGATCTCGCACCGTCAATCCTGCCCGTTGAGCGACGGCA
ATCACGTCGATGCGCTTGTCGACCCCGGTTTTTCCCACCGCCTGCGCGCCGAGAATCGTG
CCGGTGTCCGGCGAGAACAGCAGTTTCAGTGAGATGATGCTGGCGCCGGGATAATAGCTG
GCGTGGTCCGCCACATGGACATACACCTTCTGGTAGGGTGTCCCCGCGCGTTGCAGCGCT
TTCTCGTTTATGCCGACGCACCCGACGGTGTGGTCGAATACCTTACAGATGGCGGCACCC
TGAGTGCGGGTGTAATGGCGCTCCCGGTCCAGCATGTTGTCAGCGGCGATGCGCCCCTGA
CGATTGGCCGGGCCGGCCAGCGGGAACAGCGCCGGCGCAGAATTCACCCAGTCCGGGGTT
TCCACCGCATCGCCGACTGCATAGATATGTTCATTCGAGGTTTGCATCCGTTGATTGACC
TGAATACCGCCGCGGGCGCCCAGACGTAGTCCGGCTGCCTGTGCCAGCTGTGTTTCGGGT
TTGACGCCGATCGCCATCAGCAGCATGCCGGTGGTTCGTTGCTGGCCGTCAGCCAGCGTC
AGCGTCAGTTTGTGGCCGTCGCCTGAGATGTGATTACTGTATGGAGCGATAGCGCGTAGT
CCTGCGTTCAGCAGCAATTCAACGCCATGCTGCCGTATTACCTGGTGCAACGGCGCCGCC
ATTTCCGGATCGACCGGCGCCATCACCTGCGACTCGCGCTCCAGCAGCGTTACCGACAGA
CCGCGATTCGCCAGCGCTTCGGCGACTTCCAGCCCGATGAAACCGCCGCCGGCGACCGTG
ACCTGTCGGATATCATGCTGTTGCAGATGGGCCAGAATCCGGTCCATGTCCGTGATGGTG
CGCAGGGTAAACACACCGGGCAAGTCGACGCCCGGCAACGGCGGCACTATCGGGCTGGCG
CCCGGACTTAGCAGCAGTTTGTCGTAGTGTTCGGTGTAGACCCGGTTATCCGCCAGATCG
GCGATTTGCAGGGTACGGGCTACAGGATCGATGCTCAACACCTCGTGCCGCACCCGCACG
TCAATATTGAAGCGGTCGGCGAAGTCCGTCGGGGTCTTCAGCACCAGCGCGGAGCGATCG
GGAATATCGCCGCCGATATGATACGGCAGCCCACAATTGGCGAATGACACGTGAGGGCCG
CGTTCCAGCATGATGATATCTGCCGATTCCGACAGTCTGCGTGCTCTGACGGCGGCCGAC
GCGCCGCCTGCCACGCCGCCGATGATAATGATTCTGGTCATAACAACTCCTCGAAACGTA
AGGGTGGATGAGGTCAGGCTGTGATGTCGTGGTCGGCTTGACTACGATATACAATAATAT
ATTATATAAAAAAATATATTATATTTTGCAAGCAAGAAAAGGTGACTTTATGGAAGCGGC
AGATTCGGAAATCACACAGCAGATGATGCGCGAGGCCGCGCACGGCGCGGCGGACGTACT
GCGGGCGCTGGCGAATGACGACCGGCTGATGCTGATGTGTTTTTTGAGCCAGGGCGAGGC
GTCGGTCGGGCAGTTGGAACAGGCGCTGGGGATTCATCAGCCGACGCTATCGCAGCAGCT
TGCCGTCATGCGGCGGTTAAAACTGGTGGCGACGCGGCGTGAAGGCAAACAGATTTTCTA
CCGTATTGATGACCCGCGCATCCTGACGCTGCTCAATACGTTGTATGCGTTGTACTGTCC
AAAACCGGCCGCTGAAGGAGCCGATCATGACGATTGATATGCAGGCATTTACCCCGTTGA
TGAGTCTGACGGGCGGTGTGGTGATTGGCGTTGCGGTGGTGATGCTGGCGGTGTTCTGCG
GGCGTATCGCCGGCATCAGCGGCATTCTCGGCGGCCTGTTGGGCCGAACATGGCAGGATA
AAGGATGGCGGCTGGCGTTTGTGCTGGGGATGCTCGCCGCGCCCTGGCTCTACCGGTTGG
CGGCACCGCTGCCGGAAAGCGCGATAACCATGCCGATGCCCTGGCTGGTGGTATCGGGCC
TGGTGGTGGGGTTCGGCACCCGATACGGGTCGGGCTGCACCAGCGGACATGGCGTGTGTG
GCTTGTCCCGCTTGTCGCTGCGCTCGCTGGTGGCGACGTTGACCTTCATGGG
>NODE_58_length_4307_cov_1.796411
TGTAAGAGCCACTTGTTCGGACTGAAATTGCGCGGTGGAATCATAGGTACTGGATGTTGG
TGTGTCGCACCGGGAAATGGGTTCCTGCTTCTTCAGCACGGGCGAGTCACAATTAGCCGG
TGCGCCCTCCATCACACGAGAAATCGCCTGCTCCATCATGCGTAAAGGCCCCAGCGGGGT
CACGCTGTTGTCACTATGCAGGGTAATTTTCATGTCTTGCTTTAACGCGGACTGACACCG
GTCAAGCAAAGCGGCGCGTTGTTCACCAAGAATCGTTTGCTGAAATACCCATCCCCAATA
CCCCACATGACCGATTAAAAAGCTGGGGGAAATACCCAGCGCTTTCATATCCTCAAGATT
CTGATCGGAAAGCAGGGAGGCATGTTCCATGCGGTCTCGCCGCTCGTTATACGTGCTCAG
CGTCACCCCCGCCTGCTTGAAAGCCAGCAGGGTACGATCGATAGCCTGCCCGCCATTGGC
ATGGATCATCAACGGCCAATGGTATTGAACCGCTTGACTCACCAGAGAATTAAATGCCGT
CGGGTAATCAAAATTGAATAAGCCGATATTCTGCTCTGATGCTGTTTTTTCATAGTTACT
ATCGCAGCAATAAGGCTGTAGTTGATATCCCGTCAACCCCTGATTCGAACCGTCGGAAAC
CACCTTAATGTACGGCAGGTTAAAACGACTATCACCGGTGTTTGGGAGGTATCGATTATT
GATCTTATTTTTAAAATCATCAGGACTGGTCACGACCAGCGCGCCGCCAATTCTGACGCG
ACAACGGCTGTCACGCGCTTTTAGCTTCAACAATAACGACTGGTTGAGCAGGGACTTACC
ATCCCACGGCTCAATCCCCGCATCAAATAAATAGGTCACGCCCCGCTTACTGGCTTGCAC
AAATATATCGTCAATGGATCGATTCAACTGAAAAGGGAAAGTTAACGGGTTCTGGCTGTT
GGTAATAACAGTAATAACGGGGGCAATATCGTTTATTTCGGCCAGAATACCATCCGGGTT
GATAGTGATCGGTTGGCCTTTATCTTTATAGTATTGCTGCACGACCGTGATTGCATGGTT
GTTAATATAGGCAAGATGCATCGACGCATTCATGATAAAAACCGGCTTATCCGTCCCTAT
TTCCTGATCGAGAATAGTGGCATTGAACGCCTTTTCATCACCAAGGAAAAGGGAGGGATC
GACATTATGACCAACCACCCATCCCCCCATATACGGGCCTTTTTCCATAACAATCTTCAG
CTGTGACGTCACCCATTGCCTGGTGTATTGATCTTCCGGCGTCTGCGCTACCTGAGATCG
CAAATTCTGACCAGTAAATGGGCTAACGTCCGTTGCCAGATCCAGAACCGCAGTAGGGAT
AATGTGCACGTGGGGTTCAATCAAGCCGGGAATGAGGGTCTGGCTGCCAGACAGTACACG
CTCCTGCGTACCGGGTGGCATCTGCGTTTTGACATAATCATATGACCCGGTAGCGACAAT
CACACCGTCCTGAATACCCATCGCCTCGACAGACACGTTCTGACCATCATCCAGCGTCTG
AATGGTTACCCCTGAGGGGCCATTAGCATCCGTAGCAATACGGAAGATACGTGTTTCCGT
ATTTACCTTATTGATATCATTGGTTATGTTGATAGTATTATTCAGGATGAACAATTTCAC
TAATGGGATACAGCAGGAACAGGTAATACTGTCAGAATGGTTGCATGCGTGCGTCATAAA
GTTTCCTTTCAACAATGAATTATTTAGAAAAACCAATATAAAGCTGGTCTACAATGCGGA
ATTCTTCAAGTTGGGAAATCAACTCATGACTTTTATCGAAAATTATTATTGATATTTAAT
GGTTTTTTATAAAGCCACGCTACCGTGAAGCATATTGCGCCTATATCAGGTTTAATGGCT
CAATTACTCTTTTTTATATGTTTCCTTAGTCATGGCGTTTTCAGGAGATTAGCAACGAAT
GTACTAAGGCTAAGAAGCATTTCTGTATCGGGTAAACATGTGAGCCGGGCGGAAAAAGCG
CATCAATGAAAAGCGCGTTTCAGGCAGGAAACTGAGGGGCGAATGGTGATAACGCATTGT
TGTAAAAAATTGTTGTAAAAAAAATAGCACCCGGCTGGGTGCTATCTATGAAACAGGCGT
TATAGCTGATTAATCAGCCATAAATGTTGGCGCGATCGCGTAACTCTTTACCCGGTTTGA
AATGAGGAACGTATTTACCTTCCAGTTCCACTTTCTCACCAGTTTTCGGATTACGACCTA
CACGCGGTGCACGGTAGTGGAGTGAAAAACTGCCAAACCCACGGATTTCGATGCGGTCAC
CGCTGGCCAATGTTGTGGCCATCTGTTCCAGGATCTCTTTTACCGCATCCTCAACCACCT
TGGCTGGGATATGAGATTGCTGTCCAGCAAGTCTTTCGATAAGTTCAGACTTGGTCATGA
TTCCTCCAAGCATGTGGTCAGTTAATACCACGTTAACTTACTACCGTTTGAGGCAGGGCG
GCAAGCATCGCCACCGCCCAACCCACCGTCATTACTCGCCTTTTGCAGCTTTGAAAGCTT
CAGCCATGGCGCTAGAGAAATTGCTTTCTTCCTGTTTGTTATTAACAGAAGCGATAGCAT
CTTTCTCGTCAGCTTCATCCTTGGCACGGACGGACAGGCTGACAACACGGTTTTTGCGAT
CAACACCAGTATATTTGGCTTCGACCTCATCACCCACGCTCAGAACCAGCGTTGCGTCTT
CGATACGGTCACGAGAGGCTTCAGAAGCGCGCAGGTAACCTTCAACACCGTCGGCTAATT
CAACTGTAGCACCTTTGGCGTCAACTGCGGTGACTTTACCTGTAACAATTGCACCTTTCT
TGTTAACAGACAGGTAGTTATTGAACGGGTCTTCGGCCAGTTGTTTCACGCCCAGGGAGA
TACGCTCACGCTCGGCATCAACCTGCAGAACCACAGCAGCGATTTCGTCACCTTTCTTGT
ATTCGCGAACGGCTTCTTCGCCAGCTACGTTCCAGGAGATGTCGGACAGGTGCACCAGAC
CATCGATGCCGCCATCCAGACCGATGAAGATACCGAAGTCAGTGATGGACTTGATCTTGC
CTTCTACGCGGTCACCCTTGTTGTGGGTTTCAGCGAACTGCTGCCACGGGTTGGATTTGC
ACTGTTTCAGGCCCAGGGAGATACGACGACGCTCTTCGTCGATGTCCAGAACCATAACTT
CCACCACGTCGCCCACGTTAACCACTTTGGACGGATGGATGTTTTTGTTGGTCCAGTCCA
TTTCAGATACGTGTACCAGACCTTCAACGCCTTCTTCGATTTCTACGAAGCAGCCGTAAT
CAGTCAGGTTGGTTACGCGGCCAGTCAGCTTGGTGCCTTCCGGATAACGCTTAGCGATAG
CGACCCACGGATCTTCGCCCAGCTGTTTCAGGCCAAGGGAGACACGGGTACGCTCGCGGT
CGAACTTCAGCACTTTAACAGTGATTTCGTCGCCCACATTGACGATTTCGCTCGGATGCT
TAACGCGTTTCCAGGCCATGTCGGTGATGTGCAGCAGGCCGTCAACGCCGCCCAGGTCAA
CGAATGCACCGTAGTCAGTGAGGTTCTTGACGATACCGTTGACTTCCATGCCTTCCTGCA
GGTGTTCCAGCAGTTGATCGCGCTCTGCACTGTTTTCAGATTCGATAACGGCACGACGGG
AAACAACAACGTTATTGCGTTTCTGGTCCAGCTTGATCACTTTGAACTCAAGCTCTTTGC
CTTCCAGATGCAGGGTGTCACGTACCGGACGGACATCAACCAGAGAACCCGGCAGGAACG
CACGGATACCGTTCAGCTCAACGGTGAAACCGCCTTTCACTTTACCGTTGATAACACCGG
TAACAGTGGCAGATTCTTCGTAAGCTTTTTCCAGCATCAGCCATGCTTCGTGACGTTTAG
CTTTTTCACGGGACAGCAGGGTTTCACCGAAGCCGTCTTCTACCGCGTCCAGAGCTACGT
CTACTTCATCACCAACCTGGATTTCAATTTCACCCTGCGCGTTTTTGAACTGCTCTACCG
GAATGGCAGATTCAGATTTCAGGCCGGCATCAACCAGGACAATGTCCTTGTCAATAGCAA
CCACCATGCCACGAACGCTGGAACCAGGGCGGGTTTCAATTTCTTTAAGAGCTTCGTCCA
AGAGTTAACAAACCGATTCAGTACTGTTGAGAACCTTTGGATTTTTAACATTAACATCCC
ATGATGTACATTCAAACCTTCTGAATCTACAGCACACACTCCATGTA
>NODE_59_length_4293_cov_2.086894
AATAGTGTTAAAGTCGTGTCCAGCAGGTATGGGAAGTGTACCGAAGAGACAAAAACGCTG
TTCAAGGGTGAACACTAGTACGTACCTTTTACCGTCAGCATCGGGGGAAACTTTATAAAA
GAGCGGAAGGGTCAAAATAGGAAAGACAGCGTCAAAAGCGACGGGAATCGGGCCGACGAC
GCGCTGTACGAAGCCAAAAACGCCGGCCGCAACCGGGTGGTATGGAAGTAGCTGAAGAAT
AGAGGGAAAGCACAACAAACAAGTCTGAAGTGGCCCCGTGTTGCTGAGCACGGGGCTAAC
ACGGCGATTACGGCCAGCGCCGGAAAATCAGCGAGGTGTTGATACCGCCAAAGGCAAAGT
TGTTAGACTGAATGTACTCCACGTCAAGCTGTCGGGGTTCGCCGATGATGTAATCCAGAT
CGCCACAATCTTCCGCAGGCTGACGCAGATTCAGCGTTGGTGCGAACCATCCGGCACGCA
TCATCTCAATCGACATCCAGGCTTCCAGCGAGCCGCAAGCGCCCAGCGTATGTCCGAAAT
AGCTCTTCAGCGAGGAAATGGGCGTGGTGTTGCCGAAGATCGCCGCCGTAGCCTGGCTTT
CCGCCACGTCGCCCCGATCGGTAGCCGTACCGTGCGCATTGATATACCCGATATCGGCAG
GCGTTAACCCGGCCACCCGCAGGGCGCCTTCAATACAGACCTGCATGGTTTCGCGCTGCG
GCTGGGTAATATGCGCCGCGTCGCAGTTGGTGTAAAAACCAACCAACTCGGCGTAAATAG
TCGCGCCACGCGCCTGCGCGTGCTCCAGTTCTTCCAGAATCAGCGTGCCTGCGCCCTCGC
CAATCACCAGACCGTCTCGACCGGCATCAAACGGTGCCGGCGTCGTTTCCGGCGCATCAT
TGCGCTGGCTGGAGGCGAACAGCGTATCGAAAACCGCCGCCTCCGACGGGCACAGTTCCT
CGCCGCCGCCGGCCACCATCACGGTTTGATAACCGTGTCGGATCGCTTCCCAGGCATAGC
CTATCGCCTGACTGCCCGAAGTACAGGCACTGGAGGTGGGAATGACTCGCCCGCGCAGGC
CAAAAAACAGCCCGGCGTTCACCGCGGTGGTGTGCGGCATCATCTGCACATAGGTGGTGC
CGGTAATATTGTTGGTGTGCTTTTCCGTCAGCATAGTGGCGAACTCGCTGACCGGGCCGG
TGCTGCCGGTGGATGAACCGTAAGCGATGCCGGTTTCACCATTGGTGAGCACCGGATGGC
CCAGCAGCCCCGCCTGCTCCAGCGCCAGCTCCGTCGCCCGGGTCGCCATCAGCGACACCC
GCCCCATCGAGCGGATCCGTTTACGGGTATAGTGTTCCGGCAACTGGAAATCCTCGACCG
GCGCGCCCAGCAACGTGTTCAGTCCGTCATAAACCTGCCATTCCGGCATGTGGCGCACCG
CGTTGCGTCCTGCCAGCAACCCGCTGGCAACCTGGCTCCAGTTGTCGCCAAACGCGGTGA
CGCCGCCCATTCCTGTCACAACCACACGACGCATTACAGCATGCCTCCATTGATTGAAAT
CACCTGGCGAGTCACATAGCCGGCGATATCCGACATCAGATAGCCAGCCAGTCCGGCCAC
TTCATCAACCTGCCCCATCCGCTTCATCGGGATGAGTTTCATCGACTCGTCAAGCACAAC
CGGCTCCAACTGCGTCATGCCGGTTTCGATCAACCCCGGCGCGATACAGTTCACGGTGAT
TTTCCGTTTCGCCAGCTCAATCGCCAGCGCTTTGGTCGCGCCAATAATACCGGCCTTGGC
GGCACTGTAGTTGACCTGCCCGCGATTCCCCATAATGCCGGAAACCGAAGACAGCGTGAT
AATACGGCCCCCCTGACGCAGGCCAATCATCGGCATGACACAGGGATGGATGACGTTGTA
GAAACTGTCCAGATTAGTGTGAATCACACTGTCCCATGCCTGTTCGTCCAGCGCCGGAAA
CGCGCCGTCGCGAGTGATGCCGGCGTTACTGACGACGCCATAATAGGCGCCGTGTACGTC
AATATCCGATTCGATCGCCGTGCGGCACGGTTCCCGATCGGCGATATCAAACTGAATGCA
GCGTCCCTGACCGCCCAGCCGGGTAATGTGCTCCAGTGTCTCGTCAGCGCCATTCCGATC
GCGGTGATAATGCACCACCACCAGAAAGCCATCCTGCGCCAGTCGCAACGCAATGGCGCG
GCCGATCCCCTTACTGGCTCCCGTTACTAATACCGAACGCGTCATTAATCGTTTACCTGC
TGTAATAATCGTTGTAATTCAGTCTCGTCAGGCTGGTAAGTGTTTAACCGGCCCGATGCA
AATACCTCGCCCGCAATCAGAATTTCGCCGTCAAAGCTGCCGATTTTGTCATCGCGCATC
AGCAGCGTGACGTTAACCTCCAGCAGGGAATCCGCCGGAAAAACATCCTGCTGGCAACGG
TAACCGCGGCCGCCCAGCAACATACCCGGCCGGGGTTTTTCATCCTGATGCTGACGCTGA
TGCCAGCCCGCCCAGACGCCGACCGTCTGGGCGATAATTTCGATGCCAAACCAGGCAGGC
AGATTGCCATCGGCATCAAGAAACGGCCCCAGCACGCTACCGGGACTGACCTGAACCCGG
CAACAGGCGCTGTTCTGATCAACGCGGATCACCTCGTCCACCATCACCATCGGCGACTGG
TGGGGCAAATAATGGTCGGCGCGGCGATAGCCACTCATCGATAGTCACTCATCGGTTTTC
CCCAGAATCAGGCAGGCGTTATTGCCGCCGAACGCAAAGGAGTTGGACAGGATCACCGGC
CGGGTCAGCGGAGCCGGCGCCGTCAGTAAACCGCAGACCGGCAGGGCGTCATCCCGTTCG
CAGTCTGAAAAATCCTGCGCGGGCAGGTGCAACGCGCGCGTCAGCAGTAACCAGCATAGC
GCCGCTTCACCGATGCCCGCCGCGCCCAGCATATGGCCGGTCAGGTGCTTAGTCGAACTG
CACGGCACCGTCTCGCCGAAAATCTGATGCACCACAGCCGCCTCGATCTGATCATTGAGT
CGCGTCGCCGTGCCATGCAGGTTGATATAACCCAGTTCGTGCGGCGCCAGCCCCGCCTGT
TCCAGCGCCATGATAATAGCGCGTTGCGCCCCCAGACCTTCAGGGTGAGGCGCAGACATG
TGATGCGCATCCGACGATTCACCCACCCCCAGCACGGCAACCGCCGCCGGCTCCCGGCCA
ATCAGCATCAGTGCGCCGCCTTCGCCGATTGAAATACCGTCGCGCTGACGGCTGAAAGGA
GCGCAGCGTTTGGCCGATAGCGACTCCAGGCTGTCGAATCCATTGATCGGCATGCGACTG
AGCGTATCCGCGCCGCCGACAATCGCCACATCCGCCAGACCGGCTTCAATCAGCCGCTTT
CCGCTGATCACCGCCCGCACGCTCGACGAACAAGCGGTGGAGAGGGTATAGGCCGGACCG
GTTATACCCAGATACGAAGCCAGAAAACGCGAAGGATCGCCCAATTCCTGCTGGGCATAG
CGATAGGTGGGTAAATCATCGCTGATAAAGCGATCGGCCTCATCCAGCCCCGAGGTACTG
GTGCCCATGACAACCGCGACGCGATCGGCGCCGAACCGCGCAATGGCCTCATCCACCTGC
GGGCGAATCTGTTCCAGCGCCGCCAACAGCAACCGATTGTTACGGCTGTCATGGGCGGCC
AGATGCGGCGGCACAGCCGGGAGATCCGCCAGTACGTTACCCGTCCAGCAGGTTTTACCC
TGCAACAACCAGTGACTGTCAAGCCGCATCCCCGGCGCATGCCCTGCGGCCAGGTTATTG
ACGATGTCATCCGCATCGTTACCCAGCGCATTGAGCAGACCGACTGAATGGATATAAATC
ATGCTAACCATCCAAATATTGAATAACGATGTGGTAGCCAAACGCGAAGTGTTTCACGCT
GACTGGCTCCCGCTGATTATTGCGCTGCTGGTAGCGAATCTCGACAATCAGCTCGCCGTG
ATTATCGCGCAGCTGGCGGGTGTCGCCGTCATCTTTCAGCGTCCAGCCTGCCGGCAGCTG
TTTCTGCCAGACCGACAGCGGCCAGTGACTCAGCATGATATCGGCCAGCACCTGGCTGGC
GGGCGGCAATTCCGGCAACACCAGCGACTGTTCGGTATGCACGCCGGCGGCGTCATAGGT
CATGCGGAACAGGCGAATCCCCAACGATGACAGGCCGACCAGCGACGGTTGACGTTGATC
GGCCTGCAGCATGACCAGCAAAGACTGTTGTTG
>NODE_60_length_4233_cov_2.816853
TTGTGTGTAAGAGACAGAAGTCCGCGAGCGGGGCGCTCAGGATGAAACGACACGGGTAAT
CATCAAGGGGCACGGGCGGAGCCACCAGACCGCTATTGACGAAATCAACAAGGTGTCCGA
AGTGTTCAAACAGTTCCGTCGGGTGCCGAAGCAGTTTGACCTGCTGGTGAACAACATGCG
CGCCATGATGGACCGTGTGCGCGCGCAGGAACGCCAGATCATGAAACTGTGCGTCGAGCT
GTGCAAAATGCCGAAGAAAAACTTCGTGACGCTGTTTACCGGCAATGAAACCAACAGAAA
GTGGTTCGACGCCGCGCTTTCCATGGGCAAACCCTGGTGCGAAAAATTGCGCGAAGTGGA
AGACGATGTGCATCGCAGTCTGCAGAAACTGCAGCAGATCGAAGAAGAAACCGGTCTGAC
CATTGAGCAGGTCAAAGACATCAACCGTCGTATGTCGATTGGCGAAGCCAAAGCCCGCCG
CGCTAAGAAAGAGATGGTGGAAGCGAACCTGCGTCTGGTGATCTCGATCGCTAAGAAATA
CACCAACCGCGGCCTGCAATTCCTGGATCTGATTCAGGAAGGCAACATTGGCCTGATGAA
AGCGGTAGACAAATTCGAATACCGCCGTGGTTACAAGTTCTCCACCTACGCCACCTGGTG
GATTCGTCAGGCTATCACCCGTTCCATCGCCGACCAGGCGCGCACCATCCGTATTCCGGT
GCATATGATTGAGACTATTAACAAACTCAATCGTATTTCCCGCCAGATGCTGCAGGAAAT
GGGCCGCGAGCCGACGCCGGAAGAACTGGCCGAGCGTATGCTGATGCCGGAAGACAAGAT
CCGCAAGGTATTGAAGATCGCCAAAGAGCCGATCTCAATGGAAACCCCGATCGGTGATGA
TGAAGATTCGCATCTGGGGGATTTCATCGAAGATACCACGCTGGAGTTGCCGCTGGATTC
CGCCACCTAGGAAAGCCTGCGTTCCGCCACCCACGACGTGCTGGCCGGCCTGACCGCGCG
CGAAGCCAAAGTGCTGCGCATGCGTTTCGGTGTCGACATGAATACCGACCACACGCTGGA
AGAAGTTGGCAAGCAGTTCGACGTAACCCGTGAACGTATTCGCCAGATCGAAGCGAAAGC
GCTGCGTAAATTGCGTCACCCAAGCCGTTCCGAAGTACTGCGTAGCTTCCTGGACGATTA
ATAAAATTTTTTATTGCGCCAGTGCTATCAACCCCCGGTCCCGACCGGGGGTTTTTATTT
CTCACGCCCGTGGTTACTTCTCAGCATAACGCCTGACCGACACATTCTGTATCCCCTGCC
CTTACTCACGATTACCACCCATTCCCACCGCAAATATAATGAATTTTTAATAATAACAAT
CGGCTAAGTGCTGGATATAAAACAACCATATGGCCGTCAGGCTATAGACCCCACTAGCCG
GATTACCTATAATCAACATCCACTTGGCCCCTTAGCTCAGTGGTTAGAGCAGGCGACTCA
TAATCGCTTGGTCGTTGGTTCAAACCCAACAGGGGCCACCAAATTTTATATGCTAATACA
AACACTTAAACCACCTTTCACGGTGGCTTTTTTGTTTCACAAATTGCGAATGTCCCCTTT
TTGTCCCCTCAGGGGTCAAACTGGAGCCGATAGCATTCGGATTAATGTCTGTTTCTGATG
TGGTGATAGCGCACAGATGATTTCTCCGAGCATCCGGCTGTCGTCTTTTTGCTCGATGTA
ATATGAGAAAGAAATCTCAGATTTGAATTTCTGGTTTGTACAATCTGACCGATTGCATTC
AACAATGATTTCAACCCGATAGAGTGTCAGGTAGTTTGTACCAATAACACTTGCAGGCTT
CCCACAACAAGGGCACAGTACAGCCACTCGCTCTTTAGCTGGTAGCCCCCTTGTCATCAC
CTCCTGACCCAGAATGTCTAACACCCAACGCCGAAACTCTTTCGCGACCGGCGTTCTGGC
GAACATAGCAAGTGGGTGGGCACCACGTAATGAGAATATGCGAATCCTCATTCTTCTCGA
TGAGTCGTTTATACCATTGGTCACTGAATCGATGACCAATGACATTCCCGCCGAAAACTC
ATCTGAATTCTGGTTATACAGGTTAGTAATAGACTTCACATTGGCGTATTGGAGCGCCCT
AGCCATATCAGAAGCCGTAAACCATATCTGCCCGTTTCTTCGGGTAATACACGTGCTGAG
TCACACCCTCGCATCTCACTTTATGATGAATGGTCGAAATATTTTAGTTTTGCAAAGAGT
ACCTGGACATACAGATATAAAAATGACCATGCGATATTCACATTTCGCACCGGAACATCT
TGAAGAAGCATTAAGACTTACCTCTTTAACAAATAACTGATATGTACAATGTTATGTAGT
AGATGCGTCTCAATTTGACAGTCGGCTGAGAGCGAGGAGTAGGCGTTTTTGTGGCGGATG
GCCTTTCTGCACATAAGCTCCCTAAATTATTCATATTCCCCCCCTGCGAATGATTACATA
TGCAATTAATTTCAAACGGCACAGGTTTGCTTTGAAAAAAACATTAATAAATTTAATTTT
ATAAAATAAAAAAGACATTAAATGCTCAGAATTAATGATAGGCAAAGCAAAATCAAAATC
AACATTATCATTTATTTTTTATTTATTACTAAAAATCAACACATTATAAAAAATAGCACA
ATTTGATAAATAATTAAAATCTTATAAATTTGATTTTTTATTTATAAGAAAAATTTAACA
AACACAAGGCTTATCTCATTGATTGCATGATCAAAGAGTATTTTTTTACCTTTAAAATGA
CAAAAATAATCTGTCTTTTTTATGTAAGGATGGGATTTTATAACCCGTTTAAGTCGGGAA
GATAGCATTTGCACAATACTCAAAACGGATAATACTTATCTCGTTCTTGAACGAAACAAC
ACAGTCAATTGGCTTGAAATATGGTTTCCATCACTCAAAAATACTGAAAGGGAATATAAC
ACTATGTCTTCCTATTCTATTTCTGTTAAAAACTCTAGCGGCGGTGCTGCTAATGTCGCC
ATCTATCAAACTTACCCTAATCTGGTCACCGGTTTGCCATTGGTATGGCTGCTGCAGACA
ATCAACGATGGCAATACGAACAGCTATAACTGGTCAATCGACTGGGCGCTGAACTGGGGT
ACAACTGAACAGCCATTAGCCCCTGGTGTTCTCTGGAGTTCCGGCGGCCCGATCCAAAAT
ATGAATCCTACGGCCAGTGGCGGAAAAAACGCGATGGGGGTTACTTTCACCAATGGCCAG
TTCCAGACACAGCCGACGGCATATAATAATCCAGAGGTTGCTTCCGGTAGCATGCTGGTA
AAAACCGACTCAACATTCACTGTCGCGCAATCCAAAGCGATGAGTCTTGCTGTTTATATG
AATTCCCTGCCTGCATTCGCGATGCAGGGGAAACCCAATGGGAACTTCATGTTTGATACA
CATCCGACATATTGGATTTGTACAACAGATTCAAAAATAGGTGTTGCTGTTTCAGGAACA
TTTGTCAGCAGCCCGCTGCAGTTCGCCTTCGCTGACGGAGTAACCTCATTGAAGTTTGAG
CTTAATGATACGTTGCAATTTGTTCAGCTCTGATAGAGTGTTTTTCCCGAAAGGATATTT
GTAGCGCTTTTATTCACAGCTGTAGTCTGAGAAACCAATCTGGAGGAAACGACAGGTTGG
TTTTTTGAAAAACAACAGGGTGACCTGAGCTTCACACATTGATAGAAACCAGTTTGTTAT
GATTTTATTCCCTATCATGAACACCCAATCACACAGAAAGCACTGTCGTCTAAGCTTGCC
TTAAGAAGGGGCCCTATTGTGACTTATTCAGTATCCGTGACTAATAAGAGTGGCCTGCAA
CAAAATGTGGCCGTATATATAGGTGATTCTTCAGACAATAGTGACTTTTCACTTGTCTGG
TGGTTGAAGTCGATCAATAACAGTGGAAATGCTACCTTCTCATGGGATGGAAACGATTAT
GGGTTAGGTTGGGGGAATACCAGCGGACAGATTGATATTGGTGTGAAATTCTCTCAAGGG
CAAGATCTGTCACTTATACCCATCTCCGAGCCCCCGTGACTCCTGAGCACCTCGTCTGCC
GTCTTCTGCTTGCACAAAAAACCCAGCATGAGCAGTAATCGCTTTTACTGTCTTACACAA
CACACACATAAGTTGTGAGATAGTAACATACCA
>NODE_61_length_4230_cov_2.559347
GGTGAAAAATAGCATCGCTATCGGCAACCACATGGACGGGTTCAGCGATAACTTCAACCC
AGGCGCGCTGCAAGTCTCCAACAACATCGCGCTGGATAACGTTCGTTTCAACTTTATCTT
CCGCCCAAGCCCTTATTATGGTCCGGAAAAACAAGGCATTTTCAAAAACAACGTTTCGCT
GCGTACTAAACCTGGCAAGTATGACGATGCCGTGGTGGGCCGGGTGGACGCCAGCAACTA
CTTCATCAAGAATAACCGTGCGCTCAATAGTCAGGGCAAGGAGATCACGACGGCGAATTA
CCAATCCGTCACCGTGCCGGCGGTCTTCAGCCGTGATGAAAAAGGCAATCTGCAACTGGG
CGATTTTCTGAAGAAGAAATAACCGACATAAACCAGAGGGCACCGAAACTGGTGCCCGTC
AGCACCAGCCCGACGGCGTGTCGGGCATAAAAAAAGCCAGCTGAATCAGCTGGCTTTTTT
ACATCTGCATGATGGTTACATCCGCATCTGTTACATCGCTTTTTTGGTCAGCTCAATGAC
GCGCAGCTTGGCAATGGCTTTTGCCAGATCGGCAGAGGCCTGAGCATAATCCACATCACC
GTGTGAATTGTGGATATGCTCTTCCGCTTTGCGCTTCGCTTCCAGCGCACGCGCTTCATC
AAGATCCTGCCCACGGATGGCGGTATCGGACAGCACGGTCACCATGTTCGGTTGTACCTC
AAGGATACCGCCGGACAGGTAGATATACTCTTCTTCGCCGTGCTGTTTAACAATGCGCAC
CATACCAGGCTTAATGGCCGTGAGCAGGGGGGCGTGGCCAGGATAGATTCCCAGTTCGCC
TTCGCTACCGGTCACCTGGATTTTCTGCACCAGACCGGAAAACATTGCCTGTTCCGCACT
AACGACATCCAGATGGTAAGTCATAGCAGCCATATCACCCTCCTATCAAGGCGTTACAGT
TTCTTGGCTTTTTCCACTACTTCATCAATGGAACCAACCATGTAGAACGCCTGTTCCGGC
AGGTGGTCGAATTCGCCGTCCATAATGCCTTTGAAGCCACGGATGGTGTCTTTCAGCGTG
ACGTATTTACCCGGAGAACCGGTGAATACTTCAGCTACGAAGAACGGCTGGGACAGGAAG
CGTTGGATCTTACGCGCACGGGATACGACCAGCTTGTCTTCTTCAGACAGCTCGTCCATA
CCCAGAATCGCGATGATGTCCTTCAGTTCCTGGTAACGCTGCAGAATGGACTGCACGCCA
CGCGCCACATCGTAGTGCTCCTGACCCACAATCAGCGGATCCAGCTGACGGCTGGTGGAA
TCCAGCGGGTCAACGGCCGGGTAGATCCCCAGAGACGCGATCTGGCGGCTCAGTGTTACC
GTAGAGTCCAAATGCGCAAAGGTGGTCGCCGGAGACGGGTCAGTCAAGTCATCCGCAGGC
ACGTAAACGGCCTGGATGGAGGTGATTGAACCAGTCTTGGTGGAGGTAATACGTTCCTGC
AACACACCCATTTCTTCCGCCAGCGTCGGCTGGTAGCCTACTGCGGACGGCATACGACCC
AGCAGCGCGGATACTTCAGTCCCCGCCAGGGTGTAACGGTAGATGTTGTCCACGAACAAC
AGAACGTCACGGCCTTCATCACGGAATTTCTCCGCCATGGTCAGACCGGTCAGCGCCACA
CGCAGACGGCTGCCCGGCGGCTCGTTCATCTGGCCATACACCAGCGATACTTTGTCGATA
ACGTTGGAGTCGGTCATTTCGTGGTAGAAGTCGTTACCTTCACGGGTACGCTCGCCCACG
CCTGCAAACACGGAGTAACCGGAGTGCTCGATCGCGATGTTACGGATCAGCTCCATCATG
TTTACGGTTTTACCTACGCCCGCACCACCGAACAGACCGACTTTACCGCCCTTGGCGAAC
GGACAGATCAGGTCGATAACCTTGATGCCGGTTTCCAGCAGTTCCTGGGAGTTGGACAAT
TCTTCGTACGTCGGCGCTGCGCGGTGAATCGCCCAGCGCTCTTCTTCGCCAATCGGCCCT
TTCATGTCGACCGGGTCACCCAGCACGTTCATGATACGGCCCAGCGTGGCTTTACCAACC
GGTACTTCGATCGGATGCGCCAGGTTAGCGACTTTCAGACCACGACGCAGACCGTCTGAA
GAACCCATTGCAATACAACGAACCAGGCCGCCGCCCAACTGCTGCTGTACTTCCAGCACC
AGCTTCTCAGCCCCGTTCTCTACCTCAAGGGCGTCGTACACTTTCGGTACGGCATCCTGA
GGGAACTCGACGTCCACCACGGCGCCGATTACCTGGATAATCTTTCCAGTAGCCATCTTG
AATCCTCTACGTAATTCGACAATACGTAATTCGTAAAACCTGATTTAAACCGCGGAGGCT
CCCGATACGATTTCGGTGAGTTCCTGAGTGATGCTTGCCTGACGAGCCTTGTTGTAAACC
AACTGCAGCTCTTTGATCAGGTTGCCGCCGTTATCCGTAGCGGCTTTCATCGCTACCATT
CGCGCGGCCTGTTCACTGGCCAGGTTTTCTACGACGCCTTGATAAACCTGAGACTCCACA
TAGCGGCGCAACAGGGTATCCAGTAGCGACTTAGGATCGGGTTCATACAGGTAATCCCAG
GATTTTTTCGTCAGCTCGCCTTCTTCCGCCGGAGGCAGCGGCAGCAGCTGAACAACTTGT
GGAGCCTGAGACATGGTATTGATGAACTTGTTGCTCACCACGTACAGTTTGTCCAGACGA
CCTTCGTCGTAGGCCTGCAGCATGACTTTCACCGGCCCGATCAATTCGGACAGCGAAGGG
TTATCCCCCATACCGGTAACCTGAGCAACAATGTTTGCGCCTGCTGAACCGAAGAAAGAA
ACACCTTTGGAACCAATCATCGCCAAATCGATCTCGGCGCCTTTTTCATTCCAGGCTTTC
ATGTCACCCAGCAGCTTCTTGAACAGGTTGATGTTCAGGCCGCCACACAGGCCACGGTCA
GTAGACACCACCAGATACCCGACGCGCTTGACTTCACGCTCTTCCAGGTACGGGTGTTTA
TATTCCAGATTCCCTAACGCAAGGTGACCAATCACTTTGCGTATGGTTTCCGCATAAGGA
CGGCTGGCCACCATACGATCCTGCGATTTACGCATTTTGGAAGCGGCGACCATTTCCATC
GCTTTGGTGATCTTCTGCGTGTTCTGGACGCTTCCGATCTTACTACGTATCTCTTTTGCG
CCGGCCATCTTAGCTTCTCCTCAATGCCTAGCGGCCTGCCGTTAAGGCAGGCCACAGGGC
GTTACCAGGACTGGGTTGCCTTAAAGGTATCGAGGATGCTTTTGAATTTACCCTCGATCT
CATCGTTATAAGCGCCAGTCTGGTCGATCTGCTGCAGAAGCTCGCCGTGCTCACGGCTGG
CATAGGCCAGCAGCGCGGCTTCGAAACTGCCGACTTTCGCCAGTTCAACGTCTTCCAGAT
AACCACGTTCAGCCGCGAACAGCACCAGAGACTGCTGCGCAACGGACATCGGCGCATACT
GTTTCTGTTTCAGCAGCTCGGTCACTTTCTGACCGTGGCTCAGCTGTTTACGGGTCGCGT
CGTCCAGATCGGAGGCAAACTGGGAGAAAGCCGCCAGTTCGCGGTACTGCGCCAGCGCGG
TACGGATACCACCGGACAGTTTCTTCATGATCTTGGTCTGCGCGGCGCCGCCCACACGGG
ATACGGAGATCCCCGGGTTAACCGCCGGACGAATACCGGAGTTGAACAGGTTGGATTCCA
GGAAGATCTGACCGTCGGTAATCGAGATAACGTTGGTCGGAACGAACGCGGAAACGTCGC
CAGCCTGCGTTTCGATGATCGGCAGTGCGGTCAGAGAACCGGTCTTCCCTTTCACTTCCC
CTTTGGTAAAGGCTTCAACGTACTCGGCGTTAACACGCGCGGCACGCTCCAGCAGACGGG
AGTGCAGGTAAAACACGTCGCCCGGATAGGCTTCACGACCTGGCGGACGACGCAGCAGCA
GGGAAATCTGACGATAAGCGACAGCCTGCTTGGACAGATCATCATAAATGATCAGCGCGT
CTTCACCGCGATCGCGGAAGTATTCGCCCATGGCACAACCGGCATACGGCGCCAAATATT
GCAGCGCAGCAGACTCGGAGGCTGTTGCCACCACCACGATGGTGTTGGACAGCGCGCCAT
GCTCTTCCAGTTTACGCACCACGTTAGAAA
>NODE_62_length_4189_cov_2.520433
GGTTGGCATCATTGTTGATGGTGTAACGCAGCGTCAAATGGCCACGACCACGGTATTATG
GTGGATCGGCGGGATTCTGCTGGTTGCGCTATTGACCTATCTGTTGCGCTATTTCTGGCG
CATTTGGCTCTTTGGCGCAGCCTATCAACTTGCCGTTGAGCTGCGTGAGGATTTCTATCG
CCAATTGAGCCGACAGCATCCTGCTTTTTATCTTCGCCATCGCACCGGAGACCTGATCGC
CCGCGCGACCAATGACGTGGATCGGGTGGTATTTGCCGCCGGGGAAGGGGTGTTGACGCT
GGTGGATTCGCTGGTGATGGGGTGTGCGGTGCTGGTGGTGATGTGTACCCAACTCAGTGG
GCAACGGACGCTACGAGCGCTGGCGCCGATGCCTCTGATGGCGGTGATCATCAAACGCTA
TGGGACACAGTTGCATCAGCGTTTCAAAGACGCGCAGGCGGCATTCTCCTCGCTCAATGA
CCATGCTCAGGAGAGCCTCACCAGTATCCGCATGATTAAAGCGTTTGGTCTGGAAGATCA
CCAGTCAGGCAGTTTTGCCCGGGTCGCCGCTGATGCCGGTCATAAAAACATGAGAGTGGC
GCGGGTGGATGCGCGTTTCGATCCGACCATTTATATCGCGGTGGCCTTCTCCAACCTGCT
GGCAGTAGGGGGAGGCAGTTGGATGGTGATTAATGGCTCCATGACGTTGGGGTCGTTGAC
CAGTTTTGTGATGTACCTTGGCTTGATGATTTGGCCGATGCTGGCGTTGGCCTGGATGTT
TAATATTGTCGAGCGCGGCAGCGCCGCCTATGGCCGTATCCGCCAGCTCTTGTCTGAGGC
TCCGGTAGTCGTGGATGGTTCTCAGGAGCTGCCTGCCCAGTCGGGAACGTTGGTGGCGGA
GATTGCCGTCTTCCATTATCCGGGGCATCCGACGTCGGTGCTCAATGATGTCCGTTTTAC
GCTGGAACCAGGGAAAACCCTGGGGCTTTGCGGCCCGACCGGCTCGGGCAAGAGCACGCT
GCTGGCATTGCTGCTGCGTTATTTCGACATTGAACAAGGTCAGATAACTTATCATCAGCA
GCCACTACACCAGATTCGACTGGATGAGCTGCGCAGCCGGTTTGCGGTAGTCGGTCAGAC
GCCATTCCTGTTTTCAGACTCGGTAGCCAACAATATTGCGCTGGGGCGTCCTGATGCTTC
CCAACAACAGATCGAAGAAGCGGCGCGGCTGGCAAATGTGCATGACGATATTCTCCGCTT
GCCGCAGGGGTACCAGACCGAGGTCGGCGAACGCGGGGTGATGCTGTCTGGCGGCCAGAA
ACAGCGCATCGCTATTGCCCGCGCGCTGTTGCTGGAAGCCGAAGTGCTAGTGCTGGATGA
TGCGTTGTCAGCGGTGGATGGCCGCACGGAGTATCAGATTTTGAGCAATTTACGTCAGTG
GGGGCAGAAGCGAACGCTGGTCATCAGTGCGCATCGCCTGTCGGCGCTGGGGGATGCTGA
TGAAATTCTGGTGTTGCAGCAAGGGCATGTCGCGCAACGCGGCGCTCATGGGCAACTGTC
GCAGCAGGCCGGGTGGTATCGCGATATGTATCGTTATCAACAACTGGAAGCCGCGCTGGA
TGATTCCCCCCATGTGGAGCGACCGAATGAGTAATTCCCGTGCATTATGGCCCACGCTGA
AACGGTTGCTGGCTTACGGTCTGCCGTGGAAGAAAACGGTAGGGGCCGGGGTTTTGCTAC
TGTGGGTGGCGGCGGGAGCGGAAGTAGCGGGGCCGGTGCTGGTCAGCTACTTCATCGATC
ATCTGGTGAGCAAAGGCGAATTTCCGCTGATGGTGGCGGCCGGGCTGGCTGCAGGGTATA
TCGTGCTACAGGGGATTGCGGCGCTATTGCACTATATTCAGGCGCTGATGTTCAACCGGG
TGGCGGTCGGCGTCGTGCAACAGTTGCGTATTGATGTGATGGATGCGGCCTTGCGTCAAC
CGTTAGCGGTGTTCGATACCCAGCCGGTCGGGCAATTGATCTCCCGCGTGACCAACGATA
CGGAAGTGGTTCGGGATCTGTATGTGATGGTGGTGGGCAGCGTGCTGCGCAGCGCCGCGC
TGATCGGGGCGATGCTGATAGCCATGTTCACCCTGGACTGGCGTATGGCGTTGGTAGCGT
TGACTATTTTCCCAGCTGTCGCGATTGTCATGGTGATTTATCAGCGCTACAGCACGCCGA
TTGTGCGGCGGATGCGCAGCTACCTGGCGGAAATCAACGATGGTTTTAACGAATCCATCA
GTGGCATGAGTGTCATCCAACAGTTCCGTCAGCAGATACGGTTTGGCAAAAAGCTGAGTG
AAGCCAGCTGGGCGCATTATGATACGCGCATGCAGACGCTGCGGCTGGATGGTTTCTTGC
TGCGTCCGCTGTTGAGCCTATTTTCGGCATTGGTGATGTGCGGCCTGCTGCTGCAGTTCG
GTTTCAGTTCGATCGGCTCTGTCGGGGTTGGGGTGTTGTATGCCTTTATCAACTATCTGG
GACGCCTGAATGAGCCGCTGATTGAACTGACCACCCAGCAGTCGATGTTGCAGCAGGCTG
TCGTAGCGGGAGAGCGTATTTTTGAACTGATGGACGGCGCTCGCCAGCGTTATGGCGACG
ATGTACGTGCGTTGGAGAGTGGGCGTATCGATATCAGTCAGGTGACGTTCTCTTACAATA
AAGGTAAGCCGGTACTGCATGGCATCGAGTTACACGTGCCGGATCGAGGATTTGTCGCAT
TGGTTGGGCATACCGGGAGCGGTAAGAGTACGCTGGCAAGTCTGCTGATGGGGTATTACG
TGCCGGATAGCGGGGAAATCCTTCTGGATGATCGTCCGTTGCCGACGTTGTCGCATCAGG
TGCTACGTCAGCATGTGGCAATGGTGCAACAGGACCCGGTAGTGCTGGCCGACTCCATGT
ATGCCAATGTCACGCTGGGGCGCGACATCAGTGAGGAAAACGTCTGGCAGGTGCTGGAAG
CGGTGCAACTGGCGCCACTGGTGCGGGCCATGCCGGAAGGTCTTCATAGCCCTATCGGCG
AGCAGGGCAATAACCTGTCAGTTGGGCAAAAACAGCTGCTGGCGCTGGCCAGAGTGTTGG
TGGTGGCTCCCAGAATTCTGATTCTGGATGAAGCGACCGCCAATATCGATTCCGGCACCG
AGCAGGCTATCCAGCGGGCATTGCGGCTGGTGCGTTCCCATACCACGCTTGTGGTGATCG
CGCATCGCCTGTCAACCATTGTTGAGGCGGACAGCATTCTGGTACTGCACCACGGTAAGA
CGGTGGAACAGGGAACACACGAGCAGTTGCTGACCAGGGAAGGGCGTTATTACCAGATGT
ACCAGTTGCAGCAGGCGAGCAGAGAGTTGGCCTTTTCGCAACCGCACGATTCTTCCGAAC
TGATATCTCAGGCACCATGACTGCCAACGCAGTGCAGCGTTTCGCACCATAATTTGGCAG
AGCCCGCCTTGCTGTGCAGTGAGATGCACTGAAACCAAGCGCGATGCACTATTTTTGTGC
GTCGCGCGCTCCTGTTTTTCCTCTTCATTGTCCATACTTCATACAGCCATCTTCCGTTCT
GTCCCTAAAGGGTCGCGTTTTATCGCTTTTGCTTCGGCATAACATTTATGGCACACGATT
TGCTTTAAGTGATGCGTGGACATATTTGAGAGTGACGGGCGCGGGCCTGAACTTACATAG
TTAGGGGGATGAGGATGAAACTGGTTACTGTGGTAATTAAACCGTTCAAGCTGGAAGACG
TACGTGAAGCATTGTCTTCTGTGGGCATCCAGGGGCTCACCGTCACTGAGGTGAAAGGGT
TTGGGCGCCAGAAGGGGCATGCGGAACTGTATCGTGGCGCGGAGTACAGCGTTAACTTTT
TGCCAAAAGTGAAAATTGATATCGCGATTGCCGACGACCAGTTGGATGAGGTTATCGATG
TCATCAGTAAAGCCGCCTACACCGGTAAGATTGGCGACGGCAAAATCTTTGTCGCGGAAC
TGCAGCGTGTCATTCGTATCCGCACCGGCGAAACTGACGAAGCCGCACTATAACAATTCC
GGCTCTTATACTCAGCTGACGCTGCCGACGATACACCTTGTGACAATACCAGTCGGTCCA
CGAGACACAAAAATAAACTACGTCATCATATCGAGTAGAGTGTCAACAT
>NODE_63_length_4163_cov_2.660059
CTATATGGATGTCTAGATGCCTTGATAGCCAAAAAGCACAGACTGCCGTCAGGCCAGTGG
TGGCGGGGCCGCATCACGCCTGATTATTTTTGTTCGTTATTTATACAAGATTGATTTCTC
TACGATGCCGGAATTTCCTTGAGCCAGGTCAATTCTGGCGCAATAAAACCGGGCCCCCCT
CCAGGCGAATTCAATATATAGTGTCTATCCTTTTACAAGAACCTACATATTGTGTTTATC
CACAAGAACATCCACAGCCTCCGCATCCGTTGTCAGCCGCGGTTTTCGCCTGTGGATAAC
ATCAACAAAGGAAGAACACCGAGGAACAACATGAAACCAGTAGTGATTAAACGGGACGGA
TGTCAGGTACCTTTTGACGAAAACCGAATCAATGACGCGGTCATCAAGGCGGCCAAAGCC
GCCGGCGTGGATGATGCGGACTACTGTGCCACCGTCGCCGGCGCCGTCGCTCAGCAGATG
CAGGGAAAAGCGCGCGTTGATATTCGCGAGATTCAGAACGTGGTGGAAAACCTGCTGATG
TCCGGCAAATATAAGCAACTGGCGCGCACCTATATCGAATACCGCCACGATCGCGATGTG
GCTCGCGAGCGTCAGGGGCGATTGAATCAGGAAATCCGCGGGCTGGTGGAGCAGAGCAAC
GTCGCGCTGCTCAACGAGAACGCCAACAAAGACAGCAAAGTCATTCCCACCCAGCGCGAC
CTGCTGGCGGGGATTGTCGCCAAGCATTACGCCAAACAGCACATTCTGCCGCGCGACGTG
GTGCTGGCGCCCGAACGCGGCGAGATCCATTACCACGACCTCGACTACTCGCCGTTTTTC
CCGATGTTCAACTGCATGCTGATCGACCTCGACGGCATGCTGACGCAGGGTTTCAAGATG
GGCAACGCGGAAATCGAGCCGCCTAAATCCATCTCCACCGCCACCGCGGTCACCGCGCAG
ATCATCGCGCAGGTCGCCAGCCATATTTACGGCGGCACCACCATCAACCGTATCGATGAA
ATTCTGGCGCCGTTCGTCACCGCCAGTCATGAGAAGCACTGCGCCGTGGCGCGCGAATGG
CACATTCCGGACGCCGAAGGCTACGCGCTCAGCCGCACCGAGAAAGAGTGCTACGACGCT
TTCCAGTCGCTGGAATACGAAGTCAACACCCTGCACACCGCCAACGGCCAGACCCCGTTC
GTCACCTTCGGCTTCGGGCTTGGCACCAGTTGGCAATCGCGGTTGATTCAACAGTCGATC
CTGCGCAACCGTATTGCCGGGCTGGGCAAAAACCACAAGACGGCGGTGTTCCCGAAACTG
GTGTTCGCCATCCGCGACGGCGTCAACCACAAACCGGGCGACGCGAATTACGACATCAAG
CAACTGGCGCTGGATTGCGCCAGCAAGCGCATGTACCCGGATATCCTCAATTATGATCAG
GTGGTGAGCGTCACCGGCTCGTTCAAGACGCCGATGGGCTGCCGCAGTTTCCTGGGGATA
TACGAAGAAAACGGCAAACAGATCCACGACGGCCGCAACAACCTGGGCGTCATCAGCCTT
AACCTGCCGCGCATCGCGCTGGAAGCCCACGGCGACGAAGCGCGCTTCTGGCAATTGCTG
GATCAGCGGCTGCTCCTGACGAAAAAAGCGCTGATGACGCGTATCGCGCGGCTGGAAAAT
GTAAAAGCCCGCGTAGCGCCTATACTTTATATGGAAGGGGCATGCGGAGTACGCCTGAAG
GCGGACGACAATATCGCCGAGATTTTCAAGAACGGCCGCGCCTCCATTTCGCTGGGCTAT
ATCGGGGTTCACGAAACCATCAACGCCTTGTTCAGAAATCCGGTTCATGTGTTCGATGAT
GAGACCCTGCGGCAGAAAGCGGTGGCGATTGTCGCCCGCTTGAAAGCCGCGACCGAAAGC
TGGAAGGAAGCGACCGGTTACGGTTTCAGCCTGTACAGTACGCCAAGCGAAAACCTGTGC
GACCGCTTCTGCCGTCTGGATACCGCTGAATTCGGCGTAGTGCCCGGCGTCACCGACAAA
GGCTACTACACCAACAGCTTCCATCTCGACGTGGAGAAAAAGGTCAATCCGTACCAGAAG
ATCGACTTTGAGGCCCCTTATCCGCCGCTGGCGAATGGCGGTTTTATCTGTTACGGCGAG
TATCCCAACCTGCAGCACAACCTCAGGGCGCTGGAAGACGTATGGGACTACAGCTACACC
CGAGTCCCCTATTACGGCACCAACACGCCGATCGACGAGTGCTACGAGTGCGGCTTTAAC
GGCGAGTTCGACTGCACCAGCAAAGGCTTTACCTGCCCGCAGTGCGGTAACCACGACTCC
TCGCGCGTCTCGGTGACGCGGCGGGTGTGCGGCTACCTGGGCAGCCCGGATGCGCGTCCG
TTCAACGCCGGCAAGCAGGAAGAGGTCAAACGCCGGGTAAAACACCTTGCCAGCGGACAA
CTGGGCTGACAGTCTGCGCCGCGCTCCCACTGGGCGCGCGGCCTCATGCACGACTGCGGC
GTTAGGCTGATGCCGCCCGGAGGGCGGCCTTTTGGACGGTAATCGCTATGAACTACCATC
AATACTACCCGGTGGATGTGGTCAACGGTCCGGGAACGCGCTGTTCGCTGTTTGTGGCAG
GCTGCGAGCACCAGTGCCCCGGCTGCTACAACCAGAGCACCTGGCGACTGAACTCCGGGC
ACCCTTTCACACAGGATATGGAAGATCGCATCATCGCCGATCTGCAAAACGACGACCTGC
CGTTGCAAGGCCTGTCGCTGTCGGGCGGCGACCCGCTGCACCCGCAAAACGTGCCCGAGA
TCCTGCGGCTGGTGAAGCGGGTGCATGACGAATGTCCCGGCAAAGACATCTGGATGTGGA
CCGGCTACCGACTGGATGAGCTGACGCCGGAACAGCGTGAGGTGGTGGATCTGATCAACG
TGCTGGTGGATGGCCGGTTCGTGCAGGAACAACGGGATTTAACGCTGGTGTGGCGAGGCA
GCCGCAATCAGGTGATTCATCATCTGCGCTGAGCCGACGACAAAGGCAGACAAACCGCGT
GGCGTAGGCATCGCACCACGCGGATACCGCTATATGGAAAACCGACACACGGAAGCCGAC
ACCAGAAAAATCGGCATCGGTTACATGGGTTCAGCCACCGTATCACGACGCCACAGGTGC
TTTTTCCCGAACCCCAGCGCGTTATCGGTCATCTTCATTTCATTCAGCGACAGCTTCCAG
ACCGGCGCGCCGCTGCTGCGGGCAATCGGAAAGCGAACGTTATAGCGGCTGCGCGCCTGC
ACTTCTTCATCACCGATCAGCCGGCTGATCTCGCCCAGAAACTGTACGCCTTTAATCAGC
AGCACGCTCTTCGGCTGACCATTGACCGTGCCCGCCACCTGCGGGCACCGCCGCATAATC
TCGCCATGCCTCGTATCCGGTTCCGTCATCAGATAAAAGGCGATCTTTTCATCATCAAAC
ACATAAAAGCAGTTAGCGCACCATAAATCGTCATCGTCGCTGACACACAGCGTCAGCACA
TGCAATTTCTTCAGATAGCGGGAAATGACTCCCAGGGTATTACCTGCTTCCACGGTCTCT
CTCCCGGTGGAACGTCGTTAATCCTTGCCTGACCGGATAGCATCAGTCCCTGTTATCACG
AACTGCACATAATGCCACTTCCTGGGCAAAATACAGACTTGTTGCGTCGATATTTTGCCC
GTGATTGATAGAAAAAACGGATAACGCCTTCACAGAAAGGGAAATTTTGGTGGTATGACC
AGTGGAGGTCTAACATCGAAGTGCAGCCATCTGCTTACGTTGAAATTAACGAATACACCC
AGCCAGTAAATTGTTAACGCTATTCGCGGGTGGCACGATAACGCTTAGACATTACAAACC
TCTCCTCCCTGCCCGTAAAACCAATCGACCTGACTCCTCAGGTCGCTTTTCAAGAATCCC
AGCCTGAACAACGATCGGTTAACTATTTACCACCGCCAGCGCTTCCTGCGACTGTATTTT
TTCAAGCTGTACAGCGGTTTTCTGGCTGAAGAATCGGTTGACCATATTACTGCGCGCCGT
GGCCGCCAGACTCAAATCACAGCGCAGATCTGGATTGCCAAAGGTGAGCCGGTCAAACGT
GCCAATCAGATAGAGGTACAGCT
>NODE_64_length_4161_cov_2.739217
TCCCACAGCGGCTGGCCCATTTACTGCACGTGGAACTGCGCTTCGGCTCGCTCGACGACG
TACTGGCCGACGACCTGCAAAACTATCTCAACCGTTTCCTCATCAAAATCAACGAACTGG
CTGACAGCATCCGTCACACCTACCTGGAGGCGCTATGAAACTCACCATCAATCACCTGAC
CCACTATCGTTACGATGAAGAAGTGAAGTTCAGCACCCAGTACCTGCGGCTTACGCCGCA
GAGTTCCGCTCGCCAGCGCATCCGCGACTGGAAGCTGACTCTGCCGGCCTCGGCGGTCGC
CACCACCGACGCCTACGGCAACCTGATGCACGTGCTGACGCTGGACCATCCTCATCACGA
CATTCTGATCCACGCTCAGGGTGTGGTGGAAATCGCCGATAATGTAGAAGAGCTGCCCGA
GGAGAGCGACGAGTCGCTGTCGCCGCTGGTGTTCCTGCGCAGTACCGAACTGACCGAGGC
CGACGAGTCGATCCGCGAGTTCGCCCGGCGTTATTACCACGAGGCCGATCCGGCGGGCAG
CCTGGCGGCGCTGATGGCGGAATTGCGGTTGAAAATGCCGTATACTCCCGGCGCCACCCG
GGTGCACGACACCGCATCGGCGGCTTTTGCCAAAGGCAAAGGGGTGTGTCAGGATCATAC
CCATGTATTTTTGGCCTGCTGCCGCAGCCTGCGCATTCCGGCGCGCTACGTCAGCGGCTA
CGTTTACAGCCGGGATACCGAGCACGTGGCGATGCACGCCTGGGCCGAAGCCTGGCTGAA
CGAACGCTGGTACAGTTTTGACATCACCAACAACACCCGCCAGCTCAATCAGCACTTACG
GCTGGCGGTGGGGATGGACTATCTGGATGCCTGCCCGGTGCGCGGCAGCCGCCTCGGCGG
CGGCGATGAAGAGATGTTTTCCGAGGCTGAGGTGAGCCTGTTTGAGCGACAGCAGCAGGC
GCAACAGCAGCAATAGTGAGCACTGTTTAACTCAACAGGTGCTGTCTGACCTACTGTGTG
GCCATGCGTCTGTCTGCCGGGCTGGTCTTTGCTTCCGACTCCCGCACCAACGCGGGGGTC
GACCACATCGCAACCTTCAGAAAGCCCTATGTGTTCCGTCAGGAAGGCGAACGGGTGCTG
GTGCTCCAGTCCGCCGGCAATCTCGCCACCACCCAGAGCATCATCAGCCTGCTGAACGCC
CGCATACAGGCCCAGCACACGCCGAACCTGATGCAGGTCAGCACGCTGTACGACGCCGCC
CCGCTGGTGGGAGAAACGGTGCGAGAGATAATCCACCGTGACAGCCAGGCGCAGCAAAAC
GGCAGCAGCACCAATTTCGGCTGCAACCTGCTGCTGGGCGGGCAAATTGGCGACGAAACG
CCGCGGCTGTTTCACATCTACCCGGAAGGCAACTTTATCGAAGCCACCGTCGACACCCCC
TACTTTCAGATCGGCGAAAGTAAGTACGGCAAACCGATTATCGACCGGGTACTGACGGCG
GACACCTCGCTGGAACAGGCGATGTGCTGCGCGCTGATTTCCATCGACTCCACGCTGCGC
AGCAATCTCTCGGTCGGCCTGCCGCTGGACGTGATGATTTATCGCAACGGCAGCTTTGAT
GCCAGCGAACAGCGCCGCATCACCGAAAACGACCCTTACTTCGTCGCCATTCGCAAAGCC
TGGTCGGAAGGACTATTGCATACTTTTCGACAACTGCCTCCGTTTCCGGCGCAGGGGTAA
GGCATCGCTGCATTACAAGGCTCGTAATGAGCCTTGCCCTAAAGGGCAAACACAACTCGA
ATGTTTCTGGGTATATAACATCCCACAACACCAGAAGAGTCTTCATTTATTCTCTTACCC
AAAAAATCAAAATGGATATTTTTTATAAAACATCACCCTGATTCTGTAAGCTTTAACCAA
ACACTCACTATATGCAATATGGTAGGCAGGAGAGTCTTTTATATTTAACAAACCTTCAGC
TCTGCACTCACTGGCAATATATTTATCCCAAAATAATTTAGAATTAGCAATTGATTCAAT
AAAATCACTATAATTAGCTAAGTCTTCACTGCGAATACTCTTGATAAATTTATCATATTC
GTCATTGTATTTCTTATTCTCATCTTGAGCTAATACCTCCATACAACTCTGAATATATGC
CGTTACCTTTTTTTCATAACAAGACTGAATGTCATTTGCGTAGGATTCAAATGAAAAAAG
CAAAAGAACAAAAAATAGAATCCTCATTTCTCCCCCTTTAAGTAAATCACTCTTTTTCTA
CTTTTGTCATAAGCAGCCAAACTGGATGTGTTTTTTATCAGCGAGATAACAGCATCAGGG
TTGTTCTCTTCAAAAAAAGAAACATATCTAATTCTCATCGATCCCTGATATATCATATCA
ATAAATATATCCCTCATCCTTTCATCCATATTATCCCAAGACACAGTATTAGAGTTTTTA
TATCTGTTATAAAACCCTCTGGCCCTTGTAATATATGAAGGAAATGATATCTTAAATAAA
TTAGCTTGCTGAAAATGAGTTATTTCACCAATTTTATCCCTATTCCGAGTAACAAAATCT
GATGCTTCACATCCATGCATCCCTGAACCTTCCGAGATCATCATTGCCTTCTCTTGTGGA
ATACCTGCACTCATCAGATGATAATATGATTCAGACTGAGTTCTTTGACCAAGGTCGAAT
CCTCTTCCTATCGTTACGCCAGATGCGATATCTTTACAAATAGCCGGGTTCCCAGGCCAA
TGGATCTTTCTTGAAAAATAGAGACTATTAGGTATATCATCACCTTCAGCATTAAAGGTA
AAAAGGCCTTCTTTGATATCCATCCTTACCTCCCTTTACCCCTAATTAAATCCTTTTATT
TTTAATCACACGCTGAATAGCCTTATACAATATATAAAAAATCCGTCACAAAATCATTCA
TCACTCTCATTCCATATACTATATCCAGACGTTCCCGCCGTTTTATGGGACCACTCTATT
GATTTATACTTTAACCTAATCACTTCATACGGTAAGGTTTCATTGTTATTAATAGCATGA
GGATAAGAAGATGATACATCTACGATTCTTGCATCTACTAATTTCAACTCATAAAAAACC
TCTAATTGCCCAGCAAGATTTGTTCTGTAAAAAAAGAATTTAGCTGTAAGTCGCTCATTC
GATGTTATAGACATGCCAAGCAACGGCGATGATTTATCTATTGGCTTAATTAATTGTATA
GGATGGTGAGCTATATTCTCTTCTCTGGTTATAGAATGACTTAACCCTAATACCTGAATC
TGATCCTCATGTCCGCTTTGATAACGATTTCCAATAGAGTCAAATGTTGAACAACCAGAG
GAAATTAATCCCTGCTGGTTCCCCTCTAGCGTCAAATAAATTAGATGTGACATAAAAACA
CTCCTTGTTCGCTGAGATAGTCATAAAGCCCATGTAAAAAAGCCAGTCCAAGTATATCCT
TCAACATATAGCGCGCAAGGCAAAAAGAACCTGATAATCACAGCGCCCGCTCCATCACGT
CCCGCAGCCAGCCGCAGCGCATTTCCGGCACCGCCAGCAGTAGTTGCTGCGTGTAGTCGT
CCAGCGGCGGCGACAGTGTTTCGCTCACCGGCCCCTGCCGGACTATGCGGCCGTGTCGCA
GCACCGCCACGGTGTCGGCCACTTCCCGCACTACATGTAAATCGTGGGTGATGAACAGGT
AGGCGACGCCGGTTTCCTGCTGGATCTGACGCAACAGCGCGAGCACCTCGCGCGCCACCA
GCGGGTCCAGCGCCGATGTCGGTTCATCGCAGACGATAAGCGACGGCTGCGCCGCCAGCG
CGCGGGCGATGCATACCCGCTGTTTTTGACCGCCGGACAGCGCGGTGGGATAACGCTGCG
CCATTTCCGGCGGTAATCCGACCTGATGCAGTAGGTCGCTCACGCGCGAGCGGCGCGCTA
CGGCGTCCAGTTGGGTCAGGCACACCATCGCCCGTTCAATCTGCACGTCGATCGGCAGGC
GCGGGTTGAGCGCGGTATCCGGGTGCTGTCCCTTATCCACATCCGAAGCTGCCGACGATC
CTCCTTGTGTGGACCTTGGTGCTCGCCGTATCCTTAACAGAAAAAACTCGCCACCCTCGC
ACCGCGCTGTACTCGACTTCT
>NODE_65_length_4160_cov_1.638978
CGGCGTCCGCCGCTGGTCTGCCCGTTTTCCGGAGAGGCGAATATCAGATCGATATCCGAG
GAAAAATTCAGTGCGCCGCCGCCAAGTTTGCCCATGCCCAGAATCAGCAATGGCTGAGGC
TCGCCCGCCGCATTGCACGGCGTGCCCCACTCGCGGCAGCAGGCGTCATACAGCCACTGA
CGAGCGGCGACGATCAGCGCTTCCGCCAGAACGCTCAGTTGCTGCAATGTCTGCCCGGTG
TCGCTGAGCTGCAACCATTGCCCCCAGGCGATGCGCGTCAGAATGCGGCGCCGAAACAGG
CGCAGCGCCTGCATTAATGCTGTCTCATCGCTGACGCCGCTCAACGCCTGCGACAGCCAG
TCCGCGTACTGCCGCCACTCCTCCGGCTGAGGCGGTTGCCGGACCATCTCCTGCCGCCAC
TCCGGATAGCGCGCCAGCGCGTCGCTCACGAACTCGCTGCAAATCAGTACCGCCACCGCC
TCATCGGCCAGCAGCGTTGGTTCGGAAATCAACAGACGCTCCGCCTCATGGCGCGCCTGT
TCGGTCAGTGGTGCAGAGAGCGGAAACAACGATGCGTGATGACAGGTCATGGCGATATCC
CTGCACAGCTGCCCGTCAGGCAGCTTCGATAAATGTTGCTTCGATAAATGTTGAACCGGG
GTATCGCCTTGCCCGTACCGGAAAGGCGATAACCCCGAAGCGCGACAGGCGGATTACTGG
CCGCTATGCAGCCAGAACGGCGGCTGTTCGATCGCCTGCTGGCGGAATTGCTCCAGCTCG
CCGGGTATGCTCTGGCCGGCGGACAATGCTTCAATCAGTTGCATCAGCTCGCGCCACAGT
TGCAGATAGCGGTGGGTATCCTCCGGCGGATAGGAACCGCCCAGCAGCAAAAAGGCATGC
ACGCCTCGCTGCAGCCGCGGCAATTGCTGGGTGTAATGCGACGCATCCAGCGCATGGCTG
AATACGGCTTTCAGTTCAGCCAGCCCGCGGCTCATCATGATATCGGCGAAGCGTTTCCAG
GAACTCTGCAACCGCATCAGCTCACGGTTGTCCATGTAGCCGCGCCAGCCGTGCTTCACC
AGCCACGAGGTCAGAATCAGTTTGCCTTTCAGGTAATCGGCGCTGTAGCAGAGCGTATCC
GCCGCTTCCGTGCGCTCGATCCCCTCGTCAAGATGGGTCACCGCCGCCCGGACTTCCGCG
GTCACCTTACGCGGCACCACGCCCCCCGCCAGCACCAGCAGCGCTCGCATCATGCCGCTG
GCGTCCAGCAGCGCCAAACGCTCCGCATTATCGCCGCGAGCCCACAGCTCTTCATGGTAT
TGCCAGTGACTGAACGCATGCTCCAGCCCGGCGGCAATGCCCTGTTCGAGCGTCATTTTC
GGTTCTACAGGCAGGAAACCCAGCTCACTGCGCGGCCGGGCCGGATTGCCTTTCGCCAGA
TGATAGCCGCGGGCGGCTTTGCTCAGGTTCCCTTGCCGCAGGCCGCCGATGTCAGCCAGT
TCGCTGGCGAACGCCAGCAAATCCTCAGTACGACCGTTTTTCAGCTCCAGTTCCAGTTCA
CACAGCGGTTCGACGAATTCGCCGGCGCTGACCTCGCCCTGATCAACGGCGATCTCAATC
AGGCTCTGATGGTAGGACACCACCCAGGCTTCTCGCTGAAAATCGGTGCTGAACAGCGGC
TGCAACGCCTGAGCCAGCGCGTCGATATCGCAATCCTCCGGCCAAATCTCCGCAGGCAGC
AGACGAATATCCAGTTGCGGCCCGGGCAGATCCACGTTGTATTCCGGATGCTGATGGAGT
CCGCCTACGACTTTCCCCGCGGTTTTCACCGTCATCTCATAACGGCCGTTTTCACCCCGG
ATACGTAGCCCGATACCATGCTGACGCAGATAGGCGTCGGCGGTTTCGTAATAAATATTC
GCCAGTTGGCAGGTATGCAGATGGTTGCTGTGCCCCACGTCGCTCTGCCAGTTTTTCAGG
CCTTGTCTGACCGTCGCCACCGCATCGGGGTGAATGATAAATTTTAACTCGATCTCTTCG
CTCATAGTCTTGCACTACCGGATATTGCGGAAATGTCGCCAGTAAATAACATTTTATCTC
AGGTTGCCACTTTTGCGGCATGGCGACGCACACGCCCTGCGAGCGTTCTCACAAGGCGAA
TGCAACTCGATTCTCTCCCTCGCCGGATTTTGACTATGCTTGAGTTCTCATCACCCGTTA
ACCAAGGCACTGATTTACCAAACCAAGTTTACAAAACCAAGAGTAAGACTGTTCCCATTC
AGGTTTGCTGGCGTCATCGTCAGACTGGGCGCGCTAACCGCAGAATCCCTATGAACTTAA
TATATTGAATATGATGAATAAATTACCCTTGCTCCTTGCCGCGGTCCTGGGCCTGTCCAC
AACATTGGGCCTGCATGCGGAAGAAAAACGCTACATCTCCGATGAACTTGTCACCTACAC
CCGCAGCGGTCCGGGCAGCCAGTATCGTATCGTCGGCACGTTGAACGCCGGTGAAGCCGT
CACGCTCATCAGCGCCGACGCCGGTTACGCGCAGATTCGTGACGAAAAAGGCCGCACCAG
TTGGATTCAACTTGACCAGCTCAGCCAGACGCCTAGCCTGAAAACCCGGGTGCCGGAACT
GGAGAATAACGTCAAAACCCTGACGGACAAGCTTAACAGCGTCGATCAGGACTGGAACCA
GCGCACCGTCGACCTGCGCCAAAAAGTCGCCGCCAGCGACGGCACCCTCGCTTCTTTGCA
AAAAGAAAATCAGGTGCTGAAAACCCAGTTGGAGGTCGCGCAGAAAAAACTTGAGGTAGC
CAATCTGCAGTTGGACGACAAGCAACGTACGCTGATCATGCAGTGGTTTATGTACGGCGG
AGGCGTGGCGGGCGCGGGTCTGGTGCTGGGACTGCTGCTGCCGCACCTGTTGCCCCGACG
CAAAAAGAATGACCGTTGGATGGGATAATCCCTGAACACCGGCTCGCCGACCACACGGCT
GCCCCCTCCCGCTGTTTACGGAGATAGTTTTCGAGATAGTGTTCGAGATTGTGTTCGAGA
GGATGTTAATCAACAATAACCGAAATTATCGTTAGCTATACCCGTCATATTTCACGTTGC
AGGTGCGTTGGCTTTCCTGCAACTCGAATTATTTTGGGTATATCACTTTGGTTATGGCTG
GTAAGCATTCCAGTTATCGACACAGCCTAACATCGGGAGCCGGGTTTGAAGATTTACCTT
GTAGGGGGCGCAGTGCGCGACGGCCTGTTGGGCAGGTTGGTCACCGAACGCGATTGGGTG
GTGGTCGGCGCCACGCCGGAAATGCTGTTGCAGCAAGGTTACCAGCAGGTTGGGCGGGAT
TTCCCGGTCTTTCTGCACCCGGAAACCAAAGAGGAGTATGCCCTGGCGCGCACCGAGCGC
AAATCCGGCAATGGGTATACCGGGTTTACCTGTCAGGCCACGCCGGACATCACGCTGGAA
GAGGATCTGCAACGGCGCGATCGGACCATCAACGCCATCGCGCAGGATGAAGACGGGCTG
TTGATTGACCCTTACGGCGGTCAGCGTGATTTGCAAAACCGACTCCTGCGTCATGTTTCC
GACGCCTTCAGCGAAGATCCGCTGCGGGTGCTGCGGGTCGCGCGCTTCGCCGCCCGCTAC
GCCCATCTCGGTTTCCTGATTGCTGAAGAAACCCTGAACCTGATGCAGGCGATGACCCGC
AACGGCGAACTGGATTTCCTGACGCCGGAACGGGTGTGGAAAGAGACGGAAAAAGCCCTC
GCCACTCAGGATCCGCAGGTCTATTTTCAGGTGCTGCGCGACTGTGGCGCACTGGCGGTA
CTGTTCCCCGAAGTCGATCGTCTTTATGGCGTGCCGGCTCCCGCCAAATGGCACCCGGAA
ATCGACACCGGCATTCATGTGATGATGAGTCTGGCGATGGCCGCCCGCCTCAGCACGGCG
CTTGATATCCGCTTCGCGACCTTGTGTCATGACCTCGGCAAGGGGATGACGCCGCCTGAA
CTTTGGCCGCGTCATCACGGTCACGGCCCGGCCGGCGTACCGCTGGTGGAGGCGTTGTGC
CAGCGTCTGCAGGTGCCTAACGCGCTGCGCGATCTGGCCTGCCTGGTGGCCGAGTACCAT
ACCGTGTGTCACCCCCGTCA
>NODE_66_length_4144_cov_1.942743
TGTGGCTACAGTGGTGTAGTTGTTGTCTATGGCTTCTGTATGCGTAGTGGTGATCGTATG
GTTGTGTTTTGTGTTAATTGGCCGGCGACCATGGTCATGTCAACAGGGGGTATCGGCGGA
GGCGTCAGAGGTGGATAAGAGACAGGCTTTGATCTCAATAACTGCTTCGCCGATTTCCGG
CACTTCGATACGGAACAGTTCAATCAGCATTTCGGGACGGGAACGACTCACAAACAGCTG
CGCCCCGCGCGCTTCTGGGCGAACGGCATACAATACGCCGCGGATACGGTCGCCCGGACG
GAAATTCTCACGCGGCAACATGTCTTCACGGCCGATGACAGCTTCAGCATTGCTGCCCAA
ATCCAGCGAGATGTTATCACGGTTAACTTTTTTGACCACACCGGTGACAATCTCGCCTTC
CTGTTCGCGGAACTGGTCAACGACCATGGCGCGCTCGGCTTCGCGCACTTTCTGCACGAT
AACCTGCTTGGCAGTCTGAGTGGTGATGCGGTCGAAAGTGACGGATTCGATCTGATCTTC
GACGTAACCACCCAGCTCCAAACTCGGCTCTTCAAACTGCGCCGCTTCCAGGGTGATTTC
GCGTGTCGGCTGGGTGACTTCGTTCACAATCAGCCAACGACGGAAGGTATCGAAATCGCC
GGTTTTGCGATCGATACAGACACGAACATCAATCTCCTGCTCGTACTTTTTCTTGGTCGC
TGTCGCCAGTGCAGTCTCCAGCGCTTCAAAAATCTTTTCACGCGGCACGGCTTTTTCATT
AGAAACCGCTTCAACAACAGCCAGAATCTCTTTATTCATCCTAGTTGCCTCATCCAAACT
TTAAAAGTGGGGTACCAGGTTCGCCTTCTGGATATTGCTCAGCGCGAACACTTCATCTTT
GCCTTCCACTGTTACGGTGATCATCTCGCCCTCAATGGATTTGATGATGCCCTGCCACTT
ACGGCGATTCTGCACCGCCATGCGTAGCACCAGGCTAACTTCTTCACCCACAAAATGCTC
GTAATGCGCAGCGGTAAAGAGCGGCCGTTCCAGGCCCGGCGACGACACTTCCAGGTTATA
GGCAACGGATATGGGATCCTCAACATCCAGTACCGCACTGACCTGGTGGCTAACATCAGC
ACAATCATCAACAGTGATGCCATCTTCACTATCAATATAGATTCGCAGTGTCGACTGGCG
TCCCCGGATGAACTCAATGCCCACCAGCTCATAGCCAAGGGCTTCAACAGGTGCCGAAAT
CATCTCTGTTAACTTTTGTTCTAATGTGGACAAGTCCACCCCCAAGACATAAAAAAAGGG
CTTAATAGCCCAGTAATTCTGCTGTCAGATAACAAAAAACCCCGATATATCGGGGCTTTG
TGCAACTGGACCCTATTTACCGCAAACTGCTGCGGTATAACTACCATCAAGTATTCTTTC
AGAATTCACCGTAGATAATGCGCTTGATGCAATACAGTTTATTTGAAAAAAAACTTTACT
GGGAAGTTAAGTGGTTGCGGGGGCCGGATTTGAACCGACGACCTTCGGGTTATGAGCCCG
ACGAGCTACCAAGCTGCTCCACCCCGCGTCCGAAAACGTGGCAAATACTACGCCGACAAC
TTCGAAAATGCAAGTTATCTATAGGATTGGTACCGAGGACGGGACTTGAACCCGTAAGCC
CAATCGGGCACTACCACCTCAAGGTAGCGTGTCTACCAATTCCACCACCTCGGCATCAAA
ATTGCTTTTTATCATCAGCAGCGTTGTATCCGCTGATAAAACGTCCGCGATTATTTAGGA
ATATCGCTTGACGGTGCAGCCTGTGCTTTTGACTGCTGGGCTTTTTCGGCCGCAGCCGGC
TGACTCAGGCTTTCCCACTCACTGCTTTTCTTGCTGTGGTCGGAACTCATGTTCCCCAGA
ATCAGGCTGAGTACGAAAAACAGCGTGGCAAACAGCGCCGTCATTCGGGTCATGAAATTG
CCGGATCCGCTCGAACCAAACAAGGTAGCGGAAGCACCTGCTCCGAACGACGCTCCCATA
TCTGCACCTTTACCTTGCTGCAGCATGATAAGACCAACCAGGCCAATCGCCACAATCAGG
AAAATTATCAGAAGAGCTTCGTACATAGGTTGTACCTGTTATTTATCCCCACCACCTGGC
GAGGCATCGCTAATTCTTGCGGCTTACCCGCGACAACCCGCATCAGGAGAGACAACTCCC
CTATAAAGCGGGTCTGAATACTAACTAAAGCGTCGGGTGTACGCAAGGGTAATTTGGCGC
CAGCTCACTGATTGAGGAAAAAACCAGCGACCGGAAAAGCCAAGACCGGAACATGCTGAT
TAGCCGACTGAATTACACAGTATTTCACGCTATCACACAGCGTGACGGACATCGCTGCCA
GTCACACTGTCGGGCGTTATTCTGCCGCTTAACCGGCCGCTTTTACCGCATCGGCAATTC
GGTTTGCCATCTGCGTAACCGTCGTTTCGTCTTCCCCTTCCACCATTACCCGGATCAAGG
GTTCAGTACCGGATTTGCGCAGCAGTACCCGGCCACGACCGGCCAATTGCTCTTCCACTG
CTTGTGTGGCCTGTTTCACTGACTCGCTTTCCAGCGGGTCACCTTCCCCTGAAAAGTGCA
CATTGACCAGTATTTGTGGAAAGAGTTTCATGCCGCTGCACAGGTCATGCAGGCTCATAT
GGTTGCGGACCATGGCTGTCAGTACCTGCAAGCCAGCGATAACGCCATCACCGGTCGTGG
TTTTATCCAACAGAATAACGTGGCCTGAATTTTCCGCACCCAGACGCCAGCCTTTTGATT
GCATCAATTCCAGCACGTAGCGGTCTCCCACCTTGGCACGGACAAACGGGACGCCTAACT
GTTTTAGCGCCAGCTCCAGCCCCATGTTGCTCATCAATGTACCGACCGCGCCACCGCGCA
GTTGCCCCTGACGCAACGCTTCGCGCGCGATGATATAAAGGATTTGATCACCATCGACTT
TATTGCCCTGATGGTCGACCATAATCAGGCGATCGCCATCACCATCAAATGCCAGACCGA
CATCCGCTTTTTCAGACAGCACTCGCGCCTGCAACTGCGTGACGTCAGTAGCTCCGCACT
GTTCATTGATGTTCATGCCATCAGGTTCACAACCAATGGCAATCACTCGGGCACCTAATT
CACGCAGCACGCTGGGCGCAATGTGGTAGGTGGCGCCATTGGCGCAATCCACCACAATTT
TAAGGCCGCTGAGGCTCAGTTCACTGGGAAACGTGCCTTTACAAAATTCGATATAGCGCC
CGGCGGCATCAACGATACGGTTCGCTTTGCCCAATTCGGCGGATTCGACGCAGGTCAATG
GTTTTTCCATTTCTGCTTCGATCGCCTCCTCTACTTCGTCCGGCAACTTGGTGCCGTCAA
TCGAAAAGAACTTGATGCCGTTGTCGTAGTAGGGGTTATGCGACGCCGAAATCACGATCC
CGGCCTCAGCACGAAAGGTGCGGGTCAGATAAGCCACCGCCGGAGTTGGCATAGGTCCGG
TGAACGATGCGGACAAGCCAGCCGCCGCCAGCCCAGCCTCAAGCGCAGACTCCAGCATAT
AACCGGAAATACGGGTATCTTTGCCAATAATAATTTTTCTGGAACCGTGACGCGCCAGAA
CTTTGCCGGCAGCCCACCCCAGCTTCAATACAAAATCAGGCGTAATCGGCAGATCGCCCA
CTTTGCCCCGAATACCGTCAGTGCCAAAATATTTGCGGCTACTCATAATTGTTGTTATTC
CTTCGCTGATAGAGTTGCTTCGACTACACGTATTGCATCCACCGTCGCTTTCACATCATG
GACACGGATAATATGGGCACCCTTCATAGCGGCAATAACCGCGCATGCGACACTGCCATG
AACCCGTTCGAGCGGCGGAACACCCAGCAATTGCCCAATCATGGTTTTTCTGGACATACC
AACCAGCAACGGCAAACCGAAGCGATGTAATTCTTCCAGGTGCCCCAGCAACCGATAATT
ATGCTGCAGATTCTTGCCAAAGCCGCACCCCGGACCTGACTCTTATACACTAATTATGCT
GCCGACACACCCCCTTTTTTTGACCTCGAGTACCCGGTCTCCCTAGAACACACAACGACT
ACAT
>NODE_67_length_4140_cov_2.235983
CCTCAAACCCGAGCACGCAGGTCATCACCGTTGCCGTGGTGAAGGAAATCGCCATGCTGG
CCAGCGCATACAGGAAGGTCGGCCCCACCAGCGCGGGCAGCCCCGGCAGCCCGCTCAGAG
CAAAAGCATAGGTTTTCACGCCAAAAAACATGGCGAACGCGCCGCCGCAGGCACCGCCAA
TCAGCGCGGCGGCGAACGGGCGTTTGAAACGGATATTGATGCCGTACATCGCCGGTTCGG
TGATGCCCATCGTGGCGGTCAGACTGGTGGACAACGCCAGCGATTTGGTTTTCTTGTCGC
GGGCGCGCAGGAACACGCCGAACGCCGCCCCCGCCTGCCCCATGTTGGCGATATAGAAGA
TGATCTTGAACGGATCGAACCCCATCTTGCTGATGTTGTTGATCATGATGGGGATCAACA
CATAGTGCATACCGGTGATGATGATCATCGACAGCGTACCGCCCAGAATCAGCCCGGCGA
GAATGCCCATGTTGTCCACCCGCCAGACGATGCCGGTAGAGAGGTGGTTGCCGACGAGGA
TGCCGAGCGGGCCGATAGCGATCAGCATGATTGGCGCGACGATCAGCAGCGTCAGCAGCG
GCACGAACATGGTTTTCAGCGCGCCGGGCATGATGCGATCGACACGGCGCTCCACCCAGG
ACATCAGCCACACCGCCAGCAGAATCGGGATCACCGACGACGCGTAGGACACCGGCGACA
CCGGCAGCCCGAGAAAGGTAACCTCGCCGCCGCCCGCAAACAGCTTGATCAGGGTGGGAT
GCAGCAGCGTAGCCGCCAGCGCCACCGCTACATACGGATTACAGCCAAATTTGTGGGCAG
CGCTGAACGCCAGCACCAGCGGCATGAAGTAAAAAATGCCGTCGCTGATGGCGGATAGGA
TCAGGTAGGTCTGGTTGGTGTTGGAGACCCAGTGCAGCGCCACCAGTAACGAGAGGATCC
CCTTAAGGATACCGGCAACGGCGATGGCCGGGATCACCGGCGAAAAGATACTGGAAAACG
CTTCCAGCAGCGCCGAGACTGGGTGGCGCGGCTGCCCGGCTTGCGAGGCATCGACGGTCT
GGTTCGCCAGTTGCGGATACTGCCGTATCAACGCCCGGTAGACATCCGCTACCTCGTTGC
CGATGATCACCTGAAACTGTTCGCCGGCGACATTAATACCGATTACCCCGTCTAATACTT
CCAGTTGGGCGCGATCGATACGTTGCGCTTCATGCAAATAAAAACGCAAGCGGGTAATAC
AATGAAAAACCTGTCGGATATTTCCTTCTCCGCCGACAAGCGCCACAATATTCTTTGCAG
TCTCCTGATAATTAACTGACATGGCAATTCCTCTTTCCAGAAAGAAATCTTACGATTTCT
GCAACAACCGCCCGGTATTTACCGTAGCGCCTTGTTCCTCTGGGGTTTGCCTGCGTCAGC
GGATATCGCGTCGTCTCCGGCGAATCACCGCTGCCAGTAACAAGCCTATTCGGAATGATG
TATACCCTTCATACGTCAAGTTGCAGGAAGGCGGCAACTCGAATTACTTTGGGTAAGATG
ATGAATCATATTATCGATATGAATGGTCAGATAGAGCTTCTCCGAATTGGTCATGGTGTG
TTGGTGGTTTTTTTTGATAAAGGTATTGATGGCCTCCACACAGCCCAGCGTTTTTTGATA
GCGTTGCTGAACCATGGTAAATAAATCGCCGTCGTCATTATCCAGCGAAGTGCCTTCCAC
CACCCGCTGAGAAAAAAACTTCAGGTGGGTAATGAAACGGTGATAATTGCCGTTGCTTTC
ATCCAGCGGTACCTGAAAATAATATTTGACGATATTCTGCACCTGATAAATCAGCTGCGT
AATCTGCTTCATATTGCCAATATTGTCGCCAAGCTCGGCATTGACGATATGCAGCGCAAT
ACTGCATGCCTCATCTTCCGGCAGGCTGACGCCCAGCGTTTCGCGTATCAACGCGAGCGC
CTGCTCCGCCACGGCATACTCTTGCTTGTAGAAGTGGCGCACTTCCCAGTGCAGCGGGTT
CTGAATCAGGGTGCCGGTGCGCTGACACTGCAGGGCGAACGCGAGGTGATCGGCCAGCGT
GACATAAATGCCTTCGCTCAATTTCTGCGGTAATTGCTTTTTTACCGTTTCGACAATGTC
GCTGGTCAGCTGCAATATTTCCAGCGGGACTTCCTGAGCCAGGTCCTTAAAACGCGCGGA
AATGACGTTATCCTGCAAACGGAATATTTTCTCCACCCGCGGCATTTCCACATTCTGCCC
GGTTCGGGAATGAAAACCCAATCCACAACCGGTCAAGACAAGCTCCTGCCCCTGATTATC
GATCACGCTGATCACATTATTATTCAGGACTTGAGTTATCTTCATCGCATCTCTCCTGAA
AACAGAAACGGGCAAAACCTAAATACAGCAGACGGCGAAGTCAGTCGACTTCATACTGTT
GCTGCACTTATGTTTTGCCCGCCGAACGGTAACAAGCCTTATGCAATGAACCGAAATTAT
CACTCGTTATTTTGAGCGTCAATCGCGCCCCCGTCAGGGGTAAGGATTTCTTTTTTATTT
GTGACAAGGGTATTATTTTCCCGCCTGCCGGAACGCAGGCAAAAAAAAAACCTACGCATC
CGCGTAGGTTGGTGCAATTTGAATGGTTCAATGTGGAGAACACATCGATTTGTCACCCAT
CAATACCTCTGGGACTTGTTACTCTAAAGAGAGTCATCCCGAATCACTAGCGCAGAATCG
AAAGATAAACGTTCGAAGTGCAACCAACTGTAAAATTCTCAGGTGAGCTGTAATAAAGCC
GTGAAAAGCCGAGGTTATCGGGCAATTCGGCCGGTTTTTACCCACCGACGCCGACCGAAA
TTTAGCCGTCGGAAGACGGCCGTTCATTCAGACTATAGCGCCAGCCAGATCAGCGCGGCG
ATGCCGCCGAACAGCGACCACTTCACCAGATAGTAAACCGGCTTGTTCCAGCTTTTCAGC
CGTTTGCCCACTTTTCTGATCGCATAGACATAGCGGAAGATCCGGTTGATCCCACCGGTG
CGATCCGCGTCGGTATTGGGCGCGGCCGCCGCGCTCATCAGATTGCGCCCCACCCAGTGA
TTGACCGCCTGCGTCCAGCGATAGCGCATCGGCCGTTCGATATCGCAAAACAGGATCAGG
CGGTTCTGACCGCTGGTGTTTTCCGCATAATGAATATAGGTTTCGTCAAACAGCACGCCT
TCGCCATCCCGCCAGCTGTAACGCTCGCCGTCGACCTCGATAAAGCAGCGGTCGTCGTTG
GGCGTCTTCAGCCCCAGATGGTAACGCAGCGAACCGGCGTACGGGTCGCGGTGGCGCGGC
AAACGGCTGCCATCCGGCAGGGTGGCGAACATCGCCGCCTTTACCGACGGCAGCGAACGC
AGCAACGCCGTGGTCTTGGGGCACATCACACCCGCGGAGGGATGGGCATCCTCATACCAT
TTCAGGTAGAAGCGTTTCCAGCCGGTCTTGAAGAACGAGTTGAAACCGGCGTCGTTATAG
CGATCCGACGCTTTGATTTCCTGCATCGCCAGCAGCGCTTCCCCCTCTTCCCGGATCATC
TGCCAGTTCTCCTGCAACACCGCCAGTTCGGGGAAATGGCCGGGCTTGAGATACGGCGTC
ACCGGGACGCGGGAAAACAAGTACATAAAGCCGTTGAGCGGCGCGGTAAAGGTCGAGTGG
TCCGACAGTTGGCGCCAGAACTTATAACGTACGCGGCCACGAAAATGGACATAAGCGACC
GCCAGAATAAACACCATCAGAATGACATATTTCATGCAGTGACTTCCCTGAGAGCGATGA
GCCCATCCTGCCCGTATGGGAGCAGCCGGCATATTGCCCGACGTCATTCCCGATACCGGG
CATCCGCATCCGGCGCAGGATGACGGCCCGTTGAAGAAACACGAACATAACGTATGACAA
ACACTCTATTTACGCTTCACCAATATTGCTGCCTGATGGCGTATCACGACGCGCCGGCGG
TGAAAGTTGCGATCCCCGCCTCTTGCGGCTACGGCCTAATTCCGTGACACTTTGGCAGTC
GCTTGATTCAGCGCACCATTTTCACATTAAGAGCCTATCCCAGTAGGCGTTATTGGCGTA
>NODE_68_length_4129_cov_1.669165
GGCCGGGGAAGTGTGCGGGTGCGGGGGAGTGCTGCGCTGGGTGTGTGGGACAGGAGCGGG
CGTATTAGTAGCAGCTGTGGGATGCGGTGGGACCACAAGCGCCGTGTTGTGACCGCGTTC
AGGCTGCGGCGTGGGGGGCAGAGCTTGAATCCGCTCGCCGGTTTCAGCAACCGCAGCCTC
ATTCGGTACCCGAACCGGCGACGGGATTTGTTGAGGTGACCGGGCCTGAAGCGTATGACC
GGCAACCCGAACTGCCGGTGTCTGACGCGCATGGAGCGGCACAGCAGCAGGAGGCTGTGC
TGGTGCTGCATGTGGCGGCTCATCAGGGCGGGGTGATCGGCGGTGAATTGTTGTTGCAAA
GCGTGTTGCAGTCCGGTTTCCAGTTCGGCGAAATGAACATTTTCCACCGCCACGTCAATC
CGGCGGGCAGCGGCCCGGTGCTGTTCAGCCTGGCTAACATGGTCAAACCCGGTTCTTTCA
ATGTGGAAGCGATGTCCGAGTTCACCACGCCGGGCGTGTCGATTTTCATGATGGTGCCGT
CTTACGGCGACGCCAGTCAGAATTTCAAGCTGATGCTGCAGTCGGCTCAGCGTATCGCTG
ATGACGTGGGCGGTGTGGTGCTGGACGACGAGCGTCGTCTGGTGACGCCGCAGAAAGTGG
AAGCCTATAAAGCCCGTATTCGCGCAGTACTCAAGGCTAATGGCGAATAGCGCTCAGGAC
GAATAACGGCGAATGTGTCGTTAATACTTGTAGTTTTCAGAAGCCTCCGTCCGCGGGGGC
TTTTTACTTTCACTGTGATCGTCCGTGCGGCGTTCACGTTCAGTGTGTCGGCGCAGGGCG
AGATGCGCGCCGGCTGGCGACAAGGTGCAGACAGTGGGCGGCAGTAATACATTAAAACAG
GAATTGGGGCTGGTTCAGGGCATCGGGTTGTTGTCGACCTCGTTGCTGGGGACCGGCGTG
TTTGCCGTGCCTGCACTGGTGGCGGAGCAGGCGCGGGGCGATAGCCTGTGGGCCTGGCCG
CTGCTGATTGCGCTGGTGTTTCCGATAGCCATTGCCTTTGCGTCGCTTGGCCGGCACTTT
CCGAATGCCGGCGGCGCGGCGCATTTTGTTCGGCTGGCGTTTGGCCCCCGGCTGGCCAGG
GTCACCGGTTGGTTATTCTTGTCAGTTATTCCGGTTGGTTTGCCCGCCGCGATGCAAATC
GCGGCCGGTTTCTGGCAGGCGGCCTTTGGCCTGACTGCGGGCGGCTTGCTGCTGGTGCAA
TTACTGACGCTGGCCGTGATTTGGCTGCTGGGAATGCGTAGCGCCGGCTCCAGCGCCACG
GTACAGACGCTGATTGCGCTGCTGGTCGTCTTGCTGGTGGCGGCTATCTGGTGGCAGGGC
CGGATTACGCCGTCCCAGATTCCGTGGCCTGCGTTGGCGGACATTAACGGAGCGAAGATG
CTGGACGCGCTGGCGGTGATGTTCTGGTGCTTCGTCGGGCTGGAGGCTTTTGCCCATTTG
GCGACGGAGTTCAAATCGCCCGAGCGGGATTTTCCTCGCGCACTGCTGATCGGCATGCTG
CTGGCGGGCGTCGTTTACTGGGGATGTACTGTCGCGGTGCTGCATTTCGGGGCGTATGGC
CCTCACCAGGCGGCTACCGCTTCTTTACCCGGTATTGTGGTGCGTCTGTTTGGCGATCAT
GCATTGTGGCTGGCTTGCATCGTGGGTTATCTCGCCTGTTTCGCCAGCGTGAATATCTAT
ACTCAGGGCTTTGCGCGGCTGGTGTGGTCGCAGGCGCCTGAAGAGAGCCGGCTGTCCCGG
TTATCGGCGTCGCGTACGCCGGTGAATGCGTTGTCGCTGGTGGTGGCTTGCTGTCTGATC
TGCTGTTTGATCATTTACTGGCTGAATTTGCCGTTGTCCGAACTGATTGTTTACGCCAAC
GGCATTTTCATTCTGATTTATCTGCTGTGCATGCTGGCGGGGTGGCGCCTGTTGAGTGTG
CGTTCTCGGGTGATGGCGATTGTCGGCAGCGTGCTGTGCGCGGCGCTGTTGTTGACGCTC
GGCTGGAAGTCGTTGTATGCGTTGGGGATGCTGGCGGCGTTGTGGCTGATGTTGCCAGCC
AGACGCGGCGAGGCGGTGGCTGACTGAAAGTAGACACAGACAGGGCAGAAAGCCCTGTCT
GGCGTCGCATGCTGGCGAGAATTACTGCGGATCGGCAGGCGGCTGTTGTGTCGGCTCGCT
GCCTGCAGCTTTCGCTTCCAGCGCGCTCAGACGCTGCTCCAGCAGCGCCAGTTTTTCGCG
GGTTCGCAACAATACCTGGGTTTGCACGTCAAACTCTTCGCGGCTGACCAAATCCAGTTT
GCCCAGCTGTGATTGCAAAATCTGACGGATTTTCTTCTCTACATCCTCGCCAAATTCCCG
GATGCCTTTTGGCATGGATTCCTGCACCTGACGGGCAATCTGCTCTAACTTTTTCGGGTC
AATCATGACGCTTTCCTGAACTGTTTGACGAAATGGCGAATATAACTCAAGTGTAATGCC
AGACTGGCGTTGTATAAACAAAAAGTGATTTTCATGAGATGAATTTTGCGATCCATAAGC
GGGGTTAGAGATTGCCCGTCCTTCCGGTTAGCGCTATAGTAACCCTGCTTATTCTCAGGG
CGGGGCGTAATTCCCCACCGGCGGTAAACCAGTTTGCGCCATCAGGCCAGTTGGAAGCCC
GCGAGCGCTCAGGCGGTATCGTTTGAGGTCAGCAGATCCGGTGAAATTCCGGGGCCGACG
GTAATAGTCCGGATGGGAGAGAGTAACGGTTTCTGACAGGCTTGCGCCTGCCCGCGTTAT
TTTTGCGTTTTTGCCTGTTTTTTCAGAGCAAAAGCGACTCCTCAAGCTAGCCCTGATTCT
GGTAATCCATATTAACAATGAGGTTTTTTTACCATGAATCAGACTTTACTTTCCGAATTC
GGTACCCCTGTCGAACGTGTTGAACGTGCGCTGGATGCGCTGCGCCACGGCCGCGGCGTA
ATGGTGCTGGACGATGAAGATCGTGAAAACGAAGGTGACATGATTTTCCCGGCCGAAACC
ATGACCGTTGAGCAGATGGCGCTGACCATTCGTCACGGCAGCGGCATCGTGTGCCTGTGT
CTCACCGAAGAACGCCGCCAGAAGCTGGAACTGCCGATGATGGTGGAAAACAATTCCAGC
CATTTTCAGACCGCGTTCACCGTCACGATTGAAGCCGCCGAAGGCGTCACCACTGGCGTA
TCCGCCGCTGACCGTCTGACCACGATTCGCGCCGCAACTGCCGATGATGCCCGCCCGAGC
GACCTGAACCGCCCCGGCCATGTGTTCCCGTTGCGTGCGCAGCCGGGCGGCGTGCTGGCG
CGCGGCGGCCATACCGAAGCCACCGTGGATCTGATGCGTCTGGCAGGGTTCAAACCGTTC
GGCGTGTTGTGCGAATTGACGAATGACGATGGTTCTATGGCCCACGCGCCGGAAGTGATC
GCCTTCGCGAAACAGCACGCTATGCCGGTACTGACTATCGAGGATTTGGTGGCCTATCGC
CAGGCGGCTGAGCGCAAAGCCAGCTGATTATCAGGCGGCATGCCGTTGAGTGTTGTTCCT
GCAGGGCCGGCTTTCCGGCCCTGATTGTTTTCAAGCGCCGGTTTCAGGCTGGTTTGCGCG
CCAGCAGCGTGGCAAAGCGCAGTTTGATGCGGTTGCCGTTGGCGTCGGTTTTGTGCAGTT
CGCCCACATCCTCGTTGTATTTCACGATCTCCCAGTCACGGTAATAGTCGTGTAACTCGT
TGTGCCCAAAGGTGAACGAGAACGGCATCGGGCAGGGGAAATCATCGGTGGACATGGCGG
CGACGATCAGGTTATAGCCCCCGGCGACGGTGTGTTGCTGCATATTGCTGATGATCGCCG
GGATCTGTGCCCGTTCCAGAAACATGAACACCACTGTCGACAGGATGAAATCGTACTGGT
GACGAATATCGGCCTGATTGATGTCGTGGACGAACGCTTCAATCCGGCTGAGCGGCTCAT
CGGCGATGATGCTATTGAGCGTATCAATGCTCATGACGTTCTTGTCGCAGGCGGTGACGT
CAAACCCTTTCAGGTTCAGGTAGAGCGCGTTACGCCCGCCGCCACAGCC
>NODE_69_length_4126_cov_2.281570
GTCAGATGTGGCTAAGAGACCAGTAAACAAACGGGCCGCCTTGTCTTTCATGATTGAGGA
ACACCGCAGCGAAGAACTGGAAAAAATTGTTCAGAATAATAAAGATAAATTGCAAATGCT
GTTGATTTCGGCCCATGAAAAACTCACCTCTCTTTACCGAGAGATGAGCAGAAACAGAAA
CAACAGTAAGTCGCAGGAAGCCGATCTTTTCTCACAAAGAGAAAACGAAATTCTCTACTG
GGCAAGCATGGGAAAAACCTATCAGGAGATTGCGCTTATTCTCGGTATCACCACCAGTAC
AGTAAAATTTCATATCGGCAACGTTGTGAAAAAACTGGGCGTGCTGAATGCCAAGCATGC
TATCAGGCTCGGCGTTGAAATGAATCTGATCAAGCCAGTGGGACCAGCAAAGGCAAGGTC
TTAAGCTGCTCGGGTTCGGCGTCTGTTATCTGTGTAATGCGTTCGATCAGCGCGTATCGA
CTTTCATCGTCAGTGGGCAGGTGCAGCAGATAGATTTTCTCCTGTTTTTCCGATAACCCT
TGCTGAATGATGGAAATGCGCCAGCCTGAACGTTTTAACAAGGTCAGCATAGGGTGGCTG
ACAATGGTGAGTATCCCGTCATAATGGCATTTTCTGGCGTAATTGATCATGGCAAGAAAT
AATGTCAGACAAGCTGGGTTACGGGTGCCAATCAAATTTCTCACCCGATCGCGGTCGACG
AAAAACCGGCTAGATTCAATGTAATTTCCTTCGGGGATATTGAGACCGTCGAAATAAGAG
AAAAATGTGCCAGTAATCATGTTGGGATATTTAATTTCTATAAATCTGACACTGCAAATT
ATTTTTCCTTCCTTGACGCCTAACAAGTAGGTCGTATGTTCATTATCGTACTCGTCAAAT
TCCATCCCGTTAATACAGTTAACGGTCCAGTCTAGACGGTCCTTAAATGTCTCTTTGCGT
AGTGTAAACACCTCATCCAGCTTGTTATTTGACATTAAGCTAAAACCTACATCAAATATT
TCTAACATATTTCCCCCTGTCATCACTTTTGTGTCTTTTTACGCGAAACTCACCTGGTGG
GGATATATGTTAACGTTTTTACCGCTTGCTTTTCCAGCGTGATTATTTGCGTCCATTTAA
GGAAAGTTTATTTTCATTAGTTGACATATTATTTCCTTTTCTATCCTCATTGTGGCGGCT
GCCAACAGGACAATTCCCTCTGCTGTCGTAGTAAAACCCGTCTGGACTGGTACAGGTGGT
CCGACGTGGTTAACGGTCATGCACCGTCTGGTCGGTGTTTTTTGGGCATAAAGCGGCGGT
ATGATTAATTGGCGGACAGGGTTGCCGCCATAAATATTGACGTCGATTTGGCAAGGGGCG
TGATGTGCTGTAATCCCTGCTTTCCGACATACCGTTTCTACCTGACAAGGCCGGCTAGGG
TATTCAGACGATGTGCGTGAAGGTGATACTAAAAAAGTATCAATCACGATGAGAATCTGT
GTTTAATTGATGAAAGGATTAGCGTGGTAATGATGTATTCGTTTTGTCATTGTCATCTGA
TAGAGCTGCACGGATGATAACAAACTGAAAAAAGGGACTGACATATGCAGAAAAACACGA
TGTTCAGACAGACGTTGCTGGTTGCGCTGGTGCTGGCGGTTACAACGGCAAACCATGCGG
CGATTGCCGCGGAAAGTTCGGGGTCAGGAGCCACGGCGTCATCGGCCGCGGCCGCCGCGG
TTGGGACGATTGATCAGGTTTCGTTTGGCAACAGCGCGTCGGAGAAAAGCCATAGTCTGA
TCGACAATAACAGCCAGACGCTCTCCGGCGGGCTGGGCGAATCCGCCCGCAAATTACTGC
CTCTCAGCCCGGCGGGCGTTTACGGCGGCAGCCTGACGGTTACCCTGCGGGTGGATCCGC
TGCGCCGTAACTACGTTTCCGTCAAGCTGTGGGGAGAAGATGACGGTAACTCCGATACCG
GCCGCCTGTACTTGTATAGCGTCAGGGATGGTGTTGACTATCAGGTCGGCTACCGTCACG
AAGGCGACTATGCGCCGCTCAGCGTTACCCATTGGAATAAGCCGTTGCCTGGGCGCTTCT
TCTACTCAACCACCTTGCTGCCTTATGCGATGACCAAAGGAAGCAGTACCGTTACCCTGA
AAATCGTTTCTACCGGCCGTCTCTATCCGTTCGGCAACGGCGGCCCGGATGCCAGCAATC
CGTATCAGTACGCGATGAATGTGCCGAGCCGCGGGATTTACCGGGCTTACACCCATGTTG
AGCCGTTCCTCGACGTTTCGGGCGAAAGGCAGGGCAGTGCGCCGGCGGTCAGCACCCGTC
CTTCTCCGGGCGATGAGATGCTGGGCGCGAATGGTTCGTTCCGCGTTGCCATCAATAACC
GCATCACCAGCCTGCTTGGCAAGGAGCCGACAACTGCGGATCTCTCCGGCGGAGATCTGC
GGTATCTCGCTCATGCGTACGCCATTCCGGAACTGAAAAGCTACCAAAATCCGGCGGTGG
TGAGCCAGGTCGTCGCCACACTGGATGCTTACGCCGCGCAATACTATGCCGACAACAACA
CCGTGAAAAATTGGGGGGGAAATTTTGGCTCGCAGGGTCAGGCGATCTATTACCTGCGCG
AGATGCTGACTGCCGATATCCTCAATGCATCTGTCAGTTATGGTGCTGCCGGTACTAAAA
AACGCCGTATCGCCTGGGCCGATATGCTGTTTGCCAGCCGTGAGTACGGCCGGTTGCAAA
ATCGCCTGAGATTGAGCAACCAGAACCTGATAGCCAATACCAGTATCTACTTCGCCAACA
AAGGTATGCTGGTGCTGAAAGATTCGCGCGCTTTCCCGGAGGAAACCGCGCAGCGCTATA
TCAAGGAAGCTGTCGGGCTTTTAGCGTGGAGCGGTGATGATAAGGCGGACAGTAATGGTA
ATGGCCTGCCGGATGATGGCGGTTGGAAACCGTTTGGCAGCAACTACTATCAGGTCACCG
ACAAAGGCCAAACCCGCGAGTGGGGCTATGTCGGCGCGGGGTATGGGGAAGTGCAGTCGT
ATCTGGCGGAATATTATCGTGTCACCGGTAATGAGGATTTCCGCACGCAGATGGTGAAAA
TGACCAAAGCGCGCGCGCCGTTCCGCCGTCCGGCGATTGAAATCGGTAATGGCGCCACCT
ACCGTTCGATGGAAGCGATTGGCCTGCTGGCCTGGCGCGGCGCGCATGAAAGCGACGGCA
ATTTCGCTGGTTACATCGCTTATGCCGACGCGGTGAATACCAACGAACGCGCTAAGGCGT
TGCGTGTCGCCGCCGCCAGCAAAGATGCGACGCTCATGGGTTACGCCAGACAAATGCTGG
ACGATAATCAGTTCTTCGCCAACCTGGGTGGGTCGGAGTCCGCGTTTGAAGCGCTGGACG
TATTCGCCGATTATCAGACGATCAAAGCGGCGAGCGACAGCGGTGTCCGTCTGCCGATGA
CGGACGGACAGCCTGACTTTGCCTGGGTGGATGAAGAGAACGCTATCGCCGCGATCAAAA
AGGGAGATGAACGCCTGTGGCTGAGCGCTTACTGGGAGGCGAAAGCGGGGACGGGCATCA
ACGGTCTGGCGCGTTTCCACTTTAGTACGTCCGGCTATGACCAATATGGCGTACTGGAAA
CCACGCCGATCTTCCGATCGACCTCGGTGTATGCGCGCCCCAACATCATCGATATGCCGG
AGAAAACCCCTTACACACCGCCCAACCCGCCGGATAACGCCTATGCCGGCGAGCTGCTGC
CGCTGGGGTCGACGCCGACCGATGCGTCCAGTGATGATCCGTTCCGGGGGAAGGCCGACT
TTTATGCTTTGCGCTTCGGCCACTATCTGATGGGGATTAACGCCAACGCCAGCAATAGCT
ACGTGCTGAAAACGCCGGTCGGCTTCAACGCGGCGGAAGACTTGGTTTCGCAGCGAACGC
AATCGGGCGATGTGACCGTAGGGCCGCGTACCAGCGTGGTGCTCTATCTGGATGGTACCC
GTGATGCTAAACCGGTGCCCGGCACACCGCTGTACCTGAAAGCGCAGAGCAGCAACGGCG
TCACCGGACTATTCTGGACGGCAGCGTCTGGCGCCGAGCGCTACAA
>NODE_70_length_4117_cov_2.388972
TTTTTTTTTTGCAAACCAGATGACGGCTGACGAGGTGTCACGGATTCTCGTTGGCGCGGG
GATGTAGATAATAGACAGTCTTTCAGGTTGGCTCTTACCACCAGAACGTCATTAGAACCG
GTCTCCATCATGTCGATGACTTTTCCCAGTTCATAGCCACCTACGGTGACGACGTCGCAG
CCAATAAGATCTTTCCAGTAATAATCATCCTCACCCAACTCAGGCAGTTGGGCCGAATCC
ACGACAATTTCGCAATTGGTCAGTAAATTCGCCGCATCCCGATCGTCAATATCTTTGATC
TTGATGACCAGGTCCTGATTATGGTGCCGCCAGCTCTCGATCTCGATCGGTTGCCACAGC
CCTTTATTCCGGATGAACCAAGGTTGATAATCAAAAATACTTTCGGCGTCTTCGGTGGAT
GAAAATACCCTGAGCCAACCTTTGATGCCGTACGTCGACCCCATTTTCCCCAATGTAATC
GGGTTGACTGGGGCTTTCGGGCTGAGTTGCTTGCTCATTACCACCACCGCAACAGATTAT
GCTGCTTTTTTCGCGTCTTTGATCAGCGCAGAAACGCGATCAGAAACGGTAGCGCCCTGA
CCAACCCAATGCTCGATACGGTCAAGATCCAGGCGCAGGCCTTCTGCTTTACCGGTAGCG
ATCGGGTTGAAGAAACCTACGCGCTCAATGAAACGACCGTCGCGCGCATTGCGGCTATCG
GTCACAACAACTTGATAGAACGGACGTTTTTTAGCGCCGCCACGAGCCAAACGAATTGTT
ACCATAACATCCTCTTTAGTTAATAAAACAACCGGGCCCCATCGAGGAACGGGGCCCAGT
GTCATATAAAAAGCCCGAAGATTTTACTCATTTTGGTGCAAAAAGCAATCTAAAACCATG
CATTCACACTACCGAGTTTTCTGCCGGGGTCACATTTCCCCGACTTAGCGGCCCGGGAAA
CCTGGCGGCATCATACCTTTCATGCCGCGCATCATCTTGGCCAAGCCACCATTTTTCATC
TTTTTCATCATGCGTTGCATATCATCAAACTGTTTCAGCAGTCGGTTGACATCCTGCACC
TGCATGCCGGACCCCGTCGCGATGCGGCGCTTACGCGAACCTTTGATGATTTCCGGCTTA
GCGCGCTCCTGTAGCGTCATGGAATTGATGATCGCCTCCATCCGCACCAGCACCTTGTCA
TCCATCTGCGATTTCATGTTATCCGGAATCTGCCCCATGCCCGGCAGCTTGCTCATCATG
CTGGCCATACCGCCCATATTGCGCATCTGCTTTAGCTGATCCAAGAAATCGGTCAGATCA
AAGCCATCGCCTTTCTTCAGCTTCTTAGCCAACTTCTCGGCCTGAGAACGGTCGACTTTG
CTTTCCAGTTCCTCAATCAGCGAGAGCACATCGCCCATACCAAGAATGCGCGAAGCGATA
CGGTCCGGGTAGAAAGGCTCCAACGCATCGGTCTTCTCGCCGACACCCAGGAATTTGATT
GGTTTGCCGGTAATATGGCGGATAGACAGCGCCGCACCGCCACGGGCATCACCATCGATC
TTGGTCAGAATCACCCCGGTCAACGGCAGCGCCTCATTAAAGGCTTTAGCCGTATTCGCC
GCATCCTGACCGGTCATGGCGTCAACCACAAACAGGGTTTCCACCGGGTTGATCGACGCA
TGCACCTGCTTGATTTCGTCCATCATGGCGTCATCGACATGCAGACGACCGGCGGTATCC
ACCAGCAGAACATCGTAGAACTTCAGTTTGGCGTGCTGCAGCGCGCGATTAACGATGTCG
ATAGGCTTTTCATGCGCTTCCGAGGCGAAGAAATCGCCGCCGACGGTCTCCGCAAGCGTT
TCCAACTGCTTGATCGACGCAGGGCGATACCCGCCCGCCGCCACAACACGCCCTTCCTTC
GCCTGTTGTTCCACCCGGTAACTCCCAAGCCTCCCCCCGCTGGTGGTTTTACCCGCCCCC
TGCAGACCCGCCATCAACACCACCGCCGGCGGCTGAGCAGCCAGATTGAGCGCCTGGTTG
ACCTCGCCCATGGCGACCACCAGCTCGTTCTGAACAATCTTGACGAACTCTTGCCCCGGC
GTCAGGCTCTTGTTGACCTCGTGACCAACCGCCTGCTCTTTTACACGATTGATGAAATCA
CGCACCACCGGCAGCGCCACGTCCGCCTCCAGCAGTGCCATACGGACTTCACGCAGCGTA
TCCTTGATATTGTCTTCCGTCAGCCGCCCACGGCCGCTGATATTGCGCAGAGTGCGCGAT
AATCGATCGGTTAAATTTTCAAACATATCTCATGCTCAATGTGAAACTGGCCGCTACCGC
GACGCGAACAGCGAGGAGTATAACACGAAAGCCAGACCAATCTGCGTGCGCCGGCACGGA
TAACTGGTTGGTGACAGTGACGACTAAGGCTATACTGACCCTTCATTTTACTCAGTTGAT
ATTGAATAACCTATCGCTATGTCTGTCTTCGCCATTGTAGCTTTAGCGGCCTATTTCCTC
AGTCTGGGGCTGATTATTCCCAGTCTGGTGCGAAAAAACGGAACCTACCGCCGTCTGGCA
GTAGTATCCGCTACGATCGCCCTGGTCTGCCATGCAGTGGCCTTGTATCAGCGTATTTTC
GATGTTCAGGTCGGACAAAACCTGAGTCTGCTGAACATTGGGTCTCTCATCAGCCTGATT
ATCTGCGCGGTGATGACCATCGTGTCGTCACGCAATCGCGGCTGGTTTCTCCTGCCCATC
GTCTATACCTTTGCATTCATTAATCTGGCATTCGCCAGTTTCATGCCGGGTGAGTTTATT
ACTCACCTCGAAGCGATGCCCGGTTTGATTGTGCACATCGGTCTGGCGCTGTTTGCTTAC
GCCACGCTGATGATTGCCGCGTTGTATGCGCTGCAACTGGCACTGCTGGATTACATGCTG
AAAACCAAGAAACTGGGATTTGCCGCTGACATGCCGCCGCTGCTGGGTATTGAGCGCAAG
ATGTTCCATATTACCCAGGTGGGCGTTATCCTGCTGACGCTGACGTTATGCACCGGCCTT
ATCTACATGAACGATTTGCTCAGCAACAAAGAGAACCTGCATAAGGCGCTGTTCTCCCTG
CTGGCATGGTTTGTCTACATTCTGCTGCTCTGGGGACACTATCACGAAGGCTGGCGCGGA
CGCCGGGTAGTGTGGTTCAACCTGATCGGCGCACTGTTACTCACGCTCTCCTACTTCGGC
AGCCGGGTAATACAGAACTACCTGGCGCATTGACCACTTCCGCAGTTGAAACCTTTTATC
AAGAGCATAAAAAAAGAGAGCCTACGCTCTCTTTTTTACTGACATACGTTTAACGTAAAT
CAGATATGCAATTCCGCCAGCTTGTCTTTCGGCAGCGCCAGATCGTCATTTTTGTTGACG
ATAACGTCGTGTCCCAGAATGTGGCGCGCAATGTCCTGCGCTTCAGTCAGGGAATGCATT
TCATAGGTGCCGCACTGATACTCGTTCAGTTCTGGAATCTTACGCTGGTCAGTGACCTTA
AGCACATCCGTCATAGCCGCTTTCCAGGCGTCAGCCACGCGTTGCTCTTCCGGCGTGCCA
ATCAGGCTCATGTAGAAGCCGGTACGGCAACCCATAGGAGAGATATCGATGATTTCTACG
CCGTCACCGTTAAGGTGGTCACGCATGAAACCAGCAAACAAATGTTCCAGAGTATGAATA
CCACGCTCCGGCATGATCTCTTGGTTAGGACGACAGAAACGCAGATCAAACACGGTAATC
GTATCACCATGAGGGGTTGTCATGGTTTTGGCCACCCGAACTGCTGGCGCAGCCATACGA
GTATGATCGACAGTAAAACTATCTAGTAATGGCATCTTGCCACCTCCTCATGAAAAATTT
ATTTCTCGTTTCCAGGAAACTTTTCTTACCGGTACCGGTCATAATAAGTGAAAGACGCGC
ATTTATTATCATCATCCCTATTATCAGAGATGTTTCTTTGGCCACCCGATGACAATCGAG
TGGCCTTTTCTTTTACCGGCTACCTGCGTTACTGTCTGGACAGATATGCGTCAAAACTTA
ACGTGTCTTCCGACTCCAGTTGACGCTGGTGCTGCCA
>NODE_71_length_4113_cov_1.892122
GATCACGCGCACATCGTGGGCGAAGTATTTGCCGCCGAATTGGGCGCCGAGCCCCAGATT
GCGGGCTTCCTCCAGCAATTCCTGCTCCAGCGCCACATCGCGGAACGCCTGACCATGCTC
GTTGCCTTCGGTCGGCAGCTGGTCATAGTAGCGGGTGGAGGCCAGTTTGGCGGTTTTCAG
GTTGGTTTCCGCCGAGGTGCCGCCGATGACGAACGCAATGTGGTACGGCGGGCAGGCCGC
GGTACCCAGCGTACGCATTTTGTCCACCAGATAGTTGGTCAGCTTGCCCGGCGACAGCAG
CGCTTTGGTTTCCTGATACAGGTAGGTCTTGTTGGCGGAACCGCCGCCTTTGGTGACGAA
CAGGAATTTGTACTCATCGCCTTCGGTGCTGTAGAGGTCGATCTGCGCCGGCAGGTTGGT
GCCGGTGTTGACCTCTTTGTACATGTCCAGCGCCGCGTTCTGAGAATAGCGCAGGTTGTC
TTCGATAAAGGTGTTGTACACCCCGCGCGACAGCGCTTCGGCATCGTTGCCGCCGGTCCA
CACGCGTTGGCCTTTTTTGCCGACGATGATGGCGGTGCCGGTGTCCTGACAGGTGGGCAG
GATGCCTTTGGCGGCGATTTCGGAGTTACGCAGGAACTGCAGAGCGACATAACGGTCGTT
TTCGCTGGCTTCCGGGTCGAGGAGGATATCGGCGACCTGTTGCTGGTGGGAAGGGCGCAG
CAGGAAAGAGGCATCGTGGAATGCCTGCTGGGCCAACAGCGTCAGCCCCTGCGGGTCGAC
TTTGAGAATATCCTGGCCTTCAAACTGGCTAACGGAAACAAAATCGCTGCTTATTAAACG
ATATTCGGTTTTATCCTTCGCTAATGGAAACGGATCTTGGTAATAGAACGGTTTATTCGA
CATTTTCTTCTCACTTGCAGCCGCATAATGGAATGATTCATCGGGTCTTATTTTCCGTCT
AGGCTTTTGTGCCGGTCTTATTGTTGTATCCATCGTTGTTGTGTCAATCGTCTCGGGCAC
GACGACAAAAGCAATAAACGTCGGTTGATATTCCTTAATTTGCGCCAGTGCCGCGCCCCT
TGAGGGATACCACCTCACATACTATGGCTTTATGACGGGGAGTACCACGCCAACAAGTCA
CATTATTTTTATCTCCGTCATGTTTTCGTTGAAAATATATCTCCGACAGAAACGTGATGC
TGTTGCCGGCAAAATGATCCCTGGGTGCGTCATATTAAGTCATTTATTTAAGTTAATTAA
GTGAGATAAACGGCAACGGTATATCCATTAAATAAATAAGGTTTATTGATTACCTAATTA
AATTGCACATCCGGTTTCACAAGCGGATATTCATTCGCGCTGTTCTAACAGGGTATCGAT
CAACCACAGCCCTGCCGGGCCGGGAGGGAACGTGCGCGACCAGGCGATGTCCACCTCAAT
CTGCCGCGGCCATCCGGGCAACGCCAGCTCTATCAGTCGGTTCCGCGCGTATTCGTCCAC
CAGCCAGCGCGGCAGAATGCTCCAGCCAAATCCTTGTTCCGCCATTTCCAGCAGCATCAG
GTACGACGGCGTCGACCAGGTGGCGCCTTCCGACTGCGGCCGTTCCCGCTGGCTATAGGT
GTGAAGGCACAGCTGACGCGCCGTGGCGAGCTGTTCCTGGGTCACCGGCGTGTGTTGTGC
CAGCGGGTGGCTGCGGGCCACGTAGATCGCCATTTCGGTTTTCACCTGTAGCCGGGATAC
CGCGATATCGATGGGGTAATGCGCCTGTGCCTGCAACACGCCGACATGGGCGCGCTGCGA
TTGCAGCAGGTCCACCACGTCCTCGTCTTCCGCAATCAGACACTCGAACTCCACATCAGG
AAAACGCTCGGCGAAGCGCTGCATCACCGGATAGTAGTGGCGGCACTGCCAGGTGTCCGA
CAGCACAAAGGTCAGCCGCGGCTCCACCTTGTCCGCCAGCCGGATCGCCAGTTCGTCCAG
CGCCTCGCTGGCGGACAGAATGGCTTTGACGTGGCTGAGCACCTTGCGTCCTTCGTCGGT
CAGCGCCGGCTGATGGCCGCGTCTGTCGAACAACGTCAGGCCCAGATCCGCTTCCAGATT
CGCCACTGCCGTACTGACGGTGGACTGGCTTTTTTGCAGGTGACGGGCCGCCGCGGAAAA
AGAACCGGTATTCACGGTGGCGATGAACGCCAGCAGGGATTCGGGAGAATAACGCATCGC
TGTCTCTATCGCTTTTTTAGATGGAAACTCATTTAACACTATTGGTTATTTCGATGAGAA
TGGCAACCCGCAATCGCAGTCATGCAGGCTGAAGGAGGAAAACATGCAACAGCAAATCCA
GCAGAAAGCGCGTCATGAACAAAAAACACTCCGTGAACGGATGGCGCATGCCATCGGTTT
CGAGGTGATGGCGTTACTGATTTGCGCCCCGATCGGCGCCTGGGTGCTCGGGCGCTCGAT
CTTACAGGTCGGCGCGCTGTCGATAATGCTATCCAGCGTGGCGATGATCTGGAACGTGGT
GTACAACAGCCAGTTTGATCGCCTGTGGCCGGTCAGCCGTGTCAGACGGGGTCTGTGGGT
GCGTATGGGACACGCGCTGGGTTTCGAAGGCGGCTTTATCCTCATTGGCTTGCCGCTGGC
GGCGTGGATGTTGAATATCACCCTGTGGCAGGCGCTGATGGTGGAGCTCGGCTTCTTCCT
GTTCTTCCTGCCGTATACCATGGCCTACAACTGGTTGTACGACCTGTTGCGCGAACGGCT
GCTGGCGACCGCGGTACCAGGGCGCTAGCCGAGCGACGCGGCAAAAACGACCCGGCAAAG
GAGAGTAGCGCACCGCCTCTGCCGGTTCCGAGCTGTCGGCTTGACCGCTTGCGTTACTGA
CGCAGCGAGGCCCGGTACTCGGCGTAATCCGGCATATGGGGAATACGCCACAGATACCAG
GCGGCCAGCGTGCGGTAAGGGCGGCAGGCTTCGCTCATCTCCAGCATCGCTTTACGCGTC
GGGTCTTGCGGCAGGCGGTACAGGTAACGAAACCCCTGTTTGATGCCGAGGTCGTCCACC
GGCATGATGTCCATCCGCTCCAGCGTGGAGATCAGCAGCATTTCCACCGTCCAGCGGCCG
ATACCTTTCAGCGTGCAAAGCCGTTCGATCAACGTCTCGTCATCCACATGTTCTGCCTCC
GCCCGGCTCGGCACCAGCCCATTCTGCACACCCTGAGCAATCCCTTTGACCGTGTCGATT
TTGCGGGCGGAAAAGCCGCACTGGCGCAAGGCTTCCGGTTCGCATGCCGTCAGTTGATCG
GCGGAGGGAAAACCGTTTTCACCCACGGCAAATCGTTGCTGCAGTTTGTTGATGATGGCC
GCGGCGGCGCGGTTGCTGAGCTGCTGGCTGGCGACCGCCCGAATCAGCGCGTCGTAAGGT
TCCCTTGCCGGGCGGCTTTCAAAACGAATATGGCCGATGCCGTCGATCAACCGCGCCCAG
TGCGCGTCAATGGCGGCCAGATGGGCGAGAGCCTGGGGTTCGTCGAACGGGAGCGGTGGT
GTGGTCATTCTGCGGCATCCTTATTTTTGTGATTGAACGGGCAAGGCAACGCTTCGCTAA
CAAGGTATACTGAATAGTACTGGTTGCTTGAACAGGTGTCTGCATGAATTTCGAACTGTT
TGCCGATGAGCCGCCGGAACGCCGCAATGAAACGCTGGCGCCCGGCGCCATGCTGCTGCG
CGGCTTTGCCTGGCAACAGGCCGGTGAATTGCTGGCCGGGCTGGCACAGGTGACGCAGCG
GTCGCCGTTTCGTCACATGGTGACGCCGGGCGGGCATACCATGTCGGTGGCGATGAGTAA
CTGCGGGCCGCTGGGCTGGGTGAGCGACGAACTGGGATATCGCTACAGCGCTCAGGATCC
GCTGACCGGCCAGCCGTGGCCCGCCATGCCGGCCTGCTGTTGGCCACTGTCGCTGACTCT
TATACACAACTGACGCTGCCGACGCTACGACTTCAGTTAACCACTGTGTTCGCCACCTGC
TAAAACAAAACACCAAAACCTCACAACTCTAGTCAGCTGAACCATATAGTTATAGACTAA
CCGCAGCAAGCATTGCTTCCAGCTTGTGCCACA
>NODE_72_length_4106_cov_3.081930
AAGAATTAAGCAAATGCTGACGAAATGAACATAAATTACGTGTACTGTAAGAATAAAGGT
GAAAACTATGCGGGGAGGTAAATGGGAAATGTGGTTTTAAATATTGAAGAAAACTATACC
GGTAATCCTGCTGTTTCGTTTGGATTTTTTAATAATAAACCATCAATTATTGTCTCAGCC
CGTTCTTTGCATGACTATACCGCTTATATGACATTGCAATTTAAAAACGGTAATTTTTAT
GCAGACTGTCTATATGTCGATATAAAAAGCAAACAAAACGGTGTTGCTTCGAAAGAAGGC
TTGTGCGGGTTAAACACACCGGTTTCAGATGATTATATGGATCTTGTTGAAAAACAAATT
AATGATGTATCAAATAATATTGACACGGTAGATACATCCTATTTTTTAAATGGAAAAACA
ACTTACATTCCATTAATTCTCTTTCGTGGGAAAGATAGTTTAATTTATAAAATATATAAA
AATAAAAGTGCCATGCTAAACGATGAATACCAAATATTACTCACTGATAAGCATGGGCAA
TGCCAGTCATACAATAAAAATACGTGGCTAGAATATAACTCAAAAGCTGCGGACAATGCC
CATATCAAAGCAGAAAAAAATAAGGATGATCAAATATCATTGATACCTATCGTGGTAGAA
AATGGAAAGAAATCTAATGATTGTGAAAAATATTCAACATTTAAAGTAAAATCAGATAAA
TCTTTTTTCTATGATGAAAATAAAAACCCCAAGAACTCTTACCTAATAAAGGGGGATAAC
ATTACCTTACTGTCAATTCAGGATGATGATAAATGGTGTCGAGTCAGGTATGTTTCAGAC
AAGAACAAAAATACAGATGGTAATATGCTCTGCTCAGAACTAACATTATAAAAATAACAT
TTTAAGCTTAACTAACAAGCTATTGCCAAGGTGAATAAGATGAAGCTCACCACCTTAAAG
AGAACTTTTTTAGTTTTATTCTTCCTCATCTCATTCACAACACTTGCAGATGAAACTCTA
TGTAGTAAAGATTATTGTGATGGTTTTTCTGTTCCCAATAACATCAGAAATATGATTAAC
AATGGTTATGAAAAGACAACATCAGCAATAATTACTGGAAGAAAGTACCTGATTGCAACA
ACAAATAGCGACATTAACAAATGCTCAATTCTATTCTTGATAACAGAGAATGGAATAAAT
GAAAAACCTGTTCTACCCGAAAAGAAATCCATATGCAACTACTCCGTCAATAAAAACAAT
GTGATTAGTTTATGGAAAGATGAGGGGAAATGGAATGAAGATATTTACCAGATATCAAAT
GATAAATGGACGCTCATATTCCGCGATGCATGTGTAGGTTGTGGTATGATTAAACGCACT
TATTTTAAAGAGGATGTAGCTAACGAGACTGAAATTCTAAATGATGGGAGTATCTACTCT
GAGAGAACACCACTGTTTGGTATAGTATCAGTGGAGAAAACAACATTATTAAATTCTCCA
ATAATAACGGATAAGAAAAAATCATACCTGATCACCGGAGATCGCTTTAAACTGCTGGAT
ATGAGTGATAATGGATTATTTTATAAAATAAGATATGAAATTAAATCCGGTAAGGCACTG
ATTGCCTGGGTTACCGCTGATGATTTCTCATTGGATGAGAAATAAATTAATACGAGTAAA
TCAACAAGGTGTTATGATGAAATGTAATACTCCATCTAACTATTTATTGCTTATTGTTTT
ATTTATCCCATTTTTCTCTTGGTCATCAAAGATCGTTCACGGCCCTTTCTCGTTAGAGAA
TAAATCAGAAATACTGTTTATTGAAAAAGATGACAATAATGTTGTGCTATTGCAGAAAGA
TCAAGATAAGCAATACATTATAGATACTTATGAACCAGAAGGCGGTAAGGCGCATATAGA
TACCGTCTTCTTTATAAATTTAGAAAGAGCAAGAAATATTATAGTCCTTGTTTCATGGAA
ACAATATCACCCCGGCGCTGATATTGATGGGACGCTATATGAAATTAAAGGTTATCGTAT
TCACAATGGAATTTTGAAGTCAAATGACCGGATATCCAAAGATAATAAACTCTCTGGGTT
TGATGGTATCAATCAGAATAGTAAATTCACATTTAAGTATAAAACATACTCGGATATAAA
AAACTATTTAAAAAACAATGAATAATCTCGAAAAGGACATACCTGCGTGATACGGACCGG
TATACAGGTAGTATTATTCCCGCAAACAGGTCCAAATCGACATGCAATCTCAAAACCGCC
AGTGCCCACTGGCACCAGATACGTTGTATTACTCATTACCGGCTCCACCGGGGAGGAGCG
ATATTCTCCACGATATCTGAAAAAGAGATCAAAGGATCGCGCCTTTTTACCGCCGCTTCA
ACGCAGTGTTGCACTGGAGATTTATAGGGTATATCACCAATAATGACGTTGCTGCTGCCG
GAAACAAGGAGGCCGCCACAATCAATGTCGTCACCTATTCGCGCGGCAGATTTCCCATTA
ATCGATACCGTAGAAGATCCTGATGCTATTTTTCTACCATGCACACCATGAGGCCCCTGA
GGACAGGGACATCCGTGCATTTTTACCGTATCGCCAACGCGTGCGGCCGGGAGGCCATTA
ATCAATACGTCAGTGCTGCCTTCTGTTACCGGGGTATCGGGAAAGCAATCATGTCCGCTT
CCGATGTCATTTAAGCGAGCCGCTCCTGGCATGTTAAGCTCCTTGCGTTATTTGATTGAA
TATTATGTAACCTGACATGCAGATCGACTACGCTGCGGTGATAATATATCAACCGGTACA
CTGTCTTTACCACTGACGATCATTATGCCGTGATAACCCTACACTCCATGTAGCAACCCA
TCATTGACGTCGGTCATCCCAATCACCGGTTTTCAAGACCGTCGCTGTCGTCCAAATACG
TTAAAACACCCGGCACTCCCGCTGTATCAATGCGACGCTCGTTTTTTCGCTACGTAATTT
CCCTTGTTAAAACGACATAAACACATTAAATCTTGACGGCACACGCCGCTCATATCCAGA
GGAAATACCTGTGCTGATTTATAACGTGTTTGGCCGGATTATTGGGGTAAAGCGACACCA
GCAGCAGTGGCTGGTATTTCGCGTCAACCTGAATGAAAGAAAGTATTCGCCTCTGCACGA
CGTGGTGATACCAGATGATGTGGCGGAAGAGGAAATTCCTGTCTGGCTGGATGATATCTT
CCACGAAGAAGCCAGCGATAAATATCCCCAGATATTCCGGATTGAATAATATTTCTGGCG
GCTATCGGTATAAAAAAACCGGGCGAAGCCCGGTTAATAACAGCATAAAACAGACACAAA
GGAGGGGGGTACTCATGATGATTGAGGGTAGGACAAGGGGTATGGTTCCCAACCTCATCG
ATAACGTTATTTATACAGAACCGCGTTGCCGTGCAGCGTATCGTCGCCCTGGACAGACGT
GATCTGGAACGATTTGGCGCCGGCGGCATCCGCTTTGGAGGCCAGTTGAGCCTGCAGGCT
GTCGAGCGTGTTGGCGCTGGCGGAGATGCTGCCGATTTCCTGACCCTGCGGGTACTGGAT
TTCCGTTGCAGCAAAAGCGCCGACAGACAGTGTGCTCAGTGCGATGGCGGTAAAGACAGT
TTTCATATTCATGGTAGCTTCCTTTTTTACATTTTCGTTGTTGAGGGTGTTCGTAAATGA
CAAGTCAATTATCACCACAGTAACTATACCTCACTTCACAAAAAGTGCGATCCATATCAC
AGTCTTATGTCAGAAATATGAAAAAACAGGGTATTCAGTAGATTACTGGCACCCACTATC
ACCCATCTTTTTGGACGAGGCTGGCAGGTGCATTCCGGCGGCATCACGAGGAAGTCGGCG
CAGGAAAACCATCCGCAAAGCCATTTCGTTAGAGGAACACGCCGGAGAGCAAAGGAAATC
AACGGAATACGTAGGAACATGCGAAAAGGCGGCAAGAGTAGAATGCCACACGCGACAGCC
GTCAGCTGACTCTTATACACCTATCCGAGCCCACGAGACTCCTGAGCATCTCGGATGCCG
TCTTCTGCTTGAAAAACAAAACACAA
>NODE_73_length_4092_cov_2.275158
CCACTGACACGTGTCATGCCTTCGGACGTCTTTTGCTGCATATGTGCCGCGGTGGTATGG
TCTATTTACTGGTTGGGTATGGTTCAACGGTTGTGCCACAGGCGCGCCTCTGGGCTGCAC
AAGTAGTCATCAGAAACAAGTCGTCATCAGAAACAAGTCGTCAGCCGGACCGCTGGCGAC
CTGATGATTATCATTACGGTGTGTTTATTGCCGGAACAATTAATGTGAGCAAAAGTTAAT
GCCCGGTATCACGGTGACACGCTTGAAAACCATCAAACCGTACGGCGGGCGTAGTACAGC
GATCCGTAATCATAGTGTGACGGTCATAGTGCGACGGTCATAATGCGACGATCATAGTGC
GACGCCTATCGGCGATACACCCGGATGCCCGTTGAAGCGATAATCCACGCCATATCTTCC
CTGCCATCCCCTATCCCGACCGTCCTTTTTTATCACATCGCCACACATACCGATGCGACC
GGGAGCAGGCCAGCGCCGGACTGGGTTTAGCGGTTCCGACATGCCTGGCCCGCCCTGACA
CTGATGGCCCCGACGCCTGTTGCGCGCTCTCCCCGCCGTTGTCACACGGTTGTCACGCGG
TTGCCCTGACAGCCGGGTATCATTCTGCACCGGAATAACAAAAGGACACACTACCTCATA
GTCGTCTTCTTGCTCGTAACGGATTGTCAGAAATAGAATAATAGAAGAGAAACAACGCTA
AACAGGCTTTTTTCATACCTTTTATCTATAACGATGTATCATACCGGCTCTACGCGTGAC
CCGCTGCTGCCAAAGCGCAGCAAAGGCCGACAGCGACATAGCGCCAGGGGAAGGCTATAA
CACCTGAAAGTGGATTGACGGCATGCATCTGAATTTGGCTTTATTTAAAAACGGCAGCAC
CGGGTTGAATAGTCTGAACGTCTTCATGGTGACGCTGGTAGGCTGCAATATCGGTGCGCA
CGCCCGACTTTCCGACCTTGATCTGTCCGTATTCTGGCCGGTGAACATTATCGTCGCCGC
GCTGTTTTACCGCTGCCGGTATCTGAACAATCCCTGGTATTACGCCGTATCCTACGCCGC
GATGATCCTGCAAGACTCGCTGTTTTACGGCTGGGGACTGACCGCGTTTACCATCAATTC
CGCCAATATCGCGTTTATTGTCGTCCTTACCCAGTTGCTCAACTGGCCCGGTTTCCTTGC
TCGCCGGGAAACCGACATGATCAGTTCGCTGTATATCTTCGCCGCCTGCATGATAGCGGC
ACTGGCCTGCGGCATCGTCGGCGCGCTGGCGCAGCAACCCTGGCCCCGTTTTCCGGCGGC
GCTGTTTCGCAGCAACTTTCTCAACTGGTTCAGCGATCAGTTCTACACCGCAGTGCTGTT
TCTGCCGCTGCTGTTGACCCTGCGCAGCCAAATCCCCTTGCGTTTCCCGGCGCTGCGGCT
GCCGGACGCGCTGCCGTTGTTGCTGTTGCTGCTGTCGATCTGCGTGGCCCCGTTGCTTGG
CCCGGTCGCCATTCTGGCGTTTCCGTTACCGGCGCTGACCTGGTGCGCCATCGTCTATCC
GTTGTGGCTGATTCGGTTGATCACGTTGTGTATCGGGTCCGCCGAGCTGATTCTGACGGC
GGAACATGTTTACGCGCTGTACGGTTCGCAAGACCCGCTGTTTATGCATCAAGTCACCAT
CGCCCGCATCGGTATCGCCGCGACCATTTTCAGCCCGCTGATGATGGCGACCAACGCCCG
CACCATCCGCCTGTTGAACGCCCGTCTGCTGCAACAGGCCAGCCATGACTTTCTAACCGA
AACGCTGTCGCGCTACGGCTTTACCGAAGCGCTGACGGCACAGGACCAGAGCGTTAAATC
AAGGCAGAACTCGGTCAACATCATGCTGATCGACATCGACCATTTCAAAAACATCAACGA
CAGCTTCGGGCACGACTGCGGCGATGAAATCTTGCGTCAAGTGGCGACGGTGATCAAACA
GACCATTCCCACACAGGGGCTGGTCAGCCGCATCGGTGGAGAAGAGTTCGCCGTGGTCTG
CTTCAACCACACCCCGTCAGCGTTTTATCGGCTGGCCGATGGGCTACGTCAGGCCATCCA
GCAGACCGCGTTTATGTTCAACCAGCAGCCGGTGCCCGTCACCGTCAGTATCGGCATCGC
GCATGCGCCGACGCAGGGCAAACATCTGGTGGACACGGTGCACCAGGTGTTTCCGCGGGC
GGACAAAAATCCCTACACCGCCAAGCGCGAGGGGCGCAACCGCACTATTCAGTAGCGCGC
CGCACAAGAGAGGGCGCGAACCGCAATCGCGGCCCAAAAGACCGGATGACCACCACTGCT
GACACGATCTGTCAGCGGTCGCGTGTATCTTCTCGGGTACCCAACCGAGAAGGAAACGCC
ATGTTATCCCATCCACCATTCACGCTATCTCCCCATGACCAGCACCAGCCGCGCCGCTAC
TGGGTCGGCGTGGTTTCCGCCGAACACGTCCGGTACGCGCTCGACGGGGGCTACATCCAG
GTCTGCCACGGCAAGCTCAGCGCCCTGAAACGCGCCAGGCCCGGCGACGGGTTCGCCTAT
TACTCCCCCAACCAGACGTTCAAAGGGAAGGAACGCTACCAGCGCTTCACCGCCATCGGC
ATCATCAACTGCGGCGAGCCTTACCGTTTCGACATGGGGGACGGCTTCGTGCCGCATCGC
CCCGACGTCGACTGGGCGGATAGCGTGGAAACAGCAATCCGGCCGCTGCTGAACCAGCTT
GATTTCACCGCCGGCCGGACGAATTGGGGCTACGCGTTGCGATTTGGACTGTTCTCCATC
AGCGAGCACGATTTTCGATTGATCGCCGCAGCCATGCACGCGGATCTGTCCCGGCTGTTC
CCATAACCGGCGGCGGCTCGTGGGAAGTCTGCCGCTAAACCAGCCATAACCTTACCTTTC
AGCACTTTGTCATTCCCGCAGGCTGTTCTATCATGTCAGGCCGACGTTTCCGTCTACTCG
CCTGTTTTTCCCATCGCCATTACGAATACACCTGAAAAACTGCGTCTTTCGTGAATAATA
GCGAGTCTGCGCCAGTTTCCGCCGTCTGGCTCTGGCCGCCAGAGGAAAGGCCCATGAACG
CTCAGCACCGGTTTTTCTTTTAAACACCGTGATATTCAACGTATGGAAAGTTATCGAGAT
ATCATCATGAAACAACGTTGCTTACTGTTATCCGCCCTATTTGCCGCCGCATCGGCGCAG
GCTGACCTGCCCATCCCTCCGGCCGTTAAACACATCGAAAAGCAGGGGGTCAAAATCATC
AAATCCTTTCCTGCGCCGGACGGCATGCAAGGCTGGCTGGGAGAATATCAAAATAGGGGG
ATCACGATTTACGTCACGCCGGATGGCAAGCACGCCATCTCCGGCTACCTGTACGACGAG
GCTGGCAATAACCTGAGCGAACCGGTGATTGAAAAAAACCTCTACCTACCGGCGGGGAGG
GAAATGTGGAAAAAACTGGAGCGCGCCCCGTGGATTGCCGAAGGTAAAGCCGACGCCCCA
CGCACGATCGTGGTTTTCGCCGACCCGTTCTGCCCGTACTGCAAGCAATTCTGGGCCATG
ACCAAACCCTGGGTGGAGTCGGGCAAAGTCCAGATACGCACCCTGCTAGTCGGTATTATC
CGCCCGGACAGCGGCCGCTACGCGGCGGCGATCCTCAGCGCGAAAGACCCCGCTCGGGCC
TGGCATGACTTTGAGTTGTCAAACGGGAAAACCGTACCGCCGTTCCCGGACGCCACACCG
GCCAATGTGGTGAAAAAGCTACAGTACAACCAGCAGTTGCTGGACGAGCTGGGTGCCAAC
GTCACCCCGGCGATCTACTACATGAATGCCGACAACGCGTTACAACAGGTGGTCGGTCTG
CCCGATGAAAAGCAACTGGCCGATATGATGGGGAAATAAACCATGCCCCGGCGCAGGCTG
GGGCAATTGACCGCCCGGCAAGACGTTCGCCGGGCAACGCACGCTGCCTTTCGGCCGGTG
CGATTTCCGTCATATTTCAATAGCCCCGTTGCCGGTCGATAACGCCGACCATCGGCCCGC
CCCGCTCGAAAC
>NODE_74_length_4078_cov_2.432043
AAAAACACTACCGCCCCGGCAGACTCTCTCTGAGCGGTTTTTGTTCCGTGAACGCCGCCA
TCCACTACCAGGCTAGTATCGCAGCCGCTTTCATCAATCCGTCGTCGCACCTGACTCAGC
TTATCCAGCGTGGACGGAATGAAAGACTGGCCGCCAAAGCCCGGATTGACGGACATCAGC
AGAATAATGTCCAGTTTATCCATCACGTAATCGAGATAATTCAGCGAGGTGGCAGGGTTA
AACACCAAACCGGCCTTACAACCGTGATCTTTGATCAATTGCAGGGTGCGGTCGACATGC
TCGGACGCTTCAGGATGAAACGTGATGAAACTGGCGCAGGCTTCGGCAAAATACAGGATC
AACCGATCCACCGGTTTTACCATCAGATGCACATCCACCGGTGCGGTGATGCCATAGTTG
CGCAGAGATTTCAGCACCAGCGGACCGATAGTCAGATTGGGAACATAGTGATTGTCCATC
ACGTCAAAGTGGACCACATCCGCCCCGGCCGTCAGGGCTTGCGCCGTGTCCTCGCCAAGA
CGGGCAAAATCAGCCGACAAAATAGACGGGGCGATTAAAAACGGTTTCATGCGTTTCTCC
AAACCATCAAGTCTGCATTTTGCTGCCGGGCGCTATTGGTTAATCGCACACCTGCGCAGC
CACTCTGTGGGGGAACAACCCTTTGACTTCCTCACATCGCCCATCCGCCCAGCGCGTCCT
TCACTCTCAGGACGCCGCCTGACAATATAACGCCAGCAACTCGTTGACCTTGCTGCGTCC
CGAAATATTGCGGCTGATGGTGCGACGCGCCTTGACCACATACAACGACGAGGCATCAAG
GTACCATTCACGAGTCAGTACGGTATCGTGATTGGAAATCAGTACCGGGATCTGGCTTTG
CGACGACAACTGCTGCGCCAACTGCGCCAGATTCTGTTGGTCCTGATTGTTAAAGTTGTT
GGTGTGGTACGCCGTAAAGTTGGCCGTAGCCGACAGCGGCGCGTAAGGCGGGTCGCAATA
CACCACCGAACCCGAAGTAGCGTTAGTCAGCGTCTGCTGATAATGCTCGCACACGAACGT
GGCGTTCTGCGCCTTTTCCGCAAACCAATAAAGCTCTTCTTCCGGAAAATAGGGTTTCTT
ATAGCGCCCGAATGGCACATTGAACTCGCCACGCATGTTATAGCGGCATAGGCCGTTATA
ACAATGGCGATTCAGATACAGAAACAGCAACGCCCGACGATAATCATCGGTACAGAGATT
GAACTCCTCTCTCAACCGATAAAAAACATCCGAGGTATTCACTTCATCAATAAACAGCTC
GCGGGCGTCCCTGATGAAAGCATCGGTTTCATTTTTGACAATTTTATAGAGATTAATCAG
ATCGTTGTTGATATCCGCCAAAATATAACTGTCGTAGTCAGTATTGAGAAATACGGAACC
CGCGCCCACGAAAGGCTCGATTAATCGCTCTCCCGCTGGCAGATATCGGCGAATCTCCTC
CACCAGCGGATATTTCCCACCGGCCCATTTTAAGAACGCGCGGTTTTTCTTCATGCCGTC
GTTAGTTACTCACACAGTTCAGAGCCACGGATTGTACTCTGTTAAGACAGCACATCAGGG
CCAATTGGTCTTACTTGGTCAAGTCCTGCTTCACCTGACGGATCGGCCTGACCCATGGTT
TTTTCGCCTGAACATCAGCAGGCAAGGACGCAACGGCGCGTTTGGCATCCTCCGGCGAGG
CGTAAACACCATTCACCAGAACATACCAGGGCCGCCCATCACGTTTCGTTTCATATACCC
AGTAATTCGCCAGCCGCTGTTCCCGGGCATACGCCTTGAGGGACTCTTCGCGGGACGCGC
TGCTGAGCTGCAAAGTAAAGTGGCCGGCCGGCGCACTCTGGATAGCCGTACCGCTCTGGC
TTCCGGCTGACGCCGCCGGTTTGCTGGCCGGTGCGGGCGTCACGGCCGTCGTGGGTGCCC
GATGCGCATTCGCGGCAGGTTTAGCGCTCTCTTTCGCCTCAGCGACGGTTTTATGAGATG
CCGGAGAGGGTTGTTTTTCCGCCTGGACATGGGAAGGCGATTTCTCCACAAGCTGAGCAC
GTCCGCCTTTGGTTGCCGGCGCCAGCACGGTCGCCGGTTCAGTCGGCAACCCGGAAGAGA
ACGCATTCACCCGATCCTGTTGCTGGGGCTGCGACAGCGCATCGGTAATATTACCCGGCA
ATTCAATACGCTGCTGGTTGTTATTCTGCGAAGGCAACGGCGCCTGCGTGGGCGTACCGG
AAACAGGCTGACCACTCAACGTCTGCGGAGAGCCAGTACCCGCATTCGGATTCTGGGCAG
CGACCGGTGCCGGAGAAGATGGCTGAGGCGCCGCCGGTGGCGGTGTTCCCGGTTCCTGAC
TGGCAGACATAGACGATGACAGATCGATATTCCTGCCAGAGCCTGCTGGTTGCGACGGAG
CCGAAGACGTATTCTGGCCGGGAGATTGCAGAGCAGAACCAATGCCGATGATCAGCAGCA
CCAGTACCACAATACCGATACCAATCATGGTGTGTTGTCTGGATAACGAAACACTGGGGG
CAGAGAAGCCTTTGCTTCTTCTCTGCTGGCGCGCAGGGCGTCGATCGCTGGTATCCGGCT
TCAATTCTTCTTCCGGATTGAACTCATCCATTTATACCCTCCAACTGAAAGGCTAGCTTC
CGCGGATATCTGACACTGCGAAAGTCTAAATCATAAGGCATTGTATTTTAAACGTAAACC
ACCACAACTCCACCTGCTGGCTATTCAGCCAGTCAGCGGGGGCGTTCAGGGAAGGCAGTC
GGCAATGGATGCCAGCACCAGCTCGTGCGATACGCCCGATCTGATTTCCGACTGACCTAT
CGCCGTGGGCAGAACCAGACGCAGTTCTCCCGCCAGCACCTTCTTATCCCGCATCATGTG
CGGCAGATACGCTTCCGGAGCCATTTCACGCGGCCCGGTGACAGGCAATCCAGCCCGCAG
CAATAGCGCCCTGATGCGCTCGACATCGTCAGCGCCAAACTGCCCGAGACGGCGTGCGGC
CTGAGCCGCCATGACCATGCCCGCCGCTACGGCTTCGCCATGCAGCCAGTTGCCGTAACC
CATTTCCGCTTCAATGGCATGTCCATAAGTGTGGCCCAAATTCAGCAAGGCACGCAGTCC
GGATTCACGTTCATCCGCCGCCACGACCTCCGCCTTCAGTTCGCAACAACGGCGGATACA
GTAAGCCAACGGTTCATCCTGCAGCTTGCGCACAGCGTCAATATGATCTTCCAGCCATTC
GAAAAACGCACGATCAAGGATGATGCCATACTTGATCACTTCAGCCAGACCGGAGGAGAG
CTCACGTGCAGGCAACGTCTTAAGACAATCCAGATCGACCACCACCGAAGCAGGCTGGTA
GAACGCGCCAATCATATTTTTGCCTAGCGGATGGTTGACGGCGGTTTTTCCGCCGACGGA
AGAATCGACCTGCGCCAGCAACGTAGTCGGAACCTGAATGAAGCGAACGCCGCGCTGATA
ACAGGCGGCGGCAAAGCCGGTCAGGTCACCGATAACGCCGCCGCCCAACGCGACCAGCGT
GGTGTCGCGCCCATGCGGCCGTGCCAGCAAGGCGGAAAACACCTGCTCCAGCACGGCTAA
AGACTTAAACTGCTCGCCATCAGGCAGAATCACCTGATCAACCCGCACACCGCTTTTTTC
CAACAAATCACGCAACGCATCCAGATAAAGCGGCGCCAACGTCTCGTTGGTCACCAGCAT
AGCCTGATCGCCAGCCTTCAGCGGCATAAAAGAAGCCGCGTCGTTGAAAAGACCGGCGGC
TATCGTAATGGGGTAACTGCGTTCCCCGAGGGTTACGGTGACTCTTTCCATGCGCGTTCC
ATTGATCTGTCAGAAGCCTGCGGTGTGCAGGAGATTACATAAAATCAGTTGCTTTCCAGC
ATGCTGATGAGCTGGTTGGCAACGACCTTGGCGCTTTGTTCATCAGTGCGAATCGTGACA
TCGGCGATTTCTTCATACAGCGGATTACGCTCTTTCGCCAATGCCTCCAGCACTTCAC
>NODE_75_length_4063_cov_1.547510
TTTTATCTTTTTTTTTTGCAGGCAGAAGACGGCATACGAGTGGCTCAGGGGTCTCGTGGG
CTCGGAGATGTGTATAATCGACAGGAAAAATTGTGGGCCTTGCTGAACGTCTCGTCGCGC
AAAGGCTATATCAACTGCCTTGGCGCGCTCACCGGCGGGCAGGCGTTGCAGCAGGCAAAG
GCCGGGCTGGAAGCGGTGTATCTGTCCGGCTGGCAGGTGGCGGCGGACGCCAACCTGGCC
GCCAGCATGTATCCGGACCAGTCGCTCTATCCGTCCAACTCGGTGCCGGCGGTGGTGCAG
CGTATCAACAATACTTTCCGGCGTACGGATCAAATCCAGTGGGCCAACGGCATAGGGCAG
GATGACCCGCGTTACACCGACTACTTTTTGCCGATCGTGGCGGATGCGGAAGCCGGTTTC
GGCGGGGTGCTGAATGCGTTTGAGCTGATGAAATCGATGATTGAAGCGGGCGCCGCCGCT
GTCCATTTTGAAGACCAACTGGCGTCGGTGAAGAAGTGCGGCCATATGGGCGGCAAGGTG
CTGGTGCCGACGCAGGAGGCGGTGCAGAAACTGGTGGCGGCCCGGCTGGCGGCGGACGTG
CTGGGCGTGCCGACCTTGCTGGTGGCGCGTACCGACGCTGACGCCGCCGACCTGCTGACC
TCGGATTGCGATGATTACGATCGGGACTTCGTCACCGGCGAACGCACGGTGGAAGGGTTT
TACCGTACCCGCGCCGGGGTGGAGCAGGCGATCAGCCGCGGGCTGGCGTACGCGCCTTAC
GCTGATCTGGTGTGGTGTGAAACCTCAACGCCCGATCTGGCGCTGGCACGGCGTTTCGCC
GAGGCGATTCACGCCCGTTTCCCCGGCAAGCTGCTGGCCTACAACTGCTCGCCGTCATTC
AACTGGAAGAAGAATCTGGACGATCGCACCATCGCCCGTTTTCAGGATGAACTGTCGGCG
ATGGGCTACAAATACCAGTTCATCACGCTGGCGGGTATCCACAGCATGTGGTTCAACATG
TTTGACCTGGCGCATGCCTATGCGCAGGGTGAAGGCATGAAGCACTACGTGGAGAAGGTG
CAGCAGCCGGAATTTGCGGCCATTAAAGAAGGGTACACCTTCTCGTCTCACCAGCAGGAA
GTGGGCACCGGTTATTTCGACAAGGTGACCACCCTGATTCAGGGCGGCGCGTCGTCCGTC
ACCGCGTTGACCGGTTCGACGGAAGAACAGCAGTTCTGAACCCTCCAGACGGTGAAGCGG
CCAGCCTGATGTTGGCCGCATTACGTTAAATCGACGGCGTTAGGGGAGAGGTGGATGAGT
CGGGGACGGGAACAACTGGTGGCGCAGACCATTCTGCAAGGGTTCGATGCGCAGTACGGC
CGGTTTCTGGAGGTCACCGCCGGGGCGCAGCAGCGCTTCGAGCAGGCGGACTGGCACGCG
GTGCAGCAGGCGATGAAGCAGCGCATCCAGCTTTATGACCATCATGTCGGGCTGGTGGTG
GAGCAACTGGGCTGCATCACCGACCGGCTGTGTTATGACGCGGCGTTTATCGCGCGGGTC
AAACAGATTTATACCGCACTGTTGCCGGACTATCCGCGCTTCGAAATTGCAGAGAGCTTT
TTCAACTCGGTGTATTGCCGGTTGTTTAATCACCGCGAGCTGACGCCGGACAAACTGTTT
GTGTTCAGTTCGCAGCCGGCGCGACGCTTTCCGGAGATCCCACGTCCGCTGGCTCGTACT
TATCAGCCCGACAGCGGCTGGCCCGCGATGCTGGAAGCGGTGCTGACCGCTTTGCCGCTG
CGGTTGCCGTGGGAAGACCTGGCGCGGGACATCGGCTATGTGGTGCGGTCGCTGCGGGAA
GCGTTCCCGGCGGCGTCGCTGGCGAACGCTTCGTTGCAGGTGGCGAACGAGCTGTTTTAC
CGCAACAAGGCGGCCTGGCTGGTCGGAAAACTGCGTTTGCCGGGCGGCGTGTTTCCGTTT
TTGCTGCCGATTCACCACAACGAGCGCGGCGCGCTGTTTATCGATACCTGCCTGACCCGC
CATGCGGATGCCAGTATTGTGTTTGGCTTCGCCCGTTCCTACTTTATGGTTTACGCGCCG
CTGCCGTCGGCGCTGGTGGCCTGGCTGCGGGAGATATTGCCGGGTAAAACCACCGCGGAG
CTGTATCTGGCGATCGGCTGCCAGAAGCACAGCAAGACCGAGTACTACCGGGAGTATCTC
GATTTCGTCGCCAGTACGCCGGAGCCGTTCATTACCGCACCGGGTGTGAAAGGGATGGTG
ATGCTGGTGTTCACGTTGCCGACTTTCGACCGGGTATTCAAGGTGATCAAGGATCGGTTT
GCGCCGCAAAAAGAGGTCAGTGAAGCGCGGGTGCGGGAGTGCTACCGGCTGGTGAAGGAG
CATGATCGCGTCGGACGCATGGCGGATACCCAGGAGTATGAAAACTTCGTGCTGGAGAAA
GCGCGCATCAGCCCGGAGCTATTGGGGGAGCTATGGCGGGAAGTGCCGGACAAACTGGAG
GATCTTGGCGACCGGCTGGTGATCCGCCACCTGTACATGGAACGGCGCATGACGCCGCTG
AATCTCTATCTGGAACAGGTCGGCGGGCAGGCGCTGCGCGATGTTATCGACGAGTACGGC
AACGCCATTCGGCAACTGGCGGCGGCCAATATCTTCCCCGGCGATATGCTGTTCAAGAAC
TTCGGCGTCACCCGCCACGGTCGGGTGGTGTTTTATGACTACGACGAAATCTGCTACATG
ACCGAGGTGAATTTCCGCGATATTCCGCCGCCCCGCGACCCGGCGGATGAACTGGCGGCG
GAGCCCTGGTATAGCGTCGGGCCGAATGATGTGTTTCCGGAAGAGTTCCGCCAGTTTCTG
TGCAGCGATCGCCGCTTGCTGCCGCTGTTTGAAGAGCTGCACCGCGACCTGTTTCGGGCT
GACTACTGGCGGGCGTTGCAGCAGCGAATTCGCGACGGCCATATTGAGGATGTCTACGCT
TACCGGCGCAGAAAACGCTTCAGCTTACGTTATGCCGACCCGGTAACGTCAGCGAATGCG
CTGACGTCATAACACCGGCGGTCAGCGTGCACCGCCGTACTGGTAGGTGATCTCTTTCGC
CGCCTTGATCACCAGCGCGCCCAGTTCAGTGATGCGATCGTCGGTGATGCGGGATACCGG
CCCGGAAATGGAGATGGCGGCAAACGCCTCGTGGTGTTCGTCCAGAATGCAGGCGGCGAC
ACAGCGCAAGCCCAGCGCGTGTTCCTCATCGTCCAGCGCGTAGCCCTGGCGGCGAATGCT
GGTCAGGTTTTCCTTCAGCGTCTGAGCGCTGAGGGTATGCGGGGTATAGCTGTGTAGCCC
TTTGCGGTGCAGCAGTTGGGTGATGTTGTCGTCCGGCAGCATGGCGAGGAACGCTTTGCC
GGCGCCGGACGCGTGCATCGGCAGTTTGCCGCCGATCGGCGCGGACATGCGCATCAACGC
GGTGCACTGCACCTGATCGATGATGATGGCCTGATAATCACTCTGATCCAGCACCGCCAG
ATTCACCGTCTCCCCTGAACTCTCCATCAACTGACGCAACATCGGGTGCACCAGACTGAG
CAGATTACGGCTTTGCAGAAAGCTGCTGCCGACGATGAAGGCATGGGTTCCGATGGTCCA
CAATCCCAAATCGCCGACCTGGCGAACGAACCCCTGCTGTTGCATGGTGGTCAGCAACCG
GTGGGTGGTGGAGTTGGGCAAGCCCGCCTGTTGAGCCAGATCGGTCAGCGCGATGCTGCC
GTTGGCTTTGGCGATGTATTCCAGCAGCGTCAGTCCGCGGGTTAGCGACTGTACCTGCCC
GGCAGGTTGAGCGGGGCTGGCAGCCGCGCGGGGTTTTTTGCCGCGTTTGGCGGGTTCGGG
TGGCGTCATCGTCGATTTCCTTTTTCATATCATGGAATCGATTTTCGTTTTTTTAGCGCA
GAATGCAACCGTCTTGTCAGGCGGTTTTATCAACAGCGCACTGCGCTGGCGCGACAGGCT
GTTGTGCTAGGATAAGGGTTCGCACAGACGAGGGTGATAACGA
>NODE_76_length_4061_cov_2.408490
CTCATGTGTCTGTCCTGTGGTTGTTGTTGGTCGAGCAGAAGTCGGGATACGAGATGCTCA
GGAGTCACGTGGGCTCTGAGTTGTGTATCAGGGACAGGTGTGGTTCTGCGGCGTCAGCAT
GAACCCGCAGATGATGAAGCTGCGTAGCGGCGTCGATATTCTGATTGCCATGCCGGGCCG
TCTGTTTGAGCTGGAGCACCAGAACGCGGTCGACCTGTCGCAGGTGGAAATTCTGGTGCT
GGATGAAGCCGACCGCATGCTGGACATGGGCTTTATCCACGATATCCGCCGGGTACTGGC
GAAGCTGCCGTCCAAACGGCAGAACCTGCTGTTTTCCGCCACCTTCTCCGATGAGATCAA
GGAATTGGCCGGCAAGTTGCTCACCAATCCGGCGTCGGTGGAAGTGGTGCGCCGCAATAC
CCCGTCCGAACTGGTGACCCAGCACGTGCATTTCGTGGACAAGAAACGCAAGCGCGAACT
GCTGTCACACCTGATCGGCAAACACGACTGGCGGCAGGTGCTGGTGTTTACCCGCACCAA
GCCCGGCGCTAACCACCTGGCGGAGCAACTGAAGAGAGACGGCAGCACCGCCGCCGCTAT
CCACGGCAACAAGAGCCAGGGCGCGCGTACTCGTGCGCTGGCAAATTTTAAAGACGGCGA
CATCCGCGTGCTGGTGGCGACCGATATCGCCGCCCGCGGACTGGATATCGACCAGCTGCC
GCATGTGGTGAACTACGAGCTGCCGAATGTGCCGGAAGATTACGTGCACCGTATCGGCCG
CACCGGTCGGGCGGAATCTACGGGTGAAGCGTTGTCGCTGGTGTGTGTGGATGAACACAA
ACTGCTGCGCGACATTGAGCGTCTGCTGAAGCGGGAAATCCCGCGGATGGAGATTGCGGG
CTATGAGCCGGACCCGACTATCAAGGCCGAGCCGATCCAGAATGGCCGGCAGGGTGGGCG
TGGCGGTCACGGTGGCGCGCCGCGTCACGGCGATCGTCCACAAGGCGAACGCACATCTGG
ACGCCCGCAGGGCGAGCGCCCTCATCAGCCGCGTCGTGAAGGTGCCGCGCGCCCGGCCGG
ACAACGTCCGGAAGGGCAATCCGCCCGCCGCCGTCCGCCGCGTAAACCGGCCGGCGGACA
GTAATCGCATTTTTTCGCCAGTCATCCCACTCCACGTTATCCCGGTAACGGGAACGCGGA
GTGGGGTAGCGTCATACTGAGTTTTTCGCCACCGGCTGTTGCGGCCGGGGGCGATAAAAC
ATCACCGCATTGCCCGCCAGAATCAGCAGCAACCCCAGCACGGCGTTGCTCCGCCAAACA
TACCCTTCGTACAGGGTGGAGATAGAAAGCGCGACTAACGGAAACAGCAAGGTAGCATAA
GCCGCCTGGCTGGCGCCGATGCGCCCGACCAGCGCGAAGTAAGCGCCAAAACCGACAACC
GAGCCGAACAGCGACAGATAGAGCAGCGAACCGAAATACCGCGGCGAGAATTCCGGCGTG
AAGCGATAGCCCAGCAGCAGTGCGATCAATCCCATCGCCAGCGCGCTGTATAACATGCCC
CAGCCGTTGGTGGTCATGATGTCGCGCCCCATGCGTTGATGCTGGGCGCTGATCATGTTG
CCGAGTGAAACGCCGTAGGTGCCGAGCAGGCTCAGGCCGACGCCCCACAATAACGGTGGG
CTGCTGCTAAGCCGCAGCAGGTCGTGCCAGAACAGCAGGATGATGCCAGCCAGCCCCAGC
GGCGCGGCCAGCATCACATTACGGTTGAGGCGGGTGCCGAAAAATAGCCGGCTGTTGAAG
GCGTTGAACAGCACCGCCATCGAAAAGATCACCGATTCCAGCCCGCTGGGGATCCAGGCG
GCGGCATGATAAAAGCAAAAGAAATTAAGGCCAAAGACCGTCACTCCCTGCACCATACAC
AGCAAATGCGCCCGGCCGCTCATTGGGCGCAAACGGCGCGTCAGGATCAAAAACGTCATT
AACAGCGCTGAAGCGATGGCGAAACGCCAGAAAATCGACACTTCTGGCGGCACGCTACCG
TGCTGTAGGCTGATGGCAATCCAGGTCGTGCCCCAGATCAGCACCACGGTGCAATAAAGC
AGGCTATTCATCGTCAGACTCCCCAAACAACAGATACATTCAGTATCCGGCATGGGTGGA
ATCATGGCTGTCAGCAGATTGCGGCGAGTAGCAGAATCCTGCGGTTTTTTTATTTCAAAC
TGATTCCGGCACCGGCATGGGTCATGTCTCCATGCAACCCCCCGCAGCACGTTTTCCCAC
CGTTTATGAGCGTAACGATATGGCTATCGTTCCGTGGCTGGCTGAGCGCCAGCATCTGGC
GCGAGCCAGCGCCGCCATTGGTAAGTGAGCGATTTCGTTCATTAAGATGGTGCTGGGTGT
ACCGCGCAGTCTCCTTATCTGGCAACGCTTTGATGGCGGTAATGGACGCAATTTCTTCAT
ACAAGTGTCATCTGAAAAGGATAGGGTTCGCTCAGATTGTTGATCGATAACGGTCACGAT
AATGACAAGGAACACCCTTATGCTGACTCAGGCGGAAGAGCGTCAGGCGAAAATCGTTGA
ATTTCTGCGCGAAGAGAATTTTGTTGATCTGCGCACGTTAACGAAGCGATTCGAGGTGTC
GGTCGCCACCGTCCGTCGGGATCTTTGCGACCTTGAAGGCGCTGGAATGCTGCGCAGGAC
GCATGGCGGCGCGGTTAATATCAATCAGGTCGCTCTGGACGCGACAAACGAGGCCCGTGC
CGTCTGGAATCAGGCGGAGAAGGCGGCCATCGCCACTGCCGTCGCCGCAATGATTGCCGA
TGGCGACACCGTGCTTCTGGATGCCGGTACGACCGCGCTGGAAGTGGCTAAAAAGCTCGT
CGGTCGTCAGAGCCTGACGCTGATCTCGAATGGCCTTGATATCATTGCTGAATTTTCGCG
AGGCGAGGGGCAAAGCATTTACTCGGTCGGGGGCGAATTTACCGCAACGAACCGCTCATT
CAGAGGCCCTTTGGCGGAGTATTTCATACGGCAGTTCAATGTCGACAAACTCATCCTGAA
TGCCGCGTCGATCGACGTCGACCGTGGTTTGATCTGCACTTCATCGCCGGTGAATGCGAG
TGTCGCACGGGCCATGATCGACGTGTCGAACCGCGTCATTGTGGTGGCTGACCACTCGAA
GTTCACAAAATCAAGCCTCTCGGTCATCACCCGGATAGAAGACGTGGGCGTCATTGTTAC
TGATGCCGGCGCCCGCGGCATCATCGAAACAGTACCTGAAAAACTGCGCAAGAAGTTTGT
CATCGCGGACTGAACCCCGACCCTCTGGTCGACGGCCCCGCTACTTAAGGAGTGGTTTGG
ATGAAGATAAGAACCTTTATCGGTATGGCGGCGGTGATCGCCATATCCCTTTCAGGTGGA
ATCGCGGCCGCTCAGGAAGATAATCGTCCTGAGTTACGGATCGCGGTTCAGAAAAACCCG
GAGACACAGGAGCCGGTCGACGCTGCGTCCAACGTCGCTTTCCGTAACAATCCCTCGATT
CACGAGACGCTGCTGAAACTTGACCTTGAGGGTCACTTCTCGGTGCAGCCGAATCTGGCG
ACCTCGTGGCGATGGATTGACGATAAAACCCTCGAAGTAAAGCTGCGCAAGGGGGTTATT
TTCCATGACGGTCGTGAGATGACCGCTGAGGACGTCGCTTTTTCGTTCGGGCCGGAACGG
TTGACTGACCCGAAGGCACCCGGTTATCCAACCTATCTGACCAGCTTTAGCAGTCTTGCG
CATGTCGACGTGGTGGACCCGGACACCGTCCGTTTCGTCACCAAGTTCAAGGACCCCATC
TTGTTACAGCGACTGGCCAGTTATGCCGCGGTGGTTATCAGCAAAGATGCCTGGGTTAAG
ATGGGCGGCGACTGGGCTAAGTGGAAGCAGAAACCGGTCGGCGCCGGCCCTTACAAGGTT
CTCGAATCTGTCGCTAACGATCATGTCACGTTGGTCGCTCACGATCGGTATTCCGGTGGA
AAGCCTACACAGAAGCGAGTCACCTACAGGTTGGAGACGGC
>NODE_77_length_4049_cov_2.288118
GGCTGGAAGTGAAAGGACCGTGCGCCTGCTGGCTGGGCGCGACCGAAACCCTGTACCGCA
GTGATGAGCCGGGCGTGGCGGTGTCGTTGTCCAGTCATCTGCCGATGACGCTGCGGCAAA
ACGGCATGGCGATCGAAGTGGAAATCGGTCACGCGCCATGCCGCTTTCTGCCGGTGGAAG
CAGACAACAGCGTGACGCAGCTGCAAGGCCGCTGGTACTGGCCGGATACCCGTAGCGAAC
TGGTGATTGACGGCGATCGTATCGTGATGGGGCTTGGCCCGGCGGCGATCGCCGGTTCTC
TGCAATCACTCGGCAACGGCCGCGCGCTCGCCACGGTGCAGGACGGCCCGTGGGAGAAAC
GCTTCTCGCTGCAGGTACAAGACGGTCAACTGACGCTGCTGCTGAATCGCAGCCGGGTGG
TGCGCTATCGGCGCGGGTGAGGTGCGTTTGTATTGCTATTTAGCCATCGCCGGGTCTTCT
TGTTGCGACCAACTCTAAGTCAGCAAAGGCTATGGCTAGCCTATGCTTCAAGGCAGGGGA
GGAGGTATCTCCCCTCTGCCATGATCATTAGTGAAGGTGTTATTACATCAATCGTTCCTG
CTGGATGAGACTCCCCGCAGGCCGCGCGCGGTCGCAGGCGTACCCGGTGACTGGAGTATG
AAGGCATCCGATGGGCCGACTTCAATCTCACAGATCTCAAGGCCGAGCTGACGACCATCG
TTTGACGCGGTCATGGTAATCGTTTCGGCACAATCGATCGTCAGCCGCAGAATGTCGCTG
GATTGGTTTAGCTCTTGATGCGGTATGAGCGCATCAAAAACCACAACGAACGTGCTTTCT
GACCAGCGGTTTAGGGTGGCGGGGTACTCATCAACTTTCAATGTGAGCTCATCAACCTGG
CGTGTCGACAGTATGTTGGTAACTCTAAACCGTATCAGAATATCCCGGTCTTTCCTGAAT
GGAATATCGATGGTTGCTGTCGGCGTCGGACCCATCCAACGGCTGAACTTGTGTTCGTTG
CGTTCACGGCAATGCCACCCTGTGCCGTTCAATGGTTGTGACATATCCACAACAGTCCAG
CCGGCCGTGCGAATCAAAGCCTTGCGGGAGTTATCCTCCGCGGCGCTCGCAAAATCCACA
CCATAGGTCGCCTGGAAACGCGCCATTTGCTCGTCGTAGAGTTCACGGGCAATGGCAACG
ATTTCCTGGTCGAGATCAATCAGCTGATTGGCCGCTGCTATCGCCTCTTCGCTTAAGCTC
GGCTTTTGCTGTTTACTGGCGTGTATATTGAGCGGCTGTGGCTGGTCTGGAGGGAGCGAT
AGCCATAATTGCAGCGCGGATAGCGACCGTCCAAAATCCTCCTGGAAGCCGATAAAAGAC
AGCGAGCGCAGCGTTTTCTCCGCCCGTTGCCGAACGAAAGCCCGGAAGTCCTGATTATTG
GGGGAGCCGTTTCGCCAGGCTTGGCGGTATTCCCCCGGTGCACAGGCCAATTGGCAGGTG
ATTTGGTTCCAGTTAATGTATTGGGATTGCGGATGGCTAAAAAATGCTACCTGATCATTG
CGGGCCAAATCGCGAATCAGTTCACCACCAGGTATAACGGCAACTTCATCGTCAGTCCAA
CGGTGCACCATCCACCAGTTAGACACCACCCTGTCCAGCGGGTCTCGTAAAAAGCACATG
GTCGCGACGTTCGATATTTTTTCAGGCCAGTACCAACTGCCGAATGGGTCATGAATAAAA
CGCGCCCGTGCCAGCCGGTTCGGCTCAAGTTCAACATCGCCGGAATTCATCTCACTGTAG
TGTTCTTCTAAGTGAATACACTCATCGGACGGAAAAAAGTTTTGCAAATACTTTAGCAGC
GATGTGCCTGCGCACTTATTAATATGGTGAAAAACAATACGAGGCATACCTGACCTTTAC
TTCCCGTAATAACATACATTAGAAGGAATTGTATTTTAATTATTCATTTAATCATAGTAA
CAACGTGTTACATATTGTGGACTTAATCATTTGTTGCGAGCTGGATCGCTGCTATCGTCT
GCTGTCCGGTTGGTTATCGTTACTGCCATCCGTTCGTGAAGATGCATGGTGTGGGATTCC
GCTTGGCTACCTGGTGACGGATGGCGCCAACTATATACGCCAACTATTACGCCAACTATT
AACTGTGCAAACACGAACTATGCAGACACGGCCGGGATCATTTTTACCGATAAATCCCCA
CGACCGCGTCTTCACCGACGTAACCATAGCCGCGGTACATGCCTTCGCTGTTGAACGGCA
GTGCGATATTGCCCTGATGGTCAACGGCGATCAGTCCGCCGCTGCCGCCCAGCGCCAGTA
CTTTTTCCATGACGACGTTGTCGGCGGCTTGCGACAGCGGCAGGTTACCGTATTCCATCA
ACGCCGAAACGTCGTACGCCGCGACGGTGCGCATGAACACCTCGCCGGTGCCGGTGCAGG
AGACGGCGACGGTGCGGTTGTTGGCGTAACAGCCTGCGCCGACGATCGGTGAGTCGCCGA
CGCGTCCGGCGCGTTTGTTGGTCATGCCGCCGGTGGAGGTCGCCGCCGCCAGATTACCGC
CTGCGTCCAGCGCTACCGCGCCGACCGTGCCGAACTTGCGATCCGGATCGAGCGGATCGG
AGCCCTGCGCCTGACGTTCGCCATCGTGATCCAGCAGGATCTTGCCGTCGCCTGTCTGCG
CTTTCAGCAACTGCTGGTAGCGCTCATCGGTGGAGAAAAAGTCCGGTTCGACCATCTCCA
GCCCCTGCTCGCGGGCGAACGTTTCAGCGCCGGCCGCCGTAAACATCACGTGCGGGCTGC
GCTCCAGTACCGCGCGCGCCGCCAGAATCGGGTTGCGGATGTGGTTAACACCGGCGATGG
CGCCCGCTTCCAGCGAACGGCCGTCCATGATGCTGGCGTCCAGTTCGTGGGTGCCGCGGT
GGGTAAACACCGCCCCTTTGCCCGCATTGAACAGCGGACACTCTTCCAGCAGGCGCACCG
CTTCGGTGACCGCATCCAGCGCGCTGCCGTTGGCCGCCAGGATTTCCTGACCGCGGGCGA
CGATGCTTTGCAACGCGGCGCGATAGCGCTGTTCTTTCTCGCTGTCCATCGCCGTGCGAC
TGAGCGCACCCGCGCCGCCATGAATCACAATGACCGGTTTCATCGTCTCTCCGTTATTCA
CGATACTGTTTTTTCACAATACTGTTTATTCACAATACTGTTTATTCACAATACTGTTTA
TTCACAATACGGTTGATGTTCGCCATACCGCTTAGTTCTGCGTGGTTGCCAGATAGGAAA
ATGCCCCCAGCAGGCTGACGATCGGCGCGATGGTCGGGGATTGATAACCCACGGTGACGG
CGTCTTTGCGGGTGACGCCCGGAATCAGGCAGAACAGGTCCGCCAACACCGGTTTGGCGA
CCATCAGCTCCAGCTCATACGGTGGTTGCAAACGGGTGGTCGTCTCTTTATGCGCCTGTT
GCACTGCCTGAGTCGCCGCCAGCCGGATGGCGTTGCGCGCCGCTTCGGGACTCAGCGACT
CCGCCGCGGTCTGGGAAATGGCGCGTTTCACGCAGGCGTAGTGGGCGGCCGGGTAGTAGC
GGTTGATCCAGCTTTGCAGCGTGTCGTCGCCGCTCACCAGCCACAGCGGGGTGTTCAGCT
CCGCGCCGGCGGCGGCGTAGATATCGCTTTCGCCCATCACTTCGCCGTTGATGCGCACCC
GGTAAAACGCCCGGCCGTTGATGGTGTGCGCCAGCACGCCGTGTTCTCCGGCGGCGCTGT
GGTAGCCGATGAACATCAGGCCATCGAACTGTTGCTGTTGCAAGCCTTCCACCATCGACA
GACCGCGCGGTTTGCCCTGTACCAGCCGGGCGCGCGGGTCGATATTTTCAGCGCGCAGGT
TGGTCATGGCGGCGTGGCTGTCGGCCACCACCACTTCGCTGGCGCCGCCGGCGAACGCGC
CTTCAATGGCGCAGCTCCATTCCTGCTCCATCAGCCCCCGGGCTCACTGGTATTCCGGCG
TACCGGGGCTGCTCTGCTCCGGGCGCCTA
>NODE_78_length_4032_cov_1.598207
GCGTGCAGGCGAGCATCCAGAATGCCTTCCGGCAGGCTGTCGTCCTCGGGAAGCGGGAAC
CACTTCTCGTCAGGGTAATGCACGAAATCACCTTCAGCGATCTGCTGGCCCAGATAGAAA
TCAGCAAAAAAGTAGTTGGTGGACAGACGTTCGAAATACTCGCCCAGCGCGGAAGCCAGT
GCGGCTTTCCGGGTTGCCCCCTTGCCGTTGGTGAAGCACAGGGCGCAGTCGCGGTCACGA
ATATGTACCGACCAGACGTTGGGCACCGGGTTCAGCCAAGAGGCCTCTTCGATGTTGAAC
CCCAGGTTGAGGAGCTGCTGTTGAAAACGGGCGATGGAATCTTCCAGGGCGGCGTCTTTG
CCTGGGATAAACGTTTGGGTCATGTTTCGAACCTGAATTTGGTATGAGGAGGCTGCATCA
TACGTGGTTTTGTGTGCTGACTCTATCCTGCATGCTGCGTATTGCGCAGCGTGTTCCGGC
AATGATGTAACAGATGTATCACCGGGGACGATAACAGGCGAACGAGTGCGCAAGTTTTCG
AACATCAGGGGCAATAAGCATTGCAGGCAGGAAAAACGAGTGATAAAACCGATAGCAGGG
TAAACTGATGCGACTTAGACAGGTCGCTATTTATAGTGGTGATGGGAAATGACTCAGGTT
TTTAATTTTAGTGCCGGTCCGGCCATGTTACCGGTAGAAGTGTTGCGTCGTGCAGAGCAG
GAACTGTGCAACTGGCGTGGGCTGGGTACATCGGTGATGGAGATCAGCCACCGCAGTAAA
GAGTTCATGCAAGTAGCCAGCGAGTCTGAGCAGGACTTGCGTGATTTGCTGAAAATTCCC
TCGAATTACAAAGTGTTGTTTTGCCAGGGCGGTGCGCGTGCGCAGTTTGCGGCGGTTCCG
CTCAACCTGCTGGGTGATAGCACTAAAGCCGACTATATCGATGGCGGTTATTGGGCGTAT
AGCGCGGTCAAGGAAGCTGAAAAATACCTCACCCCGAATGTCATTGACGTGAAAACCCGC
GTTGACGGTTTGCGCGGCGTGAAACCGATGAGTGAGTGGACGCTGTCGGATGACGCCGCC
TATGTCCATTATTGCCCGAATGAAACCATTGACGGTCTGGCGATTGAAGAAACGCCGGAT
TTTGGCGACAAAATCGTGGTGGCGGATTACTCCTCCAGCATCCTTTCCCGCCCGCTGGAT
[truncated: 4,359,910 more chars]
