# Supplementary material for: Genome-Wide Identification of Dickeya solani Transcriptional Units Up-Regulated in Response to Plant Tissues From a Crop-Host Solanum tuberosum and a Weed-Host Solanum dulcamara
Source: Front Plant Sci. 2020 Sep 2;11:580330. doi: 10.3389/fpls.2020.580330 (PMC7492773; doi:10.3389/fpls.2020.580330)
Supplement: Supplementary file 12 [file DataSheet_12.fasta]

>NODE_1_length_252763_cov_7.207928
GCGGGTACACTCTCGGTCTCCTTCGTTTTCTGATTTATGGAATGCATTTCTCTATTTCAT
ATAACTTTAATTTTATATTAATCATTTATTTAAATTTAAATTAAATTAAAAATGGAAATT
GTTTTTGATTTTTAATTTTGTTGGATTAGGCTTAGTTCTGTTGGCTGAAAAATGTTCGGA
TTGAGTTCGCAGATTGAACAGCCGATAAGGCGAAGACAGCGAAATAGGAATGACGACATG
ACACAACAGACGATAAGTAGGGAATTGGTGTTCACCACCGCATTTGGTGAGGAAGAACGG
CAGATTCTGACGGCGGAGGCGGTGGGTTTTCTCACGGCGCTGGTCAGCCGGTTCACACCG
CAGCGTAACCGCTTACTGGCGGAGCGTCAGGCGGCACAGGCGCGAATTGATAACGGGGAA
CTACCCGGTTTTATTTCGGAAATGGATTCCATAAGTAAATCCGACTGGAAGATTCGTGGT
ATTCCAACTGACCTGCTGGATCGCCGGGTAGAGATTACCGGCCCGGTGGAACGAAAAATG
GTAATTAACGCCCTGAATGCCAACGTGAAAGTCTTTATGGCGGACTTTGAAGATTCACTG
GCGCCCAGTTGGTCGAAAGTGATTGAGGGGCAAATCAACTTGCGGGATGCCGTGCGCGGC
ACCATCACCTACACCAGCGAGGCGGGAAAGATTTATCAGCTCAAACCCGACCCGGCGGTG
TTGATCTGCCGGGTGCGAGGTCTGCACCTGCCGGAAAAACACGTGTTGTGGAACGATGAA
TCTATCCCCGGCAGTCTGTTCGATTTCGCACTCTATTTTTTCCACAACTACCGTCAGCTA
CTGGCAAAAGGTAGCGGTCCCTATTTCTATCTGCCGAAAACCCAATCCTGGCAGGAAGCC
GCCTGGTGGGGTGAGGTATTCAGTTACACCGAGGACCATTTTGGCCTGACGCGCGGCACC
ATCAAAGCCACCATCTTGATTGAAACCCTGCCCGCTGTGTTCCAGATGGACGAAATTCTC
TATCACCTGCGTGACCACATTGTTGGGCTGAATTGCGGCCGCTGGGACTATATCTTCAGT
TACATCAAGACGTTGAAAAATCATCCGGACCGGGTATTGCCGGATCGCCAGTCGGTGACG
ATGGACAAACCGTTTCTGAATGCCTATTCGCGCTTGCTGATCAAAACCTGCCACCGGCGC
GGCGCGTTTGCGATGGGCGGAATGGCCGCGTTTATTCCCAGCAAAGACGCGGAGCGCAAC
GCCTGGGTGCAGGAGAAAGTGCGGCAGGACAAGGAGCTGGAGGGCCGCAATGGTCATGAC
GGCACCTGGATTGCTCACCCCGGACTGGCTGATACGGTGATGCCGGTGTTCGATCGCCTG
CTGGGCGATCGGCCCAATCAACTGGATATGCTGCGTGAAGCCGATGCGCCGGTGACCGCC
GACGAACTGTTGGCGCCTTGTCCGGGAGAACGCACCGAAGCCGGCATGCGCGCCAATATC
CGCGTAGCGGTGCAATACATCGAAGCCTGGATTTCCGGCAACGGCTGTGTGCCGATTTAC
GGGCTGATGGAGGATGCCGCCACCGCCGAAATCTCCCGTACCTCAATCTGGCAGTGGATC
CACCACGGTAAAACCCTCAGTGACGGTCGGGTGGTGACCAAGGTGCTGTTTCGCCAGATG
CTGGTCGAAGAGATGCAGGTTATCCGTGTTGAGCTGGGCGATGCCCGCTTCGACGGCGGC
CGTTTCGAGGAAGCCGCCCGACTGATGGAACGCATCACCACGCAGGACGCGTTAATCGAT
TTCCTCACCTTACCCGGTTACGACTTACTTGATTAATCCTGTTTAAAAAAGGAATCGCTA
TGAGCACCTCTCGTACCCAACAAATCGAGCAACTGGAACAAGAGTGGAACACGCCGCGCT
GGAAAGGCATTACCCGCCCGTATCGCGCGGAAGATGTGGTGAATCTGCGCGGGTCGGTAA
ATCCCGTTTGTACCCTGGCGCAGCTGGGCGCGGAAAAATTGTGGGCCTTGCTGAACGGCT
CGTCGCGCAAAGGCTATATCAACTGCCTTGGCGCGCTCACCGGCGGGCAGGCGTTGCAGC
AGGCAAAGGCCGGGCTGGAAGCGGTGTATCTGTCCGGCTGGCAGGTGGCGGCGGACGCCA
ACCTGGCCGCCAGCATGTATCCGGACCAGTCGCTCTATCCGTCCAACTCGGTGCCGGCGG
TGGTGCAGCGTATCAACAATACTTTCCGGCGTGCGGATCAAATCCAGTGGGCCAACGGCA
TAGGGCAGGATGACCCGCGTTACACCGACTACTTTTTGCCGATCGTGGCGGATGCGGAAG
CCGGTTTCGGCGGGGTGCTGAATGCGTTTGAGCTGATGAAATCGATGATTGAAGCGGGCG
CCGCCGCTGTCCATTTTGAAGACCAACTGGCGTCGGTGAAGAAGTGCGGCCATATGGGCG
GCAAGGTGCTGGTGCCGACGCAGGAGGCGGTGCAGAAACTGGTGGCGGCCCGGCTGGCGG
CGGACGTGCTGGGCGTGCCGACCTTGCTGGTGGCGCGTACCGACGCTGACGCCGCCGACC
TGCTGACCTCGGATTGCGATGATTACGATCGGGACTTCGTCACCGGCGAACGCACGGTGG
AAGGGTTTTACCGTACCCGCGCCGGGGTGGAGCAGGCGATCAGCCGCGGGCTGGCGTACG
CGCCTTACGCTGATCTGGTGTGGTGTGAAACCTCAACGCCCGATCTGGCGCTGGCACGGC
GTTTCGCCGAGGCGATTCACGCCCGTTTCCCCGGCAAGCTGCTGGCCTACAACTGCTCGC
CGTCATTCAACTGGAAGAAGAATCTGGACGATCGCACCATCGCCCGTTTTCAGGATGAAC
TGTCGGCGATGGGCTACAAATACCAGTTCATCACGCTGGCGGGTATCCACAGCATGTGGT
TCAACATGTTTGACCTGGCGCATGCCTATGCGCAGGGTGAAGGCATGAAGCACTACGTGG
AGAAGGTGCAGCAGCCGGAATTTGCGGCCATTAAAGAAGGGTACACCTTCTCGTCTCACC
AGCAGGAAGTGGGCACCGGTTATTTCGACAAGGTGACCACCCTGATTCAGGGCGGCGCGT
CGTCCGTCACCGCGTTGACCGGTTCGACGGAAGAACAGCAGTTCTGAACCCTCCAGACGG
TGAAGCGGCCAGCCTGATGTTGGCCGCATTACGTTAAATCGACGGCGTTAGGGGAGAGGT
GGATGAGTCGGGGACGGGAACAACTGGTGGCGCAGACCATTCTGCAAGGGTTCGATGCGC
AGTACGGCCGGTTTCTGGAGGTCACCGCCGGGGCGCAGCAGCGCTTCGAGCAGGCGGACT
GGCACGCGGTGCAGCAGGCGATGAAGCAGCGCATCCAGCTTTATGACCATCATGTCGGGC
TGGTGGTGGAGCAACTGGGCTGCATCACCGACCGGCTGTGTTATGACGCGGCGTTTATCG
CGCGGGTCAAACAGATTTATACCGCACTGTTGCCGGACTATCCGCGCTTCGAAATTGCAG
AGAGCTTTTTCAACTCGGTGTATTGCCGGTTGTTTAATCACCGCGAGCTGACGCCGGACA
AACTGTTTGTGTTCAGTTCGCAGCCGGCGCGACGCTTTCAGGAGATCCCACGTCCGCTGG
CTCGTACTTATCAGCCCGACAGCGGCTGGCCCGCGATGCTGGAAGCGGTGCTGACCGCTT
TGCCGCTGCGGTTGCCGTGGGAAGACCTGGCGCGGGACATCGGCTATGTGGTGCGGTCGC
TGCGGGAAGCGTTCCCGGCGGCGTCGCTGGCGAACGCTTCGTTGCAGGTGGCGAACGAGC
TGTTTTACCGCAACAAGGCGGCCTGGCTGGTCGGAAAACTGCGTTTGCCGGGCGGCGTGT
TTCCGTTTTTGCTGCCGATTCACCACAACGAGCGCGGCGCGCTGTTTATCGATACCTGCC
TGACCCGCCATGCGGATGCCAGTATTGTGTTTGGCTTCGCCCGTTCCTACTTTATGGTTT
ACGCGCCGCTGCCGTCGGCGCTGGTGGCCTGGCTGCGGGAGATATTGCCGGGTAAAACCA
CCGCGGAGCTGTATCTGGCGATCGGCTGCCAGAAGCACAGCAAGACCGAGTACTACCGGG
AGTATCTCGATTTCGTCGCCAGTACGCCGGAGCCGTTCATTACCGCACCGGGTGTGAAAG
GGATGGTGATGCTGGTGTTCACGTTGCCGACTTTCGACCGGGTATTCAAGGTGATCAAGG
ATCGGTTTGCGCCGCAAAAAGAGGTCAGTGAAGCGCGGGTGCGGGAGTGCTACCGGCTGG
TGAAGGAGCATGATCGCGTCGGACGCATGGCGGATACCCAGGAGTATGAAAACTTCGTGC
TGGAGAAAGCGCGCATCAGCCCGGAGCTATTGGGGGAGCTATGGCGGGAAGTGCCGGACA
AACTGGAGGATCTTGGCGACCGGCTGGTGATCCGCCACCTGTACATGGAACGGCGCATGA
CGCCGCTGAATCTCTATCTGGAACAGGTCGGCGGGCAGGCGCTGCGCGATGTTATCGACG
AGTACGGCAACGCCATTCGGCAACTGGCGGCGGCCAATATCTTCCCCGGCGATATGCTGT
TCAAGAACTTCGGCGTCACCCGCCACGGTCGGGTGGTGTTTTATGACTACGACGAAATCT
GCTACATGACCGAGGTGAATTTCCGCGATATTCCGCCGCCCCGCGACCCGGCGGATGAAC
TGGCGGCGGAGCCCTGGTATAGCGTCGGGCCGAATGATGTGTTTCCGGAAGAGTTCCGCC
AGTTTCTGTGCAGCGATCGCCGCTTGCTGCCGCTGTTTGAAGAGCTGCACCGCGACCTGT
TTCGGGCTGACTACTGGCGGGCGTTGCAGCAGCGAATTCGCGACGGCCATATTGAGGATG
TCTACGCTTACCGGCGCAGAAAACGCTTCAGCTTACGTTATGCCGACCCGGTAACGTCAG
CGAATGCGCTGACGTCATAACACCGGCGGTCAGCGTGCACCGCCGTACTGGTAGGTGATC
TCTTTCGCCGCCTTGATCACCAGCGCGCCCAGTTCAGTGATGCGATCGTCGGTGATGCGG
GATACCGGCCCGGAAATGGAGATGGCGGCAAACGCCTCGTGGTGTTCGTCCAGAATGCAG
GCGGCGACACAGCGCAAGCCCAGCGCGTGTTCCTCATCGTCCAGCGCGTAGCCCTGGCGG
CGAATGCTGGTCAGGTTTTCCTTCAGCGTCTGAGCGCTGAGGGTATGCGGGGTATAGCTG
TGTAGCCCTTTGCGGTGCAGCAGTTGGGTGATGTTGTCGTCCGGCAGCATGGCGAGGAAC
GCTTTGCCGGCGCCGGACGCGTGCATCGGCAGTTTGCCGCCGATCGGCGCGGACATGCGC
ATCAACGCGGTGCACTGCACCTGATCGATGATGATGGCCTGATAATCACTCTGATCCAGC
ACCGCCAGATTCACCGTCTCCCCTGAACTCTCCATCAACTGACGCAACATCGGGTGCACC
AGACTGAGCAGATTACGGCTTTGCAGAAAGCTGCTGCCGACGATGAAGGCATGGGTTCCG
ATGGTCCACAATCCCAAATCGCCGACCTGGCGCACGAACCCCTGCTGTTGCATGGTGGTC
AGCAACCGGTGGGTGGTGGAGTTGGGCAAGCCCGCCTGTTGAGCCAGATCGGTCAGCGCG
ATGCTGCCGTTGGCTTTGGCGATGTATTCCAGCAGCGTCAGTCCGCGGGTTAGCGACTGT
ACCTGCCCGGCAGGTTGAGCGGGGCTGGCAGCCGCGCGGGGTTTTTTGCCGCGTTTGGCG
GGTTCGGGTGGCGTCATCGTCGATTTCCTTTTTCATATCATGGAATCGATTTTCGTTTTT
TTAGCGCAGAATGCAACCGTCTTGTCAGGCGGTTTTATCAACAGCGCACTGCGCTGGCGC
GACAGGCTGTTGTGCTAGGATAAGGGTTCGCACAGACGAGGGTGATAACGAGAATAAGAT
GATGGCAAATCGGCTACAGGCATTACAGCAGCAACTGGCGCAACGCATTATGATTCTGGA
CGGCGGCATGGGCACCATGATCCAGAGTTACCGTCTGCAGGAAGAGGATTACCGCGGCGA
ACGCTTTGCCGACTGGCACTGCGACCTGAAAGGTAATAACGACCTGCTGGTGCTGAGTAA
GCCGGAGGTGATCACCGCCATTCATAACGATTATCTGGCGGCGGGCGCGGATATTCTGGA
AACCAACACCTTCAATGCCACCCGCATCGCGATGGCCGACTACGAGATGGAAGCGCTGTC
GGCGGAAATCAATACCGTTGCCGCCCGGCTGGCGCGCGCCTGCGCCGATGAATGGACGGC
GCGCACGCCGGAGCACCCGCGCTATGTTGCCGGGGTGCTGGGGCCGACCAACCGTACCGC
GTCGATCTCGCCGGACGTGAACGACCCGGCGTACCGTAATGTTAGCTTCGACCAACTGGT
GGAAGCGTACCGTGAGTCAACCCGCGCGTTGGTTGAAGGCGGCGTTGATATCATCCTGAT
CGAAACCATCTTTGACACCCTGAACGCTAAAGCCGCCATTTTCGCGGTGGAAACCGAATT
CGAGGCGTTGGGCGTCACGCTGCCGGTGATGCTCTCCGGCACCATTACCGATGCCTCCGG
CCGAACCTTGTCCGGGCAAACCACCGAAGCGTTTTATAACTCGCTGCGCCACGCCCGGCC
GTTGTCATTCGGCCTTAACTGCGCGCTGGGGCCGGACGAACTACGCCAGTACGTGGCGGA
GTTGTCGCGCATCGCCGAGTGCTATGTGACCGCGCACCCCAACGCCGGGTTGCCGAATGC
CTTCGGCGAATACGATCTGGACGCCGATGAGATGGCGCGTCAAATCGGTGAATGGGCGCA
GTCCGGTTTCCTGAACATTATCGGCGGGTGCTGCGGCACCACGCCTGAGCACATTGCCGC
GATGGTCAAAGCCGTTGACGGCGTGGCGCCGCGCGCGTTGCCGACGCTGCCGGTGGCCTG
CCGCTTGTCTGGGCTGGAGCCGCTGAACATCGGCGACGACACGCTGTTCGTTAACGTCGG
CGAACGCACCAACGTCACCGGCTCCGCTAAATTCAAACGCCTGATCAAAGAAGAAAAGTA
CAACGAAGCGCTGGATGTGGCGCGCCAGCAGGTGGAAAGCGGCGCGCAGATAATCGACAT
CAACATGGACGAGGGCATGCTCAACGCCGAAGCGGCGATGGTGCGTTTCCTTAACCTGAT
CGCCGGCGAGCCGGATATCGCCCGTGTGCCGATCATGATCGACTCCTCCAAGTGGGAGGT
GGTGGAAGCCGGGTTGAAGTGCATTCAGGGCAAAGGCATCGTCAACTCCATTTCCATGAA
AGAAGGCGTAGACGCCTTTGTGCATCATGCCCGTCTGGTGCGCCGTTACGGCGCCGCGGT
GGTGGTGATGGCGTTTGACGAAGTGGGGCAGGCGGATACCCGCGCGCGCAAGATTGAGAT
TTGCCGCCGTGCCTACCGCATTCTGACCGAAGAAATCGGTTTTCCGCCGGAAGACATCAT
TTTCGACCCGAACATTTTTGCCGTCGCTACCGGCATTGACGAGCACAACAATTATGCGGT
GGACTTTATCGAGGCCTGCGCCGACATCAAAGCCCAACTGCCGCACGCGATGATTTCCGG
CGGCGTGTCCAACGTGTCGTTCTCGTTTCGTGGCAACGAACCGGTGCGCGAGGCGATTCA
CGCCGTGTTCCTGTATTACGCTATCCGCAACGGCATGGACATGGGCATCGTCAACGCCGG
TCAGCTGGCGATCTACGACGATTTGCCCGCCGAGCTGCGCGACGCAGTGGAAGACGTGAT
TCTCAACCGGCGCGACGACGGCACTGAACGGATGCTGGCGATTGCCGAGAAGTATCGCGG
CAGTAAATCCGATGACGACAGCAATAAAGCCGAGGCCGAATGGCGTGGCTGGCCGGTGAG
AAAACGGTTGGAATACGCGCTGGTCAAAGGCATTACCGAATTTATCGAGCAGGACACCGA
AGAGGCGCGGGCGCAGTCAGCCCGCCCTATCGAAGTGATCGAAGGGCCGCTGATGGATGG
CATGAACGTGGTCGGCGATCTGTTCGGCGCCGGTAAGATGTTCCTGCCGCAGGTGGTGAA
GTCGGCACGCGTGATGAAGCAGGCGGTGGCGTATCTGGAGCCGTTCATTCAGGCCAGCCA
AGACCAGGGTTCCAGCGCCGGCAAGATTCTGCTGGCGACGGTGAAGGGCGACGTACACGA
CATTGGCAAGAATATCGTCGGCGTAGTATTGCAGTGCAACAACTACGAAATTATCGATTT
GGGCGTGATGGTGCCGACCGATAAGATCCTCAAGACCGCCCGCGAGGAGAAGGTTGATAT
CATCGGCCTGTCGGGGCTGATTACCCCGTCGCTGGATGAAATGGTCAACGCCGCCAAAGA
GATGGAGCGCCAGGGTTTTACGCTGCCGCTGCTGATCGGCGGTGCCACCACCTCCAAGGC
ACACACCGCGGTGAAGATCGAGCAGAATTACAGCGGCCCGACGGTATACGTGCAGAATGC
GTCGCGTTCGGTGGGCGTAGTGTCGGCGCTGTTATCGGATACTCAACGCGGCGACTTTGT
GGCGCGCATCCGCAAAGAATACGAGACGGTGCGCATCCAGCACGGCCGCAAAAAACCGCG
CACGCCGCCGGTAGCGTTGGGCGTGGCGCGCGACAACGCCATGCCGATCGACTGGGAGAG
CTATACGCCGCCGGTGGCGCACCGCCTCGGCGTACAGCCGGTTTCCGCCAGCATCGAGAC
ATTACGTAATTACATCGACTGGACGCCGTTCTTTATGACCTGGTCGCTGGCGGGAAAATA
CCCCAACATTCTTGAAGACGAGGTGGTGGGTGAGGAGGCCACGCGCCTGTTTGCCGACGC
TAACGCCATGCTGGATACTCTGTCAGCCAGCGGCACGCTGAACCCGCGCGGGGTGGTGGG
GCTGTTCCCGGCCAACCGGGTGGGCGATGATATTGAAATCTATACCGACGAGCGCCGCAC
CGAGGTGCTGACCGTCAGCCATCATCTGCGCCAGCAAACCGAAAAGACCGATTTTCCCAA
CTACTGTCTGGCGGATGTTGTGGCGCCGAAAGCCAGCGGCAAGCCGGATTACTTCGGTGC
GTTCGCGGTGACCGGCGGGCTGGAAGAGGACGAACTGGCCGCACAATGGGAAGCACAGCA
CGACGACTACAACAAGATTATGCTCAAAGCGCTGGCCGACCGGCTGGCTGAAGCCTTCGC
CGAGTACCTGCACGAGCGGGTGCGCAAGGTCTACTGGGGCTATGCGCCGAACGAAAACCT
CGGCAACGACGCGCTGATCCGCGAAAACTATCAGGGTATCCGCCCGGCGCCGGGTTACCC
GGCCTGTCCGGACCACACCGAGAAAGCGACCATCTGGCAACTGCTGGACGTGGATAACAC
CGTCGGTATGACGCTCACCGAGTCCTACGCCATGTGGCCGGGCGCGTCGGTGTCCGGCTG
GTACTTTAGCCACCCAGACAGCAAGTATTTCGCCGTGGCGCAAATCCAGCGCGATCAGGT
GGAAGACTACGCCGCTCGCAAGCAAATGCCGGTGGAGGAGATCGAGCGCTGGCTGGCGCC
GAATCTGGGGTATGATGCGGACTGATTCATTTGGATAATAAAAAACACCGGCCGGGATAA
CCCGGCCGGTGTTTTTTTGACGCCGAATAAACTCAGTAAAGCCCGATCACCTTCCACCAC
AACAGACCGGCGGACATGAAGATCGCCTGATTGATCAGGCTGATGACAAAGCCGGTGCGC
CACCAGACGGCGGTGGGCACGTAGCCGGCGCCGAATAGAATCGGGCCGCGGGCGTGGGTG
TACTGGGTCAGCGAGCAGTACAGGCTGCTGGTAAACGCCAGCATCAGCGCCATCGGTGCC
GCCGGGATGTGCAGGTTAATGCCCACGCCGAGGAACACCGCGTACAGCGCCGCGATTTGG
GCGTTGCCGCTGGCGAAAAAGTAGTGGGTGTAGAAGTAGGCGGCGTTAAGCAACAGCAGC
ACCAGCACCCAGCTGGTGTCCTGCATCAGGTGACCGATGCTGTTGCCGATCAGGTCGCCA
AACCAGGTAGTGAAGCCCAGTCTCTTCAACTGGTTAGCCATCATCAGCAACGCGGCGAAC
CAGATCAACGTATCCCATGCGCCTTTCTCGCTCTTGATGTCTTCCCAGCTTAATACGCCG
GTCAGCAGCAGGAAGGAGAGGCCGACAAACGAGGCGGTAGTCGCGTCGACGCCCAGCAGA
TCGCCGAAAATCCACAGCACCAGCAGGATCACCACGGTGGCGGCCATCAGCCACTCGCCG
CGCGACATGCTTCCCATTTTTTCCAGTTCGGCGACCGCCAGTTTCGGCGCATCCGGCGTG
TGACGAATTTCCGGTTTCGCCAGCATGTAGACGCACAGCGGCACCAGCAGCAGGGAAATC
ACGCAGGGCACCACGGCGGCGATGAACCAACTGCCCCAGGTGATGGTGACGCCGGCGTTG
GCCGCCAGTTTCACCGCCAGCAGGTTACCGGTGTAGCCGGTCATGAACAGCGCGGCGGTG
ACGTCGTTGACGTTGCCGATGCAGGTCACCAGAAAGGTGCCGATTTTGCTGCGGGAGGCG
TCTTCCGGTTTGGAGTCAAAGCTGCGCGCCAGCGAATCGGCAATCGGGTAAATCACCCCG
CCGCAGCGGGCGGTGTTGCTGGGCATGGCGGGCGAGAGTACCAGGTCGGCGAATGCCAGA
CCGTAAGCCAGCCCTAGCGTGCGTTTGCCCAACAGGCGGATCATTTGTAAGGCGATGCGA
CGACCCAAGCCGGTTTTGATAAAACCGCGGGCAATCATGAACGCCACCACGATCAACCAG
ATAAGCGAGCTGTTGAGGTCACTCAGCGCGGTCTGGATGGCGGCGCTGGCGCTGGTGTCG
CCGGCGGCGTAGGTGAGGGCAAACAGCGTAATGCTGATGATACCGATGGCGCCGATCGGC
AACACGCTCGCCACGATGCTGATGATGGTAGCGACAAACAGTACGGCGGAGTGCCAGGCG
GCGGGTTTTAGCCCGGTTGGCGGCGTCAGTTGCCAGAAAAAGGCGGTCACAATCACAATG
ATGAGCAGCGCCAGCCAGTTCAGGCCATATGCGGTTTTGGTCTTCATCCGTATATCCTTG
ACTCAGGTCTGAAGAGGATGCCGTCGCCAATGTCGGGCGAAGCGGCTGATGGACGAAGCA
TAACGCCAGAAACGTACCGAGTGGGGGAAATACGCCCTGTTATTGATTTAGGCCGTGATT
TTAAAAAAATTACCCTTATTTACACCCGCTGACCCACTCAGGAACAGATAAGATGTCAGT
AAGATGTCAGACTTAAAACCGGACGCAAGTGGGGTGTACACCGGTTTTGTGGGCGGGAAT
ACCATTTTTTCCATAACTATTTTTCCATAACTATTTCGACTGAGGGAGGCTCAGTTCCGT
GTTGACGCTGCTGCATTTATTGTCCGCCATCGCGCTGCTGGTCTGGGGTACGCATATTGT
TCGTACCGGGATTATGCGGGTGTACGGCGCCCGCCTTCGGCGAACGATCAGCGATAGCGT
GAGCCGTAAGCCGCTGGCCTTTCTCGCCGGCATCGGCGTGACTGCGCTGGTGCAGAGCAG
CAACGCCACCGCGCTGCTCGCGATCTCTTTTGTCTCGCAGGGGTTGATTGCGCTGGCGCC
GGCGCTGGTGATTATTCTGGGCGCGGATGTCGGCACTGCGCTGATGGTGCGAGTGCTGAC
GTTTGATCTCTCCTGGCTGTCGCCCTTGCTGATTTTCCTCGGGGTTATCTTTTTCCTCAG
TTGCAAGCAGACCCGCGCCGGACAGTTGGGGCGGATTGCCATCGGGCTGGGGCTGATTCT
GCTGGCGCTGGAATTGATTGTAGAGTCGGCGACGCCGATCACCCAGACCGCCGGGGTTAA
GGTGCTGTTTTCCTCGCTGACGGGCGATGTGATGCTGGATGCGCTGGTTGGCGCGGTGTT
TGCCATTGTGAGTTATTCCAGCCTGGCGGCGGTACTGTTGACCGCCACCCTGACCGCCAG
CCATGTGATCTCTCTGGATGTGGCGTTGTGTCTGGTGATCGGCGCCAATCTGGGCAGCGG
CATTCTGGCGCTGGCGAATGCCAGCGCACAGGGCGCGGCGGCGCGGCAGGTGGCGCTGGG
GAGCATGTTCTTCAAACTGATTGGTTGTCTGCCGGCGTTGCCAGCCATCGGTTATCTGGC
GGACGGAATGGAAGCGGTACCGTTGCCGGATGAAGAACGGGTGATTTACTTCCACCTGTT
TTACAACCTGGTGCGCTGCCTGCTGCTGTTGCCGTTTGCCGAGCGTATGGCGGAGCTGTG
CGGCAATCTGGTGCGGGTTGAGCCGGAGCTCGATCCGCGGTTGCGCCCGCGCCATCTGGA
TGTCAGCGCACTGGATACACCGACGCTGGCGCTGGCTAACGCGGCGCGGGAGACGCTACG
CATCGGCGATGTGATCGAACAGATGCTGAAAATGTTTCAAAACACGCTGCGGGGCGAGCA
CCAGCAGGTGCGCGAAATCCGCAAACTGGATGACGACGTGGACGTGCTCTACAACGCCAT
CAAGCTCTATCTGGCGCAGATTGAGAAGGCTGGGTTGCATGAACGTGATTCCCGGCGCTG
GGCGGAGGTGATTGAGATGGCGCTCAATCTGGAACAGGCCGGCGATATCATCGAGCGGGT
GGTGTGCGATCTTGACGCGCATGCGCCAGATGGGCTGCGCGGTTTCTCGACCGCCGGGCA
GGACGAACTCAATACCCTGTACGAACAACTGATGAACAACCTGCGGTTGGGGATGTCGGT
GTTCCTGTCGTCGGACGTGACCAGCGCCAGACGGTTGCGTCGCGCCAAGCACCGTTTCCG
CATTCTGAACCGGCGTTATTCCCACGCGCATGTCCACAGGTTGCACCAGCAAAACGTGCA
GAGTCTGGAAACCAGTTCGCTGCACCTCGGGTTGTTGGGCGATATGAACCGGCTTAATTC
GCTGTTTTGCGCGGTAGCCTACAACGTGCTGATGGTGACGGAAGAAGAGGACGAAGGGCG
GGAAGAGTCCTCGGTTTCCATGTAGGGTATGCTAAGAGGCGGCGGCGATGCGTTGCGCCG
TCGCCTGATGGCTTATGCCTGTGTGTCCGTTCGCTGTTCGATCACGCCGTACCAGCCCAG
ACCCTGATAGCTTTCATAACCCGGCGTCAGCGCGAAAGACAGGGTTCTGCCGTCGACTTT
ATAGTACCCGGACGCCTTTCCTTCCGTGCGTAACGGAAAGTGTTCACCCAGCGGAGTCGC
ATCATCAGAACTGGCGATGACGCGCGACGCTGAATCCACAATCAGGCAGCGTGTATGCCG
CCACTCCTCATCCGTCAGGCGCACATTTCGAACCACTGTCGTGGCCTGCGGCGCCCAGTC
GAAGAAAATCAGCAGCACGCCAACCGGGCGGCCATGTTCATCGCCGTTTTCACGGATCGC
TGTGGCGTAGGTCGCGACCGCCGCATTACGCAACAGCGCGATTTTCTGGATATCCGCCGC
CGCATAGTCGGTGCCGTTTTTCGTCGCTGTAGCCTGCCGGAAAATGGCAAGGTCGGAGAC
GTTGCGGCCGGTGACGTCGTAATCCTGCCCGCGTCCGTTCGCCAGCACCGTACCGTTCAG
GTCGGTTACCCACAGATCTAAATACACGGTATAGCTCGCCAGAATGACCGACAGCCGGTG
CGAGGCGTACTGCCGCTCGGCGCGCCCGGGATGGGCGGCGCAGGCGACGACCGCGGTGTC
CGTCGCCCACCAGCGCACGTCGCAGGAGCGCTCGTACAGGTTGCGGTCGATGATGTCGAT
CATATTCAGCGCCTGATCGACATGGCGCCCGCTTTCATGCTCATGCAGCCGGGAAATCAT
GCTGTCGCCCAGCTCGGTCAGCTTTGACAGCGAGCCTGCCAGTTCCTGATTGAGGTCGGT
GGTGATTTGGTTAATCAGCGACGCCACGTGTTTAACCTGGCTGGCGACCACCGCAAATCC
TCTGCCCGCCTCTCCGGCGCGTGCCGCCTCAATCAAGGCATTCAGGGCGAGAAACGTGGT
TTCCCGGTTGATGTGGTCGATATCGGCAATCTTGTTATTGGCGATTTTTCGTATGTGATG
ACTGAGCTCTACAATTTCACGAGGATTTGCCATGCGTTCACCGCGCTCCCTTTTCCTCCC
GCCTTGATGTTTAAACATCGTGTTTTCCGCCGCGGCAGGCTCTGTCGTTTATCCTTTTTT
ATTGGCGGGGATCATGGAGGCGGCGGTGCTGGCGGACCGCAGGCATAAAAAAATCCGAAA
CCCGTATTGGGTTTCGGATCTGACTACCGTTATGGCTCGTGGCCGGTTTCAGCCCGGCGG
GCCATTTACATCGTGTTATTAAACCGCGTTATTCAAACAGCATCATTCAAATAAATTGCG
ATGCAGCGTCTGCACCACCTGCTCGGCATCGCTGGCCGGCACCAGGAAGCACAGGTTGTG
GCTGCTGGCGCCGTAGCAGATGAGGCGGATGTTGAACGGCTCCAGCACCCCGAACACCTC
TTTGCCGACGCCGCAGGCCTGCGACAGCTGGTTGCCGATCAGCGCCACCAGCGACATATT
CTCTTCCACTTCCACCCGACACAGTGAAGACAGTTCGGTCAGCAACGCGCTGGACAGCAG
GCTATCGCCGGTCGAGGTCGAGCCGGTGGTGTCCAGCGTCAGCGCCACGTTCACCTCGGA
GGTGGTGATCAAATCCACCGAGATGTTGTGGCGGGCCAGAATGCTGAACACTTCCGCCAG
AAAGCCGCGCGCGTGCAGCATGTTAAGGCTGTGCAGGGTCAGCAGCGTCTGCTTGCGGCG
CAGCGCCAGCGCGCGGAACAGCGGCGGGTTCTCGGTCTTGTTGCACACCAGCGTGCCGCC
GGCCGCCGGGTCTTTGCTGGAGCCGACGAACACCGGAATGTCGCTGCGTACGGCGGGCAG
CAGCGTAGCCGGGTGCAGCACCTTGGCGCCGAAGGTGGCCATTTCGGCCGCTTCTTCAAA
GGTAATCTGATCGATGCGGTGTGCAGACGGCACCACGCGCGGGTCGGTGGTGTAGATGCC
GGGAACGTCGGTCCAGATGTCGATACGGCTGGCGTTCAGCGCTTCGCCCAGCAGGGCGGC
GGTGTAATCGCTGCCGCCGCGGCCCAGCGTAGTGGTGCGGCCTTTGGCTTCGCTGCCGAT
GAAGCCTTGGGTGATGATCAGCCCCTGCGCCAGACGCGACGCCAGCTGACTGCGGGTCAG
TTCGCCCAGCGCGTCGCAGTCCGGTTCGGCACGGCCAAACCGGTCGTTGGTACGCATGAT
TTTACGCACGTCGAACCATTCGGCAGCGACGTTGCGCTCGCGCAGGATTTCCACAAACAA
CAGGGTGGACATCAGCTCGCCGTGGCTGACCAGCTCGTCGGTCAGCGCGTTGGAGGTCGC
CAGCGACGCCGCTTCCGACAGGCGGGCCACGTTGTCCAGCATGCGGTCGATTTCTTCACG
GATGACGGCCGGCTGGCCCAACCGGTTGAGGATGGCGTGCTGGATCTGGCGGATTTTTTC
CAGATGTTCGGCGCGTTCGGCCGGCGGCAAACCTTCCGCCAGCGCCACCAGCAGGTTGGT
TACACCGGCGGAGGCGGACAGCACCACGACGCGTACCTGCGAGTCGGACAGCACGATGTC
GGCGCTGCGGTTCATGGCGTCGAAATCAGCGACGCTGGTGCCGCCGAATTTGGCGATAAT
CAGTGAGTGTTCAGTATTAGCAGACATTCAAAAACCTCGTGTCAGGGGCGTCATTGTCGT
CATCGACAACAGCATTCCATCGTTAAGCCTTGGCACAAGGGAAGAGCGGTAAGCAGGGGG
CAAGCGTAGGAACTGGCTACGGCACACCCAGAAGCGCTCCACCTTGCTGATCGTTCCGCC
TTGCGGAGCGATGCGGGTGACAACCCAGGGGATTCAGCCCCTGCGGTCGACAGCGTAAAC
ACCGTACGTTACGTCTGCCTCGGCGCCGCTCCCCCTCAGGTATCCTCGTCGGATACGGTT
CCTCCGATACCTTGCCTGGGCGGCGCTCCTCTTCTGGCTTGCGCAACGGGTGCGCAAGTA
GGCTTTTACAAATAGCGGGTAACGCGGCGGCTGTCAATCAACATTGCTGTTGATCAACAT
AGTTCAGGGGCGTGCCATTTCGCAAGAAAAGGGCTTCCCCGTACGACGTTAAGGGATACA
ATCGGGAAAAAGCGGGCAGGATTTCTCGCCCGGCGACCGACTTGTTCTCAAACCGACTTT
TTCTCAAACCGATTTGTTCTTAAACCGAAGAGTAGTGTGATGAAAAATATCAACCCGACG
CAGACTGCCGCCTGGCAGGCATTGCAGCAGCATTTTGCCGCGATGAAAGAGGTGCAGATC
AGCGATCTGTTCGCGCAGGACCCCGAGCGTTTCTCTCACTTTTCCGCCACGTTCGGCGAC
CTGATGCTGGTGGATTACTCCAAGAACCGCATCACCGCCGACACGCTGGAAAAACTACAG
GCGCTGGCGCGTGAAACCGATCTGTCCGCGGCCATCAAGTCGATGTTTTCCGGCGAGAAA
ATCAACCGTACCGAAGATCGCGCCGTGCTGCATGTCGCGTTGCGCAACCGCAGCAACACG
CCGATCGTGGTCGACGGCAAGGATGTGATGCCGGAAGTGAACGCGGTGCTGCAAAAGATG
AAGCAGTTCAGCGAGCGCGTGATTGGCGGCGAGTGGAAAGGCTATACCGGCAAGGCGATC
ACCGACGTGGTGAACATCGGCATCGGCGGGTCCGACCTGGGGCCGTTCATGGTGACCGAG
GCGCTGCGCCCGTATAAAAATCACCTCAACATGCACTTTGTTTCCAACGTCGACGGCACC
CACATCGCCGAAATCCTCAAACGCGTCAACCCGGAAACCACGCTGTTCCTGGTGGCCTCC
AAGACGTTCACTACGCAGGAAACCATGACCAACGCCCACAGCGCGCGCGATTGGTTCCTG
AAATCGGCCGGCGATGAAAAACACGTCGCCAAGCACTTCGCGGCGCTGTCCACCAACGCC
AAAGCCGTCGGTGAATTCGGTATCGACACCGATAACATGTTCGAATTCTGGGACTGGGTC
GGCGGCCGTTACTCGCTGTGGTCCGCCATCGGCCTGTCGATTGTGCTGTCCGTCGGTTTC
GACAACTTCGAACAGCTGCTGAGCGGCGCGCACGCTATGGACCAGCATTTCGCCACCACC
CCGGCCGAGAAAAACCTGCCGGTGCTGCTGGCGCTGATCGGCATCTGGTACAACAACTTT
TTTGGCGCGGAAACTGAAGCGATTCTGCCGTACGATCAGTACATGCACCGCTTTGCGGCC
TACTTCCAGCAGGGCAACATGGAGTCCAACGGTAAGTACGTTGACCGCAACGGCAACCCG
GTGGATTACCAGACCGGCCCAATTATCTGGGGCGAACCGGGCACCAACGGCCAGCACGCG
TTCTATCAGTTGATCCATCAGGGCACCAAGCTGGTACCGTGCGACTTCATCGCGCCGGCG
CTCACCCACAACGCACTGAGCGACCACCACAGCAAGCTGTTGTCGAACTTCTTCGCCCAG
ACCGAGGCGCTGGCGTTCGGCAAATCCCGCGAGGTGGTAGAAGCGGAGTTCGCGGCGGCT
GGTAAGTCCGCCAAAGATGTCGAGCACGTGGCGCCGTTCAAAGTATTCGAAGGCAACCGC
CCGACCAACTCGATCCTGCTGCGTGAAATCACCCCGTACAGCCTGGGGGCGCTGATCGCG
CTTTACGAGCACAAGATCTTCACTCAGGGCGCGATCCTGAATATCTTCACCTTCGACCAG
TGGGGCGTGGAGCTGGGCAAACAGCTGGCTAACCGTATCCTGCCGGAGCTGCAGGATGAC
AGCACCGTCAGCAGCCACGACGGCTCCACCAACGGGCTGATCAACCGCTTCAAGCAGTGG
CGTGCGTAATTACAGCGTATACGCGAATAACAACAGGCCCCGATATCGGGGCCTGTTTTT
TATGGTATTGATTTTTATAACCTTGGTTTTTTTATAACATCAGTTGGCTTCAACAATCGG
CGTTAACTGGCTGCCGTTCCAGATACCGCCCCGATTGACGACGCTGCTGTCATTGTAGGC
GGCGGAGGCATTCAGATTTTTCACCGGACTCCATACGTTATTCCACGGCAGGAAGTAGAC
GGTTTTGGGGAAATTGCTTTTGATGATGCTGATCAGTCGGGCGTAATCAAACTGCTGGTT
GGTGGTGGACGGGCCGACCTCGGTTAATGCGAATGGCTTGTTCAACCGCAGCATCTCGTC
GTAACCGCTGAGATTGGCCGGGTTGTCCAGATACAGGTCCAGCCCGGCGATATCCACGTA
AGCGTCACCGGGGTAGAACCCGGTCTTGTCCTGTCGGTTGGCGTCCGGCGCGTACACCCA
CAGCAGGTTGTTCAGCCCTTTGGTCTGGGTGAAATAGGTATAGATGTCGCGGTACAGGCG
GATATACAGATTCATCCGCGTGGTGTCATGGGTGTTGTAACCGGTGGTGCCCCACCAGAA
CCATTCGCCGTTCATTTCGTGCAGCGGGCGGTACAACACCACCACGCCTTGCTGTTGCAG
CTGTGTGAGCCCGGCCGCTACCTTGTCCAGAATAGCCAACCAGCGGGTACGCTCCGGCGT
TCCTGACTGCAGCACGGCTGCTAGTTGCTCGTTGCTGACCGCTTTTTTCAGCCCGCCTTC
GCCGGTGCCGGGATCGTTGCCCGCAAATACCGGGTTGGGCAGGTGATGGCTGATTTGCAC
CAGACCGCCTTTTTTCCAGTAGTCGATCAGCGTGCTGTTACAACTGTAATCCACCAGATC
CGCCTCGTTACCCGCCGAGGTTCTGTCCCAGCCGCGCGCGTAGTCGCAGGCGTAGATGGC
CGGATACTGGCCGGTGCGCGCGGCGATGTTCTCCGCTTCGGTCAGCGAGAAGGCATCATC
GCCGCCGATATTGGCGTAACCGCCAAACGCGCCGGAGAGCAGGCGGGAATCGCTGCGATT
CGGCAGGTGCGCCATCCAGTTGTAGATAGCGCGGGTGGTGGCCATCGCATTGGCGGTAAC
CGGTGAAACGGTATGGGCGCTGACCTGGCTGATTGTGGCGGTTATCAGACAGGCGGCAAG
CGATATCTGGCGAAATAGGTGATACGTCCTTTTCATGCGATATACCCTGTTGGTGAAGAG
GAAATGCCTCGGTCGCAACGAATGCCCCGAGGTTGAGCACGACAATCCTGTGCCCGCCGA
TGTGAAGCCGGGCGTGATCACCGTCATGGTTACAGAACGTCATGACCACAGAAATTGTTG
TCGTTTATCCGGTAATTGTCACCCCGATGGTGGTAACATGAGCCTGTTTTGGCATAAGTT
TTCGATTGTCGGGTCGGGGTAGCCCGGCTCCGGCCAGTGTATCGACTATCACGGAGAGAA
GCATGCGGACTCGTATTCTGATGGGATTGGCTGCTATCGCCTTGCTGGCGGGATGCAGCA
CCACCAACGAACTCAGTGCTGCCGGTCAGGCGGTGCGTTTTACTGACAGTAAACCGGCGG
CGCAATGCCAGCTGTTAGGCAACATCAGCGGCACGCAGTCCAACTGGTTGTCGGGCGGCG
GCGATGAGGGGAGTTCAATGCGTGGCGCCGCGAACGACCTGCGCAACAAGGCGGCGGCGA
TGGGCGGCAACGTGATTTATGGCGTGACCACGCCGAGCCAGACGTTCCTGTCCAGCTTCG
CGCCGCTGGACAGCAAAATGCAGGGACAGGTTTATAAGTGTCCCTGATGCCGTAGGCCAT
CAGCGTCGCCGGGGAACGCCGGTGACGCGGCCGGCGTCTCAGTCTTGATTTTCCTGCCGT
TGCGGCATCCCGATATCCAGCAGTGTTTTGCTGGCTTCACCGCCGATTTCCCGTGTCAGG
TTTGGCACCAGATAGCCTGACACCTGCGTCATCAATTCCCTGATCAGCGCTCGCGCTTCG
TCGTCCGGCACCAGAAAGTGCGCCGCGCCCTGTACCTTGTCCAGCACATGCAGGTAATAG
GGTAGAATGCCGGCGTCGAACAACGCGTTGCTGAGCGCTGCCAGCGCATCGGCGCTATCG
TTGACGCTCCGCAGCAATACGCTTTGGTTGAGCAACGTCACGCCTGCGCGGCGCAAACGT
GCCATACTGTCGGCGAATTCGGCGTCGATTTCGTTGGCGTGGTTGATGTGGGTCACCAGC
ACCACGCGCAGCGACGATCGTGCCAGCCGCTGGCAGAGTTCATGGGTGATGCGCGACGGA
ATCACTACCGGTAGGCGGGTGTGGATACGCAGCCGCTTCAGGTGGGGAATCTGTTCCAGT
TCGGTCAGCAGCCAGTCCAGTTCATGATCCTTGGCCATCAGCGGGTCGCCGCCGGAAAAG
ATGATTTCGTCCAACTGCGGGTGCTGGCGAATGTAATCCAGCGCCTGGCGCCAGTTGGCC
TTGTTGCCCTGGTTGTCCTGATAAGGAAAATGGCGGCGGAAACAGTAACGGCAGTTGACC
GCGCACCCGCCTTTCACCAGCAGCAGCGCGCGATTGTGGTATTTGTGCAGCAGCCCGGGC
ACCACGCTGTGCTGTTCGTCCAGCGGGTCGTGGCTGAAGCCGGGGGTGGCGATGAACTCG
TCCTGCGCGGTCAGCACCTGCAACAGCAACGGATCGCGGGCGTCGCCGGGCCGCATGCGC
GCGGCAAAGGCGCGCGGCACCCGTAACGGAAACAGTTTGCGGGCATCGCGCCCGGCGGTC
AGTTGCGGATGGTTATCCAGCGCCAGAAGTCGCAGCAATTCATCAGGATCGGTAATAACG
TCGGTGAGTTGCTGCAACCAATCTTCTCGGGAAGGTATATTTAGGGTTACAATGTGTGCC
ATTTTTTTGGCTAAGTACCAGTATTAATTGTAGAGGGCCATTATGGCGACTTATTTTAGC
AACGATTTCCGCTCCGGTCTTAAAATCATGTTCGAAGGCGAGCCGTATGCCATCGAATCC
AGTGAATTTGTGAAACCGGGTAAAGGCCAGGCTTTTGCTCGTGTCAAAATGCGTCGTCTG
TTGACGGGGACCCGCGTTGAGAAAACCTTCAAGTCTACCGATTCGGCGGAAGGTGCTGAC
GTGGTTGATACCAACATGACCTACCTGTATAACGACGGTGAGTTCTACCATTTCATGCAT
CCTGAAACCTTTGAACAGCACCAGGTTGAATCGAAGACCGTGGGTGATTCTGCTAAATGG
TTGCAGGATAACGCCGAATGTATCGTTACCCTGTGGGACGGTCGACCGATCGCCGTTCAG
CCGCCGAACTTTATCGAAGCTGAAATCACCGAAACCGATCCGGGCCTGAAAGGCGATACC
GCTGGTACTGGCGGCAAGCCGGCCACGCTGTCCACCGGCGCGGTGGTAAAAGTGCCGTTG
TTCGTCCAGATCGGTGAAGTGATCAAGGTTGACACCCGCTCCGGCGAATATGTCTCCCGC
GTGAAGTAATCTTCCCGGCGCGTAAACTGCCCGTCGGGCGGTTTACGCGTTGCTTTGCCT
TTGATATCCCGCCTGAAAAATTCTCTCACACAAGCAGAGCGTTACCTGATGGTATTTTGC
GCCGCCTGACGTAATAATGCCGCGTCTTGGTTAAGGAGAGCGCTATGTCCCCATTAATTA
TCACCGTTTTCATGCTGACCCTCAGTAATGTATTCATGACCTTTGCCTGGTATGGGCATC
TTCGCTATTTCAGTGGACGTACCTGGATGGTGGCGGCGTTGGTCAGTTGGGGAATAGCAC
TGTTTGAATACCTGTTGCAGGTGCCAGCCAACCGTATCGGCTATCAGGTTGCCTCCGCCG
GGCAGCTGAAAATTCTGCAGGAAGTGATCAGCCTGTCGGTGTTTATTCCCTTTTCGATAA
TTATTCTCAAAGAGCCATTCCGCACCGACTATATTTGGGCCGGATTATGTCTGCTGGGTG
CGGTATTCTTTATGTTCCGTGACAAAATTATGGGTTGACCCATCGCGTAACGATATTTTG
TAAAAACAGCCGGCGCGAACGCTGGCTGAAAATAAGTCGGACGAACCGGCTTGTGATCGC
AGAAAATAATAATATCAAAACGCTGTTTTATTTATTTTCTGCGCTGTTTTGATCATCCTG
GCCATTTTCCTAAACCAGCGAATGGATTCACCCAGACTAAATTGTTCGTCTGGAATCCAT
TGCGTTGGGCGGTTGCCAGCATGTTATGGCGGGTTATCCCTTTTCAGTCCGAACACGACC
TTAACGGTAGAAAGGGTTGAGCGAAGATGCAATGAAAAGCAGGGGGGTAAAACCTGTCGT
GGCGTGGGTCAAAGCACAACGGCCTGCGCAGGCAGGCCGTTGGTTCAGACGAGTTTATCG
CCTTACAGCGTTACAACGCCGATGACGGTCACCACCGACAGGATCGCCGCCAGACCGTAG
AACACCCATTTGCCGGCCGGCACATGGATTTTCAGGTCATGCATGGCGTGGTGGATACGG
TGCAGGCCGAGCCACAGCGGCAGCACGATCATCAGCAGCAGGAACGCGCGGCCAATCAGG
CTGTGACTGAACGCGGCGATGCGATCGTAGGTCAGCGCCTGCGGGAACAGGCCGAGCGGC
AGCAGCACGCCTACCAGCAGAATGATAGCCGGCGCGAACATGGCGCTCCACATGCCGCCA
GCGCCGAACAGGCCCCAGAACGGCGGTTCGTCGGAACGTTTGGGTTGTTGATTACTCACG
AGATTCCTCCTGTTCAGAACAGCAAGGCGATGGCCAGCACCGCCAGCGTGATGACCACAG
CGGCCGCCCACAGTCCTTTAACGATCGGCTCCGGCCCCATTTTTTCATCTTTCACGATGA
TGATGGTGGCCTTCGGCGCCAGATCGAACCAGGTTTTGGTGTGCAACACCGCCGCCAGCA
AGGCGATGATGTTGAGCAACAACACCAGCGGGTTTTGCAGGAAGCCGACAAACTGGCTCC
AGCCTTCCGGACCGGCTTTGAGCGAAAACACGCCATGCAGCAGCACGATGCTGAACCAGA
CGGCGGGCACCGCAGTGCCTTCGCGCAGCATATAGAAACGATAGAAACCGAGCTTCTGCC
ACCAGGTGGGCGTCATGCCACGGACATACGCTTTACGTTTGGTGATCATTTGTTGCCTCC
CTTATTGTGGTCTCAGCATGGCGATCATGAAGTCTTTGGCGCTTTCCACTTTACCCTGCT
GGATAGCTGCCGCCGGATCGACGTGCTTCGGACACACTTCGGAGCAGTAACCCACGAAAG
TACAGGACCAGACGCCGTTGTCGCTGTTCAACTGCGCCATACGTTCTTTCTTGCCGTGGT
CGCGGTTGTCCAGGTTGTAGCGATGCGCCAGCGTGATGGCGGCGGGACCGATGAACTCCG
GGTTCAGGCCGAACTGCGGGCAGGCGGCGTAGCACAGCCCACAGTTGATGCAGCCGGAGA
ACTGGTGGTATTTGGCCATCTGGGCCGGCGTCTGCTTGTTCGGGCCCTGATCCGGCGTGC
GGCTGTTGCCGATGATATACGGCTTGATCGCTTCCAGACTTTCGATGAAATGGGTCATGT
CCACCACCAGATCGCGTTCGATCGGGAAGTTGCCCAGCGCTTCGATCTTCATGCCGTTGG
TGTATTCGCGCAGGAAGGTTTTACAGGCCAGCTTCGGCACGTTGTTGACCATCATGCCGC
AGGAACCGCAAATCGCCATGCGGCAGGACCAGCGGTATGACAGGTCCGGCGCCAGGTTGT
CCTTGATGTAGCCCAGCGCGTCCAGCAGCGACGTTTCGCGGGTATACGGCACCTCGTATG
TTTCGAAATACGGGGCGTTATCCTGCTCCGGGTTATAGCGCATGACTTCCATTTTCAGGG
TTTGCATATCAGCCATTCGCTTGCTCCTTCTTGTTTTTCTCCTGAGCTTCCGCTTCGGCG
CCGTAAACGCGTTTCGCCGGCGGCAGCTTGGTGATCTTCACATCGCTGTATTCCAGGCGG
GGCGCGCCTTCCGGGTTATAAAACGCCAGCGTGTGCTTCAGGAAGTTGACGTCGTCACGT
TCGGTGCAGCCTTCGTCCAGACGCTGATGCGCGCCGCGTGACTCTTTGCGGTTGATGGCG
GAATGCGCCATACACTCGGCGACGTCCAGGCTGTGGCCCAGTTCGATGGTGTAGAGCAGA
TCGGTGTTGAACACGCTGGAGCGGTCGGTGATCTTCACACGTTTGAAGCGTTCTTTCAGT
TCCGCCAATTTATCGACGGTTTTCTGCATCAGGTCGGTGGTGCGGTAGATACCGCAGCCT
TCTTCCATCGACAGCCCCATTTCGTCGCGGATTTTGGCCCAGCTTTCGGTGCCTTCCTGC
TTCATCAATGTGTGCAGACGCTGCTCCACGTCATTGGCCTGCGCATCCAGCGCGCTGGCG
TTGGCCGACGCTGCGGTCTGCAAGCGCTCTACCGCTTGTTCACCGGCGACGCGGCCGAAC
ACCACCAGTTCCGCCAGCGAGTTGGAACCGAGGCGGTTGGCGCCGTGCAGACCGACGGAC
GAACATTCGCCGACGGCGAACAGGCCCTGAATACGGGTTTCACACTGCTGATCGGTTTCG
ATGCCGCCCATGGTGTAGTGCGCGGTCGGGCGAATCGGAATCGGTTCTTTCACCGGGTCG
ACGCCGACGTAGGCTTTCGCCAGTTCGCAAATGAACGGCAGGCGTTCTTTCAGTTTCTTT
TCACCCAGATGGCGCAGGTCGAGGTAGACCACGTCGCCCAGCGGGGTGGACACGGTGCGT
CCGGCGCGCCATTCGTGCCAGAAGGCCTGTGAAACTTTGTCGCGCGGACCCAGCTCCATG
TATTTGTTTTTCGGCTGGCCCAGCGGCGTTTCCGGCCCGAGGCCGTAGTCCTGCAGGTAG
CGGTAGCCGTCTTTGTTGACCATGATGCCGCCTTCGCCGCGGCAGCCTTCGGTCATCAGG
ATACCTGAGCCCGGCAGACCGGTGGGGTGGTACTGTACGAATTCCATGTCGCGCAGCGGT
ACGCCGTGACGGAAGGCCATGCCCATGCCGTCGCCGGTAACGATGCCGCCGTTGGTGTTG
TAGCGATAGACGCGGCCGGCGCCGCCGGTAGCCATGATGATGGCGTTGGCGCGAATCTGA
ATCAGCGACCCTTCCATCATGTTGATGGCGACGACCCCACGGGCGTGCCCGTCATCCACC
AGGATATCCAGTACGAAATGCTCGTCGAAGCGCTGAATCTGCGGGTATTTCAGCGAGGTC
TGGAACAGGGTGTGCAGCATGTGGAAGCCGGTTTTATCCGCGGCGAACCAGGTGCGCTCG
ATCTTCATCCCGCCGAAACGGCGCACGTTGACCGAGCCGTCCGGTTTGCGGCTCCACGGG
CAGCCCCACTGTTCAAGCTGGGTCATTTCGCGCGGGCACTGCTGCACGAAGTGATCCACC
ACGTCCTGTTCACACAGCCAGTCGCCCCCAGCCACGGTGTCGTGGAAGTGGAAGTCGAAG
CTATCGTGATCTTGTGTGACCGCCGCCGATCCCCCCTCTGCCGCCACGGTGTGGCTGCGC
ATCGGGTAGACTTTGGAAATCAGCGCAATCTTGAGTTGGGGATTTGCTTCCGCCGCCGCA
ATCGCGGCTCGTAAACCTGCTCCCCCGGCCCCGATAATGGCTAAATCGGCATTAAAGGTT
TGCACTGCATGCCTCCAGTTACTTAAGTTAAATAAATTAAATTAAGAAAATAATATGCAA
TTCAGTCTAGTCACTTATTTTCCGTTTTAATTTCCAAGACATTAAATCGAGTGAAAAAAT
ATCCGAACTACCTATAAAGAGAGATTCAATCACCCTTTTTTTGTATGGAAATGATTATAG
CGATTTGCAGATGCCTGAAATTTGATGTGATCCAGTATTTTGCTGTTTTTTAATATCTAT
CCGGACATATTCCGGAAAATGTGATTTATCCGCAAATAGTACTTTCATCGCCCAAATAAT
TCGGGTGGCGGGAAGACGGCAACCAAGTGAATCCCCAGGATCGTAGATTAGAGGGTGCCC
CGTAATTATGAATATAGGTAAGCCAAATAGAAGAAAGCCCTTCACGGGATAAATTTGTCT
GGCTGTGGTGATGCGGGTAGACTGCACCTCCAGTTTGAGTGTGGAGTGGAAATCATGAGC
GAAACGGCAAGTTGGCAGCCCAGTGCCCCTGTCGCTAATCTGTTGAAGCGGGCGTCGATA
ATGAAAGAAATCCGGCGTTTCTTCTCAGACCGCGGCGTGCTGGAGGTGGAAACGCCGGCC
ATGAGCCAGGCGACGGTGACGGATGTGCATCTGTTCCCATTCCAGACCCACTTTGTCGGT
CCCGGCGCTGCCGATGGCATGGCGCTGTATCTGATGACCAGCCCGGAATACCACATGAAA
CGCCTGCTGGCGGCGGGCAGCGGGCCGATTTACCAACTGTGCCGCAGTTTCCGCAACGAA
GAATCCGGCCGTTATCACAACCCTGAGTTCACCATGCTGGAGTGGTATCGCCCGCACTAT
GACATGTACCGGCTGATGAACGAAATGGATGACCTGTTGCAGCAGGTGCTGGAGTACGAC
AGCGCGGAGATGCTGTCCTATCAGCAGGCGTTCCAGCGCCATCTGGACGTGGATCCGCTG
TCGGCGGACAAGGCGCAACTGCGTGAAGCGGCGGAGAAAATCGGCGTGGGGAATGTCGCC
AGCCGGGAAGAGGATCGCGACACCCTGTTGCAACTGCTGTTCGCGTTTGGCGTGGAGCCG
CACATCGGCCGCGACAAACCGGCGTTTGTCTACCATTTCCCGGCGACGCAGGCAGCGCTG
GCGGAAATCAGCACCGAGGATCACCGGGTGGCGGAGCGTTTCGAGGTCTATTACAAAGGC
ATCGAACTGGCTAACGGTTTCTGCGAACTGACCGACAGTAAAGAGCAGCGGCAGCGTTTC
GAGCAGGATAATCGCAAACGCGCGGCGCGCAGCCTGCCGGTGCAGCCGATCGACGAAAAC
CTGCTGGCGGCGCTGGAAGCCGGTATCCCGCCGTGTTCCGGCGTGGCGCTGGGCGTTGAT
CGTCTGGTGATGCTGGCGCTGAACGCCGAGTCTATCGGCGAGGTGATGGCGTTTACGGTG
GATCGCGCCTGAAGCCGCTTTTCCTTTATTACTCGGGTCTGACTGAAAACCACGGAAGCC
ATCGCTTACCGTGGTTTTCTTTTTCTGAGAAATTTCAATCTGCTTAAGAGGAATTACAAC
CCACCCGTAGTACGGGTTGCGGTCGCGGCGTTGCGCCCGGCGATCTGCACCGAATCCATC
TGTACCTGGAAGGGCGGGAACGGCATCACCAGATGGTGCTCGCGGTAGCTTTCCAGAATC
AGCTGGTGCAGTTCATGACGTAGCGGCATACGGTGGCCCATTTCCGCGGCGAAGATACGC
AGTTCGAAAATCTGGATGCCCTGACGCAGGTCCACCAGAAACACTTCCGGCGGTGGGTTA
TCCAACACCAGCGAGCAGCGTTTCACCGCGTCCAGCAGCAGTGTCGTGACCTCCTGCGTA
CTGGCGTCGGCGGGCGCCGGGATGGTCAGCACCACGCGGGTGACCGAGTCGGACAGCGAC
CAGTTGATGAACTGTTCGGTGATGAAAGCCTTGTTGGGCACGATGATCTCTTTGCGGTCC
CAGTCGGAAATAGTGGTGGCGCGGGTATTGATGCGCATCACGCTGCCGGTCAGATCGCGG
ATGGTCACGGTATCGCCGATGCGGATCGGTTTTTCAAACAGAATGATCAGGCCGGAGATA
AAGTTGGCGAAGATCTCCTGTAAACCGAACCCCAGCCCCACGCCGAGTGCCGCCACCAGC
CACTGTAGTTTCGACCATTCGATACCGATCAGCGAGAACCCCATTAGCCCGCCCACCAGC
ATCATCAGGTATTTGCTGACGGTGATAATGGCGTATCCGGTGCCGGGCGACAGCTCGATA
TGTTGTAGCACCGCCAGCTCCAGCAGCGCAGGCAGGTTGCGCACCAGCTGCGCGGTGATG
ACAAATACCAGCAGCGCGATCAGTACCGCGGCAAGGGTAATCGGCTGCACGCTCTCCACG
CCTTTCACCGTGCTGGTGACATCCCACAGGCTGATGTTTTCCATAAAGGCGAAAGCGGAA
TGGATTTCCGACCACAGTGCAATTACTGACACCAGCGCGATCAACGTCAAGATAGAGCGC
ACCAGTTTCAGCGAGCGGGCGCTGATGGCGTCCAGATCCACCACCGGTTCTTCCACCACC
TCCCCGCCGGCTTCGTGCGACAACGGGTTCGTGTCTTCCTCGCCTCGGGCGCGTTGCGCC
AGCATGTCCGCCCGGCGCTGTCTGGCGCGGTCAAAGGCGATGCGGCGTCGCTGAATCCAC
ATCCAGCGGCGGATGATGTGATAAATCACCAGCAGGAAGAACCAGATGGCGACCGAGGTT
TCCAGTCGCGCCAGCAACGCCTGCGACGTAGTGAGGTAGCCCAGGCAAGACGCCAGTGCG
GCAATGAGTGGGATGCAGATCATCAGATTCCACATCGCGCGGTTCACCGGATTTTCGCCG
GAGCCTTCTTTATCCAGATACAGCGGTATACCGGCGCGTTTCAGGCTGGTGGTCACCAGA
CTGAGCGCCATACACAGCAGGATAAAACACAGCCGCCCCAGCGTGCTGGAAAATTCGCGG
TCGTTGAGGTTATCAAAGGTGATCAGCGCCATTACCAGCGGCACGATAAGACCGATGGAC
AACCGGTAGTAGCGCATGGCGCGCGCTACCTGTTTCGGCGACCAGCCGAAATGCACGATG
AACAGCCCCTGACGGTGGGAAAACGCGGCGCAGATCATCACCACCCACATCAGCGGCACG
GTGGCGGTAACGCTGTCGCCGATCGCCACCGCCACCGGGTAGGGCCAGGCGTTTTGCAGG
CCGTAGCCGAGTGCGGCCCACAGCACCGGTAGCGGCATCGCCACCATTACCGACCAAAAC
ACGGTACGCAGCGTCAGCATGAAATAGTCGAGAGTGACTTTGCCCACCCGGCTGCTGGCG
CGTTCCAGAAAGGCATGATAATGACGGCGAGAGCTGATGCTGAGCCCGACCAGCAGCAAT
GCGCCCAACAGCGGCAACAGCGTGCTCTGGCTGGTTGCCATCATCAGCATCGCGCCGCTA
AGTTGGGTGAAGGTATCCAGCGACAACAGGCGCGACAGGTCGCGCAGCAGGTTGAGCGGG
TAGGCGAAACCGATCGGGTCGACATCCGCCACCCAGAACAAATAACGGTGCGCTGCGTCG
CGGATCTCGGTCAGCGCGTCCTCCAGCTGGCTGCTGGCGACTTTCAGCTTGGTCAGTTCC
AGAATCTGGGTGTCGCAACCGGAAATCAGCGACGTGAGCAGATCGCGCTGGGTGCGTTGC
TGATCGTTGACGATCTTTTGCTGAGCGGTGGTCAGCGGGGTGCCGTCGTCCTGCCGGGCG
GGTTCGCCGCTCGCCGACAGCTTGTTGAGCAGGTCTTCGTAATGCAGGCGCTGGGCGCGC
AGTTGCGCCATGTCGCCATCCAGTTGCTGGGGCTTGGGCATTTCCGGCAGCCGCGCCACC
TGTGCGCGCAGGGTTTCCCCCAGCGCCGGCGAAGAGCCGAGCCATTGCGCCTGTTCGCGC
AGCGTGCTCAGTGCCTGGCGTACCTGTAACGTTTGGGCGGCGGTCTGGCGCTGACGGGCG
GCAATCTGATCCATGCGCTGCGCTTGCTGGTTGAGCGCCAGAGAAAGCTCGCGGTTGGTT
TGCAGCAGGCCGGCGACCGCCGTGGGCAACTGTCCTTCCTGTTCCGCCAGTTGTTCAGTA
CGCTCCAGCGCCTGCTCCGCCTCGCGCTGGCGCAGGGTATTCAGCGTGCTGCGCAACAAC
TGGAGCTGATTATCCAGCCGGTCGCGCCGTTTTTTGTAGACATCCGCCAGCAAACGCGAC
AGTTCCTGACGGTTGCTGGCGGAAAGCTGCGCCAGTTCCAGTTCTTCCACCCGGCTTTTT
CGCAACGCCGCTTCGGCCTGCAGTGCGGCCAGTTGTGCCTGACCTAGTGCGGTGGCGGGA
TTACCCAGCGCTTGCACGCGCCGTTCGGCATCGCTCAGCGCGCGGTTGGCTTCGGTTTGC
TGCTGCGGCAACTGGGCCAGCGAATCGCTGATTTCCCGCTGGCGGTCCTGTTCCTGTTGT
AACTGACGGCTCTGTTCCAGCAACTGACTGCTAAGCTGAACTATCTGTTGTTCCAGCTCG
TTGACCGATGTCGCTTTCGGTGGCGCCGCCGGTTTGGCGTTTTCGGCGTCTAGCTGCTGG
CGCAGGTCGCGGGTCAGTTTGGGAAAGTCGTCAATCGCGCGCTGGTACTGGTCGGCACGC
TGGCGGGTGTCCCGGCGTTCGTCCAGCAGGCGCAACGCCGACTGTAACTCTTTGACGATG
TCGGCCTGCGCCGGGGCGTTCTTGTTGGCTTCAGCCTGTTGCAGGTCTTGCTTCAGTTGC
GTTTCGTCAGGCAACAGGGCGGCCAGCGACGTGGTTGATAACAGGCACCCCAGCAGGAAA
ATCAGGATCAGACGCACGGCTGGCCTCCTCAGGCGTATTGATGGGGTCAGGGGGTGGTAT
CAGTGTCGTCGTTGGCGCTCATGCCTGCCAGAATGTCCTCATCCAGCGCTTCAGCCATGG
CTTCACCCATGCGGGTTACGCTTTGGCTGGTCAGTCCAGGCATCAATTGCACACGGTCTT
TTGCGAACAGGTTAATCACCGTGGAACCGAGTTTGAAACGCCCCATTTCGTCGCCTTTCT
CCAGAATCACCGCGCCTTCGCCTTCCATCGGATAGGCCCAGCGTTTGATGATGCCTTCGC
GCGGCGGCGTGACCACACCTGCCCAGACGGTTTCGATGCTACCGACGATGGTGGCGCCGA
CCAGAATCTGCACCATCGGCCCAAACGGCGTATCGAACAGGCAGATCACGCGTTCGTTGC
GGGCAAACAGGTTCGGCACATTGGCGGCCGTCAGTGGGTTGACAGAAAACAGGTCGCCCG
GCACGTAAATCATGTCGCGTAAAATGCCGTCGCACGGCATGTGGACGCGGTGGTAATCAC
GCGGGGAGAGATAGGTGGTGACAAACAGGCCGTCGCGAAACAGGTCGGCAATAATGTAGT
TGCCGGCCAGCAGCGCTTCCAGCGTGTAATCGTGCTGTTTGGCCTGCAGGATCCGGTCGT
CGTCAATGGTGCCCAACTGGGAAATGGTGCCGTCGGCAGGCAACACCAGCCGGTTTGGCA
GCGGGTCCACCGGACGAATACCGAGTTTCAGCGGGCGCACAAAGAAGTCGTTGAACGAGC
GGTAGGACGCGGTGTCCGGCTGCTGCGCGTCCTGCATATTGACCTTATAGATGCGGGCAA
ACAGGTCAATCACCAGTTTGGTGAGCATGCCGGCCTGGCGGTCGGCTCCCCAGCCGGCCA
ACTGCGTCAGCCAGACTTTCGGGAGCAGATGTTGTAGCGCAATCTTGATTCTGTCCAGCA
CTGTGGGCCTCGTTGTTTTTTTAGGGTACGCCATAAAAAGGGGCGCATTGTAGCGGTGGA
TACGATAAATGTCAGTTATCCGGAGTAGAAAAGGATTTACGCGTTTTTACCTGCGCCATG
CTCTCAAGGATACGGTGATAATTATCGAAACGCTCCGGTGCGATCTCACCGCGTTCCAGC
GCGGCGTGAATGGCACAGCCGGGGTCGGTGTCGTGTTTGCAGTCGCGGAATTTGCAACTG
CCCAGGTATTCGCGGAACTCGATAAAACCGCGCGTGACCTGTTCCGGCTCCAGGTGCCAC
AGCCCGAATTCGCGCACGCCCGGCGAGTCGATGACATCGCCGCCGTGCGGGAAATGGTAC
AGACGAGCGGCGGTGGTGGTGTGCTGGCCCAGCCCGGAAGCGTTGGATACGTCGTTGACC
AGAATTTTGGCGCCGTCAGGGTAGAGCAGCGAGTTGAGCAGGCTCGATTTACCGACGCCA
GACTGACCGGCGAAGATACTGATCCGGCCGGTAAGCGCAGCTTCCAGCTCGGCGACGCCC
TGCTGGCTGTGGCTGGACATCATCAACACCCGGTAATGCAGCGCGCGATAGATATCCATC
ACCTCTTCCACAAACGCCCGGCCTTCGTCATCCAGCAGGTCGATTTTGTTGAGCACGATC
AGCGGCTCGATTTCCAGCGTTTCGCAGGCCACCAGATAACGATCGATAATATTGAGCGAC
AGTTCCGGCAGAATGGCGGAGACAATCACAATCTGGTCGATGTTGGCGGCGATGGGTTTG
ATACCGTCATAGTAGTCCGGGCGGGTCAGCACCGACTGGCGCGGGTGCACCGCTTCGACG
ATGCCGCTGATGCCGGCCAGCGTTTCGTTGCCGGCGCGCCAGACCACCCGATCGCCGGTG
ACCAGTGAGTGGATGGTGCGGCGAATGTTGCAGCGGTGCAGCTCGCCATTCGGCGCTTCC
ACATCGGCGTGCATGCCGAAACGGCTGATGATGATGCCTTCCTGCGGTTCGCTCAGTTGG
CTGTCATCCCACTCGATCTTACTGTCGGCATGTTTCAGGCGGCGCTGATGGTTGGCGCTG
ACCCGCCGTTGCTGACCTTTTGACAGTTTCTTTTTACTCACGCAGTCTCTCTTGGTTCGG
CGCTTATCGCCGGTGGCGATGGAAGCGACTATAATACACGCTATTTTATTTTAATTAACC
GCCGCCAGTAGGGCTGTCAGCCCGCTGGCGGCGAAACCCCATGGGAATGGCGACGATGGT
AAATGAAAACAACCTGATCTGGATCGATTTGGAAATGACGGGGCTGGATCCCGAGCGGGA
TCGGATCATCGAGATCGCAACGCTGGTGACCGATGCCAACCTGAACGTACTGGCGGAAGG
CCCAACGCTGGCGGTGCATCAGCCGGACAGCCAACTGGCGTTGATGGATGACTGGAACGT
GCGCACTCACACCGCCAGCGGGCTGGTGGATCGGGTTAAAGCCAGCACCTTTGCCGAAGG
TGCCGCGGAACGGGAAACCATCGCGTTCCTGCAGCAGTGGGTGCCGGCGGGCAAATCGCC
GATTTGCGGCAATAGCATCGGGCAGGACCGGCGTTTTCTGTTCCGTTACATGCCGGAACT
GGAAGCCTACTTCCACTACCGCTATCTGGACGTCAGCACGCTCAAGGAACTGGCGCGCCG
CTGGAAACCGGAGATGCTGGCCGGGTTCAAAAAGCGCAACACCCATCAGGCGCTGGACGA
TATCCGCGAGTCGGTGGCGGAACTGGCTTACTACCGCGAGCATTTCATTCAGTTGTAGTG
CGGGAAACTTGTGCTCAGGGCCGAGTGGAAAATCGGCGGTAGCGGTTTTTTTCTGCGAGC
TGCCGGTTTTGTCAGCGGTTGAACCGTATTTTTCATTTAAGGGGTTGCGAGACGAAACGT
TTTTCGTATAATGCGCCCCACATAACGACAGCACACCGTGCCGCGTTATGACTCACCCAA
GCGGGAATAGCTCAGTTGGTAGAGCACGACCTTGCCAAGGTCGGGGTCGCGAGTTCGAGT
CTCGTTTCCCGCTCCAAATTCAGTTGTGCAGAGAGTCATCTGCATAATGCAGAAAACCAC
CGAAAGGTGGTTTTTTTGTTTCTGCTCGTCGTTTCTACATGGAGTTACTCTGTGTTGAAC
GGTTGATCTCTTTTCCACTGAACGACTTCGCCTTCATATAACTTCAGAATGAATTCTGCG
AAGCTGTCATCGACAGTATAACAATAGCCTTCAGGCATATTAAGAACGCGTGCAAAAGCG
CACATCATCTCAAAGGCCGGGAGATGTGTATCGCTTTTGATGTTGTTCAACACGCCAGCG
TGTTGTCTTGCAACTCGAACTATTTAAGATATATATGAATAAGATATGTTTCCGAAAAAA
ATAAAATTGCCCGCTTTAAGCTCGATGCCTTCATCATCGGTAAGTTTAGGCATTAATGAA
CCGGAATGCATCAGAATATGTTCATGTTTCCAGATACATATACGGCTATTGATAATGACA
CCGGGATTTATTGGCAAATGTCATATTTTAGAGGCATTGTTCAGTCCGATGCGGAGTTTC
ATCTTTTAGGCGTATCCTCCTTGTATTGGCGTGTTTTTTCCCATATAAAGGTAAGAGCTG
GTATTAATAGCAGGCCAATCGCTTAAGGGTACTTGCAGGGGGTTGTCAATAGCATTCAAT
GCATCGATTCACGAATTTGAGTTATTAGACTCCAGTCTGGGCAAGGTTGATTTCGACATG
CCTGATAACCTGGAAAGCTCATTAAGGGAAATATTTCTGGTTATACCCGTCATACTTCAG
GTTGTAGGTGTGTCGGTTGTCCTTGCTCACCCCAGTCACCTACTTATGTCAGCTCCTGGG
AATTCGTTGCGTCGCCGCATGACAACGCTCGTTACTCGCCTTGCCCTGAATGGCCAATGC
AACTCGAATGATTTGGGTTATATTATTAATTATTTTATTTTTTCTGATTTTGATAGATGT
TGTTTGTTTTTTTAATAAATGTTTTTATTTTTTATCGTGACGTTGAGAGGTTTTTATCAA
CAAACTAAATGAGTTATCACACAAGGTGTTCGGTTTAGTCGAATCAGAGAGAAAGGCGGC
AGTTTTGTTTTAGGAAGCAGATTATATTGGGGTGCTGATCTCGGAACAACACCAAGCCAC
ACGCTATTATCTTTAATAAAGGGAATATCAAAATGATTCATGGAAGTGAATATATAAATG
TTGCATTATACATCGCGTTATTTCTGAGCATTCCAGGACCGACCAACACATTGCTTCTTT
GCTCTGGTTATACCCAAGGTTTTGTTAAAAGTATAAAACTGACTTTATCAGAATGGCTCG
GGTATCTATTGGCCGTCACTGCATGGGGGCTATTATTTAACTATTTATCCCAACATGGAA
ATCCGGTGCTGAGCGTCATTAAATTTTTATCAGCATTTTACGTCATCTATTTGGCAATAA
AAGTGTGGAATTTTTCGCTGCATCAAACTAACGGAAAGATCACTTTCAGTACTGTCTTTA
TCACGACCTTACTCAACCCAAAAGCCTTTGTGTTTGCTGATTCCATCATTCCTCCGTCAG
CTTTCATATATCAAAACAGTTATATTCAGGCGATGCTTTGTCTGTTGTTGGCATTGTTGC
CAATTTCTTTTATATGGATCTACTTCGGCACGTTGATGAGTCTCAGTGACGCTTCAAGTC
AGCACAGACTAAAACCGAAATTGTTTTATCGCGGCGCTTCGCTCGTTATCTCCCTTTTCG
CTGCTTCAATGTTTTATAAATCGGTGTCAGTTATGTTTTAGTGAAAAGATTGCTTGTGGC
CATAAGCTTGAGGTTGCAGTTTTCCAGAAAACTGCCGACCGATAACCCGATGGTAGTCAG
TACTCCCCCCATTTTGGGAAGGGTGTGCTGAATTCACTTAGTTGCTGAATAAGTTGGAGA
TGTTTTGTCTGACTTCCTGCTGAAAAAAGGTCTTCTCATGCATGATGACTTCCTGTGCTG
TGTACTTTGGTAACTTAGCCCGAAGATGCTGAGTCAGGTGATCTTTTAACGTGATGAGTG
ATGTCCGTGGCTTTTTGACCAGATCCCTGGCGCTGTACAAGGCTGCTTCTGCAACCTGTT
CCCTTGGGTAAACCGGAAAGGGAATTCCTCGTCGCTTCAACTCCTCACCCCGATAGTTAT
TACCCAGCATCAACATCTCTTGTCCCAGAGCCAGTCCCAGTTTTTCGGGTACGATAAGTG
TTCCCCCCATGCCGGGAGTGAAGCCGTATTTCATAAAATTGGCTGTATAAATGCTTTCCT
GACTCATAATTACAAAGTCGGCAAACAGCCCCATCACCAGACCACCTCCGACGGCGTGTC
CCTGCATAGCGGAAATGACCGGAATTGGGCACTCCAGAGGTAAGCTGTAAATGTTGGTAT
CAGTGAATTTTCCTTTTCCTTCCTGTAAGGCAAACAGATCTTCCTGGGTTCCTCCTGTAG
CAAAATAGCTGTCGTAACCTGTCAGAATGACCGCCTTATATTGTTCTGACGTTTCGATAT
GTTTGAATATCTGGATCAACTCGTGGATCAATGCGCGGGAGAACGTGTTTTTATGGGCCC
TGTCCTGCATTTTTATGTGAACAATACCCGGCTCTATTTCCTGAAAATCAACGACATTTG
TGGACATTCTCTTTATGCCTCCCAAGGGTATTTTCCCGTTTGGATGTAACGGGATATTTT
GCTGAGGTTTTCCTGATCGGAAAAAATTTCCACATTCAGAGCCAGGGCTGCAGGTTTTTG
ATCTCGGGTAATAGTATCCAGCTCACTCATGTATGATTTGTAGCGAGCAATGGCGCGTTT
TGATAAGCAGTTGAGCCGTTGTATGTGCTTTTTGAGAATCAAGTCACTGTTGTCACCGTA
GTCGTCGACTAAACCCCAGTTGTGAGCCTGTTCTGCTGACACGGGTTTTGTCATTAACGT
CATATAGTGAGCTTTTTGTTTCCCTATCTTGTGTACCAGAAAGGGAAGTACACAGGCAGG
CAGCAAACCGAACAACATTTCAGACAGGCTGAACATGGCTCCAGTGTCTGCAATGACGAT
ATCACTGGCGGCAACGAAACCTATTCCTCCCGCGTTGGCTTTGCCTCTGACATGAGCGAT
GCTGATGTAAGGTCCGCTCATCATATCTTGCCAGACCTCATAAAGGATCTCTGGATCCTG
GGGACGACCACTACTGCCGTTGCCGGCAATGTTGCCTTGCTCTATTGCCTGCAAATCAGC
GCCAAAGCAAAAGACTTCAGGTAATCCTTCAACGACTAATATACTGATTTTATCCCGGTA
TTGCCGGATAACCTCCCGGCACTCTATTGCAAAGTTTTCATTGATGGTGTTACTGGCTTC
AGGTCGGTATATCTGCAAGTACAACACGGCCCCTTCCTGCCTTAACCGGATTGTTTGATA
AGATGGCATTGTCAGACCCACTCATATTCACGGTGAAATTCGTTGATTCGGCTCAGTACG
AGATGACGGGCTTTCTGGGTAGCGGAATGGATCTGGGGGAAATGACTCAGGTCCAGAGTG
ACATTTTGGGTACCGAAGCGGACCCCATGGTTGCCGTAAAGCAGCGCGTCATATTCACTC
ATCGTCAGTTCGCGGCGTCTGTCAAGATGAGCCCCGATTTCCAGCTGTCTTACACGCTGA
CAGCCTTCAGGGGTAACGACACCACTGAAAAACTCGGAACAACATCCAGAACCGTAAGAA
AAACACCCAATCCGCTGTGGTGACTGAATATCCGCATTCGACAAGGTGCTGAGCAGGGAA
AGTGCTAATGTTGCCCCCATGATATTACCGACGCGCTGACAATAATTCAGCCCAGGAGCC
ACGCGACGATTAAAATCGGCTTCTGTATCCTGGGGGGTGGCGCGAATCAGTTTACGCATC
ATGTTACGGTGAGCGCCTTTGACCATTCCACCGAAAGGCGTATGGAATGCCAGATAACCA
AATGTGTTGACATAATCAATGCCAGCAACGCGTTTTTCGTACTCCAGGTAGGCCTTTTCA
CAACATTCCAGATAAGCCAGTAATGACAGATCCGAATCGCCGGTTTCTCTATCCGGGACA
GGCCTGCATGTATCCATCACTTCATAACCGTAATAGCCGTTTGCACCCACATCGATCTGA
AAAACGTGAGGGGAGTCGCTGACCAGCATGGCAACAGCGCCGGAGCCACCGCTCGGCTCG
GCAAAAGACCAGTCCTGGCTGGTATGGTCACCGTTTTCTTCCTCCAGAATAAAGCGCGTC
ATATCTGTGGCAATAACTAAAGCTTTGCTGCCGGGAGATGTCTGGGAAAGGATTGTATTG
ACAGCCATTTGCAAGCCGGCAACACCGGAGTAACAGGCAGTTTTCAATTCGAACAAGCGA
CAGTTTCGCTTTAGCCCCAGATAGTGGTGAACATAGGTACTGATTGATTTGCCGAAGTCG
ATTCCTGATTCTGTACAGGTGATCAACAGTTCAATGCTGTTTTTTTCTTGCTCACTTAAC
GAATCCACAATGGGTTTTGCTGCATTGACGGCAAAGCTGACAGGATCTTCACAAGGCAAA
CTCACCGTTTTTTGCTTCATCAAGAGATTATCAAAACGGGACATATCTAGCTGGCGGTGT
TGAGCCAGATCTCTGACATTAATGTAGCTGGTACCACAAAATGCGTTTATCGCTTCAATT
CCAACAGAAATCATAAGGTCCCTCTTATGCTAAATTAGGTGAACGCTATTGGCTGGCATG
CGCCAACACAACACAGGTATTAATGCCGCCGAAACCGAAGGCATTATTCAAAGCGACTTT
GATTTCCTGGTGTTGGGCATGTTGCCCGACAAAACGGCATTCATCGTTGATCGGTGTTTC
CAGGTTCAAGTTTGGGTGAAGAAAGCGCTCTTTCATTTGTATCAATGTGGCTACCGTCTC
TACGGCAGCGGCGGCATACAGGCAGTGCCCCGTGAGGCTTTTGGTTGAATTGAGCCAAAT
CCGTTGATGGTAAGGGCCAAAAACACGCTTGATGGCGGCGATTTCAGTTTCATCGCCCAT
AAGTGAACTGGTGCCATGCGTATTGATGTAGTCGACCGAATCATAGGGACAACAGGCAGT
CAACAGCGCCTGTTGCATCACCCGAGACTCACCTTCACAACTTGGATTACTGCCTCGATT
GGCATCCAGGCAGATACTGCCACCAAGAATTCGTCCCCAAATCGGTGCGTGGCGTTCACG
GGCACTTTGTTCATTTTCCAGCAACAGACAGGCACATCCTTGACCGTAAACAAACCCTTT
TCGATCTTGATCAAAGGGGCGACAAAGCTGTGCGGGATCACTAGAGTCGCTTTGGGTCAG
CAGGGCGCCGCTGTTTTTGAATGCCTGTATCTCTGGAGGTGATAAATCTGCCATTGCTCC
GACGACCAGACAAGACTGGGTGATTCCTGATGCGACTTGCCTGTATGCCTGGATAATGCC
GGAGTTTCCGCTGGCTGAAGCGCCACCAACAGTACAGCCTTCTCCACGGATAGTTAAAAG
CTCGCTGATCAGACCTAACTGATTTGTGTCCATAAAGTACAGCGCATAACTTGCAGGAAC
AAATTCGGGTTGGTCGATGAAGGATTGTCGGATTTGATATTGATATTTTTGCTCGACGTT
ATGCCCGGCAATGATGATTCCCCTTTGTTCTGGAGGGTAAGGGCATCCGTCGGCAAAAGC
ATCATGCCAGGCTTCAAGTGCAGTTGCGAGTGATACCCGGGTACTCAACGGCACTCTGGC
CCCCAGGCGCAAAGCATCTTTTCGCTCTTCCTGAGTGAGAGATAAAGACTCTAATGCCGC
CTTATAGTTGTAATCAGCCAGGCTTGCCTTGATTTCTGGAAATTCGTTGGTATGCCTGTT
GATTCCACTGATACCTGTTTTCAGTGATTGGGTAAAAGCTGGTATTCCGATTCCATTCGC
AGCTGCTACGCCTAAGCCGGTCACAACGACATTGTTCTTCATACGCATCCTGCTTTGATT
CACTGAAAGGCCATATTCGCCAGAAGATCAGCATAGTGTGGATGACTACTGTGCTTTGGC
GTGCAGGAAATCCACTAATTCTCCGATATTTTTGAGGTCTCCGGCTTCATGGAGAGGGAA
CATGAGATCGAGGGTTTCCATGCTAGAGAGCAGAACATCAGCCCGGTCAATTGAATTGGC
TCCTAAGTCTTTCATGCTCTGTTCTAGAGCAATGGTACTGGTATCCAGATATGGGAGGAT
TTCCAGTAAGTTATGCACGATAATATTGAAAATATCTTCCTTGCTTTTGTGGCTCATATG
ATGCTCCTTAACTTGTGCATGACTGACTTAATTAAAAATGACTACAGGTAGAGAAAATTC
ATCTACAAATAAAACTATCAAACTAATTACCGACTGATAATGAAATTCGAGAATCTAACC
GGTTGTTTTGATTATTTTCCTTAATGGTTATACCCATCATGTCTCACGTTGCAGGGCGTT
GACTTTCCTTATCCATCCCAGTCACTCACTTTTGTAAGCTCCAGGGGATTAGTTGCATCG
CTGTATTCCTGCAACTCGAATTATTTTGGATATAGATATTTCTTTTGGGATAAATGAATG
CGATTTTATCTCTTTAACTTATAAGCAACTCTATATCAGCGAAGAAAGGCGTGTCAATCA
GTGTTCTTATCAATAAAAGCTGAACACCAACTTAATACTCAACAGGCCACTCATCTTCTA
TGCCCTCTCCGGGGAAGAGACTAACGATTGTCATAAAATGCTGAACCTTATTCAGCCATT
CAAGCTGTAATAACAGGGCGCAGTGGAGCATCCTGGAACATCGCCAACACGGTTACCCCG
ATGCAGTATCAACATCGCTATGAGCCTGTGTGCATGGCTCTTGTCGAATGTTTTGTGGAG
CTTTTTCTGTCTCAGGCGCCGTTCGGCGCGGGCGATATTCAGCATCGCTCAGTCCGGTTG
ATGATATATCTTTGTGGCGATTGGCCAAATCGCTCAACTCGGCCTGTTCCCCTCAAAAGA
GGCTATTATTTTGAGCGGTTATTCGTCTGTTTTTATTGGGGAAAAATAATTTAATATAAT
GTTAGAAATAATTTGTAATAATTTTCCCATTGAGTAAAAAACACATCTATAACACGCTGG
TAACACGCATATGTTTTCAATTAATAAAGTATGATCTCATTTCATACCTAGAGTTTTCTT
TTTAGACCCGGAGTTTCCTTTGGGTTTTCTAATATTCATCTCAGTCTATATTTTTGTTTC
CAATATTTTATTTGAATTTTTATTATATTTTTTAAATACGTCAGTAACGAAACTTTCAGG
AACGAAGCTTTCGAGATTTAACCAAAATGGTTTAAACATATTGGTGACAAGGAGGTCGAG
ATGTCAGAATACACATTAAATAATAGAAGCACTATTATTTCTGGACACATAGTATTAGAT
GAACCAATCCTACCGGCGATGGGATATATTCATTTTGTCGCGGCCTCCCTCTTGGATAAA
AGGCAAAGTAATCATGAGCTTTCTATCTACCCTTTTCGGGTAAAAGATGCCGTATGGTTT
GCGCCACTAGCCATTGCGGAGGGCGTTTGCCAGGTTAATATTCATCTGGATACTGATGGG
GATGGCACCACCTATTGGGTCACATCCAAGGTTCCGGGAAACGCGACAAAACGCCATGCG
ACAGGTGTTGTTTTCTCAGGTTTAAACAATGAGCCTGGTTTGAATAAGAAACTGGCTACA
AACAATGCCGAAGCACCTGTTTTTCGTCTTCCTGATACGTCATCTCACACCTTCACTCAT
CGGCTGAACCGCGATGAAATTTACCGCTTGTTTCTGGCCGGCGGAATCAACTACCGGGAA
CAGTTTCAGTGTCTGGACGAGCTTCACTGCAGCCAGGATCTTTTTTGGGGTCGGATCGTG
GCTGATGAAGCGAGTCTGACAGACCTCCCTTCTCCCTACATACTCGATGCCGCAGTTCAA
ACTGTTTTACTTGGCGTCAGAGAAACCCGGCGGTGCGATCATCAACATCAGGTTTATGTG
CCTTTTTCGTTAGAAAATATCGTGATTTACACACATTTAACGCCAAAGTGTGATGTGTTT
GTCATACCCAGACAGGCCGTTTCAGACACGCCCGAAAAGGGAGTTTTTGATGTGTTTTTA
GCTAATGAGTCGGGAGAGATATTGGTGGAAATGAAAGGGTTACATATTCGCTCATATCAA
AGAGCCGAACAAAGTGAGCAGACGGTGGAAATAGAACAACTGACAGACAACCAATCGGGC
TTTGGTCAACAAAATCAAACGGGGAGTGTTGCTGGTCAATCATGGGCCATTGCTGCGACC
TTCACCGCAGAGCCGATCGCTGAACCTTTGCAAGTATGGTTCTCTCGCCTGAACTGGAAC
GATCAGATTAAATTTGCGCCATATAACCAAGTTTATCAGGAACTTCTGGATCAACAACGT
TTACTGACCGCGAACACCGAAGGTGTAAATGCGATTCTCTGTCGGTTAGAAGATCTGGTT
GCCAATGGCCCGATAACTATTCCTTCGATAACTATGCCTCCGACAACTATGCCTCCGACA
ACTATGCCTCCGATAACTGCGACCTCGGGGAAAGGTGAGGTACCCCAGGTTTCTTCGGAG
CAAATTGAGCATCATTTGACGGATTGTGAACGCTTTGTACTGCCTAACGGTATGGAGGTC
GCACATCTAAAACCTTATGAAACCAGCTATCTCTATGAAGAGATTTTCGTAGAGAAAACA
TACGCGAAGCACGGCATTTCTTTTCAACAGGGAGATGTGATAGTCGATATTGGCGGCAAC
ATCGGAATGTTCTCTCTGTTTGCTACAACCCAATGTCCTGATTTACGTATTTTTTCTTGC
GAACCTTCACCGATTTCTTACGCCATTCTTCGAAAGAACCTCGCATTGTATGCGCCTCAG
GCGAAAGCTTTGCAAGTGGGTATTGCCGACAAGGACGGGGAAGCCGAATTTGTTTTTTAC
CCGAATTCTTCGGTCTGGTCAGGGTTTCATACCGATGAAACAGAAGATGGCGAAGCGCTG
AAAAAATCAATGGAAAATGAAGTGACCAAGCGTTTCGGCGATACGGATAGTGAAGCTATT
CGGGAACATTTGGATGCCATGATCAGTGAGCGTCTGCAAAAACAAACCTATCAGGTTCAG
ATGCGTTCGTTAGCCAGTATTATGCAAGAGCATCATATTGAGACTATCGATCTGCTGAAA
GTGGATGCCGAAAAATGCGAATGGGACATTTTAAGCAGTATTGCTGATGAAATATGGCCG
AATATTCGTCAGGTTGTCGTTGAAGTTCATGATAAAGAAGGTACAACCGCGGATAAAATA
GCCCGGTTACTGCGGGATAAAGGCTTTGAGCTGGCGATTGTTGAAGAAGAGATGCTTAAG
TCTTCAGGTTTAGCCAATTTTTATGCCAGACGTCCTGTTGCTCATGCTGACAATCAGCAT
CGCCTTACTCCATTTGAGCAGGGGATCAGCGATAACTTTAAGGAACTGCTGACCCTGGTC
AGAGAGACACAAGGTAGCCGTCGGGGGCCTACGCTCTTTGTGCTTTGCCCTCCGTCCCCA
GAGATGCGGGAAAGGTTTTCTACCGATCTGCTTGAGAACATGCCTCAGATGATGCAACAG
ATTCTGGGGGATAAGACGGATATTATCGGCATTGATCTGAACAGCGAGTCGGCGGCTTAT
GATGTCACCGAATACCACGATGCCGTTCGTGATGAGATGGGGCATATTCCTTATACACCA
GAGTTTTTTGAGATCATTGCATCGGTTCTTGTGCGTCATATCCATGCCTTCCAGCGCCCC
CCTTATAAAGTGATCGCCCTTGATTGCGATAACACGCTGTGGTCTGGCGTGGTTGGTGAA
CAGGGGGCCGAAGGCATCAAGATCGATTCGAATTATCGTGCGTTGCAACAGTTCATGTTA
CGCCAGAAAGAGCAGGGCATGCTTTTATGTCTGGTGAGCAAGAATAATCATGAGGACGTC
AAGCGGGTATTTGACAGTCGTGACGACATGATTTTGCAATGGCATGATTTTGTTGACACA
AAAATCAACTGGAATGCCAAGTCCGATAATCTTCAACGTCTGGCAAAAAACCTAAACCTG
GGCTTGGATAGCTTTATTTTTCTGGATGATAGTCCGATTGAATACGCTGAAGTTTCTGCT
GGCTGCCCACAGGTATTAAGTTTGCGATTGCCTGAAAATAGTAACGATATTCCGGGATTC
CTTGCTCATGTCTGGGGCTTTGATCAGGTGCATCGCCAAACGAATGAAGACGCAAAACGT
ACCCACATGTATCAGGAGCAGGTTCGGCGTGAAGCGTTCCGTCAGAGTGCATTCAGTATG
GAGGCGTTCATTCGCGGACTGGAACTTGAAATTACAATCCAGCCAGCGACGCAAGACCAG
GCTGAGAGACTATCTCAACTGACGCATCGCACCAATCAGTTTAACTTTGTCAAAGCGCCA
TACACCGTTGCCGATATTCTTGCCAGAATTCAGAGCCCAGAACAGGGTTGTCTGAGTATC
CGTGTCGCTGATCGATTCGGCGATTATGGTATTTGCGGTTTGTGCTTTTTCTCCGAGCGG
GAAAATGTGCTATCCGTTGATGGGGGATTGCTCAGTTGTCGTGTGCTGGGGCGTGGTGTT
GAATATCAGATGCTGAATGTACTAGGTCGGAAAGCTCTGGAACGGAAGAAAGAGACCGTT
GAAATCCGATTTGCGGCAAGTGATAAAAACAAACCGGCTGAAATATTCCTGCGCAGTATC
GACTCAATCCAGTATGTATCAGAATCTTCCGGCGTGTGGACTTACACCATACCAGCCACT
GTGTTAGCCGAACTGGTTTTTACTCCCTCATCACAGACGATTGCTTCAAGTAATGAAAAT
GCACAATCTGAGTCTGCAACAGCTTCGCAGCAAAGGTTGCCGTCGACAGATACGATCCTG
ATGCAACAGATCGGTGATCATCGTGGGCGGTTACCGACTCTCCGGTCTGAATCGGAATAT
GAACAGGCAGAGTATCAGCAGACAGAACAAGAGATTGTGCCGCAATCCGTCGACATCGAC
GAAGACGCCATCCTGAATTATATCAACGCAGTGCTCGTGAAGAACTTGCTTGAATGTCTG
AAGAAAAAGGTTGATATCGACGAGGCTAAAGCATTTTCTGAGTATGGCGTTGACTCCTTT
GCAGCAATTAATTTGGTTGTAAAACTGAACGGCGCTTTTGCGATAAAACTTCCCAGTACG
GTGCTCTTCGATTATGGCTGTGTGAATGATTTACGCTGCTATCTGATGGAAAATTATCAG
AATGCTATTGTGACGCGTATGCAGTCGGAGTGGCGGGAAATCGATATTCAGGATGATACG
GTACAACGCAGCGAAGCCAACCAGACAAGAAAAATCCTGCAAAAAACGGATGATACCAGC
AAGACGGCCCGGCCTATCTATGAGGGGGGTTATGAGGGGGATATTGCCGTTATCGGAGTG
TCCGCACGTTTCCCCGGCGTGGTGAATGTCGATGCGTTCTGGTCCTTGTTACTGGACGGT
GGCGATTGTATTTCCGAAGTCCCGGCAGAGCGTTGGAATATTGCTGCCTATTTTGATGAA
GACCGTACGAAGCCAAATAAGACCTATGGCCGATGGGGCGGGTTTATTGAAGATATTGAT
AAATTTGATGCTTCTTTTTTTGGAATTTCCGGCAAAGAAGCCAGGCAAATGGACCCTCAG
CAACGTTTGTTTTTACAGGAAAGTTGGCACGCGCTGGAAGATGCTGGATATGCCAACCGT
GAGATAAAAGACAAAAAATGGGCCGTTTATGCCGGTGCCGATGCCGGGGACTATCAGGCT
AATCTGCGACAGCATGATATCCCACTCGATGCCTCTTCATTTATGGGGAACGACTCATCG
ATTTTGGCTGCCCGGATTGCCTATTTTATGGACATGAAAGGCCCGGCGATGGCGATCGAT
ACCGCCTCTTCATCGTCATTGGCTGCGGTACATTTGGCTTGTGAAAGTTTGAGAAACGGC
GCTATCGATATGGCAATTGCCGGTGGTGTTTCAATCCATACCACGGCCAACTTCCACATT
TTGTGTGCCAAAGCCGGGATGTTGTCGGCCGATGGGCGTTGTAAGCCTTTTGATCACCGG
GCTGATGGTTTTGTGCCGGGCGAAGCGGTTGGTGTCGTGATCCTAAAGCGGTTGCAGGAT
GCAATTGACGATAAAGACCACATTTATAGTGTGATCAAAGGCTCAGGCATGAACCAGGAT
GGTAAGACGAACGGGATTACAGCGCCAAGCAGTCGCTCGCAGACCGAGTTGATTTGCCAG
GTATACGATGAGCTGAATCTCAGTGCTGACGATCTGACCTATATTGAAGCTCACGGCACC
GGAACGAAGCTAGGTGATCCAATCGAGATCACCGCCCTGACAGATGCCTTCCGCAGACAG
ACCCAGCGTACCGGTTTTTGTGCAATTGGATCGGTAAAAAGTAACATCGGCCATTGTGTC
CATGCTTCTGGGGTCAGTGCGCTGATCAAGCTCCTGCTGTCTTTCAAGCATCGTAAGTTG
GCTCCCAGCGTGAACTATGAAAAGCCGAATCCACTGATTCCCTTTGAAGACACGCCTTTT
GTCGTCAATACCCAGGTTAAGGATTGGCAACCGAATTCTCAGGGAAAGCGGATCGCAGCA
GTGAGTTCTTTCGGCTTTAGCGGGACCAATGTCCATATGGTGCTTGAAGAATTCCGACCG
TCGGAAGTGTCGCCAGCAAGCCAATTCCCGGAATTGGATCCTGAGCCCGCGCTATTACTG
CTTTCTGCCAGAAGTGAAGCGCAATTGCATGTCTTAGCCCGGCAACTGAAAGTGTATATT
CAGCAGCATCCGCATCTGACAACCAATGGGTTAAAAGACATTGCTTATACGTTACAACTG
GGACGTGAATCTTTAGGCCATCGCCTGGCTGTTGCCGGAAAAAGCGATGCTGAGATACTC
ACTGGGCTGGAAGATTATCTAAACCGGAATACGTTTGCTCAAAGTTATCTTACCGGCACT
GTTGCGCAAGGAGAGAAAAACAAAGGTAACAGCAGGCGGCAACAGGCAGACATCGATACA
TCTATTCAGCGACGTGATTTACGGGGGCTGGCCGGACAATGGCTCGAAGGTCGACAAATC
GACTGGGCGGCATGGTATCAGACCCCGCGCCAACGTGTGGCAGGTTTGCCGCTTTATCCT
TTTGAGCAAGACCGGTACTGGTTGCCAGAGGACGCTCGCTACTCGGCACCGGATACCCTG
AATAGCCAGGCAGCACGAGCCTCCACTGTTATGTCGGTAGATGTTATGTCGGCGGATGTT
ATGTCGGCAGATGCCGAGCTATCGGTATTGGACGTAGCTGACAGTCAAAAAACCGGTGAA
CGCGCAGAAGGCAAGCGGGTACTTGCTTCTCTGCAAGCATTTCAGGTGGCAGCGCCATTT
CAGGTTTCGAATCTAAACGTTGAGAACTCTCCATTTCGTTTGACGGATGAAGGCCAGGGC
ATATTTTGCCTTCGGCTTCATGATGCTAATGGCAGCTCGCTAATAGAGGATTCTCCGGGA
ATGGCCCGGCTCAGTCATCTTCACCGTCTACTCAATGAAATAAAAAATCGGACGGACATC
AGCGTTCTGCTGATCAGCGGTGATGAACACCATTTTCTTCCCGCTCTCGAAGATGATACC
GAACTGTTTTTGCAAGAAGCGCTGTATCGGACCGTTCTGGAGTTGCCGTTTCCAGTGATC
GCTTCTGTACCGGGCGATTGCAAAGGTTATGCGTGGTTGTTTGTCTGCCTGTGCGATTTT
GCTGTTTTGAGTACCACGGGCCGCTATCAGTATGTCAGCCAGAAACAGATGGTATCGCAG
CAGTTGTATCATCTTCTTAGCGAGCGTTTTACACCATCCGCGGCTCAGGTATTGCTGACC
GATTGGCGGGGAATTGAAGGGCGCCATCTGAAAGAACTGGGCTTGCTGATGCCGGTTTTC
CCTTCGACGGAGGTTGCCGAGGAAAGCCTGAAGCTGGCGCAGGAACTGGCGAGCGTGCCC
AGAGAGGCGCTCATTCAATTGAAGCAACATTTGGCAGCCAATCTTGTCGGTCAGTCTGTT
GCGTTGACTGAGAGGCCGCTCGCTTTTGCTGTCGAGAGGGCCGTACCTGAATCTCATGAA
TCCGCTGTACTGACGGAAAGCTGGTTACAGGCATTTAAGGCCGGGCAATTGGGATTACCT
CAGGGCAAGCCGCGCAAGGTGGCGCTCAATTCTCCGGTTATCGACGCTGAAGTCTATGAC
AATGGTGTTCTGCTGGTCCGGTTGTGTGAGCGGGAAAGTCGTAATAAATTCTCGAAAGCC
TTTGTTGCCGGTTTTGAAGAGATCTTTGCTCATATTCACCAGAATCAGGCCTATAAAGTG
GTGGTGCTTACCGGGTATGACCACTACTTTGCCAGCGGCGGTACGATGGAAACGTTGCAG
GCGATCCAGAAGGGAAGCGCAAAGTTTACCGATGAGAAAATCTTTGCCTTACCGCTGGAG
TGCGATATTCCGGTGATCGCAGCCATGCAAGGGCATGGTATTGGTCCCGGCTGGGCTGTG
GGCATGTTTTGTGACGATGCGATTTTCAGTCAGGAAAGCGTCTATTACAGTCCTTATATG
CGCTACGGATTCACTCCGGGAGCCGGATCAACCCTCATTCTTCCCTGCCGCCTGGGTCTG
GATATTGCCAGAGAAGTTCTGTTTACCGCCAAAGAGTATAAAGGTTTTGAACTTCAGGCC
CGCGGGCTCAAAAGCCCGGTACTTGAACGTGCTCAAGTGCTGCCATTTGCTCTGGCGGCT
GCCAATGCCATGGCCCGAATGTCCCGAGATGAGCTGGTTGCCAGGAAGACACAGCGTTCG
CGGCGCATCAGAAATCAAGTCGAAGCGAATTATGTTCTGGAGCTTCGGATGCATGAGCAT
ACTTTTGTCGGCAATCAGGAGGTGCTGGCTCGTATCCAACAGCATTTTAACCAGGGGATG
CTCAGCCACCGGGAACAAATCAGTGGTCAGGAGCAGGCCAGTCACCAGCGCGTTTCTGGA
GTCCAGGGCACGAAAGCGTTGGATTCAACGAGTGCCGTGCAGAAAGAACAAGACAGTAAT
GCTGTGTTTGAACAGGTTTATTCCCTGTTACGTCGCATGCTGGCAGAAGAGTTGCAAATC
AGAACCGAACAAATTGAAAGTGAACAACCCTTTGTTGATCTCGGTCTGGACTCGATTACC
GGCGTCACCTGGATTAGAAACATCAACGCGGAATACGGGCTTACTCTCAATGCTGCCGAC
GTGTACAGCTATCCCAGTCTGAAAGTATTCACTGGGCTGGTGATCAAAGAAGCGGGGCTA
AATACTGCAACCGGTGAACGCCGGGAAATAGAGGCAGAGATGACACCCGGCTTTGTACCC
GCACCGGTGGGGTTATCCAACGTCACTGTTGGGAGCAATGTTCGGGAAAATGTGGTTGAT
GCCCGGAAACGCGCGAATACGCCCCCAGCCAATATTCTGGAATTTTTAAGCCAAACGCTG
TCTCAAGAGCTGCAAATCAAACCTCAGGCGATCGATCCGAATGTTGCGTTTGTCGATTTG
GGTCTGGATTCGATTACCGGTGTCACCTGGATCAGAAAGATCAACCAGCACTACGGGCTG
GACCTGAATGCTGCCGAAGTATACAGCCATCCAACGTTACAAGAGTTCGCCTTGCTGGTT
CAGCGTTGTTCCGGGCTTGGCCAATCTTCGCTTCCTGATTCTGCGGTTTTTGGTGAAGCA
ACATTGACCCAGCCCTCTGCTTCTGACACCGGCGCTGAGCTTATGGCTGGTCTGTCTCAG
ACATCGATACCGAGTGCCAAACAGACGCTCCTGAAGGCCGAACGTGTCGAGCCACAGGCA
GTGGCGACCCCCTGCGCCGCAAACACAGAATTGGCTATAAGCCCGGCTCCTGCCAGGCGC
CAGGCGATTGCTATCGTAGGTATGTCTGGTCAGTTCCCGAAGGCTAAGAATCTGCAACAG
TTCTGGGAGAATTTGAGCAAAGGGGACGATTGTATTTCAGAAGTTCCGGCGGAACGCTGG
GCGATTGAAGACTTTTTCGATCGTAATCGTCACACACCCGGCAAAACCTATTCCAAATGG
ATGGGCGTGTTGGAAGATGCAGATAAGTTTGATCCGCTGTTTTTTAATATTTCTCCCCGG
GAAGCCGAGATGATGGATCCGCAGCAGCGGGTATTTCTTGAGGCGTGCTGGGGGTGTATT
GAAGATGCTGGGTACAACCCTGCTGATTTATCTGGTAGTCGGTGCGGCGTTTTCGTCGGT
TGCGGGGAGGGTGACTACGACGCGCGCTTTGGAATGGAACTCAATGCACAAGCCTTTATG
GGAAATGCGATTTCCATTTTAGCGGCAAGAATTGCCTACCATCTGGATTTACAGGGGCCG
AGCCTGGCTATTGATACGGCTTGTTCGTCATCTCTGGTGGCGATTGCATCTGCCTGTGAC
AGCCTGGTGCTGGGAAATAGCGATCTGGCCCTGGCCGGTGGGGTCTCCGTGTTGGCTGGC
CCAAGCATGCACATTATGACCAGCAAGGCCGGAATGCTGTCGGAAGATGGCCGCTGCTTT
ACTTTTGATCAGCGAGCCAATGGTTTTGTCCCCGGAGAAGGCGTTGGTGTGGTGCTGTTA
AAACGCCTGGAAGATGCGATTGAAGATCAGGATGTTATTCACGGCGTGATCAAAGGCTGG
GGGGTGAATCAGGATGGTAAAAGTAATGGGATTACGGCCCCGAACGGCAATGCTCAGTCT
CGCCTGGAGCAGGCGGTATACACCGGCTTTGGTATCGATCCTGAGCAAATACAGTATGTA
GAGACGCACGGAACAGGAACCAAACTGGGGGATCCTGTGGAAGTCGTGGGTCTAAAACAG
ACCTTCTCTCTCTTTACCCAAAAAGAGAACTACTGCGCACTGGGGTCGGTGAAGAGCAAC
ATCGGCCACACGCTGAGGGCCGCCGGGGTCGCTTCGGTGCTCAAAGTGTTGCTGGCAATG
AAGAACCAACAGATTCCTCCAACGCTGCATCATCAGGAACTTAATGAGCACATTACGTTG
GACGGCACACCTTTTTATGTCAACCGGGAACTCAGAGACTGGATAGTGGAATCCGGTCAG
CGACGTCAGGCTGCCGTGAGTTCTTTCGGATTCAGTGGAACCAATGCCCACTTAGTCATT
GAGCAATTCCCGACTGAGGGGCTATCTGCGATGGAACCATCGGCCAGGAAAATCTCTGCG
GAAGAATATTTATCCCGCGATCCGGCACTGATTCCGTTGTCGGCGAAAAATGATGTACAG
CTCAAACAGATGACCGCCAATCTGCTGGCTCATGTGAACGAATATGCGAATCGGATAGAG
GCGAAAGGAGAGAGTGCAGGGCATGCGCAAGCATACCTTCACTCACTGGCTTATACCCTG
CAAACCGGACGTGAAGCGATGAATGAGCGTTTGGGATTGGTTGCCCACACTCTTGATGAA
TTGCAACGTAAGCTTTCAGCTGTTCTTGCCGGTGAGCAGCAGACCGTCGATTTACTCTAT
CAGGGAAAGAGTAAATTGCATCGTGATGCGTTGTCCGTATTCGATGTCGATGAAGATATG
CATGACCTGATTCAGGCATGGGCCAGTAAAGGTAAATTTACCAAGCTTCTGGATATATGG
GTGAAAGGCATGAATATCGACTGGGAGATCCTCTATTCCAGTGTGGCGCCATCACTCAGA
CCCAAGCGGGTTTCTCTGCCGACGTACCCTTTTGCCCGCGAACGTTATTGGGTCGACCTG
ACGACCATGCATACGGATCATTCCCCGATAGCTTCGGATGAGACGGCTTTCTCTTCGGAT
ACGACGGACGCTTCTGGTCCAGCGTCTTCCGTTTCCATTGCCGATCACCCCGCGTTTTCG
CACGGCAATAGCGTGGTGGCCGAAGAAACCGTCAGAGGGCTTCAACAGACGTTGCCGGCT
CAGGCGTTAGTTAATGTTCCGGGCGATTTTTCCGCTTATGGGAACATGATGGCGGCAGGT
GTGATTGCCGCCCAGGGGCAACTCCCTGGACTCTTGTTGCTGGAGTCGGCACGATGTGCC
TGGGAACAGGCAACCCGGGAAAACATGGCGCCCCCGCAACATACTGCCGAACTGAATTAT
ATCCTGTGGGGGCAGCCTGCCCGTATGCAGGATGCCCTCAATGGTCATATTCAGACTTAT
ATCTCCCGGGAAGATGATGGCCTCTATTTCCAGTGCGTGACTGAGAAAGCGGGTGAATCC
GTGACTCATAATTTTGGGCAAATTGTCCTGAACACTACTGCTGGCGGCGGGGGCGACACG
CTGGATATCCGGGAACTGGAAAAGCAGCTGGAAGCCTCTCATAACCATCAGACAACCCAT
CAAATCAGACGGATATTCGATGAAGACGGTCTGAAGAATCAGGCTTTGATCGAAAAAGTC
GATTTTGATGGTAAGCAGTTGCTGGTGACATTCAATTCCCTTGCCGAACTGCCCCGTCAG
TTGAATGTGCCGACTTTCCGGCCGGTCCTGCTGACTACCTGCTGGCAGTTACTTTGCGCA
CTAAACCAGTATTGTCATCCCCAGGCGACAGGGCGCAACCAGTGGTATCCGTTCTCTCTG
GATTCGATCATCGCCTTTAAGCCGATAACAGAACGAGTGATGGTTTATATCTCTCCTACG
CCTGTAGGGCACGAACCTTTGATTATCACCGGCGATCTTCCGGGGTACGACCTGAGGTTG
TACGACGAGTCGGGTGTGCTGTGTCTGTGGCTCAGGAACTTAAAAATGGCGAAAGAAGAC
GCATTGCTCACACTTGAGCCGTCTGAGGCGTGATCGAAAAGGTCTTACTGACGAACGAAC
AGTACGGATAGCCAGTACGTTAAAAGGATTTCATTCATGGATGTACAAGGAAAACGAGTA
TGCATTATCGGTGGTGGCCCTTACGGTGTCAGCCTCGGTAAGGAACTGAACCAGGCCGGT
ATCGATTACGATCTGTATGAAGCTGAGTCTGACTTTGGCGGAGTATGGAATGCTGACAGC
CGCTGTGGCCGTACCTATCCGTCACTACATCTGATCTCGCCGAAGGTTAATACCCAGTAT
CCAGATTTTCCCATGCCGGAAGACTACCCTCATTATCCCAGCCATAAACTGATGCATCAG
TATGTCTGTGATTATGCGAAAACGTTTGGGGTGTATGAAAAGGCCCGTTTCAATGTTGCG
GTTACCCGTATCGAACCGCAGGCAGATGGCTGGCAGGTTGAATTATCGACAGGGGAGCGA
AAGTTCTATTCTTTTGTGCTGGTCAGCAACGGTATGCAGCGGGAAGGCCGTTATCCTGAG
CCTGCCTATCCCGGCCACTTCGCCGGTGACATCATGCATTCTATCGATTACCGGACACCG
GAGCGCATCAAGGGGAAGCGGGTCTTGATTATCGGCGCCGGCAATTCCGGCTGCGATATT
GCGGTTGATGCGGTTCATCATTGTTCGGCTGTTTACCACAGTACACGCCGTGGTTATTAC
TATCAGCCTAAATTTATCAATGGCATGCCGACGCCGAGATGGATGGAAGGGCTGGGCAAT
AAATTTAAAACCCGCGAAGAAACGCTGGCTTATATACAGCAGGTTTTTAAGCTTGCCGGT
TATGACGGTACGGATTACGGCTTGAAAAAGCCGGATTATCCGTTGGATGCTTCTCATCCA
ATCATGAACTCGCAACTTTTGTATTTTATTGGTCACGGCGATATTCAACCTAAGGGAGAT
GTGCGCGCTTTTTCAGGGCAGACGGTGACCTTTGAAGACGGTTCACAAATTGAAGTCGAT
ACCATTATTTATGCGACAGGATATAACCGCCATTTTCCGTTTCTGGATAATAAATATCTG
GAAATGAAGCAGGGTATTCCCGATTGCTTCTTACATATTGTCCCCAAAAACTTCGATAAC
CTCTTATTTGTCGGCTACATCAACTCTGCCACCGGACTCGGTGTTTCCGCCCGCTCTCAT
GGTCTGTTTGTTGTGGACTATCTCAAGGCTTACTTCTTACAAGCCAAAGGGTTGCACGAT
TTTAGCCGGATGAAAAAAGAACAGGATCCTGACTTGGGGCAGAACTACTACATCGGATCT
TTCCGGCATCAGTGGGAAGTTGATCTGTGGAAGTTCCTCAAGTTATTGGCGCAGTACCGT
GAAGTACTCAATGGAAGGTAGACAACGATGACAGGCAAAGAGAACAGAACCCGAGACTTA
CACGAGTCAGCCCGGAAAATTCTGGAGGCTGAGCTGATGCAGTCTGCCGTGGAACATTCG
CAAACGGTTTCCGATACTGCCCTGGACAGTCCGCTTTCTGAGGTTAACGGTGGAGATTAC
CGCGAGATACTGCTGCAAGACATACTGGGTATTTTTTCTGCGATATTAAAGTTGCCGGCG
GCAAAAATTGACAGAGAAGAAAAAATATCAACCTATGGTGTTGATTCGATTGTAATCACA
GAAATCATGGGACGTATTGCCGACTCGCTGGGGGTGTCTCTTTCTGCCGCTATTTTCTTT
GAAGCCAGAAACATTGATGAACTGACAGATATCATCATCAAGCGCTTCGGTCCGGAAGTC
GCGCAACGCTATGATGGTCAGCCCGTCAACGATGGCCGAGAGCCTGCCAGGTATGTACCC
CGAAAAGACGTTCGGCAGACGGCCGTTGTCGGATCGCCAGCGCCGTCTTCGGGTACAACA
TCGTCTTCGGGTACAACATCGTCTTCGGGTACAACATCATCGTCGGGTACAACATCAGCC
AGACAGATTCGGGAGCTGATGGCGAGAAGCTACCGACTTAATCAAAAGCGCGATCGGTTC
CATTCGACGAGCGATAAACACCAGCAGACAAACAAAACCGAGGCAAATCAGTTCGGCGGA
AATTATGAACCTGTTGCCATTATCGGGATGGATGGGATGTTTGCCCAGTCTTCTTCGGTT
GAAGAGTTGCAACGTCATCTTTATCAGGGCCAGGACTGTATCAGCGAAATTCCCCGAGAA
CGCTGGGATTGGCAGGCCATTTACGGTAATCCTAAAGACGGTGAATTTACCAATGTTAAA
TATGCCGGTTTTATTGAGGATGTGGATAAGTTCGATCCTGCATTTTTTGGCATTTCTCCC
CGTGAAGCGCAGACCATGGATCCCCAGCACCGACTGTTTCTGGAGTCGACCTGGCGACTC
ATCGAGTCATCCGGCTATGCCCCCTCATCATTAGCTGGAAAAAAGGTCGGAGTCTTTGCC
GGCATCAATTTACAGGATTATGCAGAAACCGTACTGAACGCTCAGCCCCGCGATATTGTG
GAGCTAACGGCGATTCCTCATATGTTTTGTCCGAACCGCGTCTCTTATCTGCTGGATGTG
CATGGCCCCAGTGAAATTATCGATACCGCGTGTTCAAGCTCTTTAGTGGCGATTCATCGT
GCGGTGATGAGCATTCAGCACGGTGATTGTGAAATGGCGATTGCCGGTGGCGCCAATCTG
ATCCTGAGTCCGAAAATGCATATTCTGTACAGTAAGGCAGAGATGATTTGCGAGGATGGA
CGGTGTAAGACTTTCTCTGAAGATGCCAATGGTTACGCCCGTGGGGAAGGGGTTGGCGTC
GTGCTGCTGAAAAAACTGAAAGATGCACAGGCTGATAGAGACAATATTCTCGGTGTGATT
ATCGGCTCGGCGGAGAATCATGGTGGGGCGGCAACGTCTCTGATGGCTCCCAATCCGAAT
GCTCAGGCTCAGCTTGTCCGCGATGCGCATATGAAGTCCGGGGTTGACCCCCGTAGCATT
ACCTATATTGAGTGCCATGGAACCGGGACGCCGCTAGGCGATCCTATTGAAGTCAATGGC
CTGAAAATGGCGTTTAACGATCTTTATCAGGAGCATGGACTTAATCCAGCGGCTAACTCA
GGGAAAGCCGTGGTCAAACATTGTGCTTTAGGTTCGGTTAAATCGAACATCGGGCATGCG
GAAAGTGCCGCCGGAGTTGCCGGTGTCATAAAGGTTCTGCTGGCGATGCGGGATGAATAT
TTGCCCAAGTCGCTACACTGCCAGAAGCTGAACCCATTACTTGAACTGGAGGATAGCCCG
TTTTATGTACTCCAGGAGGGGCAGACATGGCAACGTCCGACAATCGGATATGCTGAGCAG
CCTTTACGCGCCGGCGTGAGTTCTTTCGGCGCTGGCGGATCGAATGTTCATCTGGTCATT
GAAGAATACCGTCAGGAACCTGACAAGGTTCCGTCGCGTGAGCATGAGCCGGAGATTATC
GTTCTATCGGCAAAAAACAGCGAAAGGTTGCGGGTCTATGCGCAACATCTGATGCACTAT
GTCACTGAAAATTCAGCTCATGTAGAAAGCCACTTCAGACAATTTGCCTACACGCTGCAA
ACCGGACGGGATGCGATGGATGCCAGAGTCGCGTTCGTTGCCGAAGATGTTGCATCGCTT
TTGCGTCAACTGGCCGTAATTTCCAGGGATCCGCAGGCTGCAGCCAGTGAGGGGACTATT
TTTGTCAATTGTGATGAATCTGGCCGTTTACCAGGCATTGATATTCTGGATATTGAGCGC
TGGTGGCAGACCCGGCAGTGGACAAAAATTGCCCAGGTATGGGTTGAGACGAGATCGGTT
GACTGGCTGCAATTATACGCAGGTCAGCGTTACTCACGTTTGGCGCTGCCAACCTATCCG
TTTGACCGTAAGCGTTACTGGATCAAAGAGACCCGGCATAAACCAGAACTGGAAATGGCT
GTTGAACAGCCAACGCCCGATTCTGTAAAAGCTGATCGTTCTGTAAAAGTTAATGATTCT
GGAAAAGTGACTTTGCAGCCGCTGGAGCTGAAGAGAGAGGCTAGCCCGTCAGCTGGGCCG
AGCGAGACGCCGGTATCAGCAGCGGAACGGTGGAACGGCAAGAAGGCTGATATTCACCGA
AGCCATGACATAAATGGCGGTGCGGTGGATACCCAGATTACACGTAGCGCCAGGGGAATA
AACGGAGTCAAAGCAACAAACGGTAATGGCGCCCTTCACCCAGAACAAAGGAATGGCGGC
GTTTCTCTGGCGAGTGTTATCGAAAAATTACGGGTGAGTTTGGCCCAGGCGCTGTGCTCT
CCAGAGTCGGATATTCATGTTGATCGCTCCTTCGCCGAGATGGGGCTGGACTCGATTGTC
GGAGCTGAATGGGTTCATGAAATCAATCGACAACTGGGAAGCTCGTTGTCTGCCACTCGT
TTATATGATTACTCCAGTGTTCGCCAGCTGGCACAGTTTGTTGTACTCAATGGGGGGCAG
AGTGAAGCAGCGGATGAACACTTGCCGGAAACATACAATACCGGGGCTGCGTTCCAGCAT
GAAGATAAGAAGATAGCCGCTGAACAGAGCAGCGCAACTTTCTATGCGCCACAGGCGAAC
CATACGCCACAGGCAATCCATGCGTCACAAGCGAACCATTCGTCAAAAACTACCCATTCT
CCACAAGCTGCCCCTATATCAGCAGCTCAGAATGAGCTGGTAACAGAGATAACTCAGCTA
CTGAAAACCAGCCTGGCCGATGCGCTTTACATTGCGCCAGAAGCAATCCTGCACAATCGA
ACATTCTCGGAGTTGGGGCTGGATTCAATTATCGGCGCTGAATGGATCAATGAGATTAAC
AAGCAGCTGGGAACTCATCTTTCTGCCACCCGTTTGTACGATTATCCGAATGTTCATGTT
TTGGCTGAATATATTGCGACCCAGCCTGATGGAGTAACGCTGTCCCCAAAGCCGGTCGCG
GCCACTTCAACTTGTGTTCCGGAGCATGAGGATTTATCCCGGGATACACAAAAGTTGGCC
GCCCCGGTATCTGCGGCGATGCCAGACGATGCCAGGGTTATTAACCGGCAGGTCGAGAAA
ATTGCCATCATCGGCATGTCGGGCCGCTATCCCGATGCGGAAAACCTGGATCAATACTGG
GACAACTTAGCGGATGGACGCAACGCCGTTCGTGAAGTCCCTAAGGCGCGTTGGGACGTC
GACCACTATTTCGATACTGACCGTAGCAAAGACGGCAAGATATATTGTAAGTGGCTGGGG
GCATTAAGTGATATCGATAGCTTTGACCCGCTATTTTTCTCGATTTCTCCCGCAGAGGCC
GAGGGTATGGATCCTCAGCATCGCATATTCCTACAGGAAGGGTATAAAGCCTTTGAAGAT
GCAGGTTACAGCCCTGAAGAACTGAGTCATAAGAAATGCGGCGTCTATATGGGGATTATG
AGTTATGAATATGCTCATATGATGCTGAATTCCGCCAGTCCTCTGTCCGGTACCGGTAAC
AGTTTTGCGATTGGTGCGGCGCGAATTCCGTATTTTCTGAACCTTAAAGGGCCTGCAATT
CCTGTCGATACGGCGTGTTCATCGTCTCTGGTGACGACCCATCTGGCTGTTCAGGCACTA
CAAAATGGTGAAATCGATCTGGCTTTGGTCGGCGGCGTTAGCCTGTATCTCATGCCGGAG
ACGTATATCGGAATGTGTTCTGCCGGTATGTTGTCTCCCGAAGGTCAGTGTAAAGCTTTT
GATAACACGGCTGATGGATTTGTACCCGGCGAAGGGGCGGGCTGTCTGGTACTGAAACGC
CTGTCGCAGGCTGAAATTGATGGAGACCATATTTACGGTGTCATCCTTGGTTCGGGCATT
AATCAAGATGGCAAAACGAATGGTATCACTGCACCTAGCGTGAACAGTCAGATCGAACTG
GAAAGAGAGGTTTACCGGAAACATCAGATTAACCCGGATTCGATAAGTTATATTGAAACA
CACGGAACCGGGACCAAACTGGGTGATCCTATTGAGCTTGAAGCCCTGGCGTCTGTGTTC
AGAGAATGGACCCCACGCAAAAACTTCTGTGGTTTGGGATCGGTGAAAAGCAACATTGGC
CATACGTCGGCAGCATCAGGGATGGCAAGTGTGCAGAAAGTGTTGCTGTCTATGAAACAC
CGGCAACTCGTGCCTTCTCTGCACTTTCGTACGCCGAATCAACACGTTGGTTTCGATGAC
TCGCCTTTCTATGTCAATACCCAGCTTAAGCCGTGGCGACATGATGAAAGACAACCGCGA
AGAGCGGCGGTGAGCTCCTTTGGTTATAGCGGCACCAATGCCCATTTGGTGATTGAGGAG
TATCTGTCGCCGTCGGTTGAAACGGCCCCTGTTACCCAACCGGTTTTGATCGTACTGTCG
GCAATGCGGGCCGATCGTTTGCCACTCATGGCGGAAAATCTGCTGGCCTGGCTCCAGCGG
GAACAGGCCGATGGGCGCTACGTTGATTTAAGGCAACTGGCTTATACCTTACAGCGGGGA
CGCCAGGTCATGGAGGAGCGTCTCGCTTTTGTTGCGGGCTCAGTCAGTGAACTGCAAGAG
AAATTGACCCAATGCCTTAACGGCGATATTTCCGCTCCATCGCTGTTTAGAGGTCGGGTG
GATTACAATGCGCCATCTTATAAGGCCTTTGTCGACACACCTGAATTCAGCGCTGTTATC
GAACAATGGACCCGTCAGCAAAACCTGAGTCAGCTTGCAGGGTTATGGGTGACAGGTCTG
GATATTTCGTGGGATTTACTCTATTCCGAGTCCGGACCGGCGGGGCAATCCACAGGTCGT
CGTTTCCCAGGAAGAATAAGCCTACCCACTTATCCATTTTTCAGACAATCGTGCTGGTTT
GAAGAAAAAGCAAAGCCAACGTCGCTTACAACCGCGGATGTCGGGCCTTTTTTGTCAGAA
GACGCTGAAAAAGCCAGGATATCAGAAGCAACTGAAACCGGCGCAAATGCACAGCCGATG
GTCAGAGAAACCCAATGGATCCGAGCTAAGGAAACGTGGGTTGAAGTGAAGGCAAATGAA
GACAGCCAATGGGTTGAACGCATTAAGGCCAGCAGCGATCGGCAAATTCTGGTGCTCAGT
GAGACTGCTTCGGATTACCGTGACATTGAGCAGGTTTGCCAGCAGGTTCAACAACTCGCT
GATATGCCACAGCCGATTTGGGATGTGCGGCATATTACTTTACAGGGCAGTTCGCTACAG
GATCAGACGGGTATCAATACCCTGAAAGTCGGACTAGCGGCGGCGATTCCCGATCCGGGC
AAACCGCTGGTGGTTTTTCTGATCTTACCTTATGGAACAGAGGCGCAAACCGGGCTTGCC
TATCTTTGTGTTCAGGCCGTACAGGCGGTTGCCCGGTTGAACCCGGTACAGTTCTATTGT
TGTCACCGGGCGGACTATGAACAAGGCCTGACAGTGACAGATGTACAACATGAAGCGCTC
TCCGGGCTGTTCCGTTCTGCGATTCTTGAAACCGTAGGCCACCGCTATCGGAGCCTCATC
GTTGACCCCCGTTCTACGGGTCAGGAGGTGGCTCTGCAATTGATGCAAACCTGGCTGTGC
GATGAAATGCCGGCACATGAACCGGGAAAAAATGCTCAGGCAGTCAGGACGCCGACGATC
CGTTTCAGTGGCGGTCGCCGATACGAGTTACGTGTCAGCGAAACGGATGAACATGAGGTA
TCAGGGGGGCTCTTTCGTACCGGAGCGACCTATTTAATGGTCGGCGCCCTGGGAGAGACG
GGGGAACAGGTTTGTCAGGTTTTAGGTCAGAACTATCAGGCTCGGTTGGTTATTTTTTCT
CGCCGTCCAGAACATCAGGTCGCCCCGATTTTGGCGCGTATCAGGGCGTCCGGGGCCCGA
GTGCTTTACCGTGCCGTCGATATTCTTGACATTGAGCTTGTTAATCAGGCAATGCAGTCC
CTGAAATCCGAGGGGATCACCCTTCATGGGGTCTTACATATGGCCCGGCAGGTGAGTGAT
GGTTCTATTCTGAATAAGTCCTGGGATGCGTTCCGGCAAATGATGGCGGCGAAAGTCTCA
GGAACCCTGAACATTGATGCAGTAACCGCCGGCGAACCGCTGGAATTTTTCCTGATGTTT
TCTTCCGTCGCCGCTTTTGGCATTCAGGGTTCTCCTGATTATGCCTATTCCGCTGCTTTC
CAGAATGCTTTTGCACGATACCGGCAACGGCTGGTCTCTCTCAAACAAAGACAAGGGCTG
GTTTCCTCCGTTTGTTGGGGGCAATGGGACGTTGACGGCGCAGTTGACAGCACACGACTG
GCTGGTCGGTTAGCGTCTTTAGCGCAACAGGGCATGGGAAGTATCAATGCGGTTGCAGCG
GTGCAGCAGATGCAAACTGGGTTTACCGACAGCGTCACTGCGTTGGTTGCCGTCACTGAT
AGGCATAAAGCCAGAACGCTACTGGGGCTCAGTGATAATCAGACGGCGTCGGTGGCCGCT
CGCCCCGAGCATCACATCGTAGACGCGGTTCGCCGAAAAATTCGTCATTTCAGGTTGGGG
CAGTTATCGCCGACAGAATTTGCGGATTATCTCTCTTCCCTGTCATTGGCAGAGTTACCC
GCAGATCTGCAACAAGAGGTCGGAGCTGTGATTACGGCGGCCCAGTCTGCTCCTAAGACC
GTGAATACCCAACTGCCCGATCCCCAAAAAGCCAGACCTGAAACGCCAGGAGATACCGAC
GATATAAAACCGGCTGAATACGAAAACAAGCTTCATAGCGACCTGGCTTTCGGGATCGAA
AAAGTCATGAAACTAGGCAGCGACCTTGACTGGGACAAACCCCTGCAGGACTACGGGATG
GACTCGATTATTGCTATGCAATTGAGTACCACGCTGGAAAAGCATATGAAATTTCCAGTA
CAGCCGAACTGGCTGATCGAATACCCGACCCCCAATCTACTGATGAAAAAATTGCGTAAA
CAGGTTGGAACAGGAGAAATCCGGCTATGACTACCGTAAATCAAAAACTGGAAGATTTTT
TCTCTGGAAATCGCACCGTAGATTCTGAGGTTAAGATCAGTGGGCCTGGGGCAGATATTT
CTTTTAGCTATCTGTTTTTTTCGGATGTCCGTAAAGATGTCTCAGACCGGGATAAATATC
GTTTTGCCCGTGAGCTGGTCGAGTTTGCCGATCAGGCTGGTTTTGAATCGGTTTGTTTTC
CTGAACGCCATTTTTATGAGTTTGGCTCTATTTACGCCAATAACAGCATTGCTGCGGCTT
ACTTTGCACCACTAACCAAAAACGTGCGTCTGCGTTCAGCCGCCGTGACCAACACGCTGC
ACCATCCAGTAGAAATCGTCGAAAACTGGGCGATGGTGGATATCCTCTCTGATGGTCGGG
TTGACTTGGGGGTGGGGAGTGGCTGGAACAAAGCGGACTTTATCCTGTCACCGGACACCT
ATGAGGATCGTGCAAAAATACGTGATCAGCGTATTCCGGTGATACAGAAACTATGGCGGG
GGGAAACGGTGGATTTTCCCGGTCCAGGCGGGGAGATTTTCCCGACGGTGGTTTATCCGC
GTCCTATTCAGCAAGAAATAAATATCTGGTATTTCAGCATTTCTGAACAGGGCTTTCGGC
ATGCGGGCCTGCATGGTTATAACGTATTCGGCATGCTGCATGGGATCGATCTCCACGAAT
TCAGAAAATACGTGGACATCTACCGCGCTGCCCGCGCCGAAGCAGGGCTGGAACCTCGTA
GCGGTCGGGTCACACTGATGATGCACACCTTCGTCCACCCGGATATGGAGTGGGTACAGC
AGGTAGTTCGTGAACCGTTTAAGGCGTATATCCGCAGTAGCATTATTCCGCAGATGAAAG
CCAGAGATAAGCATTTCGATAATAGTCAGATTGATCAAATTCTCGATTATGCCTATGCCC
GTTATTTCAAAACCGGAGGAATATTTGGCCCGCCCGAGGAATGCCAGAAACAGATTGATT
TGGCCGTCGCATCTGGGGTCAATGAAATTGCATTCCTTCAGGATTTTGGCATGGACTACA
CCGCAGTCAGCAATGCTTTTGGTTATTTACAGCAATTAGTTGAATTCAATCTCAAGCGGG
AGAAGGTTGCTTATGAGTGATCAATCAGCACCGCTGTCTTTCATTGAGCAGTGGATTCAA
AACCATAAAACCACGTCATCAGATTCGGCATTGAATGTATCGGCGACGCACGGAAATACC
GAACCGCTGGCGATTACGGGTCTGGCCGGATATTTCCCGCAGTGTATGAGTGTTGCTGAA
TTATGGCGGCATCTGGATGCTGACGATGCCTTAATCACCGAGCTATCGCAGCAACGCAAA
GCGTGGTATCGGCAAGGGGAGACTGGCGGAGAAGAACTGTGGTCTGTGCTTTCGGGTGGA
TTTATTCCTGATATCGCCTCTTTTGACTCGGCGAAGTTCGGTATTTTACCGATAGAGGCT
GAAGAGATGGATCCCAGACAGCGCCTGTTGCTGATGTCAACCTACCACATGCTGGAAGAT
GCCGGTATCTCCCCCGAGTCGCTGCGAAAAACGCATACCGGTGTCTTTATCGGCTGTGAG
TCCAATGAGTATGCGGCCCTGATGGCACGCCACGGTTATCGGCCTGAGTTCGGTCTGGCG
CAGGCCGACAGCATGATTGCAAACCGGATTTCTTACCAGTTTGATTTAGCGGGGCCGAGT
GAATTAATCAATGCGACGTGCGCCGGGTTTGCCGTGGCGCTGCACAGAGCGACGCTGGCG
CTCAGAGCCGGTGTGATTGACCGTGCCATTGTCGGTGCCGCTAATGTGATTCTTGTGCCG
GATGTGACCAACCGACTGAACGATTCTAATCAATTGACCCACGGGAAAACGGTACGTTCT
TTCGGTAAACATGGCGATGGATTCATTCGTTCAGAAGGGGTAGGCACTATTCTTCTGGAG
CGCCTGGTTGATGCTGAGGACGCTGGACGCCGGGTCTATGCCGTTATCAAACACACCCGG
GTTAACTTCAATGGTCAGGGTGGTGTCTCAATGGCTTCTCCGAATACGGATGCGCATTGT
GAACTGATCAAAGATTGTTATCGTGAAGCGGGGATCGATCCGCGTCGGGTTTCTTATATT
GAGGCTCAGGGAATGGGGCTGCCTGTTGCGGATATTGCCGAATGGACAGCGATGAACCGG
GCGCTGAGCCAGCTATGTGAGGAACAGGGGGTGGCATTCGAACCGGGTTACTGCCGGGTG
AGTAGCCTAAAACCACTGTTAGGGCACATGCACTCAGCGTCTTCTCTGGGGGCTTTATTA
AAAGTCATCCGAAGTCTTCAGACCGGTAAAATTCATAAAATTCTGGATTTTGAACAAGCG
AACGACTATTGCGATACGCAAGATACGCCTTGTTGTTTTGCGACAGAAACGCAGGCGTGG
CCGGTCGGTGAGCATCCCAGGCTTGCGGCTATTCACAGTTATGGTTCAGGCGGCAATAAC
GCCCATATATTGATCGAAGAATATCAGGGCGTTAACGTTGCGGGAGCCGATTTTCCATCG
GCGTCGGCCCGCTATTGTTTTGCCCGTGAATATTGCTGGTTCCAACCTTCACACCCCCAA
CAGCTGCCTGTTTATGATAGGCCGTTCGTCCATGACAAAATAGAGGAAAAACATTCGGTT
GCGGCTGTTGAACCGGATGTACTGGCGACGATAGCCCGTCTGCTGGGGCTGAATGGCCCA
GATGAAGAAATATATCATCAGGCATTTACCGAGCTTGGTCTGGACTCTGTCTCTGTTGCG
GCTTTCGTCAATCGGCTGGAAGCGGCCTATCCGGTTAAATTAAGGCGTTCGGATTTATTC
AGTTACACGACGCCGATGGCCTTAGCCTGCATGATCACAGAACGAATGCAGACCAACGGT
TCGGGAAAAGAGCGCCGTCACGGCCATGCTTCGCCGCAACCGGCGCGAAGCGGTAATGAT
GATAATCGCACTGACGATATTGCCATTATTGGTATCGATATTAATGTTGCCGGTGCCGAT
AACGCGGCGGAATTCTGGCAACTGTTGCGGGAAGGTCGGTGTAGTATCGGTCCGGTTCCT
GACAGTCGGCGGCTCCGGGATGATCTGCAGATGAAAACCATCCGGGGTGGTTTTATGACG
CATATCGACCACTTTGATCCCCTGTTTTTTAAAATTTCTCCCCGGGAAGCACGCAACATG
GATCCCCACCATCGCGTGCTACTGCAATCTGCATGGCGGGCGATTGAAGATGCGGGCTAT
GACCCGCATGGGTGGTACGGGCAAAAGCACGGCATTTTTGTCGGCATGGAAGAATCTGAT
TATCCACTGACCGAAAATTCTGCGATTACCTCCGTACATACGGGAACCGCACCGGCTCGC
ATTGGTTATTTCCTTGATACCAAAGGACCTTTGCTTGCTATCGGAACCGCCTGTTCCTCA
TCTCTGGTTGCCGTACATTACGCATGTCAGAGTATTTTAAACGGTGAAAGCGAATTAGCA
CTTGCTGGCGGTTGTAATCTGATCTGCCAGCCTGAGCGGATGTTACATGCCTTATCCCGG
ATGGGCGATATGCTCTCTCCAGACGGCACCTGCTACGCCTTTGATTATCGGGCTAACGGT
ATGGTTGTCGGTGAAGGGTGTGCGACGGTTGTACTAAAGCGCCACACCGACGCACTGCGA
GATGGCGATGATATTTATGCCATCATCAAAGGCAGCGGAATTAACTATGATGGTAAAACC
AATGGCCTGACCGCTCCCAATGGCGCCCGGCAGAGTGAACTTTACACGCAGATTTACCGG
CAAAGCGGTGTTTCTCCCGAACAGATAGGCTATATCGTCAGCCACGGTACAGGCACCATG
TTAGGGGATCCCGTTGAATGCAATGCATTAATTGATGCGTTTCATAGCACGGGTGCAGAT
AAAAAGCAGTACTGTGCCTTGACCTCGCCGAAGACCAATATTGGCCATACTCAAGCCGCC
TCCGGCATTGTGAATTTAATTACGGCGGCGCTGGCGCTGAAAAATCGAGAAATCCCGCCG
TCGCTCAATTATGTCCAGCCAAATGAAGATATTAATTTTGCCGATAGCCCTTTTTATGTG
AATACCGCGCTCAAAAACTGGGAGCAGGAGCAGCGTTTTGCGGCAGTCAGCTCTTTCGGA
CATTCGGGAACCAATGCTCATCTGGTGTTACAGAACGCGGGGGCTGAAGAGCGATGCCCA
GGGGCGCCAGGTGAGGATGATTCGTACCTGATAGTGTTATCTGCAAAAAGTGAACCGCAG
TTAAAGCAGATAGCCGCAAACCTGATCGCCGGTAATGAGCCGCAAAGCATGCGGGATCTT
GCTTATACCCTACAATTCGGACGAACGGCGATGCCTCACCGTCTGGCGTTGATTGCCGAT
GGCTGGCATACCTTGCAGGAGAAAGTGGGCCGGTATCTTGCTGCTGAAGAAGGGGCGAGA
TCAGGTCTCAGTCTGTATTATGCCGATGTGTCGGGAACTGCCCGTTCCCGTGCCGCCGAA
GCGTTACTTTCCGGTGATGGAATATCACATTCTGTACCCGACGCCCGGCATGACGGAATC
TCTCCTCTTGTTTCCAGACAGTTGGCATCTTGGCTGCGGGGCGAACCGGCAGATTGGGGT
GTTTTGTATCAAGGACCGACACCGCGCAGGATGCACCTGCCGACTTATCCGTTTGAACAG
GAAAGCTATTGGATTGCTACGGTGGATAGCCCTGTAACGAACAGCCCCGCAACGACCAGC
TCTGTTGCAACGCTATCCGCACCGACTCCGCAGAGCCAGAAGGCTGAGCCCGACTTACTT
AATGTTTTGATTGAATCGGATGTTTTGATTGAATCGGACGTTCTGATTGAACCTGATGAA
GCAATGACGTCAGAGCAGGATGATGCTGTTCTGGTCTATCGTGAGCGGTGGCAAGAGCAA
TCGCTGCCTGACGTGCTGAGTTGCGCTGAGCGCCGGATACAGCGCTTGCTTTGCGTCATC
CCGGCTGCAGGTCAAACCACGATGCGTCTCGGTATGAATCAAATGGCCGCGAATGTATCG
ACTGAATTTTTCGCGCCTGACGATCTGTCGGTAGCAGAGGCAAGTACCTATCACCGCTAT
TTTTCTCAGTTGAAGACGGTCTCTCAAAAGGAGAACGGGCAGGGAACGGTAGAGGCTTTA
CTGTGTTTTGTTGAACCTGAATCGGGGATGAATCAATTGGTTCCCCTGTTTCAGGGGCTG
TTGTCCAGCGGACTGGATGTTGGCCGTATTTTGGTAGTAAGTGCGTTTACCAGCAGTCTG
GAGCGTTGTTATGCCGATGCGTTGGTGGCTTTCGGCGCATCCTTACGTTTTGTTCTACCG
GAAACACGAGTCACGTTTGCCGGGTTTGACATTACAGAAGCTACCGATACTGATCAATGG
CTGTCGATCGCCGGATATATTTCCGAAATCTGGGCTGAATTGCAGACCGAACTTGCTCAA
AGCGTGCTGTATATCCAGGGCAAGCGTCATGTGTTGACCCTCGAACCGACCCGGATGGAA
AACGGTAATAGCGGTTTAAAAACTGATGATGGTTTAAAAACTGGTGATGGTTTAAAACCC
GATGATGTTTTAAAAACCGATAGTTATTTAAAAATTGGCGGATGTTATCTGATTACCGGA
GGGCTCGGGGGATTAGGGACGGTATTTGCACGCTATCTGTGTGAGAACTTTATGGCGAAA
GTTCTTCTGGTTGGCCGCTCTCCCCTTGATCTGGAAAAACAGGCGAATTTACGGGCAATT
GAACAGCGCGGCGGTCAGGTTACTTATCTGCAGGCGGATGTGAGTGAATTGTCTCAGATG
CAATCCCTGTTCGCTGATTGTCAGCGTCAGGGGATTAAGATCAACGGCATATTACATACC
GCTGGCGTTCAAACGACACAGATACTGGCAGAAAAAGATCTTACCGGCGTTCGTCAGGTA
CTGGCGCCGAAAATTCAGGGGACTCTGGTTCTTGATAAGGCCTGGCAAACCGTATTCGGT
GCTGAAGAAGCGTTAGACTTTATCGTTTATTTCTCTTCCAGTGCCGCGGTTTTGGGTGAT
TTCGGCGCCGGCGATTATGCCGTGGCGAATCGTTTTCAAATGGCCTATGCCAACAACCGC
AATAGACAGGAATCTCCCGAAGGAAAGACTCAATCTCTGATAGGAAAGACTATCGCAATC
AGTTGGCCTGTCTGGCAGGACGGGGGAATGACGCAAAGCTCGGCTGAGCGAGTGCAGGCA
ACGTCCCTTTATTTGAAAACCAGCGGACAACGTGCATTGCGAAGTGAAGAAGGATTGAGG
GTGTTCGAACAGTTGCTGGCCGGTGAAGCCGGCTCGTCGCTGGTGATGGTCGGACAGCCC
GATAAGATTCAACGCTTGTTGGGGAATGGGTTACAGAATGAATCCGGCAACCGTCAGGAG
CGGCCGCAACGCCAGCCGGCGACGACCACTGCCCGTCGCCCGGAAATGAAGGGGCTGACG
GTTGAGCAGTGTGTACTGTGGGAATTGCAGCAGGCGATAAGCGATATTTTAAGTATTGAA
CGGCACCGTTTGCATCATGACGTAAATCTGGCCGATTTCGGTTTTGACTCGATAAGCCTT
GCTGAGTTTGCCTCCTGCCTCAGCCGGAACTGGAACGTTGCGGTTTCACCAGCCCTGTTT
TTCGGCAATGCAACCCTTTCGCAACTCTGTCAGTACTTTATGCTGACACACGGCGCGTTG
ATGCAGATGTATTACGGCGGATCGGCCGGGGATAGCGAGGCGTCTGGTCACCGTGTCGAA
TCGGTACATTCAAACGCCCACCCTGACATCCGGCCTGTGAATAGGCCGACTATCGGGGAA
GACGGCCTCCACGATGCTAAGAACTCTCCTTTCGAAGCAGAAGAGCCGATCGCGATTATC
GGTATGAGCGGCCGTTTTCCCGATGCCCGTGATGTTGATGAAATGTGGCAGTATCTGGCA
GAGGGAAAATCGTCTGTAAGCCGCGTGAGTGCAGAATACCTGCGTAGTCGGGACGAGTCT
TACCGTGATGGTAGTGCTACGTTAGATGATCGTGGTTCTTCGGCAGAACAGGGCTTGTGG
TGTGGTGTCATACCCGGTGCGGCTGAATTTGACCCGCTGTTTTTTGAAATCTCGCCCCGA
GAAGCTCAAAACATGGATCCCGGCCAGCGCCAGCTCTTACAGGAAGCATGGAAAGCGCTG
GAACATGCCGGTTACGGCGCGCAACAGTTGCGGCAGCATAACATCGGCACTTTTGTCGGT
GTGGAAGAGGGAACATACGGACGTTTCTCTGGTGCTGAACACGTTGAAATTACTGCCAAT
CACAATGGCATTCTGGCTTCACGGCTGGCCTATTTTCTCGATCTGCACGGACCGGTGCTG
GCGATCAATACGGCCTGCTCATCCGGTTTAGTCGCTGCGCATCTGGCATGCGCCAGTCTG
CGTAACCGAGAATGCGACACCGCGCTGGCAGCCGGCGTGAGTTTGCAACTCTCGACGGAA
GGCTTCGATATCATGAAGCGTTCAGGCATGACTTCTGAGGATGGGATCTGCTACACCTTT
GATCGGCGTGCTAACGGCATGGTGCCTGGCGAAGCGGTGGTGGTGCTGGTGCTAAAACGC
TTGTCGCAGGCCGAAGCCGATGGTGATCCGATCCACGGTTTGATTCGGGCCAGCGGTATC
AATTATGACGGCAAAACTAACGGGATCACTGCGCCGAACGGTGTGGCGCAGACCGACTTG
CTCAAAACCGTGTATAAACGCGCTCACATCGATCCTGCGCAGATTGACTATATCGTGACG
CACGGAACGGGTACCCGGCTTGGCGACCCGGTCGAGATTAATGCGTTGAATGATGCGTTT
AAAGCGTACACCGATAAACAGGCTTTTTGCGCCCTGACGTCGACAAAAACGAATTTCGGC
CATACGTTTGCCGCTTCGGGGCTCCTTAGCGCCGTGAGTCTGCTTCAGTCGATGAATCAG
CAAGTCATTCCCGCAAGTCTGCACTGTCAGCAGGAAAATGACTACATTACCTGGGCAGAG
AGTCCTTTTTATGTGAATAAAACGGCCAGGGCCTGGCCGGTACAGCAGGGTAAGCAGAGA
ATGGGGGCCGTGAGTGCTTTCGGCATGAGCGGAACCAACGCTCATCTTATCATGCAGGAA
TACCCTCAGCCGGTTTCGTCCCCAGAGCCAAAGCGCAGCCATTATCTTCTCTGTTTGTCG
GCCAAGACCGAGGAGGCGTTATACCGTAAGGTCGACGATCTGATTTTGCATTTGCAAAAA
CCGCAAACCAGCGGTCAGGGACTGGCAGCGATCGGTTATACATTGCTGCGGGGGCGGAGT
CATTTTCAATACCGTCTGGCCGTGGTGGTTGAAGATCGGGAAAGCGTCATCATCAGTTTG
CAGCAGGCAGAGCATGCGCAACGTCCCAATCTGTTTCGCGGTAAAGTACCGTTGGGCTTC
GCCGGACAAAAGATCATTCGCCAGCAGGTCGACGTTTTATCAGGCCAGCCACAACTATTA
CGCCAGCCACAACATAGTGAGGGGCAGGAATATCAGGAAATCCTGTCCGCACTGGCAGAC
TATTATTGTCAAGGATACGAACTGGACGGCGCGGCGCTGTTTCCGGACGTATCCAGATGT
GTCGTCTTACCGACTTACCCCTTTGCCAGAGAGCATCACTGGCTAGAGACCCGCGCGTTA
TCTTCATCGCCAGGCCCTATTGTCGCGGCCAGACCGGGGCTATTACATCCGCTGTTGAAG
GAAAATGCTTCAACGCTGGCTGAACTTCGCTTTCGCTCTGAGTTCAGCGGCGAGGAGTTT
TTCCTCGCGGATCACCAGATTCATGGTCAGAAGGTGCTGCCGGGCGTCAGCTATCTGGAA
ATGGCTCGGGCGGCTTATACCTATGCTGCCTCTCCCCTCTTTTCCAAATCGCAACTGCTG
CATTTCAGTTTGAAGCAGGTACTCTGGCTTCAGCCGGTGATCGCAACGCAACAGACAACC
ACAATCTATCTGGGTCTCTACGAACAGGAAAGCGGTCTCATTGACTACCAGATTTATTCG
GAAAGCGACATTCAGCAGCGCACGATTCATGGTCAGGGAATCATTGATCCCCGTCCGAAT
GACGCCATCACGGGAAATAACGCCTTAGAAAGGAACACGCTGGATCTGCACCAACTGAAG
AAACAGATGACTGGCCCTGAATATGAGGCGGCGCACTGTTATCAGAAGTTTCGCGATATG
GGGCTGAGTTATGGCGAGACATTTCAGGGCATTGAACAGCTACTGACCGGAGAGCGTCAG
GTACTGGCTCGGATTGCTGTGCCGGATACGGTGACATCCTCCGCGTTCGGCCTGCATCCG
AGCCTGATGGATGCGGCCTTGCAAACCAGTCTGGGGCTGAATCACTCAGACCTACCGTCT
GGCGCCGCCTATGTTCCTTTTGCTCTGGAGCAATTGGATGTATTCGCAGAGGTTGATGCT
CGTCTTTGGGTCTGGCTACGGCTGGTATCAACAGAAAACTCGGCAAACGAGCAAGTACGG
AAAATGGATATCGACCTCTGCGATGATCATGGTCGTATCTGTGTGAGTATGCGTGGCTTC
TCGACGCGGGTTTTGCCGGTATCTCACACCTCTGAGCAATCTGTTTCCCCGGGAACGGTG
ACGTCTGTAGATACGACGGTCAGCGCAGAGATGACCGTTAGCATAAAGGGCAAAGCGTTA
AGCGGCACAGAGTATTTTTTGCAGGATCACGGTGGGTTGCTTCCCGGAATGCTGTCTCTG
GAATGGATGAGAGAACTGGCTGTATCACACGTTTCAACAGGGGATTCCGAAGTCGTCGTG
GGTCTCAAGGAGGTTATCTGGCACCAGCCCGTGATGGTGGGAGAACAGGGTACGGATATC
GATCTGGCCCTGAATCGAGACGCACAAGGCTATCACTGTGTTATCAGTAGACAGGGACAG
GTTCATGCGCAGGGGCGCGTGATGACTGGGCTTGTCGGTGGAACAGAACGTCAGCCTTTG
CCGCTTACAGAAATCGAGCATCGCTGCCGGCAGCGTCGCTCCCATCATGCCTGTGCTGAA
TTTTTCGGCACCGCCATCGGGCCCAGATTGCTTGGGATTACCCGGTATCAGCAGGGGAAT
AATGAAGCGCTGGTGACGCTGGAAGTTCACCAGGATATTGTCGGTGTGGGTGAGGAGCCG
GTGTTGCATCCGGCACTGATGAATGGGGCCGTTTTGGCCGGCATTATGCTGGCCGTCGGC
GGTGAGCGGCAAGGTACTCATCCGCTGATGCCGTTTAGCATGGATACGCTGAGGATCTAC
CAGCCGTTACCAGCAAGCGTCTTGGCTTATATTCGCCAAACGCAGTCTGATGCGGGTTCA
GAACATCGGGTCGTGCGTTGTGATATCTGGTTTACCGATCATCACGGGCATATTTTGGTT
GAGATAAAAGGACTGAGCATGATAAGTGCTCAGGTTTCGCAAGCCGAGTCGCTGGTTTTT
GCCCGGCCTCAGTGGGTCATCCAGCATAGTGGGTCTGCTCAGGTGCATGACGGTGATCCC
GATGCACTGCCGCCTTGTTTTATTCTGGCCGATGAGAACGCGGCGCTGCAAACCGCGTTG
CAAAATAGCTGGCCCGATTGCCAGGTGGTGAACCTGCCTGTGGGTCACGACCACGAACCG
CAACAATTTACGTATTGCCTGCAACAGTTATTTGCCCAAATAAAAGAAAGGACGCTTGCT
TGCCGGGAGCAATCTCAGCGGCAAGCCGTATTTATACTGGCATCAGAACCGGTTAATGAA
TCGTGGTTATCAGCCAGTTCGGGACTGTTCAAAACAGCCCGGCAAGAACAATCCGGCTTC
AATGGCAAAGTGATCCGATACCACGCTTCACCGGAAGCCATCCCACCGCTGCTAACACAG
TTACAGTCTGAAATGCATGGCGCAAATGACGCCACAGAGATTCGTTACGATGAAACCGGA
AACCGGAGGGTGAAGGCGTGGCGCCGGAGCACTCTGGCAGACATGACTGATGAACTGCCG
GTTTCTTCTGGCAGTGTCATCTGGATAACCGGCGGTTTGGGGGGGATTGGTTATCAGATT
GCCCGTGAACTGGGGACTCAATATCAGGCTCGGTTGGTACTCAGCGGTCGCTCTGCCCTG
AATGAACGCAGTGAGCAACGCCTTTTGGATTTGCGGCATCAGGGGATTCAGGTGACTTAC
CTGCAGGGGGATGTGGCCGATCCGGCGCAAACCCGCAATCTGGTACAGCAGATTCTGCAA
GATGAAGGTCAACTGAATGGCATCATCCATAGTGCAGGCGTCATCCGTGATGCTTTCATT
GCCAATAAAACTGAAGCGGAACTGCTCGACGTTCTGGCGCCGAAAGTGGCAGGAACCTTG
GCTCTGGACAACGCGACCCAGGATTGCAACCTGGATTTTATGGTGTTGTTTTCTTCATTG
AGCAGTGCGTTTGGTAATGCCGGCCAGGCCGATTATGCCTGCGCCAATGGATTTATGGAT
GGATTTGCCCTCTGGCGTAACCAGCAGGTCGCCAATGGTCTGCGCCGGGGAAAAACCCTG
GCGTTAAACTGGCCGCTATGGCGTGATGGCGGTATGGGTATTTCCGCACCCGATGCTGAA
CTGCTCAGACAGCAGACCGGTTTGATTCCGATGCCCACTGATGCGGGAATTCGGGCATTG
ATTCTGGGGCTGCAAAGTCAGGAATCTCAGCTTGCCGTCATCTATGGTGAGGCAGAAAAA
ATTCAGGCCAGACTCTCTGAGGGGCCAACGTCCACCCATCCGGCGCCCGTGCATCAATCG
GATATAAAAGATGCGGCAGGTTTGACAACAGAGGTCAACGGCACGGTTCGGGTCGGGCAG
GTTTGTGCATTGCTTGTCAGTATGGTCGCGCAACTGCAAAAGCTTGATGAAAAAAAGATA
GAGCTGGATATGGAGCTGTCTAAATATGGCTTCAATTCTATCGATTTCACCGAGTTCGCC
AGTCGTCTCAATAAAACCTATGGATTAGCACTGATGCCGACGGTTTTCTTTGAGCATTCG
ACCCTGAGGGCGATGGGGAACTATCTGGCTAACACTTACCCCGAGGCTTTTGCTGATAAC
GCTGCTGCGACATCTGTCAGCGCTGGGGCTATCTCAGCAAAGGGAGCGGCTAGCGGGCAA
CCTCAGATTATGGTCACCAGAACCGCGAATACTGAGGAAGGAAGAAAAGCATTTGCCTGG
CGGGCTGCACCGCAAATCCAGTCACAGCCAACACCAGAGGTTACGCCATCAGAAGCCGCC
GTTGCTGACGTGGCCGCTTCAGGCATTTCAAAAGCGACTGCGCCGGAGGTGGGCACGCCA
TTAACACCAAAAATATCACAAGCACCAGAAGCGATAGCGATTATCGGTATGAGTGGCCGA
TTTCCTCAGTCCCGCAATCTGGATGAGTTCTGGCAACAGCTGGAAGCGAATTCTGATTTG
ATCGGCCAGGTTCCGGCAGATCGCTGGAACTGGCAGGAATATTATGGCGATCCACATGAA
ACCCCCGGAAAAACCAAAGTGAATTATGGGGGATTCATGCAGGATGTCGACTGTTTCGAC
CCGCTGTTTTTCGGGATCTCTCCCCGTGAAGCCCAATCGCTGGATCCGCAATTCAGGGTT
TTTCTGGAAACTGTCTGGGCCACGATTGAGGATGCCGGCTATTGCGCCAGTGATTTATCG
GGCAGCAATACCGGGGTTTTTGTCGGGGTGTCAACCTCTGAGTATAAAGACGCCTGGCTG
AAGTATTCCCACGATAAATTCGGTATCGGCGATCCACCCTGGCTTTCTCATTTTGCGCTG
GCAAACCGTGTTTCTTATATATTGAATCTGCACGGCCCCAGCGAGCCTATCGATACCGCA
TGCTCCAGTTCACTGGTCGCCATCCACCGGGCGATAGAGGCGATTCGCTCCGGTAGTTGT
GACGTGGCGATTGTCGGTGGTGTCAACGTTATCGTCAATCCGGGGATCACCATTACCGCC
GGGGAGGCCGGTATTCTTAGTGAAGACGGTCGTTGTAAAACGTTTGATATCAGTGCCGAT
GGCTATGGTCGTGGTGAAGGTGTCGGCGTCATTATGCTCAAACCCCTCACTCAGGCGAAA
GCCGATGGCGATCGCATTCACGGTCTGATCCGTGGTAGTGCCGAGAATCATGGCGGCAAA
GCCACCTCTCCGACGGCGCCGAATCCGGTTGCGCAGCAAGAACTGCTGGTTCAGGCCTAT
CGCCGTAGCGGCATTGATCCAGAGATGGTGGGCTATATCGAAACCCACGGTACGGGAACT
AAACTGGGAGACCCGATTGAAATCAATGGGTTGAAGAAGGCGTTTGAAACCCTGTACCGG
GAACAGAATAAAGCGATGACCCGAAAGGCGTATTGTGGATTAGGGTCGGTGAAAACTAAT
ATCGGGCATCTGGAAGCGGCCGCCGGCATTTCCGGTGTCCTGAAAATTTTGCTGATGTTC
CGCCACCGGAAAATTCCGGGCAATGTGCATCTTAAGACGGCAAACCCTTATCTGGATTTA
GCCGATAGCCCGTTCTATCTGGTCCAGGAGACACAAGCGTGGCCTGCAATAGAAGATGCT
GCCGGTCAGCCAATGCCGAGAAGGGCCGGTGTCAGTAGCTTCGGTATCGGTGGGGCTAAT
GCGCATATTGTTCTTGAGGAGTATGCGCCGACAGCCGAAGTCGTGGAGGCTTCGTCTTCT
TCTGCCGTGCCGGTGGCAATTGTGTTGTCGGCCAAAAAGACCGGGCGTTTAGACGCGGTG
GTGCAAGGCCTGGCGGCCTTTCTGGATTCTGCCGAGTGTGCTGCCCAGCAGCCCAGCCTG
ACTGAAATCGCCTATACCCTGCAAGTGGGGCGTGAAGCGATGGATGAACGTCTGGCCTTT
GTAACCCGTTCCGTGCAGACATTGAAACAAACATTGGCCGCTTATCTCTCTGATGCAGAA
ATACCAGAAGGGGTTTATCGCGGGAATGTTAAAGCCGGTAAAGAATCGCTGTCGATGCTG
GCGGATGAAGATACGTGGCAAACGATGGTCGGAACATGGCTGCAAACAGGCAACTACAAC
AAACTGCTCGATGTTTGGGTGAAGGGCGGTCAGGTTGACTGGAAGCCACTGTACCCGACG
GCAGTAAAGCCCCGCCGAATCGGTTTGCCGACCTATCCGTTTGCACGGGATCGTTTCTGG
CTGAAGGTGAAGACGTCAGAAAGTGGGAGCGATGGACAAGGAAAGACGGAATCCCCTGTA
AAAATAAGTCCATATCGTTTGCATCCTCTGGTGCATCGCAATACTTCTGATATTACCGCG
CTCTGTTTTACCTCCTGGTTTGATGGTCGCGAATTTTTCCTGGCTGACCATCTGGTGATG
GGACAAAAACTGTTACCTGGCGTGGCCTATCTGGAAATGGCTCGGGCCGCGGTTGAGCAG
GTTGTTGGCGCTGGATTTCATTTGCAATTGACGCAGATTGTGTGGGTTCGCCCATTCATT
GCCGAACACCGGGACGCCTCTGCAACCGCAGCCGGAACCTACCCGCTAACCGTGAAACTG
TTGCCGCAGTCGGCTAAGGTGATTCGGTTTGAAATCTGTTCTCTGATGCCGGATGGTCAA
ACGCAGACTCATTGTCAGGGTAAAGTGCTCGTCATCGACCGGCATCCAGATGACAGGGAA
AGACTCGATCTGTCTGTTGCTCTGGCTGAACATCAGGAAGGAACCATTGAGAAGCCTGAG
TGTTACCAGGCTTTTCGTAAGCTTGGGATCGTCTACGGCCCTGGGCATCAGGGCGTTGAG
AATCTGTATCTGGCGAAGGGGCGTGTTCTGGCGCGGTTAACTTTGCCTGAAACACTCAGT
GAAACGCTCGGTGATTATGTATTACATCCCAGCATGATGGATTCGGCATTGCAGGCGACG
CTGGGGTTGTCCCGAGAGCATCGGCTGGGTTTACCTTTTGATATGGAGTCGATGGATATT
CTTCATCGATGCACTTCTACGATGTGGGCTTGTGTGACCTATGACCACGGAACCGAGCCC
AATCCTCAGGCAAAGGTACAGAAACTTACCGTCAAGTTATATGACGACGCGGGGCAGCTT
TGCGTTGCTCTGCATGGCTTTAGCGCCCGCACGCCCGAGCAGGTCACGACTCAGAGAAAC
GGTACTTTACTGCTTGTGCCGCAGTGGCTGCGCAAAAATGCGCGGGTCAATACCGCTGTT
CCGCATGCATACGCGAGTCGCCAAATCTTATTTTGCGGAGATCGTTCTGTCGCAAAAGAT
ATTGGCCTGACGGATGACGTCGTTTTGCCGGTGCAGGACACGGACGATATCGCGCTGAAC
TTTCATCAGAGTGCGTTGGCACTGTTTGCACAGGTGCAAACGATTTTAGCCAGAAAGCCC
AAACAGGCGATGTTACTGCAACTGGTGGTTGCCGGAGATTTCCCGACCCGGCTATCAACC
GCTCTCAATGGATTGTTAAAAACCGCACGTTTAGAGAACCCCAACTTTATCGGTCAACTG
ATTGAGCTGGATGTGGCGGTCAGTGCCGATGATGTGGGTGAGAAGCTGCGGGAAAGTAGC
CTGATGCCGGAAGATATTCACATTCGCTATGACCGGGAAGGGCGTCAGGTTCTGTCCTGG
CAGGAAGTGTGCGCTATGAATGGCGGGGCGGCTGTTCCCAACGGATCAGCGCTGTCCGGG
CTCACTCGCATGCCGTGGAAGGAGCAGGGCGTTTATCTCATTACTGGCGGAGCCGGTGGG
CTGGGGCTTATTTTCGCCACGGAAATCGCCCGTCAGACCCGAAATACAAGGTTGATTTTA
ACCGGGCGCTCCGCTATGACCCCCCGAATTCAGACGTCGATCAGCCAGTTGGAGGCGCTG
GGAGCACAGGTCGATTACCGAATGCTTGATGTTTGTGATCGGCCGGGTGTTGAGGCGCTG
ATCGCTACCGTGACCGCTCAGTACGGAACGATCAACGGTGTTCTGCATTGTGCCGGCGTA
CTGCGTGACAGCTACATTCTGAAAAAGTCTGCAGCGGACTTTCAGGCGGTGCTGGCCCCC
AAAGTTCAGGGGGTAGTGAATCTGGATCTGGCTTTAGCACAGCATCCGCTGGATTTCTTT
ATTCTGTTTTCTTCAACGGCGGCTGGCTTAGGTAATCCGGGACAGGCTGATTATGTTACC
GCTAATAGTTTCATGGATGCCTATGCTCACTATCGTCAGCAACGGGTGGTTGCTCAGTCG
CGAATGGGAAGAACCCTTGCGATCAATTGGCCGCTCTGGAAAGAGGGCGGGATGAAAGTG
GATGACGCATTCGAGACCATGATGTACCAAAGCACCGGCATGATAGCGATGCCGACGGAT
GCCGGTCTTCAGGCTTTCTATCGGGCGATTGCGCGGGAAGAAAACCAAGTGCTGGTGATT
GCCGGCGACCTTGAAAAATTGCGCCAGACGCTCAGCGCGCTTCCATCAATAACGGCGATT
CCATCAATAACGACACGTCCATCAATAACGGCATTTCAGCCAGTAAAAGTAGATGAAAAG
CGCAGCGAAGATCCGGTATTGGCAGGTCAGGCACCAGGGGCTGGTCATATGTCAACAACA
CGGATTGATTTACAGGGTCTGGAAGGCGCGGTTCAGCAACTTTTGATCCGTGATGTATCC
GCGTTACTTGATGTGGACAGGGCTGAGATCGATTTGGAGCTTGAATTGACCGAGCTGGGC
TTTGACTCAATTCTGACCACTGGGTTTGCCAACAAGTTGAATCGCCAGTACGAGCTTGAC
CTGTTGCCGACCGTCTTTTTTGAGTATCCGACCATTTCGGCATTAAGCCGCTATCTGACG
GAAACCTATCAGACGGTATTTGCTGCAAAATTTACGGATTTTTCGCATAAAGAGGACGTC
TATGAAACGTCCGCCCATCATGAGACAGCCAATCCGTCTCTGGCGGAGCATTCAGATCAG
GCTGCGGCTGACTTCTGGCAACCTGTGCCAGCCGAGGAACAGACCGGAGCCCGTCATACC
GAACTGGATATTCAGGCGTTGCATGAGGCGATTCAGTCGCTTCTGTTGCAGGAAGTCTCG
ACGCTGTTACAAGTGAACGTTGCAGACATCGATATCGATATTGAGCTGAATGAGCTGGGT
TTTGACTCAATTCTGACGACCGGTTTTTCTAATAAGCTGAACCGGCAATATACGTTGGAT
CTGCTCCCGACCGTGTTTTTTGAATATCCGACCGTCGCCGGGTTGACCAACTATCTGGCC
GATAACTATCAGGATCGCTTCAGTCATCTCTTTGCAGAAAAAGTGATGGCGCCATCGCCA
ACGCGCGGTTGTAAACCGACAGATGAAATATCACCGGCGAATGACGTCCTGGCTGTGAAG
GGAAATGAGCGCAACAGCGTGCCGGCGGCGAATTCGGCGGATAACTCACACCTGGCAGGG
CGGCAATCATCGCAAGCGTCAGGCAGCAAGCGTGATGAACAGGAAGCGATTGCGATTGTG
GGAATGAGCGGTAGCTTCCCGATGGCTCCGGATCTGGAGACCTACTGGGAAAATCTGCTT
CAGGGGAAAGACTGTATCAGTGAAGTTCCGCCAATCCGCTGGAATTGGCGGGATTACCTG
CAAGATGTGCATGGCGCTGAAAACAAGGACAGCATTCGCTGGGGAGGGTTTATCCAGGAT
ATGGCGGAGTTCGATCCGCTGTTTTTCGGCATATCCCCCCGTGAAGCTGAATTAATGGAT
CCGCAACAACGTTTGTTGATGACCCATGCCTGGAAAGTCATTGAAGATGCGGGTTATTCG
GCCAGTTCTCTGTCCGGCAGCGCTCTGGGCATCTATATCGGAACGGGGAACACCGGTTAT
TCCGGCCTGATTGTTGATGCGAAGCTGCCGGCAGAAGGCTTCACCGCAACGGGAATTGTT
CCTTCAGTCGGGCCGAACCGGATGAGTTATTTTCTCAATGTCCACGGTCCGAGCGAGCCG
ATTGAAACGGCGTGTTCATCCTCTTTGATTGCTATCCATCGTGGGGTATCGGCCTTGCGC
CATGAAGGCTGCGATATGGTGATTGTCGGTGGGATCAATACGCTTGTTACGCCGGATACG
TTTGTCAGCTTCTGCAAAGCTGGCATGCTTGCCTCCGACGGTCGTTGCAAAACCTTCTCC
AACCAGGCTGACGGTTATGTTCGGGGAGAAGGCGTTGGGATGTTGCTGCTGAAACGCTTA
CAGGCGGCAGAAGCTGACGGTGATCACATTTATGGAGTGATCCGCGGCAGTGCGCAGAAT
CACGGCGGTCGGGCCAGCTCTCTGACGGCGCCGAATCCCAAGGCTCAGGTTGCATTGCTG
GAAAGTGCTTACCGGAATGCCGGCATTGATCCCAGGAGTATCAGTTACATCGAGGCTCAC
GGTACGGGTACGAAACTCGGCGATCCGATTGAAATCAATAGCCTGAAAGCAGCATTTAAC
ACCATGAAAGCCGATTATTCTGGTGAGGAATATACCAACACAGAGTGCGGCATCGGATCG
GTGAAAACCAATATCGGGCATCTGGAGATGGCGGCAGGGATTGCTGGCGTCATTAAAGTT
CTGCTGCAAATGAAGCATCAAACCTTGGTGAAGAGCCTGCATTGTGAAGAACCGAATCCC
TACATCGATTTCACGGGGACGCCTTTTTATATCGTTGGTGAGAATCGTCCCTGGCATGCG
TTGAAAAACGCTCGTGGAGAAGCATTGCCGCGGCGGGCCGGTGTCAGTTCTTTTGGTTTT
GGTGGGGCCAATGCGCATGTGGTGATAGAGGAATATCGGGATACCCGCCCGGCCTTACAG
GCAGTGCAGGATCGTTATGTGATTTTGCTGTCGGCCAAAGACGATGTGCGTTTACGGCAG
GTCGCCCAGAATCTCAGGCACTATCTGGAACAGCATCGTCAAGACGCTTCTCTGACGTTG
ACTAATCTGGCCTATACGCTGCAAGTCGGGCGTGATGCGATGGATGCGCGGCTGGGATGG
ATCGTGAAGTCATTCGATGAGCTGATAGCGAAGATTGACGGTTTTCTGCATGACGCCGGG
AACCCCGATGACACATACCGGGGTCAACGCGGCAGTAATAAAGCCCTGCTGGCTCAGTTT
TCTGCGGATGAAGAGTTGAGTGAAGCCATTGCAAAATGGGCTGAGCGTGGGAAATACGCC
AGGTTGCTGAACCTGTGGTGTCAGGGACTGGCGTTTGACTGGTCTGGTCTGTACCGGGGG
CAACGCCCACGTCGTCTCAGCTTGCCGACCTATCCATTCGAGCGTCAGCGGTTCTGGCTT
CCAGAAGGTCAGGGGGAAAGCCGTGTCGCTGAACGCTTATCCGATGAAAATGGCGTTCAC
CCGGTGCCGGAAAAATCAGCTGATGTACCTTCGCCGTTATCGGAAGACATCGCACCAGAG
GGGGTCAACTCACACTTTAATCTGGAGACTTATCTGATACGGCTGATCAGCCGGCAACTC
AAAGTATCCGAAGAGATCATTAGCCCGGATCGTGCTCTGGAAGAGCTGGGGATGGATTCG
GTGGTGTCCGTCGACCTGTTAAACAAAATCCGGGGAAAATTCCCGGATGTGTCTCGCTCG
CTGTTTATGGAATACCGCACCATAGGGGAAATTCAGCAATACCTGCGCAGTCATTTTGGC
GAGCAGTTGGCAAAGCTTGGCAGCCAAACCTTGCCCGAAGAACAATGGGATCCCAAAAAG
CAAGCGGATACCCAAAAGCGGGTGGATGAGAAGCAGCAGGCGGATGAGAAGATAGCGGTA
ACCGGAAAAGGGCAGAAGCAGAATGTCAGTATTATCGGTATGGCAGGCATTTTCCCTCAG
GCGGAGCATATCTCCAGATTCTGGGAAAACCTGAGTGCGGGCCGCACGACGCTTTCTGCC
TTAAGCGACAAGCGCAGATACCTGATGGCTCTGGATGAGCGAGATAGTGGTAGCAGTAGA
ATCGGCGGTTATCTCGACGGGGTCGAGTATTTCGATCACAAGCTGTTCAAAGTCCCCCAC
AAGGAAGCTCAAAAGCTGGATCCCCAGATACGAAAGTTACTCGAAGTCATCTGGCAATCC
GTGACGGATGCCGGATATACCCTGAGTCAGTTCCGTGAAAAACGAACCGGACTCTTTGTG
GCGACGCGTGGTCATTCAGGCTATCAGGATATTCCTGCCAGGATGGATCCGGCACAGGCG
GCACAGTGGCGTTTTCAGGCGGAACAAATATCAGCTTATGCCAATCGCATCTCAAATATT
CTGAACCTATCCGGGCTGAGTGAAATTGTTGAAACCGGATGTGCCAGCTTTCTGGTGGCG
ATTAGGCATGCCATGAGCGCCATTAATGAAGGGCGTTGCCAGCAGGCTATTGTTGCCACG
GTGGAACTGGGGCTTTCTCCCTTCATGCAGAACCGCACGGATGATCAAGCCCTGTATAGC
TCTCATCCAGTGACGAAAAGCTTTGCCCATGACTCTGATGGCTATGTGAAAAGTGAAGTC
GTCGGAGCCATTATTCTGAAAGCAGAGGCGGAGGCGTTGGCGCAAGGGGATGCCATCTAT
GCCAATGTAAAAGGAGTCGGCATCAGTCATGGCGGTAAAGCCCCTCTGAAGTGGTATAGC
CCGAATATTGAAGGGCAGAAGTCGGCCATCGTAGCCGCTTTCACCGAGGCTGGCATTGAC
CCAGCGACCATCTCGTATATCGAACCGGAAGCCAACGGTTCCCAGTTGGGGGATGCTTCT
GAATTGGTTGCTATTCAGGCGGTATATGGCCCCTATCTGCAGGAGAGCAAAGAACAGGGG
AGCAAAGAACAGGAGAGCAAAGAACAGGAGAGCCCTGACCGGGTGAACAATACCTCAGCA
GAAAGTCGCGCGTCTTCGATTGCCATTGGTTCTCTCAAGCCGCTGGCCGGTCATGCCGAA
ACGGCATCGACTTTTCCGGTATTGGTGAAAATGGTGTTGTCGATGTACCACCGTCGTCTG
GCAAAAATCGAGGGGCTGGGAGAACTGAACGAAGGGATCACCCTGACCGATGGCTTTGAG
CTACTCAGAGAAGATCGGGCCTGGGAGAAGCATGGCCATGTACCCCGGCGAGGCGCTATC
CACTCCATGAGTATTGGGGGAGTGAATGCACACCTGCTGCTTGAGGAATATGACGCTGAT
CGACGAGCCGAGTTATTCAAGTCTTCCGCCAGGCAGACAAACCGGTCTTTTATTTTCCTG
TTTTCTGAAGCGGATGAAGCCAGATTAACCATGCTGGTGAGTGATTACCTGGATTTTTTG
CCGCGCGTTCAGGCAGATATTGCCGCGGGCAAGTTTATTACGGGGGCGCCGGCGGCAGAA
AAGCAACCTACGACTGAATCGGTCTATCTGGAGCAACTCGAATATACCCTGCAACAGGGC
AGGGAACATCGGACCGTACGGTTGGCTGTCAGCGCGGCAAGTATTGCGCAGTTGCAGGAG
TGTTTGCAGCGCTGGCGATCCCGTGCGGGTAATCAAACTGACATTTATGACAGCCGTCAC
GTGTCGCCGGGTATCGCGGGGGGGCTGTCCCATTTCAGTGATGACATTCGGCACGCTGTG
ATGGATTGGCTGGCGGGTCATGCTGTGGATTGGACGCCGTTGCGCCTGGCTGAAGGACGG
GGTGAATTGATACAAAAACTCCATCTACCGGTCAATCCATTGCAGAAGGTCTTTTGCTGG
CACGAAGGTTTCGACGATATCAAGGCAGCTGATGAAAATAGTTCGGTATTGACAGGAGCG
GAATAGCGCTCTGTCGTGGAGTAAACACGGAGTTAGTGTTGTGATTTCTGGATGAAATAG
AGGTGAATAATGGGTGAGTTAGACGAAGCTTTGTCAGGTTATCTTGTTGCGCTAGCAGCA
AAAATACTGAAATGTGAACCAGCGGATATAGAGTGGGAAAGCGACATTGATGAATATGGA
TTTGAGTCGATGGAGGTTAATCAATATTGCGCGGATCTGAACAAGTTTTTCTCTATCAAG
CTGACTCCAGTTGTGTTTCTGGAAGTCAATTCGCTTCAGGGATTGAGTGAATATTTGAAA
AAACATCATTTCAATCGCCTTGAAATGGTTCTTCTCTGAGCCTGAACCCCAAGGGAATAT
ATTTATGGAAAAATATGATATTCAAAGCGAAACACAGCGGAAAGTGTTTGAAATGATGCC
CTCTTTCTTTCTGGATCAGGAAGAACAGGCAAATTTCCACTTTATGATGCATATGCGACT
GGTGTTGAAATCTCCCGATTTCATGGAGAGTTTCGAACGTGATTTATTTGAGAAAAAATT
AGCGGATCTGCAAGCGGCGTATCCTGATTTAGCCGCGACGGACTGTGCCGACACTTTCAT
CAAAATGAAATCCTACGATTTTTCAGATATGGATCGGACGACTTTTCAGAAGATGATCAA
TGACGCCAGCAACCCGCCGATCATTGCCAAAGGTTTTCTTAATGACACGAAGGCCGTTCA
GGAATGGACCCATGATTATCTAATTGAGCACTATAAAGATACGGAGATTATTGCGGTCGG
CTATGATGAGAAGGGAAACAGTTTGAAAAAACTCAAGCTGGAAAAAATACTCCGTTCTCA
ATTGGATAAAGATTCCAAGGTGAGTTACTACATTAATAACTCTGCGGAAATTTTTAATGA
CTATCCTGATTTGATCGATGAAGTCGGCGCCGGAAAAATTCTCGATCTTTTTCATGGCCA
CTCAGCGAATAGTTTCAGCCAGCTATTTGTCGGTAATCTTCGCACCTGGGGAACTAACTG
GCATCAGGGTAATGATATTTCCTGCGCGCTGATGATCAGCGGAGTAAAACGCTGGTACTT
TGTCGATCCCCGTTTGGGATATATTTTGCGCCCGTTTCTTGATGGTGCAAACGGTATGTC
AGCCAAGATGGATGCTCGCCTCGATATTAACTTCCATAAAATTCATAACCCGCTTTATGC
CTATGCGCCGAAATTCTATGTCGATCTGGAACCGGGCGATGTCCTCTTTTTCACGAAATA
CTGGCCTCACGCTGTTATCAATACTACGCCATTGCAGATCATGGCTAATATGCGGATGAC
GGAAGTGAATCTGGATACGATGACGAAAGGAAAAGATGTTCCAACACTTATGCCGGTATA
TGACAATATCCTGAATTCAGATCCGTCTTTTATCAAATTCAAATTCGATATTTTCAACAG
TTTAGGTAAAAAATCCAAAACTATCGGAGATGAGAATTATTTTTCTGCCTACACCACCAC
CAGTGACGTCCTGAGTAAGGGAGATAAATGATGAAGGAATATCTGATAAATTCCGGCCTG
TTCAATATGATTATTTGTCCGACGGACAAAGCGTACTACATTCTGAATGATGATCAGGCA
TCGGCAGATACGCTCCAGGAATTTCTGGCGGGCGGTAACGTGCAATATAACCGGCTCAAG
CCTCTTTGGTTTCGGTATCGGGCCGATGAATCATGGCAGGATTTCGATAAAAAAGAATAC
CGCCTGGGAGAAGAGCTTTCTGAAGCGGAACTGATCGATCATTTTGTATTGAAGAAGTTT
AACTTCGGCAGTCTGGTGGCGGTCAGGGATTCCCAGACCGGTACCGTCAAGGTATTTAAG
CGGGACAAGTTACAACTGTCAGCGAGTTAGTAAGCAGTTCGTCTGAAGAAAAAAGGAATG
CACCGCCCTCTTTTGATTTCCCGTCGCCGCACTAAACGCAAAAGTGGGCGTGCGGCGACC
GGGGAACGGTGGCAGGTAAGGCAATTGGAGGCTTTAACGTGACGAAGCAGAATAACGACA
GTAAAGATGCCACGGTATTAACGGATATACAGAGCGATGCAGGTAGCAACCTTTCCTGGC
CTGATGATCTTTTTTCGGTGCATAAAAAAGAAGCCGTTGCCATTATCGGCGTGGGAGGTT
TTTTCCCAGGTGCTGATTCTATCGAAGATTTTTGCCATAAACTTGATCAACAGGAGTCTC
TGTTTTCTCTCGTGCCGGAGAATCATTTTCCGGGGCCAGAGATGCAAAACAGGTATGGGG
CATTTCTGAATGATATCGCCGGATTCGATCCTGACCTGTTCAATATAGGTCCGATGGAAG
CCGAATATATGGACCCCAGAACCCGCCTGCTTTTGATGTCCGCATGGCATACGCTGGAGG
ATGCTTGTTATCTGCCTCAACAGTTACGAGAGGCGAAAGTCGATGTTTATATTGCCTCGG
AAGGTGCTGCTTATACGCCTTTTCTCGCCAAAGCTGAGCTTACGAGTTATTCCATATTGG
GCATGATGTCCTGGTCTCTGCCGAATTACCTCTCCCATGCTTTTCGTTTCAACGGTAAAA
GCTTCTATATCGATACCGCCTGTTCCGGTGCCAGTGTTGCTCTGCATCAGGCGAAAGAAG
CGTTACTGCGCGGGGAAGCCGATTATGCACTGGTTGGCGCCGCCAATCTGTTATTTGGCG
ATGCTCTGGCCGGATCGTATTTGGGGCAGGAGTCTTTAGGCATTCTCGGGGGAGCAACAG
TCTGTTCTCCTTTTCAGGCCGATGCTAAAGGTTTCTTGCCTGCGGAGGCTACGGCGACGG
TTTTGCTCAAGCGCCTATCGCAGGCTATTGCCGATCGGGACAACATTCATGGGGTGATTT
TAGGCTCTGATGTGAACCATACCGGAGGCTATGGCAGCCTGACGATGCCGTCGGCGGAAT
CACAGGCGAGCGTGATTGTTAATGCATACCGTCAGGCCGGTATTGATACGGACACCGTTA
CCTATGTGGAAGCTCACGGCGCCTCATCGCTTCTGGCCGATGCTGAAGAAATTAAAGGGT
TCAAGCGTGCCGATGCTCAGTTAAACGCGAGTGTGGAACCGTCAACGCGCAGCCCGTGTA
AAGTCAGTACGCTCAAACCTAATATGGGTCACGCCAATTCGGCTTCCGGGATGGTTTCGC
TGGTTCGCGTACTGCATGCATTTAAAACGCGGAAAAAGCCAGGAATCAAAGATTTTTCAG
CCTGTAGCGACAAAATCAGCCTGGAAGGCTCACGCTTTTATATCGATAACATGACAGAAG
AGTGGCCGCCTCTGCTGGATGATAACGGCAAAGAAATTCCCCGCAGGGCCGCGATTAATA
ACTTCGGCGCCGGCGGTGTTAACGCCCATTTGCTGCTGGAGGAATATCCCCGCTCCGCCG
ATCTCCACGCGCATAGAAAAGCCGTCGGTGATGAGCCGCAGGGTGATGTGTATTTTCTGG
CGCTGTCAACGATGCATGAATGGCAGTGGATTCACTATGCTGAATCTATTCTGGCCTTTT
TGCAGCAATCCCATGACATTCACCCCGGAGCATTGGAATATTTCTATCTGACGGCAAGAA
ACAAGTTTGATCAGCGGGCGGTCTTCCGTTACACCAGCATCGACAATTTACAGGATAAGC
TGACCCAGTTTATTGCTGCCAATGGGCAGAAGTCTTACTACCTGAAAACCGGACAGCAAG
ATGAAAATAAGGCGCTTGATATATTTACCCGCCATAACCGGCTGTCTGAGTTGCTGAAAA
CGCTGGACTGGGAGAATGACAAAGGTTTTCTGATGGAACTCTGGGTCAGAGGCGTTGATT
TCCCACTGACCCAGATCTTCGGTACGTCTGGTTTTAGTAAACGCTCTCTGCCTCGGTATC
CTTTCCACCTTGAACATTACTGGAGTAAGGCAGATACCGCGGCGATATCGCCCCCGGACT
CTCGTGGAGATCGGATGCTGCGAGAAATACACCCGCTTGTGCAGCAAAACACGTCAGATT
TCGCTACCCAGCGTTACCGCAGTTTTTTTACCGGGCACGAATTTTTTCTGGCTGACCATG
TTGTTAAAGGACAGAACGTTCTGCCGGGGGTTGCCTATCTGGAATTAGCCAGAGCCGCAA
TCACTGATGCTGCAGGTCATGCCAGCCAGATAATGCTGAAAAATATCAGTTGGGTGAGAC
CGATGAGCGTTCAGGCGGCGGGATTGACCGTGTCTATCGATCTGTGTCCTGAAGATAACG
ACCACATCAGTTTTGAGATCTACAGCGAGGATTCTGCTGTTGGAGGGGCCGGCAGAATCA
CACATTGTCGGGGGCAGGCCCGAGTAACAGCGTTGCCTGATGACGGGGAGTCAGTTTCTA
CTCCGGCAACACCATTACCGGTCGATATCCGCGCTTTGCAGACCCAGTGTACCACCAGAA
GCCTGGACAGCTCGGCATGTTATCGCGCCTATACGGCGATGGACATCCTTCATGGCCCGG
CTTATCAGGGCGTGATATCGATCGATGAAGGCGACATTCAGGCTATTGCCAGAATTGGAT
TACCCGCGTGCGTAGCGGATACCCGCCGTCAGTTTTTCCTGCACCCGAGCCTGATGGATT
CGGCATTACAGATAGCGGCGGGCTTGTTGGTGGATGCTGAGCACCCTGAGTTTGCCTTGC
CGTTTGCTTTGGAAAGTCTGGAAATGTTCCCGCGGGATAACGCCGCTGCGTTACCCGAGA
GCCTTTGGGTCTGGGCGCGGTTTAAAGCCGGGTCATCTAAAGCCGACAGAGTCAGAAAAA
TGGATTATGACTTATGTGATGAGGCAGGCAATGTCTGGGTCAGACTCAGTGGTTTTTCGT
CCAGGGTGGTTGACGATGCGCCTGCTGGAGCCGTGAAATCGGCTGTTTCTGTCAGCTCGG
AGGCTGAAACCGAGGTTAAAACTGAGGTTAAAACTGAGGTTAAAACTGAGGTTAAAACTG
AGGCTAAAACCAGGATAGCGGTCCCCGAAACGAATGAGCCCGCCTTCAAAACTGATAACC
CAATGGCGGCACCGGCACCGACGGCGGGTACAGCGAAAGAGAAACTGCGGGAAAAGCTGA
TCCCTCTGATGCAAAAATCACTGTCCAGGTTACGCAAGCTGGGGCCAGGGCAGATCGATC
TCAATACTGAACTGTCTCAGTTTGGTCTGGATTCTATTCTGCTGACAGAGTTTAGCAACC
AACTGAATCGCCAATACCGTCTGACGCTGACGCCGACGGTGTTTTTTGAATATCCAACGT
TGGGCGAGTTTGTTGATTATCTGGCAGAAGTACATCCGGCAGCATTCTTAAACCCGTTTC
CTGAGCATGAATCATTCGTGCAGCCGGCGTTAATCGTGTCTCCGGAGTCAGCAGATGCCG
GAGAGCCGCAAGCGAAAGAAGCGATAAATGAATTCCCTTTAAACGATGATCCCTCTCAGC
GCGACACGCTTCGAGCGCGGGGGCGTTTGAATCAGGCTCTTCCCGGAAAGTTATCTGATA
AAAAACAATTATCTATAAAATCAACTGCCCATGAGATTGAGCCGATAGCGATTGTGGGAA
TGAGCGGCCGTTTCCCGATGGCCCGGGATCTGGACGCGTTTTGGAACAATCTGGTCAACG
GAAAAGATTGTATTCAGGAGATTCCGAAACAGCGATGGGACTGGCAGGCGTTGTATGGCG
ATCCGGTTCGTGAAGTGAATAAATCCAATGTGAAATGGGGAGGGTTCATTGAGGGTATTG
ATGAATTTGATCCCCTGTTTTTTGGAATTTCGCCGAAAGAAGCTGAGTTGATGGATCCCC
AGCAAAGATTACTGATGACCTACATTTGGAACGCCATTGAAGATGCGGGTTACAGCGCCG
GTGAGATTTCCGGTACTGACACGGCGATTTTCGTGGGAACCGGCATGAGTGGGTACGGTA
GCCTTATCTCAGAAGCCCAGCGTCCGATCGAAGGTTATTCTCTGACGGGTATCGTTCCCT
CGGTCGGGCCAAACCGGATGAGCTTTTTCCTGAATATTCACGGCCCCAGTGAGCCGATAG
AAACGGCGTGCTCTTCATCACTGATTGCGATTCATCGGGCTGTGCAGTCTATCGGCGCGG
GTGAATGTGAACAAGCCATTGTCGGCGGTGTGAGTACGCTGGTGACCCCCGATGGTTATA
TCAGCTTCAGTAAAGCGGGAATGCTGTGTCAGGACGGCCGTTGCAAGACGTTCTCCAGTG
CGGCAAACGGTTATGTGCGGGGAGAAGGGGTCGGTATGCTCTTTCTCCGTAAGCTCAGTG
TCGCTGAAGCGGCGGGGGATCATATTTATGGTGTGATTCGGGCCAGTGCTGAAAATCACG
GTGGTCGGGCCAACTCATTAACGGCGCCGAATCCGAAAGCGCAAACGGTTTTGCTGAAGC
GAGCTTATACCAAAGCAGGGATCGATCCGCGTAGTGTTGGATACATTGAGGCGCACGGTA
CAGGTACGCCGCTTGGTGACCCGATAGAGATTGATGGGCTGAAAAGCGCTTTTCAGGATT
TATACCGCAAGACGCCAGCGACAACCGATCTGGGGAACAATCCACAACACTGCGGTCTGG
GTTCGGTTAAGACGAATATTGGTCATCTGGAAATGTCTGCCGGCGTTGCTGGCGTGATCA
AAGTGTTATTGCAACTTCAGCATAAAACTCTGGTGAAAAGTTTACACGCTGAACAGCTGA
ATCCTTATATCAAGCTGGAAGATTCTCCTTTCTATGTGGTACGGGAGAATAGGCCCTGGG
TGGCGCCGGTGGATGTGCAGGGACAGGTGCTGCCTCGCCGGGCCGGGGTCAGTTCTTTCG
GTTTTGGTGGGGTCAATGCGCATATCGTGCTGGAAGAGTATACCGGGGGGAAGGAAAAGT
CCGATGCCGGTCCGGGGATAGGCAAATCAGAACCCTCCATGATCATTCTCTCGGCAAAAA
GCACCGAGCGTCTCATGGCGGCAGCGGGGAATCTTCTAACCCGAATTACGGCAGAAAATA
AATCACAGCCGGAATTGGATGAACTGGCCTACACCCTACAGGTCGGACGGGATGCGATGG
AACAGCGTCTGGGAATTCTTACCTCGTCTATTGATGAGCTGGCTGAAAAGCTTAGAGAAT
TTCTGGGCGGAGAAGACGTCATTGATGATCTTTTTCTCGGTAATGTCAGACAGAATAAAG
AGATGCTGGCCGTGGTTGCGGCAGATGAAGACATGGCGGCCACGCTTGATCTTTGGTTCC
AGAAGCATAAGTACGCCAAGCTCCTGGAGCTATGGGTCAGGGGGATGCCGGTTGACTGGT
ACCGGTTATATCCGCAGCAGCGACCAAAAAGGATCAGCTTACCGACTTATCCTTTCGCCA
CCGACCGATACTGGATCGAAAATGCCCGTCATGCGGCGATGGCTCGTCATGTGGCAATGA
ATGTGCCGCCGCATCCCACTGCTTTGCCGACTGATGTAAAGATCAGCGCGCCAGCCACCT
TGCCGATGCACTCGGCGGAGCGACATCTTCCGATGGTGAGGGAGAAGACAAGGCCTGATG
ATTATTTCAGCTATGTCGCGCTATGGGAATCGGATGACAACCCCCCTGTCAGAATCAGTG
CAACGCGAATGGCGGATAAGGTTCTGGTTGTCGGGAGCCGGCAGGAAACTGAACTGGAAA
AAGCGCTCGTTGATAAACTGACCGGTCAGGCCAAACGTCTGTTGCGTTTCTCTCTGGGCA
GCGATGCCGAGCGGAAGACGCACCCGATTGGGCCGGATCACTGGGCATGTGATATTCAGG
ATGAAAAAGCGATAGGTCATTGTCTGGATGCGGCGGGAGCGATACAGCATGTCTTTTTTA
TTGCTGGCGACTTTATTGCCGGCGACGGCTCAGCTCAGGATCTGGCCGATGCAGACGCGG
TCACGGCCAGTCTGAAGCGCAACGAACTGCAACTGCTGCGGCTGGTGAAATCGTTACAAC
AAGGGTTAGCGAAAGATGCCACGATAGACCTTACCGTGATCACGCAGGATAACCACCCAT
TATCTGCCTGGGAAGTTCGTTATCACGGCGCCGGGATAAGTGGTCTGGCTTACTCCGTTG
CCCAAGGGGATCACCGTTTCAGAGTCAGAAATCTGGATGTATCCAGACGCGATCTGCAGA
CGCCGGCGCGGCGGGAGAAACTCCTGCAGCAGATCGTCAATGAAGCGGTCAGCGAACGGG
GCGAACAGATTCGGTTGCTTTCTGGACGTCGCTACCGACAAACCTTCTTCCGCTTGGATC
CTCACAGTTTCAGTGATGAGAATGGTATCAAGCATGGCGGTGTATACCTGATTCTGGGAG
GCAGCGGGACTGTGGGCAGTGTGATGACCCGGCAGTTGCTGCAGCATTATCAGGCAAAAG
TGATTTGGCTGGGACGTCAGCCTGCATCCAGTCCTGCGGTTCAGAGCCAACTGGATGCGA
TGGAAACCGTCGGTATCCGGCCGGATTATCTTCAGGCGGATGCGACGGATCTGGCCTCCC
TGCAGGCTGCGGTGGTACAGATCAAGCGGAAATATTCCCGCATCAATGGCGCGATATTCG
CTGGTCTGGTCTTTGATGCCGAGAATACCATTAGCCAGACCACGGAAGAGACGTTCTGGC
GGATACTTCAGGTCAAAGCGTCAGGAAGTCTCAATTTCTATCAGGCGCTCCGGCACGAAG
CACTGGATTTTCTGGTTTATTTCTCTTCCTGTCAGGCTTTCTCTTTCTCCGGTGCCGCGA
CGCTGTCGGCTTATGCTGCCGGGATTACTTTCTCCGACACGTTGGTGCGTGCTTTACAGC
ATCGCGCCGATTTTCCCGTCGGGATTATCAACTGGGGATTCTGGCAGGCCTCTCTTGCCG
GGTTGCCAGCCAGCCAGAGTATTTTTGCTCTGAGCGATGCGGATGGTTTTGCCTGTTTTG
AACGTTTTGCCACGCTGTTACAGCAGGGACGCCTGCAGCAGTTGGTGTCCCTGAATGCTT
CTGCTCCGGTACAGCAACTGATGAACCTGCATCCGCATGAGTCCGTTCTTTTGAGTCATC
AACGTCAACTGTCATCAACGCAATCTTCATCTGACAAGCAATCTTCATCTGACAAGCAAT
CTTCATCTGACAAACAATCTTCATCTGACAAACAATCTTCATCTGACAAACACGGCAGGA
GGCTGATCAATGAATAATATCGCTGATAATCAATGGGATGAAGAGGCTGACTCGTTGCTG
CAATCCCATCATCCTCATGCAATTAATCAATGGTTAATCCAACTGCTGTATGTACAGCTT
GACGGGCTTGGCGTTTTTTCATCGTCGTTGAATCCTCTGGATTTTTCTACGCTTGCCGAC
CGTTTGGGGCTTGATCATCAGTTCCGACTCTGGTGGCTGGAGTCGATGGCGCAGTTACTT
GAGGCTGGATTGGTAACCCGGCAGGGTGAAACGTTGGTTCGCTGGCAGCCGTTAGCGGAA
CAACCAGAGGCTATATGGCAGGCATGGGATGATTATCGTGACGGTTATCGCCATGATCAT
GCACGTATGACTCAAATGAATCTTGTCGATACCTGCTTGCGCAATCTGCCTCGGATTCTG
ACAGGACAGGTGCAGGCGACGGAGATTCTGTTCCCCAATGCGTCGATGGAGAAAGTGGAA
GGGATTTATAAAAATAATCCGGTCGCTGATTTGTTTAATCGGGTATTGACGAAAACCGTT
GGCGACTACGTGAATGAGGCGCTGCAGTTTGATCACGACGCGCAGTTGCATCTGGTGGAA
ATCGGTGCCGGTACTGGCGGAACAACGGCAATGGTTTTGCCGGAGTTGATGAAATATCAG
CACAATATTCAGGAATATCTGTATACGGATCTTTCCCAGGCATTTTTGATGCACGCCCGT
AGTCACTATGGGCCGAATTGCCCGTTTCTTGACTATGCCTTGTGGGATATTGAACAACCA
CTGGCGACACAGCCTATTCCTCTGGGTTCTTTTGACGTAGCGATTGCGACCAATGTATTA
CATGCCACCAAGGATATCCGGGCCACGCTGCGGCATTGCAAAGCCGCTTTACGCAGCGGG
GGAATGGTGGTGATTAATGAGCTTAGCGATAAGTCTGTTTTTACCCATTTGACGTTCGGG
CTGCTTAAAGGATGGTGGTTACATCAGGATTCGGCGTTACGCATTGCGGGCAGCCCGGCA
ATAGCGCCTGAAACGTGGCAGGAGATACTGGAAGAAGAAGGGTTCTTTGCGGTTGAGTTT
CCGGCGCAAAGAGCCCATGCGCTAGGACAAACCATTATTGTCGCCCTCAGTGACGGCATG
GTTCGCCAGCAGGGGAAGCCAGCGGTTCAACCGCTGACGGCTGAGACTCTGACGGCTGAG
GTTCTGACGGCTGATAAGTCGCAATATTCTACGGTGGATGCACAGCAACAGGCCATCTCC
CGTTCCGCCGAACGTTCATCGGTTGCGGCGGCAACACCCGAAGCGCCTATGACAGAACAG
CAGATTGCCGATCGTGTTCACGATGCGGTCGTGTCTGCTTTGGCACAAGCGGTTAATCTT
TCAACTGCGCAGATCGATACGGAAGTCGCGTTTTCCGAATACGGAATTGATTCTATTCTA
AGTGTTAATTTTGTAAATAAAATCAATGATATGCTTGGGGTTCGCCTGAATCCCGCCGCG
CTTTATGACTACAGTTCCGTCACCTTGCTGAGCGGCCATATCGTCCGGACTGCGGGACAT
GATGTTCTGGCTGAGCGCGCGCCGGATACGCTTTTTTCAGGCACGGAAACCACCTCTGGG
CGCGGTGATGATATGCCGCTACGGGAAGAATACTCAGAGCGGATAGCTCAGCCTGCGGTT
CTGGTTCGTCAGGGGCATGCTGTCGGGCAAGCCGATAAGCGCGGCGAAATAACGCAGGAA
TATATAACGACCTGTGTGATCAATGGATTAGTCAGTACGGTCAATCTGTCGTCTGAGCAA
ATCGATGAACAGGTGGCGTTTTCTAACTTTGGTATTGATTCGATTCTCAGTGTTAACTTC
GTCAATCAGGTCAATCAAGCGCTGGGGATCAATTTAAACCCGGCGTTGCTCTATGATTAT
ACGACGGTCGAGACGTTGAGTGCGCATATTGCCCTGACTTGCGCCGATCGGATCTGTATT
CCTCAGGCGCTATCCTCATCACCACAACCCTCTCAACCTCAGCCGCAATTGCAACCGCGG
TTGGAACCCGCCCCGCAGCCTGCAGCGGTGTCGCCGTCTGCCACATTGCCAGCGTCCATA
AATGATCCGGGGCCGACACCAGAAAAGGGGCCAATCGAACCGGCTGCAATTGCGGTGATC
GGTATGGCAGGGCAGTTCCCCGGTGCTGAGGATACCCGGCATTTTTGGGAGAACCTGGCT
GCACATCGTTCAGGTATTGAAGAATTACCCGAACATTATCTGGATCAAACCAGATATTTT
GTCGATACAGACAAAGTCGACACAGACAAAGTCGATACAGGTAAAGAAGACGCAACGCAG
AGCGGAAAAACCTATTGCAAATGGGGGGGGATCGTTAAAGACAGAGACTGCTTCGATGCG
AAATTTTTCCGGATTACCGATCAGGATGCGTTGTCGATGAGTCCACATCAGCGATTGGTG
TTACAAGAAAGCTGGAAAGCACTGGAAGATGCGGGCTATAACCCCAAGGTTCTGGCTGGC
ACCAATACGGGTGTTTTTATTGGTGCGGAACCGTCGAATTACCATCAGGGCTCTTTTGTT
GGCTCGTCTGAAGCGATTATTGCATCACGTGTGTCGTATTTTCTGGATATGAAAGGTCCG
GCGCTGGTTGTGAATACCGGCTGTTCATCTTCTGCGGTGGCGATACATCTGGCCTGTGAA
AGTCTGCGCCGCCGGGAGACGGATCTGGCGCTGGCCGGTGGTGTTTTCGCTGCTTTGGAT
GCCGGGGCGTTGGCAAGTTTGTCCAGTATCGGCATGTTGTCCCATCGCGCAGAATGTCCC
ATTTTTGAGCAGATGGCCGACGGCATGCTGTTATCTGAAGGGATCGGGATAGTCGCACTG
AAACGTCTTGATCAGGCTATCACGGATGGCGATCCCATCTACGGGGTGATTCGTGCCTCT
GGAATGAATCAGGATGGAGCGAGCAACGGTATTACGGCTCCGAGTGGAACGGCTCAGCAA
CAATTACTGGAGCAGGTCTACCATAAATACCACATCAATCCTGAAGAGATTAGTTACATT
GAAGCTCATGCTACCGGCGGTAAATTGGGGGATACCATTGAGGTCAATGCCCTGGCGCGA
ACATTTAAGGCATTAACCGACAAGCAGCATTATTGTGCTCTGGGTAGCGTGAAATCTCAT
ATTGGCCATACATCGGCAGCTTCTGGAGTGATTGGGCTTATCAAAATATTGTTGTCGATG
CGTCATCGTCAACTACCGGGCTTAAGGCATTATCAGCAGATAAATCCGTTATTTGAGTTG
CAAGATTCCGCTTTTTATATTCAAAACACCACGTCCGTGTGGAAAAACCACGCAGACAGG
CCGCGACTGGCAGCCCTGAACTCTTTCGGTCACAGCGGGACCAATGCACATTTGGTCATC
GAAGAGTATTTACCGGATCGGGTACAAGCAACTGAACCGGTTACCGCAGGCTGGATTATT
CCGTTATCGGCCAAAACGACGCAAAGTCTGCAAGCTCAGATTCAGGGACTGTGTGCTTAC
CTTGAAGATGCGGATCGGCAACGTACTGACTGGCAAAATAGCGGACCAGACGATGATGCC
TTGTCCTTTATACAATCAATAGCCTATACGTTGCAGGTCGGACGGGAAGCGATGCCAGAA
CGCTTCTTTCTGATTGCAAAAGATCATCGCGACTGTCTGCAACAGTTACAGGCATTCTGC
CGTCAGAAGATATCGACGGATCATTTTTTCGGGCACGCCCCGATTGCGGGAAGAAAACAA
CAAGCTCTGGCCGCCGATGCTTATCAACATCGCCGTCTACACTCATTGTCCCGTTCCGAA
CTGGAAGCGATTGGACAGGCTTGGCTGCAGGGAAAACCGGTTGACTGGCAAAGTTTCTAT
CTGCAACCGCCAGCGCGAATTCATTTGCCCGGCTATGTATTTGCGAAAGACGTCTTTCGT
GCCCCGTTGCCTGCATCTGAAGCCGGCGTGGCTGAAAAAAGCGCTGGCGACGGCGACCTC
ATTGAAGAGGGGCGTTACCCCATCGGCCGTGCGGGGTTCTTCACGGAAAATCACCCCTGG
AGTCAACCTTTTAACCACCATCACCGCATTTTGCATAACCATCAGGCGTTTGGGCAATCG
CTGCTGCCCGGACTGGCATACATCGATCTGCTGTTTCAGTTTTTCCATCGGCAGGGCATG
GATTACCGCCAACTGGAAATGCGCAACCTAACGATTCATTACCCCTTTACTATCGGTGAT
GACTATGGGGTGGATGCACAAATCAGCTGTCAAAAGAGCACGCAAGGGTACTGGCATCTG
AAAGTTGAAGGCCGGGAAGTATCGGATGATCAACAGCAGTCAGGATTGAAGCTGTATATG
AGTGCGGAAATGCACCCAGTTCCGGTGTCGGTATTTAATGAAACACTTGATGTAGATGGG
TTGAAAAAGACAGCAATCAGTCAGATGAGGTTGCAGGACGCGTATGTGGAATTTGGTGGA
GAAGATATCCGTCACTGCGGGCCGATGGTCGGCGACGGCGTTATCTATCACCTGCCTTCG
GCAAACCTGATCGATATTGCGGTTCCAGACGAATCACTCTTCGGCGCAGAACATTATCTG
TTTCACCCGGTTCTGATTGACGGTAGTGCTATCGGGTCCGGGGATCTGTTTCTGGAGAAA
AACAAAGCGCAGGATATATTTTTGCCGCTTTATTACGAGTCTTTCCGCGCGTCAGAACCG
CTGTCGGGACACTGTATTACCCGCGTCAGCCGTGCATCACTGAAGCAAACCGAGCAACTC
TCTTACCTGACTATGGAATTTTTTAAGCCAGGCGGTGAAAAGATTGGTGAGCTGAAAAAT
TTCACCTGTAAGCGAGTGCGTGACCCTGCGGCTATCAACGCATCAAGAACCCGTGCGGCT
CAGGTCGCTGAGTCTGCCGTTATGCCTATCAAACCAGTTGTGCCTATGAAGAATGGAACC
CTGCCTGTGGCATCTGAGACTTTATCCATATCGTCGGATGAGAATGATTCAGCATTGGAA
CGTGCTGAAAATATTCTGAAAAAGATACTTGCCGATACGTTGGCGAAAAGCACGGAAGAG
ATCGAGAGCGATATCGGTTATTACGAGTTGGGGTTGGATTCGGCGGGACTGTTGCAAATG
GTGCAGTCACTGGAACAGTCGCTCAAGGTAAAGCTGAATCCGACTTTACTGTTTGAATAT
GCCACCGTCGGTGCACTGGCCGAGTATCTGCTGGAACGGTACCCGGAATCGTTCAGGTCG
CTTGCCGACATGGCGCCTGATGTTGCAACGGTCACAGAACGGGACAACGCGCATCAGTTG
GCATCGGGTACGTTACCGGATTCGGGCATTTCAGCAGGCATCAATCAGGCCGGTAGTGAG
CCGATAAACGCCAGGCAGGCCGCTTCCCATTCATCATCAATCATACAGAACGCATCGGAA
AGCGAAGATATTGCGGTGATCGGGATGTCAGGGCGCTATCCCGGTGCGAAACATATGGCT
GAGTTTTGGGAGAATCTCAAAGCCGGTAAGGACTGTGTGACCGAAATTCCTGGGTCGAGA
TGGCAGAAAAGCGTGCTGGATGGCATTACGTCGCCTTCTGGCCGACCGATTCCTCAATGG
GGGGGATTTATCGAGGATGTGGACTGTTTTGACGCACAGTTTTTCCGGGTTTCTCCCAGA
GAAGCGCAGTGGTTAGATCCTCAGGAACGATTATTTCTGGAAACATGCTGGGCGGCAATC
GAAGATGCGGGCTACACCCCGGAGACGCTGGTTGCAGAACAGGGGCTTAATAAGCGCCGT
GATGTCGGTGTTTTTGTTGGGGTAATGCATAATGATTACGCCTTGATCGCGTCTGAAATC
GTCAATCGCGGTCAGGTAATGCCGCTATCGATGAATTATGCCCCCATTGCTAACCGAGTC
TCTTATTTCTGCGGTTTCCACGGCCCTTCTTTTGCCGTAGATACGGTGTGCTCTTCATCC
CTGACCGCGTTGCATCTGGCTCTGGAAAGTCTGCACAGAGGAGAAAGTAAAATTGCATTA
GCCGGCGGGGTAAACCTGTCGTTGCATCCCTATAAGTATATGACTTATGGGCTGGCCGAT
ATGTATTCCACCGATGGTCGTTGCCGAACTTTCGGTGACGGCGGCAATGGCTTTGTCTCT
GGCGAAGGGGTGGGGGCTGTATTGCTCAAACCGCTGTCGCAGGCGGTTAAGGATCGGGAC
AATATTTATGCGGTAATCAAGGGCAGCACCATCAACCACGTTGGGCAAGTGAGCGGGATT
ACGGTACCAAGCCCGGTTGCACAGGCTGATTTGATGTTGCGTTGCTACGAAAAAACCGGA
ATTGACCCACGAACCATCAGTTATATCGAAGCGCACGGTACGGGGACGGCGCTGGGCGAT
CCGATCGAAGTTCAGGGATTGGTGAAAGCCTTCAGACAACACACGAAAGACCAACAGTTT
TGCGCGATCGGTTCGGTTAAATCGAACATCGGCCATGCTGAGTCGGCGGCGGGTATCAGT
GGGCTAAGCAAAGTTATTCTCCAGTTGCATCATAAGACACTGGTTCCTTCACTGTTACAT
TCAGAGCAGGTTAACCCTTACCTGGAACTGGATAATTCGCCTTTCTATATTCAGCGTGAA
ACCCAGGCTTGGGAGCAACCGACGGTGGGCGAAGAAGGCGAAAAGATCAACGTCCCGCGG
CGGGCGGGGATCAGCTCGTTTGGCGCCACCGGGTCGAATGCACACCTGATTGTTGAAGAG
TTTCTGCCACACCTCTCCCGGAGATCGGAGAACAGTCAACGGCACAATACGCCGCTGGTT
GCCTCTTTATCGGCGAAAGACGTTCCTTTATCGGCAAAAATTGTCCCTTTATCGGCAAAA
AATGAAGAGCGGCTTCGGGTTATGGCCCGAAATCTGGCACAGTTCCTGGAGACTCACCCG
GATATCGACGGCATTCATCCTGCGGATCTGGCTTTCACGCTGCAAGTTGGACGGCGGGTT
CTGGAAGAGCGGGTGGTTTTTGTCGTACAGGATCTCAGGGAGTTACAGAAAAAACTGGTC
GCATTTGCCGAGGATGACGTCTTACCTGAGCGCTGCTGGCGTGGCGGTGGCGGTAGGGAA
AGTGGCCGGGATACGGGATTTATGTCAGCAGATGACAGCACCGCTCTGCTTCATCGCTGG
GTAGAACAAAATGCCGTTCACAAGATTGCCCGGTTCTGGACGGAAGGCTTTCATGTGGAC
TGGTATCAGCTATACCCGATAGCGACGCCCTGTCGTATCAGCCTGCCAGGTTATCCGTTT
GCCAGAGAGAGGCATTGGATTCAGGCGCCGGAAGATCTGGGCCGGATTGCTCGTGATACC
TCACCTGCCGATACATCATCCCCTACTGCATTGACTTCGGAATCAGCGCATCAAGAAGAG
CGTGAAGCGCTGATGTTGTTTACCGAGTCCTGGCAGAAGATGCCTCATCCGGCAACATCC
CCGCAAGATCATGGGTTTAAAACCTTGATCTGCTTTTTGTCGGAGCCGGAAAGTCAGCGT
TTGCTGCAATCTCAGATGAAAGCGTTGGCGCCACAGACAGCGATTGTGTTCGTATCCCGC
CTTGCGCTGGAAGAGGGGGTGAGCGGTTTTCATCTGCCACAACAAGATACAACGCAGGAA
AACACCGAAAGTTATCAGCACTGTTTTGCACAGTTGAAATCTGCCGGGATACAACCTCAA
CACAGTGCGATTTTATATCTATGGCCACTGGAGGCGCGTGGTCAGATACAAGACTTCGCC
GCGCTACATGTGCTGTTGTCTTCTATGGTTGCGACAAACATGGCTCCGGCTCGCTTACTG
CTGGCTGGTGTCAGCCACCATTCGCTGGAGCGTGCTTATCTGGAGTCATGGATTGGTATC
GAACGTTCCCTGACCTCCGTATTACCTAAAACCCAATGTGCGGTTGCCGTTAGTGTTGCT
CCGGGATCCGGTATGGTCGGAGAACAAGCGACGTTTACCGGGCAGCCGGTTTTCACTAAA
CAGTCGGTCTTCACTAAACAATCGGTTTTCACTAAACATTATGTATCAATACTTTATCAG
GAGCTGACGGGGCAACATTTCGAAAGTGTCTGCTATGAAGGCACCGAGCGATACATCCTG
AAAGTTCAACCCAGTCCGGTTTCTCTGGCCGAGCCAGCGGTGGCAGAGGCAGGGATTAAA
CAAGGAGGAACCTACCTGATCACCGGCGGATTCGGTGGGCTGGGATTAATTTTTGCCCGA
TATCTGGCACAGCAGTATTCAGCCAGGCTGATACTGACCGGGCGTTCAGCGATGGATACA
GACCGCAAAGCGATTGCTGATGAACTGACCCAATTGGGGGGGCAGGTACATTATATCCAG
GCCGATGTCTGCGATGTCGGCGCCATGCGTTTCAATCTGGTACAGGCCAGACAATTGATG
GGGCCGATCCTCGGTGTTATCCACACCGCCGGGTTGGAAGCCAGTGAACCGGTATTTGAG
AAGTCCCGCCAGGCGTTCAAAGATATTCTTCGGCCGAAAGTTGAAGGGACGCAATTATTA
GACGAACTGCTGATGCAGGACCCGTTGGATTTTGTCTGTTATTTTTCCTCCAGCGCCGCG
TTCTTAGGCGATTTTGGCTCTTGTGATTACGCCATGGGGAACCGTTTCCAGATGGGGTAT
GGCAAACACCGGATGGCGCAGGTTCAACAAGGCAAACTTCGTGGTAAAACACTGATTATT
AACTGGCCTTTCTGGAAAGAAGGGAAAATGGGCATCCGTGACAGGGATAGCGCCGAATTT
TATCTCAGGTCCAGTGGCCAACGCGCCCTTGAAAGCGAAGAAGGGTTGCTGGTGTTTGAA
CAACTGCTGCGGCAAAGCGAAGGGCAACATCTGGTGATGGCCGGAAAACCCAGTCGTGTT
GCCCGGTTTCTGGGGCTGAAAGAACAGCCGGTAGCCGGACGTACCGAACATCATCCGGTA
AGCGGCAAGGGAGATATCGCCAATCAAGCGGCTATCCGTGATGCGGGGCAAAAACACGAC
CATGAGACGGCATCGCGTTCCGGAGGGCATAGTGCACCGCTGCCCGCCGATGCGACAGGC
ATGCGGACAGAAGTGAGTAACGTCCTGAAAACGCAGATTAGCCGGTTACTGGGCACGCCG
GTTGACCGGATCGGGTTGAATAGCAGTTTTGCTGATTTTGGTTTTGACTCGATCTCGCTG
GCATCATTTTCCCGGGAGTTGAGTAAATATTTTGATGTTGAAATCACGCCTGCTGTGCTC
TTCGGTCACTCATCGGTTAAACGGCTGACGGAATATTTTTGTCGTGAACATGCACAGGCT
TTAGATGCCATGTTTTCGCGTCAGGTGTCGCCGGAGACGGACACCGTCAGCATGTCCCCG
CTAGTTGACAGCAATCACCTGACTGTCGAGCGGGAAGACGTCAATCCAACGTCGGGCCAC
GAGCTCGGGCAGATGAAGACAACCACGGAGAATCATCAGTCGGCTCCTGCGGCAACCAAC
ACGGTTGCTTCAGACGTCATGGATGAGCCGATTGCCGTGATTGGGATGAGCGGGCGTTTT
CCGCAGGCGGATAATATTGATGACTTCTGGGAGAAACTGATTCAGGGAGAAAGTTGTATT
GGTGAGATGTCAGGACCGCGCTGGGACTGGCAGTCTGTCACCGATAGCATGCCGTCTGGA
TCGTCAGAAGATCGGGATAAGCATGAAACGCTCCCGCAATGGGGCGCTTTCATGACGGAT
ATCATGCAATTTGACGCCGCATTTTTTGATATTGCGCCAAAAGACGCGATGGATATGGAC
CCCAGGCAGCGCATTTTCCTGCAGGAAGCCTGGCACACGTTTGAGGATGCCGGCTATATG
GGGCAACGCATCCGGGGAATGTCCTGTGGTGTGTATGTCGGCGCGGAAGAGAGTGATTAT
GGCGCTATTGTCGGCGATCAGGGGTCGATAAACGGTAATCAAAATGCGACCCTGGCAGCG
CGTATTTCTTATGCGCTGGATCTGAAAGGCCCGAATATGGCCCTCACAGCCGCTTGTGCA
TCAGGGTTAGTTGCTGTTCATCAGGCGTGTCTGGCGCTGCGTCAGGGGGATTGTGAGATG
GCGCTGGCCGGAGGAATCAATCTGTTGATGACTCCGTGGGTGTACCAGAGTATGAACCGG
ACGGGAATGCTTTCTCCCGACGGCAAGGCCAGCGTGTTTGATCAACGCGCAAATGGGCTG
GTTCTGGGAGAAGCTGTCGCAGTAGTCTTACTCAAACCGTTGTCAAAAGCCAAAGCCGAT
GGCGATCGAATCTATGGCTGCATCAAAGCCAGCGGGGTGAACTACGATGGAAAAACCAAT
GGCATCACGGCGCCGAACCCGGTTCGCCAGGCTGAACTGCTGAAAAATATTTATGACCGA
TACCGGATTGACCCGGGAAATATTCACTATGTGATTTCCCACAGCACCGGTTCTCAGTTG
GGTGACCCGATTGAGGTTCAGGCGCTCACCGATGCCTTTGCCGGCCGATGCAGCGATTCG
CATCGCTGTGTTTTAGGCTCGATTAAACCCTTAATTGGGCATACTTTTGCCGCTTCCGGT
GTCGTGAGCCTCATTGCCATGCTCAAGGCGATGGCTCATCAGACGATTCCGGCAACCCAT
AGATTTGATACCTGTAACCGCTACATTAAATTAGAGCGGACTCCCTTTACGATTCACCAA
CAGAATCAACCTTGGTTGCGTCAGGGCAAGCAGCCCAGGCTTGGCGCAATCAGCGCGACG
GGGATCAGCGGCACCAATGCTCATGCGGTGATTGAAGAATACATTGCCGATGACCCCGAA
TCTTTAACAGGAACGGATAGCTATCCGCCGAAAGAGGGCGCCCGGCGTCCGTTGGGCATC
GCCGCACGCCCGTCGCTCGTCCCTATTTCGGCGAAAACCACCGCAGCGCTGCAAGCCTAT
GCTCAGGCCTTTGTGCAATTCCTGCAGCGTCACCCGGCAACGCGGCTTGATCAACTGGCC
TATAGCCTGCAAACCGGGCGAGATGCGATGGCAAAACGAGTGGCTTTTGTGGTGTCTGAT
ACTACGGAGCTGCGTGACAAATTAGCGTTGTTCATTCGCGGCGATATTGCTCCCGGTGCG
TATTATCATGGCGAACCACGCAGCGATGAGGTAACCGGGTCGGCAAGAGAGAATGAATGG
GATGAGGAGAACTCTCCGGCTCAGATTGCCCAGATTCAGGGATGGATCGCCGCGGAACAA
TGGCAGGAACTGGCGGATGCATGGGTTAACGGCGTCAATGTGGATTGGTTTGATTTATAC
CGTGAGACATTCTCGCTGCAACAGATAGTACCGAAACAGATAGTACCGAAACAGATAGTA
CCGAAACAGAGAGTACCGCGGCAGAGAGTACCGCAACGGATAAGTCTGCCGGTCTACCCT
TTTCAGGGCAAACGTTACTGGGCCAATCTTCCACCTGCCGAGGTAACGGCTCAGACCCAG
GTAACCAGCCGGTCTACGGTTACTGGTGAGAAAAAGGCTGTGATTTCGGGTGATGCTGCG
GTGAATAAAAGCGGCACATCACAGCTTGACGCCATCACCCGTCAGGTTCGCTCTTTACTG
ATGCAAACGCTGTATTTTGAAGAGAGTGAAATCGAGAACCATCAACTGTTTACCGAACTG
GGGCTCAATTCAATCAATGCGGTTGGCTTTATTGAAGCCGTTAACCGGGCGTTTGCATCT
GGGCTAACGATCAACGCCATTTTTGATTACCCAAGTATTGATGCGCTGTCTTTATATCTT
GGCAACCATATGCCGCCCTCGCCGATCAACCGGCAGGGAAACGCATTTGCGGCAGCGTCG
GTTATCGCTCACGAAACAGGCGATAAAAAAGAGGCCGATGATTCGCAGGCGACATCCGAC
AACACAATAGCCGGACTGCAAAGCCAGCGCCCGGAAAGAGCGTGGCTGAGACACTATCCA
GAGTGCATTCCTCTTAGCAAACCACTGCGGGACAGACACATTAAAGATGAACAGACGCCT
GAAAGTTCACGGTTCTGGATTCATCCGCTGACCGGCTCGACGGGTTTGTATCTGAAGATT
GCTGAAAATCTGGCAGATGAATATGCCATCTGGGGAATTCAGTCGCGTGGATTTCTTACC
CGGTTTCAGCCGCTGGAAAGCATCGAAAGCATGGCGCGTTACTATATTGAAATCATTCAA
GCCAGTAATGCGACCGGGCCATACGAGCTGGCAGGGTATTCAATGGGCGGCATCATTGCC
TATGAAATGGCCAGACAGCTGCAACTGGCAGGGTTCAGCGTGTCGAGTCTGATTCTGCTG
GAACCCCCGTTTCCGCAGCCGGATAACCACGCGTCGTCACCGTTTTATTATCGAGATGCA
TTACTGATGAGTGCGAACTTCTTTTTGCACTACAGCATGAGTGAAGCGTTGGCATCAGGT
CAGATAGCGTTTGACACGATCGCCTACACCGAACAGGAATTAATGCGTGTTGATGTAGAT
AAACAAGTGACATGGCTGGCTGAAGGGTGCCTGAAAAAAGGAGTGCAGCAGCCGTTATCG
GTTGTGAAGGACAAAATTGAGAATATGGCTCAAATCCTTAAACACAACCGCGAAGCTATG
GCTGCCTATTCGGTGAACGCGTTACCGAATGCCCATGATATTGACCTGCACTATGTGACG
ATTACATCATCATACGATGACAGACCGGAGAACCAAGGCAAGTTGTCTGCGCTGGCTGAA
AATAATCGTCATGTTCTGGGTGAAGAACTGACTCACGATGAAAGCCATTGTCAGCGATGG
CTACACTATTTACCGGGGGCTCAGGTATTTCGTACCAAAGCCAGGGATCATTTTCATCTC
TTGTCTGAACGCGAGAGCGTTGAAATGATTTCTGAGCGCTGTCGGGCGGTTTACCGGGGC
AAGTCTGCCGGGAAAACCACACCGGGTGAAAGCGGGAAACGGGCAGCGCAGCCGCGTAAG
GAGGGCCGAGATCATATCGCGATTATCGGCATGTCCGGGCAGTTTCCCGGGGCGAAAAAT
CCCGATGACTTCTGGCATCTGCTCGAACAGGGGCAATCAGCGTTTACCGCGCCACCGGAG
AGTCGCGGGTGGTCAGTTAGCCCGGGGAATTATGGTGAATATGCCGGCTATGGCGGTTTT
CTCTCTGATGTCGAACATTTCGATCCGCTATTTTTTCAGATATCGCCGCATGAAGCATCA
ATGTTAGACCCCTGTGAGCGCCTGTTTTTACAGGAAAGTTGGAAAGCCATTGAAGATGCG
GGGATTATTCCAGAGACGTTGTCCGGCAAGCGTTGGGGGGTTTTCTGTGGGAGTGGGGGA
GACTATACGCTACGTTTTGCCGAGGGAGAGCATTTCGCTCCGAATATTACCTTGTCTCAG
GTACCCGGACGGGTCTCTTACAGCCTGAACCTGAAAGGGCCTTGTCTGACGGTAGAGGCA
GGTTGTGCTTCTTCGCTGTTGGCTGTTGCACAGGCTTGTGATCAGCTGGTGTTGGGCCAG
TGTGAGGTGGCGATTGCAGGCGGGGCCCTGATTTATTCCACACCGAATATGTTGCTCAGT
TCTTCCCGTCTCGGACTGTTGTCTCCGGCTGACCGTGGCTGTGCGTTTTCGGCACATGCC
ACTGGCATGATGCCCGGAGAGTCTGTTGGCGTGGTTATTCTAAAACCATTGCAGCAGGCG
CTGGCAGATGGCGACAGAATTCATGGTGTGATCGAAGCCTGGGGCAGTAATCACAACGGT
AAAACCAATGGGATTATGGCTCCGAGCGCCAGCGCTCAGGAAGAACTGTTATCTGATATA
TACCAGCGGTTTGATATCCGCCCGCAGAGTATCACTCTGGTCGAAGCCCATGCCGCCGGG
ATGCCTGCCGCGGATGCCGCAGAAGTTGAATCGCTGACAAACGTCTTTCGGCAGAATGGT
GGGCTGGTTCAATCAGGCAGGCAGCCATTCTGTGCGCTGGGGAGCGTTGAGAACAACATC
GGCCATGCTTTCCACAGTGCGGGGATGAATCATCTATTCAAAGTGCTGTTAGCGCTCCGG
CATCGGACCATTCCCGGAACGCCGAATACGGAAGACCGGACCTCTTTGCTACCGCTGGAA
CAAAGTCCATTTTATATCAATTCGAAAACCGTTCCCTGGACGGTCGACTCTGGACAGGTT
CGCCGGGCGGCGATCAGCTCGTTAGGGGCGACGGGGATCAATGTTCACCTTGTTGTGGCT
GAACCTCACAAAAATCGGGAGGGACGAGAGTGGTCTCCAGAAAATATCTCTTCGAACGCA
TCATCGCTACAGGGAGAGTCACCGGCGCACGGTGGTGAACCGCCGGTGTTTATTGTGCTG
TCTGGAAAGAGTGAGCGCGCTTTGCAGCAACGCTGTCGGGATCTGCAAGATTTTATGCGG
GCTCAGCATGGGTTGGATCTGAAACAACTGTCAGCAAACCTATTATTGCGCCGTAGTCAT
TTCTCATATCGGTGTGCCTGTGTGGTTTCCGACGCCAATGCATTGCACTCTTTTCTGGAT
AAGGTGATAGCCGGGGCAGCATTGACTCAGGAGGACAACGGCTATCAGGGTAAAGTCAGC
TCGGGCCGTCAGTTATTAGCCGGGAACGAGGCTTCGTCCGCTGTTGCACATGTTCGTCAG
GCGGTTCACGCTCCGACAAACCGCGATAATCTGTTGGCTCTGGCCCGGTTATATGCCAAT
GGGGTCGACTTTTTTTCTCCTGACTTCAGCGCTGAAATCCGTATGGATCAGGCCTATTCT
CCGGCGGAAAAATTCCCGTTATCGCTGCCGGGGTATCCTTTTGACAAACGTCTGTGCTGG
GCCGGTGCCGTCCGGAAGGGACCTGCCGGGGCATTACGCCAAGAGGCAACCGATTTCCAA
ACGAAGCAACAGGCAGCATCACAACAGGCAGAAGTACCGCAACAACTGGCGCAACAACTG
ACAGGTATGCTGGCGGAGCTGGCCGGCTTGTCTGTCGCCGAAATTGATCTGGATGAACCG
GTAACCCGCTACGGTATCGATTCACTGTTGGGACTACGTCTGCTAAACAGGATCAATTCA
GCTTTTGTTACTGAGTTTGATGCCCATCTGCTGACGAAAGAATCGCTTCGGTTGATTGCC
GGGGAGATTGCCTGGGTTATTGCCCATCGTCCACGAAATACCGCTCACGATTCCTCGCTC
TCTACGTATTATCCGCTCGCCACAGCGTCGGCGTCGGAGCACGTGTCCCTCAATGCTATG
CCGGAGAATCGCCCGGCGTTTATTCAGTCGGTCTCGCTGGCTTTACCTTTGGCGGCAGCG
CCTGTCGAGGATATGACGTTGGGCCGTACTGAATTAAGCCTGCTATTACAGCAGGGAATC
GGCGTCTGGAAAGAAGCGACAGGTTTTCGTTTTGAGTTCTACCGAAACGCTCTGCGTGCC
GGGGATGCGCTTGATCGCGTGAAGCGGCCAGATTGCTTATGGTCGTGTTTAGAGACGGGG
GTTCGCTACTATCCGGTCAGCCATATTCAGGCATTTATTCTGCATGAGACCGAGGTGAAA
AAGCGCTCTACCTTTAATATCGGCCAGGGCTTTTGGATAGATATGCCGGTTGACCTGTCA
TTGCTGAATCAGGCGCTGAACGATATGGTCCGCCACCACGCAATTCTGAGAACCGGTGCT
GAATTCGTGGGTCAACAATGGGCACAGGTTGTTCATGACGCCTTAATACTGGAATGCAGG
GAAGTCTGTTGGCCTTATATTTCTGACAGAGAAACGTTTGAACAGACATTCGCGGGTTTT
CAGAAATCAGTCAATGCGCAGTTGTTTCAAGCGGATCGGATGCCGATGTTTGAGCTGTAT
CTTGCCCATAACGGTGCCGATCTGGGGGCCGTTTACTTTGTTACGCACCATTTCCATGCC
GATGGTTTTACTTTGTTCATGTTTCTGCAAGAGCTCTATCACCGCTATGAAGCACTGCGC
AACGGCATCGATTTTTATTGCCCCAAACCGCCGGCTGAATATGCACATTTTGCCTTGAGT
CAGTTCGGGGAACATCAGGAGATAGCGACCCGATATTGGTTGAGCAAATTACATGACAAA
CGAACGTCTTTTACGCTACGGGATAAACAGATCGCACTGAGCAGAAGCCCGGATAAACAG
CATGGGAAGCCGGAAAAAGCGGGTGCCTATTCTCTGGATATCTCTGATGAGATGCTTAAT
CGGTTGCAGTCATCAAATCGTCGCCAAAATACCACGCTCACACAACTCGTTACCTGTGCT
CTGGCGACGTTAATGTATCGGATCACCGGAGAAAATATGCCGATTCAGATGGCATATAAC
CTCAGGGATCGATATGAATTTGAACCGGTTTACGGTGACTTCTCTTCATCGGTTCCGCTG
GTGTTAACGCTGCACGCTCATTTCAGCCTGCGGCAAGTGTGGCGCATTTATGACGAAGCA
TTGTTGCAAGTACAGAAATATAAGCACTTTGATTTTGTTGCACTGCATCAGCAACTCGCC
CCTGAAGGGCTGGATGCCCACGACCATACCCTGTTGGGCAGCCTTTCTATTGACAGTAAT
GACCGGGATACCTTTGTCGAGGTGACGACTTTCGCCCAAAGATTGCTACCCATGTCGCTG
GAAGAAAGGGAGCCTGTCGCACCATTGCTGATTGGTTTGCTGAAAACCCACGGAAAGCTG
AGCCTGCCGTTTATGTATGACCGTAGTTATTTTTCACCGGACGTGATCCAAATGCTTGCC
GACCACGTGCTGGTCTTACTGGACATGATGGTGGAACAGCCAGAACTGACAGTGGATGAA
ATTCCTGTCCCAACAATGCTGGCGGAACGTTTGTCGCCAGAGGATATATCGACCTTGACG
GTCTTGGATGTTTAACGTCCGGAAGTCTTAGGGAACGAAAAAACCATCGATAACCGGCTT
GCCGGTTATCAGTGAAAAACAACAAGGAGCATATCTATGATGTTACATAAATTTAAACGA
AAAGCCGCTGCCATCGCCGTTTTCTCTATGGCCTTGATGACATTTAATGCGCACGCCGGC
GAGCGTTTACCTAAGCCCATGGGATTTAAGCAGGTACTGGTTTTTATGGGGACCGGCTCG
CTCAATATTGCGAATACTGAACCATTCCCCGGCATATCCGGGTGTCAGGGAACGTTATGC
AGCAGTGATTATTTCTACACCCATATTATGGGGCTGAATGAGAGTGAATTAGCACAAAAA
AGAGAAGAGGCGATTGCTTATTTTAATCGCGAATTCGGTATTGATGTTGAGGCGCTCTTG
GCTCAAAAACGTATTGAGCTGAAAACATATACCGGCAACCCGGATGGCCATTATCGGCTG
TATTCGCTGGCCGGGACTATCTTACCCTCCGAAGGCTGGATTGCCCGTGACGGCGGTTTC
TACATTTCGGTACTTGATAGTAATGGAATTCCTCTGGCCGGTAACCATAGCGGTGAAACG
GCGACACCGCTGAACCAGATGTATTACGGGAGCTATAACATTCTGGTGACCAGTGATTTC
AATAAACCGAGAGAGATCATTATTAATTATGAGTCGAATGAGATGGCGGTGATATCTCCA
GACCGTCTGCGAACGACGTTTAATACCAGAACTCACAGCAAACTCTGGGGCGAAGGGCAA
AGTTACGTGAGTTATGAGTTTGAATTACGTGGCAGCAATACCGTTTTGACAAATGGTCGT
GAGGTGATGACTTTCAGTAAGTACCCTTCGACGACAGATTTTCCTGCTTATCCCCCCTTT
GATATGAAAGGCGACGCTTTCTGAACAGACTAAATGGGGGAGAGCGCGATGATGACACAT
GTTGAACAAACGAGGCCGGCTGAACGCCGTGAAGGTCTACCCCCTCAGGGGGTAGACCGC
CGACAAGAGCAGCGTGTTCAGGCCGAACAGTTGGGAAGTCCGGCGTTTCGTCAGGATTAT
GGGATTAAATATGCCTATGTCAGCGGTGCGATGTATCAGGGGATTGCGTCCCGTAAGCTG
GTTGTGGCGATGGCGCGGGCCGGAATGATGAGCTTTTTCGGTTCAGGAGGCTTGAGTCTT
CGTGTTCTGGAAGACGCGATTTTAGGGATTCAATCTGATTTGAGCGGGGAGTCTTTCGGC
ATGAATCTGCTGGCAGATTATGATTTCCCTGAAAAGGAAATGCAGCGGGTCGAGCTGTTT
CTGACCCACGGCATTCGTTTTATTGAAGCGGCTGCCTATATTGCGATTACCCCAGCGTTA
GTGCGTTACCGGTTGTGTGGTGTTCATCGGGGGGAAGATCAGCGCATTATTATTCCCAAT
ACGCTGATGGCGAAAGTGTCACGCCCCGAAGTTGCTGAGGTTTTTGCCCACCCGGCGCCG
CCTGAGCTGGTTGCCCGGTTATATCAGCAAGGGTTGATTACCGGGCAGGAGGCTGAGCTG
GCTCCTTTGGTGCCAATGGCTCAGGATGTCTGTGTCGAGTCTGATTCGGCAGGCCACACC
GATCAGGGTAATGCTTATGTACTGTTCCCGGCCATTTCCCGGCTTTGCCGGGATGTTTCG
GCCCGCCAGCGATACCAAAAACCAGTCAGGATCGGCGCCGCAGGTGGTATTGGTACGCCG
GAAGCGGTGATGGCTGCTTTTATGCTTGGTGCTGATTTTATTGTCACCGGTTCCGTGAAT
CAGTGCTCGGTGGAGGCGGCTACCAGCGATGAGGTGAAGGATTTACTGCAAAGTATCAAT
ATTCAGGATACCGATTATGCTCCGGCCGGAGATATGTTTGAACAGGGCGCCAAAGTTCAG
GTGCTCCGGCGCGGTGTGTTTTTCCCATCACGGGCTAATAAACTTTATCAGCTCTATCAA
CAATATGCTTCGCTGGAAGCGATACCGCAGGTCGTTAAAAAGCAGCTCGAAGACAAGTAC
TTTAAACGTCCGCTATCCGATGTCTGGCAAGACGTCAGGCAATACTATCAGGCGAGCCGT
CCTCAGGTGTTGGCGAAAATAGAAGAGCATCCCAAACGTAAAATGGCAGCGGTATTTCGC
TGGTATTTTGCCTATAGCTCGCGCCTGGCGCTGGCTGGCGATCGGGAAAACAAAGTCGAT
TATCAGGTGCATTGCGGGCCGGCTCTGGGCGCTTTCAATCAGTGGGTGAAAGGCTCTGCT
TATGAAAGCTGGCGTGCTCGTCATGTCAATGAAATCGGGGAAATGTTGATGCAGGAAGCC
GCATTGATGTTGTCACGACAAATCAGTTTGATAGAAAGCCACTCTTTATCTTCTTAGTGA
CACTCTGAGCAGACGTATCCGCCCTGCAGCGCGCAGATGGCGGACAACGGTGAGCTGCTG
GCAGAGATGACAGAAGAGATAACAGAATAGTACAGCGGGGAAATTTATGAAGACAGTCTA
TACCTTTCCAGGGCAGGGGTCGCAATATCGTACGATGGGTTATGACCTATTCGATCACTA
TCCAGAGCTGGTTGCTCAGGCAAATCAGGTTCTCGGGTATGACATTGCCAACCTTTGTGT
GAAAGATCCTCAGCGGGTTCTAAACCACACTCAGTATACCCAACCGGCATTGTATACCGT
GAATGCGCTGACCTATCTGGAACGTAAGGCCCGTGGAGCGGCGGCGCCGGATTTTCTGGC
CGGACACAGCCTGGGGGAGTACAACGCGCTGTTTGCCGCCGGCGCTTTTGACTTTATTAC
CGGGCTTCGGCTGGTACAAAAACGCGGTCAGTTGATGAGCCAGGCTCCGAAGGGGGCAAT
GGCCGCATTGCTGGAAATTAATCTGGATGAGATTGAGCGTATTTTGGCCGATAGCGGCTT
TCAGCATGTGGATATAGCCAATATCAACTCCCGCCAGCAGTGCATTATCTCGGGGAATTA
TGACGAAGTGCTGGCGCCGGAGCTGGAACAGCGTTTTCTCGATGCCGGCGCACGCTTTGT
CCAATTGAATGTCAGTGCGGCGTTCCATTCCCGCTGCATGGTGGATATTGAGAGGGAATT
TGCCGATTTCCTGGCTGAATTTACTTTTCATCCCTTGTCTGTTCCCGTTATATCGAATGT
AACGGCCAGGGCTTATCCCTCCACGGGGTATCAGACACTGTTGACCCGGCAAATTTCCCA
TCCGGTTCGTTGGTATGAATCGATCTCCTGGCTGCTGGCTCAAGGCTATGATGATTTCAT
GGAAGTCGGCCCCGGAGAGGTGTTGACCAAACTCCATCAGCGTATTGTCGACGATCCGAT
GCCGATCGGCGACGCGCGCTCTACGCCTTTAGTCTCTCCGGTGTCCACCACGATTCAGGA
AGACAATCCGATGCAGAATCAGTCAATCGGACCGACACCGGCAACGCCGAATAAGTGTGT
TTTCATGTATGCAGGTCAGGGGAGTCAGTACTATCAGATGGGACGGGTTTTTTACCATTG
TGATGGGCATTTCCGGCAGACGATGGACAGCCTGTGTCACAAAGTGCATATGCTCAGTGG
CGTGAATCTGCTGGAAAAACTCTATGGTGAAAGCGATTACGGGACTGAGTTTGATGATAT
TCGCTATACCCATCCGGCACTCTTTTGTTTGGGATACAGCCTGACTCAGATGTTGATTGC
CCGTGGCATCCAGCCCACTGCCGTTGTCGGCCATAGTTTGGGTGAGTACATTGCTGCCGT
TGTCGCCGGTATGCTTCGGCTGGATGATGCGCTTCGGTTGGTTGTTGAGCAGGCTCGTTT
GCTGGTTCAGTCTGCTCCTGAAGGTGGTTTGGTCGTGGTACTGGCCTCACCGGAAATTTT
CTATAGCTGCGCTGATGTTTTTTCCCGTTGTACGCTGGCCGGCGTGAATTTCGACAATAA
TTTCTTCATTTCCGGGGATCACGCCGCCATAACAGGCGTTAAACAGAAGCTGGCTGATAA
AGGCATTCTGTCGATCGCACTGCCGGTTCGCTACGGCTTCCATTCGGATGCGATTGACGC
TATCAAACCTGCATATCAGGAATTGCTGCATAAGACACCGGTCTTTACTCCTGCCATTCC
CGTGTATTCGTCTGTATTGGGGCGGTCCGTCGGCTCGTTACAACCAGCCGATGCTCGCGC
GTATTTATGGCAGATTGTCAGAGACAAAATTGACTTTTCTGCCCTTGCCCGCTCGACGTT
TACGGCAATGCAGGACCACTTTTTTATTGATGTATCGGCTACAGGCAGTTTGTCCAACTT
TCTGAAGTATTCGAAAGGGATTGATTGCCGGCATGGCTATGTATTGAACCAGTTCAGTGA
CGGGATGAAATCTCTTGAATCTCTGTTGTCGCAGTTGAAGGCGTGAGGACGTGCTGTTGA
ACAGGCTGTTAAGCAGAAATACCTAATAGAATCAATTCAAAGGAGTGAGCAGTCATGTCA
ATTCGAGTTTATATGTTTCCGGGACAAGGCTCCCAGCAACGAGGCATGGGAGAGGGGTTG
TTCGGTCAGTTTGCTGATTTGACCCGCATTGCCAACGAGATTCTGGGTTATTCCATTGAG
ACACTCTGTCTTGATGATCCTGACGGAAATCTGAACCGGACACAATATACCCAACCGGCA
ATTTATGTTGTCAATGCGCTGTCTTATTTCAGGAAACTGAAAGAAACCGGCACCCGTCCG
GATTTTGTTTTAGGCCATAGCTTAGGCGAATTTAACGCATTGCTGGCCGCAGAATGTTTT
GATTTTGCCACTGGTCTGAAGCTGGTGAAAAAACGCGGTGAATTGATGGGGCAGGCCGAC
GGCGGTGGTATGGCGGCGGTACTGGGAGCGAGTGAAGCTCAGGTGCGGGAATTATTGAAA
ACCAAAAGGCTAGATCATATTGATTTAGCTAACTTTAATACGCCATCGCAAATTGTGATT
TCGGGTCCCCGTAACGATATCATGAATGCCGCAGATGACTTCGAACATAGCAACATCAGA
TATGTTCCCTTAAATACCAGTGGTGCTTTTCACTCCAGGCTAATGCGCGGCTCAATGGAG
AAATTTGAAAAATACCTGCAAAACTTTCAGTTCTCGGCGTTGAAAATCCCGGTGATTGCC
AATACCACGGCCCGGCCATATCAGGATGAAACGCTGTTTAGCTGTCTGGCTCAACAAATT
GCCAGCCCGGTTCGCTGGGCCGAAAGTATCCAGTATCTAATGAGCCTGGGAACGGTTGAA
TTTACGGAATTGGGTCATAGTGAAGTGGTGCGTAGTCTGGTCGAGAAAATAAAAGCAGAG
ACGACAGAAGCCGAACTACAGGCCATTCGCTTACAACGTGACGCCGATGGAGCGAATGCT
GCTGAATCTACCGACGGGTCGATGCATAACAGAACGCTAGCGGCGGCCCAGAAGGTTGCT
CAATGGAACAGCCGGTTCCAGATCGGGCAAAAGGTTCGCTCCAGTATTTTGAATACGGAA
GTGGAGACCCGGACAGAAGCTGTTTTGCTGTTTCAGCACCGTGCGGCGATCTATCTGAAA
GGTTATAACGGCTATTTCGAACTGGATGAGCTAAAACCGGTATAAGGCGAATATTCTGTG
TGATGAGGCGGGATGGCGGCCAAAAGGATTTGAACGATGTTTTTTCAGGAAAATCGGTCC
GGTGATTGGTTTGAGACCGACTTTGAACTTTATCATTGTATTTTTGCCAGAGAACACTAT
CACGATAGCTTGTTCCATTTATATCAGATAGATAAAGCCGGGTATTTGGACCGCGCCGTG
GTCAAAAGGCGCGCTGAGTATTTAGCGGGTCGTTTCTGTGCCGCACAGGCATTAAAAAAA
TGGGGGATTCATGTGCGGCATATCGGTCGGGGCGAGCGTGGTGAGCCGCTCTGGCCAGAG
GGGATGATCGGCTCGATCAGCCATTGTCATAACCGGGCAGTGGCATTGGTCGGCGATGCT
ACGGGGAAAATCGGTGTCGGCATTGATGTTGAAGATGAAATCAGCCATGAGGTAATTAGC
AATGTACTGGCACAAACGCTTGATGAGCATGAAATTGCGTTGATTTCGGCTGACTCTGCG
CGGTTTCAGGCATGTTTTACCTTATTCTTTTCCCTCAAAGAAAGTTTTTTTAAGGCGGCT
TACGGGAATGTTGGTCACTATTTTGGTTTTGAAGCGATTTCAATATTCAAGATTGATTTT
GTTAACCAGAGTATGGATTTTGTCTTAAAAGAGACACTGAGTCCGCAGCTTGTCAAAGGT
AAAACCGCACGTGGTTATTTTAGAGTATTGCCTGAGCGGCAGTATGTCACGGTTGTGGAG
TTAACGGCTTGCTCCGCTACATTCGCCGAATGATCGGGCGTTCCGCTCCGTTTTCAGATG
GCGCCTGCAACGCAGGCGCCGGATAAACCGGCGATCCTTGCCAATCTTTAGCTTTAGCAA
TGTCTGGCGGAGTTACCCTTCCGCCAGACGTTTATAGTGCTCGAAACGCGCCCTGGCGTC
CTGCTCGGTTTTGGCGAACAGTTGGCTTGCCAGCTCCGGGTACTGGCGTTGCAGTGCGCT
GTAGCGAACTTCGCCCATCAGGAAGTCCTGGAAATCGGCTTCCGGCTCGTCGGAGTCCAG
CGTGAACGGGTTTTTGCCTGCCGCCTGTAGTTGTGGGTTGAAGCGGTACAGGTTCCAGTA
TCCCGACTCCACCGCCTTTTGGGTTTCCCGCTGGCTGCACCCCATGCCGGCTTTCAGTCC
GTGGTTGATGCAGGCGGCGTAGGCGATGACCAGCGACGGGCCGGGGTGGGCTTCCGCTTC
GGCGATAGCCCGTAGCGTTTGCGCCTTGTCCGCGCCCATCGCTACCTGCGCCACGTACAC
GTAACCGTAACTCATCGCCATCAGGCCGAGGTCTTTCTTGCGGGTGCGCTTGCCTTCGGC
GGCGAATTTCGCCATCGCCGCCGCCGGGGTGGATTTGGACGACTGGCCGCCGGTGTTGGA
ATAGACCTCGGTGTCGAACACCAGCACGTTAATGTCCTCGCCGGAGGCCAGCACATGGTC
CAGCCCGCCGAAGCCAATGTCGTAAGCCCAGCCGTCGCCGCCGAAAATCCATTGCGAACG
TTTGGCGAGGTAATCCCGGTTTTGGTAGAGACGGTTGAGCAACGGGTCGTCGCCTTTTTC
ATGCTCAAGCAGGGCGATGACTCGATCGGCCCGCTCGCGGGTGCCGTCGCCGCGGTCTTT
CAGCTCCAGCCACAGATTGAGCGCGTCGGTCAGCGCCGGGCTGAGCGGCCGCATCAACGC
CGCCGCGGCGTCGCTGGCCAACTGTTCGCGGATGGCGTTGCCGCCAAGCAGCATCCCCAG
CCCGAATTCGGCGTTGTCCTCAAACAGCGAGTTGGCCCAGGCGGGGCCGTGTCCGCGGTG
GTTGGCGGTATAAGGGATGGACGGCGCGCTGGCGCCCCAGATGGAGGAACAGCCGGTGGC
GTTGGCAATCAGCATGCGGTCGCCAAACAACTGGGTCACCAGCCGGGCGTACGGGGTTTC
GCCGCACCCGGCGCAGGCACCGGAGAACTCCAGCAGCGGCGTCTCGAACTGGCTGCCCTT
GACGGTGGTTTTATTGAACGGGTTCGGCTTGGGCTGCAGGCCGAGCACCTGTTCCCACAG
CGCGATTTTGGGTTGCTGCGACGTCAGCGGCTGCATGGTCAGCGATTTGCCGCGCGACGG
GCAGATATCCACGCAGTTGCCGCAGCCGGAGCAGTCCAGCGGCGACACCGCCAGATGATA
GTGCAGGGTTTTGGCGCCGGTGGCCGGTTTGCTGAGCAGGGTGTCGGGCGCCAGCGCGCG
CTCCTCGTCGGTCAACAGCGCCGGGCGGATGGCGGCGTGCGGGCAGATAAACGCGCACTG
GTTGCACTGGGTGCAGCCTTCCGGCTGCCAGGCAGGCACGCTGATGGCGATGCCGCGTTT
CTCAAACGCCGCGGTGCCGAGCGGAAAGGTGCCGTCTTCCATGCCGGTAAAGGCGCTGAC
CGGCAAGCTATCGCCTTCCTGCCGGTTCATCGGCGTCAGAATGCGCCGGATAAACTCGGG
CAGCGCGGCGGCGGAGACCGTCGGTTCCGGCAGGTCGGCCCAGTGCGCCGGAATCGCTAC
CTGAACCGGCGCTAACATGCCCTGATCGATGGCGGCCTGATTCATCGCCACCACGTGCTG
GCCTTTCTTGCCATAGGTATGGGTGACGGCGCTTTTCAGGTAGTCGGCGGCGGTCTCGGC
GGGAATGATCCCGGTCAGCTTGAAGAACGCCGCCTGCATGATCATGTTGAAGCGGCCGCC
GAGCCCGAGCTGTTGTGCAATGTCCACCGCGTTGACCACGTAGAAGCGGATCTGGTTGTG
CGCCAGATAGCGCTTCATCGCCGCCGGTAGTGCGTCTTCCAACGCCGCCGGGCTCCAGGT
GCAGTTAAGCAGGAAGGTGCCGCCGGGTTTCAACCCCGTCAGCAGATCGTATTTTTCCAC
GTAGGATTGCTGCGAGCAGGCGATAAAGTCGGCGTTGCGAATCAGGTATGGCGAGGTAAT
CGGCTGGGTGCCGAAACGCAGGTGCGAGACGGTAATGCCGCCGGATTTTTTCGAGTCGTA
GGAGAAATAGGCCTGTGCGTACATCGGCGTCTGGTCGCCGATGATCTTGATGGCGCTTTT
GTTGGCGCCTACCGTGCCGTCGGAGCCCAGCCCCCAGAACTTGCAGGCGGTGGTGCCCTC
AGGCGCGGTGTCGATGTCGTCGACCGGCAGCGGCAGCGAGCTGTGGGTCACGTCGTCCAC
GATGCCGACGGTAAAGCCGTCCTGCGGCATCGGGCGCAGCAGGTTAGTAAACACCGCGGC
GATATGCGTCGGTGCGATGTCTTTGCCGCCCAGCGCATAACGCCCGCCGACGATCAGCGG
CCGGGCGTCGTGGTTATAGAAGGCGTTTTTGACGTCCAGATACAGCGGTTCAGCCTGCGC
GCCCGGCTCCTTGGTGCGGTCCAGCACCGCGATGCGCTGCACCGTCGGTGGGATGGCGGC
AAAAAAATGCGTCAGCGAGAACGGGCGGTACAGGTGCACGGTCAGCAGCCCGACCTTTTC
CCCGCGCTGGTTGAGGTAATCGACGGTTTCCGCGATGGTCTCGCATACCGAGCCCATCGC
GATAATCAGGCGTTCGGCATCCGGCACGCCGTAATAGTTGAACAGATGGTATTCGCGGCC
GGTGAGCTGGCCGATGTGCGCCATGGTCTCTTCCACCAGGTCCGGCAGCGTCTGATAGAA
ACGATTGACCGATTCCCGCTCCTGAAAGTAGATATCCGGATTTTGCGCGGTGCCGCGCGC
CACCGGATGGTCCGGATGCAGGGCGCGGCGGCGAAAACTGTCCACCGCCTCCCGGTCCAG
CAGCGTAGCCAGTTCGTCGTACTCCAGCAGTTCGATCTTCTGGATCTCGTGGGAGGTACG
AAAGCCGTCGAAGAAGTTGATGAACGGCACCCGGCCTTTGATCGCCGCCAGATGCGCCAC
CGCGGACAGATCCATCACCTGCTGCACGCTGCTTTCCGCCAGCATGGCGCAGCCGGTTTG
CCGCACCGCCATCACGTCCTGATGGTCGCCGAAGATATTGAGTGAACTGGTGGCCAGCGC
GCGGGCGCTAACGTGGAACACCGCCGGCAAGAGCTCCCCGGCGATTTTGTAGAGGTTGGG
GATCATCAGCAGCAATCCCTGCGACGCGGTATAGGTGGTGGTAAGCGCGCCGGCCTGTAG
CGAACCGTGCACCGCCGCCGCCGCGCCGGCTTCCGACTGCATTTCCACCATTCTGACCGG
CTGGCCGAACAGATTTTTTTTGCCCTGCGCCGCCCATTCATCCACGTTTTCAGCCATCGG
CGTGGAAGGGGTGATGGGATAGATGGCCGCCACTTCGGTAAAGGCGTACGAGATATACGC
TGCCGCCGCGTTGCCATCCATTGTTTTCATCTTTCTTGCCATGTACGGGTTCCTCTCTGT
GGTGTCGAAGGCCGCCAGCCACGCTCTGCCGGCTGGCGCACCGTCATGGGCTGACCTAGC
ACGGCTTATGCCAGTTAGCGCCAGATACAGGAAAGTCAGAAGATTGAATGGGTTGCGATA
GACTCTGCGGCGGCTGGGGCAATGTCGCGCCAGTGTGATTGGGCGGAACAAGACACGGAC
TGCGACATCCTGTCGGCCTGCTAACAAAGTGTTGTGTCTGTTCCACGCTCGGGCTATTGC
TGCCGCGCGTAAGACGGGAGAGGGCGTATCAAGGAACCGTCGCAATCAACCCTATATACC
CGTCATACTTCAAGTTGCAGATGCGTTGGCTTTCCTCACTCACCCCAGTCACTTACTGAT
GTAAGCTCCCGGGGATTCGCTGCGTTGCCGCCTTCCTGCAACTCGAATTATTTAGGGTAT
AGTCTGATAATAAGCAATACGCCGTTGAATTATTTTATTCTAAATAATATGCGTGAATAT
TTTAAAAATCCCCTGTGTATCAATAGGAATAAAAAAGGGTGTGAGTAAATTAATCCAATT
GGCATTAATGGATTAGTAATGGCAAAAATATCATATTCTATTTTCTTGAGCAGGGAATGC
CCACTGCCTACAGTTATCTGGTGGGCGGTAATTCTATCGCTTTAATCCTGAAATATTATT
TATTAAGAGGAATTGAATATGGCTATTGCAGTCGAAACCCTGAATGCGGTGCAGTTGAAA
TCAAGTATTAGTGATGGCAGCCGTACCACATTAGGTACGGGAGATGCGGTGACATTCACC
AATTTACCTAATCAACCGGTTGCCATTGTGGCGTATAACAATACGGGGAATACAACCAGT
TTTAATGTGGCCTATAACAATCAGGCGCCGACCAATTATCAAATTGATTCCGTGCAGGCT
CAGGGTTTTTCTCTCGGGCTGGCTTACCTCATCAATCCCGGTGTGACCCATGCCAGTGAG
ATCACGGTTTCCGTACCGAAAACGGAACAACAGGGGTCGTCCATTGATGTCTACGCGGTC
AGTCTCTATTTTCCGCTGGGTAAAATCCAGAATCAGGAAATCCCGCTGGATGGGCGCAGC
GTGCATTTCAACGGTTATTCCCGCTCTTATGCCACTCCGCCGCTGGCCTGGTATGCACTG
ACCGTTCAATCCGGTAATACCGGGCAGGTGGGGTTGTATTTCTCTGGCAGTCATGTTGAT
GTGATTGCGGTTAATACGCCGAATGAAATCAAGGATGTATTAAAAACCAAAGTGATTGCC
ACCTCCGGCAGCGGTATTGCCAGCACGGATTTTGATATTTTGGTAAATCCGGGGAATTCT
TATACCAAGAATTTTTACGGTGTATCGAGCCAGCTGGTTTATTCGCCGATATCCGCTGCT
AATACGACTCAGGACGGCTCTATTTCCATTCAGAAAATTTCATGACGATTCTTTTATTCT
GAAAGAATAAATCAGAATCATAGCTAAATATGTGTGAATGTATTCTCCAATAATAACCAC
GTTTGGATAACCAGCGTGGTTGTTTTTTATTTTTCTTTTAATTCATCTTATTTTATCCCA
TCGGCCATCGCGGCGTTTAAGAAAACGTACCGTATTCCGGTTCCATACCGGCTGGCGTCG
TTGCCTGTCGCACACGGCGTTTAGACGGTATCCCGATTGTCCCTTTTCCAACAATTGGTC
TGCCGATTGTCTTGTCTCTGTGCCGTCGCGGCGGCAGCTTATTTTTTAAAGCATAATTAA
ATCAATGAATTGATGGATGTGGCCCGGCTGGTACGTTCCCTGCAGTCCTTGAGGTGTGTG
CAACAAGCATTCAACCCGAACAGGAGAAGCAATCATGGCAATGCGTCAATGCGCCATCTA
CGGCAAGGGTGGTATCGGTAAATCCACCACCACCCAGAATCTGGTCGCCGCGCTGGCGGA
GATGGGTAAAAAGGTGATGATCGTCGGCTGCGACCCGAAGGCGGACTCCACCCGTCTGAT
CCTGCACGCCAAGGCCCAGAACACCATTATGGAAATGGCGGCGGAAGTCGGCTCAGTGGA
AGACCTCGAACTGGAGGACGTGTTGCAAATCGGCTATGGCGGCGTGCGCTGTGCTGAATC
CGGCGGTCCGGAGCCGGGCGTGGGCTGCGCCGGTCGCGGCGTCATCACCGCCATTAATTT
CCTCGAAGAGGAGGGCGCGTATGAAGAGGACATCGACTTCGTGTTCTACGACGTGCTGGG
TGACGTGGTGTGCGGCGGCTTCGCGATGCCGATCCGTGAAAACAAGGCGCAGGAAATCTA
CATCGTCTGCTCCGGCGAGATGATGGCGATGTACGCCGCCAACAACATTTCCAAAGGCAT
CGTGAAGTACGCCAAGTCCGGCAAGGTACGCCTCGGTGGGTTGATCTGTAATTCCCGTCA
GACCGATCGGGAAGATGAGTTGATCATCGCGCTGGCGGAAAAACTCGGCACCCAGATGAT
TCACTTCGTGCCGCGCGACAACATCGTGCAGCGCGCCGAAATTCGCCGCATGACGGTGAT
CGAATACGACCCCAAATGCAATCAGGCCGATGAGTACCGCACGCTGGCCGGCAAGATCGT
CAACAACACCAAAATGGTGGTGCCGACGCCGGTGACGATGGACGAACTGGAAGCGCTATT
GATGGAGTTCGGCATCATGGAAGAAGAAGACACCAGCATCATCGGCAAGACCGCCGCCGA
AGAGAATGCCGCCTGATGACCCCCGCGCCAGCGGCCGCCGGGACGGGCGTCTGGCGAAGT
ATAAAGGAAAGCCGGAATGACAAACGCAACCAGTGAACGTAATCAGGCGATCATCCAGGA
AGTGCTGGAGATTTTCCCTGAAAAAGCGCGCAAAGAGCGCAAAAAACACATGATGGTGAC
TGACCCTGCGATGGACGGCGTGGGCAAATGCCTGGTGTCCAACCGTAAATCCCAGCCGGG
GGTGATGACCGTTCGCGGCTGTGCCTACGCCGGCTCCAAAGGCGTGGTGTTCGGCCCGAT
CAAGGACATGGCCCACATTTCTCACGGGCCGATCGGCTGCGGGCAGTATTCCCGCGCCGG
ACGCCGCAACTATTACACCGGCGTCAGCGGTGTGAACAGTTTCGGCACCCTGAATTTCAC
CTCTGATTTTCAGGAAAAAGACATCGTGTTCGGCGGCGATAAAAAGCTCACCAAACTGAT
CGAGGAACTGGAGCAACTGTTCCCGCTGACCAAGGGCATTTCCATTCAGTCGGAGTGCCC
GGTGGGGCTGATCGGCGACGACATCGAAGCCGTCGCCAACGCCAGCCGCAAAGCGATCGG
CAAACCGGTGGTGCCGGTGCGCTGCGAAGGGTTCCGCGGCGTGTCGCAGTCGCTGGGGCA
CCACATCGCCAACGACGTGATCCGCGACTGGGTGCTGGATAACCGCGAGGGCAAACCGTT
CGAATCCACACCCTATGACGTGGCGATCATCGGTGACTACAACATCGGCGGCGACGCCTG
GGCCTCGCGCATTCTGCTGGAGGAGATGGGGCTGCGGGTAGTGGCGCAGTGGTCCGGCGA
CGGCACGCTGGTGGAGATGGAAAACACCCCCCACGTGAAGCTGAATCTGGTGCATTGCTA
CCGGTCGATGAACTACATCTCGCGCCACATGGAGGAAAAACACGGCATTCCGTGGATGGA
GTACAACTTCTTCGGTCCGACCAAGATCGCCGAGTCGCTGCGCAAAATCGCCGCGCAGTT
CGATGACACCATCCAGAAAAACGCCGAGGCGGTGATCGCCAGTTATCAGGCCCAGACCGA
GGCGGTGATCGCCAAATACCGCCCGCGGCTGGAAGGGCGCAAGGTGATGCTGTACCTCGG
CGGGCTGCGGCCGCGCCACATTATCGGCGCGTACGAAGATCTCGGCATGGAGATCATCGG
CACCGGCTACGAATTTGGTCACAACGACGACTACGACCGCACGTTGCCGGATCTGAAGGA
AGGCACGCTGATGTTTGACGATGCCAGCAGTTACGAGCTGGAAGCCTTCGTCAAGGCGCT
GAAACCGGACCTGATCGGCTCCGGCATCAAGGAAAAGTACATCTTTCAGAAAATGGGGGT
GCCGTTCCGTCAGATGCACTCCTGGGACTACTCCGGTCCGTACCACGGCTATGACGGCTT
CGCCATCTTCGCCCGCGACATGGACATGACGCTCAATAACCCTGGCTGGAGCGAGTTAAC
CGCCCCGTGGCTGAAGTCCGCCTGATGATGATTGTTTAGCGATGATTGTTGATAAAACCA
GCCTGATATCCCGTCAGTTCACCGATTAGTGGCGCGGGAGGAGAACACCATGAGTCAAAC
TGCTGAAAAAACCCAGCCCTGCTATCCGTTGTTTGAGCAGGAAGAATACCAGACGCTGTT
TCGCAACAAGCGCGGTATGGAAGAAGCCCACGACGAACAGCGCGTGCGCGACGTGTTCGA
GTGGACCACCACCCAAGAGTACCAGGACCTGAATTTCCAGCGCGAAGCGCTGACCATCGA
CCCGGCGAAAGCCTGCCAGCCGCTGGGCGCGGTGCTGTGCGCGCTCGGGTTTGCCAACAC
GCTGCCTTATGTGCATGGCTCGCAAGGGTGCGTGGCCTATTTCCGCACCTATTTTAATCG
TCACTTCAAAGAGCCGATCGCCTGCGTTTCCGATTCGATGACCGAAGATGCCGCGGTATT
CGGCGGCAATAACAACCTGAACAGCGGTCTGCAGAACGCCAGCGCGCTCTACCAGCCGGA
GATGATCGCCGTCTCGACCACCTGCATGGCGGAAGTGATCGGCGATGACCTGCAAGCTTT
TATCGCCAACGCCAAGAAAGACGGATTTGTCGCGACAGACATGCCGATCCCTTACGCCCA
CACCCCGAGTTTTATCGGCAGCCATATCACCGGCTGGGACAACATGTTCGAAGGGTTCGC
CCGCACCTTCACCACCGGCGAAGGGAAAAACTACCAGCCCGGCAGTCAGCCGCGGTTGAA
TCTGGTCACCGGGTTTGAAACCTACCTCGGCAACTTCCGGGTGATGAAACGGATGATGGC
GCAGATGGACGTGCCATGCAGCCTGCTGTCGGACCCGTCCGAGGTGCTGGATACCCCGGC
CGACGGCCACTACCGCATGTACGCCGGCGGCACCAGCCAGCAGGAGATGCGCGAGGCGCC
GAACGCCATCGATACGCTGCTATTGCAGCCGTGGCATCTGGTGAAAACCAAAAAGATGGT
GCAGGACGTGTGGAATCAGCCTGCCACCGCGGTGCCGGTGCCGATCGGCCTGGCGGCGAC
CGACAAACTGCTGATGACGGTCAGCGAACTGACCGGTAAACCGATTGGCGAGGCGCTGAC
GCTGGAGCGCGGCCGGCTGGTGGACATGATGCTCGACTCCCACACCTGGCTGCACGGCAA
GCGCTTCGGCCTGTACGGAGACCCGGATTTTGTCATGGGGTTAACCCAGTTTCTGCTGGA
ATTGGGCTGCGAACCGACGGTGATCCTGTGCCATAACGGCAGCAAGCGCTGGCTGAAGGC
GATGAAGGCATTGCTGGAGGCATCGCCCTACGGTCAGGACAGCGACGTGTACATCAACTG
CGACCTGTGGCATTTCCGTTCGCTGATGTTCACCCAAAAACCGGATTTCATGATCGGCAA
CTCCTACGGCAAGTTCATCCAACGCGACACGCTGGCGAAGGGCGAGCAGTTTGAAGTGCC
GCTGATCCGGCTCGGCTTCCCGCTGTTCGACCGCCACCACCTGCACCGCCAGACCACCTG
GGGCTACGAGGGGGCGATGTCGATCCTCACCACGCTGGTGAATGCGGTGCTGGAGAAACT
GGATCACGACACCATGAAGCTCGGCCAGACCGATTACAACTTCGATCTGATCCGTTGAGG
TGGCGGCGTCTCCCCGCAGGCGGGGAGATCACGCGAGCTTCTTCCCCCATCAGGCGCCCG
GCGTTGTCCGGGCGGTCCTGTTCCGCTAAGGAGAAACCGATGCCGGTGGTCATTTTTCGT
GAGCGCAACGCGCAGTTGTACTGCTACATCGCCAAGCTGGACCTGGAAGCCAAAGTCACG
GGCATGGAGTTTAATCAGCACGATTACTGGGGCGGGCGCGTCGAGCTGGAAGGCGGCAAA
GCCTATTACGTCAATCCTCAGGACGCGAAACCCGTGTTCCCGGTCAGCTTGCGCGCCAGC
CGTGCCGAGCTCGGATAAGGAGAAAGGAGCATGTCTGATGATGATGTGTTGTTCTGGCGC
CTGTTCGCGCTGATCCAGTGCCTGCCGGAGCTGCCGCCGCCCCGGTTATTGGGCTGGCTC
GGCGATGGCGATGAGGCATCGCTGGATGCGGACCGGCTGGCGTCGTTGACGCAGGCGGAA
CTGGCGGCGCGTTTTCCGGTTGATGCCGACGCCATGACCCCAGCGCGCTGGCGCTCGGTG
ATGGACTGCCTGCGCGGCGCGCTGCCGCCGCACCTGGCGGTAGTTGCGCCTTCCCGACGC
AGCCCGCAGCTACTGGCGGCTTTCGCGTCGCAGGATGGGCTGACCATTAACGGCCACTTT
GGTCAGTGTCGGCTATTTTTTATCTATGCGTTCGATCAGGACGGTTCCTGGCTGCACGGC
CTGCGCCGCTACCAGCCCGCTGGGGGCGAGCAGGAAGGCAATGAGGTGCGCTCAGCGCTG
CTGAACGACTGCCACCTGCTGTTCTGCGAGGCGATTGGCGGCCCGGCGGCGGCGCGTATT
ATCCGTCACAACATTCACCCGATGAAGGTTGCGCCCGGCACCCAGATTCAGCCTCAACGC
GACGCGCTGCAAACCCTGCTGGCCGGCACGCTGCCGCCGTGGCTCGCCAAGCGGCTGGAG
AAAGGCAACCCGCTGGAGGATAGGGTGTTTTGAGAATGGCAGTCGGTCGTTTTGTTCGTC
AAACATGTTCTGTGTGGCTGATAAATCAGCCACATCTTTTTTATCGAGCCATCATGCCCG
ATGCTCACTCCACCGCTATGCTCTCTCCGTCCTGATGCGTGATCCGCAGCCGGGTGCCGG
TAATCGCCATCTGCACCGCCTGACGGATGGTCATGGTGCCGACCACCGGGTGAGGCCGGA
CGGCGGCGGTGCTGTTGTCGGTGATGATGCCGCAACCGGTGGCGTGGGCGATCTGCTGAG
CGGTTTCGTCGAAGCGATCGAAACGGATGTTGTAGGTGCCGATTTTGTCGCACTTGCCGT
AGGGAATCGGCTGGTTGGCCGGCGGCCACTCTGACTTGCGGGGGCAGCCGGACAGCAGCA
TGCTGCATAACAACAATGTCCATGATAACAACGCGTTAATTGGAAGAATGCCGGTTCGGA
CAGGCGTGAGCGCCATAGAGCCTCCTGGTAAGGGCCGATGCAGGTAAGAGATCGCTTCTT
CAACGCTGGGCGGTGTCACGCCTCATTACGGGACACAGCTCTATTATCTTCACTTCTATT
ATCGTCGCTGGATGTAAAAGATCGCTTGCCGGGTGTAACAAGCGCGCTGATTGGTGTGAG
CGCCTGTGTCTGCCGGCGCAAGATGGGGGGAAAATCAGCCCGCCGTTGATGGCGGGCTGA
CGAAGGCACGGCGGTTTTGGCCGGAACGCGTCAACGCGGTGCGGCGATAGCCAGTGGGCT
GTTGTCGTTCAGGTTGAAAAACGTCATGGTGCCGTCCAGATTTTTCGCCTGTTCGTGCAG
CGAGGAACTGGCGGAGGCGGACTCTTCGACCAGCGCCGCGTTTTGCTGGGAGGCTTGCTC
AAGCAGGGTGATGGCGGTGTTAACCTGTTCGATGCCTTTGGCTTGTTCCGATGAAGCCAT
TGAGATATCCGCCATGAATTCATTCACGCGTTTAATCTCATCCATCAACCGCGTCATATC
CTGGGTGGAGAGCGACGCGACTTTTTCGCCCTGAGCGATTTCATTGGCCGTTTTTTCGAT
CAACTCTTTGATTTCTCGGGCTGACCCGGCGCTGCGCTGCGCCAGACTGCGCACTTCAGA
CGCGACGACCGCAAAGCCTTTACCGGCTTCACCCGCGCGGGCCGCTTCCACCGCGGCGTT
AAGCGCCAGAATGTTGGTCTGGAAGGCGATGCCGTCCATGATGCTGATGATATCGTTGAT
CTTGTTGGAGCTGTCGGCGATATGCTGGATGCGTTCGATCATCTGGCTAAAGTTGCTGGC
GTTTTTTTCCGCCAGCGTCGCCACGGAGTTGGTCAGTGTCATGGCTTTGCTGGTGTTGGC
GGTGTTTTCCTGCACAGACGCGGTGATTTGCTCCATGCTGGCGGCGGTTTGCTCGACGGA
TGACGCCTGCGCTTCAGTACGGGCGGCGAAATCCCGGTTGGCGGCGGAGATTTGTTCCGC
GCCAGCCGCCACGGAACCGGCCGAGTCTCTGACATCCAGCACGATTTTGCGGAATGCCTG
CTGCATGTCTTTCAGCGAAATCATCAGCCCGCCCATCTCGGTATTGTGCTGAGGGGGAAT
ATCCAGCGTCAGTACGCCTTGTTCCATCATGCCGAAATAGGTCCTGACTTTCTGCATCGG
GGTCAGCACCACGGTGCGGATGAATTTCAGGGTGAACAGACTGATGAGCAGCACCACGAT
CAGCGTGGCGATCAGAGCCGTTAATGTTTGCTGATAGAAGCTGTCCGCCTGTGCGATCTC
TTCATGTCCGATACCTTGGGCGAACGTGACAAACTGCGTCAGCTTCTGGCGGAAGGTGGC
GCCTTTCTCCAGCGCACTGGGCACCAGCGTGGTGTAGAACCGCTCAACGTTTCGCTCGCG
CAGCGCAGTGAGCATCGGGGCGACGGCATTGTTCATGTAGTCATTGAAGGCGTCATCGAT
TTCACCGCGTAGCGCCCGGCCTTGTGACGTCAACGCCGGCATGTTGCGCAGTTCCGTCAT
CGTACTGTTGGCGGCGTTGATATAGCCGTTAAGCCGGTTCAATGCGGCGTCGATCGTGGC
GTTATCCTTTTTTTCCTCAATCGCCAGCGCGACGTTGATGCCGGCCAGCCTGGCATTCAG
CATTTCCGAATAGGCGGAATAAAGGGGGATAAGCTGTTCTCCATCGATGCTGCTGACCTT
GCGGATCGACAGGTTGCTTTGCATGGAGGAATACAAACTGAACGTGCAAATAGAAAGTAA
TAGCAGCACAAATACGGCGATAACGCAGTAAAGCCCATTTTTTATTTTGATTTTTTCTAA
CATTCCCTATCTCCTTTAAACGACTGGTTTTCCCTGCCTGCCGCGATAGTTTCTTCCGTC
TTGCTGACATGAAGCCAATATCGGTAAGGCAACTAGTAAGCTGTGTTTCCCATCAGACGT
GATGTACCGGCCCAATAGGGGGGACAGCCTAATAGTTTTATAACGAAGGGTTGTTGATGT
AGGTCAGGCTGTGTCCCGTCGGGTCCTCCTGTGCCGATAATCCCCGCCAATTGTCTGCTT
TGTCGTAAACCTCACATCACTTTCTCCTTATAAATCAAAATATCAGCGCTGGCCTGCGTT
TTGCACCATCCGGGTGATATCAACAAACGCGGCGAGGGTGAGATGAAGGGAAGTGAGATT
CTGGCGTTGTTCGACGAGCCAGCCTGTGAACACAACCACAAGCAAAAGTCGGGGTGCAGC
GCGCCTAAACCCGGCGCTACCTCGGGCGGCTGCGCGTTTGACGGCGCGCAGATCACGCTG
CTGCCGCTGGCGGATGTCGCGCATCTGGTACACGGGCCGATTGGCTGTACCGGTAGTTCC
TGGGATAACCGCGGCAGCCAGAGTTCCGGTCCGACGCTTAACCGGCTCGGCTTCACCACC
GATCTCAACGAGCAGGACGTGATCATGGGGCGCGGCGAACGGCGGCTGTTCCATGCGGTG
CGGCATATCGTCAGCCGTTATCACCCGGCGGCGGTATTTATCTACAACACCTGTGTGCCG
GCGATGGAGGGCGACGACATCGACGCGGTGTGCCGTGCCGCGTCGGCGGCGGTGGGCGTG
CCGGTGATCGCTATCGACGCCGCCGGGTTTTACGGCAGCAAAAATTTCGGTAACCGGCTG
GCGGGCGAGGTGATGGTGAAACAGGTGATTGGCCAACGGGAACCGGCACCCTGGCCGCAG
GACACCGCGTTCGCCCCCGAACACCGGCACGATATCGGCCTGATTGGCGAGTTCAATATC
GCCGGTGAGTTCTGGAACGTGCTGCCGCTGCTGGATGAACTGGGCATTCGGGTGCTGGGC
AGCCTGTCCGGCGATGCCCGTTTCGCTGAAATCCAGACGTTGCATCGGGCTGAAGCGAAC
ATGCTGGTGTGCTCGCGGGCGCTGATCAACGTCGCCCGGCAGTTGGAGCAGCGTTACGCC
ATTCCGTGGTTTGAAGGCAGCTTCTACGGCGTGCGGGCGATGTCCGACGCGCTGCGGCAA
CTGGCGTTGATGACCGGTGATGCAGATCTGATGACCCGCACCGATGCGTTGATCGCCCGC
GAAGAAGCGGCGGTTGAGCAGGCACTGGCGCCGTACCGCGAACGCCTACAGGGGCGTAAG
GTGCTGCTGTATACCGGCGGCGTCAAGTCCTGGTCGGTGGTGTCGGCGTTGCAGGACTTG
GGCATTACCGTGGTTGCTACCGGTACCCGCAAATCCACCGAGGAGGACAAACAGCGCATC
CGCGAACTGATGGGCGACGACGCGCTGATGCTGGAGGAAGGCAACGCCCGTACGCTGCTG
GATGTGGTCTATCGCTACGGCGCGGACATGATGATCGCCGGCGGGCGCAACATGTACACC
GCGTACAAGGCGCGGCTGCCGTTTCTGGATATCAATCAGGAGCGCGAGCACGCGTTCGCC
GGGTATCGCGGGCTGGTGGCGCTGGCGCAGCAGCTGTGCCTGACGCTGGACAGCCCCATC
TGGCGGCAAACCCATCAACGGGCCCCGTGGCACTAAGGAGTAGCCGATGGCACAGGTGAT
TCGCAATAAAAAACCGCTGGCGACCAGCCCGATTAAAAGCGGGCAACCGCTGGGGGCGAT
TCTGGCCGCTCAGGGGATCGAGCACAGCATTCCGCTGGTGCATGGCGCGCAGGGTTGCAG
CGCCTTCGCCAAGGTGTTTTTCATTCAGCATTTTCACGAGCCGATCCCGTTGCAGTCCAC
CGCGATGGACCCGACCACCACCATCATGGGGGCGGACGACAACATCTTCACCGCGCTCGC
CACGCTGTGCCAGCGCAACACGCCAAAGGCGATCGTGCTGGTCAGCACCGGGTTGTCCGA
AGCGCAGGGCAGCGATATGGCGCGGGCGGTTCGGCAGTTCCGCGACGACTATCCGCGCTT
TAAATCGGTGGCGATCCTGACGGTCAATACGCCGGACTTTTACGGATCGCTGGAGAATGG
CTTCAGCGCGGTGGTGGAGAGCGTGATCCAGCAGTGGGTGCCGGACAAACCGCCGGTGGG
GATGCGCAACCGGCGCGTCAATCTGTTGTTGAGCCATCTGCTCAATCCCGGCGATGTCGA
GCTGATCCGCAGCTACGTTGAAGCGTTCGGGCTGCAGCCGGTGATCCTGCCGGATCTCTC
GCAGTCGCTGGACGGGCATCTCGCCAACGGCGATTTTCAGGCGGTGACGCAGGGCGGCAC
GCCGTTGCGCGGCATCGAGCAGATGGGGCAAAGCCTGAGCACCGTCGCCATCGGTGTGTC
GCTGAGCCGCGCCGCCGGTCTGCTGGCGATGCGCAGCCGCGGCCAGTCGCTCAGCCTGCC
GCATTTGATGACGCTGGAGAACATGGACTGCTTCATCCGGCATTTGCAACAGCTGGCCGG
ACGCGACGTACCGGCGTGGATCGATCGCCAGCGCGGCCAGTTGCAGGACGCGATGATCGA
CTGCCACATGTGGCTGCAAGGGCAGCGCATGGCGCTGGCGGCGGAGGGCGATCTGCTGGC
GGGCTGGTGCGACTTCGCGCTCAGCCAGGGGATAACGCCGGGGCCGGTGGTGGCGCCGGT
CAACCAGCCAAGCCTGGCGGCGTTGCCGGTGGAGCAGGTGCTGATCGGCGATCTGGAAGA
TTTGCAGGATCAACTGTGCGACAGCCCGGCCGATATGCTGGTGTCCAATTCCCATGCCGC
CGATCTGGCGGAGCAGTTTGGCATACCGCTGATCCGCGCCGGTTTTCCGATCTTCGATAA
GATCGGCGAATTCCGTCGCCCTCGTCAGGGCTATGCCGGTATGCGCGACACCCTGTTTGA
ACTGGCGAACCTGATGCTGGCGCGTCATCACCACCAGCCGGTTTACCACTCGCCGCTCAA
GCAGCAGTTTGCGCCGCCGCTGCGTCAGGAGGTGGATCATGCAGCATATTAACCGGCATC
TCAGCGCTATTAGCGCAGGCGTGTGGTCCATGAAGGTGGCGTTTGCCAGTTCTGACTATC
ACCATGTCGATCAACACTTTGGCGCCACGCCCCGGCTGGTGGTTTACGGCGTAAAGGAAG
ATCAGGTCACGCTGCTGAAAGTGGTGGATTTCAACGTGCGCTACGGTCATCAGGAAGACA
AACTCACCTGCCGTATCGATGCGCTGGAAGATTGCGTCACGCTGTATTGCGTGGCGATTG
GCGATGCGGTGTTCCGCCAGTTGCTGCAGGTGGGGGTGCGGGCGGTGCGGGTACCGGCCG
ACACGCCGATCGCCCAACTGCTACAACAGATCCAACAGTGCTGGCATGACGACGAGCAGC
GCGTTGCCCGCCGCCAGCGCGACCCTGACCGTTTCGATCGGCTGATCGCCGAACAGGAGT
GGAGCGAGGAGGATGATGTGTTGTGAGTGAGATCTATGTAGGCTTTTGGGGATTGCCGCG
GTTGCCGCGTGACAAGGCTCGTAACGAGCCTTGTCCTTGAAGGGCCAACGCGTTGTGCTG
TTCAACCCGCGGCCGTTTCGAATTATTTTTGGTATAACATAATGAAAACGATAATGTACT
TTCTTATTTTTTTTCTTGATGTCGTTAGCCAGTGAATCGGCCCGTTGATTTAAACCAATC
CGGTACGATTGGTTTAAATCAGCATTGCATCTAAGTGTATGTCGCTGTTCCTGCCGTTTA
ATGTTATCTCTTTGGTAAAATTGAATCTTATTTTCTTAAAATTTCTAATCAGAAACTCTT
CCTTTCTCTCTGAGAATGGGCTTGTCACCATGGCCTGTTGCTTGATAGACATCCAGAAAC
CATATGCTGTCATCATAATTATCTGCTTCTGGAGAAGGGGTGAGTGTATAAGTGTATGAG
CCGTTTTTAAATATATACCCTCTGAAATCTTTTGATGGTCCTATATTTAATGTCTTTCCT
TTTATATTTATCTCGCTTTTATTCTTTTTATTAATTGAATGGTATGTTATATCGCTGCAT
TCGATGTCGTGCTGAGAGCAATTACCATAGGATAGATAAATATCATATTCTTTCCCTTCG
AAGAACGGACGGTGGAGATCCTCTTTTTTAGATAATGCATTGAATGAGATAATAATTGCG
GTTATAAATATAATTATTTTTTTCATAAATTTATATAAATACCTTGTGACATATATTTAG
TTAACGTTCTTATAATCCTAATAGACATAATTGTCACAGCCAGTTTGGACACTACAGCGC
GCATAAACTGGAGCGTACACGAAGTACGTGAGGATTTCGAGCACGGCCTGGGCCCCAAAT
GCAAGGAAAATAGCCCTGATGGTGTAGGCTCTTAAATGGTTAAATAGTTTTTCAATTCGA
ATATACATTAGCGGGAATTTTATTTCCCTGCTGTCAGGTTTTCGCACCGGAAAGATCGCC
TTTGATTAATGTCACCTCTCTGACAAACCCGACATAAACCGCGACATTCGTGGCGGATTT
TTTAGCGGCCATCGCGACTATCTCGTTGATCTGCATTTGTTTCTGTGACTGGCATCACAT
TTGCTCTGACTCTGCTTACTCAGAGCATGCAACGCGCGTGAGCGCCGGGCGGTTGGGTGT
CCGGCGTTTTCACCCATTCAGTAGGGAGCAGAGCAGATGTGGAACTATTCCGAGAAAGTG
AAAGACCATTTTTTTAATCCCCGCAATGCCAGGGTGGTGGTGGAAGCCAACGCCGTGGGC
GATGTCGGTTCGCTCAGCTGTGGCGATGCCCTGCGGTTGATGCTGCGCGTTGACCCGGAC
AGCGAAACCATCCTCGACGCCGGGTTTCAGACTTTCGGCTGCGGCAGCGCCATCGCGTCG
TCTTCGGCGCTGACGGAGCTGATCATCGGCCGTACCCTGCAGGAAGCGGAACAGGTAACC
AACCAACAGATCGCCGATTATCTCGACGGTCTGCCACCGGAAAAAATGCATTGCTCGGTG
ATGGGTCAGGAAGCGTTGCGGGTGGCTATCGCCAACTACCGTGGCGAAACGCTGGAGGAC
GACCACGAGGAAGGGGCGCTGATCTGCAAATGCTTTGCGGTGGATGAAGGGCAGATCCGC
CGCGCGGTGGTGGCTAACGGCCTGACGACGTTGCAGGAAGTGATCAACTACACCAAAGCG
GGCGGCGGTTGCAGCGCCTGCCATGAAAAGATCGAGCTGGCGCTGGCGCAGATCCTGAGC
GAGCACGAGGCGACGCCGGTTGCGGCGGCGATAGTGGTGAAGGATGCGCGCTGGCAACAA
GTGGCGGAAGCGGTGGCGGAACTGCGGCCGCATATTCAGGCCGACGGCGGCGATATGTCG
TTGGTGAACGTCAGCGAGCGTCAGGTCACGGTGAGCCTGTCCGGCAGTTGCAGCGGTTGC
ATGATGACCGACATGACGCTGGCCTGGCTGCAGCAGAAGCTGGTGGAGCGCACCGGGCAG
TATATGGACGTGGTGGCGGCGTAAATGGCCGTCAGGCAGACAGGCATGAGGAAAAAACCA
TGAACAACGTGTATCCGGACAAAAAAAGTGGTCCAGACAAGAGAATCTATCTGGACAACA
ACGCCACCACCCGGCTTGACCCGATGGTGCTGGAGGCGATGCTGCCGTTTCTGACCGAAC
ACTACGGCAACCCGTCGTCGATCCACGATTTCGGCACACCGTGCCGCGGCGCGCTGGAGC
GGGCGCGCCAGCAGGTAGCCAGCCTGCTGGGGGCGCGTTATGACAGCGAAATCCTGTTTA
CCTCCTGCGCTACCGAAGCCACCTCTACCGCGATTTACTCTGCGGTGAATCTGGCGCCGG
AACGGCGCGAAATCATCACCACCGCGGTGGAGCATCCGGCCACGCTGGAGGTGTGTGAGC
ATCTGGCGCGGCAGGGCTACACCATCCACCGGTTGGCGGTGTCGCCGCAAGGCGCGCTGG
ATCTGGCGGAGTACCGCCGTTTGCTGAGCGACCGCGTCGCGCTGGTCAGCGTGATGTGGG
CCAACAATGAAACCGGGGTGCAGTTCCCGGTGCCGGAGATGGCGGCGCTGGCGCATGAAC
ACGGCGTGTTGTTTCACTGCGACGCGGTGCAGGCGGTGGGCAAAATCCCGATGGTGCTGT
CCGCCACCGATATCGACATGCTCTCCTGTTCGGCGCACAAGATCCACGGCCCGAAAGGGG
TCGGTTGCCTGTATCTGCGCCGTAACACCCGTTTTCGCCCGCTGCTGCGCGGCGGGCATC
AGGAACGCGGCCGGCGCGCCGGCACGGAAAATATCGCCGGGATTGTCGGTATGGGCAGCG
CCTGCGAACTGGCGGAAGTGCACTTGCCGATGATGACGGCGGCGGTAGCGCCGCTGCGCG
ATACCTTGCAGCACGAACTGGTGCGGCGAATTCCCAGCGTGATGGTGATGGGCGACGGGC
AGCCGCGTACCCCTAACACCCTCAATATGGCGTTCGAATTTATCGAAGGGGAGGCGATTT
TGTTGCTGATGAACCATGTCGGCATCGCCGCTTCCAGCGGCAGCGCCTGCACGTCCGGCT
CGCTGGAGCCGTCGCACGTTATGCGGGCGATGGACATTCCCTATACCGCCGCTCACGGCA
GCATCCGTTTCTCGCTGTCGCGCTATACCCGCGAAAAGGAGATCGACTACGCGATTGAGC
AACTGCCGCCGATCATCGCCCGGCTGAGAACGCTGTCGCCTTACTGGCAGCAGGACAAAC
CGGCGGCGCTGGCCGGGGCGGCGTTCGCGCCGACCTACGGCTAAGGGGAACGGGCGATGG
AGCAGGTGATCATCAACGACACCACCCTGCGTGACGGCGAGCAGAGCCCTGGGGTGGCGT
TTCGCGCCAGCGAAAAGCTGGCGATTGCCGAGGCGCTGGCGGAGGCGGGCGTGCCGGCGC
TGGAGGTCGGCACCCCGGCGATGGGGCCGGAAGAGCGCTCACGTATGGCGCTGGTCAGAC
GGCGGCTGCCGGGCATCGTGATGATGGCCTGGTGCCGGATGAATGAAGACGAAATCCGTC
AGAGCGCCGATCTGGGCATGGACTGGGTCGATATTTCGGTGCCGTCGTCCGATCGGCTGC
GGCAACAGAAACTGCGTCAGCCGCTTTCCGCGCTGTTGCCCCGGCTGGCGGCGTTGATTG
CGCTGGCGCGTCAGTGCGGGCTGCGGGTGAGCATCGGTTGTGAAGACGCCTCGCGCGCCA
GCGACGACACCCTGCGTCAACTGGCGCAGACGGCGCAGGCGGCGGGTGCGCAACGGCTGC
GCTTCGCCGATACGCTGGGGATGCTGGACCCGTTCGCCACTTACGATCGGATTCAGGCGT
TGCGCCAGTGCTGGCCCGGCGAGATCGAGATGCACGCCCATAACGATCTGGGGCTGGCGA
CCGCCAACACGCTGGCGGCGGTGCGGGCGGGAGCCACCCACGTCAACACCACCGTGCTGG
GATTGGGCGAGCGGGCGGGCAATGCGGCGCTGGAGTCGGTGGCGCTCGGGTTGCAACGCT
GCCTCGGGCGCTCAAGCGGCATCCGCTTCGAGCGCCTGCCCGCGTTGTGTCAGCAGGTGG
CGAACGCAGCGCAGCGCCCGATCGATATGCAACAACCGCTGGTGGGGGAGCAGGTGTTCA
CCCATGAATCCGGGGTGCATGTGGCGGCGCTGCTGCATGACCGGGAAAGCTATCAGGGTA
TCGATCCGCACCTGATGGGGCGGGAGTTCCGGCTGGTGCTGGGCAAACACTCCGGCCGTC
AGGCGGTGGGCGGCGTGTTCGCCCGGTTGGGCTACGGGCTGGAGGCACAGCAGGTCGACG
CGCTGCTCGACGCGGTGCGCCAGTTTGCGGAAAGCAGCAAGCGCAACCCGCGGGATAGCG
AACTGCGGCAGATCTATCAGGATCTGTTTGGCGACGAGCAGGCGTTGCGCTGTCAGGGAG
GGTGAGGCGATGGAATGGTTCTACCGTGTGCCGGGGGTACAGGCGTTGCAGGGCGCCGAC
GCTTTTTTTGCCTTTTTTGAGGTGCCGTACGACGCCGACCAACTGAGCCGGTGTCAGGTG
CCGGTGCTGCGCGAGTTTCGCCGCCGGCTGATGGCGGCGGTGCCGCTACGCAATGCGCTG
GACGATGTGCAGAACGCCGACTGGCAATTAGCGCGACGGCTGCTGGCGGAGAGTTATCAG
CAATGGGTGGGCGGAGGCCGCGATGACGCCGAGATTTGAGTGTAGCGATGCCGTGCGGGT
GGTGCGCGCGCTGCGCAACGACGGCACTTTCGTTGGCCGGGCGCGCGGTGAGTTGCTGGT
GCGTCGCGGCAGTGTCGGGTATGTGCGCGAGTGGGGGGTATTCCTGCAGGATCAGATCAT
CTATCAGGTGCATTTTCTCGATCGAGATCTGGTCGTCGGCTGCCGCGAGTCAGAGCTGAT
CGACGTCGATCGGCCCTGGCTGGCGGGGGATTTTCAGTACGGCGATCGGGTGCGCTGCGT
GCAGCCGCTGGCGATCGGCGGCGATATCGTGGCGGCGGCGGGCCAGCAGGGCGAGGTGCT
GGCGACTGCGCAGGGAGAGCGGTGCGACAGCTGCATCGTGCTGTTCGGCGAACGGCAGTT
TCAGGTGCCGGTATCGGCGCTGTACAACCTGGAGGTGGAGGAATGACCGGGCGAGAAAGC
ATGACGCCGCCGGCCTGGCAGCGCTTTAGCCGCCTGCGGCTGGCGCAGACCCGCTGGCAT
TGTTTGCCCGAGCAGCTATCCGCGCCGGATCGGCCGCGCTTTGAGCGTCAAGTGGTGCGT
CAGTTGGCGCTGGAGCAGGCGGTGATGGAGGCCGCCCGTCGCCAACCGCTGACGGCGACA
AGCGCGCAATTGCAGCAGGTGACGCAACAACTGGCGGAGGAACTGGTCAGCGCCGGGTTT
TCCGCCGACGAGCAGCAGGCCATTGTGCTGCATCACTCGTTGATGGAACTGCAACTGGCG
AGCGTCGGCGCGCAGGCCGGCGAACCGCAACCGGCGGAGATTCGGCGCTGGTATCGACAG
CACGCCGACCGTTTCTGCCGACCGGAACAGCGGCTGACCCGCCATCTGCTGCTGACCGTC
GATGGTAACCGCCCGGCGGTCGATCAACAGATGGCGGGGATGTTACGTCAGCTGCGTGCC
GATCCGGACGGCTTCGCGTCGCTGGCGCAGCGGCATTCTCACTGCCCGACCGCGTTGGAC
GGCGGCCTGATGGGCTGGGTCAGTCGCGGCCTGTTGTTTCCGGCGCTGGAGCGTTGCCTG
TTTACGCTGGCGGCGGGGGAACTGAGCGAACCGGTGGAAACCGAACTGGGCCTGCATCTG
CTGCGCTGCGAGGCGATTCGCCCGGCCGTGCCGCTGCCGGAAGCGGAGGCGCTGGTTAAA
GCGGGCGATTACCTGCGCTCGCAGCGTCAGCGTCAGCAGCAGCGTCAGTGGTTGCAGACG
CTGCTGCCGTCTTAACGGCATGACGCCGTTCGTGCGTCAGCAGCCACTGTTTGGTCGCCA
GCCCGCCGGCGTAACCGGTCAGCGCGCCGGAGGTAGCGATCACCCGGTGGCAGGGCACGA
TGATGGAAATCTGGTTTTTGGACGACGCCATGCCTACCGCCCGCGACCCTTTGGGGTTGC
CGACGGCGATGGCGATGTGCTGGTAACTACGGGTCACGCCGTAGCCGATATCCAGCAGCC
GGGCGTAGACCTGCCGGCGGAACGGCGTGGCGTCCTGATGCAGCGGTAGGTCGAAGGTGG
TGCGCTGGCCGGCGAAATATTCCTGCAACTGCCGGCAGCAGGTTTGCGTGACGGCATCCG
GCTGAGTGGTTTTTTTCTCGTTACTGAACAGTACGCTGGTCACGCAGCCGTCTGCGGCGG
TGACGTCGGCGTAGCGCCAGGGGAAACCGTTCGGACAGTCCAGTTGTTGCGTCGCCATCT
TCATTGCGTGTTCCTCCACAACGCGTTTTTACACGGATGTTTTTTCTCTGAATGCTTTTT
CTCTGAATGATTTTTCACAGAATGTTTTTTCACTGAATGTTCTTCCACAACATGTTTTTC
CACCGAATGTTTTTTCCACAGCATGTTTTTTCCACGGATAGCGCATATTTACAGCGTGTT
CCACAGATGCAGCGTGAGGTAGCTTTTCCACGGCGCCGCCCGCTGCGGGTCGATGTCGCC
CAACTGACGCAAGGCGTTGCGGATGCCGAGATCGCCCCCCAGCCAGATATCGGGATCGTT
GAGCGATCGCAGTTTCAAATAATCGAGCGTCCAGCGACCGATGCCTTTGACCTCGGTGAG
CCTGTCGATCTCGCTGAGGTCGTGGCGGCAGAACCAGTCGGCGATATTCACCAGCGTGGC
TTTTTTCGACTGCATGGCGCGCAGTTGGCCGACAACCTCTGGCGTAATGCGCTCCGGCGT
TGGAAAGTAACGCTGGCCGTCTTCCTCAATCGCGCAGAGCGACACCAGCTGGTTCAGCAG
CGTGGTGGCGGCGGATACGCTCACCTGCTGACCGCAAACGGCGCGGAGGGCGGCTTCAAA
CGGCGAGAACACGCCGGGAATGCGGATGCCGGGTACGATCGGTAATGTCGGGTAGGCTCG
ACGCAACTGATCCTCGACCGCCTCGATATTGACGTTGAGATCGAACAGATTGCGGATCCG
CTCCAGCACCTGAGACAGCAGCGTCAGGCGGCTCAGCGCGATCGTCACGTCAAACCCGCC
CGGCGCCGGATGCACCTGAAACGATCCCTTCTCGCCGTTGAGGATAAAGCGGCGGCCGTA
AGTGGCGCCCTCGATCCATTCCACGCCATCGATCAACCGCCGCGACTGGAACGCCAGAAA
ATAATCCCAGTGGTAGCGTCCGCCGACCGGCAGGCGCAACCTGATGTGTTCGGCCTTATC
CCGGCTGGCCGATGGCGACAACATCATCCGTTTGGGCGTGGTTTTCAGGTACTTGTCGAT
AAGCTGATAAAACCCGCTCAGGCCGCTGAATCCGCACGATGCAGCGATATCGGTGATGCT
GAGGCTGGAGCTTTGGAACAGCTTCTTGGCGAAAAAAATCTTCGCGATGTTTTGGTATTC
CTTCACCGAACAGCCGTAATGCGTGCGGAACAACCGGTTCAGGTAGCGGCTGGAAAGATA
GTGGGCATCGGCAATCTGCTCCACCTTCGACAGCAGGTGTTCACCGCTGTCGATAGCGGC
GGCGATGCGCACCGGCAGCAGCTGTTTGCGGTCCAGTTCGGCAAAGCGCGGCGCATATTC
CGGCTTGCAGCGCAGGCAAGGGCGAAAACCGGCCTGAATCGCCTCGGTGCGGGTGCGGTA
GTAAACGACGTTTTTTTCCAGCGGCAGCGATGCCGGGCAGATGGGGCGGCAGAAAATACC
GGTGGATTTGACGGCGACGAAAAAGGTGCCGTCAAAACGCGGATCGCGGCTGATCCTCGC
CTGTTGCCATATTGTCAGCACGGTATCGTTCATGTGGTGTTCCTCGTGTGTTGCCTTAAG
TTAATCGCAAAACGGCGCGTTAATCTTCCTCGTTTCGGAACAGGATGATGAAGGTGACGG
TTAAGTGTGATTTCTATCACGTTTAATCGAGGCGGCGATCTGACTGGTCTTTTTAAAATC
AATTAATTACGTTTTTGACACACCACGATGGGAAAAAGCCGTTGGCGGGAGCGGCGACCC
GGCCTCTTACCCTGACAGGGAAAAAGCCGGGAGGGGATGACGTGGGATGAAAGGACATAC
GGCACAGGCTGCCGCGCGGCATTACAGGATGGTGGACTTGATTTGCGCCAGCCAGTTGTC
GAGGCGCTGTTCCGTCAGGTCGTGCTGGTTGTCCTGGTCCAGCACCAGGCCGACAAACCG
GTCTTCCTGCAACGCGGCGGACGCGTTGAATTCGTAGCCGTCGCTCGGCCAGTCGCCCAC
TACGCGCGCGCCCAGATCGGTCATGACGTCGTAGAGCGGTTTCAGGCCGCTGGCGAAATT
ATCCGGGTAGCCCTGCTGATCCCCCAGCCCGAACAGCGCGACGATTTTCCCTTTCAGGTC
AGCACCCGCCAGTTCATCGGCGAATTCCAGCCAGGATGGGGCTTCGCAGCCGGCTTCGAT
GCCGGGCAACTGCCCATCGCCCAGCGTCGGGGTGCCCAGCAGCAGCACCGGATAGGACAG
AAAAGCCTCCAGCGAGGTACGGTTGATGTTGACCGGCGCGTCCGCCGCCTCGCCCAGTTT
CTGATGAATCAGTTTGGCGATCTTGCGGGTTTTGCCGGTATCGGTGCCAAAGAAAATGCC
AATGTTCGCCATAGTTATGCTCCTGACTGCGTGATGATGAAGAGAAAAACCGGTGATGAA
GAAAACGGCGCGCCGGGAAGGAGGCATCAGACCGTTCGTTCATGCTGTGAATATTGCTGC
TAACCCGGTCGTTACGAATCCCGTTATTGCGAATCCCGTGCCAGTTTTGGCCGGCGCGCC
GTATGGATTTTTCTGCACATTGATGGCGCACGGCTGCACTTTTGTTGTGCTTTTTTTGTA
CTGCAAGCACGGCTTTTTCCCCCGCTCAATGCGCATGGCAGCAGGGGTTGACGGTTTTTG
GCGGCAAAACAGGGATCCGGATCAATGTTTAGTCGGCTTAATCAATAAAAGGTGCAGTGT
TTGCATGGTTATTCCCCGTTATTCGCCAGCCGGACGGGGTGTCGCAGCCTGCGACAAATT
GTCGAAAAGCCGACATCCCCGCCGCCGAACCGTAAGGGAGTCACCCTATGTCCATGCATT
TGATGGCGGAGTCTTTTCCGCTGGGCGAAATCGCCAGCCACCTGTCCCGGCAGCATCCGT
CCCTGTTTTCCACCGTGGTGGAACAGTCGTCGGTGGCGATCTCCCTGACCGACCCGCACG
CCCATATCGTGTACACCAACCCGGCGTTTTGTCGCCTGACCGGCTACAACCTGCCGCAGT
TGCTCGGGCAGAACCACCGTATTCTCGCCAGCCAGCAAACCCCGGTCGAGGTGTATCAGG
CGCTGTGGCAGACGTTGTTGCAGGGGCGTGCCTGGCGCGGTCAACTGATTAACCGCCGCC
GCGACGGCAGCCTGTATCTGGCCGAAATCGACATCACGCCGATTTTCAATTCCCGCGGCG
AGGTGGAGCACTACCTCGGTATGCACAAGGACATCAGCGCCAGCTATGCGCTGGAACAGC
GGCTGCGCAACCACATGACGCTGATCACCGCGGTGCTGAATAATATTCCGGCGGCGGTGG
TGGTGGTGGACGAGCAGGACCGGGTAATCATGGATAATCTGGCTTACAAGACGCTGTGCG
CCGACTGCGGCGGCCGCGAGCTGCTGGCGGTACTGGATTATCCGGCCAATAAGGTGGCGC
TGCAGCAAGGCGCGGCGCTGCCGGTCACCATCCGCGGCGCGGTGCGCTGGCTGACGCTCG
GTTGCTGGGCGCTGCCCGGCGTTAATGAAGAAGCCAGCCGCTATTTCACCGATACCGCGC
TGCCGCGCACGCTGCTCGTCATCAGCGACTGTACCGAACAGCAGCAACAACACCAGCAGG
GGCGGCTCGACCGCCTCAAACAGCAGATGACCAACGGCAAGCTGCTGGCGGCGATCCGCG
AGTCGCTGGATGCGGCGCTGATTCAGCTTAACTGTCCGCTCAACATGCTGGCGGCCGCCC
GCCGGCTCAACGGCGAAGACCGCAGCAATGTGGCGCTGGAGTCCGCCTGGCTCGAAGGCG
AAGAGGCGGTGGCGCGGCTGCAGGCTTGCCGCCCGTCGCTGGATTTTGAACCGGCGGCGG
ACTGGCCGCTCGGCACGCTGGTCGAGGACCTGGCTGCGCTGTATCACACCCGCTTTACCG
ACGGCGACCAGCTGCGCTGCGAGCTGGAAACGCCGCAGTTGGTCGGATTTGGTCAGCGCA
CCCAGATACTGGCCTGCCTCAGCCTGTGGCTGGATCGCACGCTGGCGCAGGCGGGAGAAA
TCCGACCCTTCGCACTTTCAGTGCATCTGTTCGCCCGGCAGGACGGCGACTGGCTGGCGC
TGTATCTGGAAGACAACGTGCCGCTGGAACAGGTGCGCTATGTCAGTACTCAGACCGCGC
TCACCACGTTGGGAAAAGGCATGGAGCTGCGCTTGATTCAAACGCTGGTGGCCCATCATC
AGGGGGCGATAGACCTGACCTCCCGCCCGGGCGGCGGCACCTGTCTGACCCTGCGTTTCC
CGCTACCAGCATCACTATCAGGACTTTCCGCGTCACTAACAGGACACTCCACTTCACTAA
CCGGAGGCGCAAAATGACACAGGTATCCGATACGGGCCACGTGGTATGGCGTTTTGATTT
GTCTCAACAGTTTACGGCGGTGCAACGCATTAGCGCGGCGCTGAGCCGGGCGACCGATGT
GGGACAGGCGCTGCAGGCGGTGCTGCGGGTACTGCACGATGACGCCTTTATGCAGCACAG
CATGATTTGCCTGTATGACCCGCAACGCGGCGCGCTGAGGGTGGAGGCGTTGCACAGCGA
GGATGAACGGGTAGCGTCCAGCAGCAGTCAGGTATGCTACCGACCGGGGGAAGGACTGGT
GGGCGCGGTGATGGCCCAGCGCCAATCGCTGGTGTTGCCGCGCGTGGCGGATGACCAGCG
TTTTCTCGACCGGCTTAACCTGTACGACTATGAGCTGCCGTTTATCGGCGTGCCGCTGTT
GGGTATCGAACCGCAGCCGATCGGCGTGCTGGCGGCGCAGCCGATGGCGCGCTACGAGGA
ACGTCTGCCGGCCAGCACCCGTTTTCTGGAAACGGTCGCCAGCCTGATCGTGCAGACGGT
ACGGCTGATGCGCGCGCCCCAACGTGATGGCGAACCGCCATCAGCCGTGAACCGCCCGGC
CGCCTGCAAGACGCCCCGGCCGTTTGGTTTTGACAGCATGGTGGGAAAAAGCGCGGCGAT
GCGCCAGACGCTGGAGATCGTCCGTCAGGTGTCGCGCTGGGATACCACGGTGCTGGTGCG
CGGCGAGAGCGGCACCGGTAAAGAGCTGGTGGCGAACGCCATCCACTACAATTCGCCGCG
CGCGGCGGCGCCGTTCGTGAAATTCAACTGTGCGGCGCTGCCGGACAATCTGCTGGAAAG
CGAGCTGTTCGGCCACGAAAAAGGCGCGTTCACCGGCGCGGTGCGTCAGCGTAAAGGGCG
CTTTGAACTGGCGGACGGCGGCACGCTGTTTCTGGATGAAATCGGCGAAAGCAGCGCTTC
GTTTCAGGCCAAACTGCTGCGCATCCTGCAGGAAGGGGAGATGGAACGCGTCGGCGGCGA
CGAAACCCTGCGCGTCAATGTGCGGATTATCGCCGCTACCAACCGTCATCTGGAGGAAGA
GGTGCGTGCCGGTCATTTCCGCGAAGATCTCTACTACCGGTTGAACGTGATGCCGGTATC
GCTGCCGCCGCTGCGGGAAAGGCAGGAGGATATTGTCGAGCTGGCGCAGTTTCTGGTGAA
GAAGATCGCCACCCATCAGGGTCGGACGTTACGCATCAGCGACGGCGCTATCCGCCTGCT
GATGGGGTACAACTGGCCGGGCAACGTGCGCGAGCTGGAGAACTGTCTGGAACGGGCGGC
GGTGATGACCGACACCGGGTTGATCGACCGTGACGTTATCCTGTTTAACCACCACGACGC
GGCGCCGATGATGAACAAACCGACGCCGCCGGCCGCCGCCGAAGAAGGCTGGCTCGATCA
GAATCTGGATGAGCGCCAGCGGCTGATCGCCGCGCTGGAGAAAACCGGCTGGGTACAGGC
CAAGGCGGCGCGGCTACTGGGGATGACGCCGCGGCAGGTGGCCTATCGTATCCAGATTAT
GGACATCAATATGCACCGTCTGTAAGCGGCCGTCGGGATTAGGGCGTGTGGCAGATTAGG
GTGTGTGGCAGATTATGGTATGTGGCAGATTGTAGTATATGACTGATTGTGGCATGTGAC
ACATTGTCGGCCTAATGCCACAATCCCGACAAACCCGCCTGACGGTTTTATTCCCATCAT
ATTGTTTTTAATACAATAAATTTTTATGTCGTGCGGTATGGCTCTTGCACCCTCTGGGTA
TGATTTCTTTCTTCGCATAGGCCATAACCATGACATCTTGCCCTTCCGCATCCGGCTGCC
GTTCCGACCAGACCGACCGTTTTACTCCACTGCAAGCCAGCAAGGTGGCGCATCACCCCT
GCTACTCGGTGAGCGGGCACCATCACTACGCCCGTATGCATCTGGCGGTGGCGCCCGCCT
GTAACCTGCAATGCCACTACTGCAATCGCAAATACGACTGCAGTAACGAATCCCGACCCG
GCGTGGTGTCTGAACTGTTGACGCCGGAGCAGGCGGTAGCGAAAGCGCATCAGGTGGCGG
CGGCCATCCCGCAGCTGTCGGTAGTCGGCATCGCCGGGCCGGGCGACCCGCTGGCGAATA
TCGCCCGCACCTTTCGTACCCTGACGCTGCTGCGCGAGCAGTTGCCGGACCTCAAGCTAT
GTTTGTCCACCAACGGCCTGATGCTGCCGGACGCGGTGGATCGGCTGCTGGATGTCGGCG
TCGATCACGTCACGGTGACCGTCAACGCGCTCGATGCGGATATTGCGGCGCGGATCTATG
CCTGGCTGTGGCTGGATGGCGAGCGCTATACCGGGCGCGAGGCGGGCATGATCCTGCTGG
AGCGCCAGCAGGAGGGGATCCGGCGGCTGACGGAAAACGGCGTGCTGGTGAAGATCAATT
CGGTACTGATCCCCGGCATCAACGATCGGCATTTGTTCGAGGTCAGTCAGCAGGCGCGGC
GCTGGGGGGCGTTTTTGCACAACATCATGCCGCTGATCGCCCGGCCGGAACACGGCACGG
TGTTCGGCCTTAACGGTCAGCCGGAACCGGATGCCGACGCGCTGGCGGCGGTGCGGACAC
AGTGCGGCGCGGCGATGCCGCAGATGGCGCATTGTCAGCAGTGCCGGGCGGACGCCATCG
GCATGTTGGGGGAAGACCGTAGCCAGCAGTTCCGGCTGTCGTCGCTGCCTGCCGAGCAGC
AACCCTATCTGCCGCTGTTGCACCAGCGCGCGCAGGTGCACGCCAGCATCGCGTCCCGAG
GCGAGTCCGAGGAGCCGGAGGCTTGTCTGGTGGCGGTGGCGTCATCCGGCGGCGAGGTGA
TCGACTGCCATTTCGGCCATGCCGAACGCTTTCAAATTTACAGCCTGTCGGCCGCGGGCG
TGGTGCTGGTCAACGAACGCTTCGCGCCTAAATATTGCCGCGGCAGCGATGACTGCGAAC
CCGCCGACAGCGAGGATCGCATGGCGGGGGTGGTTGGGTGGCTGGCGGACGGGGCGGCCG
TGTTTTGCGCCCGCATCGGCTATGCGCCGTGGCAGAAGCTGGAGCAGCAGGGGATCCAGC
CCAACGTGGAAGGGGCCTGGCAGAATGTCGCCGAGGTGCTGGGCCGCTGGTGGCGGCAAC
GTCAGCAGACGCGCCCCGCCGAAGAACGCGCGCAGGGGGCGGCGTGATGGACGGGGCGGA
GTACTGGCTGCGGCGACTGCTGACGTTACATGACGCCGGTGCGGCCTGCTTCCCCCGGCG
TATGGGGCTGGATGAACTCGCCTGGCAGGTGCTGCGGCAACGGCTGAACGGGCCCCTGCC
GCAGGCCAACGCCGCGCGGGATCAGCGCCAGTCGTTGATGAGCGAACTGCAACAGACCCG
CCGGGAAGAACGGGTACAACTGGCCGACTGGCTGTACGGCTACCTGGTGGCGGACGGCGC
GCCGATGCATCAGCTTATCGCCAGCGCCTCGCTGGGTTTCAATCACCTGTGGCAGGATTT
GGGGCTGGATTCCCGCGCTGAACTGCGCCTGCTGATGACGGATTGCTTCCCGGAACTGGT
GGCGCTGAACCACCACAACATGCGCTGGAAAAAATTCTTCTACCGTCAGCGTTGCCTGCA
TCAGGATGGCGAGCTGGTGTGCCGATCACCCAGTTGCGACGACTGCTGCGAATGGTCGCT
GTGCTTTGCGCCGGAGGGGGAGCCGCAGTGATGCGCGACGCAAAGAGGGATGATTTCAGG
GTGAAGCACGCCTGTCGTTGAACGGCCGATCCAGTCGATGCGCTTATTCAACAATCTGTT
CTGTGGTTTTTTTCCTGCCGCTTCCATTCTTATTCCCTTTCGTTCATCTCCCGTTTAAAA
ATGTATTTTTTAATATCTCTCTTACTTATCATTTCCGGGTTGTCGGTTAAATAAAAAGAC
GAAATGGCCGATATATCAGGCATCTCTGCTGCGATAAAAGGAGGTGGATAAAAATTAATT
AGAATGAGTCCGAATCAACAACCATAAAACCAATAATCAATCGCATGACGTCATTCGAGA
GGTATTAAATGAGTTTTATTTGTAACGTCAGGGTTAAAATTATGATGCTGGCTATCCTAA
TCATATTTACCTTGCTATGGAGTGGGGTGTCATTTTTTTCTCTGTATTCCCTGAATAGTC
TGACCGGCGAGATTGGTCTGACAAATGTGCAGCAAACGAACGGCGATATTATTAATGGCG
CCAGCGATCGTTACTACAAAGTTAAATTGTCGATGGATGAAGCCGTCGTTGCCGAAAATA
ACAGCGATCGCGGGCGTAGATTACTTAGCGACGCCACGGCGGACGTGGATTTTCTGAAAG
GTGGTCTGGCGCAGTTCAAGGTTGCCGACCACGCCAATATCAGCAGCAACACCATTGATG
ATATTTACAATAGTTCTTACCAACTGTTCAGCGAAGCGATTGTGCCGATGCTGGACGCGG
CCAGGCAGAATAATCACGATGCCTATGAAAAACTGGTGAGGGAGAAATACAACCCGCTGC
GGGTAAAATTCACCGACGCCATTAATGAATATAATCAGATTATTAAAAACCTGAAAACGG
AAGCGCAGGCCCGCATTTCAGCCTGGGTATACTGGTGTAAGGTCACGCTGATCGTCGCCA
TGATTGTTGGATTAGGCGTGGTGATATTAACCGACCGCTATCTCGCTATTCAGATGGGCC
GACCGCTGGAGAAGGTTAAAGCGCATTTGCAAATTTTGTCGAACGGGCAACTGGATTTGA
CCATTGGCGAGATGGGTCGTAATGAAATTGGGCAGTTAATTCCGTTTGTTAACACCATGC
AGCGTAACTGGATAAAAACGGTGGCCGATATTCGCCGGAGCGCCAACGAGATTTATCACG
GCAGCAGCGAGATCGCTGCCGGCAACGCCGACCTGTCCTCTCGCACCGAAGAACAGGCCG
CCGCTCTGAGTGAAACCGCCGCCAGTATGGAACAGCTGAGCGCGGTGGTGAAACAGAATG
CGGATAACGCCCATCAGGCCAGCTCGCTTGCGCGGGATGCGTCAAAAGCGGCCAACAACG
GCGGCGACGTGGTGAAAGCGGTAAGCAACAGCATGCAGAACATCACCCACAGCTCGCAGA
AAATCGTCGATATCATCAATGTGATCGACAGTATTGCCTTCCAGACCAATATTTTGGCGC
TGAATGCGGCGGTGGAAGCGGCGCGTGCCGGAGAAGCCGGGCGCGGTTTTGCCGTGGTGG
CGAGCGAGGTCAGAAATCTGGCCCAGCGCAGCGCTCAGGCGGCGAAGGAAATCAAAACCC
TGATCGATGAGTCGGTAGATAATGTCAAGAATGGCTACGAGCAAGTGTCGCAGGCCAGCA
AGTCGATGGAGGATATCCTGAAGTCGGTCACCAATGTGACGGATATCATGGGGGAAATCG
CCTCGGCGTCCAGCGAGCAGAGCAAGGGCATTTCCCAGGTGGGAACAGCCATCACGCAAA
TGGATAGCGTGACGCAGCAGAACGCGGCGCTGGTCGAACAGTCTTCGGCGACGTCGTCTT
CGCTGGAAGAACAGGCGCATCACCTGAACGAGATTGTCTCGGTATTCAAACTGCCGGGCG
TGGCCGACGCAACGGCGGCGCGCCGGGAACTCAAACCGGCCGGGAAGGTGGCCGCGCTGG
CGAACCTGAACCCGACGTCCCGACAGGAGAAGGCCGGCGACGACTGGACGTCGTTCTAAA
CCCGGCGGCGTCAGGTTTGACTCGGTGCTTTTAGCGTGAGCCTCACTTTAGCGTGAGATT
CACAACGGCGACGGCCTGCGGGTTGTCGCCGTTTTTTTTTGCATTAGCGATGCATTAAAC
CTCCGATGTGCTAAACCACAGACGCGTTAAACCACAGACGCGTTCATCGCGCCGCTCACC
GGCAATACCGCCGAAACAGTTTGGCTAATTGAGCGCCCATCGGCGACAGCATGGTGTCCT
TGCGTTGAATCAGGTAGAAGGTGGCTTTGGGCAGCGGCTGGTCCAGCTCCAGCACCCGCA
GGCGTTCGCCGAGGATCGGGTCGCGGATGACGTCTCGCGACAGGATGCTGACGAAGTCGG
TTTTGGCGACCAGGCTGACGCTGGACATCAGGGTTTCGCAGGTGACGCTGACCCGGGGAG
TGACCGGTAGCGTGGCGAACAGGTCAAACAGCTGTTTGTAGTAACTGCCGCGCGGGGTGG
GCATGGTCCACTCGTAGTCCAGCAAATCTTCCAGCGAATGCGCCCGTTGAATCGGGTGAT
CGCGCCGCACCACCACGCAGTATTCCTTTTCCATCAGTTTTTCGTATAACAGTTCGTTAT
CATAGGACGAGCCGGAATAGGTATTGACGGTGAAATCCAGCTCCCCCTGTCGCAGCTCGT
GGATCATCGCCACCAGTTGCCCTTCGGTGATCCGCAGTTTGACCTGCGGATACAGTCGGT
GAAAACGGCTGACGATCTCCGGCATCACCGTGTGGGCGATGCTGGCGCCGACCCCGATAT
TGACTCGTCCGCTGGCTTGTCCGAGCCGCTGCTGGATGTCTTCGCGCGCCACGCGTAACT
CTTCCATGATCAGGCTGGCGTGGCGGAAATAGGCTTCGCCGCAGTCGGTCAGCGCCATCC
CCTGGCGGTGGCGCAGAAACAGGCGCGCGCCCAGACAGGCTTCCAGTTCCTGAATGGATT
TAGTCAGCGCCGGTTGCGACAGATTCAGCTGCCGCGACGCGGCTCGGATGCTGCCGTGGC
GCGCCACTTCTACGAATGATTGCAACTGATGCAGCTTTACGTTCTGAGTCATGTCGTTCT
CTGATCGCCGTTCTGGTGATAACTGTGATTTATCACGCCAAAGATCCTGACATCTTATTC
ACACTGGTGGGTTTGTGTACATTTTTTTCAGTTAATGACAGTCCGTTGCACGGACGTCTT
CGAATCAGAACACCACCAGAGAAAACAGGCTTATGCACCCAGACGTTCTTTATTCCGATT
TGTCACAACGCGTGGAAAAACTCATTCCGTGGCTGCGGGAAACGCGCCGCGATTTGCATA
AATATGCGGAATCCGGCTGGCTGGAGTTTCGGACCGCCACACGGGTCGCCGAGGCGCTGC
ACCAGTTGGGGTACCCGCTTAAGCTCGGACGGGAGGTGATCAACGCCGACGCTCGCATGG
GGCTGCCGCCGGACGAAGTATTGCAGGCGCAGGAACAGCGGGCGCTGGCGCAGGGCGCGC
TGGCGCAGTGGCTGCCCTATTTCTCCGGTGGTTTTACCGGCATCGTGGCGACGCTGGACA
CCGGTCGCCCCGGCCCGGTCATCGGTTATCGCGTCGATATGGACGCGCTCGATCTTAACG
AACAGCTGGCGGACGATCATCGCCCGTTCCGCGACGGGTTTGCCTCCTGCAATGCCGGCA
TGATGCATGCCTGCGGCCATGACGGCCATACCACCATTGGGCTGGGGCTGGCGCAGGTAT
TGATGGCGATGCGCGATCAACTGTGCGGCACCATCAAGATTCTGTTCCAGCCGGCGGAAG
AGGGCACCCGCGGCGGCAAATCGATGGCGGAAGCGGGCGTGGTGGATGACGTGGACTATT
TCACCGCCATTCATATCGGCACCGGTATTCCGAACGGGCATCTGGTGTGCGGCAACGACA
CGTTCATGGCGACCACCAAGCTGGACGTTACCTACCGCGGCGTGGCGTCTCATGCCGGCG
GCCGGCCGGAAGAGGGCCGCAACGCTCTGCTGGCGGCGGCGCAGGCCACGCTGGGGCTGC
ATGCCATTCCACGTCACAGCGGCGGCAGCTCGCGTCTCAACGTCGGCGTGTTGCAGGCCG
GTACCGGGCGCAACGTGGTGCCGTCGCACGCCATGATGAAAGTGGAAACCCGCGGCGCCA
CCAACGAGGTCAACGAGTTTATCTATCAGCAGGCGCTGAAGGTGATCGACGGCGCGGCCG
TTATGCACGGCGTCGAGGTGGATGTCGCGTTGATGGGCGCGGCGCAGTGCAGCCAGCCCA
GTCCGGCGTGGGTGGCGTTTATTCGCCGTCAGGCCGGGCGGGTCGGCGAACTGAGCCACA
TTATCGACCGCAAAGACGGCGCGGCCGGCTCTGAAGACGCCACCTACCTGATGGAACGGG
TGAAGGCGCACGGCGGTCTGGCGTCTTACGCGGTGTTCGGCACCGAGCTCAGCGCCGGGC
ATCACAACGAGAAGTTCGATTTTGACGAAAGCGTGATGGCGGTGGCGGTGAAAACGCTGG
CGCTGCTGGCGCTCAATATCCGCGAGTTTGGGGAGGCGCAATGACCCAGGCGATCGTCGG
ATTGGTTAACGACGCGCTGGCCGCCCGCGCGCAACAGCTGGCCGCCATCGCAGATGATAT
TTGGGATCACCCGGAAACCCGTTTTACCGAGCATTACTCGGCCGAACGGCTGGCCAGCGT
GCTGGAAGCGGAAGGCTTTAGCGTGCAGCGCGGCATCGCCGGTATCGACACCGCGTTTGT
CGCCAGCTTTGGCCGCGGTAAGCCGGTGGTGGCGCTGCTGGGCGAGTTCGACGCGCTGGC
CGGGTTGAGCCAGCAGGCCGGTTGCGCCGCGCCGGCGCCGCTGGCGGCGGGCGGCAATGG
TCATGGCTGCGGTCACAACCTGCTCGGCACCGCCGGGCTGGGCGGGGTGCTGGCGATCAA
AGCCTGGCTGGAACAACACCCGCAAGCCGGCACCGTCCGTTTTTATGGCTGCCCGGGGGA
AGAGGGCGGCTCCGGCAAAACCTTTATGGCGCGTGAAGGCGTGTTCGATGACGTGGACGC
GGCGCTGACCTGGCACCCGGAAACCTTCAGCGGCATGTTCTGCACCCCAACGCTGGCCAA
TATTCAGGCCGCGTTCCGTTTCAAGGGCGTGGCGTCGCACGCGGCGGCCGCACCGCATCT
GGGACGCAGCGCTCTGGACGCGGTGACGCTGATGAACACCGGCGCCAATTTCCTGCGCGA
GCACATCATTCCCGAAGCCCGGCTGCATTACGCCGTGACCGACACCGGCGGCCATTCACC
CAACGTGGTGCAGGCGGACGCCGAAGTGCTGTATCTGGTGCGCGCGCCGCAGATCGATCA
GGCGCAGGCCATCTATGAGCGGGTGGTGAATATCGCCCGGGGCGCGGCGCTGATGACCGA
CACCACCCTGACGGTGCGCTTTGACAAGGCCTGTTCCAACTATGTGCCCAACCGGACGCT
GGAACAGGCGATGTACGGCTTCGTGCAGGCGTTTGGCGTGCCGGCGTACAGCGCGCAGGA
GCAGGACTACGCCGCCGACATCGTCCGGACGCTGAGTGCCGAGGACATCGCCAGCAATTT
TTCGAGCATAGCCCGCACCGGCGGCGTGGCCGGTCAGGCGTTCAGCCGCTCGCTGAAAGG
CCATGCGCTGACCTCGCAGGTCGCACCCTATGCGCCGACCGACGCGTTGCTTTCCGGCTC
CACCGACGTCGGGGATGTCAGCTGGCTGGTGCCGACCGCCCAGTGTTTCAGCCCTTGCTA
CGCGCTCGGCACGCCGCTGCATACCTGGCAGGCGGTGGCGCAGGGGCGTACCTCGTTGGC
GCACAAGGGCATGCTGCTGGCGGCGAAAGTGATGTCGGCTACCGCGCTGGCGCTGTTTAC
CGATAGTGGGTTGTTGCAGGCCTGTCGGCAGGAGTGGCGTCAGCAGCGGCAGGAGACGCC
GTACCACTGCCCGATCCCGGCCGGTATCCAGCCATCACCCTTAGCGCATTGATCTAACCG
GTTTTTGTCGATTGCTTATCCGGCAATGGCTTGCTCTTCGTTGCGTCGTTCCCGCAACAC
GAAACCGAGCCGGATGTGCCGAAAAACGGATGGGAGAAAGGGAGATATTGCTGACAACGT
CCTAAGCACAAGGTGACGGTCTTTCCGGCGTCAAAAACTGTGCAGAGGCGAGCGACTTCG
CCGGGTGAGCCGCATGGATGCGGCGAAAGCCCGTGTCGCGTATGGAACGCGTCACGGGCG
GCCCGAACAGCGAAGGCGAACGCCGAAGGGACCGCGAAGCGGCACAGTTTAGCCCCCAGC
CAGTGGTCAAGGAGAGGCGGCGTTTGAGCCTCTCCTTGTCGGGCGTGCGATAAGGTTGCA
AAGGGACAGCCGATGCTATCACGCACGAAATTTTCCACTGTTCTGACATAAGTTTGCCAG
TAATAAAACAACAAATCGCACCGTCGCCCGAAAGGCGATAACACGAATCACAACAACATA
AATCACAACAAAACAACCACATAAAAATTCAGTACAGAGGGGAAAACCATGAGTGTGACA
GCGGAAAGCAGCCAGCCGCAGCCGGGCGGGCTATTTCAGTGGGTAGAACGGATAGGGAAC
AAAATCCCCAATCCGTTTCTGTTGTTTGTATACCTGATCGCCGCGTTGATGGCGGCCAGC
GCGCTGTTTTCCTGGTTTGGCATTACCGCCACCAACCCGGCCAACGGTGAAGTGGTGCGG
GTGAAAAACCTGCTCAGCGTGGAAGGGTTGCAATGGATTTTGCCCAACGTCATCAAGAAT
TTCAGTGGATTTACCCCGCTGGGCGCCATTCTGGCGCTGGTGCTGGGGGCCGGGCTGGCG
GAGCGCGTCGGCCTGCTGCAAACGCTGATGTACAAAATGGCTTCGCGCGTCAGCGCCCGC
TACGCCAGCTATATGGTGCTGTTTATCGCTTTTTTCAGCCATATCTCGTCGGATGCCGCG
CTGGTGGTGATGCCGCCGCTGGGCGCGCTGATTTTTTTGGCGGTCGGCCGCCATCCGGTT
GCTGGCCTGCTGGCGGCGATCGCCGGCGTCGGCTCCGGTTTTACCGCCAACCTGCTGATC
GTCACCACCGATGTGTTGTTGTCTGGGTTGAGCACCGAATCGGCCAAGGTCATCAATCCG
GCGGTGCATGTTAGCGTGATTGATAACTGGTTTTTCATGGCGGCGTCGGTGGTGGTGTTG
ACCGTTACCGGGGCGCTGCTGACGGACAAATTCATCGAGCCGCGCCTGCCGCCTTATCAG
GGCGAACGTCACGAGAATCTGTCCCGGCTGACGCCGGAACAGAACCGCGGCCTGCGCGCC
AGCGGTATCGCCGCGCTGGCGTTCATCGCTCTCGTCGCGCTGCTGGTGGTGCCGGAGTGG
GGGCCGCTGCGCGATCCGGTCAAACATACCGTGATGCCGTCGCCGTTCATTCAGGGCATC
GTGCCGCTGATCATTCTATTTTTCTTCGTGGTATCGATTCCTTACGGCATGGTCACCGGC
CAAATCAAATCTCAGAACGACCTGCCGCAGCTGATGGTGGACCCGATGAAGGGCATGGCC
GGTTTCATCGTGATGGTGTTTCCGTTGTCGCAATTCGTGGCGTTCTTTAACTGGAGCAAC
ATGGGCAAGTTCATCGCCATTGGGCTGACCGACTTGCTGGAATCACTGGGGATGACCGGG
ATACCGGCGTTTGTCGGGCTGATCTTCCTGTCGGCGTTCCTGTGCATGTTCATTGCCAGC
GGCTCGGCCATCTGGTCGATTCTGGCGCCGATTTTCGTACCGATGTTCATGTTGCTGGGT
TTTCATCCGGCGTTTGCCCAGATCGTGTTCCGGGTGGCGGATTCGTCGGTGATCCCGCTG
GCGCCGGTGTCGCCGTTCATTCCGTTATTCCTCGGGTTCCTGCAGCGCTATAACAAAGAA
GCGCGGCTGGGTACCTATTACTCGCTGGTGCTGCCGTATCCGCTGGTGTTTTTTACCGTC
TGGCTGGCGCTGTTGGTGGTGTGGTATCTGCTGGGGTTGCCGATCGGGCCGGGGGTTTAT
CCGCATTTATAATCGTCGTATTGCATGGCGTTGATGAAAAACCGGCGGTGCTATCCGCCG
GTTTTTATTGATTATCAATGCATTGGCTTTTTACTTTCGAGTGGCCGGTATTTTTTAATC
TAAATCGCTTGCTATTTAATTTTGAGCGATCTAGAGTATCTTCCATGAACAGAAATGATA
CCGACACCAAACCGACATTCACCAAACCAACATTGAGCGATGACGCCTTCCGACTGGATG
GTCAGCTCTGTTTCGCGCTCTACTCGGCGAATCTGGCGATGAACAAGCTGTACCGCCGTT
TGCTGACCGAGCTGAATCTCACTTACCCCCAGTATCTGGTGATGCTGGTGCTGTGGGAAC
GCGACGGGATAACGGTATCTGAACTCGGTGAGCGCCTGTTTCTGGATTCCGCCACCCTGA
CGCCGCTGCTCAAGCGCCTGCAAACCGCGGGGCTGGTAACGCGCCGTCGCGGCACCGAAG
ATGAACGACAGGTGCTGATTGAGCTGACCGATGACGGGCGTGATCTGCAAAATAAAGCAC
AGGCGGTGCCGGAAGGCGTGTTCTGCGCGTCAGAATGTAATATCGAGCAGTTACGCGCCA
TCAAGCACGATTTGGAAACGCTGCGCGCCAGCCTCATCAGACATATTTGATGAGTCGATA
TGATGTAACGCGTGCTTGCCGGCCGCGTTTTTTTATCACCAATTAAGTAGTGTGCGATTT
AATTTTTAACGATGTAAATCACCAATCTCATCCACTCAAAGGAGTCACATGATGTCTATT
GAAAAAGTTCTCTACGTTGCACATGCCCAGGCTACCGGCGGCCGTGATGGTCGGGCGGTC
TCTTCCGACCAACAGCTGGATGTCAAACTGACCACTCCGCGTGAGCTGGGCGGCGCCGGC
GGTGAAGGCACCAACCCGGAGCAGCTGTTTGCGGCCGGTTACTCCGCCTGCTTCCTGGGG
GCGCTGAAGTTTGTCGGCGCACGCGACAAAGTGTCGATCCCGGCGGCGACCACCATCAAC
GGCAGCGTAGGGATCGGCGCGATTCCGAACGGCTTCGGCATCGAAGTCGAACTGAGCATC
TCGCTGCCGGGTCTGGAGCGTGCGGTAGCGGAAGAGCTGGTACAGAAAGCGCATATCGTC
TGCCCTTACTCCAACGCGACACGCGGCAACATCGACGTAAAACTGACCGTCATCTGAGTC
AGATAAGAAGTGAGTGTAATTTTTTGAAAATTCTATCTTTTATACCCTAAATAATTCGAG
TTGCAGGACAACACGCTCGCGTGTTGAACAACGCAACGCGTTGGCCCGCCAGGGCAAGGC
TCATTAAGAGCCTTGTAACGCGGCAAGAGAGTGAGTCCCGATGAGCTTACTCAGGTAAGT
GATTCGGGTGAACGAGCGCAGCCAACACACCTGCAACTTGAAGTATGACGGGTATAACTT
AACACCAGGGTCATTCATCATGAAAAAATGTCTTGTCGCGGCCTTGCTGGCCGCCGTAAC
GGGTAACGCTGTGGCTGCGGATAACAACACGCCGTATGCCGAACGTCATGTGCAGGCGTT
TTTGGACAAACTGAACGCGGGCGGCGGTAAGCCGATCGAACAGTTGTCGCCGGCCGAAGC
ACGTGAAGTGCTGGTGGCGGCGCAGGCGGGCGCGACGCTGCCGGCAGCCGACGTCACCCA
TAAAACCATTACCGTCGACGGCCAGCGTATTCCGCTGACCATCGTCAAACCGGCGGGCAG
CACCGGGACTCTGCCGGTGTTCATGTTCTTCCACGGCGGCGGCTGGATTCTGGGGGATTA
CCAGACGCATGAGCGCTTCGTGCGAGATCTGGTGGTGCAGTCCGGCGCGGCGGCGGTGTT
CGTCGATTACTCGCCGTCGCCGGAAGTGCATTACCCGGTGGCGATCCGCCAGGCGTATGC
CGCGACCCGCTGGGTGGCGGAACACGGCAAAGACATCGGCGTGGACGGTTCACGACTGGC
GCTGGCGGGTAACAGCGTGGGCGGCAACATGGTGGCGGCGGTGGCGCAGCAGGCTAAACA
GGCCGGTACACCGCGTATTCGCTATCAGGTAATGTTCTGGCCGGTGACCGACGCCAACTT
CAACACCGCGTCTTACCAGCAGTTTCAGAATGGTTATTTCCTGAGCCGCAACATGATGAA
ATGGTTCTGGGATGCCTACACCACTGATGGCAAGCAGCGCCGCGATATTCTGGCCTCGCC
GCTGCAGGCGACCCGCGAACAGCTGACCGGCTTGCCGCCGGCGCTGATTCAAACCGCCGA
ACTGGACGTGCTGCGCGACGAGGGCGAAGCCTACGGCCGTAAGCTGGACGCCGCCGGGGT
GGATGTCACCGTCACGCGCTATAACGGCATGATCCATGACTTTGGTCTGCTGAATGCACT
GAGCGGTGTACCAGCCACCCGCGCCGCGCTGTTGCAGGCATCCACCGAACTGCGTGAACG
ACTGAAGTAATCCGCTCTCCCCGGCGTCAGCCGGGGAATTGGGATCTAATCTATAGTGAC
ACAATCTATTGAGACCTAACCTATTGGGACCCAGCTTAGAGTACCTTGTTTAAAAAGCTG
GCGGTGCGCGGATGGGCTGGATGGTTCAGCACCTGCTGCGCGTCGCCGCTTTCCACGATT
CTGCCGTCCACCATAAACACCACCCGATCCGCCACTTCGCGCGCGAAACCGATCTCATGG
GTAACGATCACCATCGTCACGCCGGATCGCGCCAGATCTTTGATCACGTCCAGCACCTCG
CCCACCAGTTCCGGGTCCAGCGCCGAGGTCGGTTCGTCAAACAGCATTACGTTGGGGTTG
AGCGCCAGCGCGCGGGCGATGGCGATGCGTTGTTGCTGCCCGCCGGACAGGTGGCGCGGG
TAAGCATTTGCTTTATGACGTAACCCGACCCTGTCCAGCAGCGCCAGCGCCACGCTCTGC
GCCTGCGCGCGGCGGTACAATCGGTGCACCCGCGGCGCTTCGATGATGTTCTCCAGCACC
GTCAGGTGCGGGAACAAGTTGAAGTTCTGGAATACGTAGCCGACGCCGAGGCGCTGGCGC
AGAATCTCCCGTTCTTTCAGTTCGTACAGCGTATCGCCTTCGCGGCGGTAGCCGATGTAG
TCGTCGTCGATGCGGATGGTGCCTTCGTCCACCCGTTCCAGATGGTTGATGGCGCGCAGC
AGGGTGGATTTGCCGGAGCCGGACGGCCCGATAATCACCGTGACCGAGCCGGGCGGCAGC
GTCAGGTTGATGTTATCCAGCGCCCGGTGCGCGCCGAACCACTTGCCCACCCCCTGAATG
TCGATCCGGCCCTTTTCGGCCACGGCGCGGGGCGCGGTACGCGGGATGGAATAGAGATCA
ATGGCTTCAGACATGTTGCTTCTCCCTGAAAATCAGCGGCGGCGGCGCGCGGTCAGGCGC
TGGAATAGCCGCCGCAGCGGATGCGTTGGCGTTTCCCGCACCGCGCCGCGGGCGACGTAG
CGTTCCACGAAATACTGTAGTACCGACAGCACGCTGGTGATCACCAGATACCAGACGGTG
GCGACCATCAACAGCGGAATCACCTGCTGGGTGCGGTTATAAATCACCTGCACGGTGTAA
AACAGCTCCGGCAGCGCCAGCACGTACACCACCGAGGTGCCCTTGGCCAGGCTGATGATT
TCGTTGAAACCGGTCGGCAGAATCGAGCGCAACGCCTGCGGCAGAATAATCCGCCAGGTG
CGGCGGTAACCCGGCAGGCCGAGCGCGGCGGCGGCTTCGAACTGCCCGGCGTCGACGCCG
AGAATACCGCCGCGGATGATTTCGGCGGTGTAGGCCGATTGCACCAGCGTCAGCCCCAGC
ACCGCCACGGCGAACGGGCCGAGCACATCAATGGTCGGGTAGCGGAAAAACTCGATGGAG
GTGAAGGGGATGCCCAGCGACAGCGCGTCGTACAGGTACGAAAAGTTGTAGAGGATAATC
AGCACCAGAATCAGCGGCAGCGATCGAAACAGCCAGATGTACAGCCAGGCCAGCGTGCTG
AGTAACGAGGATGACGACAGCCGTGCCAGCGCCAGCCCGGTGCCGGCGATGATGCTGAAC
AGGGTGCCAAGCAGCGTCAGCAACAGCGTGCGCCCCAGCCCTTCCACAATCACCGGATTA
AAGAAATAGCTGGCGAACACCGGCCATTCCCAGCGGCTGTTGAGCGCCACCGATTCGACG
ATGCCGGCGAAAATAAACAGTGAAAACAGCGCGCCGGCGATGCGCAGCGGGTAACGGGCC
GGCACCACGCGTAGCGGCGTCGCAGTCGCATCGGCCGAATTCTGGGACAGCGAAGGATGG
ATGGATTGCGTCATGAGCTTATACCTTTACCCGTTCCTGATGCGCCGCCTGAATAGGAAC
CGGGTCATACAGCGATTTGCGAAACGGCAGCCGGCCATCGTGCGGCGGCAGGCTGTAATA
TTCCGGGTCGAGCTGGGTATCGAACTGCGGCTGGTAGCCTTCGCTCAGGTACAGCCCGAC
CGCTTCCGGCTGACGGAAACCGGTGGTCAGAAGCACCTCCCGGTAGCCCAGCCGTTGGGC
GTGTTGTTCCAGCTCGTGCAGCACCCGTCTGGCCAGCCCCTGACGCCGTAGGGTTTTGTC
GGTCCAGATGCGTTTAAGCTCAGCGGTAGTGGCGTCGTAGCGCTTGAACGCGCCGGTGGC
GATCGGCCGCTCATCGCGCAGCAGCACGATGAAGATGCCGTCCGGCTGCAAATAAAGCCC
CTGCGGCTCTGGATCCCGATGGGCGAAGTAATCGCCGTAGCGCTGGCGGTATTCGGCAAA
CAGCCCGTCCAGCACCGGCACAATGCGGGCGTCTTCCGGGTAGGTGATGATAAAGCGTTC
GTCAGACATGGTGTCCTCCCTGTGCGGCTGGATGCGGATTACAGCGGTGCGTCGCCCAGA
CCCGGCGGGTTGATCTCCGAGCCGCTGATGCGTTCCACGCTTTCTCCCCAGCGGTTCAGC
ACCCGGTCGTACTCGCCGCCCTGAATCACGCCGTTGAGCGCGGTATTGAGGGCGGTCACC
AGTCCGTTGCCTTTACGGGTGGTCACCGCGATGTGCGCCACCTGCGGCCAGCCGCCGTTG
ACGGTGCCCACCAGCCGGGTCTGACCGTTTAGCGCCGCTTTGTACGCGCCGGTGACGTTC
GGGCCGAACGTGGCGTCGGCACGGCCGGACTGAATGCTCAGGTTGGCGGCGGCAGCGTCG
GTGACGTAGACCGGCTGGAACGGCGGCAGGCCAGCCGTCTGGTTTTGCTTGTCCCAGTCG
AGCAGGATAGCCTCCTGATTGGTGCCGGAACCGACGATAATCTTCAGCCCGGCGATATCT
TTGGCGCGCTGGATTGTCTGGATCTTACTGCTGGATTTCACGTAGAAGCCCAGCGTATCG
GCGCGGTAGGTGGCAAAGTCAAAACGTTCTTTGCGCGCTTTGGTTACCGTCACGTTGGTG
ATAGCGACATCATACTTGCCGGAGGCGACGCCCAGCGGCCAGTCTTCCCACGAGGTCGAT
ACCAGATTCAATTCCAGCCCGAGGCTATCGGCCACCAGCCGGGCGATATCCGGTTCGCTG
CCGATGATGCTTTTGTTGTCGTCCGCCAGAAAGGCCAGCGGCGGCGAGGAGCCTAATGCC
GCGACCGCGACGGTGAGTTTGCCCGGTTCGACAAACGTAAATCCGGCCGGAATCTGCGCG
ATGGCCTGTGGATTTTTGGGCGCATGGATCGGCTGTTGGTTGGCCTTCAGATCGATGCCT
GCGGCTTGTGCGCTGCCGAGCAACAGCCAGCCGCCGAGCAGCGTGGCGGTCAGACGGTAA
AACGGACGAACGGCGAGAGTCTGCATAGCGTATTCCTTAAACATAAAAAATCGACGGCGG
CGTGAGCCGGGTTATTCGTCCAGACCGCGTGGATTGACCTCGGAGCGTGTGACTTTTTCG
TCATTCTCGCCCCAGCGGTCCAGCACCTGCGCGTACTGCCCGCCGGCGATGACGCCGTTG
AGCGCGGTGCTGATCGGCTGCGCCAGCCCGTTGCCCTTGCGGGTGGTGACCGCTACTGGC
GCTACGGTGGGGCCGATACCCACCATCCGCGTCTGGCCGGTCAACGCCGCTTTGTACGCC
CCGATGGAATGCGGGCCGAAAAAGGCGTCCACCCGGCCTGACTGAATACTCAGGTTGGCG
GCGGCATCGTCGGTGACGTAGACAGGCTGTACCGGCGGCAAGCCCTGAGCGCGGTTCTGG
CGATCCCAGCCCAGCAGGATGTTTTCCTGATTGGTGCCGGAACCGACGATCACCTTCAGC
CCCGCCACGTCCGTCGGCCCGCGAATCGTCTGAATCCGGCTGGTGGATTTGACGTAAAAG
CCCAGAGTATCCACGCGGTAGGTGGCGAAATCGAATCTCTCCTTGCGCGCTTTGGTGACC
GCGATATTGATGATGGCGGCGTCGTAGCGGCCGGAGGCGATACCCAGCGGCCAGTCCTCC
CAGGCGGCGGGCACCAGCTTGAGCTTCAGCCCCAGCGCGTCGGCAAGCAGCCGGGCAATG
TCCGGATCGCTGCCGATGCGCGTCTTGTTGTCATCCGCCAGCAGCGCCAGCGGCGGGGAG
CTGTGGTTGGAGATCGCCACCGTCAGCGTGCCGGGTTCGGCAAAGGTAAACCCGGCCGGG
ATCTCGGCGATGGCCTGCGGGTTGCCCGGCGCGCGCACCGGCAACTGGTTGGCTTTCAGG
TCGATTTGCCCGACGGTGGCGGGCTCGGCGTGTCCGCTGGCGCTGAACACATGTCCGCTG
GCGCTGAACAACAGCGCGGCAAGCAGCAACGGCGTGGCGGGGCGCGCGTTCACGGTGCCG
TTTCCTCTACCGGTTGGCGGGCGTCGGCGTAACGGTTGGCCGGATAATCCAGCGCCAGGC
TTTCCCGCAGCGTGTAGCCGGGGTATTCCCGGCGGAATAGGCCGCGTTGTTGCAGCAACG
GCACCACCTGATCGACAAACCGGGTGAAGTTGTCCGGCGCGGCGCTCTGGATGATGAAAC
CATCGGCGGCGCGCTGTTCGAACCACAATTGCAGCCCGTCCGCCACCTGTTGCGGCGTGC
CGCTGAACAGCGGACGCGGGGTGGTGGCTTCCAGCGCCGCCTGACGCAGAGTCAGCCCGC
GTTCGCGGGCGTTGCGTTTGATTTCATCGGTGGTGCTGCGAAAACTGTTCTGACCCAGCG
CGCCGATATCCGGAAACGGTTGATCCAGCGGGTGTTGCGAGAAGTCGTAGTGTTCGAAGT
AGCGACCCAGGTAATTGAGCGCGTCCTCGATAGTGACCAGCGCAGCGGTGTCCTGGTATT
GACGCTCCACGTCTTCTGCGCTGTCGCCCACCAGCACGCTGACGCCCTGAAAGATATGCA
ACTGGTCTTCGCGCCGCCCTTGTTCCACCAGTTGTTGCTTAACGTCGCGGTAGAACGCCT
GTGCTTCCGCCAGCGTGTGCTGGTGGGTGAAGATGGCATCGGCGTGGCTGGCGGCCAGTT
TCTTGCCGTCATCCGACGCGCCGGCCTGGAAGATAATCGGCCGGCCCTGCGGCGTGCGGC
CGATGTTCAGCGGCCCGGCGACCGAGAAGAATTCACCCTGATGGTGCAGGGGATGCAGTT
TCTGCGGGTCGAAGAAACGGCCGCTGGCCTTGTCGCGGATAAACGCGTCGTCTTCCCAGG
AATCCCACAGTCCTTTCACCACCTGCAGGAATTCGTCGGCGATGCGGTAACGCAGGGCGT
GCTCCGGGTGCTGGGCGCGCGAGAAGTTTTTCGCCGACCCTTCCAGCGGCGAGGTCACCA
CGTTCCAGCCGGCACGACCGTGGCTCAGATGGTCAAGGCTGGCGAACTGCCGTGCGGTGG
TGAACGGCTCGCTATAGGAGGTGGACAGGGTGCCGACCAAACCGATGTGATGGGTTGACG
CCGCCAGCGCCGACAGCAGCGTCAGCGGTTCGAACCGGTTAAGAAAGTGGGGAATAGACT
TCTCGTTGATGTACAGGCCGTCGGCCACGAAGGCGAAGTCGAATTTCCCCTGCTCGGCTT
TTTTCACCGTATCCAGCACAAACCCGAAGTTGATGCTGGCGTCCGGCACCACATTGCTGT
GCCGCCAGGCCGACATGTTGCCGGCCGCACCCTGCAATATCACGCCCAGCCTCAGCTGAC
GCTGGTCAGGACTCGTCTTTTGTTGGGGAATCGTTTTTTCACTCATCAGCATGCTCCCTA
CAGCGAAATTTGGCGAAAAGAAACCCGTCTCCGGCACGGATAATGCGCTGGAGAAACCTC
ATGTTCAGGTGGTTAATGGAGAGTTAAGAAAACTGGAAAATACTATTGATGAGAGGATAC
AGGATGTAAAACAACAAAATTGAATATGACAAAGCAAAAAAACGTCTCAGGGGGTTTTGT
GATTTGTTTATTCAGGAATTGAAATTGAAGTCCGTGGGGTAAGCCTATTTTTCGAACGCG
TGCAGGATGGAAATAAGTTAGGGGTGTATGCCGTTTACTACGCTGATTATTGTGATTCTC
ATTTTATTAATAGTACGAATTATTAATAGTGCGATTTTGTACTAACCAAACCCTTTTTTG
TTATTTATAGATTTTTCCGGGCTATGAAAATATGCGGAAAAGTTAGGCTGGATCAAAAAA
GGGAAATATATGAGTTATCGTCTTGGCTTATTGGATCAAAGCCCGATTGCGGAGGGGATG
ACCGCTGCTGATGCGCTGGCCCGGACCGTTGAACTGGCCCGTCTCGCCGAAGCGTCGGGG
TATTCCCGTTTCTGGGTGTCTGAACACCACAACTCTGATTCACTGGCGGGATCGTCGCCG
GAAGTGCTGATTGCCTGGCTGCTGGCCCATACTCACCGTATCCGGATTGGTTCCGGCGGG
GTGATGCTGCAGCACTACAGTCCGTATAAGGTGGCGGAGAATTTCCATGTTCTGTCGTCG
CTGGCGCCGGATCGGGTCGATCTGGGCGTCGGCAAAGCGCCCGGCGGTTTTCCCCTGTCG
ACCCGCGCGCTGCAACAGGAGGTCGACCCAGCGCGTCAGGTGTCGTTTGCCGATAAGCTA
CGGCAATTGCATGCGCTGCTGGAACCGGCGTCGGCACCGAATATCGACCTGCACGCTACG
CCGTTGCCACCGGCGCCGCCAGCGCGTTTTCTGCTGGGTGCCAGTGCGGAAAGCGCGCGC
CTGGCGGCGTCGCTGGGCTGGAATTTTGTGTTCGCCGGGTTTATCCAGCCCAGCGAATCT
CTGTTGACGGAAGCGTTGCTGACCTGGCGCGAGTACCAGCCTGAGCAGGCTCAGGCGCTG
TTGTCGCTATCGGTGATCGTGGCGGACAGCCATGACGAGGCGAAAGCGCTGGCGGGCGAG
CGGTATAACTACAAGGTGTATATCGGGGACCGCGCGCCGCTGAACGTACTGACGCAGGAG
CAGGCGGACACGCTGGTGCAGCAGTCCGGCAGCGCGCAGTTTCGTATTGAGAAGCAGGCG
CAGAACATCCTGTACGGCACGGCGGCGGAGGTCCACCGCCAGTTGCAGCACTATCACCAG
CGCTTTGGCGTCAATGAGTTCATCATTCATACCCCGGTTAACGACCCGGCCGCGCGGCTG
ACGTCAATCAGAGGACTGGCCGCCGGGCTCAGGGCGCAGGATTTACGGTAGTCGGCGCTA
TTTCACGTCTGGGGCTGTCCTGCCGGATGGCAAACAGCATTTCCAGCAGGCTCGGGTAAT
CAGCCAGACCGGAAAAATCGACGGGGTGAGCTCCATCACGTTTGGGCAGCAGGTGGCATT
GCAATTCCCGTTCGTAGTGGCGTGGGTATTGCGCTTTTTCAATCGCCGGCAGCGCCCGGT
AATTTTTCAGTACCTCGGTAAAAAAGCGTATTTGCCATTGAGGATGGCGGTAGTTCAGGC
GGGCCTGCGTGACGATGTGCTGTCGCCAGGTTTGATCCTGAGCATAGGCTTCGCTCCAGG
CAGCCCGGCGTTCATTCAGGGTGAAAACGCCGCTTTCATCGTAGACAATCAACGATAATT
GGTGGTAAATCAGTCCATTGAATGGGTTTGCGGCATGGCCGTTGACAAAGTCAGCTGCTT
GCCGCGAGCGCGCCAGACGTTCGGGGGCATCGTCAGCGGGTTGTCCGGAGCGGTCATCCT
GATAACTATCGTTGTCGATGCCGGTGAGCTGGTCGAGCAGCGCACGGGCTTTTTGATGCA
ATTCCTGACGGCTCAGCGCTGCCGCCCGGGCACTGGCGCGCCCGGCGGCATCATGTAATT
GCCGTTCGAGCAGGGAAGAAAAAAATATATTGATATCTGGCATACGCGTTCTCTCCAGAA
ATGGGCCAGCAACCTGCTTCTCAAAAGCCTGCATAAAGAAGAATGGAATAGTGGTTGTGG
TGTTGTCGAGTAATAACGCTATGTGAAATTAACGGCTTTATTTTTGATTCATGACATCAA
CAGTGATTGATGCGCCATTAGGTGTTGATTTAATTTGCCAGAATGCCGGCGCATGCTCAA
TAAGATTTTATATCTACAGCACCTATTTCATTTCACTCGCCGGATATTACCGATAAAACG
CGCGTAATGACAGGCGTCCTAAAACGATAATTATTCCACGGCGATATTATGACGCCTCGC
AATAGATGGTAACGGTCGGGGCAAAAACTAAAATACGCTGATTTATTGTGCTGAATAACC
ATCTTCCCCGACAGATTGAAAAAGAGAGGGCGCCGGCGTGGTTTCGGCCGCTTTGGTGTC
ATCCTGGGTGATGCCGATGGCAGGAGAAAGACGCAGGGGCGGCTTGCCATGCTCTGTATC
GCCAACTGGGGGGGAATGTACAGAGTACCGGATTGTCGATATTATAAACAAACGAAACTA
AAGGCACGAAAAAGCACTTGCCATAGCGAGTGAACCGGTCCATAATCAGCGCCATTCCAA
ACGCCTTAAAGTGTTAAAGCCTTTCTAATCAGTTGGTTACAAAGAATTAGATGCTTCAAG
GCGCTTTGAATAACCATCCTATGCGGGAATAGCTCAGTTGGTAGAGCACGACCTTGCCAA
GGTCGGGGTCGCGAGTTCGAGTCTCGTTTCCCGCTCCAAGTTTTCTCTCCGTTTTTTCCT
ATTTTCTTGTCGTATTTCAAATAGTCACAGTCATAAGTCACCGCTATTTGGCGTTATCCC
GATTTCATATATTATCGTCGTATGAGTTTTCCATAGACGACGAACATGACATCCATTCTG
CTGTTGGACTCCCGTGCGGATGAGCTACGTGACGTACTGCATGAGGCGGTGCCGGACTTA
CCGTTGGTGATCGGCTCGGGTGAGGCCGCTCAGGCTGCGACCTGTGATATTTGGGTGGGC
GAGCCGGACAAGGCTGCTCAATTGTTGGCTCAGGGGGTGAAACCTCGCTGGTTGCAATCG
ACCTGGGCCGGCTATAAACCTTTACTGGCCGAGGGGTTGCCGCGTGATTATCGGCTGAGC
CGGGCCGTCGGGGTGTTTGGTCAGCCTATTGCTGAATATGTGCTGGCTTACCTGTTGCAG
CATGAACTTCATCTATCGCAACGGTTGCGGAGTCAACAACGTGGCGAATGGAAAAAGATA
TTGCCGGGGTCGCTGTTCGGGCGTCGGGTGCTGATTGTCGGTGCGGGGGATATTGGCCGG
GAGGTGGCGGCTTTTCTGCAGCCTTTTGGCGTGGAGCTGTACGGCGTGGCTTATTCACCG
CGCGAGATGCCGATGTTTGCACGGATCGAGGGGTTGTCGTCGCTTGAACAAGCGGTGGCG
TCTGCGGATTACGTCATCAACATTTTGCCGGAAACGCCAGCCACAACGGATATCTATCAT
GCAGGCGTATTTGCTGCGATGAAGCCTTCGGCGTTGTTTATCAATGTTGGCCGTGGCACC
GCGGTGGTAGATACGGATTTGTGCGCAGCCTTGCATGCGGGGCAGATTGCCGGGGCGGTA
CTGGATGTGTTTCGACAGGAGCCTCTGCCGGGCGATCATCCGTTCTGGTGCACGCCGAAT
CTCACGATCACGGCGCATGTTGCCGGGCCGCTGGTGCCTGCTCGTCTGGGGAAACTGGTT
CTGGACAACCTGCCTCGCTTCCGGCAAGGGCTGGCGTTAGCAGGAGAGGTGGATTTCGAT
AGAAGTTACTGATGGTGAAGCGGAAATCAGGCATCCTTGCCGCCGAAAGAGGGATGACTA
GACGTGCTCCCTGTGCAGAAGCTTTTTGTAAAGGGCGACGTAGTCATTCACCATTTTTTC
AGCCGTGAATAACTCATGGAATCTTTTTTGGGCGTTCTGACCCATTTCCTGCGCTTTTTC
CGGATTCATCCACAGATATTCCATCGCTTCACGCAGTTTTGCCGGATCCGATGGCGGCAC
GACAATCCCGGTTTGACGATCAATGTTAATAAAAGATGTGCCGGTGCCAATTTCACAGGA
GATCAGCGGTTTACCATGCATTGCCCCTTCCAGCAGGGTGATCCCAAATGCTTCTGTTCG
TAATTGAGACGGAAAAACAATGCCGGAACAAAGCTCAAGTAATGCGTTTTTATCATTGTC
GGGCAGCGCACCAAGAAAATAGACATTTTCAATGTTTTTTCTTGAGACCTGTTCTTTTAA
CTGCTTTTCCTGAGGCCCGGAGCCAATAATAACAATTTTTATTTCCGGGGTATTCTCTAT
GGCATCTAAAAGCGTACCCAGGCCTTTGTAATACCTTAGGTTGCCGATAAACAGCAGAAA
GCGTTCGGGTAGGATTTTCTGCCATTTCAGCTTATTGTCATTATCAATAACCTGATGAGA
ACGGGTATCCAGCCCAATAGGAATTACCGAGGTTTTATGGCTGAATTTTTGCAGTACTTC
ACTGGTAGCCAGATAGTTCGGTGATGTTGCTACAATTGATGTTACTGAATCCAAAAAATT
GTACATCAGCGGCTTATACAATTTCAGCAGATACTTTTGTTTCAGGATATCAGAGTGATA
GCTGACGACCGTCGGCTTTTTAATTTTGCAGATAAAATGCAGCATATCAGCAAAAGGATA
AGGAAAGTGGTAATGAATGATATCTGCAGATTCTGCCAGTTTTTTGAACTTTCTTATCGA
TGATAAGGAAAACGGGGTAGAGGATATTTCGAAAAACTTATGATCGCAGGTGACGTTATG
GTGGTGAAATTTTTCTATATCACTGTCTTTATTGGGGGCAATATATTCAACCGTTGAGTT
AACGCCATGATGCGCCGCACCTTCACAAAGCTGAAATATAACCTGCTCAATTCCACCATA
AGTATAGGGATAGTAAGTTTTATAAAAATGCAGAACGTTAATCATATTTTTCCCAGAAGA
TAACGAGCCGTCTCATAAAGAGACGGCTCTTTCGTTTTATTCTGTTGACAGTTTGATATA
AAGCTCGGCCTGAGACCGTAGAGTATATTGCTTCTCTCCGGATGATGGTTGTTTGGGCTT
GGCTGGAATAAATCTCGCTGTTTTAGTTGCCAGTTCTAAATAGTTACCGATATCGAATCG
TGAATAGTTACTGTAATCCGGAATCAGGCGGAATAATTCATCAAATGCAAATGACGAAGA
GCACAGCACTTGTTTGGATACGTCCATACAAATGGACGCGATACCGGAACCGTCCTGACC
GTTTTCCACGTATGGCAGCCAAACATAGTCAACCGATCCTGCAAGGTTGATAAAATCTTC
GTTATCGTATTCACCCATGAAGAAAACGCGGTCCGCCACTTTATCACAATGAATCTGATG
CTGAAGTGATGAAATGTAATGGTTAACCAGTTCGTTATTCTTGATCGTCTGAGGGTGCTG
TCTGCCAAAGATCATTAACTTATAACCTTTCGGCATGCAGGATAAAGTCTTAATCGCCAT
TGAATGGCCTTTGTATTCATTCACAAAGCCAAACATACCGATGATTTTATCATTCTCACG
GAATTTATATTTTACTCTAATCGCCTTCAGGAGGTCCGGCGATGTTTCATGTGATTCATC
CACGATTTTCAACGGATGTACATGAACGTTGTCGTAATTAAAGAATAATTCAATCTGTTC
CTTCGCTCTTAAAGTATGAGCGATGATATTGATTCTTCTCTTGATCAGGTTCTTGATAAT
CGTCGCGTTCAGCCGGGTCGACACGTTACGTCTGAGTTCGGCGAAATACATCCTGATGGC
TGTTTTGACGCGCAGCTTGAGAGCCTGTTTAATGGCTTCGCGCTGTGACGCGCTATCGCT
AACCAGTCTTGGGCTATGCAACGTCACGCTGGTGTGCGGGTTGGCGGAAACCAGCTTTAA
TGTGCGCTTGATGATATCGGATGGGATAGTGCCATAGAGTCCGGCTTCAAACTGAATATT
CACACCGTCAAACTGTTTGAGTTTTTCACACAGATCGTCGATATGTTTGTCGGCTTTCTT
TCTGACCTCAGGGTTAACCGATTGAGTTAACAATAAGTTTAAGCTGAGACACTCAACCTG
AACACCAGCATCTGTCATGGAGTCCATTAAAATTCTTGTAAAATAAGCGTTGCCACAGCT
TTCGGAGAAGCTGGAAATTATAGCTATTTTTTTCATTTTCTTATCCTGGAAACATTGTTC
TCATACCAAGAAATTGTATCTGAGATTTGCAGGTTTAAATCAAACTCTGGTTGAAAGCCT
GAATCATTCAAGCGCTTTATTGATACACTTCTTTTCGGAATTCCGATCGGAGCGTTCGCG
TCCCACACTGCCGTTATTTTGTTATCATAATAACTGGCAATCGCGTTGACGATATCTCCC
ATTGACGTTTCTATGCCGCTGGCAATATTGACCATACCGCTCAGATTGTTCATGACGTGT
AGTGCAGCCAGACCAGCCTGCTTATTGTATAAGAAATCTCGTGTCGTCTCAGGTCTACCC
CATACTGTCAGTTGATTATCACCGCGTAGCAAACTGTTGTATGTTTTATCGATCAATGAA
GGAATGACATGTCCATTGATTGGGTCAAACTTATCGTTTGCGCCAAACAAGTTGGTGAAC
AGGGCATAACAATAATCAACGTTATGATACTGGTTTAATATTTTAAGATAGGCCAGAGCA
TGCCGTTTGGACATGGCATAGCCATACTCGCCTCCATGAGGCTCACCCAACATCAAATCA
CCTTCATCCAATGGTAGCTGAATATACGGGAAAGGATAAGAGGCGACGGTACCCGCAAAG
AAGATTTTCTTTACGTTAAATTTATGGCAAGCCAGAATAACGTTCTGGTTGATAATGGTA
TTGTTGGATATCGATTTTAGCTGGTTATCCAGATTTCCTTTCAAACCGAATACGAGCGAT
GCCAGATGGAAAACATAATCAGGTTGGTGCTGATTGAAATAATCATCAACGCTTTCCTGA
CTCAGGCAGTTCATCTCATTTCTATTTGGTGTGAGTACATTATCATAACCATTTTTTGCC
AGCGCATCGATTAAGCCATATCCTAAGACACCGCCTGCGCCAGTGATTAAAATCTTGCTC
TTCCTTTCCATTTATTCACCATTATAGATAATTATCTAAATCAGAGAGTGCCAGTTCTGT
AATACTTCCGTTCTGTAGTAAGAGGAACCTATTACAGTATTTTTTGATAATATCTTTAGA
GTGAGAGGCTAGCACCAGAACAGATGTATTGTTGATCATCTCTTCCAGTTTTTTCCCCAT
TTTTTCTCTGAAATAGGTATCGCCAACGGTCAGCCATTCATCCATCAGCAGAACACTAGG
GTTCAGGATAGAGATGATAGAGAAGGCAAGTCGTAACAACATACCACTGGAATAGGTTCT
GACGGGGAGATTGATATAATCACCGAGTTCACTGAATTCGATAATGTAATCGATATGCTT
GGCAATTTCTTTCCTTTTCAAACCAAGCAGGATTCCTCGTATATAAATATTCTGGTATCC
CGTCGCCTCACTGTCCATTCCCATTGCCATATCGATGAGGGAGACAACCTCCCCTGCAAT
ATTGATAGCGCCGGAAGAGGGGTGATAGACACCGGCCAGAACTCGTAACAGCGTAGTTTT
CCCTGCACCGTTATGTCCTATCAGTGCGACCCGTTCGCCTTCATGTACATCAAAGGAGAC
GTTATTCAGGGCCTTAACCGTGACATAACTTGTGCTATCGTTGAATCCTCCCCCAACGGT
ACGCTTGAAAAGCATCTTTTTCAGGCTTCGCTGGGATGATGAATATATCGGAAACTCAAC
GCTGACGTTTACCGCCTCAATTATTTTCTTCATATATTAAAGCCAGTATGCGATCTTGGT
TTTAGTCTTATTGAGAGTTATCATTGACAGTATAAACAGAACAACAGTTATCGCGGTAGC
GATGATTATTGAATTCTGGTCTGGCAAATGACCAAGCATGGGCTCACGGATGATGTTAAA
GAAGTGAACTAATGGATTGAATTGCACCCAATAAAGCCATTGTTCATTCAGTTGATCTGT
TTTCCACATAATTGGAGTAAAGTAGAAACTGACTAGCAGAATGTTTTGAATAATCATCTG
CATATCTCTGAATCGGGTACATATGACACCTAATATCAGAGAGCTTGAGACTAATGCCAC
TGATAGCAATACAAACCCTATAATGGATAGCAGGGCGGTAAAAGTCCATCCCGGACCAAC
AAAGGTAATAACAAAGATAATAATGATGAAGTTGTGAAGGAAAACAATAATGTTTCTACT
TAGTATTCTTAACATTATTGATGTGAAAGATATTTTCGACTGGCGTATTATATAATCAAA
CTGAATAAAACCGTTACTGGCTTCTGTCAGTTGGGTAGAGATATATGTCCAGAATACCTG
GCCTATACAGAAAAAAGGAAGGTAATCTTTTACATCCAACTTAAAGAGAGTTGACCATAA
TAAGCTCAACATCCCGACCAGAATAGCAGTGCTGATTGTTACCCAGAAAGGGCCTAGTGT
TGAACGTTTATATCTCTGCTTAATATCATACCAGGATAAGACTACCCACGACTCCGGGTT
CTTTAAAGCTGATTTTAGGTCATTTAACATGTAGGAAGTGCCCAAATTAATAAAAGAGCT
GATTAATACAGCTCTTTTAATTTGTTTTATCGAATTATTCTACGCTTACGCTGACATCGT
AACCGTTGGATTTCAGCAAAGCGAACTGCTTGGCTTTTTCCAGGTCATAAGCGACCATTT
CATCGATCATTTCTTCCAGTGTCGTTTCCGGTACCCAGCCCAGTATGTTTTTGGCTTTAC
TCGGGTCACCCAGCAGCGTCTCTACTTCTGCAGGGCGGAAGTAACGCGGGTCGACAGCCA
CGATCACATCACCGACTTTCAGTGCCGGCGCATTATTGCCCGTGATTTTGGATACCACGG
CTTTTTCGTTGACGCCAGTACCGGTGAATTCCAGTTCAATACCCAGTTTGGCCGCGGACA
TTCTGATGAAGTCACGTACGCTATACTGAACGCCGGTCGCGATGACGAAGTCTTCCGGTT
TTTCCTGCTGCAGCATCATCCACTGCATTTTGACGTAGTCACGAGCATGGCCCCAGTCGC
GCAGAGAATCGAGGTTGCCCATGTAAATGCATTTTTCCAGGCCTTGTGCGATGTTGGACA
GGCCGCGTGTGATTTTACGAGTCACAAACGTTTCGCCGCGACGCGGAGATTCATGGTTGA
AGAGGATGCCGTTACAGGCGTACATGCCATAGGATTCTCTGTAGTTTACTGTAATCCAGT
AAGCGTACATTTTAGCTACGGCGTACGGGCTTCTCGGGTAGAACGGCGTGGTTTCTTTCT
GCGGGATTTCCTGCACCAGACCATACAGTTCAGAGGTTGATGCCTGATAGAAACGGGTCT
TGTCGGCCAGGCCCAGGAAACGGATAGATTCCAGCAGGCGGAGCGTACCGATAGCATCAA
CATCCGCAGTGTATTCTGGGGATTCGAAGCTGACCGCAACGTGTGACTGTGCGCCCAGGT
TGTAAATTTCGTCAGGCTGAACTTCAGCAATAATACGAGTCAGGTTGGAGGTATCAGTCA
GATCGCCATAATGAAGATTGAATTTCACATTCTCTTCATGCGGATCCTGATACAAATGGT
CAACACGCTGTGTATTAAAGAGTGATGAACGGCGCTTAATACCGTGAACTTCGTAACCTT
TTTCCAAAAGGAACTCAGCAAGATAAGAACCATCCTGCCCGGTTACACCGGAAATCAAAG
CAACTTTCTTCATCTATAATTCTCCAATATTATTTTACTGTCTTGATATTAAGATTTAAT
AATTTTATCTAGCTTCTCAACTTCGGCACGCAGTAACTCGCTGCTGTTGTTGGTTTCTAC
ATTTAGTCTCAGGAGCGGTTCAGTGTTGGAAACACGGACATTGAATCTAAAATCCTCATA
TTCAATACTCACTCCATCAACATATTCTGCGCGCTTGGCGTTACCCACATAAACTTCTTC
AATCCGGGACAGGATTTCTTTTGAATTTTCAACGCGATAATTTATTTCCCCGCTGCATGG
GAATAAATTCACTCTTTCATTCAGGGTATCTGAAAGCGTGGTTTTTTTAATACACAGTAA
CTCCGCCACCAGCAACCAGGGGATCATACCGCTATCGCAGTAGGCGAAATCTCTGAAGTA
GTGGTGTGCGCTCATTTCGCCGCCATAAATGGCGTTTTCGCTGCGCATCCGCTCTTTGAT
GAACGCATGACCGGTTTTTGACATGACGGGAACACCGCCAGTTTTCTTAACGATATCAAT
CGTATTCCAGGTTAGACGTGGGTCATGGATGATTTTTGCGCCAGATTCTTTCTGCAGAAA
AGCTTCGGCGAGTAAACCGACAATGTAGTAACCCTCGATAAACTCGGCATGATTATCATA
AAGGAAGCAGCGATCAAAATCTCCGTCGAACGCAACGCCCATATCCGCATTATGCTTGAG
CATGGCATCAGACGTATCTTTGCGGCATTCAGGCAGAAGAGGGTTCGGGATACCATTAGG
GAAATTACCATCCGCCTGATGGTGTACCTTGATAAATTCAACCGGAGCATTGGCTTGCTT
GAATCGTTTCTCGATTTCATCGATAACATGACCCGCGGCGCCATTGCCAGAGTTGATTAC
CAGCTTGAGCGGTTGCGTGAAATTGTTGAGATCGATATAGCTCATTAGATGGTCGACATA
CGCATTCAGTATATCGATCTTCTTATAAGAACCGCGCTTTTGCGGATCAACCGCAGGGAA
CGTGTTTTCTTCCGCCAGCCGCTGAATATCTCGTAACCCAGTGTCGCCGCTGATCGGCTT
TGCATTATCCCGGACTAATTTCATGCCGTTGTAATTCATTGGGTTATGGCTGGCTGTGAC
CTCAATACCGCCATCAAGGTTCAGGTGGAAAGTGGTGAAATACACCTCTTCCGTGCCGCT
TAACCCGATATCCAGCACATCGGCGCCAGAGTCCATCAATCCGTTTGCCAGCGCCATTTT
AAGGGATTCGCTGGTTAGACGAACATCTCCGCCTACGACTACCGTTTTGGGTGAAAGGAA
TTGCCCATAGGCCCGACCGATGCGATAAGCGATATCTTCATTCAACTCTTTGCCTAATTC
ACCGCGAATATCATAGGCTTTGAAACACGTTAATGCTGACATATATCCCTTCTGAAATTT
TGATTATCAGTTGATTTCAATAAAATCATCATCACCCAAATAGGAACCAGACTGGATTTC
CAGCATTTCCAGCGGGATCTTCCCAGGATTCTCAAGCTTATGCATAGCGCCAATTGGGAT
AAAAGTGGATTGATTCTCAGTTAATAGCTGGGTTTTGTCCTGAATCGTCACCTTGGCCGT
ACCAGACAGAATGACCCAATGCTCGGTGCGGTGATAATGCATCTGTAATGGGAATGACTC
GCCGGGTTTCACGGTAATGCGGTTAACATTAAATCTGTCGGTGCGGACAATCAGGTCGCA
GCGCCCCCAGGGCCAATACGTTTCCCGGTGACGGCGGTATTCGCGGCGGCATTTTTCTTT
CAGGAATTCAACCACCCGTTTTACATCCTGAACCTGGTCTTTCTGGACGACCAGTACGGC
ATCTTTGGTATTTACGATTACCAGGTTATCAACGCCGATTGCGGCAACCAACTGGTCATC
GGTATTGATATAACAGTTCTTGGTGTTATGCAGGAAGGTGTCGCCTTTCAGCGAGTTGCC
GTTGTCGTCTTTGTCATTGACTTCCCACAGCGCCGACCAGGAACCGACGTCGCTCCATCC
TGCGTCTAAAGGAACAACAACGGCGTCTTCCGTTTTTTCCATGACAGCGTAATCGATGGA
CTCGTCCGGGCAGGTAATAAAGTGCTCGGTCTGGACATTAATAAAGTCCCCTTGCTGACT
AACGCCATCAATAGATAATTGGCACGCTTTCAAAATATCGGGGCGGAATTTTTCCAGTTC
CTGCAAATAACGTTTGGCGCGGAACATGAACATACCGCTATTCCAGTAATATTCGCCCGA
TTGTAAATATTCCTCTGCAATCTCGAGACTTGGTTTTTCAACAAACCGTAAAACCTTATG
AGGCGAGGATTCGTCACCGGGTAATTTTTCGCCGCGCTGAATATATCCATAGCCGGTCTC
AGGGCCGGTAGGGACGATACCAAACGTGACCAAACTCCCTTTCTGGGCGTAAGCAATGGC
TTTTTTGATGGAGGAGTGGAATGCGGCTGTATTTTCAATGATGTGGTCGGCGGCCAGCAC
CAAAAGGAGAGGGTCTTCTCCCTGTCTGATCGCGTTCAGTGCAGCTAGCGCGATCGCCGG
AGCGGTATTACGCCCCGCAGGTTCCAGAATGATATTGTTGGATAGCTGGTTAATTTGTCT
CAACTGCTCTGCAACCAGGAAACGGTGTTCTTCGTTGCAGATCACTACAGGCGCTCGCGT
TTCAATACCACTCAGGCGGTTAACCGTTTCCTGCAGCATGGAGTTCTGACCGTGGAGACA
AATGAACTGCTTGGGATAAAGCTCACGTGAAAGCGGCCACAGGCGACTACCTGTACCACC
AGCCATGATTACGGGGAGTAACATCTTGTAATAACCTTGATTATTTTCCGTTCGAAAAAG
GGTTTTTCGAATCGCTTGGGGATATATTAATTCAGACAAGCTACCGCCCTTGGCTCACAG
TTGCCAAAGCTCTGAATTGTATGGGGTTTATATATATCAAGCAGATGCGCCTGCATCGTC
TATGTTCAGTACCTATCTTTTACTGTCCCGATTTTACAGGTTAAGTCATTATTTTACAGC
AATGACAGACTTTTTTTAGTGGTGATTTTCCTATTTGCCATGTTCGAGAATAAGAATTCT
TATCGTTTACTCTCTATGGATAGTATGCTCTGAAATAGGACAGCGCTTCCTTATTTCAAA
AGTCAGGCAATATTAAGTTTTTACGTCATCGTCAGAGTGTGGCGGGGTCGGTGATGGCTG
ACGGATGAAACCACTTACCGGGCGTCTGCGTGGCTCAAAGAAGTCTGCGTGGCTCAAAGA
AAATTGTTTGTCCCCCTTGTCAGAATAGAAAGATTGGTTCATAATACTGCCCTCTTTGCG
GTACAGCTTTCAAAACACAGTAAAATCAATAAGTTAGCTGTGGCGCCATAGAGGTAGCGC
AAAATGTGATCACGTCAGTTTGCGTTTGGCGGAAAAGCGTCGATACTTAAGCGTTGCGTG
TGCGGGAATAGCTCAGTTGGTAGAGCACGACCTTGCCAAGGTCGGGGTCGCGAGTTCGAG
TCTCGTTTCCCGCTCCAGTTTTACGCTTCTTCATCTCTTCATTGTTATACAGTTTTCCTG
CATGTGTTCATACTTTTCTGAACAGACTTATCCACAGCCTGAAAACCGGTTGTGTGCGTC
CGTTTGGAAATGTCATGAAAAAGATATTATTTCAAGATATTGAAATAAAAAGATAAATTT
ATGATAAAAAACGCTATCCAGATCACTTGTACTTTTTGTGATGATTGATTGACAACGCTT
TTTTAAAATTATCCACAGATGGATGGTTCAGAATTGTCAAACAATCGCAACGCAAAATCT
CAGGCGTCTCGCGGCAAACCTTTCTCTATCGCACGGATTAACCGTTTCTTTTGCGGCGGC
TGAACGTCAATGGATTGTTGACCGCGTCGGGTTAACTGTTGGTCGATGGCCCAATGAATA
TGCTCGTCCAGCAAGGTACTTTCCCCCAGCCTACCCTGTAGCGCCAGTATGATCCGATCT
TCGTAGGGCGCGTTGCCCAGTGCGACGGCGATATTGCGTAGCCAGCGTTCGTGGCCGATG
CGCCGGATCGCGGAACCTTCAGTTACCCGCAAAAAACGGGTTTCATCCCAACTAAACAGC
GCCAGTAACTCCGGTGCATGCAAGGCAGCCCGCGGGCTGAAATCAGGTTCATCGGTAAGT
TGCGAGAAGCGATTCCAGGGACAAATCAACTGACAATCGTCACAGCCGTAGATGCGATTC
CCCATTAAAGGACGCAGAGTCTCCGGAATTGGGCCTTCCAGCTCAATGGTCAGGTAGGAA
ATACAACGGCGGGCATCAATCGTATAAGGCTCGACAATCGCGCCGGTAGGGCAGGTAGTC
ATGCAGGCTACGCATTTACCACACTGCTCTTCAACCGGCTGGTCTACCGGTAAGGGCAGG
TCAATCAGCAGTTCCCCCAGAAAGAACCAGGAACCCGCTTCCCGGTTCAACACCAGTGAG
TGCTTGCCAACCCACCCAAGCCCGGCTTTGGCGGCCAGTGGCCGTTCCATGATCGGTGCG
GAATCGACAAAGGGACGAAACTGCAACTCGCCGCAGTGCGCCTGAATTCGGTCACCCAAC
TTTTTCAGCCGTCGACGCAGCAACTTATGATAGTCGCGCCCCAGCGCGTAGCGGCTGACG
TACCCGAGGTACGGGCTTTTTAGCGTACTGGCAAACGCAGCTTTGGCCGGTAAATAATTC
ATGCGCACGCTGATGACGCGCAATGTTCCGGGCAGAAGCTCATGCGGGCGGGCCCGCATC
ATGCCGTGGCGCACCATCCATTCCATTTCGCCGTGATACTGCTTGTCGAGCCATGCCTGA
AGCCGAGGTTCTTCATGAGACAAATCGGTGTCGCAAATCCCCACTTGCTGGAAACCCAAT
TCAAGCCCCCATTGTTTGATGAGCTGTGCGAGTTCGTTGAGATCGTAGGGGTATGTCATG
CGTAACCATCGAGAAGAAACCGGACGTCTGATTTTATCACATTGTCTCGGTGCCGTTCGT
GGCGAGTCGGTGATTGGGTGAGGCGTAATAAATAGACATAAATATTAATATTTATGCACA
GGGTGTCGATAACTTGAGCGAATCGACAATGTTCGTCATGGCTCTGGGAGGAGATGAAGT
GGAAACAATACCGCTTTCGGCTTACCGGTGGGTGAATCAGGATCTGAATTTGCCTATTGA
CCCTAATCAGCCGCAGGAGGCGACCATGATATATGTGGCGCCCTCGGAGAAACAGACGAT
GGAAAGCATGAATCTGCTGGCATCGATAGTGAAAACGCGTCAGGTCGATGACAGCGGCAG
CGTCTCTTATTTTACTCTGCCTGAGCGGGTTCCCGGCACGAACGACTATAAAGTGGATGT
CGCCGAACTGATGAAGGAAAAAGATCCTGGCCGCTATCAGGCATATCTGGGCGCACTGGA
AAGCGGTGGCGACTGGTTTACGCCTTATCTCGATTTTGTGAAACAGTTTCCCCAGCACCC
CGAATGGATGCGTGAATATCAGGCAAATGCCGAAAAATTGTTCCAGTCGATTGCCGGCGA
CCAGATAACCCATCGTTTTGCCTCTGCTGATCTGTCTTCGTCGGCGACATTGATTAGCGA
TGTACGTGACACGTTGCTGATGAGCTACGATGAACAAACCGTGCAGACGCATATAAAAGC
ATTAAGGCGGTTTGTCGATGTGCTGGAAGGGTCGCTGCGCTGAATTGAATTCAGCGTATC
CGTTATCTTTTTCCGTGTATCCGCATGGCGCTTCCCGGCAGACCTTGCTAAGTTGAGGCG
CACAATCCTGCTACCGACGGAGGGATGACATGCACCAAGACCATCGCGTGTATCAGCCCG
GCGGATCATTGCCCGACCTGCCTCATACTGTTTTTTTACCCGACTGGCTGCGCCGTGAGG
AGCCTCATGCGGCGGACTATGTCGGCGTTTCATTAAATACGCTTATGCAACGTGCGGGCG
ATGTCGCCTTTCGTATCGCGCAGCAGCTGTATCCCACCGCCCGGCACTGGCTGATTCTGT
GCGGGCATGGCAACAACGGCGGCGACGGGTACGTGGTTGCCGCATTGGCACGCGCCGCGG
GGATTGCGGTAACGGTGATTGCGGGGATCGGCGACCGGCCTTTGCCGGCAGAAGCGCATC
TGGCGCGTCAGGAATGGTTCGATGCCGGGGGCCGCGAGCAGTATGGTGATGCGCCGTGGC
CTGACGATATTGACCTGATTATTGACGGCCTGCTGGGAACCGGGCTGACGTCCGCTCCCT
GCGCGCCTTATGACGCCCTGATCGCTCAGGCCAACCATCATCCGGCGCCGATCGTCGCGC
TGGATATTCCTTCCGGATTGAATGCACAAACCGGCGTCAGTGCCGGGGCAGCGATTCACG
CCGCCCACACGGTGACGTTTATTGTGCTGAAGCCTGGTTTATTGACCGGTCAGGCACGGG
ATGTCGTCGGGCAGCTTCATCACCATGATTTGGGGCTAGGCGACTGGCTGGCGCAACAAT
CGGCGCCGATCGCGCGTTTGACCGCAGCGTCGCTGACGCAATGGCTGAAACCGCGGCGTC
CGGGCGCGCATAAAGGCGAGCACGGCCGTTTGTTGATTATCGGCGGCGACGAGGGTACCG
GTGGTGCGGTTTTCATGGCCGGAGAGGCTGCGTTACGCAGTGGCGCAGGATTGGTGCGAG
TGCTTACTCACAAAAGCTATCTTGCCGCCTTGCTGGTGGCACGTCCGGAACTGATGGCGC
AGGAACTGACAACCGATTCGGTCAAAGCCGGCGTTGAATGGGCGGATGTGGTGGTGATCG
GCCCGGGGCTGGGGCAGCGTGAATGGGGAAAAAATGCACTGCGAATCGCAGAAAATTGTA
ACAAATCCATGTTATGGGATGCCGATGCGCTCAACCTGCTGGCAATCAGCCCGCATAAAC
GTCAGAATCGCGTTTTGACGCCTCATCCCGGCGAAGCCGCCCGTCTGTTGAACTGTCGGA
TTGCTGATATTGAAAGTGATCGCTTACTTGCTGCACAACGCCTGGTGAAACGCTATGGCG
GCGTGGTACTGCTAAAAGGTGCCGGTACGGTACTGGCTGGCGAGCAGGGCGAATTGGCGA
TCGCCGATGTGGGGAATCCCGGCATGGCGACCGGCGGTATGGGGGACGTGCTGGCGGGCA
TGATTGGGGCGATGCTGGCGCAAGGGCTGTCGTTGTACGACGCCGCCTGCGCCGGTTGTG
TGGCCCACGGAGCGTCAGCAGACTGGCTGGCGCAGCGGCAGGGCACACGCGGGATGTTGG
CAACCGATTTGATGGCGGTATTGCCGCAGTATGTAAATCCTGAGCGGATATCCTTAGAAA
ATACAGAATGAAGACGCTTTTGTTACCTTTGCCGGACGAGGCAGCCACGATTGCGCTGGG
AGCGGTGTTAGCCCGAGCCTGCAAGCGCGCCACCATTATTTATCTGCTGGGCGATCTGGG
AGCGGGTAAAACCACACTGAGCCGCGGATTCCTACAGGCGTTGGGTCATCAGGGCAATGT
GAAAAGCCCGACCTATACGCTGGTAGAGCCATATGCGCTGCTGCCGCGCCCCGTGTATCA
CTTCGACCTTTATCGACTGGCGGACCCTGAAGAACTGGAGTTCATGGGCATTCGTGACTA
TTTGTCGCAGGATGCCCTTTGCCTGATTGAGTGGCCGCAACAAGGTGTAGGCTTCTTGCC
GGAAGCCGATGTCGAATTGCATCTTGGCTATCAGGGGGCGGGCCGACAAGCGGAGATAAA
TGCCCGCACGCCGCAGGGCGAGCAGATCGTGGCGGCGCTGGCCGCCTGGCCGGAGCAAGA
CGCGCCATGACTGTGCGGTTGATGAAGGCCCTGCTGGGGCTGGTGCTGATGTTGTCGTGG
CCGCTGTGGGCGAGCAGCCTGACCGATATCCGGGTGAATAACGCCGCCAGCGAGGCGGTC
GTTACGCTGAGTTTTAGCGGTCAGCCGGTGTATGAATACTTTCCGCTGAACAATCCAAAC
CGGGTGGTTATCGATATCAGCCAGTCCGGCGTGATGAAAGGGTTGCCGCTCGCGTTTAAC
GGCCAAAATCTGATTTCCCGCATTCGCACCAGTAACGCCAAAGACCCGAAAAGCCTGCGT
CTGGTGCTGGACCTGACCCAAAAGGTTCAGGTTCGGGCCGTGAAGGAAGGCAATAACACC
GTCTTTACTCTGACTGGCGAACGCAAAACGACGGTCCGCAAACCTGTGGCCCAGCCTGTG
CAACCGTCGGTGCAGGCCGGGCGCAACCCTCTCGTTCCCGAGACATCGGCAGCGGCGGTA
GCGGCTGCGCCAACCCGTGTATCGGGGCGGGCGGGCAGCGGTGAGAAAATCATTGTAGCG
ATTGACGCCGGTCACGGTGGTGAGGACCCTGGCGCCACCGGACCGGGCGGGTTACATGAA
AAAAATGTCACCATCTCGATAGCCCGTAAACTGCGCGCCATCATGAGCGCCGATCCGGCG
TTCAAACCGGTGCTGACCCGCGACGGCGACTACTTTATTTCGGTGATGGGGCGTTCAGAC
GTGGCGCGCAAGCAGGGCGCCAACCTGCTGGTATCCATTCATGCGGACGCGGCGCCCAAC
CGCGGCGCGACCGGCGCATCAGTATGGGTACTGTCCAACCGGCGCGCCAATAGTGAAATG
GCCAACTGGCTGGAACAGCATGAAAAACAGTCCGAATTGCTGGGAGGCGCGGGCGACCTG
CTGGCCAACAGCGCGGCCGATCCGTACCTGAGTCAGGCGGTGCTGGATCTGCAATTCGGG
CATTCACAGCGGGTGGGGTATGATGTGGCGGTGAAAGTGCTGCGCGAACTGCAGCGTGTC
GGTAGTCTGCATAAGCGCCGACCGGAACACGCCAGTTTGGGCGTATTGCGTTCACCGGAT
ATCCCGTCTTTGCTGGTGGAAACCGGGTTCATTTCTAATCCGAGCGAGGAGCGGCTGCTG
GGCAGCAACGAGTATCAGGAAAAGATTGCCAACGCCATCTATCAGGGGTTGCGCAGCTAT
TTCCAGACTCATCCGTTACAAAATATCCCAAAGCAGGAAAACCGTCCGCTCGGCGCGCAG
ACGGTGAAAAACGCAGCAGCCACTGAGCCCGCTCAAATCGCAACCGGGGCAACGGTACGT
CAGACTGTCGCGACCGGAGAAACATTATCGGGGATCGCCGCGCGTTATGGCGTCAGCATG
GGCGCCATTCGTGAAGCAAACCGCCTGAAAAAAGATGTGGTCTGGGTAGGGCAACGTCTG
AGGATCCCGTCTGGCGCCTCATCGGTGGTCAAGACGGCTTCGGCGACGAATTCGGCAACG
AAGAGTCAACCCGTTGCGGCCGCGCCATCTTCGGGCGTGAAGAAAAGCGCAACCGTGATA
AAACACAAAGTGGCGCGGGGCGATACGCTGAGTGCCATCGCCAGCCGGTATGGCGTGAGC
ATGAAAGCGATCCAGCAGGCGAACAACATGTCTTCCGGAACCGTGCAGTTGGGGCAGACA
CTGATAATCCCTTCTGCCTGATCCGGGTGGGTGAAACGAGGAGAGTCCATGCCGATTCAG
GTGCTGCCGCCCCAGTTGGCGAACCAGATCGCTGCCGGCGAGGTGGTGGAGCGGCCCGCT
TCCGTGGTCAAGGAACTGGTGGAAAACAGCCTGGATGCCGGTGCGACGCGGATCGATATC
GAAATCGAACGCGGCGGCGCGAAGCTGATTCGCATTCGGGATAACGGCTGCGGTATCGGT
AAAGCGGATCTGGCGCTGGCGCTGGCCCGTCACGCCACCAGCAAGATCGCCACGCTTGAC
GATCTGGAAGCGATCGTCAGTCTGGGGTTTCGCGGCGAAGCGTTGGCCAGTATCAGTTCG
GTCTCCCGCCTGACGCTGACCTCTCGTACCGACGCGCAAGCAGAAGCGTGGCAGGCCTAC
GCCGAGGGGCGAGAGATGGCGGTGACCGTCAAACCGGCGGCGCACCCGGTTGGCACTACG
CTGGAAGTGCTGGATCTGTTTTACAACACCCCGGCCAGGCGCAAGTTTATGCGTACCGAA
AAAACGGAATTCATGCACATCGATGAAGTCGTGCGGCGCATCGCGCTGGCGCGCTTCGAT
GTGGCGATCACGCTGCATCACAACGGTAAGTTGATCCGGCAATATCGCGCCGTGTCGGAT
CCCGCCCAGCGCGAGAGGCGGCTTGGCAGCATTTGTGGCGCGGCGTTTCTGCAGCATGCG
CTGGCGGTTTCCTGGCAGCATGGTGATCTGAAAATTCACGGTTGGGTGGCGGATCCGGCT
GGGTCGCGTCAGTTGCCGGAAATGCAGTATTGCTACGTCAATCAGCGCATGATGCGTGAC
CGTTTGATCAATCATGCGATTCGTCAGGCGTATCAGGATCAGCTGCGCGATGAACAGCAG
CCGGCTTATGTGCTGTATCTGGAGGTCGATCCCCATCAGGTGGATGTTAATGTGCACCCG
GCCAAGCATGAGGTTCGCTTCCATCAGGCCCGGCTGGTACATGACTTTATCTATCAGGCG
GTGGTGACGGTATTGCAGCAGGCGGCGTCGCCGGTGCTGAGCGGCGTCGGCGATACGCAG
ACGCCAACTGTGACATGGCAGCCTGAAAATCGGATTGCCGCAGGTGAAAACCAGTTTGCC
CGGCCGGCAGAGCCAACGCCGGAGACGCCAAGATCAACATCGTCGGGGAGCGCTGGGCGC
CACGTGGAGAGTCACCCTGCCCGTGAGCGCCAGCCTGCCCGAACCGAGACCGCTGGCTAT
CAAAAGAAACAGGGCGAGCTGTACCAGCAGTTGCTGCATGCTGAGTCATCACGGCAGCAA
ACGACCGCCCGAGAGATGCCGCCAGTGAAGGAGGCTCCCGCGGCGCGGCGCGATGTAACG
GAAAAGGCGGTGGTAGTCGGCGAAGCACCGCTGGAAAGCCATGTGCTGGGTCTGGGGCGT
GTGTTGACGGTGTATCCGCCCAGCTATGCGCTGGTGGAATATCAGCAAGGTCTGGCGTTG
TTGTCGCTGACCGTGGCGGAGCGTTACCTCCGGCAGGCGCAGTTGACGCCGTTGGAGGCC
AGTGAGGGATTACGGCCGCAGCCGTTGCTGATTCCGCAGCGGTTGACGCTGAACCCGTCC
GAGCTGGCGGTCATGCAGCAGCAACAGCCGCTGTTGGCCCGCATGGGAATTGAGGTAGAA
CTGGCGCCGCCGCGCGCTATGCTGCGGGCGGTACCTTTACCATTGAGACAACAAAATTTA
CAAAACTTGATTTCTGACCTGCTAGGCTATCTCGCTGATTCTCATGACGCGAAGCCTGAT
GCGGTGGCGGCGTGGATAGCCGGGCGGCTCGGCAGCGAGCGTGAAAACTGGACGCTCGCT
CAGGCTGTACAGTTGCTGTCCGACGTAGAGCGTTTGTGTCCTTTGCAGGTGAAAACGCCG
CCGTCAGAATTGTTATATGTGATGGATATTGAATCCGCCATCAGGGCGTTGAAGCATGAA
TGAGTTTGAAACGGCGCAGCATCCGCCAGCCATTTTTATCATGGGGCCGACGGCATCCGG
AAAAACCGCGCTGGCGATGGCATTGCGCGAGTGCTTTCCCGTTGAGTTGATTAGCGTGGA
TTCGGCGTTGATTTATCGCGGTATGGATATCGGCACAGCCAAGCCTGGCCCGGAAGAGCT
GGCGCGAGCTCCGCATCGCCTGCTTGATATTCTTGATCCGGCCGAGGCCTATTCCGCCGC
GGATTTTCGGCGCGATGCGTTGCAGGCGATGGCGGAGATCACCGCTGCCGGGCGGATTCC
GCTGCTGGTAGGTGGCACCATGTTGTATTTCAAAGCGCTACTGGAAGGGTTGTCGCCGTT
GCCGTCGGCGGATGCGCAGGTACGACGAGAAATCGAAGAACGCGCGCGGACCGAGGGATG
GGAAGCGTTGCATCGTCAGTTGAGTGTCATCGATCCGGTGTCGGCGGCTCGGATTCATCC
AAATGATCCGCAGAGACTGTCTCGGGCACTGGAAGTTTTTTTCGTTTCAGGTAACACTTT
AACCGAGTTGACAAAGACATCCGGTGAAGCGTTGCCCTATCGTGTTCATCAGTTTGCGAT
TGCTCCGGCAACGCGCGAGTTGTTGCATGAGCGGATAGCGCTGCGTTTCCGACAGATGTT
GGAATCAGGCTTTGAAACAGAGGCTCGGGCGCTGTTCGCCCGGGCGGATTTGGATCCTGC
GTTGCCGTCAATCCGTTGTGTGGGATATCGCCAGATGTGGTCATATTTGTCGGGCGAGAT
CGATTACGATGAGATGGTGTATCGTGGCATCTGCGCCACCCGGCAGCTGGCGAAGCGCCA
GATGACTTGGTTGCGTGGCTGGGAAGAGGTCTGCTGGCTTGACAGCGATCAGCCCGGGGA
GGCGTTACGCAAGGTGATTCAGGTTGTTAGTGCATAGGTTAGACGATTGTGTACAATTAC
CTGTGTCTACAATTGACTGATTCTCGGCACAAAATTTTTATAACGTTATTTTAGGGCCGC
AGGGTTCTTTGTTACAAATAACAAGCAAATAAGGAAAATATAGAATGGCTAAGGGGCAAT
CTTTGCAAGATCCGTTCTTGAACGCTTTGCGTCGTGAACGTGTTCCGGTTTCGATTTATT
TGGTTAATGGCATCAAGCTGCAAGGTCAGATTGAGTCTTTCGATCAGTTTGTGATTCTGC
TGAAAAACACGGTTAGCCAGATGGTGTACAAACACGCCATTTCTACGGTAGTTCCGTCTC
GTCCGGTGTCGCATCATAGCAATAATCCCGGCCCAAATAACTACCATGCTAATAACCAGT
CTGCGCAGCAACAGCCGCAGCAGGAAAGTGATGACGCTGAATAACGCGTCTTTACCAGTT
TACCACGGCGGGAAAAGCGCTGATTCCAGCGACTTCCACTGCCGTGGTCGCTTTTTTCTG
AGAGGGTGCCCGGTTGTTTGACCGTTACGAAGCCGGTGAACAGGCCATACTAGTTCATAT
TTACTTTTCGCAAGAGAAAGATACTGAGGATTTGCTGGAGTTTGAATCTCTGGTGTCTTC
AGCCGGAATAGACGCGTTGCAGGTGATTACCGGCAGCCGCAAGGCGCCGCACTCCAAATA
TTTTGTCGGCGAAGGCAAGGCGGAGGAGATCGCTCAGGCGGTCAAAGCGACCGGTGCCTT
TGTTGTGTTGTTCAATCATGCGTTGACGCCCGCGCAGGAGCGTAATCTGGAACGGCTGTG
CGAATGCCGGGTTATCGATCGAACCGGGTTGATTCTGGATATCTTCGCTCAGCGCGCCCG
TACCCATGAAGGGAAGCTACAGGTTGAGCTGGCGCAGTTGCGCCATCTGGCGACGCGTCT
GGTTCGCGGCTGGACCCACCTTGAGAGACAGAAAGGCGGGATTGGTTTACGTGGGCCGGG
TGAAACCCAGCTGGAAACCGACCGGCGCTTGCTGCGTAACCGCATCAGTCAGATCTTGTC
CCGCCTCGAAAGGGTGGAAAAGCAGCGTGAACAGGGGCGTCGGGCGCGAACTCGAGCCGA
AGTGCCGACGGTTTCGCTGGTGGGCTACACCAACGCCGGTAAATCGACCCTGTTCAACCG
CATGACATCGGCGGATGTCTATGCCGCCGACCAACTGTTTGCCACGCTGGATCCGACCTT
GCGACGCATTAATGTGGATGATGTCGGTGATACCGTACTGGCGGATACTGTTGGTTTTAT
CCGTGAGTTGCCGCATGATTTGGTGGCGGCGTTTAAAGCGACGCTGCAGGAAACCCGTGA
AGCGACTTTGTTGTTGCATGTGGTTGATGCCTCTGACGCCCGCGTCGATGAAAACATTGA
TGCCGTGAATGAGGTATTGGCTGAAATCGAAGCGGACGATATTCCGTTTTTGCTGGTCAT
GAACAAGATAGACCGGCAGGAAAACGTTGAACCGCGTATCGACCGTGATGAAGAGAACCG
ACCGATCAGGGTATGGCTTTCTGCCCAGACCGGAGAAGGGATTCCATTATTATACCAGGC
GTTGACTGAACGGCTTTCCGGAGAAATTGCGCATTATTCTTTGCATCTTCCTCCGCAGGC
CGGGCGCCTGCGAAGCCGTTTCTACCAGCTTCAGGCAATAGAAAAAGAATGGATTGAGGA
AGACGGCAGCGTAGGGTTGGTGGTCAGAATGCCCATTATCGACTGGCGGCGCCTGTGCAA
GCAGGAGCAGAAATTGCAGGATTATATTGTCTGAGCTACACAGACAGTCTCATAACTCTG
GGACATTGACCCCGAAAAATACCTATCATAATGAATGGAGCTAAACATGGCGTGGAATCA
GCCCGGTAACAACGGACAGGACCGCGACCCGTGGGGGAGCAGCAATAACAATAGCGGCAA
CTCTGGCGGAAACAATAAAGGTGGACGGGATCAGGGACCGCCTGACCTCGACGATATATT
CCGTAAGTTGAGCAAAAAGCTCGGCGATCTGGGTGGTAAATCGTCTGGTTCCGGCACCGG
TTCTCAGGGCGGCGGCAACGGCGGCCGTATTCTGGGGCTGGTCGTGGCGGCTGCCGTGGT
GGTTTGGGGCGTCAGCGGTTTCTATACCATCAAGGAAGCGGAGCGCGGCGTGGTCACCCG
TTTTGGCAAATTTAGCCATCTGGTTGGTCCGGGCCTGAACTGGAAACCGACCTTTGTTGA
TTCGGTGCGTGCCGTAAACGTTGAGTCCGTCCGCGAGCTGGCGACGTCCGGCGTTATGCT
GACGTCCGACGAAAATGTGGTGCGGGTGGAGATGAACGTGCAGTACCGCGTCACCCAGCC
GGACAAGTATCTGTTTAGCGTCACCAATGCCGATGACAGCCTGCGTCAGGCCACCGACAG
CGCACTGCGCGGGGTGATCGGCAAATACACCATGGATAAAATCCTGACCGAAGGGCGTAC
CATTGTGCGTACGGATACCCAGCGCGTGCTGGAGGAAACCGTGCGTCCGTATGATATGGG
CATCACTCTGCTGGATGTGAACTTCCAGACCGCTCGTCCGCCTGAGGAAGTCAAAGCCGC
GTTTGACGATGCGATCGCCGCCCGTGAAAACGAGCAGCAGTACATTCGTGAGGCGGAGGC
CTACGCCAACGAAGTCCAGCCGCGCGCCAATGGTCAGGCGCAGCGTATTCTGGAAGAATC
CCGTGCCTATAAAGACCGTACCGTGCTGGAAGCACAGGGTGAAGTTTCCCGCTTCTCGCG
TCTGTTGCCGGAGTATAAGGCCGCACCGGAAATTACCCGCGAACGTCTCTACATCGAGAC
GATGGAACGCGTGTTAAGCCATACCAACAAGGTGCTGGTGAGCGACAAAAGCAACAATCT
GATGGTCCTGCCGCTTGATCAGCTTATGCGTGGTCAGGGGGGCGTTTCGACCAGCGCGTC
GACGAGCGGTAATGCTGCCAATCCGGCGCCGTTGCGTCTGCCGTCAAGCTCATCAAACAG
TAGTGGTGTCGGTTATGCGCCGCGTTCTTCCGGCAACAACGGCAACATTATGGATCAACG
CCGCGCCAACGCGCAGCGCGACGAGAACATTCGCGTAGGGAGAGAATAATCAATGCGTAA
GTCAGTCCTCTTTATTCTTGTCCTGTTACTGCTGGTGGTCTATGCCTCACTGTTTGTGGT
GCAGGAAGGTCAACGCGGTATCGTGATGCGCTTTGGCAAAGTCCTGCGCGACAATGAAAA
CAAGCCGCTGGTGTATTTGCCTGGCCTGCATGTGAAGATCCCGTTCCTGGAGTCGGTAAA
AATGCTGGATGCTCGCATCCAGACCATGGAAAATCAGGCTGATCGCTTCATTACCAAAGA
GCAGAAAGACCTGATTGTCGACTCGTATATCAAATGGCGTATCAGCGATTTCAGCCGTTA
CTACCTCGCTACCGGCGGTGGCGATGTGTCTCAGGCGGAAGTCCTGCTGAAACGTAAGTT
CAGCGACCGTCTGCGTTCCGAGATCGGTCGTCTGGATGTGAAAGGCATCGTGACCGATTC
CCGCGGCCAGTTGATGTCGGATGTGCGTGAAGCACTGAACGCTGGTACCGGCGAGACCAC
AGAGGCGGATAACGCCATTGCCTCGGCGGCGGCGCGTGTAGAACGCGAGACCTCCAGTGG
TGGGCCGCGGATCAACCCCAACAGCATGGCGGCGCTCGGGATCGAAGTGATCGATGTGCG
CATCAAGCAGATCAACCTGCCAGCCGAAGTATCGGATGCGATCTACCAGCGTATGCGTGC
CGAACGTGAAGCGGTTGCACGCCGCCATCGCTCTCAGGGTCAGGAGCAGGCTGAAAAGAT
CAAGGCGGCGGCCGATTATGAGGTCACCCGCACACTGGCGGAAGCTGAGCGTCAGGGTCG
AATCCTGCGTGGTGAAGGGGATGCCGACGCAGCCAAACTGTTTGCTGCCGCGTTCAGTCA
GGATCCGGCTTTTTATGGTTTTATTCGTAGCCTGCGAGCCTATGAGAATAGCTTTAATAG
CACCAATCAGGATGTGCTAGTGCTGAGTCCCGATAGCGATTTCTTCCGCTATATGAAATC
GCCCGAGAAAAGCCTCTCTACTCGTTAAAGTTATTTACCGCCACTATCAAGCCCGTGTTT
ACGGGCTTTTTTCTGTCTGGAGTTTTTTTTATGAATGTGAGCATCTGGCTGGCGCTGGGG
TTGGTGCTAATCATGGAAGGGTTAGGACCGTTGCTGTTTCCACGTATCTGGCGGCGGATG
ATCCTGACCATGGCACAGCTGCCCGATAATATTTTGCGCCGGTTTGGCGGGGGTATTGTG
GTCGCCGGCTGTGTGATCTACTACATGTTGCGTAGCCGGACAGGCGGCTGAAATTTCCGC
TAAAAATGTGCGCAAACGTGTGCTAAAAGTACTGAAAGCCGAAAGATGAGATGCTAGAAT
CCATTTTTAACCAATCTGGTGATTCTTGAGATGGGTAAGAACGTTGTCGTACTGGGCACC
CAATGGGGTGACGAAGGTAAAGGCAAGGTCGTAGACCTGCTGACTGAACGGGCCAAATAT
GTTGTGCGCTACCAGGGCGGTCACAATGCTGGTCACACGCTAGTTATCAACGGTGAAAAA
ACCGTTCTCCATTTAATTCCCTCAGGTATTCTGCGCGAAAATGTCATCAGCATCATCGGT
AACGGTGTGGTGCTGGCGCCGGATGCGCTTCTGAAAGAAATGACCGCACTCGAAGCACGT
GGCGTGCCGGTGCGTGAGCGTATGTTGCTTTCCGAAGCCTGCCCGCTGATTCTGCCTTAC
CATGTGGCGCTGGATAATGCCCGTGAAAAAGCGCGTGGCGCTAAAGCGATCGGTACCACC
GGTCGTGGTATCGGCCCTGCGTATGAAGACAAGGTTGCGCGTCGCGGTCTGCGCGTCGGC
GATCTGTTTGACCGGGACAGCTTTGCTATCAAGCTGAAAGAAATTATGGAATACCATAAC
TTCCAGCTGGTGCATTACTACAAAGTGGATCCGGTGGATTACCAGAAAACGTTGAACGAC
GTGCTGGCGGTTGCCGACATCCTGACCGCAATGGTGGTGGATGTTTCCGATCTGCTGCAC
AAAGCGCATCAGCGTGGCGATCGGGTGATGTTCGAAGGCGCGCAGGGTACGCTGCTGGAT
ATCGACCACGGCACTTACCCGTATGTAACCTCTTCCAACACCACCGCCGGTGGCGTGGCG
ACTGGTTCCGGTCTGGGACCGCGTTACGTGGATTACGTGCTGGGTATCGTCAAAGCCTAC
TCCACCCGCGTTGGCGCTGGTCCGTTCCCGACCGAACTGTTCGATGACGTTGGCGAGCAC
CTGTCGCAGAAAGGCAACGAGTTCGGCGCAACTACTGGCCGTCGTCGTCGTACCGGCTGG
CTGGATGCGGTCGCGGTGCGCCGTGCAGTGCAGATTAACTCTCTGTCCGGTTTCTGCCTG
ACCAAACTGGACGTGCTGGATGGCCTGAAAGAAGTGAAAATCTGCGTCGGCTACCGTATG
CCGAATGGCAGCGAAGTGGATGTGACTCCGCTGGCTGCTGAAGGCTGGGAAGGCATTGAG
CCGATTTATGAATCGCTGCCGGGCTGGTCTGAAAGCACCTTTGGCGTGAAAGAGTACAGC
AAATTGCCGCAGGCTGCGCTGAACTACATCAAACGCATCGAAGAAGTGACCGGTGTGCCG
GTGGATATCATTTCCACAGGCCCGGACCGTGAAGAAACCATGATTCTGCGTGATCCTTTC
GACGCATAATCACGATGGTTGCTGCATGAAAAAGGACGGGCTTGCCCGTCCTTTTTGCTA
TCTGTTTGCCGGCAAACATGTTGCCGGCGATGTACGCAGCCTGCGATAACCTGTCAGTCT
TCGTTGTCCGCCGCCTGTGCTTTGGCGTTCAGCGCATCCAGCAGTTTGTTGTGAATATTG
CCGAAGCCGCCGTTGCTCATGACCAGAATATGATCGCCCGGTTGAGCGGTTTTGCCGATC
ATCTCCACCAGCGTGTCGATATCCGCGCTCCAGTAGGCTGGCTGAACACAGGCGTCCGCC
ACTTCAGCAACCTGCCACGGAATATGCTGAGGCTGGAACAGGAAGACACCGTCAGCGCGG
CCCAGCGCCGGTGCTAACTCGTTTTTGCAATGACCCATTTTCATGGTGTTGGAGCGAGGC
TCCAGTACAGCGAGGATCCTCGCCGTACCGCCCACTTTGCTGCGTAGGGCGGCCAGCGTG
GCGAGGATCGCGGTTGGGTGATGGGCAAAATCGTCATAGACCGACACGGCGTGCGCGGTG
CCGCGCAGTTCCAGCCGGCGGCGGGCGTTAATGAAACCGCCCAGCGCGCGGCAGGCTTCC
GCTGGCGGGACGCCGACATGACGCGCCGCGGCGATCGCCATCAGGCCGTTATGCATGTTG
TGTTCGCCCACCAGATTCCAGCTGACTTCCCCGACTAACTGGTCGTTGAGGTACACCTGA
AACACGCTGGCGTCGGTGGTGACCTTTTTCGCCTTCCAGATGCCTTCTTCACCCACCAGT
TCCTGCTCGCTCCAGCATCCCATACCCATTACCTGTTTCAAATGCAGGTCGTGAGACGGC
ACGATGATACGGCCCTTGCCCGGAACCAGACGCACCAGATGGTGGAACTGTTTCTGGATG
GCCTTGAGGTCGTCGAAGATATCCGCGTGGTCAAATTCCAGATTATTCAGAATTAACGTG
CGCGGGCTGTAGTGCACGAACTTGGAACGCTTGTCGAAGAAGGCGCAGTCATACTCGTCC
GCTTCCACCACGAAGAACGGGCTTTCACCCAGGCGAGCGGAGACGGTGAAGTTGCCCGGC
ACGCCGCCAATGACGAATCCCGGCTGGTAGCCGCAGTCTTCCAGAATCCAGGTCACCATG
CCGGCGGTGGTGGTTTTGCCGTGGGTGCCGGCGACGGCGATAACCCAGCGTTCGCGCAGC
ACGTGATCATGAAGCCATTGCGGACCGGACATATAAGGGATATTTTGTTCGAGCACCGCC
TCAACGCAGGGATTGCCACGGGTCATGGCATTGCCAATGATGACCAGATCCGGAGCCGGA
TCCAACTGCGCAGGGTCGTATCCCTGGACCAGGGTAATCCCTTGTTCTTCCAGTAAGGTA
CTCATTGGCGGATAGACGTTAGCATCCGAACCGGTTACCTGATGTCCTTGTGATCGGGCC
AGCAACGCCAGTCCTCCCATGAAGGTGCCACAGATTCCTAAAATATGAATACGCATACGT
TTTCCATCTATATTCAGAGAGTCTGCCGTCCATTCTAACGCTTGGAATACGTCATAAGAA
ATGGATTTGCTAGGTACTCGCTTTCTCTTTGGGCTACACTGCAGACGCAAACGCTGGCGG
TAGAAAAATGAAACCGCTTTTCATTCGTAGATTCTGGAATAGTGTTATGAAAACGTTAGG
CGAATTTATCGTCGAAAAACAGCACGATTTCTCTCACGCCACTGGTGAGCTGACTGCACT
ACTGTCGGCCATTAAACTGGGTGCGAAGATTATCCACCGCGACATCAACAAGGCTGGTCT
GGTGGATATTCTGGGTACCAGCGGCGTTTCCAACGTTCAAGGCGAAGTGCAGATGAAGCT
CGATCTGTACGCCAATGAAAAGCTGAAAGCGGCGCTGAAAGCACGTGGCGAGGTGGCAGG
GATTGCTTCCGAAGAAGAAGACGAGATCGTTATCTTCGACGGTGAGCGCGCCGAAAACGC
CAAATACGTGGTATTGATGGACCCGCTGGACGGTTCTTCCAATATTGACGTCAACGTCTC
TGTCGGAACCATTTTCTCTATTTACCGCCGCATCACCCCGCTGGGCATGCCGGTGCGCGA
AGAGGATTTCCTCCAGCCTGGCCACAAGCAGGTGGCTGCCGGTTATATCGTGTATGGCTC
TTCCACCATGCTGGTGTACACCACCGGTCATGGCGTGCATGCCTTTACTTATGACCCGTC
GCTGGGCGTGTTCTGCCTGTCTCACGAACGCGTGCGTTTCCCGGAGAAAGGCAACATGTA
CTCCATCAACGAAGGGAACTACATTAAATTCCCGCAGGGTGTGAAAAAGTACATTAAATA
CTGTCAGGAACAGGATGAGGCGACGCAGCGTCCGTACACCACCCGTTATATCGGTTCGCT
GGTGGCGGATTTCCACCGTAACCTGTTGAAAGGCGGTATTTATCTTTACCCGAGCACTGC
CAGCTACCCGGAAGGGAAACTGCGTTTGCTGTACGAATGTAACCCGATGGCGTTCCTGGC
GGAGCAGGCGGGCGGTAAAGCCAGTGATGGCAAAAGCCGTATTCTGGACATTACTCCGCA
GAAACTGCATCAGCGTGCGCCGTTCTTCGTCGGCAATACGTCGATGGTGGAAGATCTGGA
AGGGTTCCTGCGCGACTATCCGGACGCGTAAATGTACGCCAGTAGCTTCATTCAGGCCCG
CCTATGCGGGCCTGAGTCGTTTATGGCGTCGATAATAAATACGTGTGATTTACTGCGGCC
GGCCGAGTTGCTGTTCGAACCAGCTTTCCAGGATAATCACGGCGGAGGCGGCGTCTACGC
TGCCTTTGTCCAGCGCCCGGAATCCACCGCGTTCGAACAGATCCGCTCGTGCTTCCACCG
TGCTGAGCCGCTCGTCGTGTAGGTCAACCTTGACGCCGAAACGGCCATGCAGACGCTGGC
CGAATTTGCGCGCCCGGGCGGTCAGCGGTTGTTCGGTGCCGTCCATGTTCAGCGGCAGGC
CGACGATAACCAGCGCGGGCTGCCACTCGTTGAGTAATTTCTCCACTTTCTGCCAGTCGG
GCACGCCGTCCTGCGCTTTTAGCGCCGTCAGCGGACGGGCGGTGCCGGTAATTTCCTGTC
CGATGGCGACGCCAATGCTGCGGGTGCCAAAGTCGAAGGCCAACAACGTACGGTTCCCCA
TCAAGCGTGCCCCGCTTCGGCAGCGATATTATGAATGTCCACGCCCAGTTTTTTGGCGGC
GGCGCGCCAGCGCTCGGCAATCGGGGTGTGGAACAGCAGATGATGGTCCGCCGGCACCGT
CAGCCAGGCGTTTTCCAGCAGTTCGTCTTCGAGCTGACCGCTTTCCCAGGCCGAATAACC
CAGCGCCACCAGCGTATTGCGCGGTTGTTCCGGTGTCCCCAGGGTTTCCAACACATCCTT
TGAGGTGGTGATCATGATTTCGTCGGAAATGCTGATGCTGGACGCGAAGCCAGGGAGCGG
CGTATGCAGGATAAAACCGCGATCGTCCGCCAGCGGACCGCCGGAAAAGACCGGCTTGTC
GAGGCGAATCGTCGTATCTCGCGGATTAGGCGTGATTTTCAGTTTTTTGAGGATATTTTC
GACGGTGAACTGTTCCATTGGCTTGTTGATGATAAGGCCCATGGCGCCGTCCTCATTGTG
CTCGCAGAGGTAAATCACCGTCCGCCTGAACACGGGGTCCTGCAGAGAGGGCATCGCAAT
CAGAAAATGGTGCTGTAAATTCATCGTCTTTATTATCGCTTCTCTGTCGGAGTGGATGCT
TCCGGTTCGCCGTCGGGCAGCGAACCGGTCAGGGATACATCACCGACCGGGATACGGTCC
GTGTATCGTTAACGCTGCGCCAGACGGCGCTCAATGGCGTCCATCAGCATGCCGGTAATA
GAAACATCCGGGTAAGCCGCTTCGATTTCACGCACACAGGTCGGGCTGGTGACGTTGATT
TCGGTCAGGCGGTCGCCAATGATGTCCAGCCCGACGAAAATCAGCCCCTTCTGTTTCAGC
ACCGGCGCCACGGTACGGGCAATCTGCCAATCGCTTTCGCTGAGCGGGCGAGCTTCGCCG
CGGCCGCCGGCTGCCAGGTTACCACGGGTTTCACCGCTTTTCGGGATACGGGCCAGACAG
TAGGGCACCGGTTCGCCGTCCACCACCAGCACGCGCTTATCGCCGTCTTTGATGGCGGGC
AAGTAATTCTGCGCCATGCAGTAACGGCTGCCGTGTTCGGTCAGGGTTTCGATGATCACC
GACACGTTGGCGTCTTCCGGTTTCAGGCGGAAAATCGAGGCGCCGCCCATGCCGTCGAGC
GGCTTGAGGATCACGTCGCTGTGCTGCTGATGGAACGCGCGCAGCCGTTCGGCGCTGCGG
GTCACCAGCGTGTCCGGCGTCAGTTGCGGGAACCAGGCGGTGAACAGTTTCTCGTTGCAG
TCGCGCAGGCTCTGCGGTTTATTGACGACTAGCGTCCCTTTTTCTTCCGCCCGCTCCAGA
ATATAGGTGGCGTAGATGAATTCGGTGTCGAACGGCGGGTCTTTGCGCATCAGCACCACA
TCCAGCTCATGCAGGGCGATGTCCTGCGTCGTGCCGAAGTCGTACCAGCCGTTGTAGTCG
TACTGAACGCTCAGAATACGGGTCGTGGCGCGCGCTTCACCCGCATGCAGGTAGAGATCG
CCCATTTCCATATAGTGCAGTTCCCAGCCACGACGCTGCGCTTCCTGCAACATCGCAAAG
CTGGTGTCTTTCTTGATATTGATGGACGAAATCGGGTCCATCACGATACCGAGTTTAATC
ATTGTTATCTCCTTTACCCCAGATCGCCGAATCGTACCTGCAACGCGGTGATTGCGGTGA
GCGCGGTGGTTTCTGTTCGCAGAACGCGAGGCCCCAGCAGAATATCAGTAAAACCCTGAG
TTGCGGTCATGGCGATTTCGTCCGCCGACAACCCGCCTTCTGGGCCAATTAGCAGCCGAA
TGCGCGATACCGGCAACGGCAGCGTATTGATACTGTGCGCCGCCCGCGGATGCAGATTCA
GTTTTAACCCATTGTCCGGTTCCGCGCACCAGCTTTCCAGCGTCTGGACGGGGCGAATTT
CCGGCACGCGGTTTCTGCCGCATTGTTCGCAGGCGGCGGTGGCGATTTTCTGCCACTGAG
CGATTTTCTTCTCCAGCCGTTCACCGTCCAGTTTGACGCCGCAGCGTTCGGAGAGCAGCG
GGGTGATGACGTTAACCCCCAGCTCGATGGATTTTTGGATGGTGAACTCCATTTTTTCGC
CGCGCGACATCACCTGGCCCAGATGCAGGTGCAACGGCGACTCCCGATCTTCTGTTTGCC
CGGCGGCATAACGGACCCGCACGCTTTTTTTCCCTGCCTGCAAAATCTCGGCGTCAAATA
CCTGATTGCTGTCGTCGAATAACTGCAACGCCTGTCCGGCGCTCATGCGGAGCACCCGGC
CCACATGGTTGGCAGCGTCTTCGCTCAGGTCTGTCTCTCCCCCCTGCGGGGCAAGCGTAT
CGGGATGAAAAATGCGCGGTATTCGCATGAATAATCTGGCCTTACCTGGTTATCAGTCGG
AGGGGCGGATGGCCCGGCGGACGTCTGCCACCGTGCAGCGACGGTGGCGACAGCGGCAAT
TATTATAAGAGACAAGCCGTTATATACCCGTCATATTTCAAGTTGCAGGTGCGTTGGCTT
TCTTACTCGGCCCATACATGGGCCTCGCCCTGCGGGCCGCTGCAAGCAGCGTTCAAACCG
GTTTAGCCGATTTGTCACTCACCCCAGTCATTTACTTGAGTAAGCTCCTGGGGATTCGCT
GCGTTGCCGCCTTCCCGCAACTCGAATTATTTAGGGTAATAGTAGGGAGTGGCGTCAGGG
CTGGCAAGCCTGTTGCACATACGGGTTGTGGTTGCCCTGTACGGCGGCGATGCGTTTCTC
GCGGGTACACTCCCACGCGGTGACCGGATACTGCTTGTTCCAGACGTCAAACAGCTGGGT
TTGTTGGCGGGACAGGTTCAGGTTGTAACGGTCACGCATATAGAAGTAGGTACGGGCGAT
GGCGCCGCGGGCGCGTTCGGGCGGTTCCGCCAGTTGGTTTTTAAAATCAATCTTCATCTC
GCACTGGCCGTACTGGCGCTCGCCGCCGTTCCACTGGCTGTACATAAAGTTGCCGCGATC
GCCGTTCACTTCGCCAATCGCCGGCTGTAGGTTGTGCAAATCGGTTTCTATCTGGCGGTA
AACATCGTCTTTGGTGCAGTTCTTGCGGCCGCCGTCCTGCCAGCACTGGCGCTGGTGACC
AAACTGCCACGCCGGCACCACGTGCTCCCACTCGATGCGGCTGGCGCGGTTGGCGTCTTT
GCGAACCTGATAGCCGCAGGAAGCCAGGTCCGGCGTCCCTTTTTTGCCCTGCCAGTCGAT
CTTACAGCCGCAATAGAAGGTGCCGGGCGCATCCTGATGGATTTTGGCGGCGGCGGCCTT
GGCTTGCGTAAAGTTGTTGATGTCCTGACCGGCGGCGGCCAACGTCGTCAGGCCCGCGCC
CAACACAGCGAAAATGACAAGATTGCGAAGCATATTCCAGAATTACCAGCAGGGTTGAAA
GTGGGCAGCGTACCTGAAGCGCTCTATGCAGGCAAACGCAAAAAAAGCAGTATGAAACGC
TGAATTTCTGTTTTAAACAGAATTTGTTACGAGAGCGCGTAACCGCTCGCCGCAAGACCG
GCAACGGTACTCCGATTCGCCCCGGATTACCCGGTTGTGGCGGCGCAGGGTGAGTTCGTG
CCGGCGGCAAGCGCACTGATAAAGGAAGGTTTTGCCCTGCACCGAGGCGAGCGCAAACTG
GTGGGTACGGCGGGCGGGCACGTTCAGCACGCTTTCCATCATCCAGCGCCATTCCCGGCC
ATGCGGCGCGACTTTGCCGAAACGGGCGTGCACCAGCAGATGCGCCAGTTCATGCGGGAC
GACTTCATCGATAAACGCCTGTTGGTTTTCCTGCAGCAATACCGGATTGAGGCGGACTTC
CCACTCTTTCAGCCAGGCGCTGCCGGCGGTGGAGCCGCGTTGCTGATAGTTGATGACGGG
TTCGGGGTAATCACAACCCAATAGCGAGTTGGCCTGCTGGAGTTTCTCCCGCAAACAGCG
CATCACCGCTTGCTGCAGGGCGATAGGGAGTCGTGGTGTGTTCATGCTGGCAGCTTACGG
GCTGGGCGAGCCGGATGCAATAACGCCCGCCGGCGGCCCGACAATAAAAAACGGCGAAGC
AGAGGCTTCGCCGTTTGGCATGACAACGCGGAGCGATTATTTCAGGCCGGCGGCATCACG
CAGTTTTTCTGCTACGTCGGTTTTTTCCCACGGGAATTCCGCACGGCCAAAGTGACCGTA
AGCCGCGGTTTGCTGATAGAACGGGTGCAGCAGGTCCAGCATCTGGATCAGGCCGTACGG
GCGCAGATCGAAGAACTGGCGCACCAAATCGACCAGTCGGTCGCTGGACACTTTCCCGGT
ACCGAAGGTTTCCACCATGATGGAGGTCGGTTCCGCTACGCCGATAGCATAGGACACCTG
AATTTCACAGCGGTCCGCCAGACCGGCGGCAACGATGTTTTTCGCCACATAACGGGCGGC
ATAGGCGGCGGAACGGTCCACTTTGGACGGGTCTTTGCCGGAGAATGCGCCACCGCCGTG
ACGCGCCGCGCCGCCGTAGGTATCGACGATGATTTTACGACCGGTCAGGCCGCAGTCGCC
CATCGGGCCGCCGATCACGAAACGGCCGGTCGGGTTGATAAAGTATTTGGTGTTGGCGGA
GAGCCATTCAGACGGCAGAACCGGCTTGATGATCTCTTCCATTACCGCTTCTTGCAGATC
TTTCTGCGCGATGGATTCCGAATGCTGGGTAGACAGCACCACCGCATCAATGCCGACGAT
CTTGCCGTTGTCGTACGCGAAGGTCACCTGGCTTTTGGCGTCCGGGCGCAGCCACGGCAG
GGTGCCGCTTTTACGCACTTCGGATTGGCGCTGCACCAGACGATGCGCGTAAGTGATCGG
TGCCGGCATCAGCACGTCGGTTTCGTTGGTGGCATAGCCGAACATCAGGCCCTGGTCGCC
CGCGCCTTGTTCCAGCGGATCTTTGCGGTCAACACCCTGGTTGATGTCCGGAGACTGTTT
GCCGATCGCGCTCAGTACGGCGCAGGAGTTGGCGTCAAAGCCCATCTCGGAGTTGACGTA
ACCAATTTCGCGTACGGTGCGGCGCGTAATCTCTTCGATATCTACCCAGGCGCTGGTGGT
AATTTCACCACCAACTAACACCATACCGGTTTTTACGTAAGTTTCGCAGGCGACTCGCGC
TTTGGGGTCTTGCTCCAGAATCGCGTCAAGGACGGCGTCGGAAATCTGGTCAGCAATTTT
ATCAGGATGTCCTTCGGAGACCGACTCGGACGTAAAAAGGTGTTTAGCCATGAGTTTCTT
TACCTTATAAGCTAAAGCCGTTAAGCAATTTATACCCGTCATATTTCAGGTTGCAGGTGT
GTTGGCTGCCCTCGCTCACCCCAGTCACTTACTGATGTAAGCTCTTGGGGATTCACTCGG
TTGCCGCCTTCCTGCAACGCGAATTATTTGGGGTATATAGTTAATCAGTATAGATGGATT
AACATCTGGACGGCCATTCTAGGTCACACCGTAGCCCCATGCCAGCAGTTTTTATGCTGC
TCGGACCGGTTGCAGATGTTCATCGGCATCTTTTGCGGAAATGATAGGGTTTTTTACCAT
TTTCATTTTGCTTTTCCGGGGACGGATAGGTATAAACGGCGAGCGGTTTTTTTGTCCGTC
ATTCGGGCGGTTCCGGCACGCTGTGCGACGCTTATCCGGGGTGATATGCGGGTGTTGGCG
ACGGGATTTGGCCCGATACTGTTTGACCATTTTCCCGATGGTTTTTCGTGATAGCCTGAC
CGCATCATCTGCGGCGAGCGTGGAGGTGATAGGATTAATGATCCGTTGTTTATTGAGTGA
GTTGCGCCCGCTGCGCTTTTCTTCTGACGCCATCGCGTCACTGACTCAATCCTTTCCGCC
ATTTGCCCGAAGTTGCCTGTCCCGCAGCGCAACGCAGGATTCCCGAGCTGGCTAACCTGC
TTTTTTCTCCGCGCCAGTGAATGCGTTTGCATTCTTCTTGGCGATGTTTTCCCTGGTTTT
CACCGACCCGAACCTCGGAGTCTGACATCGTGTTTTACACTAATAAGAGTCATAAAACGG
CGGCATACTATTGCTCGTCGGTTTTTTCACTGCCGGCGTTGCGCGCTTTTGCTGTGCCGC
CGGTGTTTGTTGCGGGAAAAAATGTGATTATTCATCAAGAAGTGGAAGAAGGGGATCGCC
ATGTCTGACGATATGATTCAACCGTACTCGTCAGCGGCGGGTAAACACGATCATCTGCGC
TCCATGCAGGAGGTAGCCATGAATGACCGCGACGCCAGCGAGATGCTGAGAACCTATAAC
ATTGCCTGGTGGGGTAATAACTATTACGACGTCAACGAGCTGGGGCACATCAGCGTGTGT
CCGGATCCGGATGTGCCGGAAGCGCGCGTTGACCTGGCCAAGCTGGTGAAAACCCGTCAG
CAGAACAATCAGCGTCTGCCGGCGTTGTTCTGCTTCCCGCAGATTCTGCAGCACCGTCTG
CGTTCCATCAACGCGGCGTTCAAACGCGCGCGTGAGTCCTTCGGTTATGAAGGCGGCTAT
TTCCTGGTATATCCCATCAAAGTTAACCAACATCGCCGCGTAATTGAATCTCTGATCAAT
TCCGGCGAGCCGCTGGGACTGGAAGCGGGTTCTAAAGCCGAGCTGATGGCGGTGCTGGGC
CACGCCGGTATGACCCGCTCCGTGATCGTCTGCAACGGTTATAAAGACCGCGAATATATC
CGTCTGGCGCTGATCGGCGAAAAGCTGGGCCACAAGGTGTATCTGGTCATCGAAAAGATG
TCGGAAATCAATATGGTGCTGGAGGAAGCCGAACGGCTGAACGTGGTACCGCGTTTGGGC
GTGCGCGCTCGTCTGGCATCGCAGGGCTCCGGCAAATGGCAGTCGAGCGGCGGCGAGAAA
TCCAAGTTCGGTCTGGCGGCGACGCAGGTGTTGCAACTGGTGGAACTGCTGCGTAAGGCC
AACCGCCTCGACAGCCTGCAACTGCTGCACTTCCATCTCGGTTCGCAGCTGGCGAACATC
CGCGATATCGCGACCGGCGTGCGTGAATCGGCGCGTTTCTACGTCGAACTGCACAAGCTG
GGCGTCAACATCCAGTGCTTCGACGTGGGCGGCGGTCTGGGCGTCGATTACGAGGGAACC
CGTTCCCAGTCCGATTGTTCGGTCAACTACGGCCTGAACGAATACGCCAACAACGTCATC
TGGGGCATCGGCGACGCTTGTAACGAATACGGCCTACCGCATCCGACGGTGATCACCGAA
TCCGGGCGCGCCGTCACCGCGCATCACACCGTACTGGTGTCCAACATCATCGGGGTGGAA
CGCAACGAATTCAGCGAACCGGTGGCGCCGGATGAAGACGCGCCGCGCGCGCTGGAAAGC
CTGTGGAATACCTGGCAGGAAATCAAGGAGCCGGGCAACCGTCGCTCTCTGCGCGAATGG
CTGCACGACAGCCAGATGGACCTGCACGACATCCACACTCAATACACCCACGGCATGCTG
GATTTGACCCAACGCGCGCAGGCGGAGCAACTGTATCTCAACATTTGCCAGCAGATTCAG
CAGCAGCTTGATCCGAGCAACCGCGCCCACCGGCCGATCATTGATGAGTTGCAGGAACGC
ATGGCGGATAAGCTGTACGTCAACTTCTCGCTGTTCCAATCGATGCCGGATGCCTGGGGG
ATCGACCAGTTGTTCCCGGTACTGCCGCTGGAAGGGCTGGATAAGCCGCCGCAGCGTCGC
GCAGTGTTGCTGGATATTACCTGTGACTCCGACGGCGCCATCGATCATTATGTGGACGGC
GACGGCGTCGCTACCACCATGCCGATGCCGCCGTACGACCCGGAAAACCCGCCGCTGCTG
GGCTTTTTCATGGTTGGTGCTTATCAGGAAATTCTCGGCAACATGCATAACCTGTTCGGT
GACACCTCCACCGTGGACGTGTTCGTGTTCCAGGACGGTACCGTCGAGCTGGAAGAGTCG
GACGAAGGCAACACCGTTGCCGACATGCTGGAATATGTGCAGCTGGACCCGAACGTGCTG
ATGTCCCGCTTCCGCGATCAGGTCAAGGAAACCGATCTGGCGCCGGAACTGCAAGCGCAA
TTCCTTGAAGAATTTGAAACCGGCTTGTACGGTTATACGTATCTGGAAGACGAATAATAT
TTCGTACGGAAAGGTTGAGTACTGATGAGGTACTCAACCTTTTTCTTTTTCAGGGGTGGC
AGAATGCCCGATCGGGTAGCGAGGCGTGCTGCGGAGTCAGAATAATTGGTTGGCAATACC
GTAAGATATCGCGGCCAGATAAACACTCTGATTAGGGGTTGCGCATTATTTCGATACTGA
ATCCAGTCTCGGGATGGCGTTTTTCATGTTTATGACAGGAATGATATATGTCTGATCTCA
ATCGTCAGCGGCTGTTTTTTACCAGTTGCTTTTCTTATGCGTTGACCGGTGCGCTGGTTA
TCGTGACCGGTATGGTCATGGGTGATATCGCCCAGTATTTCAATGTGCCGATAGCCAATA
TGAGCAATACCTTTACGTTTCTGAACGCCGGTATTTTGCTGTCCATTTTCCTGAATGTGT
GGCTGATGGATATTTTCCCGCTGAAAAAACAGCTGGTCTTCGGTTTTATTCTGATCGTTT
TGTCGATCATCGGGCTGTTCGTGGGTAAATCGCTGGCTGTTTTTTCCGCCTGCATGTTTA
CGCTGGGCGTGGTCAGCGGCATTACCATGTCGATCGGCACCTTCCTGATTACGCAACTCT
ATTCCGGCCGTCAGCGCGGCGCCCGTCTGCTGTTCACCGATTCGTTTTTCAGTATGGCCG
GCATGATTTTCCCGATTGCGGCCGCGGCGTTATTGTCTCGTCATTTCGGCTGGTACTGGA
TTTACGCCTGTATCGGGCTGCTGTACGTGGCGATTCTGGTACTGACGCTGTTATCTGACT
TCCCCGTCATCGGCACGGATAAAACCAGCGTTCAGGAAACGTCCGTCGAGACAGAAAAAT
GGGGTATGGGCGTGGTGTTTCTGTCGATCGCGGCGCTGTGCTACATCCTGGGACAACTGG
CGTTTATCCAGTGGGTGCCGGAGTATGTGACCAAATCCTTTGGCATGAGTATCGGCGATG
CCGGCGAACTGGTCAGCAGTTTCTGGACGTCATACATGATTGGTATGTGGGTCTTTAGCG
TTGTGCTCAAGTTCTTTGATTTGCAGCGCGTGGTTACCGTACTGGCTATTTTGGCCGCGG
GGGCGATGTACCTGTTCGTGAGCAGCGATCAGCCTCAACTGCTGAAATACTTCATTTTCG
GCCTGGGCTTTATTTCCAGCGCCATCTACACCACGCTGATTACCCTGGGTTCCCAGCAGA
CCAAAGTGCCGTCGCCGAAGCTGGTGAACTTCATTCTGACCTGCGGAACGGTCGGGACCA
TGCTGACCTTTATCGTTACCGGGCCGATCGTGCAGAATTTTGGCGTACATGCGGCACTGG
TGACCGCCAACGGCCTGTATTTTGTGGTGTTCGTCATGTGCTTCCTGCTGGGGCTGGTGA
CCCGTCACCGTCTGCACGGGCATGAAGCCGTCGCGCACTAATCGGGGATAGTCTCCGGTT
AGCAACCAGATCAAAAGAGGCATCCCTGAGGGATGCCTCTTTTTACTGTTCTTGCTGATG
GATGCTGCGCGATGATGTAACTGACGCACGCCAGACGAGCGGCTCGCTTCAGCGAGCGCA
GCAATCATATCCATTCAAACTGTAACGAAAAAATCGCGGGCGTAAACAGGCAAAGCTGCT
ACATCGAGTGAGCTGAAACAGATAAAACCGCCCTGATGAACAGAAAAGCCTGCTATTCGG
CCTGCATGTCAGCAGATTCGTGCGTTTTTTCCGCTTGCTGTTCCATGTGCAATCGGCTGG
GTTTTCATGTACATTTGTGGATATCTCTTCTTTGCCTTTTTGAGCTAACACATTGATTAC
TATGTTTTATGTTCGACAGGCAACTGTTCAATCCGATCTGGAGTAAAGCATGTCCTCTCG
TAAAGAACTTGCCAATGCTATCCGTGCGTTGAGTATGGATGGCGTGCAGAAGGCCAAATC
TGGCCATCCGGGCGCACCGATGGGTATGGCGGATATCGCCGAAGTACTGTGGCGTGACCA
CCTGAACCATAACCCGGCCAACCCGCATTGGGCCAACCGCGACCGCTTCGTACTGTCCAA
CGGCCACGCATCCATGCTGATCTATAGCCTGCTGCACCTGACCGGTTACGATCTGCCGAT
TGAAGAACTGAAAAACTTCCGCCAACTGCACTCCAGAACGCCGGGCCACCCGGAAGTGGG
TTATACGCCGGGCGTGGAAACCACTACTGGTCCGCTGGGCCAGGGGATCGCCAACGCGGT
GGGCATGGCGATTGCCGAGCGCACGCTGGCGGCGCAGTTCAACCGTCCGGGTCATGACAT
CGTTGACCACCACACCTACGTGTTCCTGGGTGACGGTTGCATGATGGAAGGGATTTCCCA
TGAAGTCTGTTCACTGGCCGGGACCCTGAAACTGGGCAAACTGGTCGCCTTCTACGATGA
CAACGGTATTTCCATCGATGGTCATATCGAAGGTTGGTTCACCGATGACACCGCCGCTCG
TTTCGAAGCCTACGGCTGGCATGTGGTGCGTGGTATCGACGGTCACGACGCCGACGCTAT
CCAGCGCGCCATCAACGAAGCGCAGAGCGTGACCGACAAACCATCGCTGCTGCTGTGCAA
AACCGTGATCGGTTTCGGCTCGCCGAACAAAGCCGGTACCCACGATTCCCACGGCGCGCC
GCTGGGCGATGCTGAAGTAGCCGCCACCCGCGAACAGCTGGGCTGGAAATACGGTCCGTT
TGAAATCCCGGCCGACATCTACGCCGCCTGGGATGCCCGCAAAGCCGGTCAGAGCAAAGA
AGCGGCCTGGCAACAGGCGTTCAACGCTTACGCCAGCGCCTATCCGGAACTGGCTGCCGA
ATTCACCCGTCGCGTTAGCGGCGAACTGCCGGCTAACTGGCAGGCAGAATCGGCCAAGGT
GATTGAACAGCTGCAGGCTAACCCGGCTAAGATCGCCAGCCGTAAAGCCTCGCAGAACGC
GCTGGAAGCCTATGGTAAGCTGCTGCCGGAATTCCTGGGTGGTTCCGCCGACCTGGCGCC
GAGCAACCTGACGATCTGGTCCGGTTCTAAAGCGCTGAATGAAGATCCGGCCGGCAACTA
CATCCACTACGGCGTGCGCGAGTTCGGCATGACCGCTATCGCCAACGGTATCACGCTGCA
CGGCGGCTTCGTGCCGTACACCGCGACTTTCCTGATGTTCGTCGAATATGCCCGTAACGC
GGTGCGTATGGCGGCGCTGATGAAAGTGCGCAGCATCTATGTCTACACCCACGACTCCAT
CGGTCTGGGCGAAGACGGCCCGACCCACCAGCCGGTGGAACAACTGGCCAGCCTGCGTGT
GACGCCTAACGTGAGCACCTGGCGACCGGCGGATCAGGTAGAAACCGCGGTGGCCTGGAA
ATACGCCATTGAGCGTAAAGACGGCCCGACCGCGCTGATCCTGTCCCGCCAGAATCTGGC
GCAGCAGGATCGCACCGCCCAGCAGCTGGCGGACGTCGCTAAAGGCGCCTATGTGCTGAA
AGACAGCGGCGGCCAGCCGCAGCTGATTCTGATCGCGACCGGTTCGGAAGTGGAGCTGGC
TGTAGCGGCCTGGCAGAAACTGACCGACGAAGGCGTCAAAGCGCGCGTGGTGTCCATGCC
GTCTACCGATGCGTTCGACAAGCAGGATGCGGCCTACCGTGAAGCGGTGCTGCCGTCTGC
TGTGGCTGCCCGTGTGGCGATCGAAGCCAGCATCGCTGACTACTGGTACAAATATGTGGG
TCTGAATGGCGCGATTGTTGGTATGCAAAGCTTTGGTGAATCGGCGCCGGCAGAAAAACT
GTTCGACGTGTTTGGTTTCACCACCGACAACGTGGTAGCGAAGGCGAAAGCGCTGCTGAA
ATAAGCACATTACTTCGTTAACCTCTCTTGCAAGGCCGGGATCGTCTCCCGGCCTTTTTT
GATCTCGTCAGCTTTTGGGTAGCAAACCGTGCGGTAATTTTTTGACGCAGATCACTCTTC
TGGCATCCGTTCTGTCGCCATATTTCCTTTGACCGGCAATTCGTTTATGCTAGCTGAAGC
GTTTCAGTTGTTGGTGTGACAGCGTTTGGCGAACAGGATCTCTGTCGGATCCGGCTTGCG
GCACACCGCGCGCAACAAGCGGTTTATTCCTGACGACGTACTGATTATCCTATGATGCGC
GATGCTTTTATCACTACACAGGGAATTTCATGACAATCCGTATTGCGATAAACGGTTTTG
GTCGCATAGGTCGTAGCGTACTGCGCGCGCTGTATGAGTCCGGTCGGCGGGCCGAGATTG
CGGTCGTGGCGATTAATGAGCTGGCTAACGCCGAAGGGATTGCCCACCTGCTTAAGTACG
ACAGCAGTCATGGCCGTTTTTCGTGGGATGTGCGTCAGGAATGCGATCGTTTGTCGGTAG
GGGATGACACTATCCGTCTGCTGCATGAGTCGGACCTTCGTTCCCTGCCTTGGGGGGATC
TCGGCGTCGACATTGTGCTGGATTGCAGCGGCGTATACGGCAGTCGCGCCGATGGCGAAG
CCCATCTGGCGGCGGGAGCGAAGAAAGTGCTGTTCTCCCATCCCGGCGCGCCGGATCTCG
ACGCCACCATCGTGTACGGCGTCAACCATCCGGATTTGCAGCCGGCTCACCGTCTGGTGT
CCAACGCCTCCTGCACCACCAACTGCATTATTCCGATTATCAAACTGCTGGACGATGCGT
ACGGCATCGAAAGCGGCACCGTCACCACGATCCATGCGTCGATGAACGACCAGCCGGTGA
TTGACGCTTATCACCATGACCTCAGGCGTACCCGTGCGGCCAGCCAGTCGATCATTCCGG
TGGACACCAAACTGGCGGTGGGCATTACCCGTTTCTTTCCGAAATTTGAAGACCGCTTCG
AGGCGATTTCGGTGCGGGTGCCGACCATCAATGTGACGGCCATTGACCTGAGCGTCAGTG
TGAAAAATGCGGTAAACGTAAGTGAAATCAATACGCTGTTTCGTCAATCAGCGCAGAATA
CATTTCGTGGTATAGTTGACTATACCGATTTGCCGTTGGTTTCCGTGGATTTCAACCATG
ACCCGCATAGCGCGATTGTGGATGGAACGCAAACCCGGGTCAGCGGAGGGCATCTGATCA
AGACCCTGGTCTGGTGCGATAACGAATGGGGCTTTGCCAACCGAATGTTGGACACAACTC
GGGCGATGGCGGCCTGCGGTTTCTGATAGGCGGCGCCGGGAGACCGACGCCTCACTCAAG
CAACTTTAAAGAGAATCAACAAGAGGATTCACCATGGCTGTAATTAAGATGACCGACCTG
GATCTGGCTGGCAAACGCGTGCTGATCCGTGCGGATCTGAACGTGCCGGTTAAAGATGGC
AAAGTGACGTCTGACGCCCGCATCCGCGCTTCACTGCCGACCATTGAAATCGCCCTGAAG
CAGGGTGCTCGCGTGATGGTGACATCCCACCTGGGCCGCCCGACCGAAGGCGAGTACAAC
GAAGAATTCTCCCTGCTGCCGGTAGTGAACTACCTGAAAGAGCATCTGTCTTCACCGGTG
CGTCTGGCGAAAGACTACCTGGAAGGTGTTGACGTTGCGGAAGGCGAACTGGTAGTGCTG
GAAAACGTCCGCTTCAACAAAGGCGAGAAGAAAGACGACGAAGTGCTGTCCCAAAAATAC
GCCGCGCTGTGCGACGTGTTCGTAATGGATGCGTTCGGTACCGCGCACCGCGCCCAGGCT
TCTACCCACGGTGTGGGCAAATTCGCGCCGATCGCCTGCGCCGGTCCGTTGCTGTCCGGT
GAACTGGAAGCCTTGGGCAAAGCGCTGAGCAGCCCGGCCCGTCCGATGGTAGCTATCGTA
GGCGGTTCCAAAGTTTCCACCAAACTGACCGTGCTGGACTCGCTGTCCAAAATCGCTGAC
CAGCTGATCGTCGGCGGCGGTATCGCCAACACCTTCGTCGCGGCTCAGGGCCATAACGTT
GGTAAATCGCTGTATGAAGCAGAACTGATTCCGGAAGCGAAAAAGCTGCTGGAAACCTGC
GATATCCCGGTACCAAGCGATGTTCGCGTTGCTACGGAATTCTCCGAAACTGCCACCGCG
ACATTGAAATCCGTTGCCGCCATTAAAGATGATGAACAGATTCTGGACCTGGGCGATGTG
TCCGCAGAGCGTCTGGCCGATATTCTGAAAAACGCCAAAACCATTCTGTGGAATGGCCCG
GTCGGCGTATTCGAATTCCCGAACTTCCGCAAAGGTACGGAAATCATCGCCAATGCCATC
GCCAACAGCGACGCGTTCTCCATCGCGGGCGGCGGCGATACGCTGGCGGCGATCGATCTG
TTCGGCATTGCCGATAAGATCTCCTATATTTCTACCGGTGGCGGCGCTTTCCTGGAGTTT
GTGGAAGGCAAAAAACTGCCGGCGGTGGTCATGCTGGAAGAGCGCGCTCGTCAGTAAGCG
TTTTTAATCAGTTATCCGAAGCGGGCATGCTTTCCGCTTCCGGTTGCCCGGTTATAGGCC
GGGCAACCAGCAGATAAATCGAGCAGTAAATCGTAATGATGCCGGCACAACCGCGGTTAT
GTCGGTAGTGTAGTAACAGACAAATCTCTAACCCTCCACGGCCAACGAAACAGGACACGT
GACATGTCTAAAATCTTTGATTTCGTAAAACCTGGTGTCATCACGGGTGATGACGTTCAG
AAAGTATTCGCAATTGCTAAAGAAAACCACTTTGCATTGCCGGCGGTTAACTGTGTCGGT
ACCGACTCTATTAACGCCGTTCTGGAAGCCGCAGCCAAAGTGCGCGCGCCGGTAATTGTT
CAGTTCTCCAACGGCGGCGCTGTGTTTACCGCGGGTAAAGGTCTGAAAGCTGAAGGTCAG
CAGGCGGCAATTCTGGGTGCGATTTCTGGCGCTCACCATGTACATCAACTGGCTGAGCAT
TATGGCGTGCCGGTAATTCTGCACACTGACCATTGCGCGAAGAAATTGCTGCCGTGGTTG
GACGGCCTGCTGGACGCTGGCGAGAAGCACTATGCCGCTACGGGTAAACCGCTGTTCTCT
TCCCACATGATCGACCTGTCTGAAGAATCTCTGGAAGAAAACATCGAGATTTGCAGCAAG
TATCTGGCGCGCATGGCCAAACTGGACATGACCCTGGAAATCGAACTGGGTTGCACCGGC
GGCGAAGAAGACGGCGTGGATAACAGCCATCTGGATAACTCCGCGCTGTATACCCAGCCG
GAAGACGTGGCTTACGCCTACGAAAAACTGAACGCCATCAGCCCGCGTTTCACTATCGCG
GCGTCCTTCGGCAACGTACACGGCGTGTACAAGCCGGGTAACGTTCAGCTGACGCCGAAA
ATCCTGCGCAACTCTCAGGAATTCGTGTCCAAGAAATTCAACCTGCCGCACAACAGCCTG
GATTTCGTATTCCACGGCGGTTCCGGTTCTTCTGCGGAAGAAATCGCCGAAGCGGTCAGC
TACGGCGTGGTGAAGATGAACATCGACACCGACACCCAGTGGGCGACCTGGGAAGGCATC
CTGAACTACTACAAGAAAAACGAAGGCTATTTGCAGGGCCAGCTGGGCAACCCGGAAGGC
AGCGACAAGCCGAACAAGAAGTACTATGACCCGCGTGTCTGGCTGCGTGCCGCTCAGGCG
AGCATGGTAGTTCGTCTGGAAAAAGCGTTTAAAGAACTGAACGCGATCGACGTGCTGTAA
TTTTCTCAGTATGGTTTGACTAAGGCTCCTGCGGGAGCCTTAATTTTATCTGCGCACAGA
TGACGCTAATAACGCTAACAGGAGCGAACAGATGGAAGAACTCAACGTAGCCGAAAGCAT
GGGTCGCCTGCAGTCATGGCTGGTGAACAACCAACATATCTTGCTGCAGTATGCGGTGAA
TCTTATCGCCTCGTTGGTGATCCTGTGTGTCGGTATGCTTGTCGCACGTATTATGTCGAA
CACAATGAGCCGGCTGATGGTGGCTCGCGGTATCGACGTCACGGTGGCGGATTTTCTGTC
CGCGCTGGTGCGCTACGGCATTATCGCTTTCACGTTGATCGCGGCGTTAAGCCGGGTCGG
GGTGCAGACCGCATCGGTTATCGCCGTACTGGGCGCCGCCGGCCTGGCGGTTGGTCTGGC
GTTGCAAGGCTCACTGTCGAACTTTGCCGCCGGGGTGCTGCTGGTGGTGTTCCGGCCGTT
TCGTACCGGTGAGTCGGTGGATCTGGGTGGCGTAGCCGGAACGGTGACGCAGGTGCAGAT
TTTTTCTACCACGTTGCTGACTGCCGACGGCAAGGTCATCGTCGTGCCGAATGGCAAGAT
TATCGCCGGTAATATCACCAACAGTTCCCGTGAGCCGGATCGCCGTACCGAAATTATTGT
CGGCGTGGCGTATGACGCGGATATCGATGTGGTGAAAACCGTGCTGGGAGACATCGTGGT
GGCGGATACGCGCATCCAGCATGATAAGGGTGTCACCATTCGTTTGAATGAAATGGGTGC
CTCCTCGCTCAATTTCGTGGTTCGGGTATGGACCAGCAACGGCGATGCGGCGGCGGTGTA
CTGGGATCTGCTGGAAAGCTTCAAACGGGCGCTGGATGAACACCGCATCGGTATTCCCTA
TCCGCAGATGGACGTGCACCTGCATCATGCTACTTCTTCTGCGCAGACCGGCTCTCAGAG
CGCGCCTACGCTGTAACAACATGCCTCCGGCCGGCGTTTGTGTCGGTGCGGAGGCGGTTT
CCTCTATTGCATCACATAAAATGCTGTTTCATGATGGTCCTCGTTCCGTCAGAGGTTGAT
GTCCTGGCGGGCGTAATGAGAGGAAGATCAGACGTGATGAATGAACGTAGCATTGATGAC
GAGGGAAAGGCGGAAAAGCCGCTGGGGAGTCAAAGCCTGTTTCGCGGTTTGCAGTTGATC
GAAATACTGAGCGATTACCCCAACGGGTGCCCGCTGGCGCGAATTGCCGAGTTGTCCGGT
ATGAACAAAAGCACCGTCCACCGTTTGTTGCAAGGGCTGGCCGGGTGCGGCTATGTAGCG
CCGGCGCGCCAGCCGGGCAGCTATCGCCTGACCACCAAGTTCATTGCTATCGGTCAGAAG
GCGCTCTCGTCGCTGAATGTGTTGCACGTGGCGGCGCCGCACCTTGAAGAACTGAACCTG
ACGGTGGGTGAGACCGTCAATTTTTCAACGCGTGAAGACGACCACGCGATCCTGATTTAC
AAGCTGGAACCCACCACCGGCATGATGCGTACCCGCGCCTATATCGGCCAGCATATGTCT
CTGCACAGTTCGGCGATGGGCAAGATTTTCATGGCCTATGGCGCAGATGACTACCCGGCC
GAATACTGGCATACCCATCGGGACTGCATTCGCCCCCTGACCGACAATACCATCATCGAA
CTTCCAGGCATGGAGCGGGAACTGGCGGAAATTCGTCGCCAGGGGCTGGCAATGGATCGG
GAAGAGAATGAACTGGGCGTTTGCTGCATTTCCGCGCCGGTGTTTGATATTCAGCACCGG
GTGGTTTATGCCGTTTCCATTTCGCTGTCGATGGCGCGTTTGCAGCAGATCGGTATTGAC
GCGCTGGTCGCGCCGTTGCAGGAAACCGCCCGGAACATTTCCCACGAGCTGGGCTTTACG
CCGTCGGCGTAAGCGCCTTCGTTCGGTTTTCATACGGTTACGTCATACTTAACCGGTATT
CTGACATTAATCGGTATTTGAACACGAACCGGTATTCGGACATTCGCCTATATTGAATGG
AGCCTACCCGAGGTAGGCTTTGCCATTCACTCACATGCAAAGGGGATAACGTGAAGCTGA
AAGTTCTGGCACTGACCACCCTGCTTGGCCTTGGTCTGTCGTCGATGACGGTTCAGGCAG
GCAATGAATTACCGAGCGGGCCGCACATCGTGACGTCCGGCGCCGCCAGCGTCGATGCGA
CGCCGGATATCGCCCGGCTGGCGATAGAAGTCAGCGTGTCATCCAAGGATGTGGCCGACG
CCAAGAAGCAGGTGGATGAACGGGTCGCACAATACTTTGCTTTTCTTGATAAAAGCGGTA
TCGACAAGAAAGACATTAACGCCGCCAACCTGCGCACGCAGCCGGAGTACGACTACCTGA
AAAACGGCGGTTCGGTGCTGAAAGGCTACCGGGCGATTCGTCAGGTGGAGGTGACATTAC
GCCAACTGGACAAACTCAACGAATTGCTGGACGGCGCACTCAAGTCCGGTCTTAACGAGA
TCCGGGCGGTGGAACTGGGGGTATCCAATCCGGACGCCTACCGCGAGCAGGCGCGCAAAA
AGGCGATAGAGCAGGCGACGCAGCAGGCGCAGTCGCTGGCTACCGGGTTTAACGCCGCGT
TAGGGCCTGTCTACAGTATCCGCTATCACGTCGCCAACTATCAGCCTGTGCCGGTTGCCC
GCATGTTCAAAACCGCCGATATGGTGGCGCAAAGCGAAGTTTCTCAGACTTACGAACAAC
AGACCATTCACTTTGACGATCAGGTGGATGTGGTGTTTGAACTGCAACGCGCGCCCTGAG
TCGGGCGCGGCGCGACCCTAAACAGATTGAACGGGCGGCGGTTTTTAGGTCAGGACTGGC
GCAGAACCTGATGCCCGTGCGAGAGCAGGGCGTCGGTGACCTGCCGCATCATCCGGCTTT
CCGGCGCGAAACGATGCCAGTACAGCATACGGCGCTGGAACAGCCCCGGCGTCAGGTCGA
TCAGTTCGCCGTTGGCCAGCTCTCTTTCGATTTGCAAATGAGGGATCATACAGCAGGTGG
TGCCCTGACGGGCGAGCTGTACGAAGGCTTCGGACGAGTTAACGATGTGGCAGGGTACGC
TGCCGGGCGGCAGGTCGAAGTTCTGCTGCAAAAACGCCTGATGCATGTCATCCAGATGGT
CGAACGCTACCACCGGCGCGCGCAGCAACGCGGAGCGGGTCACGCCATTCGGGAAGTAAC
GGTTGGCAAATCCCGGCGACGCAACGAACAGATAGTCCAGCGCGCCCAGTTTATCCACCA
GACAGCTTGGCAACGGCTGAGGCTGAATACTCACCGCGCCCACCACTTCACCCCGGCGCA
GGCGCTCCTGGGTGCGGGTTTCATCTTCCACCTGCAGATTCAGCCGGATCGGCGAATCCA
CCAGCACCGGTTGCAACGCGGGCAGCAGCCAGGTTGCCAGACTGTCGGCGTTAACCGCCA
GTGACAGCAACAGCGGCGTTTCGCTGCTATTTTCGTTGCCCAGCCACTCTTCTTCCAGTA
ATTCCACCTGATGCAGCAACGCCAGCAGTTTCTGCCCTTGCTCGGTCGGACGCGGTGGAA
TCGTTCTCACCAACAGCGGCTGACCGAACAGGTTCTCCAGCTGTTTGATACGCTGCGAGA
CGGCGGACTGTGTGATACAGAGTTTTTGTGCGGCGCGCTCAAAGCCTCGCTCACGGATCA
CGGCGTCCAGCGCCTGAAGGGTGCGATAGTCCGGGCGTTTCATTAAGGTGAAGATTCCTT
TGCGTAAAAACCATTTCGGCAATATGCCACATTTTTGTGATGCACCGCCGAAAAAAATCG
CCTTACTCCGCGTGTGGTGGCTGAAATATTGCCGTGGTCAGGGCACAACCCTCTGCTTTT
GAGCATGCCATGCCCTATAATACGCACACGTTTTCGTAGCTACAGGCACAAGCACACCAT
GACGCAGGATGAACTGAAAAAAGCCGTTGGCTGGGCCGCACTCGACTATGTTCGCCCCGG
TACTATTGTTGGCGTGGGGACCGGCTCCACCGCCGCCCACTTTATTGATGCGCTGGGTTC
AGTCAAGCATCAGATCGAAGGCGCCGTCTCCAGCTCGGACGTTTCCACCGCCAAGCTCAA
AAGTCTGGGTATCCCGGTTTTTGACTGCAATGACGTGGATGTGCTCGATGTTTACGTGGA
TGGCGCGGATGAAATCAACCCGCACATGCAGATGATCAAGGGCGGCGGCGCGGCGCTGAC
CCGGGAAAAGATCGTGGCGGCGATCGCCCGTCAGTTCGTGTGTATTGTCGATGCGTCCAA
ACAGGTAGATGTGTTGGGACGTTTCCCGCTGCCGGTGGAAGTGATTCCAATGGCGCGCGC
CTACGTGGCCCGCGAGCTGGTCAAGCTGGGCGGGCAGCCGGTGTACCGTGACGGCGTGAT
TACCGACAACGGCAACATCATTCTGGATGTGCACAACATGGATCTGTCCGATGCGGTGGC
GATGGAAGACCGTATCAATGGTCTTGCCGGCGTGGTGACGGTGGGATTGTTCGCCAATCG
CGGTGCTGACGTCGCGCTGGTGGGCACGTCCGACGGGGTGAAAACGGTTCGCCTGAAATA
AATCGTTGTTGTTTCTCGCCAGTATCCGGTGACGCTAACGGCGGCCGGATTTTTTTATCT
AAAAAATCCGGCTATTGTTAACGGCTCATTTTTGGTACTTAATATCAGTTTTTCTTATTT
CGCATCATCCCTGTGTGGTCCTGCTGGTGGTTGGCAGTATTTTTTGCCACGAAACCGTTT
GGGTGAGGTGATGCGAAAAAACGGGCAGGCAATCGTTTGTATTGCCGCTTGCGTATTTTT
TGTTATGTTTGCAGAGACCGGTTTGCAAACCGTCATATCTGAAGTCTGAAAATAAGGTCG
GGAAATGGCAAAGGTATCACTGGAAAAAGACAAGATTAAGTTTCTGCTGCTGGAAGGGGT
ACACCCGAACGCGCTGGAGAATCTGCGCGCCGCAGGTTACACCAATATTGAATACCATAA
GGGGGCGCTTGACCCGGAAGCGCTGAAAGCATCGATTCGTGATGCGCACTTTGTGGGGAT
TCGATCGCGTACGCATCTGACGGAAGAGATTTTTGCCGCCGCCGAGAAACTGGTGGCCGT
CGGCTGTTTCTGCATCGGTACCAATCAGGTTGAACTGCCGGCTGCGACCAAACGCGGTAT
TCCGGTCTTCAACGCACCTTTTTCCAATACCCGTTCCGTGGCCGAACTGGTGATCGGCGA
ATTGCTGCTGCTGCTGCGCGGCATTCCGAACGCCAACGCCAAAGCTCACCGTGGTATCTG
GCACAAACAGGCGGTTGGCTGCTTTGAAGCGCGTGGCAAGAAACTCGGCATTATTGGTTA
CGGTCACATCGGTATCCAGCTGGGTATTCTGGCCGAAAGCCTGGGGATGCACGTTTATTT
CTACGATATCGAAAGCAAATTGCCGCTGGGCAACGCCCAACAGGTCCGTCATTTGTCCGA
CCTGCTGAACATGAGCGATGTGGTCAGTCTGCATGTGCCGGAAACCGACAGTACCCAGAA
TATGATCGGCGCCGACGAACTGGCGTTGATGAAGCCGGGCTCTATCCTGATCAACGCGTC
GCGCGGCACCGTGGTGGACATTCCGGCGTTGAGCAATGCGCTTGCCAGCAAACATCTCTC
CGGCGCGGCTATCGATGTGTTCCCGCAGGAACCGGCGACCAATAGCGAGCCGTTCCTGTC
GCCGTTGTGCGAGTTTGACAACGTGCTCCTGACGCCGCATATCGGCGGCTCTACTGAAGA
AGCGCAGGAGAACATCGGTGATGAAGTGGCCGGTAAACTGGTGAAGTATTCCGACAATGG
TTCCACACTGTCTGCCGTCAACTTTCCGGAAGTGTCGTTGCCGACGCACAGCGATCGCGC
CAGCCGTCTGCTGCACATTCATGAAAACCGTCCGGGTATCATGACGCAGATTAACCATAT
TTTTGCCGAGCAGGGTATCAACATTGCGGCGCAGTATCTGCAGACCAGCCCGGAAATCGG
TTATGTGGTAATCGATGTGGAAACCGACGGCGCCGACACGGCGCTGCAACTGATGAAATC
GATCCCCGGTACCATTCGCGCCCGTTTGCTGTTCTGAGTGCGGGGATAAGCCGGTTGTCA
GCGATCATTCGGCTTAATGAGAAAGCCAGCCCATCGGGCTGGCTTTTTTTATGCTGATTT
GGCGCTACAGCGTGATCACCACTTTGCCGCGCATATGACCGGCCAGTACGGCATCGTGCG
CTTGTTTCAGCGTGGTCGCCGTCAGCCCGTTAAACGTCTGGCTGAGGGTGCCCTGCAATT
CGCCGCTATCCACCCGTTGCGCCACCTCGTGCAGGATCTCTCCCTGACGCGCGATGTCCG
GCGTAGTAAACATGCTGCGGGTAAACATGAATTCCCAGTGTAGCGCAGCGCTTTTCAGCT
TGAGTTGGTTCTGGTCCAGCGGCTGGGTATTTTCCACGATGGTGCAAATGTGTCCCAGCG
GTGCGATTAACCGGCTGATGGCATCCCAGTGGCCGTCGGTATCATTCAGGCAGAAAATGT
AATCAACCTGCTCAATGTTCTGCTTTTTCAATTCATCCACCAGATGACGGTAATCCACCA
CCAGATGAGCGCCCCGGTCACGGCACCATTGTGCGGAGTCGGGACGGGAAGCGGTAGCGA
TGATCGTCACCTCGCTGAGCTGTGCCGCCAGAGAAATGGCCAGCGAGCCGACGCCGCCAG
CGCCGCCGATAATCAGCAGCGTTTTGCCTTTAGCCGCGTGCTGAATTTTTAGATGCTCGA
ATAACCCTTCCCAGGCGGTCAGCGCCGTCAACGGCAGGGCGGCGGCTTCAGCCCAGCCCA
GTGTGGCGGGCTTAGGCGCGGCGATACGCGCATCAACCAGTTGGTGTGTGCTATTGCTGC
CAGGGCGTGTGATATCACCCGCATACCAGACTTCGTCCCCCGGTTTAAAACCACTCACTG
CTGAGCCGGTTTCGATAACTACGCCGCTGGCGTCCCAGCCAAGAATACGCGGATGCTGCA
GGCCGTCCCGACGCAAGCCGGCATGAACTTTGGTATCTACCGGATTAACCGATACCGCTT
TTACGGCCACCAGCAGGTCATGCTCGCCGGGTTGCGGTAATTCGGTGGTGATTTCCACGA
AGTTCTCGGGGTGTTTGGGGTCAACGGCTATCGCTTTTACTGTCATGATGAGTTTTTCCA
TTGTTACGTGTTGGACTGCATAACAGTGTAGAACCTGTCGATAGTGCTGATAAGATGGAC
AATCACTAACGAAGTGTTCGGCTATGAAGAACAATAATGTTCAAATAACTACAGGATATG
GCGCTGTTTGCGCTGGTGGCGGAATGCGGCAGTTTTACCGAAGCCGCCAGACAGGCGGGC
ATGGCCAAGTCGAGCCTCAGCCTGCGGATCAGTCAACTGGAGCAGTCGTTGGGGTTGCGG
CTGTTTAATCGCACCACTCGCAAGCTCAACCTGACCTTTGCTGGCGAACGTTATCTGGTG
CATTGCCGGGAGATGCGGCAAGCCAGTGAACGCGCCGAGATGGCGATGCAGCACTTGCGC
GATAACCCCAGCGGGCGTTTGCGGATCACCAGTCCAGCCGGGTTGGGGGCCACCCTGCTG
GCGCGCCTGACCGCGGAGTTTCAATCGCGCTTTCCGGCGGTTTCGTTGGAGATCATTGTT
GCCGATCGGGTCATCGATCTGGTGGAAGAAGGATTTGACGCCGCGCTGCGCACCGGCAAG
CCGCAGGATTCTTCCCTGATTGGTCGCTCGCTGGGGCAGGTGCCGCATTATCTGGTCGCT
TCGGCCGGGTATCTGGCCGGTTCTGCGCCGATCGCGCACCCGTGTGAATTGCAGTCGCAC
CGCTGTATTGCGCATCGAGCCTGGCCAGAGTGGGGGTTTCACCATGAAGCGGAGTATTTC
CTCTGGCGGCTACCACAGTCGCATATTACCGATAATTTGCTGTATGCCCGAGCCTGCGCG
CTGGCCGGCGGTGGCATTACCCTGTTGCCGGCGTTCCTGTGCCGCGAGCAGTTGGACAGT
GGCGAACTGGTCTGCCTGTTGCCCGGTTGGCGGGCGGATACCAACGATCTCTATCTGATT
TATCCCGGACGCAAACTGAATTCACCCGCCCTTAACTGCTTTATTGATTTTGCCCTGCGT
TTTCTGGCTGCAAACATGGTTTTTTCGGTTTATGTCCCTGCCACGCACGGATGATTCAGC
CAGAAAAAGGAACCTGACGGTTTCTGTTGACCACTTATCCGCGGAGCATGCTACAGTCAT
CACGGTTTTTCTTTTTTAAAGAAACAACAATGCAATTAAATTAAAATGTTGTTTTGTTTT
CCTGTCCCGTATGGCGTCTGTTGCCTTCTTGGGTATTTATACGCAGTGGTCGGTGTTTGT
CAGGAAATAGTGAATGGCGCAAAGCTATACGTGCTTCTGCTGCTGGCGCGGTGGAAGTGA
TCAGCATCTTGTAGTGAAAGTGAGAAATCGGAATGGCAGAACAAAAAGGGAATATCTCTT
CCATAAACAACATTCGTCTTGTGACACTCTTTATCACGCTGTTAACTATTATTCTGATTC
TATTTGCCCTCTCAATTGGTACTGCCAGTTATTTTATCAAACAGAGTAATGCCTCTCTGG
GTCGGGCTAATCTGGTGTCTGAGATCCGTGCCGGGGTCAGCAGCAGCATGGACAATTTCC
GTGTTTCCCGTCAGCTGCTGGTGCAGGCGGTGGCGGCATCGCGTATTGGTGATAAGGATT
CCTACAATCAGGCTTTCAATGAAGGCGTAGAGCGCATCAAAAGCTCTCAGAAGCGCTTTG
ATGATTATATGGCCCGTACCGATAAGTCGAATGAAGAGAAGGCGCTGGATGCTGACCTGA
CCACCAACTACACCACCTATCGGGATAAAGTGATGGTGCCGATGGTGGAGTTTGTGCGTA
ACGGCGAATTCGAAAGCACCATTGAGCTGGAAACCACGCTGGCGCGCCAGCTGGATACCA
GCTATGCCGTGCAGGTACGAAAGGAAGTAAAATACCTGACGGAACATGCGAACAATATTA
ATGCGCTGGCTTCTGATAATGCTCGTCTGGGGAATATCCTGATGGGCGTGTCTTTTGTTC
TGTCGATTCTGTTGGCGGCGTTGACTTATCTGGTGATCCGCCGGGCGATTCTGGTGCCGG
TCAATGTGCTGATTAACCGTATCCAGAAAATTGCGCAGGGCGACCTGACGCAGCCAGCCG
AAAACCTGGGACGTAACGAAATCGGTATTCTGGGTCAAAACCTGCAGCATATGCAGGAGT
CATTGACCAACACCGTGACCGTGGTTCGTGAAGGCGCGGACTCTATTTATCAGGGCGCTT
CTGAAATCAGCGCCGGCAACGTCGATCTTTCTTCCCGCACTGAGCAACAAGCGGCGGCGC
TGGAGCAAACGGCGGCCAGCATGGAGGAACTGACCTCCACGGTGAAACAGAACTCGGATA
ACGCCAACCATGCCAGCCAGCTGGCGCGCAATGCTTCCGGTAAAGCGGAGCAGGGCGGCA
ATATCGTCCAGGATGTGGTGAAAACCATGGGGGATATTTCGTCCAGTTCGAAGAAAATTT
CTGAAATTACCAGTGTTATCAATAGTATCGCTTTCCAGACTAATATTCTGGCATTGAATG
CCGCCGTGGAGGCTGCCCGCGCTGGTGAGCAGGGCCGGGGTTTCGCGGTGGTTGCCGGAG
AGGTGCGTAGTCTGGCGCAACGTAGTGCGCAGGCGGCGAAGGAAATCGAATCTCTGATTG
GCGAATCCGGCAGGCTGGTGGATACCGGTTCGGAACTGGTGGCCAAAGCCGGGAGTACGA
TGGAAGAGATTGTGAAAGCGGTGGTCAGCGTGACGGATATCATGGGGGAAATTGCTTCAG
CGTCTGATGAGCAAAGCCGGGGTATCGGTCAGGTGAATCAGGCCGTGCTGGAGATGGAAG
GGACAACCCAGCAGAACGCCGCGTTGGTGCAGGAAGCTTCGGCCGCCGCTGTCTCGCTGG
AATCACAGGCTGAACGCTTGACCCAGGCGGTGGCGGTCTTCAAGCTGAGGCATCGCAAGG
AAAGCGAGCCGGCTCGCGCCTCGTTGCCATCCCGATCGGCCGCACAGCCGGTCCCGGCGG
TAGCCGCTATTGGTGCAGGCAGAGCAAGCCGTAACGACCAGAACTGGGAAACGTTCTGAT
TGCTGTGATGTATGGTGGTCATGAGGCCACCATCCTGATTGAATAAAATACGATCGAATG
AAAACGGAATCACCACCTCGCCAGGAGATGGTTCAAGACTGACAATGAAAAGCCCGCCAG
TTGGCGGGCTTTTGCTGTCACGGCGTTGCTGTCACGGCGTTTTCACCGTGACAGGGTGGA
CGGGACGCAATGTCACGCCATTTTCTTGTACTTGATACGGTGCGGCTCCAGTGCTTCCGC
ACCCAGCGTACGTTTCTTGTACTCTTCGTATTCTGTGAAGTTGCCTTCAAAGAATTCCAC
CTTGCCTTCATCCTGATAATCGATGATGTGGGTGGCGATACGGTCCAGGAACCAGCGGTC
ATGGGAAATCACCATGGCGCAGCCGGGGAATTCCAGCAGGGCGTTTTCCAGCGCTCGCAG
GGTTTCGATATCCAGATCGTTGGTCGGTTCGTCAAGCAGCAGCATATTGCCGCCAACCTG
CAGTAGTTTTGCCAGATGCACGCGGCCACGTTCGCCGCCGGAGAGTTCCCCGATACGTTT
GCCCTGATCGACGCCTTTGAAGTTGAAACGGCCGACATAGGCACGGCTCGGGATCTCGAA
ATTGCCGATACGCATGATGTCTTGACCGTCTGAGATTTCTTCCCATACGGTCTTGCTGCC
GTCCATCTTGTCGCGGAACTGATCCACCGACGCCAGTTGAACCGTTTCGCCCAGCGAGAT
CGTACCGGAATCCGGTTGTTCCTGAGCGGACAACATGCGAAACAGGGTCGATTTACCGGC
GCCGTTGGGGCCGATAATCCCGACGATGGCGCCTTTCGGAATGGCGAGCGACAGGTTATC
AATCAGCACCCGGTCACCGTAAGATTTGGTAAGGTTCTGTACTTCCAGCACTTTGTCGCC
AAGGCGCGGGCCGGGTGGAATGAACAGCTCGCTGGTTTCGTTACGTTTCTGGTATTCGAC
ACTGTTGAGTTCATCGAAGCGAGCCAGACGCGCCTTGCCTTTGGCCTGACGGCCTTTCGG
ATTCTGTCGCACCCATTCCAGCTCTTTCTCGATGGATTTGCGACGAGCGGCTTCGGTGGA
GGCTTCCTGCGCCAGACGTTGGTCTTTCTGCTCCAGCCAGGACGAGTAGTTGCCTTCCCA
CGGAATCCCTTCGCCGCGGTCCAGCTCCAGAATCCAGCCGGCAACGTTGTCGAGGAAGTA
ACGGTCATGGGTAATGGCAACCACGGTACCTTCGTAGTCGTGTAGGAAACGCTCCAGCCA
GGCGACCGATTCCGCATCCAGGTGGTTGGTGGGTTCGTCGAGCAGCAGCATGTCCGGTTT
TTCAAGCAACAGGCGGCAGATGGCGACGCGGCGACGTTCGCCCCCGGACAGGTTGGCGAT
TTTCGCTTCCCACGGCGGCAGGCGCAGCGCATCGGCGGCCCGCTCAAGCTGGTTATCGAG
ATTGTGGCCGTCCTGGGCCTGAATAATTGACTCCAGCTCGCCCTGTTCTTTCGCCAGCTT
ATCGAAGTCGGCGTCCGGGTCGGCATAGGCGGCATAGACTTCATCCAGGCGGGTCAGCGC
GCGTTTTACTTCGCTGACAGCCTCTTCAACCGCTTCACGGACGGTGTGTTCCCGGTTTAG
TTGGGGTTCCTGAGGCAGGTAGCCGATTTTGATCCCCGGCTGCGGGCGGGCTTCGCCTTC
GATGTCTTTATCAATCCCCGCCATGATGCGCAGCAGGGTGGATTTACCCGCCCCGTTCAG
ACCCAACACGCCGATTTTGGCGCCCGGGAAAAAACTGAGGGAAATATTTTTCAGGATATG
ACGCTTCGGTGGAACAACCTTGCCGACGCGGTGCATGGTGTAAACGTATTGAGCCACGTT
GCTCTGAGCCTCTTTCTGTCCAGTTTAGCGTTATGCCATTAAAAGCATGGCGCCTGTAGG
GGCATGATACCGGAAAAGCGCTGACGCCCTGCCGGCAAAAGGAATTTACTGTTGACGGAG
TTTAGCTGTTTTCGCTGCGTGATCCCAGCCATCCCGTCATCGTGTTGTTGACTCTGCGAG
GCAGCTTCCACCCATGATGAAACCGTTGAGGTGGATATCAGCCGACACTGCCGGGCGCTC
TGGTAAAAGGATGTTAACGCTGCGAATTTCGTACTGTATTAGATGCTTTCGGCGTATCGT
TGCCGGGCAGGATATGCCACACTGATTTAGTTTGAAAAAACCAACGTCAGTCAATGCCAT
GCAGCCGTCATGGGTATGCCGGGGCGATGGTCGTGAGCGTTGGTGACGGCGTTCAGCGGT
AATGGCGGAAACGATAACGAGTGAGGTCAGGGCAGTTATGTTCAAATTAGGGTATTGGCG
ATATGTGGCCGCCGCGCTGTGTCTCATTGGGGTATCGTGCCAGGCGTTGGCGGATTCGCT
GGATGAGCAGCGCCAGCGTTATCAGCAAATAAAGTCCGCGTGGGATAATAACCAGATGGA
TGTGGTTTCCCAATTAATGCCGACGCTACGTGATTACCCGCTTTACCCTTATCTGGAATA
CCGGGCGCTGACGCAGGATTTGTCGACGGTCAGTGAGACTCAGGTCAAACAGTTTATGGC
CTTGCATCCGACGCTGCCCGCGGTACATACGCTCAACAACAGTTTTATCAATGAACTGGC
TCGTCGCCAGGACTGGAATGGACTGCTGGTGTTCAGTCCGCAACAACCCAAGCCGGTCGC
TTCTCTGTGCAACTATCTGTATGCCAAAGTCATGGTGGGGCAGCCGCAAGGCGTGTGGGA
GCAGACCCGCGATATCTGGCTGACCGGTCGTTCATTGCCGCCGACCTGTGACAAGCTATT
TTCTGCCTGGCAGCAGCAGGGCGGATTGACGTCGCTCATGGTTCTCGAACGGATGCGACT
GGCGATAGATGCGGGCAGCGCAGGTCTGGTTAATCATCTTTCCAGACAATTGCCGGCAGA
TTACAAGACCATCACCGATGCGTTGCTGAGATTGCAAAGCAATCCTAAAACGATCGAGCG
CTTCGCCCGGTCTGTCGGCCCGACGGATTTTACCCGGAGAGCGGTATTATCGGCGTTCAG
CCGCATTGCCCGTCAGGAACCTGATGAGGCGCGGGCGTTGCTGCCGCAGCTGATTCGCCT
GCAGAAAATGCGTCCACAGGAGCGCCAGAGTATGGAGGATGACATCGCCTGGCGCCTGAT
GAGCAGCGATATCACCGATGAACAGGCACGCTGGCGCGACGCCGTGATTCTGCGCAGCGC
CTCGGCGCCGTTGCTGGAGCGGCGTGTTCGCATGGCGCTGGGACAGGGGGATCGGCCTGG
GTTGAAGCAGTGGATAGCGCGCTTGCCGGCCGACGTGCAGCAAAAGGATGAGTGGCGCTA
CTGGCGCGCGATACTGCTGATAGAGCAAGGGCAAAAGCAGGAAGGCGAGAACCAACTGCG
CGAACTGATGACGATTCGCGGTTTTTACCCGATGGCCGCCGCGCAGAAGCTTAATGTGAA
CTATCCGCTGACCATTATGATTGCCGCCAAACCTGAGCGCTCGATTGGGCTGCTACCGGA
AGTGGCGCGGGTGCGCGAATTGATGTTCTGGGGACTGGAAAGCCTGGCTCGTTCCGAATG
GGCGGGGCTGGTGGCCAGTCGGGATCGTTCGCAACAGGAAGCGCTGGCGCGTTTTGCGTT
CGAACAGCATTGGTATGACCTGAGTGTTCAGGCCACGATTGTGGCGAAACTCTGGGACAA
TCTTGAGGAGCGCTTCCCGTTGGCATGGAATGATGATTTCCGCCGGGCGACGCAAGGCAA
GGGCATCAGCCAGAGTTATGCGATGGCGATTGCCCGTCAGGAAAGCGCCTGGAATCCGCA
AGCGCATTCCGCCGTGGGAGCGGCCGGCCTGATGCAACTGATGCCGGCTACCGCGCAGCA
CACCGCTGAAATGTTTAATATCGCCAGCTATACCAACAGCAGCCAGTTGCTGGATCCGCA
GATGAATATCCAGCTTGGCACCAGCTATCTGGATTATGTTTATCAGTCGTTCGGCCAGAA
CCGCATTCTGGCATCCGCTGCCTACAACGCCGGGCCATCGCGGGTGACTAACTGGTTGAA
AGACAGCGACGGTCGGGTTGACGCCATCGCGTTTGTGGAAAGTATTCCGTTTTCCGAGAC
GCGGGGATACGTCAAAAATGTACTGGCATATGACGTTTTCTACCGCAGCCTGATGCAACA
GCGCCCGACAACGTTGCTGATGGACAACGAGTGGCAGCGACGTTATTGATTGCTAGCGGG
GATTGCCTGACAGACGCATTCCCCGCCTCACGCGAATGAAGATACGTGGGTGAAGAACGA
CGCATCATGCTGGCAGTCATTACCTCACGCCCGTCTCGCTAAGGTGGGCGTTTATCCTAT
TTTTTACACTTTTTTTCGTTATGAAGAGTATGTTATGCTGGTGTACTAGTTAAATAGTAT
GGCGACTGTTATGACCTCACCTTCACTTCATGATCCGGTATTTTCCGAACAAGACGATGA
AAACTGGCTGGCGTTTGTCAGCTTGTTCCAACAGGCGATGGCGGAAGGGTTGGAGCAACC
GTTGCTGCAACTGCTTTTAACGCCGGATGAGCGAACCGCGTTGGGAACCCGGGTGCGTAT
TATTCAGGAATTGATGCGTGGCGAGATGAGCCAACGTGAGTTGAAAAATGAGCTGGGTGC
GGGCATTGCGACCATCACCCGGGGGTCCAACAGTCTCAAATCCGCCCCGGCCAAGCTGAA
AGTCTGGCTGGAGGAACAATTGCTGCCAGAGAAGAAGGACTAGCGTTCGGGAAGCGATCA
GACGGACGTCGTATGAATCGGGTGCTGATAAACCGGATTATGAAACGGCACCAGCGCCAG
CAGCAACGCCTGATAATACACGCTGGTTCTCGACAGTTTGCCATCCGTGAATACGCCAAT
CGCGCCACCCTGACGTTTGATATCCTGGATGCCGGTGAGGCGTGCCATTTCATCACCCAG
TTCGCGACCTTCGCCAATTCCCTGCAGAATGCTTTCCGGTAATACCAGGCTGGCTGAACG
AGACTCGCCGCGGATGACTGCGTTTTCAATCACCATCCAGGCGAACGTCATGCTTTCTTC
AATGCCGGCCTCCACGCCTACCCAGAAATCGGCTTCCGGACGGACCTGTCGCGCTCTCAT
CACACGATTCCTGGCACCCGTTCGCGTTTCGACGGAACCTAGCGGTTGACTGGGCACTCC
ACTGTCTACATCAACCCCTTCGATACGGCAATTATCCACACCAAAAACGTCGGCGAATGC
TAAAGTGATGGCGTTAATCTTGGCCGGGTTGGTCGTAGAAGCGACAACATGGTACATAAT
GTTTCCCTACCTTGTAGTTAATTTGACGCAGTATAACGGAAAAAAATCATGTTACAGGTA
TATCTTGTTCGCCATGGTGAAACAGAGTGGAACGTGGCGCGGCGCATTCAGGGACAGTCA
GACAGTCCGCTAACCCCGGGCGGAGAACATCAGGCCCGGCTGGTTGCTGAAAGGGTCAAG
AAATTGGGGATTACCCATATTCTTACCAGCGATCTGGGGCGTACCTGCCGCACTGCCGAC
ATTATCTCGCAGGCTTGCGGCGACTGCCCGGTAATCATGGAACCAGACCTGAGAGAGCTG
AACATGGGCGTGCTGGAAGAGAGACTGATTGATTCTCTGAGCCCCGAAGAAGAGCGCTGG
CGTAAACAGTTGGTGGATGGCACCCGCGATGGCCGTATTCCCGATGGCGAGTCCATGTCT
GAACTGGCTCTGCGTATGCAGCGCGTGCTGGCAAAGTGCCTGGCGTTGCCGGAAGGCAGC
CGCCCGTTGCTGGTAAGTCACGGTATTGCGCTGGGTTGTCTGCTGAGTACGTTGCTGGGG
TTACCTGCCTGGGCGGAACGTCGCCTGCGGCTACGCAACTGTTCATTGTCTCGCGTTGAT
TATCAACAGAGCCCCTGGCTGGCACCTGGATGGATAGTGGAAACCGCCGGAGACGTTTCC
CATCTTGATGCCCCGGCGTTGGATGAATTGCAGCGTTAACGCTGAATTGGAATCAGGTAT
TCGCAGCGGATGATTTTGGGCGATTCAGTTTCTTTGTGCCCTTTGGGGTGGAAGCGTTCA
GCATCAAAACCTTTGCGGCGGGTTAGTTTATAGGTTGGCAGGCAAGTGTCGTACAGGGTG
ATAATGAAATCCTGCAAATCATCCGCCGGGCCTTCGTAGATAAACATGGCATAGTCGCCG
CTCGGCAATATCGCCGGTTCGCCAGGATGCACGCCTTCCGGAACATGATGCGGCTCCAGC
GCAGTGGTATACAGCACTTCATGTTCATCATCCTTCTCCTTGCTTGGGCGAGAATGATGC
AGACCATACAACACCGGCGGGACCTGTTTGGCTTCCCCCAGATATTGTCGCCAGAAATGG
ACGCGTATTTCGGTACGAAAACAGGTGATTTGCTCCAGACTGCAGGTATAGCTCTGGGTC
AGCCCAACCAACTGCGTTTCCGGCAAGGTGATGAATTGCGGTTGCGGCATGGTAAAAGCG
CCAAGACGAATTGGTGGATGGATGCCGAAAGTATTCCAGTCATCCGACCGACGATAGGAC
GCCGGGGTCTGGGCAAACTGCTTTTTGAACGCTCGCGTGAACGTCTGCTGCGAATCGAAA
CGGTACTGCAAGGCGATATCAAGAATCGGGCGACTGGTCAGACACAGTGCGACAGCCGCT
TTGGTGAGCCGACGGGCACGAATGTAGGAACCGATGGCATGACCTGTTACGTCCTTGAAC
ATTCTCTGCAAATGCCACTTGGAATAGCCGGCCTTGGCTGCGACATTATCCAGCGATAAA
GGCTGGTCAAGATGACCCTCCAGCCAGTTGAGCAGGTCACGTATGATACTGGCTTGATCC
ATAGATCGTCCTCATAGAACACACCGAGAGCTAAGCGTATAAGCCCGGCATAATAGCAAC
TTTTTCCCTGGGGCACTTATCAAGATTTTTGTGCCTTATGAATAAAGAATCTGATTAACA
TAGGCAGCTAAAGAAATCTATCCGACAAACGGTCTTTGAACCACAGAAACTACGCCATGG
CGGCGACAAAGTGAGAGAACGGCAATGATGAAAAGACGAGTTGTGTTGACTGCGGCGGCC
CTGCTCTGCGGCGTAACGTCAGTCTGGGCTGAGGAAATCGGATCGGTGGATACGGTCTTT
AAGCTGCTGGGGCCAGACCACAAAATCATCGTGGAAGCGTTTGACGATCCGGATGTGACA
AACGTGACCTGTTATCTGAGCAGAGCCAAAACCGGCGGCATTAAGGGAGGGCTTGGCCTG
GCGGAGGATACGTCGGATGCCGCTATTTCCTGTCAGCAGGTGGGGCCGATTACCCTGAGC
GACAAAATTACCGGCAGCAAGGGAAAGGGCAGTGTGGTGTTTCAGCAGCGCACATCGCTG
ATTTTCAAGAAACTGCAGGTGGTGCGTTTTTACGATGCAAAACGCAATGCGCTGGTTTAC
CTGACCTATTCCGATCGTCTGGTGGAAGGGTCGCCGAAAAATGCGCTCAGCGCGGTGCCG
ATTCTACCCTGGGTTAAGTAACGGTCATCGCCGATAGGAAATAAAAAAGCCGGGAGCATG
TCCCGGCTTTATATGCAGCGTGTGAGCACGCTGATAATCAGTCTTCCAGATCGCCGCAGA
AGCGATAACCTTCACCGTGAATGGTGGCGATGATTTCCGGCGTATCGGCGGTGGATTCGA
AATGTTTGCGGATACGACGAATGGTGACGTCGACCGTACGGTCATGCGGTTTCAGCTCGC
GACCGGTCATTTTCTTCAGCAGTTCAGCACGAGACTGGATTTTTCCCGGATTCTCGCAGA
AGTGCAGCATGGCGCGGAATTCGCTACGCGGCAGTTTGTACTGTTCGCCGTTCGGGCTGA
CCAGCGAACGACTGTTGATGTCCAGCTCCCAGCCGTTGAAGCGGTAGCTTTCCACCAGAC
GACGCTCTTCGGTGCCGCCGCCCAGGTTCATGGTACGGGACAGCAGATTGCGGGCGCGGA
TGGTCAGTTCGCGGGGGTTAAACGGTTTGGTGATATAGTCGTCCGCGCCGATTTCCAGGC
CCAGGATTTTATCGACTTCGTTATCGCGCCCGGTCAGGAACATCAGCGCCACGCTTGCCT
GCTCGCGCAGTTCACGTGCCAGCAACAAGCCATTCTTGCCCGGCAGGTTGATGTCCATAA
TGACCAGATTGATGTCATGTTCAGACAGGATGTTATGCATCTCGGCGCCGTCGGTGGCTT
CGTGAACAACGTATCCCTCGGCCTCAAAAATACTTTTGAGGGTGTTACGAGTTACCAACT
CGTCTTCGACAATAAGAATGTGGGGGGTCTGCATGTTTGCTACCTAAAATTGCCAACTAA
TATAGAGATTCGAAAGTACAGAAGTCCTGGTTCTCTCGGGCGCTTTGGGAAATCGTGTTC
ACCGCTTTTTCGCCGACTGACTCAAGTACGTAAATACGTTTTGAAGCACTTGTTTCCACC
CGACGCGTGCCTGATAACAGGTGGCGATGAGGTTTTTCAACAGAGCTTATTGTGGCGCAC
AGTTTAACCTTATTAACAGCAACATAACAGTGAGCACTGATTTCGCCGACTGGCAAATCT
ACGGTTCCATTGACATATATCAAATTTCATTGTAGCACGTTAGCAATTTGTGGAAAACGC
ACCACGAATACCGCTATCTATCACAATTTAACATTTTTATATTCACCACGGCATAATAAA
TGCTGATAGCTGAAGCGTTTCCATTTCCGTCGCGCCACCCGGCAGCGTATCAAGGCGACC
GCGGTTTCAGGCCATCTGTCGGGATGCGTCAAATCCCGGTATCGATTTATTTTCCGGCGT
AAATCATCGCCGAACCCTGATCGCCAGCGCCCTGTGGGGGCTGGCTGGGAGGTTGTGTGC
AGTTCTATATCATTTTGGTGGCGCCTGCCCGGGCCGAAAACGTCGGTGCGGCGGCGCGCG
CCATGAAAACCATGGGTTTTGGCCGGATGCGGATTGTCGACAGTACTGCGCATCTTGAGC
CTGCGGCGCGTTGGGTGGCCCACGGCTCCGGCGATATTCTTGACGGGGTAGACGTTTTTC
CGACGCTGGCCGATGCGCTGGCGGATGTTGAGTTCACGGTGGCGACCACCGCTCGCAGCC
GCGCCCGTTTTCATTACTACTGTGAGCCGGCGCAATTGCTGAGCGTGCTGGAGGAAAAGC
GGCAATGGGTCAATTCTGCGGCGCTGGTGTTTGGCCGCGAGGATTCCGGGCTGACTAATG
AGGAACTGGCGCTGGCGGATATCCTGACCGGCGTGCCGATGGCGGCGGATTATCCGTCAT
TGAATCTGGGGCAGGCGGTGATGGTGTATTGCTATCAACTGGCGTCGTTGATGCAGGTAG
CCGCGGCTGAGCCGACGCAGGCCGAGTCCGGGCAACTGGCGGCGTTGCGCGAACGGTTTT
CGCGTCTGCTGGTTCGGGTCGGCGCGCAGCAGGACGAAAAACTGCGCGACTGGCTGCAAC
AGCGGCTCGGGTTACTGGAGCAGCGGGATAGCGCCATGCTGCATAGGCTGTTGCATGATG
TGGAAAAAGCGCTATTGGCAGAAGATCAGGGAAAGTGAAGATTTTCTGGCGAATCATCAT
GACTGGCCGTTTTTTCTGAATCATTGTTTGGATTTTTTGTTTTTCTATAGTGACTTTATC
CGCCGTCATTGGCGTAAAGCGGATGGAGGAATGAAGAAATCCGTTGACTTAGCAGGGCGA
TTACCCTAACTAATAGGGTAGATAATTTTTCGATCTACGAGAACGTTACGCAATGCATCA
CATCAGCCTGGTTACGACCATTATTATTACCACCGGTACGACGAGTAACGGTGCGGGCTG
ACGCGTACAGATGAATCCAGAAAAAGCCCGCACTTCACAGTGCGGGCTTTTTTTTTACAG
TTACTGCGGGCTTATTCCTGCCCGCCAACCTTATAAGGCCGTTGTAAATGGCTTTCAAAA
ACGCTCCCGGCGTTTTTGGCAATTGAAAATTCAGGAGAACAGACAAAAATGCGAGTGTTG
AAATTTGGCGGGACCTCGGTAGCCAACGCAGAACGATTTGCGCGCGTTGCCGATATCATC
GAAAGCAATGCACGTCAGGGACAGGTCGCCACGGTGCTGTCGGCACCGGCGAAAATCACC
AACCACTTGGTGGCCATGATTGAAAAAACCGTGGCTAAACAGGATATCCAGCCAAATATC
ACCGAAGCGGAAGTCATTTTTGCCGATTTGCTGCAGGGACTGGCGCAATCCCAGCCCGGT
TTTGCCTATGACCGGCTGAAAGCGCGGGTGGATGAAGAGTTTACCCAACTCAAACAGGTG
CTGCATGGCATCGTGTTGCTGGGGCAGTGCCCGGACAGCGTCAACGCCGCCATTATCTGC
CGGGGCGAAAAACTCTCCATCGCCATCATGGAAGCCGTATTTCAGGCGCGTGGTTATCAG
GTGTCGGTCATTGACCCGGTGCGCAGCCTGCTGGCGCAGGGGCATTATCTGGAATCCACC
GTAGATATCGCTGAGTCCACCCGCCGCATTGATGAGCAGGCGATCCCCGCTGACCATGTG
ATCCTGATGGCGGGCTTTACCGCCGGTAACGATAAAGGCGAACTGGTGGTGCTGGGCCGT
AACGGTTCCGACTATTCGGCGGCGGTGCTGGCCGCGTGTCTGCGGGCCGACTGTTGTGAG
ATCTGGACTGACGTCGACGGCGTGTACACCTGTGACCCGCGCCAGGTGCCGGATGCGCGG
TTGCTGAAGTCGATGTCCTATCAGGAAGCGATGGAATTGTCCTACTTCGGCGCCAAAGTT
CTCCACCCCCGCACTATCGCCCCCATCGCCCAGTTCCAGATTCCCTGCCTTATCAAGAAC
ACCGAAAACCCTCAGGCGCCCGGCACGCTGATCGGGCTGGAAAGCAGCGATAATCAGTAC
CCGGTTAAAGGCATCACCAACCTGAACAACATGGCGATGATCAACGTTTCCGGTCCCGGT
ATGAAAGGGATGGTCGGGATGGCGGCGCGCGTGTTCGCCGCGATGTCCCGCGCCGGTATC
TCGGTGGTGCTCATCACTCAGTCCTCTTCCGAATACAGCATCAGCTTCTGCGTGTCCCAG
AGTGAGTTGCCGCGCGCGCGCAAAACGCTGGAAGATGAATTCTATCTGGAACTGAAAGAG
GGTGTGCTGGAGCCGCTGGACGTGGTGCAGCGACTGGCGATCATTTCCGTGGTGGGTGAC
GGCATGCGCACGCTGCGCGGTCTGTCGGCTCGACTGTTCACCGCGCTGGCCAGCGCCAAC
ATCAACATCGTGGCGATCGCGCAGGGCTCGTCCGAACGCTCGATTTCGGTGGTGGTGAAC
AATGACGTAGCGACGACCGGCGTGCGGGTGGCGCATCAGATGCTGTTCAACACCAATCAG
GCGCTGGACGTGTTCGTGATTGGCGTCGGCGGCGTCGGCGGCGCGTTGCTGGAGCAGATT
CAGCGTCAGCAGCCGTGGCTGAAACAAAAACACATCGACGTGCGGGTATGCGGCATCGCC
AACTCCAAAGCGATGCTGACCAACGTGCACGGCATTCCGATGGATCGCTGGCGTGACGAG
CTGGCGCGGGCGCGTGAGCCGTTTAGCCCGGCCGCGCTCAGCCGGCTGGTGAAAGAGTAT
CACTTGCTGAACCCGGTAATCATCGACTGTACCTCCAGCCAGGCGGTTGCCGATCAATAC
GCCGATTTCCTGGCGGATGGCTTCCATGTCGTCACGCCCAATAAGAAAGCCAACACGGGC
ACGCTGCGTTATTACCACCAGTTGCGTCAGGCGGCGGCCAAATCCCGCCGCAAGTTCCTG
TATGACACCAACGTCGGCGCCGGTCTGCCGGTGATCGAGAACCTGCAGAACCTGCTGAAC
GCCGGTGATGAGCTGATTCGCTTCAACGGTATTTTGTCCGGTTCGCTGTCCTTTATCTTC
GGCAAACTGGATGAAGGCATGTCGCTGTCCGACGCTACCTTGCTGGCGAAAGAAAAAGGC
TTCACCGAGCCGGATCCGCGCGACGACCTGTCCGGGATGGACGTGGCGCGCAAACTGCTG
ATTCTGGCGCGTGAAGCGGGTTATGAACTGGAGCTGGACGACATTCAGGTCGATTCCGTG
CTGCCGCCGGAATATGCGCAGGGCGATGTCGCCAGCTTCCTGGCGCGTTTGCCGGAGCTG
GACGCCGAATTTGCCCGCCGGGTTGAAGCCGCGCGGGCGGAAGGTAAAGTGTTACGCTAC
GTCGGCAAGATCGACGACGGCAAGTGCTGGGTGACGATCAGCGCGGTGGGTGGCAACGAT
CCGCTGTTCAAGGTGAAGGACGGCGAGAACGCGCTGGCGTTTTACAGCCGCTATTACCAG
CCGCTGCCGCTGGTGCTGCGGGGCTACGGGGCGGGCAATGATGTGACGGCGGCCGGGGTG
TTTGCAGACCTGCTGCGCACGCTGTCGTGGAAGGTGGGAGTGTGAGAATGGTGAGGATTT
ATGCCCCGGCATCCATCGGGAATGTGAGCGTGGGGTTTGACGTGCTGGGCGCGGCGGTGT
CGCCGGTGGACGGCTCCCTGCTGGGCGATTGCGTGACCGTGCGGGAAGCCGAGCTGTTTA
GCCTGCATAACGAAGGGCGTTTTGTCAGCAAGCTGCCGGACAACCCGAAAGAAAACATCG
TTTATCAGTGCTGGGAGCGCTTCTGTCAGGAGATCGGCAAGACCGTGCCGGTCTCCATGA
CGCTGGAAAAAAACATGCCGATCGGCTCCGGGCTGGGTTCCAGCGCTTGTTCGGTGGTCG
CCGGCCTGATGGCGATGAACGAATTCTGCGGCAAACCGCTGGACGATACCCGTTTATTGA
CGCTGATGGGCGAACTGGAAGGGCGCATTTCCGGCAGCGTGCATTACGACAACGTGGCGC
CGTGTTTCCTGGGCGGCATCCAACTGATGGTGGAAGAGATGGGCATCGTCAGCCAGCCGG
TACCGGGATTTGACGACTGGCTGTGGGTAATGGCCTATCCGGGCATCAAGGTGTCCACGG
CCGAAGCGCGGGCAATCCTGCCGGCGCAGTACCGTCGTCAGGATTGCATCAGCCACGGCC
GCTATCTGGCGGGCTTTATCCACGCCTGCCATACCGGCCAGGCGGAACTGGCTGCGACCC
TGATGAAAGACGTGATAGCCGAGCCTTACCGGACGCGTCTGTTGCCCGGTTTTGCCGAAG
CGCGTCAGGCCGCCAACGAGTTGGGCGCGCTGGCCTGCGGCATTTCCGGTTCCGGGCCGA
CGCTGTTCTCCGTGTGCAATAACATGGACGCCGCGGAGCGTCTGGCAAGCTGGCTGCGGG
AAAACTATCTGCAGAACGACGAAGGTTTTGTTCATATTTGCCGTCTGGATACCGCAGGCG
CGCGACAATTGGGATAACGCATGAAACTGTACAATCTGAAAGATCACAATGAACAGGTGA
ATTTCGCCGAAGCGATCCGCAAAGGGCTGGGAAGTAATCAGGGCCTGTTTTTCCCGCTGG
AGCTGCCGGAATTCGACCGCACGACGATTGATGAACTGCTGGAGCAGGATTTTGTCACCC
GCAGCAGCCGCATTCTGTCGGCGTTCATTGGTGATGAAATGTCCGATGAAATCGTCTACC
AGCGCGTTAAAGCGGCTTTCCGCTTCCCGGCGCCGGTAGTGCCGGTGAGCGAGGACATCG
CCGCGCTGGAGCTGTTTCACGGCCCGACGCTGGCATTCAAGGATTTCGGCGGCCGCCTGA
TGGCGCAGATGCTGGCGGAAGTCGCCGGCGATCAGCAGATCACGATTCTGACCGCCACCT
CGGGCGATACCGGCGCGGCGGTCGCGCATGCGTTTTACGGCCTGAAGAATGTGCGGGTCG
TGATTCTGTATCCGAACGGCAAGATCAGCCCGTTGCAGGAAAAACTGTTCTGTACGCTGG
GCGGCAATATCCACACTATTGCCGTCGACAGCGATTTCGACGCCTGTCAGGCGCTGGTGA
AACAAGCGTTCGATGACGAAGAACTGAAACGTGCGATAGGGCTGAATTCCGCCAACTCCA
TCAACATTAGCCGTCTGCTGGCGCAGATCAGCTACTATTTCGAAGCGGTGGCGCAGTTGC
CGCAGGAAGCACGCAATCAACTGGTGATCTCGGTGCCGAGTGGCAACTTCGGCGACCTGA
CCGCCGGTTTGCTGGCGAAATCGCTGGGTCTGCCGGTGAAACGTTTTATCGCCGCCACCA
ACGCCAACGACACGGTGCCGCGTTTTCTGCAAAACGGAAGCTGGCAGCCGAATCCGACCG
TGGCGACGTTGTCCAACGCGATGGATGTGAGCCAGCCGAACAACTGGCCGCGTGTGGAAG
AGCTGTTCCGCCGCAAGAACTGGCAACTGAAAGAGCTGGCGTTCGGCGCGGTGAGCGATG
AGACCACCAAAACCACCATGCTGGAACTGGACGCGTTGGGCTACACCTCCGAACCGCATG
CGGCGATCGCTTACCGTTTGTTGCGCGACCAGTTGCAGCCGGGCGAATACGGCCTGTTCC
TGGGTACCGCCCATCCGGCGAAGTTCAAGGAGAGCGTGGAAGCGATTCTTGGTAAGACAC
TGACACTGCCGACTGAGTTGGCCGAACGCGCTGATCAGGCGCTGCTGTCGCACCACTTCG
CGCCGGACTTCGCGCAGTTGCGCAAATTCCTGATGGAACTGCCGCACTAACCCTCAATTT
ATTACGGCGGGAGTGTATTACTGCAGGAAGGTATTACGGTAGGAAGGTATTACGGTAAGA
AGGTATTACGGCCGGAAAGCGGGAAACCGCTTGCCGGCCGTATTTGTTTGTGGAACGGGT
AAACGTGTTGTCAGGCGTCGCGCTCGCGGCGCTTGAAGATCAGGTCGTCTGCTGAGGAAT
CGGCGGCGTCAAAGTAATAGCCTTCGCTGTCAAAGTCTTTTAGTTGCTCCGGTGTGGTCA
GGCGGTTCTGAATGATGAAACGGCTCATTAAGCCGCGCGCTTTCTTGGCGTAGAAGCTGA
TCACCTTGAACTTGCCGTTCTTTTCATCGAGGAATACCGGTTTTATCAGCCGCGCGTTGA
GTTTGGCCGGTTTGACGGATTTGAAGTATTCGTCAGACGCCAGATTGATCAGAATATCGT
CGTTTTGCGCTTTCAGCGCCTGATTGAGCGTTTCGGTGATGGTCTCGCCCCAGAACTGAT
ACAGGTCGTTGCCCACGTCGTTTTTCAGCTTGATGCCCATTTCCAGTCGGTAAGGCTGCA
TCAGGTCCAGCGGCCGCAGCACGCCGTAAAGGCCGGATAGAATACGCAGATGCTGCTGGG
CGAAATCGAAATCCGCCTCGTTAAAATCCTCCGCCGCCAGCCCGGTGTAGACATCGCCTT
TGAACGCCAGCAACGCCTGACGCGCGTTATCCGGCGAAAATTCCGGGCGCCATTCCTGAA
AACGGGCCGCATTCAGGTCCGCCAGCTTGTCGCTGATGCCCATCAGCGAGGCGATATTCG
CTGGGGTCAGCTGTTTGCAGTGCCGTATCAGCTGCTGGGAATACGCCAGCAGGGTGGGTT
GCGTATAGCGTTGTGTGGGCAGCGGGCTGGTGTAATCCAGCGTTTTGGCAGGTGAAAGGG
TGAGCAGCATAAACGTATCCCGTTGGTGTCTTGAATGGCCTTACTGTAGCAAAAGCCAGT
AAAAAAGGGGCGATGGCTGTGACAGGCGCGATAAATCAGCGTTGTTTAGGTTATCGTGTG
ATTTTTCATCAAAAACAGAGGGAAAAGAAAAATGAATGGTGTTTATTTTATTGATTTTTA
ATCGAAAATTTGAGGTTTATCCTCTGTGCGGTTTTTTGCTGGTCCGCTTGCGTGGGCTCG
GGTGCGTGTTATTATCAGGCTCTGGCGACAGTTCCTGCCACCAGTTCATGCACAAACAAT
GAGAAAGGCCAACATGACGGATAAACTGACTTCCCTACGCCAATTCACCACTGTGGTGGC
GGATACCGGCGATATCGCGGCAATGAAGCTTTACCAGCCGCAGGACGCCACCACCAACCC
TTCCCTGATTCTGAATGCCGCGCAAATCCCGGAATACCGTGCGCTGATTGATGACGCTGT
GGCCTGGGCCCGTGCGCAGAGCGACAAGCGCGAGCAGCAGGTTGTCGATGCGACGGACAA
ACTGGCGGTCAATATCGGTCTGGAAATTCTCAAGTTGATCCCGGGGCGCATCTCCACCGA
AGTGGACGCCCGTCTTTCCTATGACACCAAAGCCAGCGTCGCCAAAGCGAAACACCTGAT
CAAACTGTACAACGATGCCGGCATCAGCAACGACCGTATTCTGATCAAATTGGCGTCCAC
CTGGCAGGGTATCTGTGCCGCCGAGCAGCTGGAAAAAGAAGGCATCAACTGTAACCTGAC
CCTGTTGTTCTCGTTTGCTCAAGCGCGTGCCTGTGCCGAAGCGGGCGTATTCCTGATTTC
CCCGTTCGTGGGTCGTATTTTGGACTGGTACAAATCCAACAGCGACAAGAAAGAGTTCGC
GCCGCATGAAGATCCGGGCGTCGTCTCCGTGACCGATATCTACAAATATTACAAACAGCA
CGGTTATGAAACGGTGGTGATGGGTGCCAGTTTCCGTAATGTCGGCGAGATTCTGGAACT
GGCGGGTTGCGATCGCCTGACCATTGCGCCGCCGCTGCTCAAAGAACTGGCAGAAAGCCA
GGGCGACGTGGCACGTAAACTGTCATACAGCGGCGAGGTGAAAGCGCGTCCGGCCAGACT
GACCGAGTCTGAATTCTACTGGCAGCACAATCAGGATCCGATGGCGGTGGACAAACTGGC
CGACGGTATCCGCAAGTTTGCGGTAGACCAGGAAAAACTGGAAAAAATGATCGCCGCTCT
GCTGTAAGATTTACCGCAGTTTCGGTGCAGAAAACGGTCAGCTGGCGCTGGCCGTTGTTG
TTTCTGTGGCTTCCATAGGTTGCACCAGCGGGGTGGTGATGGTGCAGTTGCGGGTTCTTT
TCGCCAGATACAGGTTAACGTCGGCGCGGCGGATGATTTCACCCAGCCCTTCGTCCGGCG
ACGTGACGGCCACCAGCCCGATGCTGACGGTAATGCCCGGTGACATCGATGGCGAGGCGT
GGCCGAGCTCATGAATTCCCTCTCTGACGCGTTCCGCCACGCGCACGGCGTTTTCCTGCG
AGATGTTGGGCAAGACGACGGCAAACTCGTCGCCGCCCAGACGGCAGAGGATGTCATGAC
GACGAAACGAATGCCGAATAACGTTTGCCACCGCTTTCAGCGCTTCGTCGCCTGCCGCGT
GCCCCAGCGTGTCGTTCACCTGCTTGAAGTGGTCGATATCAATCAGCATGGCGCACAGCG
GCTTGTCCTCATGATGCGCCGCTTTCAACGCACGGTTGGCTGACTGGTAAAACGCATCCC
GACGCAAAAAGCCGGTCAGGTCGTCGTAACGCGCCGTGGTGGGTAGCTCAATCAGATACT
TTTTCGCGACCAGCGACAGCAGGCTGCCCATCACGGCAATCATCAGGCTGATGCAGGCCA
GCGTGATGATTTCCGCCGAGGAGGTGGCAATATTGCCAAAGCCGGGCGATGACCCCAGCG
TGGTGACGCGTACGCGTAAGCCAATCAGCTTGTCGGTGGGCGAGAGAATCGGCATGACGG
TGGTGAGTTGATTCTTTTCCGGCAGATTGCCGGCGGACGGCAGCAGATTCTGGCATACCC
GGATAATCGCCATATCGTTAAGGGAAAGATCCAGCTCCGACAGGCGATTGATGCATTCAT
GGCCGACGTCGCGGGTGTTGAACGCCATAATGCGCACCCGGGAAAACATCGAATTGCCGA
CTTTGTAGAAACGATCGCTTTCGGCGATTTCGCCGCCGGTATTATAGGATTCGTACAAGC
GGATGATGCTGTCGAAATTGCGTTTTTCCTCTTGCCAGTCTTTTTGGCGGGAGTTCAGCA
GCAACAGGCTGGTCAGCGTCACCGAAAACAGACCAAACAAAACAAAAGCGGAAACCGGAT
TGGCAAATAGCCTGACAAGGTGATTTTTAATGAAATTCATTCACTTTTCCTGCATTTCCC
AGTAATGCGCCGTTGTCCGGCAATGGTCTTACTCACAGAGTCCAGCCCCGCTGGGTAATT
CGCTTACCGGGTTAACGCGGATGGGGTTAACGCGGATGGTGCCCGGAATTCGCACAGACG
TGATTAACGTTGTGGTTTCCGTTCACTTTCCTTGTTCAATCCGGCTGCGAGAATCACGCA
GGCTGAGGTAGACTCTTAATTATTGTTATCGTCAGAAACATTAACCGATGAACGAGGATT
AACTCGTTGAATCGTTAGATTTTGTGCACGGTCATAACGCGTTTTATTGTGGGACCGCGC
AGATTTCGAGCATTGTCGCATTAGCGAGCAAATTTTTGAATGGATTTAACGCGTCGGATA
ATTAATCAGACTGATAGAATAAATTTTTTGATAAACAAGAGGTGCTTATGAACAGTCTAT
GTGTTGGTTTGGTATCCATTTCTGATCGTGCATCCAGCGGTGTCTATCAGGATGAAGGCA
TTCCGGCTCTGCAAACATGGCTGGCGGAAGCACTGACCACCCCCTTCGATGTGCAAACTC
GTCTGGTGCCGGATGAGCAGCCGTTGATTGAGCAGACGCTGTGTGAACTGGTGGATGAAT
GCGGTTGCCACCTGGTGCTGACTACCGGCGGCACCGGCCCGGCGCGACGGGATGTGACGC
CGGACGCCACGCTGGCGGTAGCCGACCGGGAAATGCCGGGGTTCGGCGAACAGATGCGCC
AAATCAGCCTGCGTTTTGTTCCTACCGCCATTCTGTCGCGTCAGGTTGGCGTGCTCCGTA
AGCAGGCGCTGATCCTCAACCTGCCGGGGCAGCCGAAATCTATCCGCGAGACCCTGTCCG
GCCTGAAAGATGCGTCCGGTCAGGTCGTGGTGCCGGGGATTTTCGCCAGTGTTCCCTACT
GCATCCAACTGCTGGAAGGACCTTATATCGAAACCAATCCGGACGTAGTAGCAGCTTTTC
GGCCCAAGAGTGCGATACGCGATATAAAAAGCTGAAGTTAACGCATTTTGTTGATAACCA
TCGCTCGGTGTTGGTGTGTCAAAAAACTGCCGCTATAGTAAGGTTTCATTTACACAGCGA
TTTGAAATTATTTTCTTATTGTACTGGCATTGTGCGGTGATTTATGGCTGGCGAACAACA
CCGTCGATTGAATCGACACGATTATCAAACCCTTTCATTGGCGGCGCTGGGCGGCGCGCT
GGAGTTTTACGACTTCATTATTTTCGTCTTCTTTGCCGCCGTTATCGGCGATCTGTTTTT
CCCGTCGGATATTCCAGAGTGGCTGCGACAGATGCAAACCTTTGGCATCTTTGCCGCCGG
TTATCTGGCTCGTCCGTTGGGCGGCATCGTGATGGCACATTTTGGCGATCGGGTCGGTCG
CAAGAAAATGTTCAGTTTGAGCATTCTGCTGATGGCGTTGCCCACGCTGGGCATGGGGAT
GCTGCCGACTTATGCCTCCATCGGCATCGCGGCTCCGTTGCTGCTGCTGTTGATGCGGGT
GCTGCAGGGCGCGGCGATTGGCGGTGAAGTGCCGGGCGCATGGGTGTTTGTGGCAGAACA
CGTTCCCCGCTCTCGCATCGGCATCGCCTGCGGTACGCTGACCGCCGGGCTGACGCTGGG
GATTTTGTTCGGTTCGATGATTGCCACGTTGCTGAATACCTTGCTGCCGCCAGCGCAGAT
CGTCGCTGGTGGTTGGCGTATCCCGTTCTTTATTGGCGGTATCTTCGGGCTTATCGCGCT
GTATTTGCGGCGCTGGTTGCAGGAAACGCCGATTTTCCGCGAGATGCAGGCGCACAAGGC
GCTGGCGGACGAACTGCCGCTTAAGACCATCGTGTTGCGCCATAAGAAAGCGATACTGGT
CAGCATGTTGCTGACCTGGATGCTGTCTGCCGGGATTGTGGTGGTGATTCTGATGGCACC
GGTGTATCTGCAAAAATTGCATGGCATCCCGGCGGCGTTGACATTACAGGCTAACAGTCT
GGCTACCGTCGCGTTGATGGTCGGCTGTATTGTCGCCGGGCTGGCGGCGGACCGGATTGG
CGTCGGCCGTACCTTCATCATCGGCAGCCTGTTGTTTGCGACCTGCAGTTGGTTGTTTTA
CTCCCATGCCGCGCAGAGCCACAGCCTGCTGTTTATCAGCTATGCGCTGGCAGGATTGAG
CGTCGGGGTGGTGGGCGCGGTGCCCTACGTGATGGTGCGGGCGTTCCCGGCGGCGGTGCG
TTTCTCCGGCATTTCCTTCTCGTACAACGTGGCATACGCCATTTTTGGCGGCATGACGCC
GATTTTCGTCACCCTGATGATGAAGTGGACGCCGATGGCGCCGGCTTTCTACGTGCTGGC
GTTGTGCGCGTTGGGGCTGGTGCTGGGAATTTATCTGCAAAGCCATACTCACCGCGAAGT
GGAAGCGCAGGCGGAGCAGGTCGGTTCACCGGCCGGGGTGTAGACGACCGCGGATATCCG
GACTAACAACGGACCCACAAAAAAGAGAGGCGCCTGATGCGCCTCTCTTTTTGCGTTAAT
TGGCGTTGGTGCCGCCTTTCTGTCAGTGCGCGCCGCGAGCGCCAATCGGCAGCACGGTAC
GGCCGTACTGTTCGTTGAGCACTTCAGCCATGGCCAGATAAATGGCGCTGGCGCCGCAGA
TAATTCCTTCGTAACCGGCGAAGGTCAGCAGCGCGTGGTTGCCGGTGATGTTGCCGATCG
CCAGCAGGGCGAACAGCACGGTCAGGCTGGCGAACACGAACTGCAGTGCGCGGTTGGCCC
CCAGCGTGCCGAAGAACATGAACAGGGTGAAGATACCCCACAGCGCCAGGAACACGCCGA
GGAACTGTGCATCAGCCGCTTCCGCCAGGCCCATTTTCGGCAGCATGATAATGGCGACCA
ACGTCAGCCAGAACGCGCCGTACGATGTAAAGGCAGTTACACCAAAGGTATTGCCTTTCT
TATATTCCAGCAGACCGGCCAGAATCTGGGCGATGCCGCCGTAGAAGATTCCCATGCTCA
GAATAATGGAAGTCAGTGGGAAAAAGCCTGCATTGTGCAGGTTTAACAGAATGGTGGTCA
TCCCGAAGCCCATCAGTCCCAGCGGACCCGGATTCGCCAACGTTTTCGCGTGCATACATC
CTCTGCAATAACAAAGTGGTCAATGTGTTGTTGTATCTGAAGGTTTGCCCGGCAGGCGTT
CCCATGAGGCCAACGGAGCGTTGCCGGTACCCGCTGTCAGGCTGGGTCAGTCCCTTTTCT
GCGGCGAGCGCGGCATCATAGCGGGCGGGAATGAGCGATACAACCAGATAGCTTGCGAAT
ACTTTGATCAAAAACCGGGAAGATGCAGTTTTTTTTGGTTAGTGCCCCTTGATGCGGGAA
TTGTCGTCCCCATCTTAGAGTCATCAAAGCGGTTTGACTGAAAAGACTAAAGACGATTTC
GGGGTGTTGAAAAGCAACATTTCGCCCGCATAGTAGGTTAAACCACCACACCGTATATGA
CTTTTAAGTGGAGATGTTTAGATGGGTAAGATTATTGGTATCGACTTGGGGACAACCAAC
TCTTGTGTCGCGATTATGGACGGTACGCAGGTTAAGGTACTGGAAAACAGCGAAGGCGAT
CGCACCACGCCTTCCATTATTGCCTATACGCAAGATGGTGAAACTCTGGTTGGCCAACCG
GCTAAACGTCAGGCGGTGACTAACCCGAAAAATACGCTGTTCGCCATCAAGCGTCTGATT
GGCCGCCGTTTTCAGGATGAAGAAGTGCAGCGTGACAGCAACATCATGCCGTACACCATC
ATTCCGGCCGACAACGGCGACGCCTGGGTGGAAGTGAAAGACCAGAAACTGGCTCCGCCG
CAGATTTCCGCTGAAGTCCTGAAAAAAATGAAGAAGACGGCGGAAGATTATCTGGGTGAA
ACCATCACCGAAGCGGTTATCACCGTACCGGCTTATTTTAATGATGCCCAGCGTCAGGCG
ACGAAAGACGCCGGCCGCATCGCCGGTCTGGAAGTGAAGCGTATCATCAACGAACCGACG
GCGGCTGCGTTGGCTTACGGCCTGGACAAAGGCGTCGGTAACCGCACTATCGCGGTGTAC
GACCTGGGCGGCGGTACGTTCGATATCTCCATCATCGAAATCGACGATGTGGACGGCGAG
AAAACCTTCGAAGTACTGGCGACCAACGGTGATACCCACCTGGGCGGCGAAGACTTCGAC
AGCCGTATGATCAACTACCTGGTTGATGAATTCAAAAAAGAGCAGGGTTTTGACCTGCGT
AACGACCCGCTGGCGATGCAGCGTCTGAAAGAAGCAGCGGAAAAAGCGAAGATTGAACTG
TCTTCCGCCCAGCAGACCGACGTCAACCTGCCGTACATCACGGCGGACGCCACTGGTCCG
AAACACCTGAACATCAAGGTAACCCGCGCTAAACTGGAATCGCTGGTGGAAGATCTGGTG
ACCCGTTCGCTGGAGCCGCTGAAAGTGGCGCTGCAGGATGCCGGCCTGTCCGTTTCCGAA
ATCCAGGATGTGATTCTGGTCGGCGGTCAGACCCGTATGCCGCTGGTGCAGAAGAAAGTT
GCCGATTTCTTCGGTAAAGAGCCGCGTAAAGACGTGAACCCGGACGAAGCGGTGGCGATC
GGCGCCGCGGTGCAGGGTGGTGTGTTGGCCGGCGACGTGAAAGACGTGCTGCTGCTGGAC
GTGACGCCGCTGTCTCTGGGTATCGAAACCATGGGCGGCGTGATGACTCCGCTGATTACC
AAGAACACCACTATCCCGACCAAACACAGTCAGGTGTTCTCGACGGCGGAAGACAACCAG
TCTGCGGTGACCATTCACGTACTGCAGGGTGAGCGTAAGCGCGCCCACGATAACAAATCG
CTGGGTCAGTTTAATCTGGACGGTATCCAGCCGGCGCCGCGCGGTATGCCGCAGATTGAA
GTTACCTTCGATATCGATGCCGACGGTATCCTGCACGTTTCCGCCAAAGACAAGAACAGT
GGCCGCGAGCAGAACATCACCATCAAGGCGTCTTCCGGCCTGAACGAAGACGAAATTCAG
AAGATGGTGCGTGACGCTGAAGCCAACGCCGAAGCGGATCGCAAGTTTGAAGAGCTGGTG
CAGGCGCGCAACCAGGGCGACCACCTGTTGCACAGCACCCGCAAACAGCTGGAAGAAACC
GGCGACAAACTGGCCGCAGCCGACAAGGCCGCTATCGAAGAGGCGCTGAAAGCGCTGGAA
ACCGCGCTGAAAGGCGAAGACAAGGCGGACATCGAAGCGAAGATCCAGAAGCTGGCGGAA
GCGTCCACCAAACTGCTGGAAGCCGCTCAGCAGCAACAGGCTCAGGCCGGTGCTGCGGGT
GCCGACAATGCAGCCCGTCAGGATGATGATGTCGTTGACGCCGAGTTCGAAGAAGTCAAA
GACAAGAAATAATCGCCCTTAAGCGGGCGCAGTAGCGGTAGCTCATACTGTTGCTGGCAA
CCAGCACGGGCGTCGGGGAAACTCTGCGCCCGTGCACGCATGTTGAGGGCAGGAAAAAAA
GAATGGCGAAGCAAGACTACTACGAGATTCTGGGCGTTGCGAAAGACGCAGATGAACGTG
AAATCAAAAAGGCTTACAAACGGCTGGCGATGAAATATCACCCGGATCGCAATCCGGGCG
ACAAAGACGCCGAGGCCAAATTTAAGGAAGTCAAAGAAGCCTATGAGATTTTGACCGATG
CTCAGAAACGCGCTGCCTACGATCAGTATGGACATGCCGCGTTTGAGCAGGGCGGTATGG
GCGGCGGTGGCGCAGGTGGTTTCGGCGGCGCTGATTTCGGCGATATTTTCGGCGACGTTT
TCGGTGATATCTTTGGCGGCGGTCGCCGTCAGCGTGCGAGTCGCGGCTCTGATTTACGCT
ACACCATGGAGCTGACGCTGGAAGAAGCAGTACGCGGCGTAACCAAAGAGATCCGTATCC
CGACGCTACAGGAATGCGATGTCTGTCATGGCAGCGGCGCCAGACCGGGCAGCAGCGCGG
TGACCTGTCCAACCTGTCACGGTAACGGACAGGTGCAGATGCGTCAGGGGTTCTTCACGG
TGCAGCAAACCTGTCCGCACTGTCATGGCCGCGGCAAGATCATCAAAGATCCTTGCACGA
AGTGTCATGGTCACGGGCGCGTTGAGAAAAGCAAAACGCTGTCGGTCAAGATCCCGGCCG
GCGTGGACACCGGCGATCGCATCCGCCTGGCGGGTGAAGGGGAAGCAGGGGAATTTGGCG
CCCCGGCTGGCGATCTGTACGTACAGGTACAGGTACGCGAGCACCCGATCTTCCAGCGCG
AAGACAATAACCTCTACTGTGAAGTGCCGATCAACTTCGCCATGGCGGCGTTGGGCGGTG
AAATTGAAGTGCCGACGCTGGATGGCCGCGTGATGTTGAAAGTGCCGGCGGAAACGCAAA
CCGGCAAGCTGTTCCGCATGCGCGGCAAAGGCGTGAAGTCGGTGCGCGGCGGTATGCAGG
GCGACCTGCTGTGCCGGGTGGTGGTGGAAACCCCGGTCAACCTGAGCGATCGTCAAAAAC
AGCTGTTGCAGGAACTGCAGGAAAGCTTCGGTGGCCCGACAGGCGAAAGCAACAGCCCAC
GTTCCAAAAGTTTCTTCGACGGCGTGAAGAAATTCTTTGACGACCTGACGCGCTGATCCT
GAGTGCCGCAGTAACGTACGATAAAAACCGGCCGGGTTTATCCTGGCCGGTTTTTTTGTT
GCTATCGTTCGATGATTCGATTTTTTCGAGCATTAATCCAGTTTAAAACTGCTTTTAACG
ATGAGTAGTGTGGCTTAACCTTGCTATCCATTATTGGGCAGTGATGCCCGCCGATGATGT
TTAAGGCCGATATTTAAGGCCGATTCTGCAAGGGAGAATAAACGTGATAAAGCTGTTCCG
CTATCTGACCGGGCTGGAAGCGGCCGCCGGCATGATTTTGATTGCCGCGACCTTGCTGGC
GCTGCTGGTCGCCAACATTCCGGCCACATTGCCGTGGTATCAGTCCTTTCTGGAGATACC
GGTAGTGATGGGCATCGGCGCGCTGGAAATCAACAAGCCGCTGCTGTTGTGGATCAATGA
CGGCCTGATGGCGCTGTTTTTCCTGCAGGTCGGTCTGGAAGTCAAACGCGAACTGGTAGT
CGGCGCGTTGGCGAGCCGGCGACAAGCGATACTGCCGGTGGTGGCGGCCTTTGGCGGGAT
GCTGGTTCCCGCGCTGTTTTTCCTGTTGTTTAACGCCGCTGACGCGGAAACCCGATCCGG
CTGGGCGATCCCCACCGCGACGGATATCGCTTTTGCGGTCGGCATTCTGGTGCTGCTGGG
CAAACGAGTGCCGGCAGGGTTGAAGGTGTTTCTGCTGGCGCTGGCGATCATTGACGATCT
GGGCGCGATCGTGATTATCGCGCTGTTCTACACTCAGCAATTGCACTGGGTGGCGCTGTC
GGGCGCACTAGCGGCGATTGTTTTGCTGGCGTACATGAATCATCAACAGGTGATGAAAAC
ATCTGCTTATCTGCTGGTCGGGATAGTGCTGTGGGTCTGCATTCTGAAATCCGGTGTGCA
TGCCACGCTGGCCGGGGTGATCGTCGGTTTCTTTATTCCGCTGCGCGTTCCGGCGGGCAA
TCCTTCGCCTGCCAGCACGCTGGAACATGGGCTGGCAAGCTGGATCGCGTTTCTGGTGAT
CCCGCTGTTTGCCTTCGCCAATGCCGGCATTACATTGCAGGGCGTCGCCGTCGGGCATTT
GCTGTCGCCATTGACGTTGGGTATCGCCAGCGGGTTACTGTTAGGTAAACCGATAGGCGT
GTCGTTGTTTAGCTGGCTGGTGATTCGACTGGGGCTGGGCAAATTGCCGAGCGGCGTGGA
TTTCCGTCAGGTGATGGCGGTGTCGGTACTGTGCGGCATCGGGTTCACGATGTCTATCTT
CATTACGCTGCTGGCGTTTGGCGAGGTGGCCGAGCAGGACATCCTGTACGCCAAATTGGC
GATTTTGCTGACGTCGCTCACGACGGCGGTGCTGGGCTACCTGACGTTGCGTTCGGTACT
GCCTGCCGCACAACGCTGAGGCGTGTACGAGAAGCAAGGGGAACGATGGTATGTCGCACA
TCAACTTCAATCATCTCTATTATTTTTGGCAGGTGTGCAAGACCGGTTCGGTGGCAGGCG
CCGCCGAACGGTTGTTCCTGACGCCGCAGACGATTACCGGGCAGATCAAGTCGCTGGAGG
CGCGTTTACAAGGCAAGTTGTTCAAACGCAAAGGACGCGGACTGGAACCGACCGAGCTGG
GGCAACTGGTATTTCGCTATGCGGACAAGATGTTTGCGCTGAGTCAGGAAATGCTGGATA
TCGTCAATTACCGCAAGGAGTCCAGCCTGCTGTTTGATGTTGGCGTCGCGGATGCCTTGT
CCAAACGGCTGGTGAGCCGGGTACTGGAAACGGTGGTGAATGAACAGACGTCGATTCACC
TGCGCTGCTTTGAGTCTACCCATGAGATGTTGATCGAGCAGTTGAGCCAGCATAAGTTGG
ATATGATCCTGTCGGATTGCCCGGTCGACTCCGGCCAGCAGGCGGGGCTGTTTTCCCGCA
AGCTCGGCGAGTGCGGCGTGAGTTTTTACTGTCGTCGGCCGGGGCCGCGTCTGCCTTTTC
CCGCCGGTCTGTCGCAGCGCAAACTATTGATCCCGGCCCGGCGCACCATGCTGGGCCGCA
AATTGCTCAACTGGTTTAGCGAACAGAACCTGCCGGTGGAGATCATGGGGGAATTTGACG
ACGCGGCGCTGATGACCGCTTTCGGCATGGGCCATGACGCGATTTTTGTCGCGCCGTCGT
TGCATGCCCGCGAGATGGCCGCGCAAGGCGAGATGATGGAACTCGGCCGCCTCGACAACA
TTCAGGATGAATATTACGTCATCTTCGCGGAGCGGATGATCCAACACCCGGCGGTGCAGC
GCGTCTGCAACGAGGATTTCTCTGCGCTGTTTCGCGAATAAAACGGTTTTCGCCGTTGTT
CGGGCACAAAAAAACCGGCCTGAGCCGGTTTTTTTAGCGATTCATCACGTAAACGTGATT
ACTGCATCGCGTTAATCTGCGCAGTCAGATTGGATTTATGACGAGCAGCTTTGTTTTTGT
GGATCAGACCTTTGCTGGCCTGACGATCCACGATCGGTTGCATGTCATTAAATGCTTTCT
GCGCAGATTCTTTATCGCCGCTGGCGATGGCCGCATACACTTTCTTGATGAAAGTACGCA
TCATGGAGCGACGGCTTGCATTGTGCTTGCGGCGCTTCTCAGACTGTACGGCGCGTTTCT
TAGCTGATTTGATATTAGCCAAGGTCCAACTCCCAAATATATCTATCGAGGACAATTCAA
AGGCCGAGGAATATGCCCTTTCAGCCTTCTTTTGTCAATGGATTTGTGCAAATAAGCGCC
GTTTGTACGCCAGCGCTTGTTACGTTGTGATGGCGCGGGATTTTAACAGCTTAAGCGTCG
GGAATACAGCCTTTCGCGTCATAAATTCACCCTTTGCCGCCTTTGTCGCGTCAAGCGTTT
GATTACGGGCTAAAAGCCGAGCACCCGATGAGGACCCGATTTCCGGTATATGAAAAATTC
TCATCGGAGCCGGACGCCGAAATCCGCCGGGCCGGCAACAAAAGGCATGAATCGCGGGTT
AACCTTGCTCGCTGTACAAGGTATAATCCGCCGATTTCCACTGTTTTGAGCCAGTTATGC
AGCTAATTCGCGGTATACACAATCTTCAGGCCTGCCATTACGGCTGTGTGCTAACTATTG
GTAACTTCGACGGTGTCCACCGCGGACATCAGGCTCTGCTCGAACGCCTGAAGCAGGAAG
GGCAGGCGCGCGGGTTGCCGGTGATGGTGATGATTTTCGAACCTCAGCCGCTGGAGCTCT
TCGCCGCGGAGAAAGCGCCGGCACGGGTGACCCGCCTGCGCGACAAGGTGAAATATTTGG
CGCAGGCCGGCGTGGATTACCTGTTGTGCGTGACGTTTGACGCCAGCTTTGCCGCTAACG
ATGCCAATACCTTTATCTCCAGTTTGCTGGTGGAAAAGCTAGGGGTGAAGTTTCTGGTCG
TGGGGGATGACTTCCGCTTCGGGGCTGGCCGGGAAGGGGATTTCCTGTTATTACAGAAAG
CAGGCGCCGAGCAGAATTTTGAGGTGATCAGCACTACCACCTTCTGCAGCAGCGGCAAGC
GGGTGAGCAGCACCGCCGTGCGTGAAGCGCTGGCGCAGGACTACCTGGCACTGGCGGAGG
AACTGCTGGGGCACCCGTTCAGTATTTCTGGTCGGGTGGTACACGGCAATGAGCTGGGGC
GCACTATCGGTTTTCCAACGGCCAATCTGCCTCTCAAACGCCAGGTATCGCCTGTCAGCG
GCGTGTATGCGGTTCAGGTGTACGGGCTGGGCGACGCGCCGTTGCCCGGCGTGGCCAATA
TCGGCACCCGCCCGACCGTGACCGGAGACAAACGTCAACAACTGGAAGTGCATTTGCTGG
ATGTGACACTGGATCTGTATGGCCGACATATAGATGTGGTGATGTGTAAAAAATTACGTA
GTGAGCAGCGGTTTGCTTCGCTGGATGCGCTGAAGCAGCAAATCGCCAACGATGTGGTGG
CCGCCCGTGAGTTCTTCGGGTTGAAGGCACCGGTTTAATTTTTCTCTAGCCGAAAACGAA
ATCGAGAAGCGAATGAGTGACTATAAAACTACCCTGAATTTGCCGGAAACAGGGTTCCCG
ATGCGTGGCGATTTAGCCAAGCGCGAACCTGACATGCTGAAACGTTGGTATGAGCAGGAT
TTGTACGGGATTATTCGTGGCGCCAAGAAGGGTAAAAAAACCTTTATCCTTCACGATGGC
CCGCCGTATGCGAATGGCAATATTCACATTGGTCACTCGGTTAACAAGATTCTCAAAGAT
ATTATTATCAAGTCCAAAGGTCTGTCCGGCTATGACTCGCCGTACGTGCCGGGTTGGGAC
TGCCACGGTCTGCCGATCGAACTGAAAGTAGAACAACTGGTGGGCAAGCCGGGCGAGAAG
GTAAGCGCCGCACAATTCCGTGAAGAGTGCCGCAAGTATGCCGCTGAGCAGGTTGCCGGG
CAGAAGAAAGACTTCATTCGTCTGGGCGTGCTGGGCGAATGGGATCGTCCGTACCTGACG
ATGGATTTCAAAACGGAAGCCAACATCATTCGCGCGTTGGGCCGCATTATCGAAAACGGC
CATCTGCACAAGGGCGCCAAGCCGGTGCACTGGTGCGCCGACTGCGGTTCCGCGCTGGCG
GAAGCGGAAGTGGAGTATTACGACAGAACTTCTCCGGCGATTGATGTGGCGTTCAACGCG
GTCGACCGCACGGCGGTGCTGGCGAAATTCGGCCTGGCCGCCGACGCGGTCAACGGCGAT
GTCGCGCTGGTCATCTGGACCACCACCCCCTGGACGTTGCCGGCCAACCGTGCCATTTCA
CTGAATGCTGAGTTTGACTATGCGCTGATTCAGGTGGCCGGTAATTCCATCATCGTTGCC
GAAGGGCTGGCCGACGCAGTCGCCAAACGTGTTGCCGGGAGCGATGCCAGCACTCGTCTG
GGTCATACCGTCAAAGGCAGCGAGCTGGAACTGCTGCGTTTCCGCCATCCGTTCATGGAT
TTCGACGTGCCCGCCATTCTGGGCGATCACGTTACGCTGGACGCCGGTACCGGTGCGGTA
CATACCGCCGGTGGTCACGGCCCTGACGACTATGTCATCAGCCAGAAATACCAACTGGAA
ATCGCTAACCCGGTCGGGCCGAACGGCTGCTATCTGCCGGGTACGTTCCCAGGGCTGGAT
GGTATGTTCGTGTTCAAAGCCAACGACAAGATCGTTGAACTGCTGCGCGAGCGCGGCGCG
CTGCTGCATGATGAGAAACTGCAGCACAGCTACCCATGCTGCTGGCGTCATAAATCGCCG
ATCCTGTTCCGCGCCACGCCGCAGTGGTTCGTGAGCATGGATCAGCACGGCCTGCGTAAA
CAGTCTCTGTCCGAAATCAAGGGCGTGCAGTGGATCCCGGACTGGGGTCAGGCGCGCATT
GAATCCATGGTGGCGAACCGTCCTGACTGGTGTATTTCCCGTCAGCGCACCTGGGGCGTG
CCGATGTCGCTGTTCGTTCACAAAGAGACGCAGGCGCTGCACCCGCGCACCACAGAACTG
ATCGAAGCGGTGGCGAAGCGCGTTGAACAGAACGGCATTCAGGCATGGTGGGATTTGAAC
CCAGCTGACCTGCTGGGCGCGGACGCCGCCGATTATGAAAAAGTGCCGGATACGCTGGAT
GTGTGGTTCGATTCCGGATCAACCCATGCTTCGGTGGTGGATGTGCGTCCGGAATTCAGC
GGCCACGCGGCGGACATGTATCTGGAAGGTTCCGACCAGCATCGCGGCTGGTTCATGTCC
TCGCTGATGATTTCTACCGCCATCAAAGGCAAGGCGCCGTACCGTCAGGTACTGACCCAC
GGCTTCACCGTGGACGGCCAGGGCCGCAAAATGTCGAAATCCATCGGCAACACCGTCAGC
CCGCAGGACGTGATGGATAAACTGGGCGCGGATATTTTGCGCCTGTGGATCGGTTCGACC
GACTACTCCGGCGAGATCGCGGTATCCGACGAGATCCTCAAGCGTTCCGCCGATGCGTAT
CGTCGTATCCGCAACACCGCGCGTTTCCTGCTGGCCAACCTGAGCGGTTTTGACCCGGCG
CAGCACAGCGTGAAACCGGAAGACATGGTGGTGCTGGATCGCTGGGCAGTGGGTTGCGCC
AAAGCCGCGCAGGACGAGATCGTCGACGCCTACGAGAGCTACGATTTCCACCGTGTGGTC
CAGCGTTTGATGCAGTTCTGCTCCATCGAGATGGGGTCGTTCTATCTCGATATCATCAAG
GACCGTCAGTACACCGCGAAACACGATAGCGTGGCGCGTCGCAGTTGCCAGACCGCGCTG
TTCCATATCGCTGAAGCGTTGGTACGCTGGATGGCGCCGATCCTCTCGTTTACCGCGGAT
GAGATCTGGGCCTACCTGCCGGGTGAACGCGCACAGTTTGTCTTCACCGAAGAGTGGTAT
GACGGTTTGTTCGGTCTGGCCGACAGCGAGCCGATGAACGATGCCTTCTGGGCCGATATG
CTGAACGTGCGCGGCGAAGTGAACAAAGTGATCGAACAGGCGCGTAACGACAAGCGCATC
GGCGGTTCGCTGGAAGCGGCGGTGACGTTGTATGCCGACGACACGCTGTTTGCGCCGCTG
AGCCGCCTGCAGGGCGAACTGCACTTTGCCTTGTTAACCTCCAAAGCGCGTTTGGATCGT
TACGAAAATGCGCCGGCGGATGCCCAGCAGAGTGAATTACCGGGTCTGAAAGTTGTCCTT
AGTAAGGCTGACGGGGAGAAATGCCCGCGTTGTTGGCACTATGAAACGGATATCGGCAGC
GATGCCGCGCATCCGGATGTGTGTGGTCGCTGTGCGACCAATGTTGGCGGCAATGGCGAA
GAGCGTAAATTTGTCTGATGAGTAAATCTATTGGAGCAACGGGTCTGCGCTGGCTGTGGC
TGGCCGCACTGGTACTGGTGGTCGATTTGGTCAGCAAACAGTGGGTGATGACTCACTTTC
AGCTGGGCGAATCGGTACCGCTGGTGACATTCTTTAATTTTACCTACGCCCATAACTATG
GCGCGGCGTTCAGCTTCCTGGCGGATAAGGGCGGTTGGCAGCGCTGGCTGTTTGCCATGA
TCGCGTTGGTGATTATTGTGGCGCTGCTGGCGATGATGCATCGCTCCAGCGCCAGTCAGA
AGCTGAATAATATTTCTTTTTCTCTTTTTCTCCGCTTCTCGTTTCCCATTCTGGCCGCTC
GCCTTGTTCCTTGTTTTTTTTTCTTTTTTCTTTTTTTTCTCTTTTTTCTCCTTTTCTTTT
TTTCTCTCTTTCTTTTTTTTTTTTTTTTTTTTTCTCTCTTTTCCCTCTTTCCTTTCTTCT
TTTCTTTTTTTTTCTTTCTTCTTTCTTTTTCTCTCCTTCTTTTTTTTTTTTTTTTTTTTT
TTTTTTTTTTTTTTTTTTTTTTTTTTTTTTTTTTTTTTTTTTT
>NODE_2_length_190169_cov_7.474595
TATTGTTGACGTGTTACATGTAAAACAAAGGATACAGGTGGGGATGTGGCTGGGATTTCA
GTAGCAATAGTGTCTCGAGTACGACTGAGCAGCAAGTCTTGCTAAGCAGTGTACGCATCC
GGATATATCGGGAAATATAATCGATTGATAGAAATATTTTAAGAGCATAGATTACTATCC
CCTTTAACCATAAGTAAGTAAATGTGTCACACCATCACCTGTGGGAAATGATCATAACCC
TCTATTTCCTGAGCCTTTCGGTCTCGATGCTATTTACTTTTTTTATGAGTAAGGATAATT
CTCTGACCATGCGCTTTCTGGCCTCAATATTAATCGGCGTCACCTGGCCATTGAGTTTTC
CAGTAGTCATCGTTTTTTCATTTTTTTAATTATTATCACTTAATGAATTAGCAGACATGA
TATTTCCTGCCCGGTTCAAATGCGGGTCGTACGGAGGATGGGGGGCGCCAGCGCGGATGC
CTGTTCTGTTTTAATTGTCAGACTTCTTCCTGCCGCGGCATACATTTTCCTGCGCAGGCA
TACATGAATCAGGCTATTCGTTTTCCGGCGGCTGGTTCAGCATCGCTTGCAGATCCTGCC
TGAGCAGCGACATCTGGCTGGCATATTTCTCTTTATGTTCCGCGTCTTCGATCAACTGCA
CGATCGTCTCCGACAGGGTAACGCCGCGGCGCTGCGCCAGCGCCGCCAGACGCTGCCAGA
CCAGATATTCAAGATCGATGGATTTTTTGCGGGTGTGCTGGTGCTCGGCGTTGAAGTGCC
GTTTGCGCCGGGCGCGAATCGTCTGCTTCATGCGGTTTTCCAACGCCGGATTCATGCACT
GCGCAATCCACTCCAGCACCAGCACCGGCTGGCTTTCCATTTTCAGCAACCGATCTACGG
CTTCATCGGCCGCGCTTTGTTCGATAAAGCGCGTGACTGGTTCACCTTCGCGATGTTTTT
TGACCAGGTACTTCCACTTCCAACCGCACTCAAGATTTTTTAGTTGTTGATATTTCATAC
ATTATTCTTTAGTGACCGTGTAACGTGCCTGAACTTGTCTCCATTGTTGCCCGATATTCC
CGTTTCAGGCAATGCCTTGCTGACTGTTTTTCGTCCAAAAAATCGCCTGTGGATGCTCTC
TTGTTCGCATCTCCAGACTCAGCGCATATGCAGCCCCAAGAATTCTTGTATAATTGCGGT
TTTCCTTTAAACGATTACAGCAGATACTTTGACCAATAACCGACTCGAATGGCAGCAACT
GCTGCCCGATCATACGCCATATCAGACGTTATTCTCCCAGGCAGCCCAACTTGCTCCCGC
CGAGTTCTCAGCGGTACAGCCGCGCCTGGCCGATGCGTTGACGATTTTCTGCCATCCCCG
GTCGCCTTCTCGATTCATGCTATTGAAGGCGCAGGAGAACAACGCCTATCTGGCATTGAT
TGCCAATGCCATCGCTCATCTGCCTGCCCGGCAATCGGAAACGCTGCATGGCAACCGTTA
TCAGATCGACGGTCGTCAGATCAGTATCCAGCCAGCCCAATATCCGGACGACAATTTTGC
GGCCACCCTGCGCTGCGGCTATCAGGAGTGGATCGAGCCGGAACAGCTGTTTGGCTGTGT
GCGGATATATCAGGACGATATCAGCCTGCAGCCCGGCCTGCTCCACCGCGTCAACGGCGG
CACGTTGATTCTCTCCGCCCGAACATTACTGGCTCAGCCGCTGATGTGGCTGCGGCTCAA
ACAGATCATTATTGACGGTCAGTACCACTGGCTGTCCCCCGACGAACGGCGGCCCTTGCC
GGTAGCGATTCCGCCGATGCCGATCGATCTGCGTCTGATCGTGCTCGGCGATCGTGAAAG
CCTGGGCGATATCCATGAGATGGAGCCGGAACTGGGTGAACTGGCGATCTATGGTGAATT
TGAATCACAGTTGCAACTGATTGAACCCGAAGACATGGTGCACTGGTGTTCCTACATCAA
TGCACTCTGTCTGGAAAACCAGTTGCCGCTGCTGGCCGCCGATGCCTGGCCGGAACTGTT
TACGCTGGCGGTGCGCTATAGCGGCGATCAGGGCAATGTTCCCTTATGCCCACAATGGCT
GCTCCATCAACTCAAACACGCCGCGCTCTATGCCCGTCAGGAAGACATCAGCGGACAGGC
TATTATTGATGCCGTTACCGCGCGCCGCTGGCGTGAAGGTTACTTGTCCGAACGTATGCA
GGACGAAATCGAGCTCGGTCAGATCCTGATCGAAACCGAAGGCGACATGATCGGTCAGGT
TAATGGTTTGTCGGTGCTGGAGTATCCCGGTTATCCGCTGATGTTTGGCGAACCGACCCG
CATCAGCTGCGTGGTGCATCCCGGCGACGGCGAACTGACCGACGTCGAGCGCAAGGCTGA
GCTGGGCGGCAACCTGCACGCCAAAGGCATGATGATTATGCAGGCGTTCCTGATTTCCGA
ACTGGAACTGGAACAACAGTTGCCGTTTTCCGCATCAATCGTGTTTGAACAATCCTACGG
TGAAGTCGATGGCGACAGCGCCTCGCTGGCTGAGCTCAGCGCGCTGGTCAGCGCCCTGTC
TCTGCTCCCCATCAATCAACAGTTGGCCGTGACCGGCTCCGTCGACCAGTTTGGGCATGT
GCAGCCGATCGGCGGCGTCAACGAAAAAATCGAAGGATTTTTCGAGGTATGCCAGCGCCG
TGGTCTGACCGGCAAACAGGGTGTTATTATTCCAGCAACCAATCAGCGTCATTTGTGCCT
GCAGCCGGAAGTGGTCGACGCGGTGCGCGAAGGGCAATTCCATCTCTATATCGTGGATTC
GGCGGCCGAAGCACTGATGCTGTTGACCCAGATGCCGTATGACGACGAGCGGCAGCCTAA
TCTGCTGGCGGCTATCCGCGAGCGCATCGCGCAGTTGGCGCCTCCGGAACGCCGCCGCTT
CCCATGGTTTTTCCGTTGAGGAAACTGGTTGGGCCAGAAGTAACAGACTTGCTCAGCGTA
CATCTGTACGCTAACCTGCGTGCTCCACAAAAACAGGGCTTATAGAAACATGGTAGACAA
ACGCGATTCCTATTCCAAAGAAGACCTTTTCGCCAGCGGACGCGGTGAACTGTTTGGTCC
GCAGGGGCCACAACTGCCGACCGGCAACATGCTGATGATGGATCGTGTCATCTCGATGAC
CGAAGAAGGCGGTCTGCATGGAAAAGGCTATGTGGAAGCAGAACTGGATATCCGTCCGGA
TCTGTGGTTCTTCGGTTGCCACTTTATCGGCGATCCGGTGATGCCAGGTTGCCTGGGTCT
GGATGCCATGTGGCAGTTGGTGGGCTTCTATCTCGGCTGGCTGGGCGGCGAAGGAAAAGG
CCGCGCACTGGGCGTAGGCGAAGTGAAATTTACCGGTCAGGTGCTGCCAGAGGCGAAAAA
AGTGACTTATCGCATTCACTTTAAACGCGTTATCAACCGTAAGCTGATCATGGGTATCGC
TGATGGTGAAGTTCTGGTAGACGGTCGTCTCATCTACACCGCAACCGACCTGAAAGTGGG
TCTGTTCAAAGACACCAGCACTTTCTGATAGCAGATAAAACGCGGCGCTAACGCCGCGTT
TTGCTATTAAGGGCAATGCCTGCACTGGTTAATGCCCTGCCATTCAACACTCCCTGCCGC
TTTTTTGCCGGCGATTTTCCGGCACGACCGCCCGCCGCATGACCCACGCCGCATAGCGGA
TTATTCCTGTTGATGGTTTATACCGGGTGAGCCGACGCGGGGTCCGCGACATAAAAATTC
GCCTCGCTGGGTGGCAACGGCGTACGTCCGCGAATCCGATCGGCGATCTTCTCCGCCATC
ATGATCGTGGTCGCATTGAGGTTGCCGGTGATAATCTGCGGCATGATCGACGCATCCACC
ACCCGCAATCCGGACAGTCCATGCACCCGTCCCTGACCGTCCACCACCGCCATCTCACCC
TGCCCCATTTTGCAGGAACAGGAAGGATGATAGGCGGTTTCCGCCTGCCGGCGAATAAAG
GCATCCAGTTCCCTGTCGCTCTGCGCCTGCGACCCCGGGCTGATTTCGCTTCCCCGATAA
CGATCCAATGCCGGTTGCGACATGATTTCCCGGGTAATGCGAACCGCCGTGCGAAATTCT
TGCCAGTCCTGTTCGGTCGACATATAGTTGAACAGAATACTCGGGTGCTGGCGCGGATCG
CGGGATCGCAAATGGATGCGGCCGCGGCTTGGTGAACGCATCGATCCGACATGCGCCTGA
AACCCGTGTTCACGCACAGCCTGAGAACCGTTGTAATTGATCGCCACCGGTAAAAAATGG
AATTGCAGGTTAGGCCAGTCAACGGCTTCGCCGCTGCGAATGAACCCGCCTGCCTCAAAC
TGGTTGCTGGCGCCGATGCCGGTACCGAAAAACAACCATTCGGCGCCGATCTTCGGCTGA
TTGATCCACTTTAACGCCGGATAAAGCGACACCGGCTGTTTACAGCGGTACTGCAGATAC
ATTTCCAGATGGTCCTGCAGATTCTGCCCAACCCCCGGCAAATGCTGCACCAGCGGAATA
CCCAGACCGCGCAACAAATCCGCCGGTCCGACGCCGGAGCGCTGCAATATCTGCGGCGAC
GCAATCGCTCCCGCGCACAGCAAGACTTCACGCCGGGCGAAAACCTGTTGCGGCTGATTG
CTGTCGCCACGCAGATAACTGACGCCGGTTACCCGCTTGCCGCCGAACAGGAGGCGATCG
GTCAGCGCATGGGTCACAATCGTCAGATTCGGGCGCCCCCGCGCCATATCCAGATAACCG
CGCGCGGTGCTGGCACGTCGTCCATCAGGGGTCACCGTGCGATCCATCGGGCCAAACCCT
TCCTGCTGATAGCCGTTCAGGTCATCCGTACGCGGATAACCAGCCTGTACGCCTGCGGCG
ACCATCGCATGAAAAAGCTCGTTGTTTCCCGCTTTGGGTGTCGTCACACTCACCGGACCC
CGATCGCCATGATAGGCATCAGCGCCGCTGTCGCGTCGTTCCGACAGACGAAAATACGGC
AGGCAGTCGCGGTAGCGCCAATCTGCCAGACCGGGCATGCTCGCCCAGTGTTCAAAATCC
ATGGCGTTGCCACGGATGTAACACATGCCATTGATCAGCGACGATCCGCCCAATCCTTTA
CCGCGCCCACACTCCATACGCCGGTTATCCATATACGGTTCCGGATCGGTTTCATAGGCC
CAGTTGTAACGCCTCCCCTGTAATGGCCAGGCCAGCGCGGCCGGCATCTGAGTCCGAAAA
TCCAGTCGATAGTCCGGCCCGCCCGCCTCCAGCAGCAGAACGCTGACATCCGGGTCTTCC
GTCAGCCGGGCGGCCAGTACGTTACCGGCAGAGCCGGCGCCAATAATGATGTAGTCATAA
TCCATGTAATCCTCCGTCAGCATTAAAAAATCGGATTGAAATCTCCCAGCTCGACCTGAA
TGGATTTGGTTTGGGTGTAGCTTTGCAACGTGGCGATGCCATTTTCACGCCCGACGCCCG
AATGCTTGTAACCACCGACTGGCATTTGCGCCGGCGATTCGCCCCAGGTGTTGATCCAGC
CGATCCCGGCCTGCAACTGCTGGATAACACGATGCGCCCGGCTGATGTCCCGCGTCACCA
CGCCAGCCGCCAGCCCATAATCGGTAGCATTGGCGCGCCGAACCACCTCTTCCTCATCGC
TATACGTGAGGATGCTCATCACTGGCCCGAAAATCTCTTCGCACACGATGGTCATGTCAT
CCCGACAATCGGTGAACACCGTCGGAGACACCCAGGCGCCGCGCGCGAATACCTCGCCTT
CCGGTACGCCGCCCCCGGTCAACAATCTGGCGCCTTGTGCTTTGCCAAGTTCGATGTAGC
GCAGCACCGACTCCCGGTGGGCGGTGCTCGCCAGCGGACCAAAATTCACCGTTGGATCGG
CCGGATCGCCCATGCGGATACGAGCCACGCGCTCAAGAATTTTGCGTTCAAAAGCCAGCT
TCAGCACCGTCGGGATAAAGACCCGAGTACCATTGGTACACACCTGGCCGCTACTGAAAA
AGTTGGCTGCCATAGCGATATCGGCTGCCCGATCCAGATCGGCGTCATCAAAAATGATCA
GCGGCGATTTGCCGCCCAGTTCCAGAGTCACCGCTTTAAGGCTGGACTCAGCGGCATTCG
CCATCACCGTTTTGCCGCTGACCACACCGCCGGTAAAAGACACTTTGGCGATGCCGGGAT
GGCGCGTCAGCGCTTGACCGACACCCTTGCCGCTACCGGTTAGCACATTAAATACGCCAG
CCGGCAGCCCCGCTTCATGGTAGATCTCCGCCAGTTGCAAGGTTGTCAGTGAGGTCACCT
CGCTGGGTTTAAAGATCATGGCATTGCCCGCCGCCAGCGCAGGAGCGGATTTCCAGAGCG
CGATCTGAATCGGGTAATTCCAGGCGCCAATCGCCGCCACTACGCCCAACGGTTCTCGCC
GGGTATAGACAAAGGACAAGTCGCGCAGCGGGATCTGCTGTCCTTCCAGCGACGGCGCCA
GCCCGGCGTAATACTCCAGCACATCAGCCCCGGTGGCGATGTCCACCGTTCGGGTTTCCG
CCAACGGTTTGCCGGTATCGTGGGTTTCCATCAGCGCCAGCTCATCATTGCGTTCGCGCA
GTATCGCCACGGCGCGCTGCAACACCCGTGCCCGTTGCATCGCGGTCATCGCCGCCCACT
CGCGCTGCCCATGCTGCGCGGACGTAACCGCCCGCTCGATGTCGCCGGCGGTGGCTTCCT
GTAACTGAGCGATAACCTCACCCGTCGCCGGATTCACGGCAGAAAATCTGTCGTTACCGT
CGCTGTCGACCCGCACGCCGTGGATAAACAACGGCTGTAAACCATAAAGTGACATGATCA
GTTCTCCTGTTCAGATGTGGCGCAAGGCGCTGTCTTCAGCAGACAGTCGATAAAGTGGCA
AGCCACCGCCAGGGACTCCTGCTGGCTACACCCCTTGTCGTTCAGCGCACTGCGCAGCCA
TAATCCGTCAATCAATCCCGCCAGGCCTCTTGCCGCACGGCGCGCGTCTTCACGCGGCAA
ACAGCGACGAAATTCGGCGCACAGGTTGGAATAGAGCCTGCGGCTGCTGACGCGCTGCAG
CCGGTAAAGGCTGGGGGAATGCATGCTGCTGGCCCAAAAGGCCAGCCAGGTTTTCATCGC
TGCCGCGCTGGTCTGACTCGCATCGAAATTACCCGCCACCATCGCCCGCAAACGTAATCC
GGGATCGTCTGACGCTAACGCGGCCAGACGCGTCCTGACGGCGGTACCCAGTAGGCGCAG
CAGATGACGCATGGTGGCGTCAAGCAGGCCATTCTTGTCCTGAAAATAGTGGCTGATGAT
GCCGTTAGAAACGCCTGCCCGCCGGGCAATCTGCGCAATGGACGCCTCATGTAGCCCGAC
TTCGTCAATCGCCATCAACGTGGCGTCGATCAATTGCTGTCGCCTGATCGGTTGCATCCC
GACTTTGGGCATAAACACCTCCTGCCGCGGACGCAGTACGGCTACGTCCGCCGAATTGTT
GTCTGGTTATCAGGGTCCATTGAAACTTTTTTTAATTGAACGATCAATCAAAAATAAATC
GACCGGCGAGTAATCGCAGAAGTGACGACGACCGCGAGAGATCGATCAGGTCACGTTTTT
GCGATCAATTCCGGATTCTGGTGGTTTGCGGTTTCCGGCGAGCAAGGTATACTGGGCCAT
CGAAATGAAATAGTGTTTTAAAAAATGCAGTTGTCCGCACATATAAAGGAACGAACATGA
AAATTGCACTGATTAACGAGAACAGCCAGGCCGCAAAGAACGCGATCATCGCCGCTGCCC
TGTCCAAAGCCGTTGAACCGCAAGGTCACACCGTATACAACTACGGTCAATATGCTGTTG
AAGACGCCGCGCAGCTGACCTACATCCAGAACGGTATTCTGACTGCCATCCTGCTGAACT
CCGGTGCCGCTGATTTCGTGGTCACGGGTTGCGGTACCGGCCAGGGCGCCATGCTGGCCT
GTAACTCTTTCCCGGGTGTGATCTGTGGTCTGGTTGTTGACCCGTCTGACGCTTACCTGT
TCTCCCAGATCAACAACGGTAACGCGGTTTCCCTGCCTTACGCCAAAGGCTTTGGCTGGG
GTGCCGAGCTGAACCTGGAAAACCTGTTCACTCAGCTGTTCAAAGAAGAAGGCGGCCGCG
GCTACCCGAGCGATCGCGTTGCTCCGCAGCAGCGCAACAAGAAAATTCTTGATGCGGTAA
AAGCCGTGACCTACAACGACCTGATCACTATTCTGAAAGGTCTGGATCAGGATCTGGTCA
AAGGCGCTATTGCCGGTCCGAAATTCCAGGAATATTTCTTCGCTAACAGCACCAACGCTG
AGCTGACCAGCTACATCAAATCCCTGCTGAATTAATTCATCCGGGTACGTTTATTCCGAC
CACCGCTTCGGCGGTGGTCTTTTTTTGCCGGTGATTCTGCCGACCTTCATCTGGGTCGAA
CAACTGTTAGCCAGACGTTTCAAAAGCCTGAAATACTGCTTGACCATAACTGGTCGACTC
CCTATAGTAGCGCCCCGTTGCCCCTGACGGCGACGATCCGGTGAGGTGTCCGAGTGGCTG
AAGGAGCACGCCTGGAAAGTGTGTATACGTGAAAACGTATCGAGGGTTCGAATCCCTCCC
TCACCGCCAGATTAAAAACAAAAACCTCAGACGCAAGTCTGGGTTTTTTTTTTTACCAGC
GATTGGCCCGGACGAGAGCCATAACAGGGTCAACAAGATAGCCCTTTGCCAGACAACATC
ATTACGCCAGATGCTCACGGAAAAAAACATCGGTTAAAAACAGGAAATATTAACTTTCCC
TTTATATGACAATCCGTTCCATGCGTTCCCTTTAACACTGCGTCCCTAAAGACACCACAG
TTATATTAGCGCGCTATTAAACAACTTATTGATATAAAAACAAAATAACCAAACTTCACT
ATTAATCATCCAGCTTATATTTGCCTGAGAAACGTAAATAAAAATCGCTTTTTTATTGCC
ATTAATGTTTACTTAATCTAAATAAAATAAATTCATCGCGGTAAGATAATTATACTTTTT
TATCTCTACCCTCATTTTTGGCGGAGCATTCCAACATGACCATTGTGAAAAAATTAGCTA
TCGCAATCAGTATTTTTTCCCTGGCGCTGATTAGCGTAGGCGGTTTTGGTCTTCATTCAC
TTAGCCAGTCAAAAGATCGTCTGGAATATGTGATGACTAACACACTACCCAGCCTTGATA
ATCTGGTGAAATCGAATAGCGCATTAAACGATGCGCGTAGCGGTCTGGCGCTTATTTTTC
TCACCCGGGAAGATCAACAACGCAATACCTTAAAACGCGCACTTGATGACTCGCTGAGCA
GCGTTGAAAAACTGAATGCCACGTATAAAAAGGATCTGGTCTCTGATAATAAAGATGCGC
AGATGGCCAATGATAATCTGCAATATCTGAGTGACTTCCGTGCCGCCAAGGATAAACTGT
TTCAACAGTCCCAAACCGATACTCAAGCCGCGGAGAAAGCCTTTGCCTCTCAGGGCTATG
TCACGCTGGCTCAGGAGAAACTGGTAAAAGGCTTTCAGGATCAGTACAGCTATAACGTCG
GTTTGGCTGGTGGACTGCAGGAACAAAATAACACCAGTTTCAAACTGGCTTTCTTCGGGC
TGGTTGGATTGATTGTGGTCGCCTTGCTCGCCGCCGGCACCTTGTCCACGGTGATTATCG
GCTATGTGCGCACCAGCCTGAACGCCCTGCGCCAGACGCTGATCTCCGTCAGTGAAAATC
TGGATTTGACTCTGCAAGCCGATACCAGAAAGAATGACGAAATCGGCCAGACCGCCGGTG
CCTTTAACAACCTGATTCAGCGATTCGCCACCGTTCTGGCTGACGTACGTTCCGCCAGTG
AAAGCGTTTCGACGGCATCCGGCGAAATCGCCGCCGCCAACGAAGACCTCTCATCCAGAA
CGGAAGAGCAAGCCTCTTCTCTGGCACAGACCGCCGCCAGCATGCATGAAATCTCATCCA
CCATCGAAAGTAACGTCGACAATACCGCACAAGCCAATCGGCTGGGTCAGCAAGCAAGCG
TCGCGGTCCAGCATGGCGATGAAGCGGTGCAGCGTATGATGCACGCGATGGAAGAAATCG
CTAACGGGTCCGCAAAAGTAGCCGATATCACCAACCTGATTGAGGGTATCGCCTTCCAGA
CCAACATTCTGGCGCTGAATGCCGCAGTGGAGGCCGCCCGGGCGGGTGAGCATGGCCGCG
GTTTCGCGGTGGTGGCCGGCGAGGTCCGCACGCTGTCCCAGCGCTCTTCATCCGCCGCCA
AAGAGATCAAGACCCTGATCGACAGTGCAATTTCCGCCGTAAAACATGGCGCGGTGCAGG
CCGATGAAGTCCGCGATGCCATCAGCAACGTGAAAGGCGTGATTCAGAACGTGTCCAGCC
TGGTCAATGAAGTGTCGCTGGCATCAGAAGAACAAAGTCGCGGCATCTCCCAGATTAACA
CCGCCATCAACCAGATGGAGGCGGTTACGCAGCAGAACGCCGCCATGGTGGAGCAAGCCT
CATCAGCAGCGGACTCACTCAACGAGCAGGCCACCAAATTGCGCCAGTCGGTGGAGACCT
TCAAACTGCAAGGGAACGCCCATTTTATCAACACGCATGTCATGAACGATATACACCCTT
TACGCCTCGGCAATCACTGATTGGCCTGATATTCCGGTGAAAAAAAGGGCTGCTCACGCA
GCCCTTTTCGCTTTTACGCCAACCGTGAATCAGGAATATGCTACCAGCGTACGCTGGCAC
AGCTCGGAGCGGACGCAATCCTCTTTGCCAAAGGTGACAATGCTCACCATGCCATCTTCC
GTAAACCGCTCCAGTGCGTCGCGCAGGCCTGATTTAACGCCAGCAGGCAAGTCGCACTGC
GTAATATCTCCATTGACAATCACCGTGACATTCTCGCCCAGACGCGTCAGGAACATCTTC
ATCTGATTGACGGTAACGTTCTGCGCTTCGTCCAGAATCACCACTGCGTTTTCGAACGTC
CGCCCGCGCATATAGGCAAATGGCGAGATCTCGACCTTGGCGATTTCCGGCCGCAGGCAG
TACTGCAGGAAGGAAGAGCCGAGCCGACGCTGCAACACGTCATACACCGGCCGAAAATAA
GGTGCGAATTTCTCCGCGATGTCGCCCGGCAGGAAGCCGAGATCTTCCTCCGCCTGCAAT
ACCGGCCGCGTAACAATAATACGTTCAACCTCTTTATGAAGCAGTGCTTCGGCCGCTTTG
GCCGCACTGAGAAACGTTTTGCCACAGCCCGCCTCACCGGTGGCAAAGATTAACTGTTTA
TTTTCTATTGCAGACAAGTAGTGTTCCTGAGCTGAGGTTCGGGCCTCAATCGTTGAGTTA
TCACGGCTCTCACGCGCCATACCGATAGCTTCAATGCCGCCCAACTGAACCAGAGAAGTG
ACCGAATCTTCTTCACGCTGACGATAACTGCGCGATTCACGTCTGATAACACGTTTGGCT
TCACGACGCGCTTTGATCACTGCTTTTTGTCTTCCCATAGTGGCACCTTACAGTTTGTTT
CACTGACCGTGCGACCCAAAGTCGACGGTGTTTTGTTCACAAATGAGGTTTGGCTTCCTT
AGTAAGCCGTAACGCAGGTGGAATGAAAAAAGCCGATGCGAAGTTGGCGCGGTCGCCTTT
ACTGGCATCACGGCGCGTTCGGCATCGGCGTTGAAGAATGGAGCGGGAATCACTCCGTGG
ACCATATCGCAACAAACAGAGGACAGTGAGAAAATGAAGCGGGAGGGAGAGCCTCCGCAT
CGATGAAGCGGTAAATACGGGCGAATTTGCTGACTATTCCGTCCAGGGAAGGACTCTACC
ATTCGCACTCCTCACTGTGACAATGACTATTCGGGTGAATAATGATTGACCGTATCAGGC
ACCCGACATCTGAGGATGAAATTACCGCCCACAAATGTCATTAAGATGACAGTGCTATAT
TTTACCCCAACCTGGCAAGTATTTTCACATTGTCATAACATAAAACTATGAGCTAGATTT
CCTCCGCCGGTCAGCGGAGGAACGCGAAGGTTAGTAATGTTTCTGCCAGTGCAGATATTG
ATCGTACTTCCGCAGAGCACTGCGGTATGTATTCTGCTCGATATCAGGCAAATAATCGCA
AATACGCTGCTGAATATTGCCATCCGAGGAGAAGCTTTCCTGCGGATAACTCTTCGCCAG
TAGCAATTCATCCAGACGCCGCAGGCGGATGACATATTCCCGCATCGTGCTGTGGCGTAC
CTCAGTCTGTTCGATCAGATACTGCGTAAACGCTTTGATATCGAAATAATTGGCGTGTGT
ATTGCAGGATACTTCACTGCAAAAACGACATAGGGGGATGAGTTCTTCCTGCACAGATTC
CCAGATAGTGTTGTCAATCAGTCGATCCATCATGGCTATCGACTTTTTATTGATGAGCTG
ATCGCGAAATACCAGCGAAACACGATCCAGTTCCTTGGCACAATTGGCGCAGTGTGTTTG
CCTGTGTTTGAAGTCTTTCAAATAACGGCTCAGAAGCTGCTTCTTCCTGGTTGCTTGAGG
CATGAGTCCATTCCTGACAGTAGTGTGGGTACAACTACATATCTGCGCGCTCCAAAATTA
AACGTCACTCATTAATTTCGCACGCAGACGCTTTATCGCCTGGCTATGCAACTGACTAAC
GCGCGACTCCCCGACTTCCAGAACTGCCCCAATCTCCTTTAGGTTCAGTTCTTCCTGATA
ATAGAGGGTCAACACCATTTTCTCTCGCTCTGGTAGGCTTTCAATCGCGTCCATCACTCG
CTGGCGTAAATTCACGTCCAGCAGTTGATTTAACGGATTCGCGTCCTCATTTCCTTCCAG
TAACGCCTCAGCGCTATCTCCATGCTCTTCCCGCCATTCATCGTAAGAAAACAACTGGCT
ATTGTTGGTATCCAGAAGAATCTGGCGATACTCCTCCAGCGAGATATTCAGGGTTTGGGC
CACTTCCTGTTCGGTAGGAGCCCGGCCGAGTGACTGTTCAGTCTGCTGCATTGCCTGCGC
GACTTCCCGGGCGTTACGCCTGACACTGCGTGGCGCCCAGTCCCGGCTGCGCAGCTCATC
CAGCATCGCGCCACGAATACGTTGCACGGCATAGGTGGTAAATGCCGTGCCTTGCAACGA
ATCATAACGTTCTACGGCACTGAGCAGCCCGATCCCCCCCGCTTGCAGGAGATCATCGAG
CTCGACGCTTGCCGGAAGACGAACCTGTAAACGTAAGGCTTCATGGCGCACCAGGGGAAC
ATAGCGCTTCCATAATGAATTTTTATCCATTGTGCCTTCAGCGGTATACAGTTCGCTCAC
AGTGATAAATACCTATAAAATTAAGGTGCTCAGTAACATTATGCGTTTAGCATACTATGG
CAATCGGCAGAATAGGTGTAGAAAAAAGGCTTTTTTCAGATATGCAACCTGATTCCCATT
TCTGAATATTGTAGCCGCTATAGCGTAAGGTGCGTACCTTCCCCCGGCCGGAGTAAGTCA
TTTTTTGTGATGTACACTTATTGACTGATAATGCAAGAAACTATTAATACAATAATAGTC
ATGATGACAGAGGAATAAAGCACCATCCCACTGGCGCCTTATTCCCGTTGCTCAACCGAT
TTTAGCTATTAAGCTTATTGCCATATTTTTCAATAAGATAATCTTTATATTTCGAATAGC
GGTTTTGCGCATCCTTGATAGTAGTGACCACCCAGGCGAATGAGCTTTCTCTGTGATTGA
CATCACAGACAAAAGACGCATCAATCCGCGCAATATGGGTTGATTTTCCCACCCCATCCA
GAACGGAAGATAATGCAACCTGATCCAAAAACCAGACTGCATTATTCTTCATCAAATTAT
TCCATATAAACAAAGCAACTTTTTTGATAAATCGTCTGGATTCCTCGCCACCGTTAAGGT
AAACAAATCCGGCAATGGCTTTTTCCCAGAACGGCGAACTTTCGCTTTTCGTCAAAGCAA
TATCCGCTGACGCAATAGTCTGCTCGACAAATAGCCAGCCATTCTTCATCAGGCAATCCG
CATCAACAATAATCAACGGCCCGTTGACGATAGGCAACAGATAATTGGCCGCAACAAACC
GTCTGCAAGCATAGTGCACATTAATACCGAAAACATCAGCAATCGGTTCAGCCGTACAGG
AAATATTCAGTTCAGGAAACTGTGTACGTTTCGCGTTGATATCATCAGCCGTCACCTCGT
CAATATTATAGACGTGAAGGTGTACATTGAATTTTTCACGGTTGGTTTCATAAAGTGAGT
AAATCAGATGTACGGCATGCTGATGATAATATTTAACATCACACGCAATCAGTATGGTGG
GTTTATCATTATCATGATTTCTTTTATGTAACCATCGATAATGCTCATAACTGACGTTCT
CTGTTTTCGATACCAGTGAACTGAAATCAATATATGAATCAGGATAACCACCACTCTTGA
ATATGGTCGAGACGATCATCAGCAACGTCAGCGGGTCTTCACCAATAAGATAGGCGTTGG
CGGTCATTCTTTTGACGAGCAACAGCGCATACTCGTAATCGTCTTCCAGAATACAGGTGA
GCAGCAAAATCTTAAAAATAACAGGCACATCCTGTAGAGCGTCCAGGTTGTTCTCAATCA
GAGCGACGGCATGTTCTATCGCGCCAATCCGGAACAGCAACTGGATAGAGGCGACCAGAT
ATTCAAGATTCGGCGCCAGCTCTAATACGTCGCTAAGATAACTGACAACACTGTCGATAT
ACTCGGCCGGCATATGCACCTGCTGACCGCTCCATTTTTCATCTAGCGCCAGATTAGACA
AGGCAATCGCATTCAGCAGCAACTTCAGTGCGCGATCCTGCGCCTCCGGCAAATTGCTCT
GGTTGGCAGCCAGATTTTTGTTCAGGGCATAAATATCGCAGCTTCTATTGACAATTACAT
CAACGACAATCTCTTTCGGCAGGTTGCCAATATCGCCAATCATCAACTCCCGGCTGAACA
CATCCCGATAATATTGATGTGTCGATTTTACATGCGTGTAATCCGCCATAAACAACCTTC
AATTCATTGTATTTACTGTTACGGCAACATGATCAGACATATTACAGAATGCCTTTCCGG
GTGATCTGCTCAACCACCCGGGAAATGACTTATCAGTTGTCCACCGGGATAAAGAACATG
ATGGTCTCAGCCCACCCTTCGGTATAGTGGCGCAGATGAATGCGATAATCATTCCGCAGG
CTCAGGATATATTCGGGAATCTTCCAGAAGTCAGTCGGATAATGATAAACCGCCACCGCC
AGTTTCGGGTGGTCATCCAGAATATGCTGTTTCATTCCGGTCAGCGCGGCAATTTCCGCC
CCCTCCAGATCCAGCTTGATAAAAGTAACGGGCTCATTAACTACGCTATCCAGCGTCGCC
ACTTCAATTTTTACGTTCCCTTCTTCCGAAATATGGCTGGCGGAGCCATCGCCCGAGGAA
AAGCTCAGCGTCGTATTCCGATCGAACAATCCAAGCGGATGATAGGTAACGCCATGCAGA
TGCTGCATATTCTTCTTAGCCAGAACCAGTGTATCGCTGCCCGGCTCGAAGAAATGGATG
CCGCCATACCCTGGGCAACGTTTGGCGAATTCCAGGCTGGTAAAGCCATCAAACCCGCCG
CCATCAACAAAAACTTCGCCATCGGAAAACGCAACGAACGGTTCGAAATACTGTCTGTCG
ACACAGAAATCGTATTTATCGATCGCGGCCAGATTGGCCTCCAGACGAAAACGCAAGATA
TCGTCAAATACCTGACGGGATTCATCATCGACCAGCAGCCCACGGATCCACTCGAATTTC
GCAGTGTTGGTCGTATACTCTTTACGCATATCGGTAATGCATTCAAGCTGGGGAACCGCG
CCGTGGCTCAGATCGGCAAACGCGAAATAGTCCATCACCTCATTGACGCCTGCCGCTTTC
AGTTTTTCCACGCCGGTTCTGGGGCGGGAATTGGTCACAGCAGACACCACCATGCAGTCC
TTCTCGATTTGATTCAGGCGCAGCACCGGCTTTCCCAGCCATGTCGTCAGGTCGGTATAT
TCGTCAATAAAACCGTCGACCGGCGCGACTCTGGCGACGGCCTCCGCATACTGGTTAACG
CCCAGTACATAGTGTTTAACACCATCGGCACGGGTAAACCGCTCAAAAAAGTCAGCTGGT
GCGCTGTTCGCGGCCGCAGGCTTACTGGCTGTATTCATTCGTCTTCTCTCCAATACTTTC
TGATATCGTAATGAGTCATCACCCTCATCATGCACCGCTCCGCCATGGTGTTGTCAGCAA
ACGCGGCCTTACCAGTAAAAGTTTAGTGACAGTAACACCGGGTGATCTCTAAACCGATAC
AGTACAAAATCAGCAACACATTGATTTATATATTTATCAGATCACAGATTTACTCCGTGA
TCCGAACCTTCTCTCCTTTATGCGCGCTGGCGGCGGCGGCCTGGAGATAACGAATACCGC
GCATCGCAACATCGGCGCCAAACACATACTCGCACGCGCCTTCTTTCAGATAAGAAGCAA
TGTCCTCGTAGTAATTGGCGAACGCTTCGATAAATCCGGCGGGGTGGCCGGCTTTAAAAC
GGTTGTAGCGTGGCTGCGATGCGATCAGGTTATCCGGGTGCGTTCTGTCGATCACGCAAG
AGACGCCGTTGATATTGCTGAGCTTCAAATGCTCAGGGTCCATCTGCAACCATTCTGCCG
ATCCTTTGCTGCCATAAACCCGGATACGCAGCCCGTTGCGGTAACCCAGCGCCGCCTTGG
TGTACCAGTAATTGCACACCACCTGATTGGTGTAACCGGAAATGCAGTGAACCGTATCCA
CCACATCTGGGATTTCGCCGAACCGATGGTGCACCGCGTACACATCCTGCGCCTGCTCGC
CAATAATGTAATCCACCATCTGATGGGCATGCACCCCCAGATCCAGCGACACGGTAGGGA
TCACGCCGTCATGCTGGCGCCAGTCCTGCGGACGCGGCACCGCCCCGCTTTTCACATGAC
GCAGAAAGCCTTCCTGAGGCATTTCAACCATGACCTGCCGGATCTGCCCCAGCTCGCCAT
CGGCGATCCGCTGTTTCAGTTCCCTGACCATCGGGTAACCGGAATAATTGAAGGTAACCA
GCAGCGTCCCGTTCATTTTTTCCAGCGCATGCTGAATCTCAGCCACTTCCTCCACGCTGG
TTGCCAGCGACTTCTCACAGATCACCGGCAATTGATGCTCAATACAGGCAATCACAATAT
CTTTATGCGTCGGCGTCGGTGTCAAAATAACGACCGCATCCAGTTTGCTGGCTTCCGCGT
GCAAAAAGCTGGTCAGATCGCGGTACACGCGATCTTCATGAATTCCCCAACTGGCGGCGG
TTTGCTGATTGATGTCATCATGGCGGCTGAAAAACCCCGATACCAGCTCGAACTGGCCAT
CCATCTGCGAAGCAATCTTGTGCGTTTCACCGATTGCCGAATTAATGCCCCCGCCGATGA
AGCCGACTTTTAATGCCTCACCGTTGTTTGTCATGCTTTTCATTTCTCTTTCCCCAGAAA
AGAGTGGCTCACCACCAGATGGTGTTTCAGGTTTCCGGTATTTTTTAGCAGATGCGCTTT
ATCATTGAAGGTCATAAAGACGACGGCAGCCCGATCGCCTGGCGCCGGATTCAGCACTTC
GCCGCTTTTTTTCAGCACGACACTCTCCAGTAATTCACCGGGCAACTGGTGATAACGCAG
CGCGTTAAAGATCGTTTTTTCAGACACCGATACGGTATGTCTGGCTACATAATGGCGGGC
CGCCGGCCGCTTATTGGCGAATGTCGACGGCAGCGATAAAAAAGGCGCCACAAAGTATTC
CGCATAAGGGATATCGGTGGAGTAACGAATCAGCTGGCAATATAAATCGCCCGGGCAGCG
CCGGGTCAGTTCGATCAGCCAAAAATCGTCGCCATTGGCGATAAATTGCGTATGCAGCAA
GCCGTCACATAACTTCAGGTCGGCAACAATACTGTTGATGCAGTCACTGACGGCATTTTT
CAGCGTTTCACTCATTTGATGAGCCACACAGCTGCTGTTCACCTGATAAGGGTAGACGGT
GCAATATTCATCAACAAAGAACTCACAGACAATCTCGCCATTACGAATGAACGCCGAATG
GCTGTGCAGCGATCCCTGCTTGAACTCTTCTATTACCACCTGGCCGCTTACCGATGCCGA
CGCGGCCGACTGGTAAGCCGGCAGAATATCCTGCTCACGCTGAACCTGGGTAATACCGCG
GCCACTGTAGGCATCGACAGGCTTGACCAGAATCGGATACGACAGTTGCCCCACCGACTC
AATGTCACGCACCGCCTTAGGAATCGGCAGTCCCTTACGCTGCGCATAAGCACGAAACAC
ATCCTTTTTCAGCAGGATCGCCGTTGTCTCAACCGAATCGAAACCGGGCATGCCCAGCGA
TTGCGCAACCCAGGCGCCGGTTTCGTAAGAGACATCCGTCACTCCGGGCAAAATAGCCTT
AATATTTTTCTTTCTGACAATGCCGAGAATGGCCTCTTTGTCCGAATAATCTTCGACAAT
CGACCGGGTTGCCCGGATATGACCAGGATCGCCGGGTTTACCACTGCACACACCAATCGC
AACGCCCTGTTCCAGGCACGCCTCCAGCAGAGGCAGCGCCGAAAAACCCGCATCAAGCAT
TAAGGCATCTATAGTCGACATATCCATTCTCTGTTACCAATATTTTCTCAGGCTTCCCGC
TGCGACAGGGAACACGCACGCCCCCTGGGGCGAGAGCAACCTGTCACTTAACGCACGTTT
TCACTCAATGTGCGCCCAATAATCTCAATGATGCGGTCCTGATCGCCGGTTTCCAGCCCC
GGATAAATGGGCAGACACAGCACAGCGTTGGCGATGTCGGTCGCTACCGGCAAATTCTCG
GCGCTCGCGCTGCCAAGGCCGCGGTACATCGGGAAACTGCTGATCAACGGGTAGAAATAC
CGGCGTGACATGATGCCGTGCTCTTTTAAGGCGCCATAAAGTTTCTCGCGCACATCGAAC
GAGTAATCATTAACAAAAAGCGGGAAATAGGCATAATTCCAGTCAATTGAATCCGGCACG
CTCAGCGTCCTGATGCTATTAATCTGAGCCAGCCCGTCACGGTAATAGCGGTAAATGCGT
TTCCTGTCTTCCAGCGCCTGATCGATATAATTCAGTTGCAATAAGCCAAACGCCGCCTGC
ACTTCGTTCATTTTGCCGTTAATGCCGGGGGCAACCACGGTGGTTTCATCCGCAAAGCCG
AAGTTTTTCAGATAATCGATCCGTTTCTTCATTTTGGCGTCGGGACAAATAATGGCGCCG
CCTTCAATGGTGTTGAACACCTTGGTCGCATGGAAACTCAGAATCGAGAGATCGCCATAA
TTCAGAATACTGTCGCCATCCTTTTTCACACCGAAAGAGTGTGCGGCGTCATAAATCACC
TTCAGGCCGTAGACATCCGCAATATTCTGGATTCGATCAACATCGCAAGGAATACCATAA
CAGTGGACGGGCAGAATGGCGGAGGTGAGCGGCGTAATCGCTTCTTCAATCTTTTTGGGA
TCCAGGTTGCAGGTAACCGGATCAATATCGACAAAGACAGGCTTGAGGTTATTCCACAAT
AACGAGTGAGATGTCGCCACAAACGAGTAAGGCGTGGTGATGACTTCGCCGGTGATGCGC
AACGCCTGCAGCGCCGTCAGCAGCGCCAGCGTGCCGTTCGTGAACAGACACAGATGTTTA
ACGCCCAGATATTCAGCCAGAGCGTGCTCAAGCTGCTGGTGAAAAGGTCCGCCGTTCGTC
AGATATTTGTTATCCCATATCTTTTCCAGATAGGGCGTAAATTCATCAAGCGGTGGCAGT
AAAGGGCTCGTTACATAGATGTTCTTGCTCATCATTCACCTGTCCTTGCGCTTATGTCGC
CATACATAAAGCCGCATTGTCTGTTTATTATCGCTATTATCGCTGCCACCACCGCCTTGT
CATCCAGGTGAAAAGCAGCCCCTTCGGGTTTTACGCGAGCTTATGATTCGTTTTCCCAGT
CAATGCTGAATGTTCTGGGCTCGTTTCCTTCGCAATAAATCTGCCACGCGTTGCGTATTG
CGCGTTCAAAATAAATGGACGGCGACAAAACGGAATTCATTCTGGCGGCGATACGCCCAC
GGATTCCGGCGCGCACGTCACTGAGTTTTTCCAGTGATTGACGCCAGTACAGCGCCTTTT
GTACAAACTCGTCTTCTTCCGTCGCGATAAAGTCATCCAGCCCCAGAATACGCATGGTGA
CGCTGCCTTGACGTGAGGCGATGGACTCGCCTTCACGGGTCAGCACCGGCACGCCCATCC
AGGCGGCGTGACTCACCGTGGTTCCACCGGTATACGGATAGGTATCCAGCAACAGGTCCA
CTTCACGGTGCATTCCCAGATATTCTTTCAGCCCGGTCCGCATGCGGAAAGACAGTTGCT
CTTCCTTCACCCCGAACTCGACTAACCGATCGCGGAAGTAGTCGATGGTTTCCTGACCCG
TCATGTACCCCATGATCAGCCGGGAATCCGGCATCGCCGTCAACACCTTGGCCCACAGGG
CCAGCGTTTCGTCAGTAATTTTCTGCGGACGATTGAAACTGGCAAACGTCAGATAACCGT
TTTTCAATGCCGGCAGTTCATTCACTTCCGGGCTATCTTTGACCGGTTCAAAATATTTCA
CCGAAGGCAGATAAATGATTTTTTCCGTCAGGTACGGATCGAGCGCGCCCCCCTGGATGT
AATGCAAATCAAGCAGGATGTAATCAACGCTCTTCATACCTGTCGTGCCGGGATAACCAA
TCCAGGTCATCTGGATCGGTGCGGGTTTCAGCGCCAACACCGGCAACCGGTTATAAGCCG
TATGCCCGGACAGATCGATCAGGATGTCGATTTCGTCCTTATTGATGAGTGTCGCCAGTT
CGAGGTCGCCCATTTTGTCGACATCATGCCAGCCAGCCACGGTCTGTTTTAGGCTCTCGG
CCTTTTCATCGTTACGTTGAAAACTTGAGTAGGCGTAAAGCGAGAACACGCTTCGATCAA
GCGAATTCCAGATAGGCTCCAGGAAATTCGTCACCGGATGGTCGCCAAAGTCGCCGGAAA
TAAAACCAATGCGTAGCGGGCGCTGTGTTGCTTTATCAAGGGAGTAGGCAAACTGGCAGT
GATAGCGCTCGGCCGCTTCTTCCACCCGCTGACCGAATACAAGGTGCTCCTGAAACAGCT
CCTGTGGCGTCACGTTGACATCGTGGGACAGCCCCAGCAGCAGGTTGCTGTACAGGTGAA
ACGCCTGAGGCATCAACTCAATGGTCTTACGGTGGTACTGGATGGCGTCCTTCCGCCCCA
GATTATGGCACACCATCCCCATATGGCTGATAAAGTTGGGGTTTTCTGGCTCAATCTGCA
GCGCCTTCTCCATGCACTTAAACGCTGAATCCAGTCTATGGGTGATATTCAACAAAATCG
CCAGCGTGTCCCACGCCAGCCCTTTTTGCTTATCACAACGCAATACTTTTCTGGTCAGCG
CCATGCCCTGATGCAGTTCGTTCTTTTTCCAGAAGCACACCGCCAGATCAATATAAAAAT
CCCAGTTGAAAGGCATCAGCGCGATTGCTCTGGTAATGATGCTCAGCGCGCCATCAAAAT
CGCCGGTACGGACATAGGTGTTCACGAAGGGATACCAAACCCACAGGTTGTCGGGATAGG
TACTGATAATCTCTTCCGCTTTTGTTCTGACATCGGCAAACTGCCCCAGTGTAGTTAGCC
GATCAATCTCTTCGTACACCTTCCGGTTGAGCGGGTTTCTATCCTGCGGCTTATTCTTTT
TATGTGTCGACGATTTTTCCGGCTCAACAAAGCCGCCCGCAGTGGTTTCGCTGGTGTACA
TCACCAGCGACTGGATATAAACAGCAACCTGCCCGGCATCCGCCTGCACGATCGCTTCCT
GCAAGCAGTCCCGCCACGCGCGTGGCGTTCCCCATATCAGGCCTTTATTACGCAGCGCCC
AGAGCTGGCTATAAAACGCCTTATCCTTGTTCAGGGTCGGTGATGATAGCTGTTGCAGGA
ACTGCCGTTCGTCACTATCAAGCGACACCGGTTCATGCCAGAAATTGAATGACAGATCGG
TCGTGGCAATGCCGGGCAACCCAGCCAGCGTCTTATGCCGGCTGTTTCGGTAAGTACAAT
TCCCCATCCGCGTGTAGATGCCATTGATCCCTTTCACAAAAAGGTTCTTTAACGCCTCCA
GCACATTCTGCCGATGATTCTCCACTTCTTTTTCCGGCAACTGGGTATTAAAGACCAATT
GATCCAGAGTCAAACTGGCAGGCCAGGCCTCCCCCAACGCATCCAGAATACTTAGTACCA
CTGGGTTTTCCGTGCTGATGGTTTCACCACTACTGGAGGTATGGACATTCAGCGTACTGC
CATTGCTTGCTGTAACGCGTTGAAAATTTCCCGCCCAGTTGAAATCCGCCAGCCTGGAAA
GATCGGGTTCCGGCAGCACCGCCTCCGCCCTCTCCTGTGGAACCAACATACTGAAGCGCT
GGGAACGGTTAACGGCGAAATCAAGATATTGCTGGCGCAGATAGGTGGTATTTTCAGGGC
AAATCGTCTCGTGCAAGCGCGAAACCTGATCGCCGTAATGCCCCGCCAGTTCAGTGTAGG
CGCGAACATCGCCGACATAGGCAAAGCCGGTTTGGGTAATCTGTGAATAGAAATCAACGA
AGTAGCAAGGCTGATTCAGCCCCTGCAGATAATGCAGCGCGAAATCCACATCGGACTGTT
TTTCGGCTTGTTCAATAAAGGTTTTCAGCGCTGCATTCTGGGGGTTATCCGGGGACGTTC
CCAAAGACAGGTAAGTCAGCATCGCGCGGGCGCTGGCTTGTGCCGTATTTTCATCACTGG
CGAGGCTGCTGTGAAGCTGAATAGCGTCCCGTAGGATTTCGCCGGTCTTCCAACCGGGAT
AAGTGTTGTAGCAATAGCAGACGATACCTTCCGCAGTCAGATGCTCGCTGCAGAATCGCA
GCAGTGCTTCCCGCGTCTCACCACCGATAAGACTGAACAGACCGTGGACAATGATGTAAT
CGAATTTTCCGGGATCGCAAGCCAGCAGAGATTCGAGATCCAGAGCAAATAACGCGATAT
TGCCCAGTTCGAGCTGTTTTATCAGCGTACAGCCTTTTTCAATTTGCTCCGCATCAAGAT
CAACCCCGACAGACTGCGACTGTGGATTCGCCAGCGCAAAAGGCAGCAAATTGCCGCCAT
CCTTACACCCGATCTCAAGCACGCGCGCATTTTCCGGTACAGCCGATGTGATGCCATAAA
GATGTGCAGTGGCTTGCAGATGGAAAGGTGCGGTGTAAGGAACAGGAGGGGCCATCGAAC
TCAACGGAGTTTTACCAGTATCTTCACCCAGGTCGTCATTATTCGCTAAAGGTTGTGTAT
CTGGCATGGTCACAAGGAATTTCCCTCAATACTTTATGCGGAGATAAAATTGTTCGTAGT
ATATAAGAAAGCCCTTTTCACCAATCCTCTGAGCATCAAATTATAACTTCCCTATTTCGC
CGCTTAAGAAGCCGATTTTTATTCTGATAAATTTATTTATCCCGACTGTGTCACAAAATA
AAAAACCAACCCCGAAGGGTTGGCTTTTTTAATTCGCTACTGCAACTGCGTAAACAGGGA
TTACTGCAGCAGTTTCAGAACGGTCTGCGGTACCTGGTTAGCCTGAGCCAGTACAGAAGT
ACCAGCCTGCTGCAGAATCTGCGCACGGCTCATGTTAGATACTTCGGTCGCGTAGTCAGC
ATCCTGGATACGGCTACGTGCGTTGCTCAGGTTGTTGATGGTGTTGCCCAGGTTCTGGAT
GGTAGACTCGAAGCGGTTCAGCGTCGCACCGATGTTCGCTTTAGCGGTGTTGATGGTCTG
CAGAGCAGTATCAATCGCGGCAACGAGCGCAGTAGAACCTGCTGCTGTAGACACGTCGGT
ATTGGTAGTGGTGATACCCAGGCCGCCGCTGGTGGCGTTGATCAGTGCAGAGCTACCAAC
AGAGATGGCATCGTTAGCGGTGGTGCCAGAACCAACCTGGATGTTGAAACCAGTAGCGTT
GACGGAACCGTCCAGCAGAGCTTTACCGTTGAAGTTCGCGCTAGCGGCAACACGGTTGAT
TTCGTCAACACGACGGTTGATTTCAGTCTGGATAGCAGTACGGTCGTTAGTACCGTTGGT
GTCGTTCGCTGCCTGTACGGCCAGCTCACGGATACGCTGCAAGTTGTCGTTGATGGTGTC
CAGGTTACCTTCAGCGGTATTTACCAGAGATACGCCGTCGTTAGCATTTTTGGAAGCCTG
AGTCAGACCCTTGATCTGAGCAGTCATACCGTTAACGATACCAGAACCGGCTGCGTTGTC
TTTGGCGCTGTTGATAGCCAGGCCAGAGGACAGACGTTCGATAGCAGTCTGCAGGGAAGA
TTGAGATTTGTTCAGGTTGGTCTGGGCCAACAGCGACATACTGTTAGTATTAATGACTGC
CATAATTATATTCCTTTCATCTCTATTAATGGGGATGGGCTGTTGCCCCCGGTGTCATCA
CCGTCACTAACTGTATCGGCCGGGGTAAAACAACCTTTAGTTTTTTTTTGCAATTTTCGT
ATCCCCCGGGGAAAAACCATCAGGCCGGCCATACGGCAAGGATAATAAAGGGAAGGCAGT
AACTTGCAGGGAATGTGATAACCGGTCATTCTGTATTCAGCGGCCCGCTATAAAGTGTAA
TTAGCATGAAAGACGGCGTTCGACACCGCGATTAGCAGATATCATGCGTCGGTCATAGAT
ATCGCTGAGACGAATTAAAAGCGCCGCTCCACTCTCTATACTTTATACAGGTATCTGGCG
TATCGCCCTGGCGCGCTGACAGGACACAATGAAGGTTTCATCGCAGGCGAGTCAAAATAT
CAGCCGATAACGCAGTCATGTGGACTGGGCATTCCCATCCAACGATGCGGATACGATGTT
GCAAGCTTCTATATGCAATCAGCCAAGCGATACTGGCGACACACTCAACGCCGTCAGCAA
GCCGAAAAGCGCTCGATTGCAGCGGTTGCTCCCGGCATCATGCGTATCGTGCTGAGATAA
AATCCTGCAGACAGGTCATGCGTGATGGAAATCAGGGAGGATAACGATTACGCTGAAATT
TACATTACGTCTGTAAACTTTTCGTATACAGTGCCGATAAGACTGTCAGTTCACAATTTA
AACGGAAGGGTATCTCTATGGCTACGACGGTTAGCAGTAACTCAGACATCATTTCATCGA
TAGGTTTGAACTTGGGTACGTCAGTCAGTGGTTCTTCACTTGACTTGAGTTCACTGATAA
GCAAGCTGCAAACCGTTGAAGAGCAGCGGCTGACACCCTATAACAATAAGCAGACCTCGC
TGAGCAAGCAGGCAACCGCCTATACCACGGTTGAATCGGCGATGAAGAACTTGCAGAGCG
CCACCACCACTCTGCAAAACATGAAGACCATCACGTCGACTGGCGTGACCAGCACCAATA
CCGCATTCAGCGCCACCACCGACAGTACTGCGGTAGCGGGTTCCTACAGTGTTTTCGTCA
ATAATATCGCGCAGGCGCAGTCGCAAATCTCCGGTAATTTTAGCAGCGCATCAACCGCGT
TGGTATCAGGCGGGACTTCCAGCACCAGCAGCACGATCACGATTACGCAATCCAGCCAGT
CTACGCCGTTAACGATTACGCTGACCGATGACAAAACGTCATTAAACGATATCCGTGATG
CTATTAACAACGCCGGCGGTAGCGTCAGCGCCACTATCCTTAACGACGGCACCAACAACA
AACTGATTCTGACGGCAAAAGATACTGGCACGAAATCCGCGATGTCCATTTCAGTCGGCG
GTTCGCTTTCCAGTTCGCTGAGCAGCAGCAGCTTTAGCGAGCAGGTTGCAGCCAAAGACG
CCTCATTCACGATCAACGGCGTGTCGGTAACCAGCCAGAGCAATACGGTGACTACCGCCA
TCAGCGGTGTGACGCTGAACCTTAAAGCGGCCTCCACTACCGGCTCAAACGCCGAAAGCC
TGACGATTGCATCGGATATCACCAATACTGAAAAAGCAGTTCAGAATTGGGTGACCGCCT
ATAACAATGTGCTGGACGTCATCAAGACCCAGACCAATTATACTGCGCCGACATCAACCG
AGCAGTCTAGCGGCTCCCAGTCATCCAGCAATGGTGCGCTGGTCAGTGACAGTACCATTC
GTGCAGTTAAGCGACAGTTACAGGGCCTGATGAGCAACTTTCAGAGTAACGGCTCACTGA
ACACGATGGCCGACCTGGGAATTACCCAAGATCCTACCAATGACGGTAAACTGGCTGTCG
ACAACACCAAACTGGAAAGCACGTTGAAAAGCAGCGCCAGTAGCGTGACGCAATTCTTTG
TTGGCAACGGCACCACCACTGGATTTGCCACTCAGGCTGGAAATTACCTGACCCGGACAG
TGGATTCGACAGATGGTCTGATCAAGTCGGCCCAGGCGAACATCAAAACCAGCCAGGCTA
GCGTAACTAAACAGCTCGCCAGCATCCAGGACAGCATTGATTCCACGATGGCGCGATACA
AGACCCAGTTTACTAATCTCAATACCCTGCTGTCCAAACTGTCGTCAACCAGTTCTTACC
TGACACAACAGTTTAATAAAACCAGCAGCTCCAGCTAATTAAACCCGGTTGTGTATGACG
TGCTGTGTTTTACGGCACGTCATACAGTTAAAAGTATTGTTATCTTTTCATTTTATTGTT
AATCGGTTATCCAACGCATGGTCATGTATAGAAAGAATGTCAGTCAGGCTTATGCTCAGG
TAGGTGTGGAAAGCGCGGTGATGAGCGCCAGTCCGCATCAACTGATTGTTATGCTGTTTG
ACGGTACCAAGAGCGCGCTTGTCCGGGCAAGAATTCTTCTTGAACAGAATGACATCGTCG
GAAGAGGGAATGCCCTGTCCAAAGCCATCGATATTATCAGTAATGGGTTGAAACTCGGAC
TGGATATGGAAAAAGGTGGCGAACTGGCAGAAAACCTTTCCGATCTTTACGACTACATGG
TGCGTCGGTTATTGCATGCCAATATTAATAACGATTTGCAGGCAATCATAGAAGTGGAAA
ACCTCCTCGGTAATATTGCGGATGCCTGGAAACAAATTGGACCTGGTTATCAACCAACAA
CGGAAACGCGCTAATGGAAAACCTCTCTCCATTACTAATTGAGTATCAGGGGTTACTCAA
ACTCATCCGAAATATCAAGGCAATGGCGCTTAATGGATTATGGGATGATGTTGTTGAACA
GGAGATAGTTTATATCCAGTCAATAGAGAGAATCAGCCAGATTACAGTTCCTGCCAATAT
TCCCAGCACTGTGCAATTACAGTTCCGGCAGCTTCTTCAGGACATACTGGATACGGAGTC
ACAGGTGAAAGAGCTGCTGCAGAGCAGAATGCAGGAGTTGGCGGTGCTCATCCAGCAGTC
ACAGAATCAAAAATCGATTAACAACACTTATGCCGAGTTTTCCAACGATATCCTCCCGGG
AAAACCGCAGCCCTGATTAACGCGGTTACTGCATACGAGCCCCGACTTCCCAGAACGGGC
TCTTTTTATTCCAAAAAATCGGGGCGAATAACCGTTGGTCATTCACCCTTTTGCTTGCTG
AATACAACAACCAACAAAAAGCATATATAATCGAGCAGCGCTTTGCCTTGCCGACTATAT
CGTCATATTCATGACTTCCTGGTAAGCCGAAACCAGTTTATTACGCACCTGAACACCCAT
TTGCAAAGCAATAGAGGCCTTCTGGTTGTCAACCATGACGTCATTCAGAGCGACCCCCGG
CTTGCCCAACGTGAATGCTTCGGCTTGCGTCTGGGCCTGCGTCCGCGTTTCGTTGATTTT
TTCAAGCGCAGCTTTCAGCTCACTGGCAAAACCAGCCTGAGACGCAACGTTGGAATCCGG
CCCACCGGCCGCTTTGGTTGCGGTAATCTGCATCTGCTGCAATACCGCGTCGATACCCTG
AATAGACATGCCGGCTTCCCCAACTAAAGATTGAGAATGATATAAAAACCAAATAAATGA
TAAACATATGCATATGTAGCAAACGAACTGCACCATCAGCGCCGTTTATTTCACATACAT
CTCTTTACAGGTTCAATACGCTACCATATCCATAAGGTAGTAAATCGTATAAATGACATT
AAAAATGCCAGCTTATCGACCCATCAAATTTTGCGTAACGGAAAATAATGGCATGCCGGT
AAATGTAGGCGATGAGTTTTTATGATTGCGCAATCAGGGAGTTCTGTTTTGTTACGTTAC
AACGTTACCCATATCGTTCAGCAACCAGGCAGAGATAGAGTATGAACGCCTTAACATCTG
GAGCCGCAACCGGTGGGAAAAGCTTTGGCGAGATACTCAACCGTTTGCGTGCCAACCCTA
AAATCCCTTTACTGATTGCTTCGGCTGCAACTATTGCGATTATTGTCGCCCTGTCATTGT
GGGCTCGCGGCCCCGACTATCGGGTGCTGTACACTAACCTCAATGAACGTGATGGCGGCA
GTATTGTCTCCGAACTGGGCAAAATGAATATCCCTTACCGCTTCACCGAAAGCGGCGCGG
CCATCATGATCCCGTCGGACAAGGTTTATGAAACCCGCTTAAAGCTCGCCCAGCAGGGGT
TACCGAAAGGCGGCGCTGTTGGCTTTGAACTGCTTGACCAGGAAAAATTCGGCATCAGCC
AGTTCAGTGAGCAGATCAACTATCAACGCGCGCTGGAAGGCGAACTGGCGAGAACCATGG
AAACCCTGGGGCCAATCCATAATGCGCGCGTACATTTGGCCATTCCCAAGCCGTCGCTGT
TCGTGCGCGAACAGAAATCCCCTTCCGCTGCGGTTACCGTCACCCTGCAACCAGGCCGGG
CGCTTGACGACAGTCAGATTAGCGCCATTACCTATCTGGTTTCCAGCAGCGTAGCTGGCC
TGCCGGCCGACAAGGTCACCGTCGTTGACCAGACAGGTAAGCTGCTGACGCAAAATGACA
GTGCAGGACGCGACCTCAATGCCGCGCAATTGAAGTATGCCAACGAAGTCGAAAGCAATT
ATCAGCGCCGGATTGAAGCGATTCTGTCGCCAGTGGTCGGCGCGGGCAATGTCCATGCGC
AAGTTACCGCCCAGATCGACTTCGCCAGCCGCGAACAGACTGATGAACAGTATCAACCTA
ACCAGCCACCGAATCAGGCTGCGGTACGCTCTCAGCAAATCAGTCAGAGTGATCAACGCG
GTGGTCCTAACGTAGGTGGTGTGCCTGGCGCACTATCGAATACACCGACACCGGCGCCGA
CCGCGCCCATTTCTACCCCGCCGGCAAACAACGCGAACAATGCCAATAATGCGAACAACG
CCAATAACGCTAATGCCAACACGACGGGCACCAATACTCAGACATCTACCAGCAACGCGG
CCAATCAGACCTACAACAGCCGTCACGATCAGACGATCAACTATGAAGTTGATCGCACCA
TCCGGCACACCAAGCAAAACACCGGCAATGTTCAGCGTTTGTCTGTCGCTGTCGTGGTTA
ACTATACCCAGGGTGAGGACGGCAAGCCGGCAGCGCTCAATGACGACCAACTGAAGAAAA
TCGAAGCGCTGGTCCGTGAATCCATGGGATTCTCCAGTGATCGCGGTGATACCCTGAACG
TGGTTAATACACCGTTCACCATCACAGATGCCACTGGCGGCGAACTGCCCTTCTGGCAGA
AACAGGCGTTCTTCGATCTGCTGACAGAAGTGGGTCGCTGGCTGCTGGTGCTGATTGTTG
GCTGGATTCTGTATCGTAAACTGGTGCGCCCGCAATTGCAGAGACGGGCACAGGTGCAGG
AAGCAGCCGAAGCGGCCGCCTCGTTGCGCGGTCAAGATGCGGATGTCACCGTCACGCTCA
GTACAATGGAAGAAGAACTTCAGCGGAAATCCGAGCAGCGGGCGCATGCAGAAATGCACA
GCCAGCGTGTCCGTGAGCTGGCCGAGAATGATCCTCGCGTCGTCGCGCTGGTAATCCGCC
ACTGGATGAGTAACGAACTATGAGTCTGACAGGTACAGAAAAGAGCGCCGTCTTATTGAT
GACTATCGGCGAAGACCGTGCGGCAGAAGTTTTTACGCACCTTTCAACCCGCGAAGTGCA
GCACCTCAGTACTGCGATGGCCAACATGAAACAGGTCTCTCAGTCTGAATTGCTGGAAGT
TTTGCGCGAGTTTGATATTGAGGCCGAGCAGTATGCGGCGTTGGGTGTGAACGCCGGTGA
ATACCTTCGTTCTGTCCTGGTCAAAGCATTGGGTGAAGAGCGTGCCTCCAGCCTGCTGGA
AGATATCCTTGAAAGCAAGGAAACCTCTACCGGTATGGAAACGCTCAACTTTATGGAGCC
GCAAAGCGCCGCCGATCTTATCCGCGACGAACACCCGCAGATTATCGCCACCATCCTGGT
GCACCTCAAACGCGCGCAGGCGGCGGATATTCTGGCCCACTTCGACGAGCGCATGCGTAA
TGACGTCATGTTGCGTATCGCCACCTTCGGCGGGGTGCAACCGTCGGCTCTGGCGGAACT
GACCGAAGTGCTTAACGGGCTGCTGGACGGTCAAAACCTCAAACGCAGCAAGATGGGTGG
TGTTCGTACTGCGGCAGAGATCATCAACCTGATGAAAACGCAGCACGAAGAAGCGGTTAT
CGATGCCGTACGCGAATTCGATGGCGAGTTGGCACAGAAAATTATCGACGAAATGTTCCT
GTTCGAAAACCTGGTGGAAGTGGACGACCGCAGTATCCAGCGTCTGCTGCAGGAAGTGGA
ATCCGAGTCTCTGCTGATCGCACTGAAAGGCGCCGAACAGCCGCTGCGCGAGAAGTTCCT
GCGCAACATGTCGCAGCGTGCGGCGGAAATCTTGCGCGACGACCTGGCTACCCGTGGTCC
GGTACGTATGTCCCAGGTGGAAAACGAACAGAAAGCCATTTTGCTCATTGTACGTCGTCT
GGCAGACAGCGGCGAAATGATTATCGGTGGTGGCGATGACGCGTTTGTCTAATTCTTCCC
GCGATCTTGACTGGCAGCCATGGAAGCTGGATGACCTTTCCTCCCCCACGCCCGCTGTCG
CGAATGTGGTGACGCCGACGTCGCCTTCTACGGCGTCGTCATCGGCGCAACCGGGGGACG
ACGACGTCTTCGGCATGTCTGACTTTCAGCAGCCGGAGGATGATCTGGCGACCCTGCGCG
AGCAGGTGCTGCAACAGGCGCGGGAAACCGGATTTGCCGAAGGTAAGCAACAGGGCTACG
CCGCTGGTTATCAGGACGGACTGCAGACCGGCACACAGCAGGGTTTGCAGAATGCGGCAC
AGCAGCAGCAGCCGGTGATTGCGCAGATGCAGCAAATGGTCAATGAGTTTCAGCAGACAC
TGGACGCGCTCGACAGCGTCATTGTTTCGCGGCTGATGCAGTTGGCCTTAACCGCCGCTA
AGCAGGTAATTGGTCAGTCGCCGGTTTGTGACGGCACGGCGTTAATGGGGCAAATACAGC
AGTTGATCCAGCAAGAGCCCATGTTCAGCGGCAAGCCGCAGTTGCGTGTGCACCCGTCGG
ATCTGGAACGGGTGGAACAGCACCTTGGCCCTACCCTCAGCCTCCACGGCTGGCGTTTGT
TGGCGGATAACCAGTTGCACCCGGGCGGATGTAAGGTCAGCGCCGAAGAAGGGGATCTGG
ACGCCAGCATTGCCACGCGCTGGCATGAACTCTGCCGCCTGGCAGCACCGGGAGAACTCT
GATGACCGTGCGTCTTTCCCGTTGGCTCTCTTCTATTGATGCGTTTGAAAAGCGTATCAT
CAATACGCCTGCGATACGCCGTTACGGACGGCTGACGCGTGCGACGGGATTGGTGCTTGA
AGCAACCGGCCTGCATATGCCGCTGGGTTCGACCTGCCTGATTGAACGTCAGACCGGCAA
TCAGGTCGACGAAGTAGAAAGCGAAGTCGTCGGTTTTAACGGCCAGAAACTGTTCCTGAT
GCCACTTGAAGAAGTCGAGGGGATCACCCCGGGAGCACGGGTCTATGAACGCGTCGGCCT
TTCCGGCAGCAGCCAGGGTAAACAGCTACCGCTGGGTCCGGCATTGCTCGGCCGCGTACT
GGATGGCAGCGCCAGACCGCTGGATGGCTTTCCGGCGCCTGATACCGGCTACACCGCGCC
ACTAATGACCGCGCCGTTCAACCCGCTCCAGCGTACGCCGATTGAACACGTTCTGGATGT
CGGCGTGCGTGCCATCAACGCATTGCTGACGGTGGGCCGAGGTCAACGAATGGGGCTTTT
CGCCGGTTCCGGTGTAGGTAAAAGTGTGCTGCTCGGAATGATGGCGCGCTATACTCAAGC
CGATGTAATCGTAGTCGGTCTGATCGGGGAGCGTGGGCGAGAAGTCAAAGACTTCATTGA
AAACATTCTCGGCACAGAAGGGCTTGCCCGCTCTGTGGTGATCGCCGCCCCGGCGGATGT
CTCTCCCCTGCTGCGTATGCAGGGCGCGGCTTATGCTACGCGCATCGCAGAAGATTTCCG
CGACCGTGGTCATCATGTATTGTTGATTATGGATTCGCTGACGCGTTATGCGATGGCTCA
ACGTGAAATCGCGCTGGCGATTGGCGAACCGCCGGCAACCAAAGGCTATCCGCCTTCGGT
TTTTGCCAAATTACCCGCTCTGGTAGAGCGTGCAGGCAACGGTATTTCCGGTGGCGGTTC
AATCACGGCATTTTATACAGTGTTGACCGAAGGCGACGACCAGCAGGACCCGATTGCCGA
TTCGGCCCGCGCTATTCTGGACGGCCATATTGTACTGTCCCGCCAGTTGGCAGAGTCCGG
GCACTATCCGGCCATTGATATTGAAGCGTCTATCAGCCGTGCGATGACGTCGTTAATAGA
TGAAAACCATTATTCTGCGGTAAGACAATTCAAGCAGTCACTATCCAGCTATCAGCGCAA
TCGCGATCTGATTAATGTCGGCGCTTATGCCGCCGGTAGCGATCCGTTGCTTGATCGGGC
AATACAGCTTTATCCGCAGATGCAACATTTTTTGCAGCAGGGAATGTTTGAGCGAAGCTC
ATTTGAGGAAGCCAGTCAGGCACTAGATAACATTTTCCCGTATAATCGGTAGGAGGGTGA
ATGAGGACTCAGTCTACCTTCGTCATGCTGCGTGATTTGGCCCAAAAAGAGGTCGATACT
GCGACAACGCATCTGGGTCAGGTACAAAAAGCCTATTTGCAGGCTGAACAGCAACTTAAC
GCTTTATTAGGTTACCATGATGATTATCGCCAGCGGCTCAATGATTCAATGTCCGAAGGC
ATGGCCAATACCTCCTGGCAAAATTATCAGCAATTTATTTTGACTCTGGAAAAAGCGATT
GAACAGCACCAGCATCAGTTATTAAATTGGTCTTCTCGTTTGAATCAGGCGATGAAAGCC
TGGCAGGAAAAGCAGCAGCGACTGAATGCATTTAGTACCTTGCAACAGCGTGAACAGACT
AAAATGCTGGCGCATGAAAATCGCCTGGAACAAAAGCGGATGGATGAGTTCGCCCAACGC
GCATCAATGAGGAAAACATAATTATGAACTTGCCAGCAATGACGATCACCACTACGACTG
ATGCAAGCACAACTGCGCCTCAGGGGAATTCCTTATTTGCGCTGCTGGGCAAAGACCAGC
TACCGGAAAATTTTGTTCAGTTGCTTTCGCAGAAACTGTCAACGGCACAGTCCGCCAAAA
AGACCGTTATCAGTGATCAGGAAAGTGCCGAACTCAAAGATGCACTGGCAAAAGGCGGTA
TTGAAGCAAACAGTGACGAATTAAATGCCATTCTGAATGCCCTGACCAAAGGAACATTGA
CGCTGGCTGACGTGCAATCAGGCAATTCCCTTGACTCGCTGCTGGCCAAGGCCCAGAAGA
AAGTCAGTGCAAAAGACGAAAAAACGGCTGATGCCGATGCGCTGGCTATGCAGGCGTTAT
TTGCCATGATTCCGGCACAAACTACGGCGCAGACAAAAGCGGTAACTGAAGGCGCGGCGT
CCAACTCGTCTTTATCCGATGCATTGGGTGAGCTGAAAAGCGGCAAGACCAGCAACAGCG
TTTTGGGCTCGTTACTGGGTTCGGCGAAAGCCGGCGACTCATCGTCACAAGGTAATTTTA
CCCTGAATGGATCCGCAACGACGGACAGCACGGCCGCGTCATCCTTGACTGCCGCGGGCA
CGTCTGCTGCGGCCAAAAACACCGGGTTGCAGGTAGAGGACCAATCCAAAGATAACCCTT
TGCTGACATCCCGTAAGGAAGACAGCGCCAGTAATCCGATAGCCGCATCCGCGCCGGCCG
ATGCCAGCGCCAACTCGTCATTGCAAACGCTGTCGTCGCTGTTTGCCAGCAATGCCACGC
CAACGCAACCCGCCGCCCAGCACGTAACCAGCCAAATCAACGCACCGCTGGGTACTCAGC
AGTGGAATGATGCGCTGGGTCAGCAGGTCGTGATGTTTAACCGTAACGGGCAGCAGACCG
CAGAACTGAAACTTCACCCGGAAGAATTGGGCTCACTGCATATCATGCTGAAAATCGAAG
ATAATCAGGCGCAAATTCACCTGGTTTCCGGTAATAGTCAGGTGCGATCCGCACTGGAGT
CCGCACTCCCCCACCTGCGCAGCGCGATGGCCGAGAGCGGTATTAACCTGGGGCAGAGTA
GCGTAGGGTCGGATGCCAGCAGTTGGCAGCAGTCGCAGCAGCAAGCGGCAAGCAACGCCA
ATGGTAACAGCGGCAACAACGCATCGTCTTATCAGCAGCAATTCGGCCAATCCGAGCATA
CCACCGCCGAAGTTGAACCGCTGGCAGTACCGGCACAGCTGCAGTCAATGGCAACAGGTA
TTAATGGCGTCGATATCTTTGCCTAATGAAGAAGTTAACGCTTTTTTTATTGTTTATTCA
TTGTATTGAAGCGGTGAATAGGCGGGATAATCGTTATATCACGCATTTATCTAATGACTG
ACTTTGCCATTGGATACTGATAAATAACAGGATATATCATTGGCTACGTCTAATAAGAAA
GCCCAGTCAGGTGGTAATAAGAGGTCCCTCTGGCTGATTCTCTTAATTGTTATCGCCCTG
GCAGCCACTGCCGCAGCGGGTGCTGGCTGGTGGTTATTGAGTCATAAAAAAACCGAAACG
CTGGCCAGCGAACCGCCTCCGCCGCCAGCGCCGGTATTCATGCCTTTGGATACATTCACC
GTTAACCTGTTATCTCCGGATAACAGCCCGGATCGGGTGCTGTATGTGGGTATCACCCTG
CGTCTGCCGGATGAAGCGACCCGTGCGCGCCTGACCAATTATCTGCCGGAAATTCGCAGT
CGTTTGATTATGCTGTTTTCTCGTCAGAGCTCGTCTGTTCTGGCAACGGAACAAGGCAAG
CAAAAACTGGTTGAAGATATCAAGCAGGTATTAAGCCCACCGCTGGTTCCTGGACAACCT
AACCAGGTAGTCAGCGATGTCCTGTTCACTGCTTTCATTTTGCGGTAATCACTATGGGTG
ACAGCATTCTTTCACAGGCAGAGATTGACGCTCTGCTAAACGGTGACAGTGGCGATAGTA
GCGCTGATGCCAGCAACGCTGCTTCGAAGAAAGACGGGGATGTCAAACCCTACGATCCCA
ATACACAACGACGCGTCATTCGTGAACGTCTGCAGGCGCTGGAGATCATCAACGAACGTT
TCGCACGTCAGTTCCGCATGGGGCTGTTCAACCTGCTTCGTCGTAGTCCGGATATTACCG
TCGGGGCCATCAAGATTCAGCCGTATCATGAGTTTGCGCGTAACCTGCCAGTTCCGACCA
ACCTCAACCTGATACATCTGAAACCTCTGCGCGGCACTGCTCTGTTTGTGTTTTCCCCCA
GCCTGGTCTTTATTGCGGTTGACAACCTGTTCGGCGGCGACGGTCGTTTCCCCACCAAGG
TTGAAGGCCGTGAATTTACACATACCGAGCAGCGCGTTGTGCGCCGGATGCTTAAACTGG
CGCTCGAATCCTACAGTGATGCCTGGAATGCGATTTACAAGCTAGATGTGGAATACGTGC
GTTCGGAAATGCAGGTAAAATTCACCAACATCACCACATCGCCGAACGATATCGTGGTGA
CAACCCCTTTCCATCTGGAAATCGGGACGCTGACCGGTGAATTCAGTATCTGTATTCCGT
TCTCCATGATTGAGCCTTTACGCGAATTGCTGGCCAACCCGCCGCTAGAGAACTCGCAGC
AGGAAGACCAGCACTGGCGTGAAACACTGGCAAAACAGGTACAGCACTCGGAGCTGGAGC
TGGTTGCCAACTTTGTTGATATCCCGGTTCGACTGTCAAAGGTTTTGAAACTCAAACCCG
GAGATATTTTGCCGATTGATAAACCTGAACGCCTGGTGGCTCATGTTGATGGTGTGCCGG
TATTGACCTGTCAATACGGCACGTTAGATGGCCAATATGCCTTGCGTGTTGAACACTTGA
TTAACCCCATTTTAAATTCTCTGAATGACGAGGAACCGCTCAATGAGTGACATCAAGAAA
CCGTCCGAAGAAACGGATTCCGTGGACGATCTGTGGGCTGATGCATTTAACGAGCAGCAG
TCGGCAGAAAAAAGCGCGCCGGGTAGTACCGAAGGTATCTTCAAGAACTTTGATGTGCAG
GATACTCAGGGTTCAATGCAAGATATCGATCTGATTCTGGATATCCCGGTCAAACTGACG
GTAGAACTCGGTCGCACCAAAATGACCATCAAAGAGTTGCTGCGCCTGTCGCAGGGCTCC
GTGGTCGCACTGGATGGTCTGGCTGGTGAGCCGCTGGATATCATGATTAACGGGTATCTG
ATTGCTCAGGGTGAAGTCGTCGTCGTCTCTGACAAGTATGGCGTGCGTATTACCGATATT
ATTACACCGTCAGAACGTATGCGCAGGCTAGGCCGTTAATGACGGGCACTGCACAACAGA
CAGTCTCTACGATTCAGCAGCCGCCCGCGGCTGCTGAATCCGTTATTTCCGGCGGCGCGC
TGTTGTCGCAAATCGGCACCGCCTTGTGCGGTGTGCTGTTGTTGATCTTGCTGGTCGCCT
GGCTGCTACGAAGACTGGGCATCATGCCACAGGTCAAAAGCAGCAATGTTATGAAAGTGG
TGTCGTCTTGCCCGGTCGGGCAACGCGAACGTATCGTGATTGTCGAAGTCGATGATACCT
GGCTTGTATTAGGGGTAACCGCCCAGCAGATCACCCATTTGCATACCCTGCCCGCGCGTC
CCATTGGCAACGCGACATCGGCAGAAAAAATTGCGCCAGCCGATTTTCTCCAGTTTCTCA
AGAAAGCGACCACGCGTCCGGAAAAAACTGAATGAGTACCACCCTGCGTCCGACTTCATT
CTCTGCATGGCTGCGTCTGCTACGTTATCCTGCGGCTTCCATTCTGTTCTTGATCGCGCC
CCACGCACTGGCGCAACTGCCCGGCATTATCAGTCAACCGCTGGCCAACGGCGGACAAAG
CTGGTCACTGCCGATTCAGACGCTGGTTTTCATCACTTCGCTGAGCTTTATTCCGGCGGT
ATTGCTGATGATGACCTGTTTTACCCGTATCATCATTGTCCTGAGTCTGCTGCGCAACGC
ATTGGGAACGCCAACCGCGCCGCCCAACCAGGTGCTACTGGGACTTAGCCTGTTTCTGAC
TTTTTTTGTGATGTCTCCAGTGCTGAACCGTATCTATGACGAAGCTTATCGCCCGTTCAG
TGAAGATAAAATCAGTATGGAAGTGGCGATCGAGAAAGGCTCGCAGCCGTTGCGCGAATT
CATGCTCCGGCAAACCCGGGAAGCAGATTTAGCCTTGTTTACCCGTCTGGCGCAGATTCC
TTCACTACAAGGCCCGGAAGCGGTTCCGATACGGGTTCTGGTGCCGGCTTATGTTACCAG
CGAGCTGAAAACCGCCTTTCAAATCGGTTTTACGATTTTCATTCCTTTCCTGCTGATCGA
CCTGGTTGTCGCCAGTGTGCTGATGGCGCTGGGTATGATGATGGTTCCCCCGGCCACCAT
CTCGTTGCCATTCAAGCTGATGCTCTTCGTGCTGGTTGACGGGTGGCAATTGTTGCTGGG
GTCGCTGGCCCAGAGTTTCTATACGTAGTCGGTGCGGTTACTGCTGTTCACCACATCAGA
GGAATGCCTGTATGACTCCTGAATCCGTCATGGCTTTAGGTTATGAAGCAATGAAAATAG
CGCTGATGTTGGCAGGCCCTCCTCTTGTCGCTGCACTGGTCAGCGGCCTGATTATCAGCC
TGCTCCAGGCCGCCACGCAAATAAACGAAATGACCCTGTCATTCATTCCCAAAGTTTTGA
CAGTATTTTTTACGCTGGTGGTTGCTGGCCCCTGGATGCTCAGCGTCATTCTTGATTATA
TGCGCACGATGTTCAGCCAATTCCCCAACATGATTGGATAGACATGGTCACCCTCAGCAG
CATCGACATGATCGGTTGGTTCAACCAGTTTTTCTGGCCATTGGTCAGGATCCTCGCGCT
TATTAGTACCGCGCCGATCTTTAGCGAGCGTTCTATCACTCGTCGGGTAAAGATTGGACT
GGGAGTACTGATCACCATTGTCATTGCACCAAGTATCCCCCACACCTCGATTCCAGTATT
TTCCGCAGCCGGTATCTGGATGCTACTTCAGCAGGTGTTGATAGGCGTAATGCTGGGCCT
CGCCATGCAACTGGCGTTTGCGGCTATTCGTCTGGCCGGTGAGATTATCGGCATGCAGAT
GGGGCTTTCGTTTGCCACTTTCTTTGACCCCATCGGCGGCCCTAACATGCCGGTGGTCGC
CCGGTTCATGAACTTGCTGGCGTTGCTGCTTTTTTTGAGCATGAATGGGCATCTATGGTT
GATATCGCTGCTGGTTGACAGTTTTCACACCATCCCCATCAGTGCTGAGCCTATCAGTGG
TAACGTATTTATGACCCTGGCCGAGGCTGGAGGAAGGATATTTTCTAACGGGCTGATGCT
TGCCCTGCCGCTCGTCACACTACTGCTGACCATCAACATGGCGCTTGGCTTATTAAGCCG
ACTCGCGCCACAGCTAACCATCTTTGCCATCGGCTTTCCCATCACCCTCTTCGCCGGGAT
CATCACCGTGGGCTTTCTGCTCTTCCTTCTCTCGCCTTATGCAGAAAAACTGTTCGGCGA
AACCTATGATTTATTGGCTGACTTACTGAACCGCTTTGCCGGATAATCTCATTCGGTCAG
TTTTTCCTCTGCCTTGCACGGCGGTCGTATCCCCAATTACCCGCATCGCATCGGAAAATA
CACCGCAAAAAAAAGCATGTCATCTTATGAAGGATGACATGCCAAAAAGAATACGCCCGG
TTTAAGCGTATCCAAATGCTGGTCGCTATTCCGTTTTATTTATTAAGCTGGAACAGCGAA
AGGCTCTGCATATCACTAAATGCCTTGTATGACGCCTGCAGAGACTGTTGTTGCATCATA
TACGTGGAGATAGTCGCAACCATATCGATATCAACCAGGTCGCTCAATGTCTGTTTGTTC
GCTGTAGTACGATCGGTACCAATGCTATCCAGGGTATCGATCTCCTGCAGTTGAACACCC
AGAGTTGCCTGAGCAGAAGACACGTTAGTCAGCGCGTTCTTGAGGCCCTGACTGGCCACG
TTGATAGAGGCGGTATTGGCATCTTTAACTGCGGTGGTGGCGCCTTCCAGCGGGGTTTCC
AGCGCGCTAATCGCGCTATCCAGCGCACCGAAGATATCCGCGGTGCCGCCTGCGTTGTTA
AATACGTCGGAGCCGATATGCCCGACCGTCATCACACGGTCAGCATCCACCTGCTGGGAA
ATAGCCTGATTGCCACCCACATAGCTAACGGTACCAGATGCATTGGTAGTAAACGGCTGA
GAATCGGTCTTGTAGCCACTGAAAACATAACTGCCATTGCCATCCGTGCTGTTTGCCAGA
TTAAGCAATTGAGATTTCAGGCCGCGCAGAGACGTTGCGATAAGCTGGCGATCGTTATCA
TTCTTTGTACCGTCAGCGCTTAATAGCGTCGTACTGGCCGTGGTCAATGCGGTCGCTACG
TTGGTCAGCACAGACAATTCACTATTCATACCGTTTTCGGCAAAAGTACGCGCCAGCGTA
TATTGCTCGTTCTGAGCCTGCGCCTGGTTGACCATAACCGCCTTGGATGCCGCTATCGGG
TCATCAGAAGGGGTAAGCACACGGGTATTGCTGGCAAGCTGCTGACCCGTTTTGCTGAAG
GCTGATAATCCATCTGTGACGCCTTGCATACTCTGCTGAAAAATAATACTGGTACTCAGT
CGCATAACTTATTCCTTACTGTTTTACCGTCACAAATTTAGCTACGGATCGCCAACAGGG
CATCAAAGATCGTCGAAGCAGTCTGGATTACCTTGGCATTCGCCATGTAATACTGCTGGA
AACGGACCAGATCGCCATACTCTTCGTCCAGGTTGACACCGGATACAGACTGTTGCTCAG
TAGTCAGCTGCGACACCACATTTTTCTGCGATGTATCGGTAACCTTAGCGGTACTGGTTT
TATTGCCGATATCCCCGACCAGACTGGCATAAGCCTGACTGATACTGGATTTGTTCTCGA
CAACCTTAGCGGTTTGCAGATTCAACAACGCCTTGGCGTTGGTGTTATCACTAACGCCAC
CGCCCGCTGACGTCAATGAGGCGCCGGCCGCCGCAATCTTGGACGAATCCGTCACTTTCA
CCGACATATCCACGACAACATCACGAACACCCTTGACCGTGAACAGGTCTTTAGCTGCCG
GCGTCCCTGATATATCCAGTTTCATGCCGTCAAAAATCAGGCTGGCCGATGTCGAACCGC
TGGCTGCGGTATACGTTGCGGAGGAAGACAGGTCAGCCCCATCCGACAAACGTGTAATCG
ACCAGTTATTAGCGGATGGACCAACGAATTTGACGCTATAGTCGCTCGCCTTGATGTAGT
TGGTATCGTTACGGGTCAGTGAGGCAGCGGAAGTCGAGCCAGTCGGTGCGGTCTGCGAAA
TTGATGATTGCCCCGGTGATACTTTAAAACTGAAAGTATCGCCTGATGCGGCCGAACCGG
AAATGTCGACAGTGAAACCATCAAAGGTCAGTGCGGAGCCTGACAGGCTTGAGCTTGCCG
TCGTACCGTCGGAGCGGGTAACGCTCCAGGACGTTCCGTTGTACTGCATCGAGTAAGTAT
CGCTCAGATAGGAAGAGGTCAACTCGGTAGCGGACGTATTTTTGGCGCTCTTTAACGTGA
CAGACGAACCAACACCAAAGAAGTCTCCGCCCTGAGCATTGTTCAAGTCGAAACCGGCTT
TGTGTTGCTGGTTGAACGCATCGGTAAACGCCAGCGCCATCTGCCCTAACTGGTTGCGGG
CGCTATCCAGCGTACTGGAACGGAAATTGAGCAAACCGCCAAGAGAACCACCGGTAATAG
TGCTTTCTTTTACTTCGCTCACACCGGCAATCGCGTCGTTGTAAGAAACGGTGGTGCGAG
CCGGGTCAGTGCTGGATGGTGTCGCGACCAGCGTATTGTAGCTTTTGCCCTGAACCAGGT
TCAGGCCATTTTTCAGTGATACGTTGTAAACGTCACCATCCTGGACCGCGACATCCACGC
CAACCAACTTGTTCAAGTCATTAACCAGGTTATCGCGCTGGTCCAGCAGATCATTCGGCG
ACGCGCCATTATTGGCGCCTTTCAGACGGACGATCTGATCGTTGATATCAGCAATTTGCT
TGGCGTAAGTATTAATTTGCGTAACGGTGATGGAAACCTCGCCGTTGATATTGCTGTCCA
TATCACGCAGATACTGATCGGTAATCTTGAACTGGTTGACCAAGGCCTCAGCCTTGCCCA
GCACGGTTTGACGCACTGAAGAATCGCTGGAATTGCTGGTCAGGTTCTGCAGGTTCTTGA
AGAAATCCTGAATCGTGGTGGACAGGCTAGATGAGCTGCTCGACAGCAAGTTATCGATCT
TGGAGATCTGGCTGTAATACGACGTGGTAGAGCTGCTTGTTGCCTGTGCCGCACGTAATT
GTTTAGCAATGAAATCGTTGTAGTCACGATTGATGCTGACAACGGTAACCCCGTTGCCGA
TGTAACCGGCAGAGATATTGGTGCCGTTGTTCTGTGCCAACAGTGCATTTTGACGGCTAT
ACCCTGTAACAGCCTGATTACTGATGTTGTTACTGACGGTACTCAACGCCGCTTGGGCAG
CGCTCAGACCACTCATTCCGGTGTTAATCAAATTGGACATGCTGGGTTCCTTTTACTCTT
ACTCATGCACAGACAGGACAGTACCTATTGCCGGGCACAAAAAGATATCGCCGTTATAAA
TTAACTTGTATAGCTATCGGCAGGCGGGCTGAAAACTTGAGGAGAATTAGAAAATCCCGC
TCAGGTCGTGCGTATAGGCCTGAACCGCCTTTTCGCCCGAATTTTTCATCTGCTGAATCA
TGCTTACCAGCTTCTTCGCATAAGCCGGGTCAGTCGCATACCCAGCCTGTTGCAGCGCCA
CCGCGGCCTGTTCTGCGGTTGCCGCAGCAGAAACACCGGCATAACGGGGATTCTGCGTCA
GCAATTTGGCGTAATCGTTTAATGCTTCCAGATAAGAGCCGTAAACGCGGAAGGCCGCTT
TGACCTTTTTGGCGACACCCTGCTCGTATTCTGTCGTGGTAACTTCCGTGACCGGACCAT
CCCAGCTACTGCCGGCTTTAATACCAAAAATGTTGTGGCTGCGACGGCCATCGGCGGTAG
GAATCTCACGTTGCCCCCAGCCGGACTCCAGAGCAGCCTGCGCCATAATCAGATGATGAG
GAATACCGCTTTGCTGGCTGACCAGCATGGCTGGCGTGGACAAACGAGAGATAAAATCGG
TGCTGCTCATCGGCAACGCAGACGATTTTTCCGGCAGCGTGGGTATCGCCTTACGCACCA
TCTGTTCCAGCACAAACGAAGGCATGGCGCGAGCTAATTGACTATCGGGTTTGAAAGGCG
CCGCCGATGCGGATTCATTCCCGGCAATGCCCTGGCCCATCATCTGTTTTTCAATCATAG
AAGCCAAACCCAGCCCTTTGCCCGACGACATTTGCTCGGCTAATTGCTGATCATACATTG
ATGTGAGCATGCGGGTTTGATCGCTGCTGAAAATGCCATCTTTCGGCAATGCGTCACGCA
TACTCTTCATCATCATCTGTACGAAGACGCCTTCCAACTGCTTAGCCACAGCACGGATCC
CTTCCCGGCTCTGGGGATTACTTGATACATCCCGCTTCAGCGCGTTAAGTGACTGTGCCT
CATAAGCAGGATTGTTAAACGTCTTCATGTCGCTCATCAGATAATTTCCAGCTTCGCTCT
CAGGCAACCTGCACTGTCCATTGCCTGAAGAATTGACATCAGATCCATCGGTGTAGCGCC
AAGCGAGTTCAACGCCCTGACCACACTGTTAAGATTAGCGCTAGAGTTCACTCGCTGCAG
CGCACCGCCGTCCTGACGCATGGAAATTGCCGTCTGCGGCGTCACTACCGTTTGCCCGCC
CGCCAGCGGCGTGTTCGGTTGGCTGACCACATTTTGCTGATTGATGGTGACGGACAGGTT
GCCCTGCGCGACCGCGCAGTTTTCCAGTTGGACATTGCGGTTCATGACCACCGAACCGGT
ACGGGAGTTAATGATGACCTTGGCGTCCAGCGTACCGACATTCACCTCGATATTCTGCAT
ATCGGCCAGAAACCTCACCTGAGCGCTGTTGCCGGCTGGCACCACAACCCGAACAGTACG
CGAGTCCAGTGGTGCTGCCGAACCACCGCGACCAAAACGGTTGATGGCATCGCTGATGCT
CTGCGCCATGGTGAAGTCATCCTGATTTAACTGCAGCATGATGGTATTGCCGGTGCCAAA
GGTATTGGGCAGTTCACGTTCGATGACTGCACCGCCGCTAATACGGCCACCCGCCAGTTG
GTTTACCTGCACGCTGCTGCCACCCGCGGACGCGCCGGCGCCGCCGATCAAGACGTTCCC
CTGCGCAATGGCATAAATCTGATTATCCACCCCTTTCAACGGCGTCATCAGCAACGTACC
GCCACGCAGGCTCTTGGCGTTCCCCAGGGAAGAAACCACAATATCCACTGGTTGTCCGGA
GCGGGCAAACGCCGGCAGCTTAGCCGTCACCATAACTGCAGCTACGTTTTTCAACTGCAT
GTTGGTGCCGGCAGGAACGGTGATCCCCAACTGGGACAGCATGTTACTCAAACTTTGAGT
GGTGAACGGCGTCTGCGTGGTCTGGTCACCGGTGCCATCCAGACCTACCACCAGACCATA
GCCAATCAGAGCATTATCACGCACGCCCTGAATACTCACCAGATCGCGGATACGCTCAGC
CGATGCTGGCGGAGCCACCACCATCAGCAAAGCAAGAAGAACGGTAAAGATTGAAGTGAT
CCGCATTGTATGCCTCATCAATTTAGAACGGCGAAACATTAAGGAAGAACCGTTGCAGCC
AGCCCATGGTCTGCGTTTCATTAATGTAGCCATTACCCACATATTCCATACGCGCGTCCG
CCACTTGCGTTGACGGTACGGTATTGCTGCCGCTGATAGTTCTTGGGTTCACCACCCCAG
AGAAACGAATAAACTCGGTTCCCTGATTAACTGCAATCTGTTTTTCACCCACAACATGCA
GGTTGCCATTCGTCAACACCTGATCCACGGTAACCGTGATAGTGCCGGTGAAGGTGTTAT
TCGCGTTGGCGCCGCCTTTCCCGGTAAAGTCATCTTTGCCGGTGGCGTTAAATGCGGCCC
GGTTGTTGCCCAGAGGGCCTTCCAGCAAACGCGGCGTCGTGGTCATGCCGAACGAGCCGG
AGGCATCGCGACTGGCGTTCGCCGATGAACTCTTACTGGCGCTGACATTTTCCTGCAACA
CAATGGTAAGCGTATCCCCTGTATTTCTCGGGCGGCGATCCTCAAACATTGGTTGATAGC
CATAGTTCATCGCCTGGCCGGTCTGGAAAATGGAACCGTTGGGAATAGCCTGTAAAGGCG
GTGCAGGCTGCGCTGTCGTTGGCCCGGTCACCACTTTGTCATGAGGTATATAGGCGCAAC
CGGACAGTGTTAACATCATCACGTATGCCAGCAGACGGGGCCGACATGGCTGCAACGCTG
CAACCGACTTCGTATTCATCATCACTACGGATATCGCCTTACTTTCAGTAATCTATCCAC
ATATTGAATCAAGGTGGCCACTTTACCCATCTGCATTCCAGCCGCAAATCAGTAAAACGC
CACCCTATTTAACCAGCGCTACCCAGGAGAGATTACAGCTGGGTCAGTTTCTGCAACATC
TGATCGGTGGAAGAAATCGCCTTACTGTTGATTTCATACGCGCGTTGAGTCTGGATCATT
GACACCAACTCTTCGGCGACGTTCACGTTCGATGTTTCAACGAATTTCTGATAAATCAGA
CCCGCTCCGTTCAGGCCAGGCGTGCTCTGGGTCGGCGCACCGGAACTGGCGGTTTCCGCA
TACAGGTTTTCACCAAGGTTCTCCAGGCCGGCCTCGTTGATGAACATGGCCAGGTTAAGC
TGCCCGATCTGCACCGGCGCGGTCTGCCCCTGCTGAGTCACGGTGACCACCCCGTCGCGG
CCAACCGTCAGGTTGCTGGAATTTGCCGGGATGGTGATCGCCGGCTGGACCTGAAAGCCG
CTGGATGTCACCAGCTGACCGTTGGAATCCTGCTGGAAAGACCCATCACGGGTATACGAT
GTGGTTCCATCCGGCATCAGCACCTGGAAGAAGCCGGCACCCTTAATCGCCATATCCTTC
ACATTACCGGTTTCGGAAAAGGAGCCTTGCGTATGAATGCGCTCGGTTGCCACCGGACGC
ACACCAGTCCCCAGTTGCAGACCAGACGGCAGTGTAGTCTGTTCTGAAGACTGCGCCCCT
GGCTGACGAACAGTCTGGTACATCAAGTCTTCAAATACGGCACGCTGACGCTTAAAACCA
TTGGTGCTGACGTTCGCCAGGTTGTTGGATATAACATCCATATTGGTTTGCTGGGCGTTC
AGACCGGTTTTGGCAATCCATAAAGAACGGATCATCGAGTCACTCCTGTGCGCAAGGGCA
CTTAATTCATTGCAAGTATCTGATTAGCACGTTGCGTATTATCATCAACGCTGCTGATCA
CTTTCATCTGCATCTCAAAACGGCGCGAGTTGGAAATCATCTCCACCATCGACTCAACCG
TATTGACGTTACTGCCTTCCAGTACCCCCGGCATTACCCTGACCGTTGCGTCATTCTGTA
ATGCCGCACCACGCTGTTGTTGCGCGGCCTGGGACACGCGGAAAAGTCCGTCGTCGCCAC
GAGTCACTTCGGTTCCCGTCGCCTTGACCAGCTTCAGGCGCCCGATTTGGGTAACCGTAC
TCGCGGCGTCACTAGGGTTCAACGCGTTGATGGTACCGTCGGGACCGATAGTAAGCTGCG
TCTGAGGCGGCACGTCAATCGGACCGCCGTCGCCCATCACCAGGTTACCCTGAATGGCCA
GCTGCCCGTTGGCGTTAATTTCCATATTACCGTTGCGGGTATAGGCCTCACTGCCATCCG
CAGCACGCACCGCCAGCCAGCCATCCTGCGAAAGAGCAACGTCAATCGAACGCCCGGTGT
AATCCATCGAACCTGGGGTAGTATCCGCCCCGGGAGTCGAAGATATCACCAGTGTACGCG
TCTCATTGGTAACGCCCTGAATCGGCACGGCACGCATTGCAGCCAGTTGAGCACGAAAGC
CCGGCGTAGAGGCGTTAGCCATGTTGTGCGACGTAACGGCCTGTTGCTCCAGCGTCTGAC
TCGCCGCGCCCATCGCTGTATAGATAGCGTGATCCATGCAATATCCTCGTTATGATAATT
AACGCAGGTTAACCAAGGTATTAAGGATCTGATCCTGTGTTTTGATGGTCTGAGCATTCG
ACTGGTAGTTACGCTGAGCAACGATCATGTTAACCAGTTCCTTACTCATATCGACGTTGG
AGCTTTCCGTTGCCTTGCCCACCAGGCTTCCGAGATTACCTGAACCAGCCAATCCAACCA
CCGCCTGACCAGAGTTACTGGTTGCAGCCCAAACGTTATCACCCTGAGGAGAAAGTCCTT
CCGGGTTAGCGAAATTGGCCAGCGCTATCTGTCCCAGCACCTGGGTCTTCTTATTCGAGT
AAGAACCGACAACGGTACCGTCGTCACTGATGCTGTAACCGGTCAGTTCGCCCGGCTCGT
AACCATTCTGAGTCGGCGTTTTGGTGCTGTTGGAGCCGCTGTTCTGCTGAACCGAGCCGG
TGAAAGACAGTGTGAAGTTGCTGGCCGCAGAACCGTTCAGCGTCGCCATAGTCAGCGTAG
CAGGAGTCGTTGTGGTCAACGCACCGCTGGTATTGAAAGACAGCGTAGTCGGCCCCTGGA
AACCCGCACCGGTAATGCTGGTGTCCTGTGCATAGACACTCCAGCTGTTAGAGGCGGCCT
TCACAAAATACAGCGCAAAGTTATGGGCGTTACCCAAAGTATCGTAGGTAGTGATAGAGC
CTTTATAGTTTGACGTATTGGTCGGATCGGTAGGATCCCAGGTATTCGTGCTGTCTGACG
AGTTCAGGCTGGCGATGATCGACGCAGTGTCGGTGGCCTTGGCCGACATCGTAGTTTCCG
GAATGCTCAAACCAACCGGATCCGCGCCTTGCTGAATGGTCGGCGGCGTGCCCACTGCCG
GATAGCCAGTCAACTGCAATCCCTGCGCGTTAACGATGTTACGGTTACTATCCAGCGTGA
ACTGACCGTTACGGCTGTAAGATACGCTACCGTTACTATTGAGCAGACGATAAAACCCAT
TCCCGTTGATGGCCACGTCCAATGAACGGGAAGTACTGGTGATAGAACCGTTGCTAAAAT
CCTGCAGTACGGATGCAACCCGGGTCCCCAGACCTACGTTGGAGCCGGCATACATATCGG
CAAAAGAAATGTTACTGGCCTTGAAACCAACGGTAGCGGAGTTGGCAATGTTGTTGCCAA
TCACGTCCAGATTATTAGAGGCAGCGTTTAAGCCACTGACCGCCTGAGAAAAGCTCATGG
TGCTCTCCTGAATATTGATGAACTGGTATTCACTAAAAAGTGATGCGCGTTATATCCGTA
ACTGCTACAAAATCTGACGTACGTTATCCAGCGTGGACTGACCGCTCAGGCCCAGATCCA
GTAATGCCCCGCTGCTGTTGGTGACCACACCATTCACGTAGGCGTAGTTCAGAGCCTCGA
CGACCTGCTGAGTCCCATTTGAGGTAGCGGAAACCGAAATCGTATAAGCACCATCTGGTG
CGGCTGTACCGTCGGAAGCCTTGCCATCCCAAGAGTAGGCATGTACCCCGGCGCTCAGTG
AACCCAGTTCCATACTGCGAACCACTTTGCCGGAGCTATCGGTAATATTGACGGTAACGT
TCTCCGCCGAATTCTCCAACTCAACGCCGAACGGCGTAGTCGTTTCGCTGCCCACCAGCA
CCTTGGTGCCTGGCACCAGCACGCCATGACCAATCAATGATGCCGCCTGAATGGACTGGT
TGCTGTTGATTTGCGTGGAAATGGAACCCAGTGTGGTATTCAGCTTCTCGATACCGCTCA
CCGTGTTTAACTGCGCCAGTTGAGAAACCAACTGGTTGTTATCCATCGGGTTGGTCGGAT
CCTGATTCTTCAACTGGGCAACCAGCAGAGTCAGGAAGCTACTCTGTAAGTCAGCACTGG
TACTTCCGCTGACAGTCGAGGTCGATGTCGTCGATGCCGTACTTTGGGCATTACTGACAG
AAGATGTAGTAGCCATGAATTCTCCAGATTACTGACCAATGGTTAATGTCTTCAGCATCA
TCGATTTTGTGGTATTCAATACTTCCACGTTCGCCTGATAGCTTCGGGACGCCGAAATGG
TGTTAACCATTTCATTGACGGGATCCACATTTGGCATGCGGATATAGCCTTTGGCATCGG
CCAGCGGATTTCCCGGCTGATAGACCAGTTTTTCCGGAGAAGGATCTTCTACCACTTTGG
CGACTTTCACACCGCCAGTCGCCTGCCCCGGAGCAGCATCAACCTCAAAAACCACCTGCT
TAGCTCGATAGGGCTGACCATCGGGTCCCGTAACGCTGTCGGCATTAGCCAGGTTACTGG
CGCTGACGTTAAGGCGTTGAGACTGGGCAGAAAGCGCCGAGCCGGAAATATCAAAAATAT
TAAGTAACGACATGAGACATCAACCTTATATCTGTCGCCAATGTTGCTATGATGACCCGG
ACTGAAGCACCGACATCATCCCTTTGATCTGCCCGCCGATGAGCGTCAGGCTGCTCTGAT
ACTTGAGACTGTTGTCCGCGAAGTTGGTACGTTCGCGATCCATGTCGACCGTGTTTCCAT
CAAGAGCTGGCTGTGTCGGGATACGGTAGAGCAGATCAAGTTCGGGCGGCTGTACTGTCT
GAGCGGGAATGTGACGTGCAGACGTCAGGTTCAGCGATACGGACTGACCGCTGGCACGTC
CTTGCTCCATGACCTTGTTCAGTTCGCTGGCAAAATCAATGTCGCGCGCCTGATAACCAG
GAGTATCCGCGTTGGCAATATTGGCAGCCAGAATCTCCTGGCGCTGAGCACGCAGATTCA
ATGCTTCTTGCTGAAACCGTAGCGCGGCATCTAATTTATCGAGCATGCTCCCTCCGCAAT
TTAAACTTTAGTGCTGGTAGGATAATTCTCATCCTGTAAAAATCATCGCGAGAATAGACA
TAAAATGAAGCGCTATTTATTGCCTTAACTGTAAGCAAGTACCGTTACACTGATACCGTG
AAATTAACCGGGTTTTGGAGAGCGTAAGACTGATGCCGGATATCAGAAAATACATACAGT
TATCGATTTTGGGCATCCTGTTTGCCCCGGTACTGGTGAATGCTGCCGATCTTGCATCAC
AAATTTCCCGTTTCTTTTCGGATAATTTTAAAGGCTCATCCGATACGATTAATGTGGTAG
TGAAGACACCTGAAGCCCAATGGCCCGCTTGTGAAAATCCGCAGATTTCACTGCCGGGAA
ATGCCAAAATGTGGGGCAATCTTTCAGTGTCTGTTCGCTGCAACCAAGAGCGGCGTTTTG
TTCAGGTTGAAGTGCAGGTTACTGGAAACTATGTGGTCGCCGCGGCACCGGTCAGCCGAG
GAACAGAACTGACGTCCGGCGATATTCGAACCATACGCGGCAGGATTGATCAACTTCCTC
CCCGCGCCTTGTTCACCCCGGAAGAGGCTCAGGGTGCGGTGGCACTGCGGGATATCGCGC
CAGGTCAACCCATTACCCAGGTGATGATTAGAAAGCCCTGGGTCATCCGTGCCGGGCAAA
ACGTGCAGATTCTAGCCCAAGGGGATGGTTTTAGCGTGCGCAGTGAAGGAAAGGCCATGA
ACAATGCGGCTTCGGGTCAATCTGCCAGAGCCCGCATGGCTTCAGGACAGGTCGTATCCG
GCATCGCAACCGGCGATGGGATTATTCTGATCTCACAATAATTTGCTAAAGTAATGCTCA
ATACTGCCGATATGATGTACATAGTCGCTGATGATACACTGGTTAAATAAATGCCAGTTC
TAGATAGTGTTAGCTATCTCGTTGATTATCATCACTTATACTTTTCATGACACGAGCACA
CTACCATGAGCATTGATCGGACCCAGTCAGTCAAACCGGTAAGCCAGGTTCAACCCCGGG
ATACCGGCGACGTAGCAAAATTGAAGCGGAAGGAAGAAACCGAGCAGCAAAGCGGTGTGA
CCGGTACTCAGGTTAAACTGAGCGATGCACAGTCCAAGCTGATGCAACCGTCGTCGCAGG
ACATCGATATGCAGCGCGTAGAAACCCTGAAGCAGGCTATTCGTGACGGCTCATTAAAAA
TGAACGTCGGTAAAATTGCTGATGCATTAATTAAAGATGCTCAGGACTTAATCGCAGGCG
ACTAACCCTATGGAAAAACTTGTAAAGCTGCTGGAGCAACTGCTGTTCAACATGCGTGAA
CTTGATATTGTGCTGTCTGATGAGCAGTTGTTGCTCTGCGCAGGCCATGTTGATGGGCCA
GCTCTGCAAGTGATTACCGATAAAAAGGGTTCTCTGCTATCGACTATCCAACATTTGGAT
AAAATTCGTCTACAGGGCGAATCGGTGTTGCGTGTGAAAGCACCTTACTCTAACCATGCA
ACCCTGGAACAAACCTGGCAACAAATCACCGCGTTAAGTGAATCGCTGCGTGACAGAAAC
CAGCATAACGGCTTACTGCTGGGTTATCATCTCGATCACAATGAAGAAGCGCTGGCGGTG
CTGAAGCCTCGTCACGCACAGTCTCTGTACGGGCCAGACGGTCAATCACGCAGTAATTCG
ATTTCCGGCCGACGAATCAGTATCTGATTTGAGGTTGAACAAGTCGGTGTATTCGCACAC
TCTGCTGTAGGAATGTCAGTACGCCTATTTCAATGCACTATTTATAGTTCACCGATATTT
CGTTGGATGCAACATCCACCGACGTAACCATCCGCCCGCTTCCAGGCACATAGAACAACA
TCCTGAACTCGCTGTTGGCAGGTACGCCCTGTAATCCGTGAGTTTGCCCGCTGGCGCCCT
CCAAATTGACACAACGATTAGCGGCACAAAGCTTGACGGCAAGATCTATCGGAGCCGGGG
ATTTCAGTTGATATCGCCAGTAGATTACCGTCACGGATTGGGCGGCTGTTACGCCCAATC
CTGGAGGGGGAAGCAACGCTGGCGAAGAGGCCAGCATCCCCTTGTATTGAAATGATGGCC
CGGTCAGGCTTGTATTCCATCCACCTTGTTGCGCGTGAGCGCTGAATGAAAACACCCCTG
TTGCTAAACTAAAAAGACCGGCTATCAACATTTTCTTCATCAGGAAGATTCACCAATCAT
CGACGTCATTCTGATTTGCCGGCTATCGCTGATCTCAAGGTTTGACAATACGGCGATTTG
CGGCAGACTGCGGCGAAGAAAGCGTGACAATAATCCGCGTAATGCGTGGTTAACCAGCAG
CACCGGCGGCGCGCCCATCATTTCTTGCCGTTGCAATGCCTGTTTCGCCTGTTCCAGCAA
TCTGTCGCTCAACCCAGGCTCCAGACCACCGCCCCCCTGAAGCGCCTGTAGCAGCAGGCG
CTCAAGCGCACTGTCAAGACCAATCACCTGAAGTTCCGTATCGCCCGGGAACCACTGCTG
CGTGATAGCCCGCCCCAGCGCAATACGCGCCGAAGTAGTTAGCTCATAGGGATCGGTTTG
CACCGGTGCATGCTCGGACAGTGTTTCAATAACCGTGCGCATGTCTCGAATTGAAACCTG
TTCACTTAACAGATTCTGCAACACCTTGTGCAGCGTTGTTAGAGTTACCACGCCCGGGAT
AAAGTCTTCGGTCAGCTTTGGCATTTCCTGAGACACACGGTCCATCAATTGCTGCGCTTC
CTGACGGCCGAACAATTCACTGGCATGTAGGCTAAGTAAATGGTTCAGGTGCGTAGCGAC
GACCGTACTGGCCTCAACCACAGTGTACCCTTGTGTTTGCGCCTGCTCTTTCAGCGCACT
TTCAATCCAGACTGCAGGCAGACCAAAAGCAGGATCTTTAGTTAAATCACCCGGCAAAGT
GCCTACCGCATTTCCGGGATTAATCGCCATCCAACGTCCCGGATGGGCTTCGCCGCTGCC
GATCTCAACCCCTTTCATCAGAATACGATAGCTGGCAGGCTGCAGATCCAGATTGTCCCG
AATGTGCACGACCGGGGGCAAAAAACCCATTTCCTGAGCAAATTTCTTTCTGATACTACG
AATACGCCCGAGCAATTCGCCATTTTGCTGAAAATCAACCATCGGAATCAGGCGGTATCC
TACTTCCATACCGAGCGGATCCTCCAGTTGCACATCAGACCAACTGGCCTCCACCACCTG
CGGTGCCGCAGGTACCGCAGCCGCGGCTTCAGTTGCCGCAAATGCCGCTTTGTTTTCCCC
TTTCTTAATCCACCAGGCCAACCCTAGCAATGTGGCGGTGAAAAGCAGGAAAACAAAGTT
AGGCATGCCGGGGACCAAACCGATCAACCCCAACACCCCAGCGCTCAGGATCATGACACG
CGGGTTATTGAACAGCTGGCTCACCATTTGCTGGCCAACGTCCTGATCGGTACTGACTCG
AGTCACGATCACACCGGCCGCGGTTGAGATCACCAGAGCAGGTATTTGCGCCACCAGACC
ATCACCGATGGTCAGCAGCGTATAGTTCTCAACCGCCTGCCCCAGCACCATATCATGCTG
AACCACCCCTACCAGCAACCCACCGATGATGTTGATAGCCATGATCATCAGCCCGGCGAC
GGCGTCACCCCGCACGAACTTACTGGCACCATCCATGGAACCGTAGAAATCCGCCTCCTG
GGTCACTTCAGAACGCCGTTTCTTGGCTTCATCTTCACCGATCAACCCAGCATTCAGGTC
GGCATCAATGGCCATTTGCTTACCAGGCATACCATCCAGCGTAAAGCGCGCGCCAACTTC
AGCGATACGGCCAGCACCCTTCGTGATAACCATAAAGTTGATCAGCACCAGGATAATGAA
CACCACAATACCGATGGCAAAATTGCCGCCAACCAGAAAGTGACCGAATGCTTCAACCAC
ACGTCCGGCGGCGCCGGCACCGGTATGTCCGTCCATCAAAATGACACGTGTCGATGCCAC
GTTAAGCGACAGACGCAACAACGTGGAAAACAGCAGAATGGTGGGAAAGGCGGCAAAATC
GAGTGTGCGCTGGGTAAACATGGCGACCAGCAGCACCATAATGGACAGTGCGATGTTAAA
CGTAAACAACAAGTCCAGAATAAACGGCGGCAACGGCAGAACCATCATCGACAAGATGAG
CAATATCAGAACAGGTCCTGCCAGGACCTGCCACTGTGAACCTTTCATATTGCCTGGTAG
GCGAAGCAAAGAGGCCAGATTAGCCATCGGTTATTTTCTCTTTAGCAAAATCCAGTGCAT
CCGGCACAGGTAAGTTTTTAGGTTTACGCGGTATCAAACCGCCTTCACGTTTCCAGCGCT
TGAGCTGGTAGACCCAGGAAAGCACTTCAGCAACCGCGGCATATAATCCGGTAGGAATGT
TATGCCCGATCTCAGTATGGCGGTAAAGGGCACGTGCCAGCGGTGGTGCTTCCAGTATCG
GGATACGGTGCTCTGATCCCAGTTCGCGAATGCGCAGTGCTATCTGATCGGCGCCTTTGG
CCAACACCTTGGGCGCATGCATTTTCTTCTCATCATACTTCAGTGCAACGGCATAGTGGG
TCGGGTTGGTAACAATCACATCCGCTTTCGGCACATCCGCCATCATTCGACGCTGGGCAA
TCGCACGCTGCTGTTGGCGAATGCGGCCTTTGATGTGCGGATCCCCTTCATGTTCTTTGT
ATTCGTCGCGGATTTCCTGCTTGCTCATACGCAGCCGTTTAATATGGCTCCATATCTGCC
AAATCACGTCAAAAGCCACCATGGGGAAGAGCCCCAGGATCACCCAAAAGCAGCACAGGA
AGGCAATATTCAGCGCATCTTTTATCGCGATCCCCAATGGCTCTGACACAAGGTGCAGCA
TGCTATTCCAGTTATGCCGGAGAAACCAGAAAGTAATGCAGCCGACAATAACGGCTTTGA
GGATGGCTTTAAACAATTCGGCCAATACGTGGGTTGAAAACATACGTTTCAATCCGGATA
GCGGATTCATTTTACCAAAATCGAAGCTGATCGCCTTGGTGCTAAAAATCAGTCCTCCCA
GCAATACCGGCGCTGCCAGGGCAACCAGTACCAGACCGAATAAAATGGGGACGAGCGCCA
TCACCGCCTGCTCAATCAACGAACCGACATGGGCAATGATTAACCGCTCATCACTGATAA
AGTTATGATCAAATATCAATCCTTTGGCCATCATATCAGTCAGTCTGGCTGCCATTTTGG
CGCCGCTTCCCCACAAAATCGCCAGGCCGGCAATCAGCATAAACACCGACGTCAATTCTC
GCGATCGGGGGATCTGACCTTCTTCTCGGGCTTTTTCCGTTCGTTGGGGGGTGGGAGCTT
CTGTTTTCTCCAGATCGCTATCGTCTGCCACTACAGCCGCTCCTGTTAATGCTCGCTGAC
ATAAAGTTATACACCGCTAGCATGACAAAATCTGGCAAATCATGATGGGTAGAAAAAGGG
AGAAAATAAGCGGCTATTTATTTTATTGCATAAGACGGGGCGCAGGAATTTACGATCGGG
ACTCGCCCGATCGTAAACATCCACATACCTTACGCCACGATGCCCACTCATACGAATGCA
ATGGGTGTCGGGGAAAAATCAGAAACCCAGGCTATCCAACAGGTCATCAACCTGATCCTG
GTTAGAAACAATGCCTGCAGCGGTTTTATCAACCTGGGGCCCATTAAGCAGGCCTTCGTT
CGCACGACGGGTTTCAGACGGTTTTTCCGGAATGTTTTCCAGCAAGACCATCAGCAGTTG
TTTTTCAATTTCCTGAACAACATCCATCATGCGCTTAATCACTTGCCCGGTTAAATCCTG
GAAATCCTGAGCCATCATGATTTCCAGTAACTGAGCATTGGTAAACGCAGTATGGTCTGG
GACGGATTCGAGGTAGCTACGCGTATCGGTAACCAACTCACGCGCCTCCGACAATTCAAT
CGGATTTTCAAACCACTGATCCCAGCGAACTTTCAGGGATTTAGATTCTTCTTCCAGTTG
ATTCTGACGAGGCTGGGCTGCTTCAACACAACTCAATGCACGCTCAGCCGCCTGGGCGGT
CATCTGGACAACATAATCAAGACGATCGCGAGCATCAGGAATTGCTTCCGCCGCTTCGGT
GATCGCCTGATCTAAACCAAGCTCTTTCAGGCTGTCACGCAGCATACGTGTCAATTGCCC
GATACGAGAAATAATCTCTGTGGCAGACGCATGATCGTTAATGGGCATCGGATGTGGATT
CATGGCATCTCCTTACATACCAAGCTTTTCGAAAATCTTACTCAGCTTTTCTTCAAGCGT
AGCGGCAGTAAACGGTTTAACAACATAACCACTGGCACCAGCCTGTGCTGCAGCAATAAT
ATTCTCTTTCTTTGCCTCAGCGGTTACCATCAGAACGGGAAGCTTGGAAAGCGCGCCATC
GGCACGGATAGCCTGCAACAGCTCCAGTCCGTCCATATTCGGCATGTTCCAGTCAGAAAT
GACAAAATCGAAACCGCCTGAACGGAGCTTGTTCAGAGCATCAGCGCCATCTTCCGCTTC
TTCCACATTGTTGAAGCCCAGCTCTTTTAGTAGATTTCGAACAATACGACGCATCGTCGA
AAAATCATCCACTACTAAAAATCTGAGTTCTTTATCAGCCATACCTACTCCTAATATTAT
TGCTCACCCGGAGCTGCTATATACGTAATGCCTGTCCGGCAGAAACTTGTGCCAGCATCC
GCTGACTCACCTGGTGCAAATCCACCACCTCATCGACACCACCGAGTGCAATAGCCTCTC
GAGGCATACCGAATACCACACAGCTGGCTTCATTTTGAGCGATCGTATACGCCCCCGCTT
TATGAAGTTCCAGCATTCCCGCGGCCCCATCATTTCCCATGCCAGTTAGGATTACTCCTA
CCGCATTTCGCCCGGCGTACTGTGCAACAGAGTGGAACAGTACGTCAACAGAAGGACGAT
GACGATTAACCGGCGGGCCATCATGCAATTTCACCTGATAGTTCGCACCGCTACGCGCCA
GTTCAAGGTGGCGGGCGCCAGGCGCGATATACGCATGTCCCGGCAGAACACGCTCACCGT
CTTCGGCCTCTTTCACTGTAATCTGACACAGCTTATTCAACCGTTCAGCGAAAGACTTGG
TAAATCCCGGCGGCATATGCTGAGTAATCAGCAACGCCGGGCTGGTCGGCGGCAACGGCT
GTAAGACATACCTGATCGCCTCGGTGCCGCCGGTTGACGCGCCAATCGCAATCAGTTTTT
CACTACTGAGCAACGGCATACTGGGAATCAGCACTGTAGGTGCCGGTCCTGAACTGCGCT
GAGGCAAACGCGCCTTGGCAGCCATGCGGATTTTTTCCGCAATCAGCTCACTGTATGCCA
GCATTCCTTCACGGATACCCAATTGAGGCTTGGTAACAAAATCGATCGCCCCAAGCTCAA
GCGCCCGCAAAGTAATTTCCGAACCTTTGCCGGTCAGAGAAGACACCATCACCACTGGCA
TTGGACGGAGTCGCATCAATTTTTCAAGAAAATCAAGACCATCCATGCGCGGCATTTCAA
CATCTAGCGTCAGCACCTGCGGATTGAACTTCTTGATTAAATCGCGAGCCACTAAAGGGT
CAGGTGCAGTGGCAACCACCTCCATATCGGGATGACTATTAATGATTTCGGTCATGATCT
GACGCATTAACGCAGAATCATCAACACATAATACTTTTATTTTGCTCATTATCTTTCCTT
AGCCAGCCCATAAACAGTCTGCCCGCGCAGGTAAAATTCCCGACTGATCTGACTGAAATT
CTCTGAATGTCCGGCAAACAATAATCCGCCCGGTTTAAGCAGCGGAACAAAACGACGTAA
AATGCGCTCTTGAGTCTCTTTATCAAAATAAATCATTACGTTACGACAAAAAATCGCATC
AAAAGGCGCTGGCAGAGACCACTCGGGAGCCAACAGATTCACTTGCTGAAAATGTATCAT
GTTCGCCAGATCCGGCCGAACACGGACCAACCCACTGTGCGGCCCGGTTCCCCGTAAAAA
GAAACGCTGCATCTGCTGTGGAGAAAGCGAACGCAAATCTTCTTGCCGGTAAATGCCAGC
AGACGCTTTCTCTAAAACCTGTGTATCAATATCGCTGGCTGTGATTTGACAGTTACTGGC
ACGGTCGCCATAGACTTCGGCAAGAGTCATCGCCAGTGAATAGGGCTCTTCTCCCGTAGA
CGCAGCGGTACACCAGATGCTGTACCCCCCGGGCCGTTTGCGGGCATGCTCGGCAAGAAT
GGGGAAATGGTGCGCCTCACGGAAAAACGCGGTCAGATTGGTCGTTAACGCGTTAACAAA
TGCCTGCCATTCGGCACTGTTCGGATCCGACTCCAGCAACGCAAGGTACTGACCAAAATC
GTTGATTCCCAATAAACGCAACCGCCTGACCAGACGGTTGTAGACCATCTCGCGTTTATG
GTCGGCCAGCACGATGCCAGCACGCTGATAGATAAGCTGGCTGATTCTTCGGAAATGAAC
ATCAGACAGCGGCAACCGTTCAACCATCTGACTCAAAATAGATGTGGAACCTGAACGATT
TGGCGATGGTGTATTTTTCATATCTGACCGCCCGAAAATGGATAGATGATTTTATTGTTT
TCCAATCAGACTTCCCATTATAGCTATTACAGGTCTCATGCTTTAATCTCCGGCATCTTC
TTATGCGATGAACCGGGTGCCATCCAGAATACCAGCGGGAAGCGTACTTTCATCAGCCCT
TCTCCGACGGATTAATGGCGGTAATCATGCGATGGTTTACATTGATGCCTTTTCGGCATT
GTTCACCGTGAAGATTGCTCATCGAAAAATAATGCAACCCTTATCGTCACCATACGCACC
TGAGTACTGTCGGCCGCATCACTAGCAACCACGCTCAGAATGCCGTTAAAATGCGCCTAT
ACACTTGGCACTACTTATATCAATCGGCCGTATTAAACCTTTCTTTAACTAAAGAAGCGT
CATAACGGTAACAAAAATTAAAACTGCAACCTTTGTCTCAAAACCGCAGCCGTATCAATA
CCGACTGCATAGCATTAAGGCACAGAATCCCTTAAAAATATCTTAAGTAAACATCATCCA
ATATAGCGTCTCCCTGCCATTTTTTTGTTCCGTGATGCAGCTTTCATTAGCAAGAAAAAA
GAAAGCTGTAAAAATAATCAGATGAAAACCTATACTCAGCATTGTTATTGTTGCTCAGGA
TAAATTTTCATTATTGCTTGCCTATTCATCGGATGGGCCGATAACCTGGCCCATCCGACT
CAGCGATTAAAAGGTTTCCCAGTTCTCGGTAGTTTTACTGCCTCTGGCCTTTTTCTCTTT
TTCTGCGAAAGCAGGCGTTGCCAGGAGAACCGGTTTGGTAACCGGCGCGCGTGAAGCAAT
CGCAGCGGGGCGTCCAGCCATCGCATCGTCTGACAACCGGAATACGGCCACCGCCTGATT
CAGCACCCGGACCTGCTCTTCAAGAGCGTTCGCCGCAGAAGCGGACTCTTCCACCAACGA
GGCATTCTGTTGGGTAACACGGTCCATCTCGGTCACAGCCAGGCCAACCTGATCGATACC
GCGGCTTTGCTCCTCAGACGCCGAAGCGATTTCACCCATGATGTCAGTCACGCGGGTAAC
GGCACCAACGATCTCGCCCATGGTTTCCCCCGCACTTTCAACCAGTACGGAGCCTTCCTC
AACCCGATTCACCGAATCCTCAATCAGAGATTTAATCTCTTTTGCCGCTTGAGCACTGCG
TTGAGCCAGATTACGCACTTCCCCAGCCACAACAGCAAAGCCTCTTCCCTGCTCTCCGGC
TCTGGCCGCTTCGACAGCTGCGTTCAGCGCCAGAATGTTGGTCTGGAAAGCAATACCGTC
GATCACGCTGGTGATATCAGCAATCTTCTGCGAACTGCCAGCAATGTTATGCATGGTTTT
CACCACGTTATCGACAACCTTACCGCCTTTCTGCGCTGTTTCAGAGGCGCTCAACGCCAG
TTGGCTCGCCTGCCGCGCATTTTCGGCGTTCTGCTTCACGGTGGATGTCAACTGCTCCAT
GCTGGCTGCGGTTTCTTCCAACGCTGCAGCCTGCTGCTCGGTTCTTGAGGACAGGTCACT
GTTGCCAGCGCTGATTTCCGATGCGCCGGTATAAATGGCCTCTGCACCCTGCCGAACCGC
ACTGACCGTCGTAAAGAACTCAGTCTGCATGTGACGAAGGCTATCAGCCAGGATCCCCAT
TTCATTCGTGCCATGGAAATCAATCCGGGTAGACAGGTCGCCTTTCGCCATATGCCGGAT
ATGTTCAATAAGATTAGTCAATGGCTGAATAAGCGAACGGTTGATACCCAGCCAGACAAG
CAACGCCATCACGACAACCAGTATCGCTACCGATATCAACAGCCATAACGCCGTTGAATA
AGCCGAATTATTTTCCTCCACGGCATTGGCATAGACTTTGTCGTAAGATTCTTTGTAAGA
ATAATAGGCCTTCTCGAACTTGTCCTGAAAACTTTGAGTTGGCTGATCAAAAAACTCTTT
CAGCTTGCCATTAGAGATAAAAATAATCAGATCACTTAATGCGCTGTTCAACGCGGTGTA
ATTATCTTTCACCACTTGAGCTACAGCCGGATCTTGCTGATTGGTATAAGGGATCTTTTC
ATAGTTGGCAAAGTGGGTATTAGCGATAACCAGCTGCTTTTTCGCCAGTTCAATCAGTTC
TTTGGCTGACACGCCGCCAGATGCCCCGCCTGATGCGTCCATGGCATAACGCGTTCCAGC
ACGGTTCAACGTGTTACGCGTCTGCAATAAATAAGACCAGGTAGATTCCAGTTCTGATTT
CTGCTGATTAATAATTCGTGTCGTCGTGAAGATATCTCTATCCGACTTCAGTGCATTAAA
AAATAACCCACCAGAAATGATTTGAAGAGCAATGAATAGTCCAAGAACGATAACGAGCCC
GGTAACAACTTTTACACGATTCAGCATATTAAGCCTTAATAACAACGATCACTGATGCTT
GCGCATCTCTATAACTTTTGAATTCCAGAGATTGAGGGTATCAAATAACTTGGGCCACCG
AAGTGGCCCAATATGGCTGGTTTATTAAACCTTCATGACGCTATCAACCAACGCCATTTC
CTCGCTGCTGAGTAGCTTCTCAATATCAACCAGAATCAGCATACGCTCCCCCAGGGAACC
CAACCCGGTGAGGTATTCCGTCGACAGGGTCACCGCAAACTCCGGTGCCGGACGAATTTG
ATCAGCGGTCAGTGACAACACGTCAGACACGCCATCAACCACGATGCCCACCACACGCTG
CCCCAGATTCAAAACAATGACGACCGTATTGTCATCATAGTCGACTTCCTGCTGCATGAA
TTTGATACGCAAATCGACGATCGGCACAATCACGCCACGAAGATTGGTAACACCTTTAAT
AAAGGTCGGCGTGTTGGCAATGCGAGTGACCTGATCGTAACCACGAATCTCTTGAACCTT
CAAAATGTCCACGCCGTACTCTTCGTCACCCAGCGTGAAAATCAAAAATTCCTGACCTAC
TGTCTCGCCTGCTAATTTTGTGACATTTGCAAGTCCAGTCATGTTTCTCACCTTTAATCT
ATAGCTGTAATTTGCTGTTAAGCTGCGGTTTCAACCACACGCTTTTCCCGATAAAGCGCC
TGCAACGCAGAAACATCCACAATCAGCGCTACGCTACCATCACCCAAAATAGTTGCGGCT
GAAACGCCTGGCACCTTGCGATAATTGCTTTCCAGGTTTTTCACAACAACCTGGTGCTGA
CCAATCAACTGGTCAACCAGCAAAGCATAACGACGGCCGGCACTCTGCAGAATAACAACG
ATACCCTGCGTGGCATCCGTTTTTGCTCCGGCGACATCGAACACCTGATACAGCTCAATC
AGTGGCAGATATTCGCCACGAACCTGCAGTACACGCTCCCCTCCAGCCAGAGGATACAAA
TCCTCGGCCTGCGGCTGCAGGGACTCCATGACAGCGTTAAGCGGCAGGATAAATACATCA
TTATTGACCTTGACCGACATCCCATCCAAGATCGCCAGCGTCAACGGCAGAAGAATGCGA
ATGGTGGTTCCCTTCCCTTTCACGAAATGAATTTCAACATGCCCACCCATCTCCTGGATA
TTCCGTTTCACCACATCCATGCCAACGCCACGACCCGACACATCGGTCACTTTCTCGGCA
GTAGAAAAACCGGGAGCAAAAATCAGCATGCCGACGTCTTCATCAGTCATGCTATCACTC
ACCGCCATCCCTTGGGACAAGGCTTTAGCCAGGATACGTTCGCGATTCAGACCCGCGCCG
TCGTCAATCACTTCGATACAGATATTGCCGCCCTGATGTTCTGCAGACAGCGTCAGGTTG
CCCACAGCCGATTTGCCCGCCTCAATACGCTTTTCCGGTGACTCGATACCATGGTCGAGA
CTGTTACGCACAAGGTGCGTCAACGGGTCAATAATGCGTTCGATCAGGCTCTTATCCAGC
TCGGTTGAACTCCCCAACTGGGTCAGTTCAACTTCTTTGCCCAGTTTGGCGGCCAGATCG
CGAACCAGACGCGGGAAACGGCTGAATACATATTCCATCGGCATCATACGGATGGACATC
ACGGACTCTTGCAGGTCACGCGCGTTTCTTTCCAGCTGCCCCATGCTATTAAGCAGATCA
CCATGGGCGACCGGATCGAGAGCACTGGAACGCTGAGCCAGCATGGATTGAGTAATCACC
AGTTCACCAACCAGGTTAATGAGCTGGTCAACTTTTTCTACCGCTACACGGATACTGGTA
TCACCGGTTTTTTGTCTGCCTTTGGCTGCGTCATTGCCGCCTGCCGGCTTGGCCACCGGT
GCAACCGCCGCCACTGGCGCAACAGGCTGAACGGGTGCAGCAGGCGCTGGCTCGGCCGCC
GTAGCAATTGGCGGAACAGCGTCGGCTGGCGGCGCCTCAGCAACAGATTTGAAGTTAATT
TGCTCCGGCTCCAGCACAAAGCACAGCACAGCGCTGATGTCATCTTCGCTGGCCGACGTT
TCCAGCGTTAGTTCAACACTGTTGCTGGTCTGCGCCGTATCTTTCACCGTACCCAGATTA
CCCAGCTCTTCAATCAACTGGGGAATATCTGACTCTTTCAGGCTGGTAAGGGCAATACGC
AATCCCGAATGACCACCGGCGGGAGCCGGTGCACGGGATGCGGAACCCGGTTGTTCAGCC
TCTACTTTGACAGGGGCGGCTCCGGCAGCATCATCGTCTTTGGACTCCAGAGCAAGCTGG
CGCAGAGCCTGACAGATATACTCAAAGCTTTCGGCGTTGGGCTCTTGCGAGGTTTTGTAA
GCATCCAACTGATCCTGCATGATATCTTTGGTTTCCAAAAACAGGTTGATAATATCAGTG
CTCAATCGCATTTCACCGCGTCTGGCACCATCCAACAGGTTTTCTAATATGTGTGTAGTT
TCCTGCAATACTTTGAAACCGAACGTTCCCGCGCCCCCTTTAATCGAGTGAGCAGCGCGA
AATATGGCATTCATCTGTTCCGTATCGGGCGCTAACGGATCAAGCTGCAATAAATGCTGC
TCCATGTCCGCCAACAATTCATCTGCTTCATCAAAGAATGTTTGATAAAAAGCACTCATG
TCCATACTCACGTGGGTCACCTCTGCTGTGAATCGCGGCTTGTTGAAGAAGGTGTCGCCT
GGCTATCAGGTGCTGCTGGCAAGGCTGTAGTAGGCTGCCGACGTCCTGTCGTCGACGCGC
CATTCGCCCCCGATGCCGGCGCCGTCGTTACCGGTGCCTGAGCAGGTGCCACAGTTGAGC
CAGATGCAGGCGCCCCATTAGTTTCGGGCTGTGGTGTAGCCGTACTGTTACCGTTATCGG
CAGGCGCGGTAGCAGGTTTGGCCTTTTCCATCCCCATATTTTGTAAATTCTCTATTTTAT
CAATGTTTACTGCACTGCTTTCAGCATTTTCACGTTCGATGTTTTCCTGCGCCTGCTTGT
TCAGGACAACCAGACTGATTCGCCGGTTGATGGCATCACTGCCTCCCTTCGCCTGCTTTA
AATTCATCGTGTCGGCCATACCAACTACGCGTAAAACCTTACCTTCAGCCAGTCCACCTA
TAATCAGTTCGCGCCGGGAAGCATTAGCACGTTCGGCCGACAATTCCCAGTTACTGTAGC
CCCGCTCCCCCATTGCATACTGTGCATCATCAGTATGGCCCGATAAACTGATTTTATTGG
GGATATCATTCAAAATCGGCGCGATGGCTCGCAAAATATCGCTCATGTAGGGCTCAACCT
GGGCGCTGCCGGTTTTAAACATTGGGCGATTGTTGCTGTCAATAATTTGAATGCGCAGCC
CCTCATCCACCATTTCAATCAACAGGTGCGGGCGCAACGCTTTAAGACGGGGATCGGCTT
CAATCAACTGATCGAGCCGCTCCCGCAGTTTGTTCAGTTTGATTTCTTCAAGACGGCCAT
CCATGGTGTCGATCTGCCGTTTCACATCGCCTTCTTGCTGAGTCGGATCCGAACCGCCGC
CAGGGATAGGGTTGGAGGCGTCACTCATCTTCGGGCCGGACGTGATGGCAATTTTCAATG
GTGTGCGGAAATATTCGGCAATCTGGGCCAATTGAGAAGGTGAGGAAATGGCGATCAGCC
ACATGACCAAGAAGAGAGCCATCATGGCGGTCATGAAGTCGGCATAAGCAATCTTCCATG
AACCACCATGATGAGCGGCATGCCCCGATTTACGTTTTTTGCGGATAATGGGATGCTGGT
GTTTCATGCGTCATTTTCCGATGCCTGCTGTGCCGGTGCCTTCACATTACGAATATGCTC
TTCCATCTCGGTAAATGAAGGACGCACTGTTGAATAAAGGGTTTTACGACCGAATTCAAC
AGCAATCTGTGGCGCATAACCGTTCAGGCTGGATAACAGCGTCACCTTGATACACTGAAG
GACTTTGAGCTTCTCCGAGTTTTTCTGGCGTAACAGCGCCGCCAGCGGCGACACAAAACC
ATAAGCCAGCAAAATACCCAGGAACGTACCCACCATCGCATGGGCGATCATCATCCCCAG
CTCTGCGGCAGGACGATCAACAAACGCCAATGAATGCACAACCCCCATGACCGCCGCCAC
GATACCGAATGCCGGCAAACCATCCCCCATTAGGTTCAGACTGGTGGCCGGCACTTCAAC
TTCATGCTCGACAGTTTCGATCTCTTCATCCATCAGCGTTTCGATTTCAAACGCATTCAT
GTTGCCGCTGACCATCAGTCGCAGATAATCCGTGACGAATTCTACGATATAGTCATCAGA
AAGGATGCGGGGATAATTGGAGAAAATCTCACTCTCTTTTGGGTTGTCAATATCAAACTC
CAACGAGAGCATGCCCTGCTGACGGGACTTGGCCATCAGCCGGAATAATACCGCCATCAG
ATCCATGTATACGGCTTTCGTATATTGGGATCCTTTCAACAGCGTTGGAAGCGCTTTCAG
CGTCGCTTTGATCGCTTTTCCGTTGTTACCAACAATGAACGCACCTGCAGCCGCGCCACC
AATAATCAACAGTTCCGAAGGCTGATACAACGCCCCCAACTCGCCACCCACGATAAGATA
ACCGCCAAGTATGGAGCCTATAGTGACAAGATAACCCAATATAACCAGCACAAGAATTCC
TTATAGATAGTAAAAGGGTGGCGGAGAGAGTTATAAATGCAGTCTTACCAACGACTTATT
TGGAGGGAATACTGCCATCGGGCAATGAACACGCGATGACAGAACCACAAAATCGCCATC
AGGCCTCAGACTGCATGTTTAACCTGTTCGTCCAGCAGCTGAGGTATCATATCGGCAACA
CTCGGCGAAAGTTTACGTCTTTTTACTGCTCTGGAAGGTGGCTGGCATAAACTGCAGACA
AAACTATTCTTGGGCTGATGTGCGTGGGTGATGAACATCCCTTTGCAGCAATTACACGAG
GACAGTTGCAGCATGCCGCTATCCACGAAACGGACCAATGTCCAGGCGCGGGTCAACGCC
AGCAAAGGTACGTCGCTTTGGGGAGCACATTGTTCGAGGTAAAGGCGATAAGCCTTGATT
ACTGCCTCGACACCGGTGCATTGTCCATTTTTGAGCAAAAACAGATAGGCGTTATAGAAC
ATGGAAGAATGGATATTCTGTTCCCATGTCATGAACCAGTCGGTGGAAAACGGCAGCATT
CCTTTGGGCGGAGGGCTACCCCGTAATTCTTTATAAAGCTTGATTAAGCGACCGCGGCTT
AATTGCGTCTCGCTTTCCAGCATCTGTAGACGAGCTCCCAGTGAAATGAGCTCCATCGCC
AGTTGGATATCCTTAGCTTCCTGAACAATACTTTTCTCCGCCATCATTATGCCCTTTTCT
TAGGCAAGCCTTCTTCTTTTGAAGACAGCTCTTGTAATAAATGACTCGACAATAAAATAC
CGGTATGAATCTGTTGCAGATCGTCAACCCGGGATTCTTGTGTTAGTAGCTTAATCGTAT
TGTGATCACTGAAGCGGAAATGGCATATTAGCTGGTTGGTTTCAGCGAGCTTTACCATTT
GCGGCAAAGTCAGCTGCATCAATGCCTCGGCCATTTCGTTATTGACACCCAACCGGAACA
TCGCTGATGCTTTTTCGTCGTTTATTAATCGCTGAGCCAGTAACAAATAAGACAAATTTA
TGTCATAAATGTGCTTGAGCAATTCAGAGGTACCCATATTCCCATCCCGACAGACTATGT
TTCAAACATAAGTTAGGTGATAGACTGCTCACCCGCTAAACAATCACTCTCCATAGGTGG
CATGAAAACTATCGGTGCCAGATGATTCTACTACTTTATAATCTTCTAATATGACGAAAA
ATACAGCATCAACATTGATGCGTCTGAGGCTCCATCTCTTCATAACTCCAGGCTCATCCT
TTCTCTGTATTGCGTCCAACATAGAACGTAGGATTAATCCTAATCCTCAGCCACTGTACC
GCCTTCGGCCTAACTCATACAACGCAGGCATATCAGCATTTTGATAATTATGTGACCTTG
ATCACAAAAATGAAAGAGGCAAAACATAATATTTCACTGATTTTTGCCCTGCTGTGAAAT
TTTCCTGAACACAATATGATCACAACAGGAGAAAAAAACTCCCCACAATAGAATTCCGTC
AAGCACAATAAAATCAATCAATTGATTTTAAAAGTAAAAAATCAACATACCGGCTTATCA
GATTAACCCCCGACTCTACAACCACTTTGGATTACATTAATAACTCTAATCTTATCACCT
GAGTTACTATTTCAATAGTGTATTTTATGTCCATATAAAGAAACACAAGGGCCAATTTCA
TGCTGGATTTTGAGTATTTCAAACCGGCAAGAATCCTGTTTGGACCAGGTAAACTGGCGG
AGATTGTCAAATACATTCTGGAAAACGCCCGCATACTAATAACTTATGGCGGAGACAGCG
GCAAAAAATATAGCACGCTGGATGAAATCCGACAGACATTAACCCATTATACCTGCTTCG
AACTCGGCAGTATTGACCCCAACCCGCAATATGCGACGTTGATATGCGCAATCAACGCCG
TGAAGATGAACAAGATTGATTTTTTGCCGGCGCCAGGTGGTGGCTCGGTGGTCGACGGAA
GAAAATTTATCGCGGCCGCGAGCACACAGGATGATATCTGGAATACCTGGCTTGCCAAAG
CGCCAATCCAGTCTGCACTGATCGGGGGGAGTGATAACATTGCCGACGACCGGCTCAGAA
ATGAACGCAACCACCGTAGTATTCCACAAATAATCCGGTGCCAAATATGCCGTTTCCGGG
CACGCACCTTACCGTTTTTAGACATCCGTCACGCCGATTAATTGTCTAATAATTGAAATA
TATAAATAACAGGATCTGATATGCCTCTGCCGCCAGATTCGTGATCGACATCGCATTGAA
ATTCATGAATGTTTCACATTATATGCCGATGTTAGATTATGTTGGTATTTTGAGTACGGA
TCGCCACACAGCTGTTTCCAGAAACAAAAAACACCCAAACTACACCTACGCGTAGTACGG
TTGATGCACATATATTTTTCCTGAAAATGAGCGAATGGATATGAAAATGATGTCAAAGTC
TGAACAACAGGGTAAAACCGGCATATTGGGTAATCTTGGACTGGTGCCGTTATTTGTCCT
CATTCTGGGCGGGATCATGTTGCTATTCGCCCTGGCCATCGGTACCTCCAGCTATTTTCT
GGTGCGCGCCAATGAGAGTCTGGACTACGTTACTCAGGAAATTGACGTCCGCCTTGGGCT
GTCAAACAGTTCCAATCATCTCAGAACCGCCCGTCTGCTCATTATCCAGGCCGGCGCCGC
CGTTCGTGTCGGAGACACGGATGTATTCAATAACAACCTGAAGCAGGCAGAGCAGCGCAT
TGCCTCGTCGAAGGACGCCTTCAAAGTTTATGAGAACCGGGCCGTCAAAACCGACACGGA
TCTGGCGCTGGAGCCGGAACTGAATAAGGCTTATAACGATTACGTCGAAAAAGGCATCAT
GCCGATGCTTAAGGCGGCGAAAGATGGTTATTTCGAAGAAATCCTGACGCACGAATCGGA
AGAGGTGCGGGTTCTGGACGAGGCCTACAATAAACCATTGCTGAAAGCGATTGCCTTTCG
TACCGAACGTGCCAAATCGCTTAATAGTAATGCGCAGTATCAGGCCATGATGGGCTATAC
GCTGATGGCCGTCAGCTTCGCTATTGCCATTGCCATGACCCTGCTGACCTTCCTGTTCTT
GCGCGGTACGCTGATTAAGCCGATGAACCGTCTGGTGCAACGCATTCAGCGCATCGCTCA
TGGCGACCTGACCCAGCCCAACGAAGTCTATGGTAAGAACGAAATCGGCATTCTGAGCCA
GAATATCCAGCAGATGCAGGCATCGCTGGTGCAGACGGTTTCCACTGTGCGCGACAGCGC
GGACTCCATTTATCAGGGAACCACCGAAATCACGGCCGGTAACAGCGACCTCTCCTCCCG
TACCGAGCAGCAAGCGGCAGCGATTGAAGAGACCGCCGCCAGCATGGAACAGTTGACCGC
GACCGTAAAACAGAACTCCGATAACGCGCACCATGCCAGCCAGCTAGCGTCTAATGCCTC
CGGTAAGGCCAAGCAAGGGGGCGAAATCGTCGAAAATGTAGTTAACACCATGAACAGCAT
TTCCGGCAGCTCACGGAAAATTTCTGAAATCACCAACGTGATCAACAGCATCGCCTTCCA
GACCAACATCCTGGCGTTGAACGCCGCGGTAGAAGCGGCGCGTGCCGGCGAACAAGGCCG
GGGATTTGCGGTAGTGGCGGGAGAAGTACGCAGTCTGGCACAGCGCAGCGCCCAGGCAGC
CAAAGAAATTGAAGGCCTGATCTCCGAGTCCGTTTCTCTGGTTCATAGCGGTTCAGAACA
GGTCGATAAGGCGGGTCAAACCATGCACGAAATCGTTCAGGCAGTGAGCAGCGTGACCGA
CATTATGAATGAAATCGCTTCCGCCTCGGACGAGCAAAGTCGTGGCATCACTCAGGTCGG
GCAGGCAATCTCCGAGATGGATAGCGTTACGCAACAAAACGCCGCGCTGGTGCAGCAGGC
ATCTGCCGCCGCCGCATCGCTCGAAGAACAGGCGATGGTGCTGACTCGCGCGGTATCCGC
CTTCAAACTCACCGGCCATCGCCAGGATAAGGCTTACGCCCCGGCCCCCCTTGCGTCGAA
ACCGCTGTTGGCTACGTCAACTGCTGCGCTGAGTTCCTCTTCCAGCGCTAAACCCGGCAA
CGATAACTGGGAAACCTTCTGATGTATTCAGGCCGATGCGGGTGACTGTATCGGCCTGTT
TATTTGTCTGCAGGTTGACGCGGCTCAACAAAGACCCCTTCCGGGCTGTTAAGCTCATTG
AAGAACCAGATCCCTTCGGGGTAGTTCTCTAATGCAATCAGATACATGATGCCTTCCTGA
AACGGCTCCACCGCCAGAATGACTCCTTCTCTGCGTACGTCGCCATCAGTCTTTACTGTA
ACCACATCATTCACGTTCAATCGTCCACCTCTTTCTCTCTTGTCCCAGCCCTACCGTAGA
ACCCATACGACAACACTTATGCCAATACGCCGACGGTATTGTCAAACTCAGGAGTGGAAG
TGAGGATGATATGACTGAACATCTCTTTTCCTTTATTTCTATTTCACCCTCCAGACTCGG
CCATCAGTCAAACACACCATTAATAATGGTGATCACCATCAATAATAGTGGTCACCATCG
CCATGCTGATCGCAATCAATACCAGGTCGTTAATGGGTGAATGGACAACCCCCAGATGTT
CACCCTGCTTATGTGGGTTATCGCGTTGCCATTGATAATCGGGTCCATCATTGCCCGGCC
CTTTCTCACCGGGCTCTGCCGATACCGGAACCGAAATCGAAAAAACAGAGGTAGCCAGCG
CCATTACCAACACAGAAATAGGGGATGTAGACATGGTGCAGCCTTTATGAAAATGGAAAC
CACAAGGAATATATATAGCGTGAATATCCGGACGAATAGAGAACATCTCAGTTTTTATCT
TTCGGTATACTGGTACATCAGCACAGCATTCTCGCCACCGACAGATAAATATATCGCCAC
TCTCCTTTAAAACACCGTTTCATCTGAATTGCTGTTTTTCTGATATCACCGACGCCACCT
TGCCTGACATGCTTTTATAATCACCACGGTGAATAGTTTTATGAACATGCAATTCAACCG
CTATGTTCACGGTATAACGCAAGACTTGCCTGGCTCAGGTTTACGCTTGCCGGCGATGGC
GCTCTGGTTTAGATGCGGAATCCCCTCATCCCGCGATGCGTGATGAAAAAGGTTCGCGAT
ATTTTTCCTCCTTCTGCCTGTGATACGAAGATAGGTAACATGATTTTGAATACAGCCAGA
CAGCTGTTGAGTACACTGAGAAACACCTCCTGGTACAAAAAACGTCATTCCAACCGTGTC
CTGTTCTGGCGTGAAATTACGCCATTGGCGGTCCCCATTTTTATCGAAGGGCTGTGTGTC
GTGCTGATGGGGATCTTCAGCACTTTTCTGGTCAGTTGGCTTGGCAAAGAAGCTATGGCC
GCCGTAGGGCTGGCTGACAGCTTCAACATGCTGATTATTGCGTTTTTCACCGCAGTCGCG
TTGGGGACTGCCGTCGTAGTGGCGTTCAGTCTTGGTCAACGTAATCGTAAACAGGCCCGG
CAAGCTGCACGGCAATCGATCTCATTATTGGTGCTGATCTCCTTGCTGTTGGTGGGATTG
GTGGAATTTGCCGGCCAACTCATCATCGACCTGATTGCCTATAATGCCGAACCGGCCGTG
AAATCACTGGCGCTGACATTCCTGCGCCTTACCGTATGGGGTTACCCGGCGTTGGCTATT
ACACTGGTCGGTTGCGGCGCATTACGCGGCGCCGGCAACACCCGCTTGCCGATGATCATC
AATATCGGGATGAATATCCTGAATATTTTGCTCAGCGGCGTATTGATTTACGGCATATCC
TCATGGCAAGGCGTGGGATTCATTGGCGCGGGGCTGGGGATCACGCTCTCTCGCTATCTG
GGCGCATTATGTGTCGTACTCGCCCTGACCAAAGGCTTCAACGGCGCGCTGCGCATCCCG
TTTCAAAGCTACTTCGCGCCGTTCACCACAATGATTCTCTATGAAGTGCTCAGTATCGGT
ATTCCAGCCAGCATCGAATCGGTCATGTTTAATGTGGGAAAATTGATCACCCAGCGCTTT
GTCGCCGGCATGGGGACCGAGGTCATCGCAGGTAACTTTATTGCCTTCTCTATCGCCGCG
CTGATTAATCTGCCAGGTAACGCCCTGGGATCAACCGCTACCATCATTGTCGGGTCACGT
CTGGGTAAAGGGCAACGCGTACAACCGGAACGACAACTGAAGTATATCTTCTGGCTTTCC
AATGTTGGTCTGTGCGCACTGGCATTGTTCTCTGTGCCTACCGCCGGCTTGATGGCTTCA
ATGTATACCAACGAACCTGATGTGATTACGGTGGTTAAACAGTTGATCTGGTTGAACGCA
TTGTTCATGCCAATATGGGCTGCATCCTGGGTACTGCCCGCCGGCCTGAAGGGAGCCAAA
GACGCCAGCTATACTATGTGGGTCGCGCTGGCTGGTATGTGGGGGTGCCGGGTGATCGCC
GGTTATATTCTGGGCATTATGCTGGGATTTGGGGTGATCGGCGTCTGGATGGGGATGTTT
TTTGACTGGATTGTCCGTGGTGCGCTGTTCTATCACCGCATGGTCAGCGGCAAATGGTTA
TGGCGCTACAAACCCAAAGTTAACCCGGACAGATAAGAAAATCAGTATCCTCAAAACGGA
TTTAGGGATACGACTTTCAATGAGCGAAACCACACCGTTTATTTCAATAAGAATAAAATC
ATCAAAGCGGCTAATCATTTAACTCAGGAAGTGTCACGCTTTTCTTTATTATTAATAATT
ATCATTATCCTGCAATATAAAATCCATTTGACCATACATATTGGGTCGTGAATACTGCCG
AAAACTAATAAGGGTATAAACCCCGCCATCTGGCTAACTAACAGGAGTGAGCAATGAAAA
AAACTATTATGGCTATCAGTCTGGCAATCGCGGCGTCTACTGTAGCCCTGCCGTTTGCCA
GTCAGGCTGCCGTCAAAGACGAAATGGGCGCCATGGCGAAGAGCTACAAAAGCGCTTCCA
GCGCTAATGATGCCGCCACGCTGAAAGCAGATCTGCTGAACATGAAAGCGCATGCGACCA
AGGCTAAAGCAGACCCGGAGTTCAATAACAGCCCGAATAGCGCGGTATTCAACGAAGGTC
TGGAAAAACTGCTCAAACAGATCGATGCGGCTATCACGCTGGTTGATGCAGGTAAACTGC
AGGAAGCCAAAGCCGCCACCGATGAACTGAAAAAAACCCGCGCCGAGTACCACAAAAAAC
TGGGCGTGTAATTCACCAGTCACCGCAGCGGTGGGGCGTGTTATCACTGCTGCGGCCTTC
CGTCTTCCCCGTCAATCATTAATAAAACAACGCAACCACTCTTTTTTCATCACCTTATAT
CGCTAGTTTACTCCTCCCGGAGAATGCATTAGGAAACCACAGGGCATCATCAGGAAAATA
ACGCGATACGCATTCATTATAATAATTAACATAATCGGCAAGGGACGTATTGAAAATTCC
GAGAATGAGTCAAGCATCTGGATCTACTGTAGAAAATCCACTATAACCTAGAGAGTTTCA
TCATGTGCCACTATTGCAATATTGATGAACACACGACTGAATAGAATGAAACCAATCACA
TATTCTATTCATAGTTAACACTGACACATCATCATATGAAATGGAGATTCATTTTATGCC
TCTCGCTTATTTGGATAAAAACCCAGTTACCCATAGCAAAAAACACGCTCCGCGGAAGAA
ATTGTTTCTGTCTTGTGCCGGTTTGGGATTAAGCCTTGCCTGCCTTTCCAGTAATGCCTG
GGCGAGTGTTGAGCCATTATCCGTCAACGGTAATAAAATCTACGCAGGTGAAAAAGCCAA
GAGTTTTGCCGGTAATAGCTTATTCTGGAGTAATAATGGTTGGGGTGGAGAAAAATTCTA
CACGGCCGATACCGTTGCTTCACTGAAAAAAGACTGGAAATCCAGCATTGTTCGCGCCGC
CATGGGCGTTCAGGAAAGCGGTGGTTATCTGCAAGACCCTGCTGGCAACAAAACCAAAGT
TGAAAAAGTGGTGGATGCCGCAATCGCCAACGATATGTATGTGATTATTGACTGGCACTC
GCATTCTGCAGAAAACAATCGCAGTGAAGCCATCCGCTTCTTCCAGGAAATGGCGCGTAA
ATATGGCAACAAGCCGAATGTCATTTATGAAATCTACAACGAACCGCTTCAGGTCTCATG
GAGCAATACCATTAAACCTTATGCGGAAGCCGTGATTTCCGCCATTCGCGCCATTGACCC
GGATAACCTGATTATTGTCGGTACGCCCAGTTGGTCGCAAAATGTTGATGAAGCCTCACG
CGATCCGATCAACGCCAAGAATATCGCCTATACGCTGCATTTCTACGCGGGGACCCATGG
CGAGTCATTACGCAATAAAGCCCGTCAGGCGTTAAATAATGGTATTGCGCTTTTCGTCAC
CGAGTGGGGCGCGGTTAACGCGGACGGCAATGGCGGAGTGAACCAGACAGAAACCGACGC
CTGGGTAACGTTTATGCGTGATAACAACATCAGCAACGCAAACTGGGCGCTGAATGATAA
AAACGAAGGGGCGTCAACCTATTATCCGGACTCTACAAACCTGACCGAGTCTGGCAAAAA
AGTAAAATCGATCATTCAAAGCTGGCCATACAAAGTGGGTAACGCCGCCAGTGCAGCAAC
CGATCCGTCAACCGATACCACGAGCACCACCGTTGATGAACCGGCCACGACCGATACGCC
GACAACAGCCAATTGCGCCAATGTCAACGTTTACCCCAACTGGGTTAGCAAAGACTGGGC
GGGCGGGCAGCCTAATCATAACGAAGCAGGCCAATCGATCGTCTACAAAGGCAACCTTTA
TACCGCAAACTGGTATACCTCATCCATCCCAGGCAGCGATGCCTCCTGGGCGCAGGTTGG
TAGCTGTAACTGATTGATTAGTTTTTTCACACCCAAAAAACAGGGCTGCGCGATTGCAGC
CCTGCTATATAACATCCCATCAGTTAATTGCGTTCAAAAGCGCCCAAATCCGGTGCGCTA
CCTGAATAGCTGATATTGCTCTCTTTCGTACCCGCGTTAATCAGCTTTGAGTTAGCCGAC
AGACGGAATAACGAGGTTTCCGGCAACGTGCCGTCATTATCACGAGATACGGTAGCCAGC
GAAGTATCCAGGCTGAAGAAATCGGACGCGGAAGCCGCCGGCCCCGTATCCCATGAGTTG
GATTTCGCATCCGCATTATTGACCGTTACAGACGCAGACAGAGACACGTTGTTACGAAAG
TAATGTTTCTGACCTGACTGTACGTTGCTCCCAAAACCATAATTAATGCCGTTTTTATAT
GACGTGTTATTTATTACCGTGACGCCGCCGGCGTTATTATTCTGATCAAAGCCTTTGCTC
ACATTGCCAAACGCAACGGAACGAGTAATACGATGATTGCCAACAGCCTGATTACCGCCC
AGTTTGAACCCGTTGCCATTGCCGGCGAACGAGCTGTCATTCCAGTAATTAATACCATTA
CGGAAAGCCCAACTGTCTTCAATCACGACTTTCTGCGGACTGTCAAATAAGTCAAACCCG
TCATCCGAGTTTTCCCAGGCGCGACAACCGACAAAGCGGTTACCCGGCCCCTGTTTTTGT
TTTGGTCCAAACCCATCGGCCATACTGCCGTTCTTCTTGGGATCATAGTTACGATAGGCA
TCGGAATTAATTACCGTGTTGTATGACCCGCCGTTATTGATTTCAAGACCGGTATTACGG
TTATGATGGAACGCCGTATTCTCAAAGGTATTATGGCTACCAATCACATAAGCTCCCTGA
TAACCGGCTCGGGTTACCTCAACGCCTTTGAAATACCAGTAGTCGCCGGTCACATAAAAC
CCGTAAGACGCCTGTACCCATTGGCTGTCAGGGAATGAAAAGTCAAATACCGCCCGGCCA
CAATTGGCGGTTGCCACATAAATTGGCGCCCCCTCTTTCCCGGATTTATTGAATGTAATG
GTATTCCCTTTTCCCTGAGTATAAGGAATGGTATAGGTTCCTGGTTTCAACAGAATCAAC
TCGCCAGGGTTAACCGCCGCCATAGCGGCGGAAAAACTCATCGGAGAATTAAAACTGCCG
CCGTTATTGCTGCTGTTACCATTCGGCGCAACATAATAAATACGCTTGGTGCTAATTCCG
CTGGTGAGATCTGAACTGCAGTCCGCTGCCAGAACTGACGTGCTATTTACCAGAAAAAAT
GCCGCCAACCCGGTACTGATAAAGCAATTTAAATATTTCATCCTTTGCCTCATAATGTTG
TAAAAATTATCTATCCATTGGCCTCAAGATGCATACTCCGGCAAATGTCGTCAGGCGGGG
AAAAGGCTGTGATCCGCTGCATCTAAAATCGATAGCCTAATGAATCAGTCTGTCACTGTG
AAAATTACGTTGGAAGGGTACCATTCCTTCGGTTTTCCCTGAACAGAGGCTGTTCTGAGT
ACATTGCATCCTGCATATTGAGGTGGCGTGAGTATACTACGTTTACGGTATATGAATACT
GACCGCAACCGGATGCTATTCGGTTGTTAAAGACATATATGCCATTCGCAGCACATCCGC
TATGATAAAGCATCAGGCAAAAGACAAAAAAAGCCATTTCTCGCTCACCTAAATAAAAAT
CACATTATTAGTGTATTAATTTAATATTGAGAGCATCATTTATATTTGAATAGAATAACC
ATTGTACTTAATAGCAGATAAAGATATTGCCGCACGGATGTCTTGCTATCTCCATCTGAC
AACACCGGCTGTTCATCCCCACATTACCGCCTCCAGCAACCCCGTGTTTGCTGATAACTG
AGCCATCACCCATCGCTGCCATCACCATGTGGCAGCTGGTTTAATGACAGGCATATAACG
CGAGACAACGCGTGAAAGCATCCTGTTATCTCCGCCGTTATTACTCTGCCTGAAAAACCA
ACGACTGGACTCACACATGAATGAAACAGATAAAAGCATCGTCTCTCTATTTATCATCGG
CACGCTGATTGCCGCCGGCAAAGTGCTGGCGGGCAGCGAGCCCATCACACTGCGGCTATT
TATTGGTCGCGTGATGCTGGGCGGTTTTGTCTCAATGATGGCAGGCATCGCACTGGTACA
GTTCCCTGACCTGTCGCCCGTCGCTATCAACGGCATTGGCGCCGCACTGGGCATCGCCGG
CTACCAGACTATCGAACTGCTTATTCAACGCCGTGTTCGCCAACTGGGCAAAAAAAACAC
ACCAGGGAAAAATAACGATGCTCAATAATCCTAACCTTATTGCGTTTTTAGATATGCTGG
CTTTTTCCGAAGGGACCGCAACACATCCGCTCACCTGTAATCGTGGCTACGACGTGATTG
TCACCGGGATTGATGGCAAACCAGAGATTTTCACCGACTATCGGGATCATCCATTCGCCA
ATGGCCGTCCGGGCAAAATCTTCAACAAGCAGGGGCAGCGATCCACCGCTGCCGGACGCT
ATCAGCAGCTTTACCGCTACTGGCCCGCCTACAAAACGCAGTTGGCGTTGCCGGATTTCG
GACCCCATTCGCAGGATACGCTGGCTATCCAGCTGATTCGGGAACAGCGTGCGTTGGACG
ACATTATGCAAGGCCGGCTTACCCTCGCCATTACCCGATGCAACAACATCTGGGCCTCAT
TACCGGGGGCTGGCTATGGCCAGCGCGAGCATAATGCCGAGCGATTGGTCGCCGTGTACC
AGCAAGCAGGTGGGAGACTTGAATGAAAAGCGCCATGATCATCGCGGCCATCATGATTGC
GCTTATCACAGGGGTTGGCGTGCAGTCCTGGCGGCTGCACAACGCCCGTCAGTTAACCGA
ACAGCAAGCGCAGACACTGTCGTTGCAACAGACAGCGCTGGATGAAAAATCCGGCCAGTT
GAAAGCGCTGTCCGAACAGGCTGAACGCAACAATCTTGAGCAGGCACGATTGCGCGACAT
GGCCGCCGATACTCAGGCGGCGCTCTCGCAACGGCAAAAAGTGGTGATGAGGTTACAACA
TGAGAACGAAGCGCTTAAACGCTGGGCTGACACTGATCTGCCTGCTGATATTATCCGGCT
GCGTCAGCGCCCCGCCTTCGCCGGTGGCCGTGCTTACCGTGAATGGCTGTCCCAGACTGA
CGCCCTGCCGGTTCCCGGCGGCCAGTCCACAAACCAACGGTGAGCTGAACAGTCTGCTGG
ATGAAACTGAAGCCGCGCTGGCGACTTGCGCCGATCAGGTGGATACCATTATTGCCTGTC
AGGCAAAAAGCGATGCAACGCCCGACGCCACTGCTGCATCAGGGAATCAACCAGGCAGAG
ATTCAACAGGGATAGGTACGTCTGTGCCGCAATGATCTCCGCCCTTGAGACAAGGTGGAC
CACTGGAAGATAAAGTTGGGAAGCGATGTTTCAGACTTGGACGTCAGGGCGACCGAGCCA
GGAAATTGAGGTATTCCCATTCAAGCCAGTCGCTCATGACTTTCAACCCAAATCAGGTCG
TGTTTTCTCTTTTATCGACGCACTCTGCATGTATATACGGCCTATGCCTTTTCGTTTTAG
CCGCCACAGTATTTCTCTGGCAGCACCTCTCAACGAATTTGCAGGCTTTTCAAAACCGAA
ATTTTAGGGTCGACGGTATTGTCTACATATTCCTCTTTATGAGGACACGGGTAAAAACAG
ATCTGGAGGTAGCGGGCCTGTTCACGTTTCGGCCTGGCGGTTACGCTATTGCAGTGGGGC
TGACGCGGCGGCAATAAAAAACCGCCCGAAGGCGGCCATAACGCGTTAAGGTTATTAATC
GTTCTCTAACGCACGCTGAATAATATCAGCGGTTTGAGTGATTCTACTACCGATCGCATC
CAGAGCGACTTGCACACCACTTTCGCTGGCACCCTCTTTGATGATTTCGAGTATAGCTGA
GACGACTATCTCTCTCTTCTCTTCATCACTTCTTGCGACATCATGCTGATCATAAAAATA
ATTCTTAAGCATAAAGACTCCTTTTCATTATCAATGGGCGCAGCATATCGCTAAGATTAT
TCTGAATAAAGCATTATCACAGGTAATCAGTGATCTCCGCGTTTACATGCCTTTCCTCTG
CTCAATCGCTGAGCCAAACGCATGGAAAAGCCGTTGTGACCGTAGGTCCGGAACAAAGAC
AGCGCAGTCGGGCAGATCGCCAATAACCCTAAGACACTGCTTTTGAGATTATCATTACTT
TAGGAGGGTAACGAGATATAAGGATGAATAGCAGGACGCTAATAGCAGAAATCAGGGCGA
CGATTGGGAGAACTGATAAGAATTAACGGAAGTCATCAGCACTTTACCCATCCAACCAAA
CCGGGATTAGCGGCCATTCCCTACCCTAAGAAGGATTGACCGATAGACACGGTAAAAAGC
ATCTGGAAATGGCCGCCACTTGCCACATTACAGGCACAAAAAAACCGCCTCGTGGCGGTC
ATGTTCTTTTATTTATTTTCTTATTCATCAAGGCGTTAGCACATAGTGCCCAGAGCGGGA
CTTGAACCCGCACAGCGCGAACGCCGAGGGATTTTAAATCCCTTGTGTCTACCGATTCCA
CCATCTGGGCTCAGATTTTGGAGGCGCGTCCCGGAGTCGAACCGAGGTGGGCGGATTTGC
AATCCGCTGCATGGCCACTCTGCCAACGCGCCTTACCTTGATGCTACTGCTAAATCGATT
TGGATTTGCATCGGGAAACGAAACTAGAACTTAGCTCATAACTCTTTGTTTTCAAATCGT
TTTTTTCACCCTGTTTAACAGGATGGACGGCATTATGGACTAACTCTGAGTATATGGCAA
GTCCCTTTATGCAATTTTTTCCTATAAGCATTCATGCAAAATGACCCGCATATTCTTCAC
CTTCCTATTCTTCAAACCTGGTGCTTCCGCGGGGCCTTACCCGCTCCTCTACCAGACCGG
TTCCTCTATCATGGTCCCCGGGCTGCTTCACGCTGTGCAACAATGTGTGCCGCAGCTGCC
GGATGAGATTGGCGTAAACCTTAAAGACGGCTACCCCAAGCATCGGGGAAAATGGTGCAA
GAAGCTTCGTTTTTTTGAAAGCATGGTGCCGGGCCGTCACCCGTTATGAAAAAACGGCCA
GAAACGCGCTCTCGATGGTGAAATTAGGCTGTATCGGGCTGTTTCGCAGAAGATGATGTA
ATTGGGGAACGCAACCTGGAGCTTTCCCAGTCGATCCGTTCAAACAAAATAATGGTGATA
GCTGCTATTAATAGGTTTGTAATAGGAAATGCCCACCACAGGCCGGAGATGCCTAGCGAG
GTATAGTGGGATAATCCCCATGCCAGCGGGATCTGAACCAGCCATTGAGAAATCAGCGCC
AGTGTCATGGTCGTCATTGTGCGTCCTGTTGCGCGAAAAGCACCATTTAAAGCCATCTGT
AATCCAATCAATCCATAGCTTGGCGCGATGATATGAAAGAAATGCGTCCCATGATTAATG
ACCTGGGTCTGTTCAGGCGCAAATAAACCAATAATATAAGGCGTAAAAGCGAATCCTATC
AGGCCAATCATTGTCAGAGTTAAAAATGAGATCGTTGCGCTCAAACGCCCAATGGCTCGT
GCACGCTCAAATTTCCCCGCCCCAATATTTTGTCCAACCAGTGTTGCGGTAGCGATTGAC
ATGCCAATCGCCGGTACAATAACAAGCGCATTAATATTATTTACTACACCGTAAGCCGCC
GTGACCGCTGTCCCCAGCCCGGTCACCAGAGACATCATACCACTTGCGCTTAATGCATGA
GCACACAGCTCAATTGACGAGGGCATTCCTAGCCGAACGACAGATTTAAAAACAGTAAAT
CTGGGTTTCATCGCACGAAAATAAATCTTAAGACTAATACGGCTGAAACGTAAGGCCAAA
AATCCTGCGACCATCGCAATGCATTGATTAATGAGAGTGGCAATACCTGCCCCCGTTACG
CCAAATGCGGGAATAATCCCATAACCAAAGATAAATAGTGGGTCCATGATGGCGTTGAGA
ATCAGCGTACCCAGCGTGATCAATAATGGGATACGGACTTCACCCGCCCCCCTCATCAGG
GATTGCAGCATGGCAAAGCCAAAGGTAAATACCAGACCACTAATCAGAACGCGCAAAAAG
CTGAGTGCGAGGGGAAAGACCTCGTCCTGAGTACCGAGCGTATGCAACATCCAGGGTGCA
AGAAAATACCCTACCACCGAGATAGGTATTGAAAATAGCAATGACAACATGAATACCTGG
GCCGCAATATCGTTTGCATCCCGATACAAGCGGGCCCCGATACACTGCGCGACCAGTGTT
GTACCGGCTATACTCAAGCCAATGCCCAAAGCAAAAGCAAGAAAAATTATGGGCTGGCTT
ACCGATATTGCCGCCACGGCTTTATCCCCCAAACGCCCCACCCAGAAAGCATCAATCATG
ATGTATCCGGACTGTAAAAGATTGGCAAAAATAACGGGAACACCCATTGTTATCAGTGAG
CGTAATATCGAACCTTGCAACAAGGTATTTGATGTTTCATTGGAGAGTTCAGAAGACAAG
AATTGATCCCTTAATGCAAATGGTTATGGAAAACTTACCGTAATGTCAAATCAATTGGGT
GCAATCAGATGGCGATACCACAATGCGCCATACAGAAATTCGGGAAGCCTGATTGATACA
TCATCACCGTCATATCCAAGATGGGATGCAAAAAAATGCATGACCTTCCCATCCAACAAT
ACAACTTCATCGCTGTATAATTATTAAGGCGACGCAAAACAATCACTCACTCTAAAAATA
AGAAGCTTACCGAGTAACTCTTGACGAATCCTATTATCCTGACCAAAAGTGAAAATATGG
ATTTTCATCAACGCCCTGTCCGGCTTGGAAGAGGATACCTCTATTTCAGTAATCTTTGCT
TTTATTCTCAATATATCACCGGGTCGGGTAGGCCTAAGCCAGTTGATCTTCTCAACCCCT
GTACCAATAATACCGTGCGCCAGAGGTAAGCTTTTAACCAGTAGATTCATGGTAATACTT
ACTGTGTGCCAGCCGCTCGCGGCCAGGCCTCTGAAGATGGAATCTTTTGCCAGTTTATCA
TCCATATGAAAGGGTTGCGGGTCATACTTCATCGAAAACTCGGTTATTTCATCTACGCTG
ACATAATACTCAGAGCTATAAAAAACCTGACCGACTTTAAGGTCATCAAAATACAGCTTT
GGTGGTGTCACATCCTTAACTTCGCTTCCTATAGAGTATTTTTCATCATTACTCAAATAG
TCGTTTGAATAATTTCCATCATGCATATTAACGAGCCTCCCTTACCAACATGAACATATC
CGCCGGATGCTAACAGCTAAGTACCCCAATGAGCTGTGTTTTCCCTATGCAACCGTCAGT
TAAAATTAGCGACATAAACAGCCTATGAAAAAGCCATCCAACCTGTCTTATTTTGGCCTT
GCCTCATCCGAAACTTTATAAAACCTTCCGCATTGTCGAATAATAAATAAATGTTATAAC
GAAATACTTGTTCAAACGTTAAACCGGGTGGATGCACATAACTATGCCCAGGATAAATGC
GGACCTTTCCGGGTAACATCGTCTTAAGGCGTTCAATACTCGCAAACAAACTTGCCGCAT
CCGCATAATTGGAACACAGACCGCAGCCCTCAATGAACAGCGTATCACCAGTAAAGACGT
GCTGACCGATCCAATAACAGGTACTTCCTGACGTATGGCCCGGCGTAATTATCGGACGAA
TAAGCATTCCTGCAACATCCCAAGAGCACTCTTCAAACGTACGCATAGATGGAATACAGA
ATCCTGAAGACGCCGCCTCCTTACGCGATATCCACACCGGGCAACGATGTTTATTTGCCA
AATACTCAGCAAGATCAATATGGTCAGGATGAGCATGGGTTATCAATATTCCCGCAAGCT
CTGCGTTGGCATCCTTCAACGCGGTTTCCAGTGTGTCTATTTCCCACGCGGGATCAATCA
GCAATGCCTGGCTAATGCGACGGTTAAGCACCATATAGTTGTTATTGATAAAACGACCAC
GGTTGACCTTTAACGTCGTCACCGCAATATCGTCTGATGAAATCGCGCACTCTAACGCCG
ACAACGCTATCTTATTTTCCAGCCACATAGCATCTGCTCCACACCGTCAATGACAAAGGA
CATCACTCCCAACCGGAAATAAAAAACCAGATATCGTTATTTAAAAAAACAGCACGACAA
TTCGGATACCATATTATTCCTCCTGCTCCTGACGGAATGACGGCACATACGCCTAACCAT
TTGCTAGCGTTGATAATTAGGCGTTATAATTCCGGCGATACCGACGGTGCTATGCTGATA
TCGCCGAACCTATTTCCGGTTATTTTAATCGTGTCCTCAGGCCATTCTTCTGGTCGTGGC
ACCTCATGCTGAATAAAAGACTCACGCTTTAGGAATGATGACTTTCAGATTTTCAAAACC
ATGTAAAAAGTTAGAGTAATTACGCTCCGGCTCTTCAAGTACCTCTATTCTGGAAAAACG
CTTGAGAATTTCTTCCCAGATAACTGTCAGTTGCATTTCGGCAACCCGACTGCCGATGCA
GGCATGTACACCAACGCCAAAGGAGAGATGCCGGCGGGCGCGTTCACGGTCGATGCTGAA
GGTATCGGGATCTTCAATCGCCGAGGCATCTCGGTTACCGGACGTGTACCACATGACGAC
ACGATCGCCTTCCTTGATGTTTTTGCCACGGATTTCAACATCGTGGGTGGCAACACGACT
CATAAAATTAACCGGGGGGTGGAAGCGCAGCGTTTCCGATATCATCGGCATCACCAGCTT
AGGATTTGCCTTGAGCTTGGCGAACTCTTCTGGATATTTATCAAGCAGGTAAAGGCTGCT
GGAGATAGTGTTACGCGTCGTGTCGTTACCACCGATAATCAGCAGGACAACGGTACCGCG
GAACTGTTCTAACGTCATATCGCGTGTGTCGGGGTGATTCGCCAGCATCGAGATAAGGTC
ATAGCTTGGCGGCCCATTGCGGCGTTTTTCCCACAGCGCCTCAAAGACTTGATAGCATTT
AACGGTTTCTTCTGCCTTTTGCTCCCAGCTTTTCACCAGGCCATGTCCCGGCTCGAACAT
CAGCAGGTCAGACCAAAATGTCAGCTTACGGCGATCTTCAAAAGGAAAATCGAGCAGCGT
CGCCAGGACTGTCGCGGTGAGCTCCTTGGATACCCGATCGACCCAGTCAAAGGGTTCGCC
GATCGGCAGGCTGTCGAGAATAATTCCCGCACGCTCACGCATAATCGGCTCCATTTGAGC
CAGGCTGGAAGGCCCCACGGCCGGTGTTACCGCCTTGCGGTGTTTAGTATGCTCGGGGGG
GTCCATCGTGATGAAGCCAACGCTTTTCCGTCGTTCATGGCCCAAAGCCTGCAGCGCCGC
TTCGAGTTTGGTCTTCTCTTCAATCGATTTCAGATCGATGTTCTGAGTGGAGGTGAAATC
GCGATAGTTATTTCCAACAACGCGAATATCCTCCCACAGCGTGAGCGACCAGTAAGGCCC
AAATTCGCTTTCCGGCGTGAAATGCACCGGGTCTTCACGTCTGAGACGCTCGAACATCGG
CAATTCAGCAGCATTAATGAAACGATCCCGACTTGCCGGGTTGATTTTCTCTAACGGGAT
CGCGTTGATATCCTCAAAAACATCCTGTAATTGTTTAGTCATTTTCATCCACTCATTACG
TTTTTAGACAGTGCTACACACTTTCGATAGTGCTTCGATAGCGCTACAGCACGTGGCCGC
AGAAGGGGCCTATTGGCGAATCCCGGCACCTTCCAGGGTATGCAGACGCAAACCTTTATT
GATCCGCACCCACATGCACAAACTGAAGCCACCATCGAACCAGCTCGATAACATGCGGGG
CTTTCAACACCGTAAAGTGCTGCGCCGGCCCCGCGATGATTTCCAGCTCTTCAGCCCAAC
GGCCCCATCCCACCGCATCTTCACGTCGGCGGTTAAGATCCTCGTCAGGATTCATCCACG
GATCGCGCACCTGTATCAGGTTTACCTGACCGTGGTAGCGTGCTGCCGGTAGATAATGCG
TTTGTCTCGCGGCATAAAAGGTTTGCCACGAGCCTTGCAGTAGCCGCGAAGACGAATTGG
CCGGAATTTTCCCCGCGCGATGAAGGTACTGGTGCACCGTAGACAACACCTGTTCAATGT
CGTGACGGGCGTAAAGGGATTCATCAATATCCAGCGTCGTCTCTACATTGAATCCGATGC
TTTCGACATACTCGCGCATGCACTCAGCCAGGCTCGGCGCTACGGCGGCATCCTTGCTGC
CAAGAGGCGCTTCTGAATCGATCAGCGTCAACGATGCTACGCGACAACCTTGGGCCGCTA
ATCGGCTCGCCATTTCGAACGCCACCTGCCCGCCAAAAGAGTGGCCAAGCAGGTGAACGG
GCATCGTTTCACCGATACCCGCCTGACGAATAGCCGCAAGGTTACGGGCAGCCGCCGCCT
CAACCGACAGATCCGGCACGCCAACACCATCAATCCCTTTAGGCAGCAGGCCATAAACCG
GCTGCCCGCCGGGCAACGCCTGTACGAACGGTATGAAATCCGTGACGCCCGCTCCGGCAC
CCGGCACACAAAACAGCGGCGTGCTATTGGCTGTGCCTTTTTGCAAGGTGATTAGCGGCT
TGAAATCAGCCGTCGCCGCGGGGGCTGAACGTGTCGCCGGGCGTGGCTTTGCGCCAGCCT
CAAAAGCGGGTGCCGGATGGTTGACCACATTGAGCTGACCGATCGGTGAATCCGGAGTGG
AAACCATCGCTTCAAGCGTGGCGAGATAGCCGGCAGCCATACGCTCGGCCGTTTCACGGC
GAAACAGGTCGACGGCATATTCCAGAATGCCATCCATCCCCAGCGGTTCACCTTCATCGC
TATATTTTTCGTACAGCATGAAATAGAGATCCCACTTGGCGTTACCGCTGTGGACTGGGT
ATACCTGCGCCGCGAGGCCGGGGATATCAAAGGTTTCCGATGGCGCGTTTTGCAGGATCA
TCATGGTCTGGAACAGCGGATAATGCGACGGCGAGCGCACCGGCAATAACTCGCCGACCA
GCTTCAGGTAAGGAATATCCTGATGACCATACGAGCTTAACGCCTGTGTGCGTACCCGTT
CGAGCACCTCATTAACACGGGGATCCCCGGAGGTATCAACACGCATGACCCATTGCGTCA
GGAAGCATCCCACCAGATCATTCAGCGCGTCGTCGCTACGCCCCGCGGAAACCGCACCAA
GCGGGATATCCTCACCTGCGCCCAACCGGGTGTAATAGATACCCAGCGCCGCCTGCAATA
CCATCGACAACGTCATGTTGCGCTCACGCGCAAGGGCACTCAAACGCCGGTGCAAACGGG
CATCGATCTGCAAAGGCAACATCTCGCCGCGATAGCTGGGTTTTACCGGGCGCGGGTAAT
CTTCCGGCAGCGCGAGCGTCGCAGGTAAGCCCGCGAGTGTTGTCTTCCAGTACGCCAACT
GTTCTGCAAACAGGCTGTTCGGATCATTAGGATCGCCGAGCAGCTCACGATGCCACACCG
CGTAGTCGGCATATTGCACCGGCAACGGGGCGAACTGCGGCGCGTAACCGGCGAGACGTG
CCTGATAGGCATGCGTGAGATCCCGTGTCAGCGGCGCCAGCGAAAACGCGTCACAGGCAA
TATGGTGGAATAGCATCACCAGAATGTGCGCCTGCGGTCCAACCCGGAGTATCGAAGGAC
GGAACGGCAGATCAACCGACAGATCGAACACCGAGGTAATCGCGGTAAATACCGCCTGAT
GCGCCTGCTCTGCGCTCACTTCCGTGTACGGGATATCGATATGGACATCGGCGAATGGCT
CGACCACCTGCACCGGTTGCCCATCCACCATGCCAAAACGGGTACGCAGCGTTTCATGAC
GTTCCACCAGGTCGTACAGCGCCGCCGTTAACGCCGCCTGATCCAGCTCGCCCTCAAGCG
AGACGACAATCGGCGTATTGAGTGATGAATTATCACCACGCGTGTTCTGCCCAACCCACA
TCAGCTGCTGGCCGTAGGACACCGGCAGGGGATCGGGGCGCGGCTCGACCTTACTTAACG
CCTGGCGGACGTTGATCTGCTCATCAAGCTGCTTCGCCAGACTGGCCACCGTAGGATTTT
CAAATAGCAGCCGCACCGGCAGCTCAATACCCAGTCTGGCACGAATACGTCCGATCAATC
CGGTGGCCAGAATCGAGTGTCCGCCCATCGCAAAGAAGTCATCGTCAATGCCGATGTGCG
GATGCTGGAGTAATTCGGCATACAGCTCGCACAGCACCGCTTCGCGCGCATTACGCGGTG
CCCGATAGGCGGCGGTATCACTGAATTCAACCGCCGGCAGCGCCTTGCGATCCACTTTCC
CGTTAGCGGTCAGCGGGAATTGCGCCAGCGCCACGATACGCGCCGGCACCATATAGTCAG
GTAAGTGCTCACTCAGATAATCCTGCAACGCCGTCTCAGACGCTTGCAGACCAGCGCTAA
CCACGTAGGCGACCAGACGCTTGCCGCTGCCGTTATCCACCGCCAGCACCAACGCGTTAT
CGACGTGCGGATGTTCGGCCAGACGCGCCTCTATCTCACCCAGCTCAATACGAAAACCGC
GCAGCTTGACCTGTTGATCGTTACGCCCCACAAAGACAAGGTTGCCATCGTCCTGATAGC
GCACCAGATCGCCGGTGCGATACAGGCGGGCGTGCGGGTCAGCCACAAACGGATTGGCAA
CGAAACGTTCAGCGGTCAGATCGGCACGATTCAGATACCCCAGCGCGACGCCGTCCCCGC
CGATATACAGCTCGCCAATGGCGCCTAATGGCGCGGGATGCTGATGCTTATCCAGCACGT
AGAGCTGGGTATTGCCGATGGGACGCCCGATGGGAATGCTGGCCGCATTGGCCGCAACGT
CATGGATCGGGTAGGTGGTGGCAAAGGTGGTGGTTTCAGTCGGGCCGTAGCCATTGACCA
GCTTCGCCGATGGCGTCGTGCGCAGCACCTGGGCAATGATGTTCGGATCGAGCGCATCAC
CGCCGATAAACAGAGACGTGAACTGCGCGATCACCGGGGCCAGTTCGCTATACAGCTGGT
TGAACAAGCCCACGGTCAGCCACATCTGGTTCACGCGATGATGCTGAAGCGTGCGCACCA
GCCGTGCCGGCGTGAGCAAGGTATCCTGATCAATCACCACGCAGGTGCCGCCATTGAGCA
ACGGCGCCCAAATTTCCAACGTGCTCGCATCAAAGGCGGTGTTGGCGGCAAGGGCCATGC
GATCGCCCGGCGCAAACACGCCGACGCCGCTATTAATCACCAGCCGATTGATAGCGTAAT
GCGGCACCAATACGCCTTTCGGTATCCCGGTCGAGCCGGAGGTGTAGATGATATAAGCCG
GCGCGGCGGCGGCAGTCTGCACATCGACGGCGGCATCACTCGCCTGCACCACCTCAGCGC
TATCGACATCAATCACCGGCAGATCGATGTCTGCCGCCAGCGCGTGATGGGCGTCGCTGA
TCAGGAGGCGAGCGGAGCAATCCTCGATAACCCAGCTTAAGCGCTCTGGCGGCGCCAGTG
GGTCCAGCGGCACGTAAGTCGCGCCCGCCTTGAGTATAGCAAGCGTCGCCGCCAGCAATG
CGCTGCCACGCGGCAGCAATAACGCCACAAAATCCCCCGGCTGTACCCCGTGGGCTACCA
GCACCTGCGCCAGTTGGTTGGCGCGCTGATTCAGGCGGCAATAGCTCATCTGCGCTTCGC
CGTCGATGACCGCAATCGCGTCTGGCGTGCGAGCCGCCTGTTGCTCGAATAACCGGTGAA
CAGGTTCATTCGCGGGATAAGAGGCTGCCGTCGCGTTCCAGTCAACCAGCAGGCGCGTGC
GCTCGCCGGCGGGCAGGATGTCCAGCGCATGCATTGGCGTAGCGGGGTTGCTGTCCAGCG
CATCGGCAAGGCTTTTCATGGTCTGCTGGAGATAGCCAATAATCCGTTGCGCAGACAACG
GCGCTGCCGCGAGTACGTTCAGACGCAACGTCTCACCGAAGTCATCCACCGACACGGTCA
GCGGGTAATCGGTGCGCTCTTCAAAGCCGTGCCATTCCACGTCATCACGTTCACCGGAAA
CATCAACGCTTTCGTCTTCCGCCTGCTGATTATGGCGGTAGTTGAACAGCACATTGAACA
AGGCCGTTGGCGGCGCAATACCGCTGCAACGCTGAACCAGACTGAGAGCGGCATGTTCAT
GATCCAATAATGCCGCCAGACGCTTATGCGTCAAACGGACACTGTCTTCCACGCCGACAT
TCCCCAGATCCAGGCGGATCGGCAGCGTATTAATGAACGGCCCCATGATCTGATCGGCAC
CCTCGCCGGCCTGCAACCGGCCAAGCAGAATGGTACCGAACACCACCGTATCGCTGTCGC
TGGCGCGTGCCATCACCTGCCCCCACACCAGATGACAGAGGCTCCCCATACTGACGCCAA
GACGGCGCGCATGAGCACGCAAACGCGCGACGATAGCCGGTTCTACATTCTGGCGCCGCT
CAACAACGCTGGCGCTGTCCACCGCCCCATTAGCCATGCCGAACGCGAGCGTCGGCGCAT
CAATGTCACCCAGCATCTGGCGGAAGAAGAGCTCGTGCTGAATATCTGACGCCCCTGCGC
GTATCCTGGCGATCAGACGGCGGAACGGTTGCGGCGCGGGCAATAGCTGACCACGGCCCA
TGATAAAGGCCGTAATATCGCGGATCATGATCTGCAACGAGGCGATATCATCGATCAGGT
GATGCAGCAGCATGAGCATTTCCCAGCGCCCGCTTTGCCGGTCCTGAGCGACATACAGAC
TCAGCAGCGGCGCCTGAGTCAGGTCAATACGGTAATGCGATGGATGATAGCGTTCGACCA
ATTGGTCCATGACAGGGCCATTGGTCGGGTCAAGTTCAACTTCCGTGACCTGCACGCGTG
CGTGACGCAGCACCACCTGTGCCGAGCGCGACAAACCGCGCGAGAAAAACGCCGTGCGCA
GAATGTCATGCCGGTTAATGGTGTGCTGAACCGCCTCCACGTATTGCGTCATCACCTCAC
GGTTAGCCAGAGAGATCCTGGCAAACTGTAGGTAAGGGTCCCCCTTGTCGCTCAACTGGT
GCAGAAAGAGGATCCCGTCCTGCAACGGCGTCAATGCGTAGATATCCTGCACATTCGCTA
CGCCGCCCGGCACGCTGGCAACAATATGCGCGATATCAGCCTCAGTGAGATCAATCAGCG
GCAACATCTCTGGCGTCAGGTGGGTGGTCTCTGGAGCGATCCGATTCGCCGGTACCCTTG
AGCCGCTATTCCCGCCTTGCGGGGATAAATCTCTTCCCTGACGCAGTGCGTCGACGAGAG
CAGGTTTGTGCTCTCGCAACGCCGCCTTGATATCAGGGGTCAACGACCCCTTCGCTGCCT
TGACGACCAGAGATTCACCATCCAGCGATAAGGCGATGTTGGCCTCATCCAGTGTCTGCA
AAAGGCCATCGAAATCGATCATAATCTCATCTCATCGAGTTCAATGGTCCGTGCAGACAG
CTCGGCTAACGTCGGGCTATCGAACAAGGCACGAATTTCCGTGCTCAAATCGCGCTGGCG
CAGATGCTCCATCAGTTGCACCGCCAACAGCGAATGCCCACCCAGTTCGAAGAAATTGTC
GTGACGCCCAATACGCTCAACGCCCAGCAGTTCCTGCCACAACTCGGCCATGGCGATTTC
AACATCACCCTGCGGCGCTTCATACACGCTCCGGGAGAATGATGAATCATCGGGCAGGGG
TAACGCCTTACGATCCAACTTGCCGTTGGCGGTCAGCGGCAGGTGATCCAGTTTGACGAA
TGCCGCAGGCACCATGTATTCCGGCAACTGCGCGGCCAGGCTGCTGCGCCACTGCGCGAT
ATGCTCAGAGAGGCTCAAGCCTTCGGTTTCTGCTTCAGCACTGAGCACCACATACGCCAC
CAGACGCAAGTCCCCCTGAACATCGCCGCGAGCGACCACCACCGCTTCACGAACAGTGGG
TTGTTTGAGTAACTCCGCATCGATCTCGCCCAATTCGATACGAAATCCGCGGATTTTGAC
CTGGTTATCGTTACGCCCGAGATAATCAATATCGCCGTCAGCCAGATAGCGCGCCACGTC
GCCGGTCCGGTACATCCGGGCGTCGGCGTCCGATACAAAGGGATCGTTAACGAAACGTTC
AGCCGTCAGGTCAGGACGGTTGAGGTATCCACGCGCCACACCCACCCCGCCGATATACAA
CTCGCCCACCACGCCGCGCGGCACCGGGCGCAGGTGTTGATCCAGCAAATAGATGCGCAG
GTTGGCGATAGGACGGCCAATGGGCACCGTCGCCGACTCCGGCAAATCTTTCGGGCAGGC
CCAGGAGGTCACGTCGATGGCCGCTTCTGTCGGACCATACAAATTGTGTACCGCGGTGTC
CGGCAGCAGTTTGTGGCACCTGACCACACTGGCGGAACTCAGCGCCTCGCCACTGCATAC
AATGCGGCGCAGAGAACGGCACGCCGTCACGCTGTCGTTGGCCAGAAACAGGTTCAGCAT
AGAGGGGACAAAGTGAATGGTGGTGATGTTGTTCGACTGGATCACCTGCGCAAGCGCCTG
CGTATCTTTATGCGCTCCCGGTGGGGCGACGACCAGGGTCGCACCGACGGAGAGCGGCCA
GAAGAACTCCCACACCGACACGTCAAAGCTGAAGGTGGTTTTTTGCAATACCGCATCGCT
GCTGTCGAGCTGATAAGCGTCTTGCATCCACTGCAAGCGGTTGATCAGCCCGCGATGTTC
GTTTTCTACGCCTTTGGGCTTGCCGGTAGAGCCAGAGGTGTAGATAACATAAGCGAGATT
GCGCGACGTCAGCCCCAACTCCGCGGGCGATAACGACTCCGTCGACAACGAGGAGCGCGC
CAGAGACGCCACATCCAGTTCAAACGCAACGGTGCCGGTAGTGTCCAGTTCCGCGGTCAC
TTCACGGCCGCGTTTATCGAGCAGCAGCAGCGTCGGCGCCGAATCTTGCAGAATGTAGGA
CAGGCGTTCCTGCGGGTAATCCGGGTCGAGCGGCACGTAGGCCCCACCTGCTTTGATGAT
CCCCATCAGGCCCACCACCATCTCGATACTGCGATCCAGACAGATGGCAACGCGATCGTC
CGGTTTAACCCCCTGCTGGCGTAAATGGTGCGCCAGTTGGTTGGACAAGGCATTCAGCTC
TGCGTAGCTCAGTTCACGATCGCCAAAGCGCAGCGCCGTTGCCGACGGCGTCAGTTTAAC
CTGCGCTTCGAACATCTGATGCGTATAGGCAACGTCAGGGTAAACCTTGGCGGTGTTATT
CCATTCGTTCAACAGCAAATGACGTTCGGCGGCTGGCAGAATAGCGATCTGCTGCATCGG
CGTATTGGGCGCGTTATCCAGCGCGCCGGCGATATTTTCAAGCGCCTGCTGCGTATAGGC
GAACAGCAGTTCGGGGTCCAGCGAATCCACCACCTGAATATTCAGGCCCAGCGCGTTGCC
GTAGTCGTCCACCGACAGCGTGATCGGGTAAGTGGTGCGTTCTTCAAAGCCATCCCACTG
ATCGGCTTCCGGCACTACAAAATCCAGCGACTTGCTTTCTGATTCACGGTTATGGCGATA
GTTAAACAGGGTGTTGAACAGCGGCGTAGAACCGCTAATACCGCTGCAGCGCAGTGCTAA
TGCCAATGACGCATGCTCATGGCTAAGCAGTTCCGCCAAACGTTTGTGGGTGGTGCGCAC
GCTTTCCTGAACGCTGGCGCCATGCATATCAAGGCGCAGCGGCAGCGTGTTAATGAATGG
CCCCATGATCTGGTCGGCGCCGTCGCCGGCATGCATACGACCAAACAAAATGGTGCCGAA
CACCACGGAATCCTGGCCGCTGATGCAGGCCAGAACCTGGCCCCACGCCAGATGGCAAAT
GCTGCCGAGGCTCACCCCCAGACGGCGCGCATGCGCACGCAGGGCATCGTTCAAGCGCTG
GGGAACCTTACGGGTCACTTCGATAATGTCGAAGTCATCCAGCATATTGACCAGGCCGTA
AGGTGCGGTCGGCTCATCGATATCCGCCAGCGTAGCGCGGAAATAACGCTCATGCTCTTC
CGGGCTTTTACCAAGGCGCACCTGCGCGATCAGACGACGGAACGGCTGCGCCGCCGGCAA
CGTGTGCCCGCGCCCGGCCAGGAAGGTATGAATCTCGGCGGAAAGAATAAGTACCGACGT
AATATCATCGATCAGGTGATGCAGAACGCGGAACATCTCCCAGCGTTCGCTGCGCTTGTC
ATAAGCGACAAACGCGTGCAGTAACGGCGGCTTAGCCAGGTCAATGCTGTAATGCGACGG
GTCGAAACGATCGGACAGCTGTTTAGCGATAGGACCGTTCGCCGGGTCCAGATCCACCTC
CAGCACGTGCAGTGTCGCCTGACGCTGAACCACCTGGCACGGGGTCGATACGCCTTCCCA
GTAGAAACCGGTACGCATGATATCGTGGCGGTCAATCACCTGCTGCACCGCGGCAAGATA
GTTATCGACCTTTTCGCGGCTATCAAACGTCATCTGCCCCGTTTGCAGGTAGGGGTCGCC
TTTGCTGGCCAGCATATGGTGGAACAGAATCCCTTCCTGAAGCGGCGCCAGCGAGTAGAT
ATCCTGGATATTGCTCACGCCGCCGGACACCTGTTCGACCACGTGATCGATATCTTTCTG
AGTAAAGTCAATCAGCGGCAACAGCTCTGGCGTAATCGCCGTCGTCTCTGGGGTAATCTT
GTTCGCAGGGACCACCACCTCAAACGCGTTTGACAGGCGTTTGCCATTACGCAGAGCGTG
AACCATGGTCATTTTATGCTCGCGTAGCGCACTTTTAATCTCACTGGTTAGCGCGCCTTT
GGCTGAAGTAATAACCAAATCATCGTTATCCAGCGATATCGAGATTTTTGCCTCTTCCAA
CGTCAGCAGTAATTGTTCGAAATCGCTCATTCTTTATCCTCCGTGATAATAACTTTTATT
CGATGGTGATTGACGTAATGCAATGCAACGAAACGGCCAGGGTCGTTTTGCAAGCGTGTT
GGGAATGGCATCGTCACAGTCGAGTCTCCGCAAGCTCGATGGTTCTGGCCGCAAGGTCTG
CCAGAATAGGCGTATCAAAAAGTGTGCGTATCTCGATGCTGAGCCCTCTTCGGCGTAACT
GTTCAATCAAACGCACGGCTAGCAGCGAATAGCCGCCGAGTTCAAAAAAGTGGTCCTGAC
GTCCGATCCGCTCGACACCCAGAAGTTCTTCCCAGATAGACGCCATGGTGATTTCCATAC
TGCCCTGTGGCGGAACATACGCGCGCCGGGCGAAGGACATCTCATCCGGCGGCACCAGAG
CGTTGCGGTCTATCTTGCCATTCGGCGTCAGCGGTAAAGATTTGAGCGTCACGAAGGCGG
CCGGGACCATATAATCCGGCAGCGCATCCTGAAGATGCTTACGTAATGCTTTACGGCTAA
ACAGGGTCTGTACCAGACCTTTGAGCGCCGCCGCGTGTTCCAGCGCCGGCAACGCATTCT
CAGGCACGATCCAATCGATCAAACAGGCGACCTCATTAACACCGGCTTCCTGTAACTTCT
CCGCCACGGGCAGCGCGGATTCCGGCGTACCAATAAATGACAGCTCGCGGGTATAGCGCT
TGAAAGCGAACTCCAGCATGCTGCGTTTATCCGCGCTGGGAAGCGTATCGAGGTGAATGT
TCTGCTCTTTGAGCCAGCCGGAGAGTAAACTGAGATGCCCTTCCAGATAATCAAGGAACG
GCCCTTTCGCCTGTGCCAATACCTCGTTAAGGTTCTCCCCCAGGTAGGTATGAATCATCA
CCGTCACCGTGCCGGTACGGGGATCGAACCCCGCGTTTTCACGCGCCGTGCGGTATATTT
CGATATTTTTAGCCAGCTTCTCGATATTCTGCGTGAGCATGTGGGTCAGCAAATTCGCCC
CGCTGCGACCGGCATACTCAAAGGTTTCCGATGCACCGGCGGCGGTTACCCAAATCGGCA
GTTGCTTTTGCACCGGAGCGGGGTAAATCCGTACTGAAATTTCATCCCCATGACTATCCC
GGCGGGAAACGCTGCCGCCCTGCCACAGCGTTTTCAGTTCCTCAATGCCTTTATGCATCA
ATTCACGGCGCTCATCGTAATTCTGCGGCGCCAGGACAAAATCCTGCTTATTCCAGCCTG
AAGCGACGCCGATGCCAACGCGGCCGTTCGACAGGTTGTCGAGTATCGACCAGTCTTCCG
CCACGCAGAGCGTATCGTGCAACGGCAACACCACGCTGCCGGGACGCAGCTGGATATGGC
GTGTTCTGGCCAACAGCGAGGCGCTTAACAGCGCCGGATTGGCGAACAGCCCCCCGACGT
GGTGGAAGTGACGTTCCGGCGTCCACACGGCGGTGAAACCGTGTTTATCGCCAAACTCCG
CCACCTCTGCGTAATGGTTATAAGCCTGCACGGCATCGCTGCTGGCGCCGAAGAAGAACA
GGCTAAAATCCAGGCTGTCACTGTCGGCCAATGCCTCTTCCACATACTCTTCGGTCACAC
CGGGAACCACATACGCCACCAGCCGCGTCTCCCCGGAGATATCCTCTCTGGCGACGACCA
CCGCTTCGCGCACCCAGGGATGGCTCAACAACCGCGCTTCGATTTCGCCCAGTTCGATAC
GGTGCCCACGCAACTTCAGCTGATGGTCGGTACGCCCGAGGAAAATCAGGCGGCCATCGG
CCATAAACTGCGCGAAATCCCCGGTACGATAGAGACGGGCCGCCGGATCGGTTGAGAACG
GGTCGGGAATAAAACGCTCGGCGGTCAGCTCGGGACGCTGGTGATAACCACGGGCAACCC
CGTCACCACCGATATACAACTCCCCGATAGCGCCCATCGGCACCGGTTTGCCGTACCTGT
CCAGCAGATAGACTTGCGTGTTGGCAATCGGGCGGCCAATCGACTGGTTGTATTGCGTGA
CGTCCTCTGCATTGACGCGATTACACGTTGACCACACCGTGGTTTCCGTCGGCCCGTAGA
GGTTCCACAATGACTCGCCGAAGGCATGCAGACGCACCGCCAAATCGCTGGGCAGCGCTT
CACCGCCGCAAAGGATCTTCAGCTGCTTGTGCGGTGTGGCGTCGGTATCCACCAGCAAGC
GCCAGGTGGTTGGCGTGGCTTGCATGATGGTGATGTTCAGGGTGTGCAACAGGTTAAGCA
GCGCGTGAGGATCCATCGCCTGACTGCGGCTCGCCAGCACAATCGACGCGCCCGTCATCA
ACGGCAGATACAGTTCAAGCCCGGCAATATCAAATGAGATGCTGGTGACCGAGAGCAAAC
AATCCTCAACGCCGAGGTTGAATAGTGCCTGCATCCCCGTCAGAAAATTGACCACCTGAC
GATGCTCAACCATCACCCCTTTCGGCTTGCCGGTCGAGCCCGAAGTATAAATCACATAAG
CCAGGTGGCTGGCGTTGAGCGTCGCCACATCGGGGTTGCCGCCAGGCAGTGCTTCCCAAC
GTGCGCCATCACGCGCCAGATCGACCACCGTGATATCACTGCCGGCCGCAGCCCCAAAGA
CGTCGCGTCCACGCTGGTCAAGCACCAGTACCTTAGGCGTGGCATCCTCAAGAATATAGG
CCAGCCGTGTGGCGGGATATTCAGGGTCGAGCGGCACGTAGGCCCCGCCGGCTTTGAGGG
TCGCCAGCAAAGCGACCAGCATCGTTTCCGTGCGTTCCGTACACACCGCTACGCGCGTAT
CCGGCCTCACCCCTTGGGCTATCAAATGGTGAGCAAGACGGTTGGCGCGCTGATTAAGCT
CGGCATAACTGAGGCGAACGTTACCCATTTGCAGCGCCAGCGCCTGTGGTCGTTGTTCGA
CCTGCCGCTCAAACAGCTGGTGGATAGTCGCCGTCGCCGGGAACGGCACCGCGGTATCAT
TCCAGGTTTTCAGCAGGTGCCGGCGCTCTTCCGGCGGCAGAATATTGAGTTCATACAGCG
GCATTGGCGCGGCTGCCGGAACCCTATCGGCTTCAAGCGCCGCCACCAGGCTACTGATAC
TCTGGTGGAAGTAGCCAAACAGGCGCGCACAAGAAAGCGATTCAATCGCCTGAACGCCAA
TATCAAACCCATCGCCGAAGTCATCGACAGAGACAGAGATCGGGTAGTTGGTGCGCTCTT
CAAATCCGTGCCATACCACGCCATCAAATTCGATATCACCTAACACATCACTGTCGGTCG
GGCGATTGCGGCGGTAGTTGAACACGGCGCTGAACATCGGCGTCGGCGCCACAATCCCAC
TACATTGTTGAGCCAGCGACAAGCTGGCATGTTCATGTTTTATCAGCGCGGTGAGGCGCT
GATGCGTCTGGCGAACCGCATCGGCGGCATAACCCTCGCCGACATCAAGACGCAACGGCA
GCGTATTGATGCAAGGCCCCATGATTTTATCGCTGTTCTCACCGTGCATACGTCCGGACA
GGACGGTACCGAACACCACCGTATCGCTGCCGCAGGCAGCGCTCAGGACCCGCGCCCAGC
TCAAGTGGCACAGACTACTCACGCTTACGCCAAGGCGGCGAGCCTGAGCGCGCAGCCGTT
GAGCCAGCGGCGCTTCAAGCGGGCGCCGTGTTTCACTGATCCGCTGGCCTTTAAGGTGGC
CGTTCTTGAGATTAAACGGCACCGACGGTTCGGTGATGTCCGCCAGCATGTCGGTAAAAA
ACGCCGATTGCTGTTGGGTATCGTGACGTTGCTGCAACCGCGCCACGTGATGACGAAACG
GCAATGCCGCCGGCAAACGCGCGCCTTCGCCATTGAGGAATGCCTGAATGTCGGAGAGCA
AAATCTGTAGTGAGGCAATGTCATCCACCAAATGATGGATATACATCAAGGCTTCCCAGC
GGGCCTGTTCTTCATCATAGGCCACCACCATGTGTAGCAACGGCGGCTGCGTGAGGTCGA
TGCGGTTGACCTGAGGATCAACGCGCGCCTTCATCTGTTCAACGACCGGGCCATCCTGAG
CATCAAAGGTGAGCTCTGCAACGTGCAAGCGCGCGTGGCGTAGCACGACCTGCACAGGCG
TTTCTACCCCTTGCCAGATAAACGCGGTGCGCAAGATATCATGGCGCTCAACAACGTGTT
GGATAGCCTCAAGATAGCGATCCAGGGTCTGCCGGTGCGTAAATGACAGATGACCACACT
GAAGGTAAGGGTCGCCGGCTTCATCGAACAGATGGTGGAACAGAATGCCTTCCTGCAGCG
GCGCCAGCGCATAGATATCCTGAATATTGGCGATGCCTCCAGGTATGCGGGTAACGATCT
GGTCTATCTGCTGTTGAGAAAGCGACACTAACGGGAAAAGCGCGGGATGAAGCGCGGTGG
TCGCCGGCGTGACCACATTCTCCGGGATGACGAACGCCGGGGAGGCATCGTCCTCAAGCC
TGATTTGCGCAGCAAGATCGGCCAAAACTGGATGAGCGAAGAGAGTGGGCACATCGGTAT
ACAGTTTCTGCTCACGGAGCGCTGCCTGCAGTTGCATCGCCAGCAGTGAATGCCCACCCA
GTTCGAAGAAATTGTCCTGCCGCCCGACCTGATCAACGCCGAGCATTGTCCGCCACAGCT
GCGCCAGAATAGATTCCGTACCGGCGTTCGGCGCTTCAAAGTCGCGCTGCACGTAAGCGC
TATCGTCCGGTAGCGGCAAGGCCTTACGATCGATCTTGCCATTCGCCGTCAGCGGCAGCG
ATTCCATCACCACAAACGCCGCCGGGATCATATAGTGGGGCAGTTGCGTGGCGAGCACCT
CGCGCCATTGCGCAATCGCACCATTACCGCACGCCGCCTCTGGCACTACATAAGCCACCA
GACGGGCCTCGCCGCTATCCGGCGTAATGCCGATAACGGTAGCGTCTTTGATGTGCTCAA
GCGCCGCAATACGCGACTCGATTTCACCAAGCTCAATGCGATACCCGCTCAGTTTGATTT
GGTGATCGCGACGGCCAAGAAATTCAATACGACCATCGTCAAACCAGCGCCCGATATCAC
CGGTACGGTAGACTCTGGCTCCGGCAACCCAGGGATCGGCAATAAACTGCTGGGCCGTCA
GTTCAGGGCGATTCATGTACCCCACCGCGACGCCCTCGCCGCCGATCCAGATTTCACCCG
CCATGCCCGGCGCGCAAAGCTGACCCAGATTATCGACCACGTACATACGGGTGTTGGCGA
TGGGCCGCCCAATACTCAGGCGAGTATCCTGGCTGTGCTCAAAACCACGCATCCATGCCG
ACGACATAATGGTGGTTTCCGTCGGGCCGTAACCATTGATGTAACGGCAGCGCTCGCTCC
AGCGTTCAATCAGCCCAGGCGTCGGCGCTGACCCCGCCGTCAGAATGGTCATGCCTTCAG
GCACGCGTGCGGGATCTAAGTGCGTGAGATACGGCGGTGGGAAGGCCGAGAAACGAATGT
CGTGTTCAACCATATACTCCGTCAACGCGGGCGGATTCTGAATCAACGCATTCGACAGCA
GATGCAGTTCACAACCGCGCGTCAAGGTACCGAAAATCTCGCCCGCTGAGGCATCAAAGG
TATAAGGCGCGAACTGGGTGATCGGTTGCCCGGCGCTAAAAATCCCGATGTGTTCGCACC
AGGCACAGAAATTGATCAGGCTGCGATGCGCTATCTCTACGCCTTTCGGCGTGCCCGTGG
TCCCAGAGGTATAGATGATATAAGCAATAGCGTGCGAATCGATGGCCTCAGAATGGCTAT
CCTCAGGCTGCTCAGCATCCGTTTGCGCCTGCTCCAGATAATCCTCAACCAACAGCAAGG
TGCTGCTTTCGTCCTCGCTAAAACTCGACCGATCGGCCCGGCTGGTCAGCGTCCAGCGCA
CTCGCGCATCGTTAATAATGAACGCGCGACGCTCGCCCGGCGCATCCAGGCCGACAGGCA
CATAAGCAGCGCCCAGCTTGATGATACCCAGCATGGCCGCGATCAGGTTCGGCGTTTTAT
CCATACTCAGGACAATACGATCGCCCTGGGTCACGCCGACGCGGCGCAGCCCTGCCGCAA
TCCGTTCGGCGCGTTCGGCAAGCTGCCGATAGCTTAAACGCACATCGCCTGCCACCAGCG
CGGTGGCCTCGTTTCTCGCCGCCACTTGCTCGGCAAACAGAGAATAGAGAGAGCGATCCA
ACGCCGCATCGAGTTCGGTCGCATTCCACTCATGCATAACGCGTTCGATTTCTGCGTTAC
TGAGCAGCGACTGTTCACCCAGTGTGTGCTCACTGCGCTGTGCAAAGCTGGACAACAGCT
GCTGCAGGCGATTGAGAATGTTATGCGCATCTGCCTCGGTCATCTCGCCTTGGCGGTAAT
GCAGCGCTAATGACAACGTGACCCCGGTCTGGACAATAAGATGCAGCGGTACGTGCAACC
TGTGGCGTTCATTTTCCGAGCCATGCGCATCATGCACACTGATCAGCGAGTCGAAAAGCG
GTTGATTCGATGGAAAGCCCACACCGTGCGAAAGGACATCAGGCATCAGATCGACATGGC
GCTGATGCTGCTCAAACACTGAGGCAATATCGTTAAACCAGTCGCGCAACGCGAGACCGG
CATCAAGATGCATGCGTAACGGCAAGGCGCAGTCTTCACCCCCGTCACGGGCAGGGAACC
GCTTGCCAAACAGGACTTCATCCTCACCGCTGTACTTGCTCAGCAACAGGCTCCATGCCG
CCGTCATCAGCACGTCCCATGTGGTGGACTCACGCTGCACCAGCGCCAGCAGTTCGGTAC
TCAACGCCTGCTCAACGTGGGAAACGAGCACACGGACTTCCTGCGCAGAGGAGGAGGCGC
TCTTGGTATCCTCGCTCTCAGTGGCATTAACAAGGCTGGCGTTTGCCGTTCTTTGCGCCC
CGGTAAGGTATCGCTGCCAATAAGCCGCGGCAGTATCCTTACGCGACAAGAGCATATTCT
CCTGCATGGTAGCCATTGGTTATGCTCCCTCTGTGACAACTTGCCTGGAATGGTTTTTTA
AAACATTCAGTAAGTTGGATACGCTTTCGGCGTTCCTGCCGAATTGATTGATGATCGCGC
CGTGCTGAAAACGCGCGGCAAATCCGTATTTGATGAAGATTGACAGGGTGCCGGTTGGGC
TGAGATCAACAAAAAACGCCTCGTTTTTCTCAGCCAACGCCTGCATTAAGCCGTAGAAAT
CGACGGGCTCGCGCAAGACTCGCCAGAAATACTCGCTATCCCATCGCTCAACCGCGGTAC
TCAACATGGCGGAGTACACCGGCATTGCGGGGGTGTTTTTCGGCAAGGTGTCGACTAAGG
CTCGGAAATCGTGCTCGATAGCCGCTATCCCGGACGAGTGGAAGGGTTGCTCAACCGGCA
GCAGCATCGAGATAATCTCCAGTTGCGTCAGGCGTTCTTTGAGAGCCGACAGACTCGCCA
CATCACCACTGACCACAAAGTTATTCTGGAAGTTAATGCTGGCTAACTCGGCGCCCTGAT
AAAGCGCGGCATTCGCGTGGAAGTGCGCCACCGGCGCCAGCACGCTCATCATCCCGCCGC
CGGCGGTTTTCTTGTGCAGCAGGTGCGCCTGAGACACCACCAGTTTTATGGCGTCATCAA
GCGTCAATACACCGGCCACGACAGCCGCGATGCACTCGCCCAGGCTGTATCCCAGCACGG
CGTCAGGTTCGATCCCTTCTGCTTTGAGCATACCGGTCAGGCTGACGCCAACACTCAGTA
ACGCCACATTGGACAGCGCCACATCAGAGAACGGCAGGTGATGGCGGGCGTCGTCATACA
GCGCCTCCAGAAGACCGTGGCCGGTGTGTTGACGATACAGAGCGTCACACCTGTCCATCT
GGCTGCGAAAGGTACTATTACGTCGATACAGTTCACGGCCCATGCCGTAATACTGCGCAC
CCTGCCCCCCAAACATAAACACCACACGAGGGTTGGAGGATGGCGTTGTCGGGGCGTCGG
CCACGTTTTTTACCGTTGGCTTACCCGGCAACGCCATCGGCTGTGCTTTTATTTTGTCAA
ACAGGCTGGTTAGTACCTGCCCTGGCCCGATTTCGTGCTGTTTAACCTCGCCGGACGCCA
GCAGCCGCGAGATACTTTCGTACCAACGAACGGGGTGGCTTATCTGGCGCGTTAACAAGT
CAAGATAATCGGTTTCTGGATAATCGAGCGCTGTGTAGTTGGAAATAACCCGCGCATTGA
GCGGATTGAAAGTAAAGCGTTGCGCAAATTGTGCAAACTGCGCTTCGATATCTCGCATAT
AGCGAGAGTGAAAAGCCGCACTCACGTTTAGCCTGACGTAGCGTGCGCCGGCATCCGTAA
ACAACGTCTCGCAGGCAACGATGTCATCATAAAGACCCGAAATAACGATTTGCTGGGCAC
TGTTGATGTTGGCGATATCAATGCCGCTCAACGGCGACGCCGCGAGGAGCTCAACGATCT
GATGCAGATCGATGCCCACGATGGCGGCCATCGCGCCGCGCGGCGCTTTCGACATCAGCA
TACCGCGCTCTCTGACCAGCGCGACGCCGGTTGCAAAATCAAACGCCCCCGCGGCAAACA
GCGCGGCAAACTCCCCCAGACTATGACCCGCGTAGCAATCCGGCGCATCCAATCCGCTTT
GTCGACTGGCGAGCACCCCGAGCGCTGAGACAACAAACAACGCTGGCTGGGTGAACATCG
TCTCACCCAGCACACCCTGAGGATCGCTGAGGCATAGCTCACGAATGGAGAAACCGAGGA
TCTCATCGGCCTCGCTGACGAGCCTGGGGAAACGCTCAAACAGCTCATTCCCCATCCCTT
TCTGCTGCGATCCCTGGCCAGGAAATACCCAAACTGAAGAAGACATAACTCTCCTATTAC
TGTTCCCGAGGACTGTCACTTAACGTTGCTTGTTTATCCCAACAGCGACTCGCTAGTTCA
GGACTTGATCTCTTCAGCCGGTAGATGGGCTTCAATGGTGCCGACCAGATCCCCGAGCGT
GTAAATACCGCGCTTGTCACCGTCGTTTACCTTGATGTGGAGCCGCTTCTCAATCTCGTA
CCAGGACTCAAGCATCTCGATCGAATCCACACCCAGCTCACCGCCGATAAATGAATCCAG
GTCCACGACATCAGGGGTAAACCCGGTATTTTTGATGCCGTTAATAATGTCGAGAACAAC
GGAGAGAATGTCTTTCTGAGCGTCCATTTCTGATTTCCTTCAGCTAATCCATTAGAGCGC
GTCAAACTCGCGCGCAACCTCAGTGATAATGTCAACAACTTGATCGATCTCTTCCCGGGT
ATGGGAAGACATCACGGAGAGACGCAGACGTTCTTTATCAGGAGGGACCATCGGGTATTC
CATGATGTTGGCGAACACACCACGTTCAAAAAGACGGCGGTTTATATTGCCCACCACGGA
GATTTTCCCGAAGAAGACGGGAATGATCCCGGACTCTCCGCGAAGAATGTTGAAGCCTTT
CGATTCCAACTGGTCCTGCATGTAGCGCACGTTGTCATGCAGGCGCTCAATGCGTTCCGG
CTCGCGTTCCATCACGTCCAACGCCGCGGAAATAGCCGCAATCGTCGGCTGCGCTAAACC
CGAGGTAAACAGATAAGGATAAGAGAAGTTTCGCAGCATAAAGATGTGTTCACGGCTGCC
GGAGATGAAAGCGCCCTGAGCGCCCAGTGATTTGCTGCAGGTGGACATACGCAAATCAAC
CTGGCCCAGCAGGTCTAAATGCTCAAGCGTTCCCTTGCCGGTTCGCCCCAAGGTGCCCAA
ACCGTGAGCATCATCGAGAATGGTGATGATGTCGTGCGCCCGGCAGATATCGATGTAACG
CTTGAGATCGATGGTCGAGCCGTCCGTAGAACGCACGCCTTCCACAGTGGAAAATATTTG
CGTATGAGGTTTCGAACGCGCCCGAATTTTAGGCAACATCGCCTCAAACTCATCCAGGCG
CTCGGGATCGAAGGTAAAGAACGGCACGTTGGTCATTTTGACCGCGTTGATCACGCTGGC
ATGGCTGTTCTGGTCATAGATGATGATATCGTTACGATTCATCAGTCCATTCACCCAGCA
CAGGTTTGCCATATAACCGCTCGGCAGCAGCACCGCGTCTTCGTGGCCTGCTAACGCCGC
CAGACGCGTCTCAAGATCCCGATGTTGCCTGGTGTAACCGGAAAATGCCGGCGACCCGCC
GGTGCCAATACCGTATTTTTCTACCGCTTCGACCACTTTGCTTTTCACGTAAGGATGGTT
AGCCAGACCGAGATAGCTGTTTGAACCAAACACCAATACATTTCTGAAGTCGTCGCTATG
CAGGTCTTTGTACTGCATGCGCGCATCAACCGGCCCCACGCCCTGGCGTCCGAACATGAA
GCCTTTTTCCAGCTCTTTCAAATAGGTGTCATAGCGTAATTTCACGCGTTCCTTGAAAGG
CTTACGTTCAAGTTCGATCAGATCATGAAAATCCATTATAAAAACCTCCTTGATTATTGA
TTCTCTCTCAGAGAGAGATTCCGATTGCTAAGGCGCAATAAAACCGTTGGCCCGATACCA
GGAAACGCACTCCTCCACCATCTGGCTTAAGGAGGAAGGCTTATAGCCCAGCTCACGCTC
TGCCTTGGCGCTGCTAAAGTAATAAACCCCACCGAAGACACGCAGACGATAGGCATCCAG
CACCGGTTCGCCGCGCACCAGCCAGGGCAACTTTTCCTGAAGCAGGGTTTTCAGATAGAA
AGACGAATAATGGGTCTTAGGCAGATCAACCTTGCACGGCACGACCGATTCAATGGTGTT
GATAAGCTCGGTATAGCGAGCATTCGCCCCCGCAATCAGGTAGCGCTCGCCTGAGTTTCC
TTTGGTTAAGGCGCTGACGTGCGCGTCACCGACATCACCCGCGCCGCAAAAACTGGCACC
GCCCGGGGGCAGGAACGGCAACTGGTTATAGTTCACCGCCAGCACCATGCGCCCCCACTG
CATTGAATAGTCGTAGGCACCCAGCACTTCCGTCGGGTTCAGAATGACGGCGGACAAGCC
GCGATCGCAGGCGCGGTACACCAGCTCCTCAGCGAGCAATTTACTTTTGGCATAAGGGTT
TTTCGCGCGAAAACCCGCCAGCGCGGTCTCTTCGGTCGCTTCGGCGGCGGGGTCGTTATG
CGCCCCGATCGTCGAGCTGGTACTGGTATACACCAGACGCGACACCCCGCATGCCAGCGC
CGCCTCAATCACCGAGCGCGTCCCTTCAACATTGACCGCTGCCAGCAGCGGCCAGTCACG
GGCGTTGCTGCTGGTATTGCCTGCGGTATGAATCACCCCGTCGTGCCCGGCCATCGCCGC
TCGCAGGCGCTGGTTATCATGCAATTCGCCGCGCACCAGCGTGACGCCGAACGATTCCAG
AAAGCTCACGTTGGATGACGCTCGCACATACGCCGTGACCTGATGTTTGGCGGCGACCAA
GGCTTTTATAACGTTGAGCCCAACAAATCCGTTTGCTCCGGTGATCAGTATTTTCATGGT
GTTTGGTCTTGCTGATTAAGTTTTTCAAGCGTTTTCAGGAAGGCCTTGCGCCCTTCCCCT
TTGCTGCGCATAGGAAGCGCCGCCGGATTTTTATCCGGATGGTTGGCGATCCCTTCAAGC
AGAATCACGAACTGCTCAAGCAGTTGATCTAGCTGCGCTATCTGGGTGTCCATCCCCCGG
CAGTCAAGACGTAAAAGCACACTGTGCGCCTCAACGCTGACCACCAGCGCCACATGCAGC
CCAGGTTGAACGGCAAAGAGCGCGGAGATGGCCTCGCTCAAACCGGCCTCGTCGCCGTCA
GTCAGCAGAGCAACCGCGCTATCAAACAGCGGCGCATCGCCAACCCAGCGCTCAATCCGC
TCAAGCGTGGCCCCGGTATGGTCGAAACATTTTTCAAGCTGTGTTTCAACGCCTTTGAGC
CAAAGCGCGGTCTTGTGGCGCCCAACCACCTGAATACGCGCGGGTATCATCTGAAGATGT
TCATCATTAACATGCCGGATCAGGCCGAACTGGGAATACTTGCCCCGCGCATGGCGATTG
GTGAGAAGCGCCCAGCCAGCGGCCATCAGCGTCTCAACGGAGATCGCCTGACGTTGGGTA
CAGATTTGCAGGGCCGCCACCGTGTCCCGATCGATTCGCCGCTCCACGGACAGCGTTTGC
GGTGCGGAGGCTTCGGCATCCTGAACCTCTGCGCCGCCAAGCAGCACCGAAGCCATCAAC
GCGCCGACCTCGTCTTGGGCATGCGGTTCTTGGGCATGCAGTTGCTCAACCCAGAACGCC
TGCAATTGCTCATCGTCTAGCGCGTCCACGTTGCGTTCATTCCGCGGGCCGGCAAACCAT
GCCTGCGGTACGGTAGGGGTAGGCGCGGCATCAGGAGCAGGTAGCGCAGCTAATTCGTTG
TGGCGTGTTTGCCGCTGCGGTGCGTCAAGGCGCAGCGCGGCGTAAAGATCGCAGGGTTCT
TTCGCAAAGGGGTAGCCGGGGAAAGCCACGCGACGACGTACTGCCTCGTGGTGTAACAGG
CTCCAGTCAATGTCGCAGCCACGACTCCACAGAGTGGCGACTTTGGCGAGCTGCTGCGTT
TGCACCAATACATGAATAAAGTGCTTACCCGCCTCGCCGGCGATCAGCTGCGGGACATCT
TTGGTTTCACGCACGTTGCCGCGATAAATATCCAGCTTGCTATGCTCAGAGGCAGGGTGA
GCAATAAAGCACTCCAGTTTCGTCAGCAGATCATCAATACTCGTCGCCACGATAGCCAAC
CGATGATCAAGCGTGACACGCCCAATCTGGCTGGTGTAGGCCAGGTCAGCGAGATGAAGC
GCACTCCCCTGTTGCTTAATAAAGTCACGCATCTCGACGGCATACGCCGCCAAACGCTCC
GCCCGATGCGCCGACAACACCACTATCTGCGGGCTGTTCTCCGCGTTATCCCTGGCGACA
AGTGTTTGGTCACTATTTCGCATGAGCACGTCCTCGGGGGACTCAACCACCACAAATGCG
GTAGAACCGCCCATGCCATAGGCGTTAATCCCTGCCAAACGCGTGCCTCTGGCATTGGTG
CGCCATTCCTGCGCCTCGCGCGGGAACAGGAACGCAGACGTTTCATGCTCGAACGACGTG
TTGACACGATCAAGGTTGACACAAGGCGACAGACGGCCGTGCTGCATGCTCAGCAGCACC
TTAATCAATGAACAGATGCCCGATGCCGCTTCCATGTGCCCAAGGTTGGCCTTGGTTCCC
AACGCGCAAAAATGTTGCGCGTGAGTCTGGCGACGCAGCGCGTTGGACAGCGCCTTCAGT
TCAATCGGATCGCCCAACTCGGTCGCCGCACCGTGGCTTTCGATATACGTCAGCTCGTTA
ACGTCGATACGCGCCTCGTCCAGCGCCCGAACGGCGGTCTCCTCCATCACGGCCAGATTC
GGCAAATATTGCCCCGCCCCCGTGCCCGCATGGCCGATGCTTGAACCGCGCAGCACGCCA
TAGATATGGTCGCCATCCGCCAGTGCGGTGCTCAGGCGTTTCAGTACCACCATGCCGCTG
CCTTCGCTTGGAATCAGGCCATTGGCGCGCTCATCGAAGGTGTGCTCCTTGCCGTCCGAA
GAGAGCACGTTCATCTCCTGGAGCAGCATATATTTGCTTGGGTGAAGGCTAAGATTAATG
CCGCCGGCGAGCGCCATATCACACTCACCACCGAGAATGGCCTTACGTGCGATGTGCACG
CTCGTCAGCGATGACGCACAGGTGGTGGCAACGCAGAAACTGGGGCCGCGCAGATTCATC
AGGAACGAAATGCGATTCGCCAGCTCACTGACGACAGAACCCGCCCCCGGATATCGACCC
GTGCGGGCATAAAGCTCGGCCATGACCCAGGTGAAATCTTCATTCATCGCGCCGACATAC
ACGCCCACTTGCTGAGACGTGAGCGCTGACGGGGTGTAACCGGCGTTCTCCAGGGCATGC
CAGGCGGAGCGCAACAAAACACGCACCTGAGGATCGAGACGACTGGCTTCATCACTGCTC
ATACGGAACATCTCTGGATCAAAGACATTCACGTTGTTGAGGAAACCACCGCGATTCACG
TAACGCGGATTGCCGTTATCGTCCGGCGAAATAGCCCAACGCGCATTCGGGATCGTAGTC
AGGCTCTCTTTGCCCGCCTGAATATCCGCCCAGAAATCCGCCAGATTCTCGGCGCCGGGG
AACTCGCCCGCCACACCGATAATCGCCACGGCGTCACTGGCGGCATTCACACTGGTTGAT
AACGATGAGCGGGCAGCATGCGAACCCAAGGTATTCGTGGGCGCGTTAGGCATCGCCCGT
TTAACATAAGGCGCGGCAGCGGCAGCGCCGGCGTGATGGCTATTCACCGTCGCTGCGGTA
CGACGCGGCGGCGTCTCTGCCGACACCTGCTGGCTCTCCTGCGTTGCGCCATAACGCTCG
CACAGATATCCGGCCAGTTTAGCCGTGGTATTAAACTCAAACGGCGCCGTTTTCGGCAGT
CCGTCATACTCTTTCTCAAGCACGGCGCGTAACTCCATCAGCATGATGGAATCCATACCT
AACTGCTCAAAGGTGGCATCCGCAGCGATATCGCCGGCAGGAAGCTTGGTGATGGTCGAA
ATACGCTCCCTCAGCGCGTTCTCGCTCTGCATGTAGGCGCTGTCGCTGGGCCGCGTCGGC
TCAACGGCATGTTGCTTACTGGCCGCGACATTCACGCGCGCCGGCGGTGCAGAGCGCGCC
ACCTCATCGGCCTGAATACGCAGGGCACGGGCAATCTTGTTGCGGTCCCCAACCACAATC
AGCAATTCAGGGCGTTGTTCGAGTAGCGCGCGTTCGAGGGCGATAAGGCCGGCCTCCTGG
TCCAATGCCGCCATGCCGGAGAACGCAAACAGGGTGGCATCCTCTTGTTCGATGTTCATC
TGACCACTGGCCCACAGCGGCCAGTTGATAGAGATAGTCTGACCGGCACGCCGCCCTTTT
TTAACCAGGTTGCTGCGCCATACCGCATGGCTATCCATAAAGCGATTACCTGCGGCGTAA
GCACCTGAACCCAAATCGCCGAGCACGGCTGAAACGGAAGAGAAGTTGACGAAAACGGAG
AGCGGCTCCTGCGCCGTAGCGCGGTCAAGGGCCACCAGACCGTCTATCTTCGGTCCAATC
AGCGCGTAAAATTCAGCATCTTGCAGTGCGGTCATCGGTGTTGCGCTAGCGACGCCCGCG
CAATGCAACACGCCATCCAATGCGCCGAATTCGGCTTTGGCTTGCGCAATCAACGCGTCA
GCCTGCCCCTCTAGCGCTACATCCGCGGCGATATAGCGCACCTCGGCGCCTTGCTCGCGC
ATAGCAACCAGTTGCTGCTGCACGGCATCACCGGGCTGGGCCGAACGGCCGCTCAACACA
ATACGGGCCTGATAGCGGGATGCCAGATAGTTGGCCACCAGCAGCCCCAGCTTGCCGGCG
CCGCCGGTAATCAAATAATGACCGTGACGGACGAAATTCAGGCGCTCATCACTCGTCGAG
CCGTCTGTTTTGGGGGGCACAATTTCGCCAAGCTGACGCTGGTAGCGTTTTCCACTCCGG
TAGGCCAACTCTAATCCGGCAATCGGGGCAGGACGCGGTACGAACTCCAGATGAATATGG
GAGGCAAGCGCCGCAGCGCTATCCGCATCGCTACGCAATGTGAACAGCTCGAAGCGATGG
TTAATCGTCGACAACGAGCGTGCATATCCACTTGCCGCATCGTGTTGCGGCTCGACCTGA
TCAGGCGGTGCGGTATAGACGTTAACGCAGCGTAGCGCTTGCCCCGGTGTTACCGTTTCC
AGCGCCACAAACAGGTTACGTAACGACTGCAATCCGGCATGCAATAACGGCGCGACACCA
ACGGCTGGGAAGTCATCAAAGTGCTTATCCGCGCCGATTGCATGCACGATGTGGGTAGGC
CACATCTGCTGTGCGGCCAACTGCTCACACAATGTCTGTACGCTGGCTTGAGATTGCATA
TCGGCGCTGAATCGGCAGGCATCGTGCTGGGCAAACGCGTTTGCCTGCGTAACGGCAATC
ACGCGTGCTGAATCACCGTAAAGCGCGCGTAACGCCTCAGCCAACGCGTCGTCATCGCTG
AGCACCAACACCTGTATCGCCGCGGAACTCACCGCTGTAACCGAGGTGGTTTCCGGCAGT
GGCGATGCCTGCCACTCATAGGCATAGTACTGCACGTCTTGTGACGTCATTGGCTGTGCC
GTACTGGTATCACTCTCCAGCGTACGTGCGGCGAAGTCTTTCAGGCGCGCCAGCACCCGA
CCAGTAGTATCCACCAGCGTAATATCGTGCTTTTGAATCGGGCCGCCCAGACTCTGGCCC
GACACACTCGATTGCGCTGGCGTCACATAGGCATAGCACTCTGTGCCGAGCGGATGGCGA
AACTCCAGCTCACCGAGGAAGAACGGCACAATCGGCGTTGAATAGTCAGACGGCTCCAAC
CCTACCGCCAGACAGGTACGCAGCGCGCCGTCTAACAGCGATGGATGCAGATAAAACGCA
TCAGCGGAACGTACCGCATCGGGCAGGCACAAATGACTTAGCGCAGAGTCAGCAAAGCGG
TAACGCTCACGCGTCACCTGATAGCTCGGGCCATAGGCAAAACCCATTTTGGCAAAATCA
GCATAGATAGCCGCCTGATCGCTTTCGTGTTTGCCGCGGTTACGCAGCGCGTCAAGATCG
ATCCATTCATCGGCAATCTCGGTAGTTTTCGGGCGATAAACCAATTCCGCTTCTAGCGAG
AGCACATCGGTATGGCGGTTACAGATCGCCACCTGCACGCTTTCGCCATCCGAGTGCGCC
AGGTCGATTTCAACCTCCACCGGCTCGTCGTCCACCTCGATGGCGTTCATCCACATCAGG
TTGCGAATAGCCCCCACGGCCCACTCGTTTCCAATCGCCAGTTGGCCCGCAGCGTGCATC
ATTTCGATATAGGCCGAGCCGGGTAAGATCACCCGCGCATCAGCGCTGCCAACCACATGG
TCACGCAGATAGGGCTCCTGCCCGGTCAGCTGTTTGATAAATTTCTGCTGCGACAGCGTG
GAGGTGTTCTCGTCAATCAACGGGTGCAGCGATTTAACGCGGTGTGATTCGCCTGGTTCC
GAAGGCAGAGCCAGCCAATGGCTGCGCATCATCAGCGGCAAAGAAGGGAATGAAACCCGA
CGCACCGCATGGTCTGCAAAGAGTAACGGCGCGACCTGTTGCCAGTTCACATCCAGCATC
GTGGTCCACAAGCGGCCCAAACGCAGAAGCTGGCGTTCTTGTACCAAGCCGGTCACCAGC
TCATCAAGCTGCCTGCCTTCAAGGATGGTATCCAGACGTTCGCTGCTGCCGGCGACACGC
CCACGAAACAGCTGTTTCGCCGCGCCGTCCTGCCGGTATTGCTCAAGCTGGCTCAGTAAA
TCGCCCAAGCTGCTCGCCACCACCGCGAGGCGTTCTGCCATGGCGTCGCGCCCGACCAGT
GAAGAAAATGCCAGAGAGTCAAAACCGGGCGCCGTCTGCGGTTCATGCACCGCCTGACTG
AGGAAGTTCACCATCCGCGCTACATACAGCGATAAACGTTCTTCGCTATCCGCCGAGAGC
ACGAACAGACGCGGTTCACCACGATGTGCGGCGGCCGATGCAAGTTTTGACGCGTCGTCT
TGCGGCGCGTCTTCTATCAGCACATGGGCGTTTGAACCACCCGCACCGAAGGCGCTCAGG
CCGGCACGACGGGGATGATCGGCAGCCGACTCCCACGCCTCAAGCGCCTGCACCACACGG
AACGGCGAGGCAGTGAAGTTAATTTTCCCGTTCAGCGTCTGTGAGTGCAGTGACGGCACG
ATCTTACGATGACGCATCTGTAGCAGGATTTTGGTCAACCCGGCGATACCGGCGGCGGAC
TCAAGATGCCCGATATTGCTTTTCACTGAACCTATTCGGCAGTGACCCGGCTGTCGTTCG
TCGTTGAGCCCCCGTTGTGCATTGATACGCGAAAAGGCTTTGGCAAGCCCGGAGATCTCA
ATCGGATCCCCCAGCATCGTGCCGGTGCCATGCGCTTCAATGTAATCCAGTGACGCGGGG
CTCCAGCCAGCACGCTCAAGTGCCGTGCTGATAACGTTGCTTTGTGCCGCCTGATTCGGC
ACCGTAAAACCGCTGGTTTTGCCGCCGTGGTTGATGGCTGTGGCCTTGATCACGCCATAA
ATTTGGTCGCCATCCGCTATCGCCTGCTGCAACGGTTTAAGCAGCACCGCGCCCACGCCT
TCCCCTGGGACATACCCATCGCCGCCTTCGCCGAAGGCCCGGCAACGCCCATCGCTTGAA
AGGAATTGGTTTTGCCCCAGTTGGTAATATTTCATCGGGTGCACGATCAGGTTGACGCCA
CCGGCTATCGCCATTTTACAGTCGCCGCTTTGGATCGCCTGACAAGCCAGATGTAGCGCG
GTGAGTGACGACGAGCACATGGTGTCCAGCGCTACGCTGGGGCCATTCAGATTGAAATAG
AATGAAACCCGGTTGGCTACCGATGAGTGCAACGACATGGCCCAGCCGGATTCGTGCTGT
TTTTCCGTCGTTTCAATGCATTGATACTGCCCCCACATCACCCCGACATACACACCGACC
TGCGATTTGCTCAGTGCGTGACGCGAGTAGCCGGCATCCGAAACACACTCCCACGCGGTT
TGCAGAAACAACCGTTCCTGTGGATCCAACAGCTCCGCTTCACGAGGCGATATGTTGAAA
TATTGGCTGTCGAACTGATCAATATCATCGATAAATCCGCCCCATTTGCTGTAGACCTTG
TTCTTAGGCCCCCGCACTGGGGAATAATGTTGGTGATAGCCCCAACGTGACAGCGGTATT
TCGGCGATGCTGTCTACGCCGCCAGTGAGGTTGGCCCAGAATTCATCCACGTTTTTGGCG
CCCGGATAGCGGCCGCTCAGCCCGATAACCGCAATGTCATCTTTTACGCCAACCACGCCA
ACCGGTTCAGTGTCGCGCGACGCATTACGTCTCAGGGCATCAATACGCGACGTGTTCAGC
AGATTGGCCAGCGTCGGGCGCGAAGCCGGCATCGGCGACGCGGCGTTGTGTTGAAGCGCG
GGCTGCTGCGCGGCCTGTATCGCCTCGGCCCATTCGGCCAGCATCTGATAACGGTAGACG
GCGGTGGCACTAACGCCGGTAAAACGCGCATCCAGCTCATGCTGTAGGCGAATAAGATTG
ATGGTATCCAACGGCCACTGCCAGAGCGGTGTCAGTGCAGAGTGGTTTGTCGCTGCCGAA
CCGACCGCCGCCGTCAAACTGTCAAATACCCCATCGCCTGTCGCCGATACCGGGTTTGCC
GAACGGTCCGGTTCAGCAGCGGGCTCCGCAGCATGACTGACGTTTTGCTGCAACAGCGCT
ACCGGCGCTGACGTGACGCTCGCCGTCGCGGGCTGCAAGGTGGCAACCTGATCGGGATAG
CTCTCACAGAGAAAATCTGCCAGGGAGTCGATGTCCTGATATTCGTAGAACAGTGTTTGC
GACACCTCACCAAAGCGGGCTGCAAGCTTCCCGTTCAAGGCCAAAATCATCATCGAATCA
AGGCCATAATCCGACAATTGTGTAGCAGGTCGCACCTCGCCGGCATCTAACCTGGTGACC
TCAACAATGCTGGCTATCAGATAATCCCGCACGCCGTCACGTACTGAGCGGGCGCTCACA
GGCTGCGCCTCACTCAGTTGCGCCACATTCGGTTGCACCCCACTCAGTTGCGCCCTACCC
GGCGCTGGCTCTGCGGACGTTACGTCAGCAGGCGGCACCACCTGTTCGGGATAGTTTTCA
ATCAGATAATCAGCCAGTGAAGCGAGGTCTTCGTATTCATAGAAGAGTGTTTGAGGAAGG
CCATCAAAGGTTGCCGAAAGCTTCTCGTTCAAGCCCAGAATCATCATCGAATCAAGACCA
TAATTCGATAACAGCCCCGAGGCGGTCACGTCGCCGGCATCCAGTTTGGTCACGCTAATG
ACATGAGCAATCAGCGTATTAACGACAGCCTCGCGCGAAGGGGGCGCGCCAGACTGCTGA
CGCGGCGTAGCGGCAATAACCGACGCCGCCGCAACTGGCGCGCTGCCTGCGCTCATTGGC
GCGGCGGGCTTCGCATTCTGCGCTGCTCGTAATGATCTCATGCCCAGATGCGGCACCGCT
TGTGTCTGCAACTGGGTGAGTCTTATCACCACATTGCCGATGCTATCGAGCAAATCAATA
TTGTAGCTTGCCGTCGTCGCCGTCGAGCCGTGTGCGTTATCCCGGCGGGCGTAGGCATAG
CAAACCCCGTCAATCGGCTTAAATATCTGCAACCTTGTCAGGGCAACCGGAACATCAAGC
GTATTGGTCGTTGCGCTAAAGCCACCGATACCCAGCGCGGTACGTAATGCGCCATCCAGC
AGTGAAGGCGGCAGGATAAATGGCTGCACCACCGGCGTTATCTGCAAGCCGTCAGGGAAC
TTCAGCTCCGCCAGTGCCTCTTCTGCATTGGCATACAAACACTCCAACACCTGAAAAGCC
GGGCCGAGCGTAAAACCACGCTGCTTGAAAGCCACGTCGATATCGTTGCGCTGATAAACC
TGGCCGTTAGTCAGCAGCCTTTGCAAGTTAGCAGGCTCTGGCTGAGGCGATGTCTCCTCA
CACAAGCGACCACTGCCATAAACATGGCGTTTCTCGCCTTCCGCCCGGTAAATCTCAAAA
TCGAGCCCACCCTGCGAGGGTGCCAGCGAGATAGCGATCTCTATTGCATCACGCTCTATT
GCATCACTGGCGACCATAATGGGCTGACGCCACTTAATATTCTGCACCTGAGAAAGGACG
GGCCTGTCGCCCGAAAGCGGCAGCGCAAGGCCTTGCAACGCCAGCTCGCTGGCGCTCAAT
GCCATCTCGATGTAGGCGGCGCCGGGCAGAATACGGTTATCGCCAAGGCGGTGGTCGTTC
AGTAAAAATTCGTCTGCGCGCAGTCGCTTGCGGAATGCTTGCGAGGCCAGAGTAGAAATA
TTGGCATCAATCAGCGGGTGCAGCGCAGCGGCGTCCGACACCACAGAACCCAAAATCGTG
GCAGGTAAGGTCGGCGCCCAGCAGTCCTGGCGCTGGAACGCATAACCGGGCAGAGAGACA
CGCCGACGGGAATGCGCCGCATGCAACTGGCTCCATTCCACCACATGTCCATTGGCCCAG
GCCTCGCCCAGTGCGCCAAGGCGCCCCTGCTTTATCCACTCAGCCAACGGCGGCGTTGAG
GTTGCCTGACGCGCATTGTCTCGATGGCCGGTGATCAATCCCGATAATTGCTGTTGGGCA
TAGGCGCGCAGCATGTTGACCGCATCCGCCGCGACTTCTACGACAAACGCCAGTCGATAT
TCGTGTGCAACGCGTCCAACCTGGAGCGTATAGGCAACATCCTGTAGCGACAGCTCCGGA
TGCTGTTCAATATCAGAATATTGTTCAATAAAGGTCGCAAGCTGCCCGGCCATGATGCGC
AGCGCCGTTTCACGACGAGCAGAAAGCACGATCAACGCAGGCTTACCCTTGTCAACGGCA
GCAGGCGGCGGCGCAATATATTCTTCGACGATCAGATGCGCGTTACTTCCCCCCGCCCCG
AACGAACTAATGCCTGCGATACGCGGGATTTCTTTTGCAACGCGCTGACCATTCTCTTGC
GTCACGTCAAGCACAGGGCGCAGCCATGGCTCCAGCGATTGCTGAAGACGGAATGGTCCA
CTCTGAAAGTCGATAAACGGATTAATCGCTTTTGACTGAATCGACGGCACCAGCGTCTGG
TGTTTCATCTGCAGCAGCACTTTGGTCAATGCCGACATACCGGCGGCAGCTTCCAGATGA
CCAATATTGGCCTTGACCGAGCCGATGGCGCAGTATTTGGCATTCTCTCCGGCGGTCGAA
AAGGCCTTATTCAACCCGCTGATTTCAATCGGATCGCCAAGTTTGGTGCCCGTACCATGC
GCTTCGACATAACTGATATGACGCGGATTAACATTAGCCGTCTCCAGCGCATCAACGATC
AACTCAGCCTGACGTTTCGCGTTAGGAACCGTAAAACCGGAGGTTTTACCGCCGTGGTTG
ACCGCCGTACCACGAATGATGCCATAGATATGGTCACCGTCTTCCCGGGCCTGAGACAGC
GGTTTAAGCACCACCGCCCCTACCCCTTCTCCCGGTACATACCCCGTGCCGCCCTCACCA
AAACTGCGGCAGCGACCGTCCGAAGAGAGGAAGTGCATATTGGATAACAGATGATACTTA
TAAGGGTGCAGCGACAGGTTGACGCCGCCTGCAATGGCAACCGGGACATCGCCGCTGCGA
ATGGCATGGCAGGCAATATGGATAGCCGTCAATGACGATGAACAGGCCGTATCCAGCGCC
ATACTGGGGCCGGAGAAGTTAAAGAAGTGCGAAACACGGTTCGCTACCGACCAATAAGAT
GAATGAGAGGTCGTCCACTCGTCTACGGGACTGGTGATGGCATGAAGCTGGTAATCCCCC
CACATCATGCCGACATAGACGCCGACGCGGTTTTCACGCCCTACTTGCAAGGGTGCGAGC
TTGTCTGCCGTATATCCAGAATCTTCTATGGCATGAGTGACGGTTTCAAGGAACAGCCAC
TCATTCGGGTCCATGATTTCCGTTTCTTTCGGGGAAATATTGAAATAACGGAGATCGAAG
CGTTCTACGTCAGAAAGGAATCCTCCCCAACGACTATAACTTTTCCCCGGCGTTGCGGCG
CCTTCCTGAAACCAGCGTGCGTCCCAGCGTTCAGACGGAACATCGATAATGCAGTCACGC
CCTTGAGTCAGATTGCTCCAAAACTGATCGAGATTATCCGCCTGGGGGTAACGCCCGGCG
ATACCGATAATGGCAATATCGTCATCGTTTACGACACGCTGCGATCCCTGCAACCGTTGC
GCCGGCGAAACCGCACGAACCCCATCAGAAGCCGACAATGCGGCGGTGACAGCGGGCTTT
ACAACCGTGTTCGCCGACGCCGTACCCCGCAGGCCATGACAGGCCTCATGACAGTTCTCA
AGCAGGAAGCGACTAAGCTCTTCCATGGTTTGATATTCAAAGAACAACGTCATCGGCAAC
CCGCTGCCGAATGTTGTTTTCAACGCATTGACCAGTTCAATAACCACGACCGAATCGAAG
CCATAGTCACGAAAGAAACCATTACGCTCAAAGTACGGCGGGATTTGTAATTTTCTGGCA
AACAAGTCGGACAAATACCGAATAACGACATCCTGTAGCGAGTGGCTGTCGTCAGCATCG
GGGGCGCTCAACACGTCATGCACAGGCGCAATATCGACAACGCCCAGAACCGCCTCAATA
CGCGCCGCCTCTCCAGGCATCACCACAATCTGAGAAGCCTGGCTTTGCAGGGCATAGTCA
AAAATAGCGATACCGTCTTCGGTCAGCAGCGGAACAATCCCGAACTGGCTCTTCAGAAAG
CCCTCTTCTTTATCAGTAAGGCGCATACCGCCGTCTTTCCAATAGGGCCAGTTCAGAGAC
AGCGTTTTACCGCTACGTTCACCCTGCTGTTGCAGTGCGTTACGCTGATAAGAGAAATAA
TCCTCGAAGGCATTACCAAAGGCATAGTCGCATTGACCCATATTGCCTAAGACGCCGGTG
ACGGAAGAAAAGAGCGCAAAGAAGTCGAGCGGCTGATCGCGTGTGGCGTCATCAAGCAGC
CAGGTGCCGATTGCCTTCGGGGTGATGACCCGCCCAAAGGCCTCGCTGCTTTTACGCAGA
ATAAAGTTATCTTCGATGACGCCGGCAGAATGGATGATACCGTTCAGCGTGCGGTCCGAT
GCGCGGATCGCGGCGATCAAACCCTGAACACTATCAGGATCGCTAATGTCACACGCCAGA
TAAATGGCCTTGCCACCCCGTTCATTAAGCTCATCAAGTTGCTGTTGCCGCTTTTCATCC
AGCGCGGAGCGCCCGCTCAGATAGACGGTGGCGTCATAGCATGAGCACAGGAAACGGGCA
AAAATCAGCCCTAAAGCGCCTAACCCACCGGTAATCAGGTAGGTTCCCTGCTGGCGCAGA
GAAGCCGGGGCGGATACCGATAGGTTCACTGAATCAGCCACCTTCGCGCTCAACGCTGAA
CGAGCATGCGCGGATAACTGAGCATCCGTGACAAAGCGGCGCACCAGACGAGTCCCCTGC
ACATAACGCACGTCGGCATCTTTGGATACGTCGCTGAATTCGGTTTTGAGCAACGTCAGG
ATCGCAGTGCCCGTCTCTTTTTCGCCATCAATAACCGGGTCGCAATGAACAACATGGCCA
ATATAGGCCGGTTTTTCGACACGTAAAGTACGGTAGAAACCACTGATAGCGGAGATATCC
GGCACGCTCTCGCTGGCGAGATAGAAATGGACAAACCGAACCTTTTTGACCTTACGCATC
AGCGCCTTAGTCAGCGCGAAGAGGCTATGGGGGCCACGACTCAGGCGATCAACAAAATCA
TCGCCGGCCTGTTGCGTATTGACCCACAGCACCTGCTCAAACGTTGCTCCCCGCGACAAC
AGCGCATCCACCGCTGCAATGAAGTCATCGCTATTGCCCGGACGAACCAACGCGCGATCC
GGCTCGCGATCCACATCCGGCGTGGATGCAAACTGGATTCGTTGCACTTGAGGCGGATTT
TCCGACTGCGCGATGAGGTTTGCGAACCAGTCGACATCCTGCTCACTGCCCACCAGCACA
ACCTGCTTCATGGGCACATCGGCCTCTAACACATTTTTCTCAATCCAGTATGGCTGATAG
AGGTGTACGGTTTCAGACAGCGTAAGCGGTGAATGTTCGGCTTTCGCCTGATCGGCTACA
GCAAGGCTGTCATCGAGAACGCGCAAGCTTAAGCCGCGGAATATCAGCGCGACGAGTTCA
GGGTTGCTGGCATCGCTGACGTGAATATCAACCTTGAATACACCATCGCGGATAGGCTTC
TCGCCTGACAGGGTGATCGTTGACGTCATGGCTGAACTGCAAGGATGTAATAGCTCCAAT
CCCTCCAGAGAGAATGGAATGACCATCGCCCCCGGCTCATTCTCCGGCCGCAATGCGCGC
AGCATTTCGGTCGCCCAGACAACCGCGGCCTGCAAGGCGCCATCCGCCAAAGACGGATGA
ATGACAAAGTCCGCGCTATGCGCATCAGGCAGTACCAGATCTGCGACACAGGCATGTTCA
TCGAACATGATCTGGCTGATAGACCTCAGGCCTACGCCGTAGCACATCTGCAAACTATCA
AGCAGTTGATAGCAGGCAACCGCATCGCGCGCGTGAGCATCGTCGGCCAATACCGCTGCC
GGCATAGCAGGAAGTGCATCCCCGGAAAACCCTATAGTCCCCCGGCAGTAAAGCGTTTGA
TCGTTACCAAGAACCTGAAATAACCATGATTTGCCGGGCTCATGCGGATCAAGCTGAATG
TCTATATCCGAAGCCGCGTCGTGAAACTCCAGCGGCCTTAACCAGGCCACCTGGGAGAAA
CGTAATGTATCGCCATCTTTTAAATCAATAGCATCAGTGAAGGCGGCACGGACTAGTTCC
AGATATGCCACCCCCGGCAGTATTGTCTGCCCGCCGATCCGATGACCGGCAATAAAAAAC
TCATCGCCCTGAAGCAGGGCCTTATAATGAGAACTCCCAATGTTCATGACACGGTGACGC
TGGGCACGCAAGACGGCACGCTGCGAACCGGCCTTATCGTTTTGGCTAATCCAAAAATGA
TTGTGGATAAATGGGTAACCAGGAAGCGCAATACGTTGCGGACGAGCCCCCGCAAATAGC
CGGGACCAATCCAATGGCACACCATGCTCATAATATTCACGCAGTTGTTGCAAAGACCGT
TTCACCGCCGCGGCATCGGCTTGATTAATAGCATCAAGTAGGGCGGCGCCTTCAACACGG
GCTTTTTCCACTTCATCCGCGGCATGCTCTTTCAAATCCAACGGGCCTTGCTCAACCGCC
TTTTCTAACGCCTGAATAATCTTCTGAACATCACGCCCCACACAGCCATAGCGATAAGCA
AAGTGATCGCGGCGAGTCAATAATGTCGCACTCACATCACGCAGTGATACGTCTGGATGC
TCACTCAACCACTGGATCAAATCTTTTTGGCGTTGCAACAGTGCCGCCGGGCTTTTTGCA
GAAAGCGCAATGAGATACTCATTACGTTTCGCAGACTTGCCAGTCGCTTGCTGACCGCCC
ACAGACTCAGGGGCTTCTTCTAATACTATGTGGGCATTAGTCCCCCCGAATCCGAACGAA
CTCACCCCCGCACGACGCGGTGTATTAGCGTCAATACGCTGCCAGTCAACGGCTTCATCA
ACGAAGAAGAAAGGCGTCGAGGTCACGTCAATTTTAGGATTGAGAGCAGAGAAATTGCGT
AACGGAGGCAGTTTACGGTGTTTAAACGCTTGTAATACTTTGATGACACCCGCCACACCG
GCAGCCGCTTCGAGGTGACCAATATTGCTCTTGATGGACGTCACGCCGCAGAAAGCCTCA
TCCAGCGCGATTCCCTGTTGTTGAGCGAGCGTGCTAAACGCTTTGGTAAGCCCGTCGAAC
TCAATCGGATCACCCTTCGGCGTCCCTGTTCCATGCGCCTCAACCAAACCAATAGAACGA
ACAGGTACACCGGCGTGCGTATTCGCGGCAATAATCACATCAGCCTGCGCTTCGGCACTT
GGGTAGGTGAGCGTGTAGGTGGTGCCACAATGGTTAATGGCACTGCCTTTGATGACTCCG
TGAATAACGTCACCGTCAGCCAGCGCGTTATCTAATGGCTTAAGTAATAAGACGCCTGCC
CCTTCTCCACGGACATAACCATCAGCGCTGCTATCAAAAGAGTGGCAGGCACCAGTAGGC
GATAACATTCCCATTTTGGCAAAAGACTGATGCCGGGTGGACGTTAAAATAAGATTAACA
CCACCGCTAATAGCAACTTCACAGTCTCCATTCGTGATTGCCTGAATAGCGCTGTGAATA
GCGTTTAATGAACTTGAGCAGGCGGTATCAATGGCAACACTGGGGCCATGAAAGCCAAAG
AAATGTGAAATACGGTTAGCGATAATAGAGGTTGCAGTACCGGTGGAATGATGTGCTTCT
ATTGGCGCATTGGCATTTTCCTGTAGTTCTTTATAATCGTTATTGAAAACACCAATAATA
ACGCCTACTTTACTCCCCCGCAGCGTTGACGGAGGTATCCCCGCATCTTCCAAACAGGAC
CAGGTAAGCTCCAACATGATCCTCTGTTGTGGATCCATGGTTTCTGCAACTTTAGGAATA
ACACCAAAGAATTGGTTATCAAAACAATCAACGTTATTAACAAAGGCGGCCCATCGTGTT
TCGCTGGCATCAGGCCACTGTAAAGACTTTCGGCTATATGACACCGCATCGTTGTGAGCG
TCAGAAATTTTAGAGACCGAATTACGGCGATGAATAATATTATCCCAAAAATCATTATAG
TTGTTCGCATCAGGGAAACGGCAAGAAATCCCTATAATTGCAATATCCATTATTCACATC
CATATGTTTATTATTTATCGCAATAACTGATGTCATTTGAGCGTCCGAATAGCCTTTTGA
ATGGCTGGCTCATTAGCAGGTCAACAAATTTGATATTCCATTACCATTAAATAAACAGCT
TTAATGGATATTGCATCAAAATCATTCGCACATCTAATACAATTCGATTCTTTTTTTTGT
CAGGATGTTACTCACCCCTCCAATAGATCAGCATAAAACAAACAAACTTAATATCAATTA
TTTGATTTATATGATTTTTTAAATGAAACAAAAAAACACAATTTACGATATAACCAGAAT
GAAAAATCATAAATAATAAATTTCACTAATGAAATCACGGAGTGCAAATATTATTTAAAA
TATTATCTGTCGATTCTTAATTAAACACCTTGCCATTCTTGAAAGCATATCCGCGCCAAA
CAATTCGTCATATAAAATTCATTAAATAGTCATTTAAATGTCATAAAAAATAACAATCAG
CATTACTTAGCCAACGAAGATTACATTGTCACCTGACTTCATAAACATTAATTCCGTACT
TTGAATTTAATTTAAAAATATAGTTTATATCCTAAATAATTCGAGTTGCAGGACAACATG
TCCGCGCTTTGAATAACGCAACGCGTTAGCCCTTCAGGACAAGGCTCGTCATGGGCCTTA
CGTAGCGAATCCCCACAGGGCCACCAGAAGTCGATTTGAACGCAGTTTGTTGTGGTCCCG
GAGGGGGGAGACCTATGGATGGGTCGAGGAATAAAGCCAACACACCCACAACCTGGGGTA
TGACGAGTATATTCGAAAAACGTTCATTCATTGCGACATCACCCGTTCTTTGACCGCGCA
TCATACCCGGTGGGCATAGACACAGGTTCTACCGCTCGGTAACAGCGCTGCACAAGAATC
TTATTTATTCGATAAAACTGGGTTGAGGGTGGAATAATTTTATTTGTTCAGCCAACGCCA
GTCAGCTACCATAAAAATGGCTGCCATTATTAGTGGTGGCAAATCGTTATTAATTTTCAC
TTCTGATGAAAGCATATTTAAAATGGAGTCATTATGTTAGAAATTGTGACAGGGATGCCA
GCATGGGTAATTGTACTTTTGGTTTCAACCACATTCTATTGTATAAGTTTTTGCTTTGAA
AAAGAGGTTAGCATTAAGCTTTTGCTACTTATTCCAGGCTGTTTTATGATTTTTTCGATT
ATCTCTATACTGCAGCAAGGTAACATCCTGGTTTCAGGTCTGGTATGGTTATTAGGCTGT
ATATTAGGCGGGATCGTAGCAAAGAGAATTTTTTCACCTCAAGCCTACAGTCTAGGCCGT
AAGGAAGGCACAGTTACTGTGCCGGGGACATATTCTATTATTACAATTTTTTTACTCTAC
TTTCCTCTTCGTTATTATATCGGTTATCGTCAGGCAATCGCGATTGATCATACCCTCAGC
GCTCCAATGATTTTACTGTTAGCCATATCGTCAGGAGGGATTGTCGGTTTTTTCACCCTT
CGCTCATACGTTATCTTTTGGCGCTATAAGAAATTGAATATTAAAAGAATAGCTTAATCT
GCTAGAGCATCCAGTGTCCTGGCGGGGTCAAATTAGTAGAGCACCGGCTTTTCAAGGTAG
CCAGACGCAGTTCTCCGGTATGAACGCCTGTTAACAGCAACAGGCAGATACCTGGTTGGG
TTGTAAGCGCCCCGCCATAACGACGAAGCCGCTGCAACCATACGGCGCTACACGGCACTA
CACGGCACTACACTATACGGTACTACATACGTTTTTCATGGACTAAACAGTCCGGGATGC
AGGTGGAGCACTGTGGGATTTGCTGGAACGAAAAAAGGGCCTTTCGGCCCTTTTTTTCAA
CGATCCACAGACTCCGATGGAACTCTGCAGATCAAATTTGGAGCGGGAAACGAGACTCGA
ACTCGCGACCCCGACCTTGGCAAGGTCGTGCTCTACCAACTGAGCTATTCCCGCATTCTA
CAGAACATCTTGTTTATCAAACATTTTCAATAAACAGTGTCGCTGTCGATGCGGTGCATT
CTACTGACCTGACACAGTGAGTCAATAAAATTATCGCCCTATCTGAATCGTTTGCTGTTT
TTTAAGGCGAGGCGATCAATGTTCAAGCAGATCGCGCCAGGCGGCACTCAGGTACTGGAA
CATCGACCAAAACGTCAGCACAGCAGCCACATACAACGCCGCCACGCCAGCGGCCTCCAC
CATACGTTCAGGCCGCCACAACAAACCGACCAGCGCAACCATCTGCGCGGTGGTTTTGAT
TTTACCAATCCACGACACCGCCACGCTGCTACGTTTACCCAATTCCGCCATCCATTCGCG
CAATGCGGAAATGATGATCTCACGGGCAATCATCGTGGCGGCTGGCAGCGTAATCCACCA
GGAATGATAATGCTCAGCCACCAGCACCAGCGCAACCGCCACCATGACCTTGTCGGCCAC
GGGGTCCAGAAAGGCGCCAAAACGGGTGGTTTGTTTCCACCGGCGGGCAAGAAAACCGTC
AAACCAGTCTGTCACCGCCGCAAAGACAAAGATGCCAGCGCATACCATTGGTGCCCAGTT
GAACGGCAGGTAAAACGCCAGCACAAAGAATGGGATTAGCACAACACGAAACAGGGTAAG
CCACGTTGGTATATTAAATCGCATAGCGTCTGGGTAACTGTCTGGCCCGAAAGATAATAG
GGTTATGTTGCTACATTGCCTCTAGTGTTTCAATGCATGAAAGATTTTTTCTGCTAGCGC
ATGCGAAATTCCCGGTACGTTGGCGATGTCCTCCATGCTGGCGTTCATCAGCGGCTGCAA
TCCACCCATGTATTTTAACAGCATCTGCCGCCGCTTCGGCCCCACTCCTTCGATAGTCTC
CAGCGAACTGGTGCTTTTTACTTTGGCACGCTGTTTACGGTGACCACTGATAGCATGGTT
ATGCGAATCGTCACGAATATGCTGAATGACATGCAACGCCGGCGAATCAGCAGGCAGCGC
CATCCCCTCGCCTGTCGCTTCGAAAAATAGCGTCTCCAGCCCGGCCTTGCGATCACTGCC
TTTCGCCACCCCCAGCAGCAAAGGACGCGATTTGTCCCAGGGTACCTGTAATGACGAAAA
AACATCCTTGGCCTGCGCCAGTTGCCCCTTGCCGCCGTCAATCACGATGACATCCGGAAT
CTTGCCCTCGTCAATCGACTTGCCATACCGGCGCCGGAGCACCTGATTCATGGCGGCATA
GTCATCCCCCGGCGTGATACCGGCGATATTGTAGCGCCGATACTCCGAGCGCAGCGGCCC
ATCCGCATTGAACACAACACAGGACGCCACCGTCTGCTCCCCCATGGTATGACTGATATC
GAAACATTCCATGCGGTTGACTTTTTCGATCCCAAGGACAGACGCCAGCGCTGCCAGACG
CTGTTGGATCGTCGATTGCTGCGACAACTTCGTCGTCAATGCCGTATGGGCGTTGGTACG
CGCCAGTTTAAGATAGCGCGCCCGGTCGCCACGCGGCCGGGTTTGAATCTGAATTTTGCG
GCCTGCCTGCTCGGTGAGGGATTCAGCCAGCAACTGATGCTCCGGCAGCGAGAAGTCCAG
CAGGATGTCAGACGGCAAGGTGCGGGAAACACTGCCTTGCAAATAGAACTGGCCGACAAA
CGTCTGCACCACCTCCGCCAGTTCTGTCCCTCCCGGGACTTTAGGGAAATAACTGCGACT
GCCCAGCACTTTTCCCTGACGGATAAAAAGCACGTGCACACACGCCATACCGGCTTCAAA
CGCCACACCGATCACGTCAAGATCATCACCGTCGCCGGAAACAAACTGTTTTTCGGTCAC
CCGTCGCACCGCCTGAATCTGATCGCGAATACGCGCGGCTTCCTCAAACCGCAATTCCCT
GCTTGCCGTTTCCATACGCTCGATCAGGCGGGTCAATACCTGTTGATCTTTGCCCGACAG
AAAGAGGCGCACATACTCAACCTGCCGCTGATACTCTTCCTCGCTGACCAGACCGCTCAC
GCACGGACCCAGACAACGGCCGATCTGATACTGCAGGCAGGGGCGCGAGCGGTTGCGGTA
TACGCTGTTTTCACACTGACGAATAGGGAACAGCTTTTGCAACAGCATCAGGGTTTCACG
CACGGCATTGCCATTGGGAAACGGACCGAAGTATTCGCCCTTGGCGTGTTTGGCGCCGCG
GTGAACTGACAGACGGGGATGTGTGTCCCCGCTGAGGAATATCAGCGGGTAAGACTTATC
GTCACGCAACAGCACGTTGTAACGCGGCTGATAGCGTTTGATGTAGTTGTGCTCAAGCAA
CAGGGCTTCGGTTTCAGTATGCGTGATCGTCACATCGATCTGCCGGATACTTTTCACCAA
AGCCTCTGTTTTACGGCTGGCGACATGAGCACGAAAATAGCTGGAAAGGCGCTTCTTCAG
GTCTTTGGCTTTACCGACGTAGATAACCGTGTCGCTGGCATCGTACATACGATAAACCCC
AGGCTGACTGGTTACGGTCTTCAGAAAAGCCTGGGCGTCAAAACGTTCAGTCACTACTAA
TCAATGTCTCCGCACTAAATAACCCGTGGCGAATCGCCAGATGCGTCAGCTCCACATCGC
CATTAATATTCAGCTTACTGAACATTCGGTAACGATAGCTGTTGACCGTTTTCGGGCTAA
GGTTGAGTTGATCAGAGATCTCCGTCACTTTTTGCCCTTTGGTGATCATCATCATAATCT
GTAATTCGCGCTCAGACAGACACTCCAGCGGTGTCTCTGTCTGCGGCTCCAGCTGGCTCA
ACGCCATTTGCTGAGCGATATCCGACGCAATATATCGTTTGCCGGCATGCACAGAGCGGA
TGGCGCAGATGACCTCTTCCGGCGTGGCGCCCTTGCTAAGGTAACCCGCCGCCCCGGCCT
GCATCACTTTAGCAGGTAACGGGTTCTCTGTGTAAATCGTTAGCATTATAACTTTAATTT
CAGGGGAAAATCGTACAATTTTGCGTGTTGCCTCAAGACCGCCGATTCCTGGCATGTTCA
TATCCATCAGCACAACATCCGCACTGTTATTACGGCACCATCTTACCGCATCTTCACCGC
ACTGAGCCTCACCAACAACCTTGAGGCCTTTAATATCGTCAAGAATGCGCCGTATCCCTG
CTCGCACCAGTTCATGGTCATCAACAAGAAAAACGCTAATCAAAGAACAATTCTCCAAAA
AGAGTAACACTTACAGACGAGTTTGTTGCAGGTGGTACTACGTGGTTTAGAAAAAATGAA
TACACTTTTTAATTAAAAATGTATTTTTTATTCTACCATGTGGTATTATTCTCTAAGTTC
CTGAATGATAGCGACTGAGCATCAGACACGGAACTCACTTCCATCACAGTATTCATATTT
CCAACCTGGTTTTTTAGAGAAACAGACAGATTCTACTGTCTGAAAAATGTCAAAATCTAA
ATTTAATCAATAGATTATCAAGTTTTGTAAGTACAGGCAATCGAGCGCGCAAATGCTTTC
TTTTCCATCATTGTAACTGTCTTGTCACTTTTTGCCGCGCCTACGGTTTACTACAAATAA
TACACCTGCCTCAAAATATCCATATAAAAGTTGCAATGTATCTAATCAAACGCATTTAAA
AGCCCAAAAGACGTTAACAAAATATAGGCAGAATGTGGCATAAACAGATAAAAAGAATAC
AACTTCATGGGTCAGAATGGTTATTTTCCTGACCGGAAGCATTGTGACCTATGGTATAAT
AAACCCAAATTTTGTTATGTCGCCGGCGTGTGTGGCAGCACAGAACCAGTCCCTGGTTCC
ACCGCGTCGGCTTCCGTTTTTTACAGGAGACACTATGAACAACAACGACTTTCCGACAGC
CTCCACACCCGAAACGTTGGCGCATGAAGTCAGCTGCCTGAAAGTACTGATGACGCTGAT
GCTGAAGTCCATTGGTCAGGCTGATGCAGGCAAGGTCATCGTCAGCATGGAAAAATACAT
TGCCCAACTGGAAGACCCTGCTCAGGCGGAAATATTCGGCACAACCATTAAGCAAATCAA
AACAGTCTATCGCCGCTAATCAAAGCCCATCGGACATCGACACAACCCGCTATTGTCCGA
TGGGTATGAACCATTTCCCCGCACAATAAATAAGCAGAAATAAAAACAACAATGCGCAAA
TGTTGACATAATGATTTATATTTCGTCAACAAAGCAGGTTATTACCCGATAAATGGCAAG
ATAAAAATTTAATAATTGTGTTCCATTCCGAAATGGCATTCTTTAAACCCGAATGGAGCT
AATGAATAATCAATCTAGAAATTAAATAGTGATAAAATATTTCTGCGGGAATAAATAAAT
TAACATGAAAAAAGAAATAACATGAATAAAAGGAAGTGTTGGTGGGTCGTATAGGGTTCG
AACCTATGACCAATTGATTAAGAGTCAACTGCTCTACCGACTGAGCTAACGACCCAACGG
GGACGGATTATTCTCTTCTTAACGCCATCTGTCAAATAGTTCATCTTATTTTTTCTGCAA
GCGAGTGAATCGGCGAACACCTTGTAACCTATGACTATTTTTCCCTCTCACGGCTGCCAG
GCCACCTTCCGACCGATTCCTGGATATAAATTCACCACCGATTGAAGAACGTACTGAAGT
GACAGGAAATACGCCTCAACTCATCATGAGAAGAATACCGTGTTACTATTAACCATTCTA
ACTTCTTATATCACGCGGGTAACGGGCGCGAGACCTGACAAGCCCCCTCACCCTGGCAGA
CACAATCCGGAAATCACATTACATGACAGAACAAACGCACCACGTCCCGGACACCACCGG
GCATAGCGATCTGCGGCGCAATTTAACCAACCGTCATATTCAGTTGATTGCCATCGGCGG
CGCCATCGGTACCGGCCTGTTCATGGGATCAGGAAAAACCATCAGCCTTGCCGGCCCATC
GATTATCTTTGTTTACATGATTATCGGGTTCATGCTGTTCTTTGTTATGCGCGCGATGGG
CGAACTACTGCTCTCCAACCTTAATTACAAATCATTTAGCGATTTTTCCGCCGACCTGCT
GGGGCCGTGGGCTGGTTTTTTTACCGGCTGGACTTACTGGTTTTGCTGGGTCGTAACCGG
CATTGCCGACGTCGTCGCCATCAGTGCCTATGCACAATTCTGGTTTCCGGATCTGTCGCA
GTGGCTCAGTTCCCTGTTATGCGTCCTGCTGTTACTGACCTTAAATCTGGCCACCGTCAA
ACTGTTTGGCGAAATGGAGTTCTGGTTCGCCATGATTAAGATTGTCGCCATCGTCGCGCT
GATCGTGATTGGCGCGGCTCTGGTTATCATGCAATTTACATCGCCTTCCGGCGCGGTAGC
ATCCGTGACCAACCTCTGGCAGGACGGCGGAATGTTCCCGAAAGGAATCAGCGGCTTTTT
CGCCGGCTTTCAAATAGCCGTGTTTGCCTTTGTCGGTATTGAACTGGTCGGTACTACGGC
AGCAGAAACTAAAAACCCGAAAGTGGTTCTGCCGCGCGCCATCAACGCCATACCGATACG
CATCATTATGTTTTATGTGTTTGCACTGGTGATGATTATGTCGGTTACACCGTGGAGCCA
CATTGCGGCAGACCGCAGCCCGTTTGTAGAGATGTTTGTGTTAGTCGGTTTGCCGGCCGC
CGCCAGCGTCATCAATTTCGTCGTGCTGACCTCCGCCGCATCGTCCGCCAACAGTGGGGT
ATTTTCGACCAGCCGCATGCTGTTTGGGCTGGCGAGACAAGGTGATGCGCCGGCGCGTTT
CGGTCAGTTGTCAAAACGGGCGGTGCCCTCGGCAGGGCTGTTTTTTTCGTGCCTGTGCCT
GCTTTCCGGCGTCGTGCTGATCTATTTAATCCCTAACGTCATGACGGTCTTCACGCTGGT
CACCACCGTGTCCGCCATTCTGTTCATGTTCGTGTGGAGTATCATTCTGTGCTCTTATTT
GGTGTACCGCCGGAACCGGCCGCAGTTGCACCAAGCCTCTTCATACAAAATGCCATGGGG
AATAGTAATGAGCTGGGTATGCCTGGCTTTCTTTGTTTTCGTGATGGTATTGCTGACATT
GCAGCCGGATACCTTGCAGGCGTTGATGGTTACGCCGGTGTGGTTTGTCGTGCTGGCTAT
CGCCTATCAGTTTATTCGCCGCCGCAGAGCCAACGCCCTGGCGTGACGCCTTAAAACAGC
CCTGAGACCAATACGGTCAGCTACGCCTGATGATGTAGCTGACCGTACCCGATTAAACGC
TTACCGTTTGCCGTACGCCATTCACTGCATGTTTAGCCTGTTCGCACTGATTCAAAATGG
TTTGTGCATGCGAATACAGAATTTTGCCCGCTTCAGTCGGCGTCACGCCACGACGACTAC
GGACCAGCAGTTGCTTCTCCATTTCGCTTTCAAGCGTGGCAACTTGCTGGCTCAGCGCTG
GTTGCGCGATATGCAACATTTCAGCGGCCTGGGTCAGGCTGCCGATATCAACGATTTTCA
CAAAGTATTTGAGCCGTCTCAGATTCATGTGTACCTCCTGAATAGTTACGACTAAGTAGT
AGCAAGAAGCGCGCCAGATCATTTCACTATCATCAAAAAAAGCATGGCGATGGCTTAACC
CGCTTAAAAATAAGTAAAAGCAATGGCGATAGCGGTGGCAGTAACAATACTAATCCCCCT
GTCGCTGTCCGTCGTATCCTGATGCCAGGAGTTTCTTGCACCAAAACAGTGCAAACGCTG
CTATTTGAAAGTGCACTCGCTAACGAGTTCAACGGTTCGCCTGGTGTGAAAAGCGCCGAC
TACCACAGTAATTTCAATCATTTGATTATAACTTCAGCAAACAGTCGCCCGCGACGTTAA
CATGCTTTGACAAGCCGTCAGGCTATCGCTATCATCCACACCACTTAGCGATTCCTCTGT
AGTTCAGTCGGTAGAACGGCGGACTGTTAATCCGTATGTCACTGGTTCGAGTCCAGTCAG
AGGAGCCAAAATTCAACGCCTTGCAATTCGAAAGAATCGCGAGGCGTTTTTGTTTATGAA
ACGCGAATCCCGCCGGTCGGTGCTGACTGCACACCCATCATCAACGGCACCGCGATATCG
GTATCGCAACGTCTGACGAGTGAGCCATGATACTGCTGAGTCATGACTTCTTTTTACGAT
AACGCATCATGAAAATCAGAAAAGAGCCATCCAATTCGTTTTAGTCCCTCTACTCAATAA
TAAAAAAACAAACGAAATCATTTATTAATGTTATTTTTCATCTTGCCATTTTATTTCTAT
ATACAAATAACGAATTAATACGGCGTTGATATTAAAATCATACGGGAAAAGAATCCCTGT
ACAGTCGTACACAGCCTCCCCTATACTCGCGATAACATACTATTCAACCGATGTTTATTG
TTGCAGCCAGATGACGAAAGCGCGGTGCGACGTGGCGTCACTCTGGCCGTGGCGGCTGCT
CTCAGCGCAGCCCGCCTCTCCATCCGGAAAGAAAAAACAACGATGGGGACAAAAGTTAAG
AAGTATCTATCCGCACCACTATTAATTACCGTAGCTCAGGGATAAGAGCACACCCGTTAT
TTCTGGATTCAGGGAGGGAATCATGAGGGTATTTCTGTCCACGCTTGGCTCTGCCGGGGA
TGTTTATCCCTTTATCAAAATAGGTGAAGCATTGAAGAATGCTGGACTGGATGTTTATCT
TTGTACCAATCCTTATTTTGAACAGACGGCAAAGGAAAGAGGGCTAAATTTTATTTCAGT
TGGCAACAGCGAAGATTATTTACGAACCGTCAATTCGCAACGCTTGTGGCATCATCAATC
CGCCTTCAATGAGATGGTCAATTTCATGAATGCGCAGCAGCAACCCGCCTATGACGCGCT
GGCGCCGTGGATAGACCATTCCTCCGTGATACTCACCTCGCTGTGGTCCTTCACCGCCAA
AATGTTCAGCGAAACCCGGGGATGCTGCGTCATTCCGGTCCGCGTCACACCATCGACATT
CATCTCCAGCTACGACCCGCCCTACCATCGGCAGCTGCGGTGGATTCGCCGATTGCCGAT
ACGCATGCGCCGTCTGTTTTTGTATCTCGCCGAGAAATATCTGGCCGATCGCCAACTGGC
GCCCTTCATTAATGCGTTCAGAAGCCAGCAGGGGCTGCCGCGTATCGAACGCGTTCTGAC
ATCATGGACGCACCGCACCGATGCGGCGTTGCTATGCCTGTTTCCGGAATGGTTCGCCTC
ACCGTTGCCAGACTGGCCGGCTCATGTTCGACAGGTTGGTTTTCCGTTGTTCAACCTGCT
GGACAAGCAGCAGGACGATGATCTGGCCCAGTTTATCGCGCGCGAACGCACGGTAATTTT
CATGCCCAGTTGGGCACTCAGCACCAAACGCCCGCTGGCCATCTCGCTGGTGAAAAAAAT
CCGGCAACGCGGCTACCAGTGCCTGATCGTCGGCAAACCGTACCATGAACTGGCAGACGA
TACGGGAGTTCGCGCCGAGAGCCATATTAATCTGGGCCAATACCTGCATCGGTGCGCCGC
CATTATCCATCACGGCGGCATTGGCACGATGGCGCAAGCTTTCGCCGCCGGGATTCCCCA
ATTGGTTATTCCCAGCGCCTTTGATCAGTTCGATAACGCCCGCCGGGTAACCGCCATGAA
GTGCGGCGAATGGCTACCGGAAAGCGACATCGACCAGTTGGGCGATAAACTGCACAGCCT
GTTGAGCAACGCTGACATTGCGGAACACTGCCAGCGTATCCGCCAGCAGTTTCCTTCCGA
GCAGATGGTCTGCCAGCGAATCGTCGACACCGTGCGTGAAGCCTACGCCAGACACATGGC
CCAGGGCTGATAGCGAACATACGGTAATCCCCGGCTATCGGGATGGCGTGTCTGGAGCAA
AACCAGACACGCTCTCTCCCACATTACCCCAGTCCTGGCACCAGCATTCTGTATAGAAGA
CGCAGACTATGCAAAAACGACATAAGCCCCTGTTCGATCACACTCCTGATGATTTTCCGG
GCATGACAGGCCACTGCGTTTACACTGATAACGCCATGTTATCCAACATGAATAATGGCA
CATGGTATGCGTGTCAAAAAACACAACAGACAAAACATCAATAACAACGCCAATAAAACA
ACAAGGGGGGTTCTATGGCATCGGGAAAATGGCTGCTGCCGTTAAGTCTGACGGCATTGC
TGGTCAGCGGTGCGGTCCACGCGGTTTCCATACCGGCAGTGGAAGCGAAAAACGGTATGG
TGGTCACCTCGCAGTATTTGGCGTCGCAGGTCGGCGTCGATATTCTGAAAATGGGTGGCA
ATGCCATTGATGCCGCGGTAGCGGTCGGTTACGCGCAGGCGGTGGTCAACCCCTGCTGCG
GTAACATTGGGGGCGGCGGGTTTATGACCATCCATCTGGCGGATGGCAAAGATACCTTCA
TCAACTTCCGTGAAACAGCACCAGCCGCTGCATCCGCCAATATGTATCTGGATGCGGAAG
GTAAAGTTAAAAAAGACGCCAGCCTGTATGGTTACCTGGCGGCAGGCGTTCCCGGTACGG
TGCTGGGGCTGGAAACCGCACGCGAGAAATACGGCAAGCTGACGCGAGCCCAGGTGATGA
CGCCGGCTATCAAACTGGCGCGGGAAGGTTTTATTCTGACCCGCGGCGACACCGACATTC
TTGACACCACCGTCAAACGCTTTAAGCAGGACCCGGAATCAGCACGTATTTTCCTGCGCC
CGGACGGCTCGGCGCTGCAACCGGGCGACCGTCTGGTGCAGACTGATTTGGCCGATACGC
TAGAGGCGATCGCGGAGAAAGGGCCGGACGCGTTCTACCACGGTAAACTCCCTCAAATCA
TCGAGGACGCCGCCAAAAAAGGCGGAGGTATCCTGACGGCGGCGGACTTCGCCAACTATC
GCGTAACCGAAACCCAGCCGATCACCTGCAGCTATCGCGGTTACCAATTTATCTCTTCGC
CACCGCCCAGCTCCGGCGGGATCACGATGTGTGAAACGTTGAACATTCTCGAAGGTTACG
ACCTGAAAAGCATGGGCTTCAACTCTGCACAGGCAATCCATATCATGACGGAAGCGATGC
GTCACGCCTACATGGACCGCAACACCTATCTGGGCGACCCGGAGTTTGTCAAAAACCCTG
TCGACCGGCTGCTGAGCAAAGCGTATGCCGCCGAGATCCGCAAAAAAATCGACGACACCA
GAGCCACGCCGTCCGAACAGGTGAAACCCGGCATGGAACCGCATGAAAAACCGGAAACTA
CCCACTACTCGATCGTCGATAATCAGGGCAACGCCGTCTCCACCACCTACACGGTGAACG
GCCGCTTCGGCGCGGTGGTGATCGCCCCCGGCACCGGCTTCTTCCTGAACGACGAAATGG
ATGACTTCACCGTCAAAGTGGGCGAGAAAAACCTCTACGGACTGGTGCAGGGCGAACGCA
ACGCCATCGCGCCGGGCAAACGCCCACTGTCGTCGATGAGCCCGTCGCTGGTGACCAAAG
ACGGCAAGATCTTCCTGGTGCTTGGCTCGCCGGGCGGTTCGCGCATCATCAGCATCACGC
TACAGAGCGCGCTGAATATTCTCGACTTCGGCATGCTGCCGCAGGAAGCGGTTGACGCGC
CGCGTATCCACCATCAATGGTTGCCGGACGAGGTTTATTATGAACAGCGCGGCCTGTCCG
CCGACACGCTCACGTTGTTAAAAGAGCGCGGCTATAAGATGGTGGAACAAACGCCGTGGG
GCGCAACCGAGCTGATCATGGTCGGATTGTCCGGTGTGGAAGGCGTGATCCCCGCCAACT
CCGGCAACGACTCGGCGGTATCCGGCAAGGTGCGCGAAGGGTATCTGTATGGCGCCAACG
ACTCTCGTCGTCCGGCTGGCGCCGCCATCGGCTACTGATATCTCCCCGCAAAGTGCCGGG
ATGCCGACTGAATCCGGCAGCCCGGCACTGCGTGTCCATAGCAAACTCAGTGCAAATCAC
TATTCGGCAACGCGCCCCGTCCATCACGTTAACCCAATGGCCGGGCGCGTTTTCTATCGC
CGGCATACAATTTATCGCCGATGAACTTACCAGCTATAAACTTACCGGCTATAAATTTAC
CGGCTATAGTCCAGTAACAGTTCGTGCCCGGCAACACCGGTGTCCCGCCGCCCGCTGGGC
GCCCGGTCCGATAGTCGGAATACCCCGACCGCCTGCACCAGTTCCTCCGCCTGACCATTC
AGGCTGCCCGCAGCGGCGGCCATTTCCTCCACCAGCGCCGCATTTTGCTGGGTGGTGCGC
TCCATGCTCACTACCGCTTCCCCCACCTGCGACACGCCGCTACTCTGCTCGCTGCTGGCA
GAACTGATCTCGCCCATGATATCGGTCACGCGACGAATGCTATCGACCACGTCCTGCATG
GTGTGGCCCGCATTGTCTGCCAGCGCGCTGCCGCTCGCGATCCGCGCCACGCTGTCGGAA
ATCAGCGCTTTTATCTCACGGGCCGATTCCGCACTGCGTTGCGCCAGCGCACGCACCTCG
CCCGCCACCACGGAAAAACCACGCCCCTGCTCGCCGGCGCGCGCGGCTTCCACCGCCGCA
TTCAACGCCAGAATATTGGTCTGGAAGGCGATAGCGTCAATCACGCCGATAATATCGGCA
ATGCGCTGGGCGCTGTCGTTGATTTCCCGCATGGTGTCCACCACCTGCGTCACCACCTCG
CCGCCCTGCTCCGCCACCTGACTGGCGGTCTGGGCTAGTTGGTTAGCCTGCCGGGCGTTG
TCGGCGTTCTGTTTCACCGTGGCGGAAAGTTGCTCCATAGAGGCGGCGGTCTGTTCCAGC
GCGCTGGCCTGGGATTCAGTACGCGCGGACAAGTCATGGTTGCCGTGCGCAATTTCGCCG
CTGGCCACCCCCACCGACTCGGCGCCATGCCGCACCTGCGTGACGATGCGAATCAGGCTC
GACTGCATATGCGACAGCGCGTTGAGCACGGTGGCGATCTCATCACGCCCGCTGGCGTTG
ATAGGATAGGTCAGATCGCCGTCCGCCACCGCTTCGGCGGCCGCCTGCGCCTGCGACAAG
CTGCGAACAATACCGCGCACCATCAGCCAGCCAAATAGCGCCGCACCGGCAATCCCCGCC
AGCACCGCCACAATCGCCAGCGCTTTCAGCCACTGGTAACGTTGCACCGAACCGGTGTAT
TCATCTTTAGCCACGTTAACCTGCAACGTCACCAGTTGGCTGAGCAGCGCATGACCCTGT
TTCTCCAGCACGCTGACTTTACCGTCGTACAGGCGCATCGCCTGCTCCAGTTGCCCGGCC
CGAATCGCCGCGTCGGTCGGCTGCACGCCTTCGCGATTATAGCGCTGCAGATTATCGGCA
AACTGGTCCGCCAATCGCGCCTCTTCAGGCGTCAGGTAAGTGGCGCGATACTCGCCCCAA
ACCCGGTCAATCCGGTTCAGGTTCTGGTTCAGCTCTTCAACCCGCTGTTGCTTGTTCGCC
GCCTCCGGCAACAGCAACATATCCATAATCAGCACCCGGTTGCGCTGCACCAGCCATTCC
AACTGCTCCAGTTGCGCCAACACCACGGTACGGTCTTCATACACCGTCTTGAGCGATTGA
TTGGCTTTTTCGGCGGTAAACATGCCGATAGCCCCCATGATCAAAATGCCCAGCGCCAGC
ATCCCGGTAAAACTCCATAATCGTGTCGAAATCTTCATTGCTGCAACCCTGTCCTGTGTG
ATGTCGTCTGTTGTTATGTCATGTCTAAAAATGTTATGCCTAAATCGTGGCCGTACCGGG
CGTGATAATCTGCTGCGGCAGAGACTCCCAAACGGAGGAAAACTATATAGAAACGCGAGG
TAAGACAGAAGGTTAACGATTTTCCCATCAAGCAGACAAAATAGAATGAAATAGGGTTTC
ATAAGAAGAAACTGGTGGTTTAAGGTCATATTCAACCTGCGAAACGTTACTGGCGTCTTC
ATTCACAGCCGTTTATAAAAATGTGTCGAAAACTATTTTTTATATTGTCAGTCGATTGAA
AAGAAATTCTTATGAGTGAAGAACTGTCCTGTCAGGAGAAAGCGTGTGATGCCCCATGAG
CTGTTGCTGCCCCCGCCGTTGCGCCCAGGCGATACCATCGGTTTTTTCTCGCCGTCCTCG
CCCGCAACGCACTTTGCCCCGGCGCGTTTTGAACGGGCGAAAGCCTTTCTTGAACAACAC
GGCTACCGGCTGCGCGCCGGCGCGCTGACCGGTAAAACCGACCACTACCGCTCCGGCAGC
ATCGCCGCGCGCGTTGACGAACTGAACACACTGATCCGCGACCCTACAGTGCGCTGCATT
ATGTCGACCATTGGTGGCAGCAACAGCAACTCGCTGTTGCCGTATCTCGATTACGACGCC
CTACGCCGCGATCCGAAAATCATCATCGGTTATTCCGACGTCACCACGCTGCTGCTGGGT
ATTTACCGCCGCATCGGACTGGTGACCTTTTACGGCCCGGCGCTGGTGGCGTCGTTCGGC
GAATTCCCGCCGCTGGTGGACGACACCTTCGCCGCTTTTTCCGAAATGACCAATGCGGCG
CGGCACGGCCATGTCTATCACATGCCGTCGGGCTGGACCGACGAACGGCTGGACTGGAAT
CAGCAATCGCGCGCCAAAACCACCCATCCCAACCGGTGGCGCTTCGACGGCCGCGGCGTT
TATCAGGGCCGGCTTATCGGCGGCAACCTCAATACCATGGCGGGGATCTGGGGCAGTCCG
TTTATGCCGGCGATTGAAGACGGCGATATTCTGCTGCTGGAAGACTCGCTGAAGGACATC
GCCACCGTGGAGCGCGCGTTCGCCCACCTGAAGCTCTGCGGCGTGTTTGATCGGGTCGCG
GCGGTGATTCTGGGCAAGCACGAGCAGTTCGATGACAAAGGCACCGGCCGTGATTCGCTG
ACCGTGCTGCGCGAAGTGCTTAACGGGCAGCCGCTGCCGGTGCTGGCGGATTTTGATTGC
TGCCATACTCACCCGATGCTGACCCTGCCGCTCGGCGTGCGTATTACGGTCGATTTTGAC
GCCGGTCGCGTCGCATTAAACGATCCCTGGCTGCGTCAGCCCTGACCAGGCGACAGGCAA
TCAGTAAAGCTGTCGAGAAAATCCGTCAGCCATTCCGCCTGCGCACGACCATCCAACCCA
GGCCGGTGCGCCAGATAATAGGCCGCACCGGTTTTTACCGTTTCGGTAAACGGCATCACC
AGCCGTTGCCGCCGGATATCTTCCGCTACCAGCGTCACATCCGCCATCGCGACGCCAAAC
CCCTGAATGGCGGCACTGATAGCCAGATCCATGGTGTCGAACTGTTGGTTACGGCGCATC
ACCTGCTCGCCGATGCCGTGGGTTTTCAGCCATAACTTCCAGTCACGCTGGTCATGAGTC
GGATGCAACAGCGTCAGACGCGCCAGTTGTTCTGGCGACAGCGCCGCTTGCCCGGCAGGC
AGCAGATGCGGCGCCAGCACCGGCGACAGTACCTCGTCGAACAATTTGCCGTCATGGTGG
CGCGGCGCGGCATCCGGCGCGAACACCACCGCCACATCGAAATCTTCGTGACGAAAATCG
ACGCCGTGCTCGGTGGTGGTGGTCAGCGCGACATGAATATCCGGCCGCCGCTGCTCCAGC
GTCATCAGTTGCGCCACCAGCCAGCGCATGGCGCAGGTCGGCGCCTTCATCCGAATGGAA
CGCCCTTCGCGCACCCGGTTCGTCACCCGAAACAGTTGATCAAACACCTCGCGAATCTCC
GGCAACAGCTGGCTGCCCTGCGGGGTCAGCCGTAAACCGCGGGCATGGCGTTGAAACAAC
GCGAAGCCCAGCCATGCTTCCAGCGACGCGATTTGCCGGCTTACCGCCCCCTGCGTGACG
AATAGTTCCTCCGCCGCCCGGGTGAAATTGAGATGACGGGCGGTCACCACAAAAGCGTGC
AGCGCATTCAGCGGCGGGATACGGTTATTGATGGTCATGCGCGCTCTCCGTCAGGCGGCC
ATAAGAAAATTGATTACATAACTATGCAAAAAATGCGGTACGGCTCTTAGCACCGTTTCC
CGATACGAGCGGTATCGTCTGCCCCGGTTTCATGGCAAGCGACGATGACCATCACCCTAT
CTTATTGCTAGCAGGTAATAAAAACCACACTGAGCCATGCGTTTTTCTCATGGCTATTAT
GACAACAATTCGATTGTAGTACTACCGGCGGCAACGTCTAATGCATGAATAGTTATTCAT
CTATAGCCAATAAATTTCAGCAGACAGGGGCATCACCCTGCTACCGTTCGCCAGCGAGGC
GGACCTGCTGCGGCACTCAACGGAGACCCCTCATGCCGATTCAAACCCCGGTGCAGTTCA
GCTCTAAATTGCCGGATGTGGGCACGACTATTTTTACCGTTATCGGTCAGCTATCCAGCC
AGCACAACGCCATCAATCTGTCTCAGGGCGCGCCCAGCTTTCCCTGCTCTCCCGACCTGA
TCGCCGGGGTCACACGCGCCATGACCGAAGGTCATAACCAGTACGCGTCAATGTCAGGAC
TGGTATCGCTCAAAGAGGTGGTGGCGGAGAAAGTCAAACGCCTGTATGGCCAGCACTACG
ACGCCGGGTCTGAAGTCACCATCACCGCCAGCGCCAGCGAAGGGCTGTACTCCGCCATTT
CCGCGCTGGTGCATCCGGGTGACGAGGTTATCTATTTCGAGCCGTCGTTCGACAGCTATG
CGCCCATCGTCCGGCTGCAGGGCGCAACGCCGGTGGCGCTGAAACTCGCCGTGCCGAGCT
TTGCCATCAACTGGGACGAGGTGCAGGCGGCCATTACCCCGCACACCCGTATGATTATCA
TCAATTCGCCGCACAACCCGAGCGGCCAGGTGCTGAGCGCCGACGATCTGGCGCAGCTGG
CGCGCCTGACGCGCAACACCGACATTGTGATTCTGTCTGACGAGGTCTACGAACACGTGG
TGTTCGACGGTCAGCGCCATCACAGCATGGCGACCCACAGCGAACTGGCGGCCCGCAGCG
TCATCGTCTCGTCGTTCGGTAAAACCTTTCATGTCACCGGCTGGCGCGTCGGTTACTGTC
TGGCCCCGGCAGCGCTGATGGATGAGATCCTCAAAATCCACCAGTTTATGATGTTCTCCG
CCGACACGCCGATGCAGTACGCCTTTGCCGAGTACATGGCGGACCCGGCGACCTACCTGT
CGCTAGGCCAGTTCTACCAGCACAAACGCGACCTGCTGATCAATGCCCTGCAGGACGGGC
CGTTTGAACTGTTGCCCTCCGCCGGATCGTTCTTCATGCTGGCGAGCTTTGCGCACTTCA
GCGATGAAAGCGACAGTGACATGGTTAAACGACTGATTGTCGACCACGGCGTGGCGACCA
TTCCGCTATCGGCGTTTTACACCGACGGCACCGACAATAAACTGATTCGTCTGTCGTTCT
CCAAAGATGACGAGACGCTGCTGGCCGGCGCGAAAGCCTTGTGTCAGGCGGCGGAACGCC
GACGCTAACCGGCTGCCGTATGCCGATAAATGCGGTTGCGCTCGATTTGTGTTTGATGGC
TGTTGCTGTGTGATATTGATTGCAGTTTAAAGACTACTCATTGGTTTACCGGAGATCGTT
CCCGATATGAAAAAATTAAGCATGTTGATGTTGTCGCTGGGTTTACTGTCCTCCTCCGTC
GCGCTGGCGCAGACCGAACTGCGTTTTGGGCTGGAAGCGGAATACCCGCCGTTTGAAAGC
AAAAACGCCAAGGGCCAGTTGGAAGGGTTCGATATCGATCTGGGCAATGCCATCTGTAAG
GCAGGCAATTTCAAATGCACCTGGGTTGAAACCTCGTTTGACGCGCTGATTCCGGCGCTG
CAGGCCAAAAAGTTCGACGCCATCAACTCCGCGATGAACATCACCGAAAAACGTAAGGAA
[truncated: 4,727,335 more chars]
