# Supplementary material for: Genome-Wide Identification of Dickeya solani Transcriptional Units Up-Regulated in Response to Plant Tissues From a Crop-Host Solanum tuberosum and a Weed-Host Solanum dulcamara
Source: Front Plant Sci. 2020 Sep 2;11:580330. doi: 10.3389/fpls.2020.580330 (PMC7492773; doi:10.3389/fpls.2020.580330)
Supplement: Supplementary file 13 [file DataSheet_13.fasta]

>NODE_1_length_392999_cov_9.666459
GTTTCGCGCTATCGACAAGGGCGACAACGGCAGCGGTTTCGCCGCGTCGTCGCGCGCCAA
CAGCGAAATCTGCTTTCGGCTGATCGAACAGTATGGCGCGCAGGCCTGCCGCGCCGTGAC
GGACGGGCAGCACAACGACGCGCTCGATCAGGTGTTGGACGCCATCTTCCTGTTCGCCGG
GCTGACCTCGCTGATGGCCAGTGGCGCGCATGCGGCGGCGTCTCATGCGTTGTACGAGGG
GTTTACCGTCTGCGATAAGACCCGCGAATTCGGCCACGGCCTGCTGGTTGGCTTCGGTAA
TCTGTGCCTGTTGGCGCTGGAACAGCGCAGTGATGAGGAACTGCTGGCCGCGATTCGGCT
GGCTCAGGCTTGCGCGGTGCCGTTGACGCTGGCGGCGATCTGCCCGGATTTATCGGAAGA
AGAACTGACGACGATCGTGCGTGCATCCGTTGATGCGCCGGATATGGCGAACATGCCGTT
TGCCGTAACGGAACAGAGGGTGCGTCAGGCGATACTCCGGGTGGAGGCGCTGGCGACCAG
CATGGCGGCGTAACCGGCGTTGCCGGGAAATAAAAAGACCGGGCGCGGAGCCCGGTCTTG
TCTGGTTGATACGCCAGGAAGCCCATGTAGTGTTTCAATCAGTCAGGTGACCCTGTCAGA
GTTTGGTCACATCTGAACGGCTAACTTTACAGTTGGCGGTATTCCATTGATCTTCGTCTT
TGTACTTCTTGCTCTCGCCGTTACCCTTCTCGACGCCGATGTACTCTTCGCAAACCTTCG
GTTTGCCTTCTTTATAGTTTTTGATCTTGATGTTTTTAAGCGTTGCCACATCACCGTAGT
TGCGGTTAACGCCGGCAATACTGCCGATGGTGCCATTAACGATCAGACCGTCAACATTCA
GGAAACGCGGGCCGCCGTTGTTGGTGCAGTCACCGCAGGAGCGCCACAGTTTCCCGTGTT
CGCCGGTCAGGGTGAAGTTGCCTTTTACCACGGTGGTGCTGTTTTTAGCGTTCTGCTGCA
ACACTTTGTCCGGCTTGCCGCCGTAACCGCCGTTGGCGTTATGCGCGATCCCGCCGATGA
TGGTCATGGTTTTGCCGTTATTGGTTGCGGCATCTTCACAGACGTCTTCCCAAATTACGT
TTTCGATGGTGCAGTTGCCGCTTTCACAGTGAATGCCGTCCGCACCGCCGGAAGCAGAAA
TGCGCAGGTTTTTCACTGAGGCGTTTTTCAAAATGATCAGCGGTTTTTGTTTATCGCTGT
CATTCGGGCAGGAGGTGCCGATGGTCACACCACCGCAATCCACACTACGGTTTTCGAATG
TGGCGCCTGGCTTACACTCTGAGCTGGCTTTCGCTGCACGCAGCGGGCCGGTGCTCGGAG
CGTTGGTCACGGCATTCGATACCGTCTGGTTTTGCGTATCGCTGACCACATCCACCCAGT
ACCAGTAATTGACGCCGCTATTGGTGTCGGTGTCTTGAAAGGTACGGGTTTCTTTGTCCA
GCACGGCGATACGCTCACGCAAGTCAGGATTGCTGGTAGTGCCGCGATAAACTTCCTGAC
GCGCCACTTTGCTTTCGTCGGTAGACCAACCCAGATAATTCACATCGCTTTTCTGGGTCA
TCATCAGTGTGGTTTGGGCGGCTAATGACGGTGCTGCCAGCGTGAGTGCAAACAGAGGTA
ATACATACTTAAACATACAATCTCCTTATAAATCCCACAGGTATTGACTCTCATTCAATT
GAGAGAAAGAAATAAAAGCGGGGACTTCCTGAATGTATCGTGAACACTATAGAACAAAAA
ATAAAAAGGGCGAGAAAAATAAACCGCTGTTTTGAAAATTAACCTGGCGTGAATATCATC
TATTTTATTTTCTAATTTTGAAAAGAGACTTATGTCATTTTTATTTATGAAATATGAGAA
ATGTTGTAAAAATGAATGTGATAAAGATCCCTTTTTTATAGTTATCTGATTGATTTTTGT
TCCATTGCAAGAACGGGGAAGAGAATAACTATGTGTTTGAGTGGCTTTATGATAATACCG
TCGTGCAGTTTATTCAGCGGTAATCGTAATGTGAATGATTTGTTTATTTTTGATGGTTTG
GCTGGCAGGCAATAACTATTGCATCGGCTGGCGGAGGTCAATTACCGGATGAAAGAAAAC
CTGCCGGAATCTGGCCTAAGCACGGTTCTCCGCATTCTGCGGCATACGGTGAAACCAGGC
CGGAAACAAAGGATGGTAGGGTGTCTGCAACACGAAAAACGACAGGTATATTCAGATATG
CCGCTTTGCTGCTGAATAGGCATTTATAGGGGTTTATGCACGTTTTTAATAGGGATGTCT
GTGATGATGATAAATAAGGCCGCTTTTTGTGCGTTGGTTGCCGTGATGTTATGGGGATGT
GGCGGTCGCGAGCCGACCGAGCAGGATATCAGGCAAGCCGTTGACGATATGGCGGCTCAA
ACTAATCAGGAAATGAAACAAAAAGTCGGTACGCTTTTTAATAACGCGATGGTGCTTAAA
ATCAATTCGTTAAAAAAGCTGAATTGCATCAGAAGTGAAAATAAAGGCTATCAATGCAAT
GTCGATCTGGATATGTCATTGCCACTGGTTGGAAACAAAAAAGAGATCGCCAATTTTACT
TTTATTCAGGAAGACGGCGTGTGGAAGCTGGTTAAATAATTTGTGTCTTTCCTGATCATC
TGTGTTTCTCATGATAATAAATGTCCCCGGCGTATTGCCGGGGATGCCTTGATATTATCC
CAACATCTTTTCCACGCAGCGTTTGAATACCTGCACGCCGGTTTCCAGCGACGATAGTTC
AAAATGCATCTCCGGGTGGTGCAGTCCCGGTTTGAGATTGGTGCCCAGCCCCCAGAAGCC
GGCCTTAATCTGTGGCTTGAGGCGCGGATAGAAGAAAAAGTCTTCTCCGCCCGCGGTGCT
TTTGGGCGCGGTCAGACCGGCTTCGCCCAGCACATCCACGATAGCGGCGCTGATAAGGGC
GGTGGCGTCGTCATGAATATCCGCCGCCGGGATCTCTTTCAGCAGTGTGATTTCGGCCGT
CGCGCCGTAAGCCGCCGCGCTGTGCTCAATGGCGCGGAGCACTTTTGTTTTCAACTCGTC
CATCGCGTCATTCCGGGACGAACGCAGGTCCCAGCACACCGTGGCGCTATCCGGAATGGA
GTTGGTCACGCCGGCGTCGCACAGAAAACGGGTGGCCTTGGCGCTCCAGGTCAGGTGCGG
CGCCAGCGGAACCGCCTTCACCGCCATGACGGCGTTGGCGGCGGCTTCCAGCGCGTTCAC
ACCCAGATGCGGGCGCGCGCCGTGCGCCGGTTGGCCGTGGAAGATAACTTCCAGCGTGCT
GCTGGCGGAATAATGCATCGCCGGTATCGCCTCGCCCAGCACGCACTCTTCCACCGGGCG
CAGGTGAAAGCCGAGGATCATGTCTACGTCGTCAATGGCGCCGCCTTCCACCATCGCGAT
GGCGCCGGTACCCAGTTCTTCGGCGGGTTGAAACAGGATCTTCAGCCTTCCTTTCTTTAC
CACGCCGTCGCGCATCAGCTCCTGAGCGGCGGTCAGCACCACCGAGGCATGGGCGTCGTG
TCCGCAGGTGTGGCGGGCGCAGAATTCGCCGTCAATAATATGGCCCAGCGCATCCATGTC
GGCGCGCAGCGCCAGCACCGGGCCGGGCACGCCGCTGTCCAGTTCCGCCACCATGCCGGT
GGTGCCGTTGACGCCGCGGGTCAGACGGTAGCCCGCCGTTTCCAATTGCGAGGCCAGGTA
ATCGGAGGTCTTGAATTCCTGGAACCCCAGTTCCGGAATGGTGTGCAGGTAACGATAGTG
ATCGAATACGTTGGGCATAACGTCTCTCTTGGTGTTTATCAATCAGTGTTTATCAATAAG
CGTTCATCAAAAAGTGTTCGTCAAAAACCATGCTCAGACCGCAGGGGACACAGCCTGAAT
ACCGGTTTAGACCTGTGCACGCAGACGACATCAGCAGCAAACGCTATGCCAGATGAAAGC
CATGCTAAATAAATAAGGGGGAAATAGTCGATGAGGGACACTGGCTGGCGCGGGATTCCC
CTTGCCGGGTATGAGTGATTCACTGTGCGTTGCCATGACAACCCCCCTTTCGCCAGAAAG
TAACGCCATGACCCATCAAGGCGTCTATCGTCACCGAACGGGGGCATTGCCTGCACTTGG
CTGGTGCCTATTGGGCGTGCGGTTACTCATTTCTGTCACGGGTGAGAAGATCAGCAGTAA
GGTCAGCTGCGCGGCGTAGCAGGCATCGGCCTGATACTGTCCCGCGCAGCGATGCGGCTG
GCGATGCGGTCAATGCATGCCGGGAACGGGCGCATCGGCGTTGATGCGCAGACCCTCGGT
GTTGAATACCAGACAGTGAGCGGCGTCGAAACCAACGGTAATTGCCTGCCAGGGGCGGAA
CTGCACGTCGCCGGGCAGCAGGATTTTGACGCCATCATGGCCGTAACTCTGGCCGAACAG
GTAGGTGTTGTTGCCCAGTCGTTCCACCACTTCACACTGAAAAGCCAGCGTTGCCTGATG
CGGCGGCTGAATGCCAAGGTGCTCGGGGCGGATCCCCAGCGTGATGGCGTCGCCGGGCTG
TAGCGGCGTGGTGTCGATGTCCAGCGTTAGCGTTTTATCCGCCGTCAGCGTCACGGTCAA
CTGGTGCGGCTGCCAGGCGACGACGGTCGCGGGCAGGAAATTCATTTTGGGCGAGCCGAT
AAAACCGGCGACGAAGCGGTTGACCGGGTTGTAGTACAGCGCCATCGGCGAGCCGGTCTG
CTCCACCTTACCGTTGTTCATCACCACGATTTTGTCGGCCAGCGTCATCGCCTCCACCTG
GTCGTGGGTGACATACACCATGGTGGTTTTCAGCTCCTGATGCAGCTTGGCGATGTGCAG
GCGCATGTCGACCCGCAGTTCGGCGTCGAGGTTGGAGAGCGGTTCGTCGAACATGAACAC
TTTCGGGTTGCGCACGATGGCGCGGCCGATGGCGACGCGCTGGCGCTGGCCGCCGGACAG
CTGTTTAGGCTTGCGGTCCAGCAGGTGGGACAACTGCAAGGTTTTGGCGACCATTTCGAC
CTGATGGCGAATCTCCGCTTTCGGTACGTGGTTGACCTTCAGCCCGTAACCCATATTTTC
CGCCACCGTCATGTGCGGGTATAGCGCGTAGGACTGGAACACCATCGCCACGCCGCGGTG
GGCCGGCGCGACGTCATTCATCACTTCGTCATCAATCAGAATCTTGCCATCGCTAACCTC
TTCCAAACCGGCGATCATCCGCAGCAACGTGGACTTGCCGCAGCCGGAAGGCCCGACAAA
CACCGCGAATTCACCCGCCTGGATATCCAGATTGATATTGTGCAGCGTTTCAGTTTTGCC
AAAGCGTTTAGTGACATTTTTTAAGCATATGCTGGACATCCGTTTTTCCTCAACGGGTTA
TCAATACGGCGACCGCAGGGGCGGGCCGGGTCGCGCCGACAAGTGTATGTATTACGTATA
ACAAATATCGTAGGCAAACCTGACGGCGATTTTACGTTGAGATGACTATAACCACCTTGT
TTTTAGCGCCCTATCGGCATGTTTCATTTCTGCAATTGTGATCACACAATAGCCACTTTC
CTGTCGTCATATCCCTATGCTTAGCGTAGCGTATAACATCATCTTTGGTGGAATGAAGGG
TCTTTAAAGCCCTATTTAATCAGCAATGATGCGTTTATTAATGCGAAGTGCCAGGTTTTT
TGCTTAAAAATGTTATACCTTCACATGAGGTCAATAATGAAAACCAAAACGCTTACCGCC
CTGCTTCTCTCCGCCACCGCTGCCGGCCAACTGGTGGCCTTTCCGGTACATGCCGCGCAG
CAGCTGACCGTTTGGGAAGATATCCGGAAATCGGATGGCATCAAGGATGCCGTCGGGGAT
TTCGAGAAACAGTTCGACGTCAAAGTGAACCTGCAGGAAATGCCGTATGCCCAGCAGCTG
GAAAAACTGCGGCTGGACGGCCCGGCGGGCATCGGCCCCGATGTGCTGGTGATCCCCAAC
GATCAACTGGGCGGTGCGGTGGTGCAGGGGCTGATTGCGCCGCTGAAACTCGATAAGGCC
GCGCAAGACAGCTTCACCGATGCGTCGATGGCGGCATTTCGCATGAACAACCAGGTCTAC
GGCCTGCCGAAAGCGGTGGAAACCCTGGTGCTGATTTACAACAAAGATCTGGTGAGCAAA
CCGCTGGCCAGCCTGCAGGAGTGGTATGACTTTTCCCGGCAGCAGCAGGCGCAGAGCAAA
TTCGGGCTGCTGGCGAAGTTCGATCAGATCTACTACAGCTGGGGCGCGATCGGGCCGATG
GGCGGCTACATCTTTGGTAAAAAAGACCCCGGCAAAAACGACAAAAACGACAAAAACGAC
AAAAGCGGCCTCAACCCGTTGGATATCGGCCTGAACACGCCGGGCGCGGTGGAGGCGGTG
ACGCTGCTGCGCAAATTCTACGCCGATAAGCTGTTCCCGGCGGGGATCATCGGCGATAAC
GGGCTGAACGCCATCGATTCGCTGTTCACCGAGAAAAAAGCAGCGGCGGTGATCAACGGC
CCCTGGGCGTTCCAGCCTTACGAAGCCGCCGGCATTCATTACGGTGTCGCGCCGCTGCCG
CTGCTGCCGGACGGCAAACCGATGAGCTCGTTCCTTGGCGTGAAAGGGTATGTGGTATCG
ACCTGGAGTAAGGACAACGCGCTGGCGCAACGGTTTATCGAATTCATCAATCAGCCGCGC
TACGTGAAGGTTCGCTATCAACGCACCGGTGAGATCCCGCCGCAAAAAAGCATGATTGAC
GATCCGCTGATTAAAAACGACGAAAAAGCCAGTGCGGTCGCCATCCAGGCCGCCAGAGCC
GTGCCGATGCCGGGCATTCCTGAAATGGGCGAAGTCTGGGGGCCGGCCAACGCGGCGCTG
GAGCTGAGTATGACCGGCAAACAGGAGCCGAAAGCGGCGCTCGATAACGCCGTGAAGCAA
ATCAAGATGCAGGTCGAGGCGATGCAGGCCAGCAATCAGTAATAACCGTCATCCGTTAAC
GCAGTAGGCCACATCGAGCGGGAGGGCGACCTCCCGCGACTAGAAGGAGCAGCGTGTGAT
TATCAGTTCCGGCGAACCCCTGTCCGGGGAAAAGCGCACCCGGCGCCACGCCTGGGTGGC
GGCGTTGTGCGCGGTGCTGCCCGGCGGCGGGCAGTTTTATCATCGCCAGTGGGCGAAAGG
CATGATTTTTCTGGTACTGCTCGGCAGTTATCTGGGGGTGTTTCATGACTTTCTGCGCAC
CGGGCTGTGGGGCGTATACACCCTGGGGGAAGAGGTGCCGCGCGACAACTCCATCTTCTT
GCTGGCGGAAGGGATCATCAGCCTGCTGATCATCGCCTTTGGCGTACTGATCTACGCCGT
GTCGATAAACGACGCCTGGCGCAATGGCAAACGGCGGGATGACGGGCTGGCGCTTAACAG
CGTGCGGCAGCAGTACCGCCTGCTGCTGAGCGAGGGCTTTCCTTACCTGATGATTACCCC
GGGGTTCATCCTGCTGGTGTTCGTGGTGATTTTCCCGATCCTGTTCGGTTTCGCCATCGC
GTTTACCAACTACAACCTGTACCACACGCCGCCCGCCAAACTGGTGGAGTGGGTCGGAAT
GAAGAACTTCGTCAGCATTTTTACCCTCAGCATCTGGCGCTCGACCTTTTTCGATGTGTT
GCAGTGGACGGTGGTCTGGACGCTGTTGGCGACCACGTTGCAGTGCACGGTGGGGGTGTT
GCTGGCGATCCTGGTTAACCAGAAAGACCTGCGCTTTAAACCGCTGGTTCGCACTATTTT
CATTCTGCCGTGGGCGGTGCCGGGGTTTGTCACCATTCTGGTGTTCGCCGGTATGTTCAA
CGATTCGTTCGGCGTCATCAACAATGCCATTCTGGCGTCTGTGGGCATCAGCCCGAAAGC
CTGGCTGACCGATCCGTTCTGGACCAAAACGGCGTTGATCATGATGCAGACCTGGCTCGG
CTTCCCGTTTGTGTTCGCCATGACCACCGGCGTGTTGCAGGCCATTCCGGACGATCTGTA
CGAGGCGGCCACCATGGACGGCGCCAGTCGCTGGACGCAACTGCGCACCATCACGTTACC
GCTGGTGCTGTACTCCATCGCGCCGATCATCATCACCCAGTACACCTTCAACTTTAACAA
TTTCAACATCATCTATCTGTTCAACAACGGCGGCCCCGCCGTCGCCGGTTCCAATGCCGG
GGGCACCGACATTCTGGTGTCCTGGATTTACAAGCTGACGATGTCGTCGTCCCAGTATGC
GATTGCCGCCACCATCACCATCCTGCTGTCGATTTTTGTCGTCGGGCTGGCGCTGTGGCA
ATTCCGGGCGACCCGGTCGTTCAAGAACGATGAGATGGCGTAAGGGGAAAATGATGGCGA
CGACTCAGGGTATTACTCGTCAGGGCGTTAATCGTCAGGGTGTTAATCGTCAGGGTGTTA
ATCGTCAAAGTATCAAACGCGAGAAGGCGATTCGGCTTTCGCTATCCTGGCTGGTGATCA
TCGCGGTGTCCGTGGTGATCATTTATCCGCTGGTGTGGACGGTCGGGGCGTCGCTCAATG
CCGGCAACAGCCTGCTGAGCACCTCGATTATTCCGGATAATCCGTCCTTTCAGCATTACG
CGGATCTGTTCAACGGTCAGGTCAATTACCTGACCTGGTACTGGAACTCGATGAAAATCA
GCTTCCTGACTATGGTGCTGACGTTGTTAAGCGTCAGCTTTACCGCCTACGCGTTTTCCC
GTTTCCGCTTTAAGGGGCGGCAAAACGGCCTGATGCTGTTTTTGTTGTTGCAGATGATCC
CGCAGTTCTCGGCGCTGATCGCCATTTTTGTGCTGTCGCAGCTGCTGGGGTTGATCAATA
GCCATCTGGCGCTGGTGCTGATTTATGTCGCCGGCATGATCCCGATGAACACCTATTTGA
TGAAAGGCTATCTGGACGCCATTCCCCGCGAGCTTGACGAATCGGCACGCATGGACGGGG
CGGGCAATTTTCGTATCTTCATTGAAATCATTATCCCCTTGTCCAAGCCGATCATCGCCG
TGGTGGCGCTGTTTTCCTTCACCGGCCCGCTGGGGGATTTCATTCTCTCCAGCACCATCC
TGCGCACCCCGGATAAGTACACCCTACCCATCGGCTTGTACAACCTGGTGGCGCAGAAAA
TGGGCGCCAGTTACACCACCTACGCCGCCGGCGCGGTGCTGATTGCCGTGCCGGTCGCGC
TGCTTTACCTGATGCTGCAAAAATATTTTGTCTCCGGCCTGACCTCAGGCAGTACCAAAG
GATGATCACCATGAAAAAGATGATACCCGCATTACTGGCTGTTTCCCTGGCGCTGGGCGC
CGTGCCGCTGATGGCGGCGGAGTCTGTCGTGATAAAACCACTGCGCAATGCCCCGGCCGA
TTTTATCAAGGGCGCGGATATTTCTACCTTGCTGGAAGTGGAGCGTCAGGGCGGTATATT
TTATGACGAAAACCATGTGCGCGTAGACCCGGTCGCGCTGCTGAAAAAGAATGGCGTTAA
TTATATCCGGCTGCGTTTGTGGGTTGACCCCCGCGATGCCGCCGGACGTCCTTACGGCGG
CGGCGATAACGATTTGGCAACCACGTTGACACTGGCCAAACGCGCCAAAGCGCAAGATAT
GAAGCTGTTGCTGGACCTTCAGTTCAGCGACTTCTGGACCGACCCCGGCAAGCAGTTCAA
GCCGAAAGCCTGGGCTCATCTATCGTACGATCAACTGAAAGTTGTCATTCATGACTATAC
CCGCGACACCATTGCCCGTTTCAAGCGGGAAGGGGTGCTGCCGGATATGGTGCAGATCGG
CAATGAGATCAACGGCGGCATTCTGTGGCCGGAAGGCAAAAGCTGGGGGCAGGGCGGCGG
CGAGTTTGACCGGCTGGCCGGCCTGCTGACTGCGGCGATCGCCGGCTTGCGTGAAAACCT
CAGTTCGCCGGGGCAGGTCAAGATCATGCTGCATCTGGCGGAAGGCACCAAGAACGACAC
TTTCCGCTGGTGGTTTGATGAAATCACCAAACGCGGCGTGCCGTTCGATGTGATTGGTCT
GTCGATGTACACCTACTGGAACGGCCCGATCAGCGCGCTGAAGGCCAACATGGACGACAT
CAGCCAGCGCTACAACAAAGATGTGATCGTGGTTGAGGCCGCCTACGGCTATACCCTGGC
TAACTGCGACAACGCCGAAAACAGCTTTGGCGCCGAGGAAGCGGCGGCGGGCGGTTACCC
CGCCAGCGTGCAAGGGCAGGCCGATTTTATTCGTGACCTGATGCAAAGCGTGATCGATGT
ACCCAATAAGCGCGGTAAAGGCATGTTTTATTGGGAACCGACCTGGATAACGCCGCCGGG
AAATACCTGGGCCACCGAAGCCGGCATGGGCTATATCAATGACCACTGGAAATTGGGCAA
CGCGCGTGAAAATCAGGCGTTATTTAATTGTCAGGGGGAAGCGCTGCCTTCGATAAAAGT
CTTTAAGTAAATACCCGTCATACTTCATGTGCAGGCGCGTTGGCGGCCCCGGCTTATTGT
TGGGGAATGATGTGGTTGCCGTCTGCCTGCATATCGAAATACAGGGAATATACCGTCTGC
CTATTCAGTATTAAGGATGTTTTATGAAACGATTTCCACCTTTGAATCCGAAGGTCGATG
GGTTATTACATGGCGCTGATTATAATCCGGAGCAATGGGAGAATTACCCCGGCATTATTG
ATGACGATATCGCCATGATGAAGCAGGTAAAATGCAATGTGATGTCGGTCAGTATTTTCA
GCTGGGCCAAACTGGAGCCGCAGGAAGGCGTGTATCGGTTCGACTGGCTGGATGAGGTGA
TTGATAAATTATATCGGCAGGGCATTGCGGTGTTTCTGGCTACGCCCAGCGGCGCGCGTC
CGGCATGGATGTCGCAACGTTATCCGGAAGTGCTGCGCGTAGGGCGCGACCGGGTGCCGG
CGCTGCACGGCGGTCGCCATAACCACTGTCTGTCGTCGCCGGTGTACCGCGATAAAGTAG
CGAAAATCAATACGCTGCTGGCAGAGCGCTACGGGCATCACCCCGCGGTGATCGGCTGGC
ATATTTCCAATGAATACAGCGGCGAGTGCCATTGCGATCGCTGTCAGCAGGCGTTCCGCA
CCTGGCTGCAGGCACGCTATCAGACGCTGGACAACCTCAATCATGCCTGGTGGAGCGATT
TCTGGAGTCATACCTACAGCGACTGGTCGCAGATTGAATCGCCGGCGCCGCAGGGGGAAG
TGTCCATTCACGGCTTGAACCTCGACTGGAGACGCTTTAATACCGCGCAGGCGACCGATT
TCTGCACGCAGGAAATCGCCCCGCTGAAGCGGGTGAACCCGGCTATCCCGGTCACCACCA
ATTTCATGGAGTATTTCTATGATTACGATTACTGGCAGCTGTCGCGCGTGCTGGACTTCA
TCTCCTGGGACAGCTACCCGATGTGGCACCGCGACAAGGACGACGCCACGCTGGCCTGTT
ATATCGCGATGTTCCATGACCTGATGCGCTCGCTCAAGCAGGGCAAACCGTTTGTGCTGA
TGGAGTCGACCCCCAGCGTCACCAACTGGCAGCCGCTCAGCAAGCTCAAGAAGCCGGGCA
TGCATATTCTCTCCTCGCTACAGGCGGTGGCGCACGGCGCGGATGCGGTGCAGTATTTCC
AGTGGCGTAAGAGCCGCGGCTCGGTGGAGAAATTCCACGGCGCGGTGGTGGATCATGTCG
GCCATGTCGATACTCGCGTCGGCCGCGAAGTGGCGCAGCTCGGTCAGATTTTGTCGCAGT
TGGGTGCGGTGGCGGGCAGCCGGGTAGAGGCGCAGGTGGCTATCCTGTTTGACTGGGAAA
GCCGCTGGGCGATGGATGACGCGCAGGGGCCGCGCAATGCCGGGCTGGAGTACGAAAAAA
CCGTGGCGGAACATTACCGCCCGTTCTGGGAACAGGGGATCGCGGCGGACATCATCAACG
CCGACTGCGATTTCAGCGGCTACCGGTTGTTGATTGCGCCGATGCTGTACATGGTGCGCC
CGGGTTTTGCCGAGCGTGTCGAGCAGTTTGTGCGGCAAGGCGGGCAGGTGGTGGTGACCT
ACTGGAGCGGTATCGTTAATGAAAGCGACCTGTGTTATCAGGGCGGATTTCCCGGTCCGC
TGCGTTCAGTGCTGGGGATTTGGTCAGAAGAGATCGACTGTCTGGCCGACGGTGAATACA
ACCGGGTACTGGGGCTGGCGGACAATGACATCGGGCTGAAAGGGCCGTATCAGGCGCGCC
ACCTGTGCGAGTTGATCCACCTTGAAGGCGCGACGGCGCTCGCCAGCTACTGTGACGATT
TCTACGCCGGCCGGCCGGCGGTGACGGTAAACCGCGTCGGCGCAGGGAAGGCCTGGTACG
TGACTTCGCGTAACGATCTGGCGTTCCAGCGCGATTTCTTTGCCGCCATCATCCGTGAGC
TGGCTCTGCCGCGGGCGTTGGATATCCCGCTGCCGCCGGCGGTAACGGCCCATCGCCGTA
CCAACGGCGACGAAGAGTTTATCTTCATCGAAAACTACAGCGCGCTGCCGCAGCCAATCC
AACTGCCCGCCGGGCATAGCGATATGCTGACCGGGTTGCCGCTGGTGGACGTTGTCCTTT
CCGCCTGGGATTGCCGGGTGATTCGCCGCCGTCTGGTCTGACGGCGTTCAGCCTGCGCCC
ATCGCCGATGCCGGCATGGGCGTTTTCTCTTGAGCGATGACCCGCCGCGCCGGCGGGCGT
CGTCGTGTACGATGCCTTCAGAGGAGTGTGATCATGGTAAGTCTGCATTCTGTTATGCGC
TATTTCTCTCATCCGAAGCCGACGCCTGAATTAAGCGACGACGACAAACAGCAGATTCAG
CGTCTGCTGCGGTGGTTTGGCGGGTGGGATAATATCGAACAGGTCGATGCCTGTATTACC
CGGCTGCGTGTGACGGTAAAAAACCTGAGCTTGGTTGACTCGCAAGGGTTACAGCAGGAA
GGTGCGCTGGGCGTGATTATTCTTGGGCAGCAGGTTCATGCCATATTCGGTAAACAGTCA
GATACGTTACGCAAATTATTAGAGGACCATTTTTCCCGCCCGGAATAATAGCTCGTCAAT
AACGGCAGGATAATAAATAATATATGGATAAATAAAAAAAAGAGGATAACCCGGCTGGTT
ATCCTCAAAAAAAACAACAGCGTCAATAACTCAGATAATAATGATGAAAACAACCTCCGG
AGAACAGGGTATTCCGTATATCGCGTCGATCACCACCAGGCCTCAACCTGTACGCCAACG
TTCCAGGTGTTATTGGCGGTGCCGTCCTTGAATGGCTTGCCGTCCTGACTGTCGTTCAGA
TAAGAGGTGTAGAGGCGCAATTCCGGGCGTGACATAAATGCCGGGCCGGCCGCCAGCGCC
AGTGCCAGCGTGTATTTCTCGCCGCTTTGTTTAAACGAGGTGCCGTTTTTGAAGTTGTCT
TTCTGGGTGAATGCACCCACTTCGCCGATACCGCGCACATAATCGGTAAACTGGTATTGC
AGACGCCCTACCAGCGACAGTAGCCGGGTGGTGTCGGTTGCTTCATTGATGTGGTTAGCC
GAACCCCAGGTCAACACATGGTTAAACGACAACCGGCTGGTGAGCGGAATCAGACCGGTG
TTGATGGCGCGATAGCCGGTGGCGCTGTTAACCTGATTCCACATGTCATACCAGCCGCCG
CCTTGCGACACCATGTTTTGCGCCAGCCCTTTATTGGCGTATTGCAGCACCACCTTGTTG
TAACCGCCCAGCATGTCCTGACTGATTTCGCCGGTCAGCATCACGCCGTTGTCCGCGTCA
TACAGGCCGCCGAAGTCTTTCTGTTTTTTGGTGGTGTTCGGCATGGCGTAGTCGATGCCG
AATTCCGTCCAGGCGCCTTTCCAGGGTTTCAGCCCGGCATAGCGGATATCGGCATAGTTG
ATGTTGACGTTGCTGTTGCCGTTGATGCGGTCGTCAACCGCGTTGGCGTCGCCGCGGATC
CAGGCGACGGAGAGCGCGCCGGGGCCGAGGGTATAGTTTTCAATCCCGGCGCCGGAGCCG
GATATATTCCAGTATTTGGTATCGATAATGTGCAGATCGTGACGCTGGTAGTAGCGTTTA
CCGCCCCAAATCATGGCGTTAGGGTCGCCGGGGACCAGCCCCTTGATTTGCAGATTCAAC
TGGCGCAGGCCGAACTGGGCGTCATCGCCAATGGTGGTTTCGTTATCGTTGGAGCCATCC
GACACCATGCTGACCATGCTGTCGACATAGAAACTGACGTCGTTCTTTTTGTACACCTCC
GAGCCCAGTTCCACTTCGCCATAGGTATCGTTTTCGTTACCCAGACGGCCCACTTTGTTT
TTTTGCCATTGCGACATGCCGCCATCATTGGACACCCCTACGCCGCCGCGCAGATAGCCG
TGAAAATCAATGGGGACGGTGGTTGCCTCTGCCGCCAGTAATGCCGGCGAGGTCAGTATG
GCGGTGAGAGCGGTAGAGAGAGTAAGGAGTTTGGTGTTCATGATGGCCTCTTGTTGTTAT
GTATTACGTTCACATTACGCGATCAATAAAATGCCTAAGCGTAAAACTGAGCAACGGATT
CGTTGTTTTATTGTGATTTAATGCAAATAAATCATTTTGTTTTGTAATGATTGGTGATGC
CCATCACGGGTTTTTGATATGTGAACGTAATACTTGCATATAAATTGGCCTGAATAGGGT
TCAGAACATGGTTTTTTCGCTGGGGCAGCTGTTACAATCCCGGTAAAACCACGACGGGAA
ACCCGACCATGAAGTCGAAAAGCGCTACGTTAGAAGATGTTGCCCGCCACGCGGGCGTTT
CTTATCAGACGGTATCGCGGGTATTGAATAAATCTGCGAATGTCTCCGAGTCCACGCGCC
GCAAGGTAGAGCAGTCCATCGAGCTGTTGCGTTATGTTCCCAATCGGCTGGCCCAGCAAC
TGGTGGGTAAGCAGAGCATGACGATAGGGCTGGTGACGACGTCGCTGGCATTACACGCGC
CTTCGCAAGTGGCGGCGGCGGTGAAAAGATACGCAAATACGGAAGGTTATCAGGTGCTGA
TTTCCATGATTGATGAGAACGTCAATCATGGCATTCAGGATTCTATCAACGAACTCAAGT
CACAGCGGGTTGATAAGGTTATCATCAACGTGCCGCTGGAGACGGAAGAGGCGGAGCGTA
TTGCCGCCGATAATGACGATATTCTGTGCCTGTTTCTGGACGTTGACCCCTACAGTTCGG
TGTTCAACGTCTCTTTTAATCCGGCGGACGGCACGCGAGCCAGCGTGAAGTATCTGTATG
AACTGGGGCACCGCGACTTCGCTTTGCTGGCGGGGCCGGCCGGTTCGGTTTCAGCGCGGT
TGAGACTGAAAAACTGGCTGGAAACCCTGGATGGGTACGGCCTGACGCCGATAACGGTGA
TTCACGGCAACTGGGATGCGCAAAGCGGCTACGCCGGCGCACTGCAGATGCTGCGCGAAA
CGCCGCAGTTCAGCGCGGTACTGGTCGCTAACGATCAGATGGCGCTCGGCGTATTAAGTG
CGTTTCATCAGAATCAGCTGACCATTCCCGGCCAGAAATCGGTGATTGGTTACGATGGTA
CGTATGAAAGTTCGTTTTTCCATCCGGCGCTGACCACCGTCTCGCTGGACCTCGACCTGC
AGGGCAAGGAAGCGGTGCACCGTCTGCTGAATGCCAACGACAGCGATGTGCAGCGATCGT
CGTCCATCCTGCCGGCCAGGCTGGTGATCCGCAATTCCACCGGCCCCCGCATTGATGCAC
AGCGCGATTTGCAGCAAATCGCCGAAGAACTGCGGTTGATTGCGCACCGGTTGAGCCAGT
AGTATCCCGCTGTCAGGACAACTGGAAATGATCAAAATTACAGTTACTGGCGGCGATGTT
GGCAATATCCGGCATCAGACCCACATTCCGGTCGGCACGGTACATGACGGCATAACGTAC
AAGCGGCGGGGCGGGTTTCAATTTGATAACGCCAAGTTTCCCCTGGGTAATCAAATGATG
CAGAGCACGGGCGGGGAGATAGGTGATGCCCAGCCCGGCAATGGCCAACCCAACCTGGGC
GATGAGGTTACTGCAAACAATGGTTTTATTTAATACCAGATTGCGGCTGGCAAAGTAGCG
TTCATAAATCAGCCCCGTTCCGGATTGCGTGCCCTGTGTCAGAAATGAATAGTTTGCAAT
GTCGCTAAGGCTCAGCTCTTTATGCGGCGGTATCAGCGTTGGAGAGCACATCCAGGCATT
CTCCACGCTTTTTAATGGCGTATTGATAAACCGGGTATCGTTATAGATATCAGGAACGAT
AATAATATCCAGCAAGTCATTATTGAGCTGGTTAAACAGGTTAAAGCTGACATCGATCGT
CGGGTGAATCTGTACCTTGGGATAGTCCGCCCGAATATTCTCAATAAGCCCCGGAAGCCA
TGTCATCGCGGTTAATTCCGTTACCCCAAGTCGCAGATTGCTAAATAAGATTTTCTTATT
ACTGATTCGTTCCAGCATGGCATCACGGCGGGTGACGATATCCTGGCAATAATCCAGCAG
TTCCCGGCCTTTATGCGTCAGACGGGCATTCCTGCTTTTGCGGTCAAATATCTCGATATC
AAACGCCTCCTCAATTTCATGAATGCGTTTGGAAATAGCGGATTGTGACATGTTTAACTT
GCTCGCCGCCGCTTCGAAACTGCCCATGTTGACAATCCAAATCAGTGCGTCCATCTGTTT
AAATGTGATCATTGAGGCTCTTTTTCATGAAAAAAAGTGATGATGTTTCATGTTAAAATA
TCGCTAAAAATGGTGAAAATCTACGATTAATATCGGGATGAATTGAACAGGTTCAGTGAT
GAGCGCTATTTAATAACCATTTGATATTAGAGAAAAGTATGGCGAATCCCGGCAGTATTG
TTAATCCAGCCGTCCCCCCGATGAGTGCGGATGAACGTGACGCTTTTACGTATGTGGTGA
CCCCTCATCTCAGCGATAACATGTCGCGTAATATCGGCGTGAAAGGACTCCAGCGGATAA
ATAAAACCGGCAAACTTATCGGTACGGCATTAACCGTGAAGGTGCGTGGTGGCGACAATT
TGCTGGTCTATAAAGCCATGACCATGATTCAGCCCGGACATGTTCTGGTGATTGATGCTC
AGGGCGATGAAAATAATGCTGTCATCGGCGAATTAATAAAACTGGATTGCGTGCGACGGG
GTTGCGTAGGCTTTATTGTCGATGGCGCAATTCGTGATGCGGCCAGCTTTGAAAATACGC
CTTGCTATGCGCGAAGTATTATCCATAAAGGCCCATTTAAAAATGGACCGGGTGAAATCA
ATACGCCGGTCTGTGTGGGCGGTCAGGTCATTGCGCCGGGCGATATTATCGTTGGCGACG
AAGATGGCATTGTCTGCTTTGCCTATGAATTTAAAGCGGCGCTGGTATCACTTGCCGCCA
AACATGCTGAGAAAGAAGAGCAGGTTAAACAACAAATCGCAGCGGGCGATGCCTCCTGGT
ATACCGACCTGCTGCAGGAAAAAGGATATCTGTGATCATGACTGACTCGGCATGGCTTTC
CCATCGCTTAAAACGCATTAAACCGTCTCCCAGCATTGCGGCCAACGAATTGGTGAGCAG
ACTGCGCAGTGAAGGGAAAGACATTATTAATTTCACTATCGGCGAACCGGATTTCGATAC
GCCGCAGCATATTATCGACGCCGCTATCACCGCCATGACGCAGGGCGAAACCCACTATAC
GTCGGCAAGCGGCACCGTGGCGCTGAGAAACGCTATCGCCCAGAAATTAAAACGGGATAA
CCGGCTGGATTATGGTCTGAATGAAATTGTGTGCGGCAGCGGCGGAAAACATATTATTTT
TCACGCGTTCGCCGCTACGCTGAATGCACAGGACGAGGTCATTATTCATGCCCCTTACTG
GGTTTCCTATCCCGATTTGGCGGTACTGAATGACGCATTTCCTGTCGTTATTACAGGGGA
TGAGGTCAATCAGTTCAAATTGACGCCCGAAGCACTGAGCCGGGCCATTACGCCGGCGAC
CAAATGGGTTGTGATCAATTACCCCAATAACCCGAGCGGCGCCGTGTATTCGCATCAGGA
ATTGAGTCGTCTGGCGGAGGTGCTGCGTCAGCACCCGCATGTGCTGATTATGCTGGATGA
GATTTACGAGCATTTTGTTTATGACGGTCACCAGCATATTTCCATGGCGGAAGTGGCGCC
GGACCTGCGCGATCGCTTGCTGATTGTTAATGGCGCGTCTAAAGGCTACGCCATGACTGG
CTGGTGTCTTGGTTTTGGTGCCGGGCCGGCGTGGCTGATTTCCGCGATGGCTAAACTGCT
TTCGCAGACGACAACGTGCCCTTCTTCGGTCAGTCAGGCGGCAGCGGTCGCCGCATTTGC
CGGCGAGCAGCAACCGGTGAAAGCCATGCTGGAGGTTTATAAAGCACGGCGTGATGTGGT
TGTCTCCGCCTTGAGCGATATACCTGGCATCAGCTTCGCGCCGCCGGCGGGGGCGTTTTA
TCTGTATGTCAATGTCGGCGGGCTGCTGGGTAAAGTCACCGCGTCAGGAAAAGCGCTGGA
GAGTGATGATGATGTGGTCGAATACCTATTGGCCCACGGCGGCGTTGCGACGGTAGGCGG
CCGGGCTTACGGCATGTCTCCCTTCCTGCGAATTTCCTTTGCCAGTTCGCTTGACGCTAT
TAATGAAGGATGCCGGCGCATCAAAACGGCAGTCAGTCAATTGAGTTAACCATTATTACC
TAAATAATTCGCGTTGCAGGCAGGCGGCAACCGGGTGCGCTCCAGTCGCGTGCTGATGTC
GGCGGCTGGAGTCACAACCGCCCGGCAACGTGAGGTATTAAAGAGACAACAATAAAAGCA
AACACACAAAACAACCAATTAATTAGGGTAAATCTATGCCAAAAATATCATTACTATGGC
AAATAGTTATCGGATTATTTCTCGGTATTTGTATCGGACTTTTTTTAAATCAACATCAGG
AATACAGTCATTGGATCATTGAGCAAGTCTTGCAACCGGCTGGCGATATCTTTATCAAGC
TGATGAAGATGATTGTTATCCCGATTGTTTTTTCTTGTCTTATCGTCGGCATTGCCGGAC
ATGGCGACAGCAAATCGATGGGGCGCCTTGGCATAAAAACGATAACCTATTTCCTCAGTG
TCACCACGATAGCCATTCTGTGCGGGCTGGTGGTGGGCAATGTGATCAAACCGGGAGAAG
GTGTCGATATGTCATCGGTGGTGAAAACCCCGGTATCAGGTATCGGCGGCACGGCGGCGC
ATGGCCACGGGCTGGGGCAGGTTATTCTTGGTATTATTCCCGATAATATTGTTTCCGCTA
TGGCGAGCGGTAATCTTCTGCCGGTGATTTTCTTCGCCGTCATATTCAGTTTGGGGCTGA
CTGCGGTAGAAAAATCGAAAAAAGAGACCATCATTACGGTCTTTTCCGGTATTGCGGATG
CCATGTTTCGCGTCACCAGTATGATTATGGCGTACTCGCCGATCGGTATTTTTGGCATGA
TGGGGGTGACGGTATCGACATTCGGCGCAGCATCACTGTTGCCGTTGGTTAAGCTGATTG
TTACCACCTATATCACCGCATTATTATTTGTTCTGGTGATTTTCGGCCTGATTGCCCGCT
TTTCCGGCATCAATGTTTTTTCACTGATCAAGTTTATTCGCAGTGAATTGGTTCTGGCAT
TCTCAAGCGCCAGTTCCGCCTCGGTATTGCCGCAGATCATGCAGAAAGTAGAACGCTTCG
GCGCCGATAAATCCATTACCAGCTTTGTCGTCCCGACGGGATATTCCTTTAATCTGGATG
GCGCGTCATTATTTTTGGGGATTGGAACATTATTTATCGCTCAGATTTATAACATCCATC
TTTCGCTGTCAGACCAGTTGGTGTTGGTTGCGACGATGGTGATTACCTCGAAAGGCGCAG
CGGGTGTACCGGGATTTATGTTTGTCATTCTGTCCGTGACATTATCCAGTGTCGGAATTC
CGTTGGAAGGAATTGCGTTTATCGCCGGGGTTTACCGCTTAATGGATATGCCGAATACCG
CATTAAATGTATTAGGCAACGAGCTGGCACCGCTGGTAATTGCGAAATGGGAAAGCAAGT
TTGATGCGCAGCGGCACCAGCAGGCGTTGACAAGCCGCTGATGATGTACTGCCGATAATG
AATGAAGGAGCGTCTGGTAATGTCTCAGCTTTCTTATGTAAATGAACATGATGCGAATGC
ATGGCACACCTATCTGGCTCAGATCGATAGAGTGGCGCCTTATCTGGGCGAATTGGTTCC
CTGGATTGATACATTGCGTCACCCCAAACGCGCACTGATTGTGGACATCCCGGTCGTGAT
GGACGACGGGACGATTCGGCATTTTGAAGGTTTCCGCGTGCAGCACAACCTGTCACGGGG
GCCGGGAAAAGGCGGCATTCGCTATCATCCGAACGTCGATTTGAACGACGTGATGGCGCT
GTCGGCCTGGATGACCATTAAATCGGCGGCACTGAATTTGCCATTCGGCGGCGCTAAAGG
CGGTATTCGGGTTGACCCGGCAAAGCTGTCGGAAAGCGAACTGGAACGGTTGACCCGGCG
TTACACCAGTGAGATCAGCCTGATCATCGGGCCGCAGCAGGATATTCCGGCTCCGGATGT
CGGTACGAACGCCAAGGTGATGGCGTGGGTCATGGACACGTATTCCATGAATGTTGGCGC
CACCGTGACCGGGGTCGTCACCGGCAAACCGGTGCATCTGGGCGGCTCTCTGGGGCGAGT
AAAAGCGACCGGGCGCGGCGTTTTCGTGACCGGCAGGGAAGTGGCCACGCAATTGAATAT
TGATGTGGCGGGTTCCCGTGTCGCGGTTCAGGGGTTCGGTAATGTCGGCAGCGAAGCCGC
TTTGCTGTTTGTCGAGGCGGGTGCACAGGTGGTGTGTGTGCAGGATCATTCCGGCACGTT
GTATAACGGTCATGGCATAGCGATTGACGCGTTAGTGAGCTGGTTTAAAACGCATAAAGT
GATTGCCGGTTTTCCGGGGGCAGAACCGATTGCGGATGAGTCTTTCTGGGATGTTGAGGC
AGATATCGTCATCCCGGCGGCGCTGGAGGGGCAAATTACCGCCGGACGGGCGCAACGGCT
TAAATGTAAACTGGTGCTTGAAGGCGCTAATGGACCGACGTATCCGGATGCAGATGATAT
TTTGGCGCAGCGTGGCATAACGGTGGTGCCAGATGTGATTTGCAATGCCGGTGGGGTTAC
CGTCAGTTATTTTGAGTGGGTGCAGGATATCGCCAGTTATTTCTGGACAGAGGACGAAAT
CAATGCGCGTATGGATAACATTATGCGCGATGCTATTCATCACGTTTGGGATAAAGCCAA
AGAAAAACAGTGTACCCTCAGAACCGCGGCTTATATTGTTGCCTGTGAACGTATTCTGAC
CGCAAGAAAAGAAAGAGGTATTTATCCGGGGTAAGCGGTGTGGGTTGTTACGTGACGACC
GATGATTGTTGCTTCGTTAAGCCTCTTCTGAGGTAATAAGAAGAGGTTTTTTAAACGCTA
AGCATAGTGGATACCTGATGGTATTTTACAGTAGTGATTTTTTATTATAGGTCACTACTG
AGTATCGTATTAAAGTTACAGCAATTTTGTGCCAGCATGATAATCGACGATATCAGTTCG
CTGCGAACATCTGATTTATAGATGGCAACATAGGTTATTGGCGGGAGTACCGGGGTGACA
TTCAGTTCGACTAGCATTCCCGCGTCAACCAGCCTTTGAAGGCAATTTTTGGGGAAATAG
CTTATCCCTAATCCTGATATTGTCAGCGCCAATAGTGCCACGATACTGTTACTCACCATT
TTATGCTCGGGGCTAAAACCAAGCATTTTAAACCAGCGGTGATAGATCAACCCAGGTCCT
GATTTATCCATGAGTAATTTATGCTCGCCTAATTCGTGCAGGCGAATCGTCTCACCTGTA
TTATCAAGCAAACCCGGCTTACACATCCATACGTTATCGACTTTTCCAACCGGTTGAGAT
ACCAGCTGTGGTTCTGCAAATGCGTCAGGCACGATCATTAAATCAATATGATCAGTCAGT
AATTTTTCTCTGAGATTAATGCTCATATCAACATCAGGTTCCAGCGTCACACGCGGATAG
TGACTTTGTATCAGGCTAACCAGGCGCGGCAGCCAGGTCATTGCCGTTAATTCTGTAACG
CCGATTCGAATGGAGCGCTCAATGATATCAGGAGAGCTGATTTGCTCTAATGCTGATGCG
CGCATATCCAGAATTCTTTTTGCCAGAATTAACATTTCTTCGCCTTTTTCCGTTAATCGG
GAGGCGCGCTGATTTCTGTCAAACAGTGGAATGCCTAATATATTTTCCAGCTCCTGTATT
CTTTTTGATATTGCTGACTGCGTTGTGTGCAATTTTAGTGCAGCAAGCTGAAAGCCACCT
AACTGTGCGACCCAATAGAGTGCTTCTAGTTGTTTAAATGTCATGTTTGCACCGGCATAA
ATGAGTTTATTGTTATTAAATCTCTTTTTGGAATTTAAAACAATAAATTTAAATCGTTTT
TTTTATTTTTAACTCTGAGTAGGATGATATTTAGACCGGGGTATTACACATGATAAATGT
AAAACAAGAGGAAATTATATGCGTCGCTTACTTGCATCGTTAATTGTATTTGGCTCTATT
TTTACCACCATGCAGGCTTCGGCCGATCAGCTGGCTGATATAAAAGCTAAAGGCGTATTG
GTGTGTGGTACGTTAGGTACTACCGAACCATTTAGCTTTACTCATCCGGAAACTCGGCAG
CTGGAGGGGTATGACGTGGATTTTTGTCAATCCATCGCTGACGGTTTGGGCGTTAAACTG
GAACTGAAACAAATTTCCGTCCCGGCCCGTATTCCTGAATTGATTCAGGGGCGCGTTGAT
ATTCTGGCGGCGGCGTTGGGATGGACGCCCGAACGTGCTCAGCAGATTGCCTATAGCGAT
CAATATTATCTCAGTCTGACAAAAATTGCCGCGCGGCATAGTGACGGGTTCAAGGATATT
TATGCGTTGTCAGGAAAACGCATTAGCGCACCTAAAGGATCAACCTCGGAAATGGCGGTT
AAAAAAGTCCTGCCTGCATCGCCTACCATGACATTCCAGGACCCGCCGACCGCGTTTCTG
GCGTTGCAGCAAAGTAAAGTTGATGGCATTGCGCTTGGCGAACTGATGTTGGTGAAATAT
AAAAATCAGCTTACGGGCAAAGACAGCCTCGATATTCTTGAGCCGGAAATTATGGTTGAG
CATTGGGGGCTGGGAATGCGTAAAGGCGAAACCGCATTCATTGACAAGGTAAATGAAATT
CTCGGGAATATGGAAAAGTCTGGCGAAGCAACCAAAATTTTTGATAAATGGGTAGGTCCC
AATACACCTTATAAATTGCAGCGGACTTTTACTATCAAACCTATTGATTAATATCAATGC
TTCATTGTGCCCTACCTAAAATAACAGCGTTATCTTGAGTAGCATGATTAAAGGTTAGAA
CTATGTCGCTGGATTTTTCTGTCCTGCTAAGCGGGGATTATCCCTCAAGGATTATGAGTG
GGTTTCTCACTATGCTGGGGTTGTCGCTGTGCTCCTGGTTGCTGGCAATGGTGCTTGGTG
CAGTATTAGCGATTATTCGGATGAGTAATCAAAAACTGTTTCACCCTATTGTGGCAATTT
ATGTGGAATACCACCAGAACGTTCCTATGCTGGTGCAGTTATTTATCTGGTATTTCGGTA
TTCCCGCTCTGCTTCCCGCCGACATGCAGCGCTGGATTAACGAACACCACGGTGAATTTC
TGTGTGCGTTTATCTCCATCGGGCTAACCATGTCAGCCTATATGTCGGAGGATTTACGGG
GAGGTATTCGTTCTATTCCTTATGCGCAGTACGAAACGTCACGGGCGCTTGGTTTGAGTT
ATCTCAAAACGGCCCGTCTGGTGATGATTCCTCAGGCTCTGAGGATAGCCTTGCCGGCAT
TGGTGAATCATTCCGTTTTACTGTTCAAGAATAGCAGTCTGGCAATGGCGATTGGGCTGA
CCGAACTGACCTATGTTACCCGGGAAATAGAAAGTGAGTCATTCCACACCGTGGAAGTGT
ATTTATTGGCGACACTGATTTATCTCGCGGTTTCGCTACTTATTATGTACACGGGAAGTG
TGCTTGAACAACGTTATCGTATTCAGTCGAGGTAATGATGGACGATATGATACATATCTT
ACGCGATAACGGACTGTTGCTGTTAATCGGACAATACCCGGAAGGGCCTCTCGGCGGGAT
TGTGATCACGCTGATATTGTCTGCACTGGGAATCGCATTGGCTTTTCCGCTGGGCGTCCT
GCTGGCGATGGCGCGTATCAGCCCGTTCCCCTGGTTAAGCCGTCCGGCGACCTGGATGGT
GTACCTGGTGCGTGGTGTGCCGCTGCTTATGTTTATTTTCTGGGTTTATTTTTTTGTTCC
GGCATTAATTGGTCACGCCATCAGCGGTTTTTCGACCATGCTGATCACCCTGGTCATTTA
TGAAGGGGCTTATATTTCAGAAATTATACGAGCCGGGATCCAGGGATTGCCGAAAGGGCA
GATGGAGGCGTCACGTGCGGTAGGGTTAAGCTATATCCAGTCGATAAAAAAAGTTATTTT
ACCTCAGGCGCTGTATAACATGATCCCTGCATTAATTGGGCAGTTTATATCCGTTATTAA
AGATACGTCTCTGGCTTACATTATCAGCGTCAATGAATTGACGTATGCGGCGAATCAGAT
TAACAATGCACTGCTCACTAAATCTTTTCAGGTGTTTTTTCTGTTGGCGATTATCTATTT
CATATTGGGTTATTTCTTGACTCAGTTTTCACGTTATATCGAACGTCGTATTTCTTATAA
GCGTGCTGGAATTTCCTGAGCGGTTATTCATTCTAAGGTATTTTTATGTCAACGATAAAA
CATAACTCTCCTCCGATGATTACCTTTGTCGGCGTGAATAAGTGGTACGGCGATTATCAC
GCCCTCAATAATATCACGGCAGAGATCAGATTAGGTGGAGTGGTGGTGGTTTGCGGGCCA
TCAGGGTCGGGGAAGTCGACCTTGATTCGAACGGTAAACCGGCTGGAAGAAATTCAGAGT
GGCATCATTAATTTTGATGGCCGGGATATACATTCCGCCAACCTGAATATTAACGACTAT
CGTTGTAATGTCGGGTTTGTCTTCCAGAGTTTCAATCTGTTCCCTCATCTTTCCGTGGCG
GATAACATCATGCTGGCACCGGTTAACGTGAGAAAGCACGGTCGCCCACGAGCGCGCATC
CGTGCGGTGGAACTGCTTGAGCGGGTTGGTCTGGCGGATAAGGCGGATGCCTATCCCGGT
CAGCTATCCGGGGGACAGCAGCAGCGTGTCGCGATTGCACGGGCGCTGGCGATGGACCCG
CCGGTCATGCTGTTTGACGAACCGACCAGCGCGCTGGATCCGGAAATGGTCGGGGAGGTT
TTGCAGGTGATGAAGAGTCTGGCCCGTGACGGCATGACGATGATGTGCGTCACACATGAA
ATGAATTTTGCGCGTGACGTTGCGGATACCATTTGGTTTATGGACAGGGGAACCCTTATC
GAAACCGGCAAGCCCGAAGACTTTTTTACTCATCCGCAGAGTGAACGGGCGCAGAAATTC
TTGTCTGAATTACGTGCCCACTGACGCCGGGGCGATAACCTTTTCCCTTATCCGCTGTTG
CGGGATACGGCTTACCGGTGCAGCGGCGTCCGCCGCTGCACCGCGCATTCAGGCTGATCG
GTGGCGGGAGCATGCGGTCATGTGCTCGATAAGCCAGCGACCGGCGGGACCTGGCTGGTT
GTCAATCCGATACACGGCCGACATCAGCATGGACGGTTCGTTGACGGGTTCATCTTCGAT
GGTGAGTTTAACGAGCCGGCCACTATCAAGGTCCGACTGGATGGTATGCATCGGCATGCC
GCCCCATCCCAACCCATTGAGCAAAAAAGCATGTTTGGCAAACAGGTCCGCCAGCCGCCA
GGTTTTGGGGGACATGACGCCAAACTCTCGCCCCCTGGAGTGCTCTGAGCGATCGGTCAG
TACCAGTTGGACATGCCTGGCGAGTTCCTGTCTGGGGATCGGCCCCTGAAATGCGGCGAG
CGGGTGGTCCGCGGCGGCGACCATGGCGAGGGTGATGCGGCCTAATGGCTCGGTGACGAT
GCCCGGTGGCGTCACCGGCAGAAAACTGACGATCCCAACGCTGGCATGCCGGTCCAGTAC
CGGCTGATACGCCGCACCCAATGCCTCAACATAGATGCGTAATGGCACGTTGGGAAACTG
TTCACGAAACGCTTTGGCCGCGTTAGTCAGCACGTCAATGGGGTAGAAAACGTCAACCAC
GATGGTCAGCTCGGGCTCCAGCCCGGCGGCCATGCCTTTGGCGCGTGATTTCATGGCATC
AACGCCGGCAACGATATCGCGGGCGTTGGCCAGTAACGCGGTGCCCACCGGCGTCAGCCG
CGGGTAGCGGCCGGTGCGATCAAAAAGCGTAACGTCGAGCTGTTCTTCCAGACTGCGCAC
CAGCTCGCTGATGGCGGATTGCGCACGCCTGAGTCGGCGCGCCGCCGCCGAGAAACTTCC
TTCATCAACCGCAGTAATGAACGTTCGTAATTGATCCAGCGATACGCCATCGAGCATTTG
GAATCCTGATGTATCTGAAATTGAGATGGTATGTATAAAAATATAGCGTCTATTCAGATT
TATTGCAGGGTGAAATACTCCAGTCGTCATCCACTCACCGGCCTGTTCCGGCCTTGTTAA
GGAGATCTACCAGTGAGCATCCTGCATATTGATTCCAGCATTCTTGGCAGCCATTCCGTG
AGCCGCCTGCTGTCGGCCGACATTGTAGCCAGACAACTCAACATTCATCCGGGGAAAACC
GTTATTCGTCGGGATCTTGTCGCTGATGCGGCATGGCACCTGTCCCCCGACCATCTCGCC
GTCTTTCAGGGCGGAACGCCCGGCACGCCGGCGCTTGGGCAGGACATCGCCCTCGGCGGC
GCTTACATCAACGAGCTGTTCGCCGCCGACGTTATCGTCATTGGCGCGCCGATGTACAAT
TTCTCGATCTCTTCCCAGCTAAAAGGTTGGATTGATCGCGTGCTGGTCGCCGGGCATACC
TTCCGCTACACCGAACATGGGCCGGAAGGGCTGCTGCCGGCAGGCAAGAAGGTTTTCATC
GCTTCGGCACGCGGCGGCATCTACAGCAGCGACAGCCCTGCGGCTCAATTCGATCATCAG
GAACCCTATCTGACGGCCGCGCTCAATTTCATCGGTCTGACCGACATCACCATTATTCGT
GCGGAAGGTCTGGCACTGGGCGATGAAGCGAAAACCGCCGCGATGGCAAAGGCCAGAGTG
GAAATCGACGCGCTTATCGCCTGACTTACCGTCTGGGTTTACCGGCGTTGCGTTGCGCGG
TGCCGACCGGTCATTGATGGGTATCGGCGCCGCTCGATCTGGCTTTCGCTTCAACATTTG
GCTTTCGCTTTAACATCTGGCTTCTCGTTTCAACATCTTGCTCTTCGCTTCCAAAAGGTA
CCGCTTATGGCACACCCTCTGGCTTTTTCTGCGGCAACGCGCGCCATCGTTCACCGTACG
TCGGGTCAACGTCTTGGTCCACTCACCCGGCTGATGACGCCTGGCGATCTGGGGCAACGG
GTCAAACCGTTCGTTTTCCTGGATCTGTTCGAGTCCATACCGTCAACCGGTACGGGTTTC
AGACCTCATCCTCATTCGGGTATTGCGACGCTCACTACCTTCCTGGAAGGCAGCATGACC
TATGGCGATACCACCGGAAAGCAGGGCGCGATGTCTGCGGGATCGGTCGAGTGGATGCGC
GCCGGAAGCGGGGTATGGCACGCCGGCGAGCCCGCGCCTGACCACATGATGCGCGGGTAT
CAGCTCTGGATCGCGCTTCCGCCATCGCTTGAGCTTGCTCCTGCGCAGAGTCTGTATCTG
GAACCGGAACGGATCGAGCGCGACGGGCCGGCGCGTATCCTGCTTGGACGCTACGGCAGC
GCAACCAGCCCGATTCAGTTGCCCGTGTCCATCACCTATCTTCATGTTCGTCTGACCGAC
GGCGAGCGCTGGATCTACCAACCCGGTGCCGATCACGATACGGCGTGGCTGGCGCTGAAT
AGCGGCAAGCTGCGCGTCGGTGAGGCGGTGCTTGAGCGTGAGCTGGCGGTGTTCGCACAA
GGGAATGAGGCAATCGAAATGACCGCCGAGGGTGATGTCGAACTGGTCATCGGTTCATCG
GCTAAACATCCGTACCCGCTCGTGACGGGCGCCTATTCAGTCCACACCAGTATCGATGCG
CTCGTCGAAGGTGAACGTACGATTGACCAACTACAACACAGCCCGGCGTTCGCCGCGCTT
AACCGCCGCACCGCGTTGCGGTCATAACGTAATTCGAAAGGAAGTGCCGGTATGCAAAAG
AAATCAGTCCTTGTTATTGGTGGCGGGGCGGCGGGGCATCAAATCGCCTATCAGTTGCGT
GATGCGGCGAACGTGACCCTCGTTGATCCAAAAACGTATTGGGAAGTGCCGATGGCGGTT
CCGCGCCTGTTGGTTGATCCTGACGGGTTGGCTGCACGCATTCCCTATGACAGCTTCCTT
GGCATGGCGCAACACATACAAGGGAAAGTGGTGATGCTGACTGACCATAGTGCGCGTGTG
GCGCTGGCGGATGGCCGCGAAGACACGGTGCCATTCGATTATGCGGTGATCGCAACAGGG
TCAGCGTATATCGACCCGCTCATCAAAGCACAGGCGCCGTTGGGCGTAGGCCGCGCCGCC
GAAATCAAGTCGATGAACAAACGCCTCCGCGAAGCCAGCGCCGTTGTGGTGGCGGGCGGA
GGGCCGGTCGGTATTGAGATCGCCGCAGAGTTGTGCGAGGCGTTCCCCGGTTTGGCGATC
GCTCTGGTCCACAGTGGCAAATCCATACTGAACAATGCGCCGGATAAATTTCCTCGCTGG
GCGGAAAAAGATCTGCGCGCCAAGGGGGTTAAATTTGCACTCGATGATCGCGTCGTGTCG
CCTGCGCCGGGAGAACAGCCTCAGGACGGTAAGGTCATCACCCAGTCGGGGCTGGTGCTC
GCCGCCGATGCTGTAATCTGGGCGGCGGGAGCGAAGCCGGTGACTGATTTTGTCGCCAGG
TCATGGCCTGACGCGGTACAGCACGATGGTCTGATCACCGTTGACCACTATCTCCGAGTG
AAAGGGCATGAAACGGTGTTTGCTGCCGGTGATATCACTCACTTGCCTGAAAACCGGCTG
GCGATTGTCGCTGGGTTGCATGCCAAGTCGATTGTTACGAATATCAGGGCATTAATCGCG
GCGAAACCGTCATCCCAGATCAGGCTGAAGCCTTATAAACCGGCGAACCCCGGCAAAGGT
ATGGGCAAAATCATGATCGTCACGCTGGGTCGGAATGACGGCCTGACCTCGCTGCCATTC
GGTCAATTCCGGGCGCCATTTCTCGCCCGCAAGATCAAATCGCGCGACATGCTGGTCGGC
CTGTCTCGTAAGGCTGTTGGCCTTTGAACATACAGGCGTGATATTCCAAAAAATGCGTTA
AACGTGAAGGGCGGCAATCGGGTGAATCCCCAAAAGCGGACATAAGTCAGTGAGCGGTGT
GAATGATAAGCCAGCATAAACCGATTTGCAGCGGCCAGGGAAATGAGCCGGGTAACACCG
CCAATGCACCGGCAACTGACTGTATAACGAGGTCAATAGGGGAAGGGTTTTACCGGAGAA
GATAAGACCTCAAGGGATTATATCCTCAGTATTACGATGGGTTGGGGCAAATAAATGAAT
AGCAGCTAGTTGAGTAGCTGCTATTTGTTTGCAAAACCGTTATGGAAGCGATTATGCCGT
GGTGTTGATGTTACGGCCGATTGCCGGATTGGCGGGCAATTGCGGGATCGACTGAATGAG
ACTGTTTACCGTATCTTTCTGATTGTCTAACGATTTCTTTAGAACAGTGGTACTGATCTC
GCTGCTGAGTTGCATGTTGCTAAGACCAGTGGAAAGTGATGCGATCTGTGAAACATCCAT
CTTGATTATCCTATGTCTGGGTCTGGGGAGTACCGATACGGCAGGGATATTCTCCTGCCC
ACCGGGACGACGTCCATCAATATGATGTTCATCAGTACACCGATGCGCTGGCAGCATGTT
GTGCCAGCTTCTTTTCGGTATCGGTCTTTTCTGTTCAAACTTTAGGCTAGCAGACCGGGT
ATATTACCGCCGCTCTTTCCATCCCACTTTTTATGGCACGCTTTTTATCGACGAACCATT
CGTAGAAGAACTATTCGTCGAAGAACCAGTAGCCCTGATTAACCAGCTCGGTTAACTCTG
CAATGAACGCCGGGTTATGCAGCGCCTCGCCGAATTCTTTTTTGCCGAGAGTGGTGTAAC
GGCACAGTGCATCGGCGGCTTCCGGGGCGACGGTTTCCAGCCTTTCGCTGTTGATGAAGA
CGCTATCGCCCACATGCAGCACCCGCAACCCGCTTAAACGAATCAAGACTTCACCGGACA
TCAGGGCGTCGGCAATCTCATCCTGCTGGTAGGGCGGTTCTGCGGGGGCGATATCCAGCT
CGTGGCGTGGCGTTGTCACGAAGCGACCGAACCACTGTTTAAAATCTTCCGGCTGATTGA
GCATGTCGATCATCATCGCGCGCAGACGGTCGAGTTCATACCCTTCCACCCGGCCCGGAT
GTTCCCGGCAGGTTAAGTCAGGGTCGCTGTAGTGCTCGCCGCCGAGATCGTTCTCCAGCG
CATAGTCGGCAAAGCTGCTGATTAAATCCCTGCCGTTTGGCCCGCGAAAGCCCACCGAGT
AGTTGAACGCGGTTTCGAAGGTGAGGCCGTCGTGCGGGAAGCCCGGCGGAATATATAAAA
TGTCGCCCGGCTCAAGCTCTTCATCAATGATCGGCGTGAAAGGATCAACGTGCAGCAGCG
CCGGATGTGGGCAGAACTGGCGCATCGGCAGCTTATCGCCAACGCGCCAGCGGCGGCGGC
CCATCCCCTGAATGATAAACACATCGTACTGGTCGATATGCGGCCCGACGCCGCCGCCCG
GAACGGAAAAGGAGATCATCAGATCGTCTAAACGCCAGTCCGGCAGCACGCGAAACGGAC
GCACCAGCTCGGCAGACGGGGCATGCCAGTGATTAACCGCCTGGGCTAACAGGGACCAGT
CGGTTTCCCCTAAATGATCAAACTGCTCAAACGGCCCGTTCCACGCCTGCCACTGACCAT
TCGCATGGCTGACGATGCGGCTGTCCACCTCCGGCTCCATCGCCAGCCCCGCCAGTTCAT
CCGGCGTAATGGGATCGACGAAGTTCGGGAAGGCATTCTTTAATACAACGGGTTGTTTTT
GCCAGTATTTTTCTAAAAATTCGGGCCAGTTAAGGTTAAGTTGATAAGCCATACTTTCAC
ACCAGTGAGAAGACAAACAGGCCTGATTATAAAGAGGCTAACGCTCGGGCCGCCTTGTCA
TGGGTCAAGATAGCGCGTTCTCCAATTCATGGTTAATCTCCATTCGCAGATGGGATGTCG
GTCTTAATTTTCCATGTTTTAGGCAATCATACTGCGCCAACAGCAGAACCACCCGAACTA
AAAAACCGTAGGGATGGCCGTCTGTTTGGCACGAATCATCATCCACAGTCCGGCGTGAAC
GGCACAGCACAAACGTATCGCCAGCTTGCTGGCTGGCGCGGCAGCCGTTACATCGAGTTC
ACCGACAATATGTGCTACGACACGCTGGAAGCATGTCACCGTAATGCGTTCAGCTTCTTC
GGAATGTGCCGCGCGAAGTGCTGTACGACAATATGAAAACGGTGGTACTGCAGCGTGATA
CCTACCAGACAGGACTGCACCGGTTCCATCCTTTATCTGTGGCAGTTCGGCAACAAATAG
ATGGGCTTCTCTCCCCGCCAGTGCCCCCGGGGTTGTCACAGCAGGCAATGGAGCAGGAAT
GGATTTACTCTCCACAAGACACTTGAGCACCACTGATTTTGCGAGCAAAATCGCAATAAA
TATTCCCTGCCATCATGTAGATATGCCATCCGTTCAAGCCCTTCAAACAGCAATTACTAA
CATGTCTATGTGGCGTAAAGGCGACCAGCGTGCGTCACATAAAGCCGCTGTTGCTGCTTT
ATGTGTTATCAGCCTATCAGCAAGGGCATCCGCGCCTGTTTCATTACGGCAATGAAATTC
GCCCTAACCTTTTGACACTGCTGAACAGCTTTGGGCCACAGCGGCGGACTCATTACCCGG
AGATGCCATTTTGGCGGCTGCGAGGCGATGGTTTCTGGGAATTACAGAATGATGATCGTT
GCTCACCGCAGAAAGGCAGTAAAGAGCCGCCTAACCGTGAGCTTATTCAACATGATGTCA
TGGGTGGTTTTGATGAAGTCAGCTATCAACTGTTAAAAAAACAGCCACGGCTCATTGAGA
AACTGGCCCAGCAGATTTTGAGTGAACATTTTCCTGAGAGTGTGCAGGCAGTGATTGCCA
GTCGCCTGGAACTGTCGATAGAGGATGTCAGATAATCCCGCGATCCCCATTTTCGTCAGA
CAGTGTTACGTGCGTATCAATACCGCTGTGCGGTATGCGGCTATGATTTACGCTACGATA
CGACACCTGTCGGCCTGGAAGCCGCGCACATCAAATGGAAGCAATACGGCGGCCCCTGTA
CCGTAACTAATGGACTGGCCTTATGCTCGGTACACCACTGTGCATTTGATATCGGTGTTA
TCGGTATTACTGACGAAATGAAATTGATGGTTTCTGATGGCGTTAACGGCAGCAAGATTG
TCGAACGACTCTTCTGGGATTTTGAAGGAAAACCGCTTTTTATGCCCAAAAAACGCGAGT
ATTACCCGTTAGAGCAGTTTGTGGAATGGCATCGGGGGCATGTGTTTAGAGCGTAGTCTC
TCAGTTCAGGTAGGCCAATTCATGGTGTTATTACAGTGAAACTAGCTGAAAAATAAGTGA
AAATTTTCTAAAGATTATTACAATTAGATGAATTTATAAGATTTATCTGATGTGTGGCTG
TTTTTTGTTTGACGGATTTTCCTGGCCAGAAATTTTTATTTTTTTAGGTTAGTAGAAAGT
GATGCGGATGGGATCTGCTATTGGGTAGTTATCACCACACAGATATACAGGAGAAGTGAT
CAACATCGCGTTAGACTCGGTCTTCGCCAGCAAGGTCGGTTTTGTGTCCCATCAAAATAC
CGTGCCCATTTTGCGTGAATTAAAAGTAAATAATGGCGGCGAAATAGATCTTGAAAATCT
GACTCTTTCATTAAACGTCGTCACCTTCTTTCCTTGAACCTAAAAAATGGCATATAGACC
GGCTTGCTGGCGGGGATGAACTTGTAGAGGTAGAGTGATTTTAGTCATATGCAGCAGATT
CGTCATGAAATGTCATTCCTGTTTTTTATTCTTTCTTAACGGAATTTATAGAAATAAGAA
GCTATTTTCAAATGATGGTTATGTTGCTTTATAATTAGCTGGATAATTAATTGTGTTATT
GTTCGGGTGGGAATGTACACCATATGTTTTAGAAGGACTGGTTGACCATTTTCTACTTGT
TATCCTTGTGCAGCAGGTTATGATTTGCGAAGAATCTGATTGCTTGAAGAGGAAGAAGAA
CTGGCGCTGTGGGTTAAGGGATTATTGATGTTCACTCTATTTTGCTGGCGTCACCTCTTC
TCCGGAATTTGAAAACTGCATATCAATTTACTGTTTCACCATAACGCTTTTTTATGAGTG
CCGGTGGGTAATTATCAGAAAAATAATCTGTTGTTGACTCGGGATGAAAAATGGAATGGC
TTAACTCGTTTTTAACTATATTGACCTCCGTACAACCTGAAAAGGTTCCGCTGGTCGTTA
TTATTGTCGTTGCTGTCGCGCTGGTATTTTTTGCTGCTTTGTACGTTTATCGGGCAATTA
AGATTATCAATAAACTGAAGAAGCAGTCAGTAATCATTTCAGGCTGGAAGAATGAGACAA
CGGTAGTAAAGCTGCAAAAGCTTAGCGAGTTATTTACCGGGACGCCGCTTGCGCACTCCT
GGCGTGAGTTTGCAGAGTCACTCCATCAACAAAAAACGCTTGTCGACGGTGAATTGAAAT
TAAAAGATGTGCGGGCAACGGCCCCCGCAGCGGCATTTTTCACTGAACAGCAATTGATTG
ATATTCCGCTTAATACCGAGTTTTTTAAGCACCTGCCAGGGATCCTGACAGGAGTCGGGA
TTATCGGTACGTTTTACGGATTGATGATTGGTTTAAATCATTTCGACCCCAGTACGCCTG
AGCAAGTTACCAGCAGCGTGGCGGCGCTCCTGCGAGATGTGCTTTATGCCTTTTTGGGGT
CGTTTACCGCCATCGCGGCGTCTATTCTTGTTACGTGGCTGGAAAAGCTGTCGATAGCGA
AGTGCTATAAATATCTCGAACAGTTTACCGCCGCTGTTGATCAGTTATTTGAAACCGGTG
TGGGTGAAGAATATCTTGCCGAGCTGGTGAAATCGAGCAATGAAAGTGCCACTCAGGCCA
AGCAGCTTAAAGACAGCCTGGTGACCGATCTCCGCGATATGCTGCAGAACCTGGTGGCAA
GTCAGGTCGCTGAAAATGAAAAACTAGCGCACACCTTATCTTCCACCTACCGGGATACTG
GTCAGCAATTTGCCGAGCAAGTGAGTGGTGCCATCGAAAATAGTCTGAAGTCGCCGTTAG
ATAAAATTGCGGGTGCGGTACAGACGGCCAGTGGCGATCAGTCGGGTCAGGTACAGAACA
TGTTGCAGGATGTCCTGACGGCATTTATGTCAAAACTCGACAATACCTTTGGCAAGCAGT
TCGAAAATATGCAGCAGATGATGGGGCAATCTGTTGGCGCGATTGAGGCTATGCAATCGG
GTTTTGCCGGTTTGTTACAGGATATGCGTAATGCCAGTGAAGACACTCGGCAGGGCAGCG
CTGAGCTGATGTCACAGCTACTGAATGAGATGAAATCCGGACAGGTAGCGATGCAGGCTG
GGATGAACGATATGCTTGCCAGCTTGCAATCGTCCGTCGCCAAAATTGGTGCCGAAGGTG
AAGGCGCGGGTGAGCGGATGGCGCAGCAGCTGGAAAAAATATTTGCCGACAGTGAAGTGC
GTGAAAAAGCGATGGCTGAGCAAATGAAAGCGTTTATTGACTCTATCCAGCAAACGTCCC
AGCAAGGCCAAAGTGAAACCATGAAACAAATGGCGGCGTCCGTTGAGGCGTTAGGCGAAA
AACTGGGCTCATTGTTTACTCAGCTTGAACAGGGGCAGCAGCAACTGGCTAGTCATCAGC
AGGATACTCAGACCTCTCTTCATCAGGAAACTCAGCAGATTATTGCCGGTTTTGACGAAC
AAGTCCGCTCGCTGCTTAATGCGTTGAATGAACAGCAGGGCGCTACGGAAAGTACGCTGC
GCAAACTGGCAGAGCAGACGTCTGCTCACTTGCAGGATATGAATACCGGAGCCGATAAAA
TGCGCCTCGCTGCTGAGCGTTTTGAAACCGCGGGAGACAAGGTTAAAGACGCTAATCATC
TTACTGCTGATGTTCTTACTAAGGCGCAAGGCGCGGGAAATACATTGAGCCAGGCCAGCC
AGGAGCTTAGCTCGGTGGTGGCGGATTATCGTAATAACCGTGAGGCGGTCGCAAAATCAA
TCACGCTGCTGGAAGGCATTATTGCCAATGCCCAGTCTGAGCTGGAGGCACGTAGCCAAT
TCCTGAAAGAACTGAAACAGCACAATGAAGGGTTGCATGACTACAACCGCGAAGCGAAAG
AGTTCCTCGAAAACGCAGGACAGGTGCTGGCTAATGGATTCAATCAGTTCTCGGACGGCA
TGAAAACAAGCCTGGATACCACGTTAGGGGCGCTGGATGCCAATTTAGACAGCGCCGTTA
AACGTCTGGGAAGCGGTATTGACGAGCTTGGTGAAAGTATTGAAACCCTTGAAGAAGTGC
TTTCTAAAGTGTCGGCATAAGGGGGGCTGAATTATGTTCGGTCAAACATTTCGTATTAAG
ACCCGGCGCACGGATGAAGCAGAGAAACCCTTCTGGATTTCCTATGCGGATCTAATGATG
GCCATGATGGTGTTGTTTCTGGTCGTCATGGTTGCTTCATTAAGCTCGGTGACGCAGCGG
ATCCAGCGTGTAGAGCAGGGTGAGAAATTACGCGGGCAGGATATTACCCGCCTTTGTGAG
CGTTTAGAGTTGCACGCCCGCAACCTCAATAAAACCATTGTTGTTGATTGCCGTGATAAC
CGTATCAGCTTTGGTGAAGCGGGCCGCTTCGACCACAACCGCTTTTTCCTCAATGCTGAC
GGTCAGAAAGCGCTACAGGATGTTGTGCCGCTGGTGTTGGAGGCCGCAAACAGCGAGGAA
GGGCAAAAGTGGTTTAAACAAATTGTCATTGAAGGTTTTACCGATACCGACGGCTCCTAT
TTGTATAACTTACATCTTTCGTTACAGCGCTCAGAATGGGTGATGTGTAGCCTACTCGAC
AGTCGTAGCCGTTTACAGCAGCAGATAACGCCCCTGCAACAGGAGCAGATCCGCAAGCTA
TTTCTTGCGGGTGGCGTTTCGTTTAACAATGCTAAAGAGAGTAAAGAGGCCAGCCGCCGC
GTTGAATTGCGCATGCAGTTCTTTGGCCTGAAAGATGAACATGATAAAGCTGCGGTAGAT
GTGGATAGCGTTGCCGGACCCACAGCAGAAAAATGTCAGTTGGAGATGCCGTTATGATCT
CCGCCTTATCCCGCCTATCGTCGGAGATTGCCGCCACCGTCAAGCGGCATATCGACACGG
AAGCAACGGCTTTTGGTGATTTTCCTAAGCTCAGGGCCGCAGAGCAATATCTGGCCGTCA
AAATGGAGAAAAGCGAGCGGACGACAGTCCCTCCTTTGACAAAACGACACAAAGCGATTG
CTGCGCTTCGTCAGTTAAAAGTGCTAACGAGGTACGACTGGCAGTTGATATTTGCGGGCC
TGGCAGATAGTGACCCTGATGCGACATTCCCGGTGCTGCTGGAGGATGATTCGCTTTATA
ACCGGGTTGAGCAGGAGATCCAGCAGCGTATAGACAGCAAAAAACTCAAACGGCGGGAGT
GGAAGTTTTTATGTAGCAGCTATTTTGGCTATCACGCAAAAAAGCCTGATGAGAATAACA
ATTGGTGTTCGTTACGCGATCAGCTTCGTATTGGCTATTGTGTGATTAAAGGCCAGGTGC
GTCGAGAAAAGCGCTGGATGGCGGTGATTGATGAATATCAGGACTTGTTCACACCGGATG
CCGGGAATTTGCTGGCAAATAAAATGAGCTCTGGAAAGCTGGTTGATTTTTCTGCGTTGG
AAACCGTTGCCCAGGTTCCCGATGATAGCTGGCTTTGGTACCGGGCATTTGCTGTGCTGT
TAGCCAAAATTTTAGAACTGGATGATGAGGCATTTAAGCAGCACCTGCCTAATCTGCTGG
AGCTCGCCCGCCAGCGAGAAAGGTATAAAAATATCATCTTACGCGTGTGTTTAACGCAGT
ATTACCGTTCTTCTTTCAGAAATACTCCACATACACAGCTTAAGCAGATGGTGCTGGAAA
GCTGGGGGAGCCCGCAGCTGCGCAGTAAACAAAATCTCTGGCTTACTCATTTGAAAGATC
CTGATACCAGCGAAAAAATTTGCGGCATGGTACGTAGCTGGCTGGCAAAAGAGGATTTGA
CGCATTTTTTCCAGTTGCTGAAGGGTAATGATGATGCTGATCAGGCGCGGTTATTCTATT
GGTTACGGTTTGCCAATCAGATGGGGTTCACGCGCATAGTGATAGGGCAAGATGCTCGTC
ATAACATGCATTCTGATTTCGTCGCGTTCCGGAAAAAAAATAAGGGACGGCTAAGTAGTT
TGTCTGGGGGAAATAGCGCAGATAATGCCGTAATTATGCAGATCGGTAATTATCTTTTTG
TTGAATTTTCTCGTACAGGCAACGCGCTATATGTTTATGAGTTGTCCTCTGCACCGTTTA
ACCCTGAAAAGAGTGACTTGCATTTAAATTATGAGTTAAAAGCCGGTACGATAAAGCATC
GTCATGCCCCAACAGCTTTTGGCTATAGTGATAATCATCTCACTGGATGGATGATTAACT
ATGAAGATGAACTTCATAAATTAGGTATTAAATACCAACCCGCTGATATTTCTGCATCGC
CATCGCCAATCGCTGTAAATACGATAAATGCGCAGTCAGAAAATGCAACGAAAGGAACGC
GTGAACAAGAGATTCGTAGCTTGCTTAAACAACTTAATGCCACAGTGAGTGATAAGCGTA
ATATTGGCGGAGCGCTACATGTTCGACTTTCCTCACGTAATGCAGAAAACGTTGAAAAGC
TTATCCGCTTAGGTTTTAAACAAAAAAATGGCGATCCACTGACATTCTGGAGTAAATAAT
GCTGAAACGCCTGCTCAGTAAGTTCAAGGGTAATAATTCATCCTCAGAAAAACTGATGAG
TCACCGTTATCAGGTTGAAGAGTCAGGCCTCTCGTTTTTATTTAACCTTGCTGATGAGGA
TGCTCTGTGGCCTCTGGTTGCCTATATGGAGCAGCTTTCAGAAGAAGAGTATGTCGTTGA
GTTATCCGATCGCTGGCTGCTTACCTGGGATGAGCTGTATCGTTTATCGGCAGATGAGGA
ACATCAAACCAGCCTGCCATTATTAGGTATTCCAGAGGTTAAGCCGCTGAAAGTTTGTCT
GGCAGGAAATGGAAGCCTGAGCGATCCTGAATTTAGCGTTTATACCCGTGACTGGAAGGA
AAGTGCTACTGACCGGTCTGTTCAGATTGAAAAAACGGGGGCGATATTTAACAGCCCTGA
AGGACAATTTTTACAGACCTGGGAGAACTGGCAGCTTCTTTCTGCCCTGCAACAATTTCG
TGATGAGCAGCAGCGCAGCGCGGGAGAAAATACCAATCAGCTTGGCTGGGCGAAAATACG
GCGTTTTGCTAAGAAGGCGCTGGCAGAATTAGATAATTACCTGGCAAAGACGATTGTGGT
TAAGCCTGAATCGTTAAAACTCAAACTGCGTAAAGCAACCATTTACAACACGCCGGTAAT
CGAAATCGAACCCTCGTTCGACGACCAGCCAGCACAATGGCTCAATAGTTTTGATAACAA
TAAGTTAGTGCAGGATCAGTATCGCGTACTGGGCGAAGATGGTTCGCTCAGCCACGTGAT
TATCTCTCCCGAAGTGAAAGAAGTACTATCGTCCGTACATTCAATTACTGGTCGGCGCGT
GGCGGGTGATGATGCGGTCTCTTTTATCCGCAATCCCTACACCTTCATTGGTGAGGAAGC
GGCCAGTGTTGTCCCTCCTGAGCAGCATGAAGAAGCGCTGCAGGATGCGCATATTTTTTT
CCATCGTTTCTCTGTCACGCCTGTGCTTGATGATGAAGCAAAAAGGATCTTGTCCGTTTC
TCTTGTTTTAGAACCTATCGCCGCCAGGCCGCAACCTGCTATCGCTTTTTCTCTGACAAA
AGCGTATGAATTTGAAGGGTTTATTCAGGAGCTGGCTGTAAAACTGGCGTCGGGCTTACC
TGCGGGAATATGGCAAGGCTACGAATTGGAACTCAGCCAATTAACGTTAGAGCAGCTGGA
GCAGTACCAATCACTCTTGCTTCGCTGGCAACAAGAGATCGCTGGCATCGAATTTGATGA
AGTTTTAGATCTGAATAAATATGGCGATCGCGTCATTGGCATCGGTGAGTTTGAAAAGAT
TTCCTCTCCCTTTTTAATGAAAGGAGAGAGTGAAGAATGGTTGCCAGAGACTTTAGGTGA
GGCATTGCTGGCGAGTGATTTTTTTGAGGGTTGGGAGCTGCAGAGCCAGGAGCAGTTATC
TGACCTCGAAGAACGCATTGAATCTGCTGAGTCTCAACAAGAAACAACCGTCTCCATGCC
TTGGAATGAGCAATCACTGCCGATTGATGATGCAAAATCGTTACTGAAAAACTGGCAGAA
GAAAATTGAGACTTTGGAGAGCGACACAGATAAAGACATCACCGAGCCAGAAAAAAGAGC
CGTTCTGCAGATTGAGCAAAATATTGAGCACGCGGCTTATATAAAGCAGCGTCGCGAGGC
ATTGTTGAATGCGAAAGATGCAGAACCTGTGTTGCCTGTTTTGCTTAAAGAACATATTCA
TCTTCGTGAACATCAACAACAGGGCTTAGCGTGGTTGCAGCAACTGTTTCTTAAATCACC
AGAAGAAACCTCAGGCTGTTTATTGGCTGACGATATGGGGTTAGGTAAGACGCTGCAAAT
ACTGGCCTTTATTGTGTGGTATATCGAAAAAAATCCTGACGGTTTACCCACGATGATCGT
TGCGCCCGTATCGTTGTTGGATAACTGGGAGCGTGAACTTGATAATTTCTTTCATGCGGA
AAACCTTGAGGTGCTTAAACTCTATGGTAATGCAGTAAAAGCGGTTAAATTCCATAAGGA
TGAAATCCCCGCAGAACTGAGGGCCCAGGGGATTAAAAATCTGCTGCGCCCAGGTTGGGT
TGGGAGTGCAAAAATAGTATTAACAACCTATGAAACCTTGCGCGATCAGGAATTCTCTCT
TGCACGCCAAAAATGGTCAATTATGGTCTGTGATGAAGCCCAGAAAATAAAGAATCCTGC
CGCATTGATTACTCATGCTGCGAACGCTATTCAGGCCAGGTTTAAAGTTGCATGTACTGG
AACACCTGTAGAAAACACGTTGGTGGATCTCTGGAGTTTGTTTGATTTTGCACAACCTGG
TTTACTGGGGGCACTCAATGATTTTGGTAAACAGTATTTACGACCAATAGAAGGTTCTAC
AGAAAGAGATAGTTTCGTGCTTGAATCACTACGGCGCATTATCGAAGTACAGACACTACG
CCGCACTAAAGAGGATGTAGCGAAAGATTTGCCTGCAAAAGTTGAGGACACCTCGTGTAA
GCAACTGATAATGTCACCCTTGCAACGCGACTTGTATATTTCATCGATTGCCTCTTACCA
GAATCGACAAAGAGTGCAGGATGAATTGGCGCAGTCTGGAATGGGCATGCTCGGTTTATT
ACATCGATTGAAGTTGATTTGTGCACATCCCTATAGTGTAAAACCGGATAGCCGGTTAAG
AGGTCACTCACCCAAATTGGAGTGGATGATGCGTAAGCTCAAAGATATTGCGAATAGAGG
TAATGATAAGGTGATTATCTTTACCGAGTTGAGGGATATACAGCGCGAGTTGCAATATGC
AATTCACCAACAATTTGGTTTTAAGCCGTATATCATAAATGGCGATACCAGTACCAAGAG
TGAGAATGCTAATAGTCGGCAAAAACTTATCGATACATTTCAGGAGCAACCTGGGTTTGG
GATCATTATTCTTTCAACTGTAGCTGTCGGGTTTGGTGTTAATGTTCAGAAAGCCAATCA
TGTTATCCATTTCACCCGTTGCTGGAACCCGGCGAAAGAAGACCAGGCGACGGATCGTGC
CTATCGTATTGGTCAGACAAAAGACGTGTATGTCTATTATCCAACCATAACAGATGACAG
TATGTCCACCTTTGAAGAAACATTGGATTTACTGCTGCAAAAGCGTCGAGCATTAGCGAG
AGATATGTTATGTATTCAAGGTGATCTGGTTTCTGAGGATTTTAATCAGTTACTAACATG
AATTTCCCCGCTAAAACAGACGCAGTTAATTAACTGCTGTGAACTGATTGAATATGGCGA
TCAGCCCATCAGTATTGGTGATAAATATCAGGATGGTAAATTTATCAGAGAGGAAACAGA
ATGAATTACGCGCTAATTAAAAACGGCGATACACAAGTTGAAAACCTGATCGTTGCCGAC
GAAAATACGCAAATCGATGGGTATTATATTATCAAGATCAACGCCGGTGTTTTTTGTCAG
ATTGGCAATTATTACAACCAATCGACCGGCCTGTTTTATGTCGATACGGCATTTACTACA
CTCACCGGACTGCCCGCCGAAAACAACGCGGCGCTTTATCGTGCCGCGCTCGGCACGCTG
TCCGCTCAATACCAGTCCAACGTGTCGACAATTGAGCAGGCATTCGGCGTCGCCGCGTTG
GCAGGGGGAAGCGCGCAGGCATCGAAACAAGCGGCTCTGCAATCGCAGTATGGGTCTCTT
AAATCACAATTCTCCGCTGACTTAGCGGCTCTGAAATCACAATACGGGGTCTGATATGAG
TGAAACAGCAGTCACAATGCCGCACTACTGCCCGATTTGCGGCGCTGAAATGCAGAAAAA
AACAGAAGTCATCGACGGGGAGATCGTAGAAGTTTGGGCATGCGAAGAATGCGGTTTTGA
AGAGCCTGCATGATGCTACGGTACCCGTTAAGACACCCGTAAAAATTGGTTATAATACCA
CTTATGATTTCAAATTATTGATTTGTATGGTACGCCCTACAGGATTCGAACCTGTGACCT
ACGGCTTAGAAGGCCGTTGCTCTATCCAACTGAGCTAAGGGCGCCTTGATGGGATACAGT
CGCTTGGCGAGATGTGGGCTGGATTATACCGGGCATCCCTGATGAGTCAATGAATTGGCG
CGTGATTTGGACTGGTCGGCGAATCCCTGAACAATCTGCGTATAGCTCCCTGTTATTACT
GCAAATAGAGCCGGTACATCGGAAGCCATCTCGCAAATTGGACAGTTTCGGCGATATCTG
TTTGAGTTTTACCTCCATTGCTGAGTAAGTTATTAGCCATCTTGCCTGCAGGTATCGCTG
CAGGTTTCTGTTTCATCTCAAGACAACCGGTGTCGGGACTGCCGCACCGGTTGACGACAG
TATCAAGGGTACGTTGGGTGTATGCGTAAAGGGCTACTCGGAATTTACGGTTGGATGCTG
CTGATGGCGCTGTTTGCCTTCAGCTCGGTAGGTATGGCCGCGACGGATCCTGCGCCGGAT
GGGCAGGGGGAAAATGCAGAAAAAGTGAATGTGGATACCGAACTGGTAAAGCTTCAGAAA
CAGCTGGATGGCATCAAACAGCAGGTTTCCGGCACCACCACTGACGCCAAACTCAATGTA
TTGAACGATACCACGCTGGAATTGGTCGCCAATGCGGACAAGCTCGCCGGAGTGCTGACG
CCGATGCGCGCGCAATTGCAGGCTCAGCTGGACGTGCTGGGGCCGGCACCGCAGCCACAG
GCGGCGGTGAGCGAAACCGCCGAGGTCACGCGCAAGCGTGCCACGCTTAACCAGCAGAAA
CAGAAGCTGGATACGCAGGCCAGCCAGGTGCAGGCGATAAAAACCGGGGCTGAGAACCTG
TCGACGCAGATTCTGGCGCTGCGCCGGAATGCGCTGAAAAATCAGCTGGCGCTCAACTCC
GGCAGTATTCTTGGCAGCCGCTTTTGGTCACCCATTATCAATCCTATGCAGGAAGATATA
GAGCGGTTATCGGATTTGAAGGATGACCTGAGCGAGGCGTTTATCGCCGCCTGGCAACCT
GGATGGCGTTACGGCTCGGCATTTTTTCTGTTGCTGGCGGTGGCGCTCAGTACGGCAGGG
CGAAAGCTACTGGAAAAATATCTGGCGCGAGCGGGCATTCATCTGTTGCCCGAAGGTCGC
CTGAGGCGCAGTTTTCTGGCTATCGCCGTCGTCTTCTCTACCGTCTTGATGATGGGGATG
GCGGTCCTGCTGGTGGACTATGTCTTCACCCGCCATGGCGATGTGACCGACCGTGCCGCA
GGGTTCATGGAGAACCTGGTGCGACTGGTGGTGTTCTGCTCGATGATTTCCGGGCTTGGG
CGGGCATTTCTCTCCAATAAACGCCCGTCGTGGCGCCTGCCGGCGATTGCCAACCCGGTG
GCGCGGGCAATGGAGCCTTTCTCGATTATCGCCACCAGCTTTATCATTGTTTTTGGGGTG
ATCGAACAGATCAATACCACCAGTGGGATTTCGGTAGGGGTGACGATAGTTGGCAACGGT
CTGTCGTCACTGTTTCTGGCGCTGACATCCGGGGCGATCGCCCTGCGTAGTAACCAGATT
CGCCGGCGTATGGTGGAAGCCGGCGAAACGCCTGAAGCCCGTTCAACCTTGTCGGGGTTG
ATACATCTGGCTGTCTTGTTGACCACGCTGGCGGTGCTGGTATCGCTGCTGATTGGCTAT
ATCTCGCTGGCGCGTTTCCTGACCTATGAACTGGTGTGGGTCGGCATGGTGCTATCTTTG
CTGTATTTGTCGACTACCTTTGTAGAAGACGTGTGCGAGAGCCTGTTTTCCCCCGCTTTT
GCCAGCGGACGGCAGATCAAACGAACGCTGAATCTGGATGAGCGTCATCTGGATCAGGCC
GCGGCCATTTTGTCTGCCGGGCTGAAAGTTCTGTTGATTCTGATGGCTGTAGTGGCATTG
CTGAATGGTACGTTTGGTTCGACCACACCGGTTGATCTGGTGCAGAAAGCGGTGGAGATC
TGGGGTGGAAAAGGCCTGGAATCCATCAGTATCGTACCCGCCCATTTGGTTAATGCCGTG
GTCCTGCTGGTTATCGGCATTTACAGTCTGCGCGTATCCCGCCGCTGGCTGGAGCACGAA
TTCTTTCCGAAAACTACGCTGGAAGCCGGTATCAAGGCCTCGCTGGTGACGCTGTATTCC
AATATTGGTTACATCCTGATTATTCTGCTGACGCTGGCGACGCTGGGCATTGAGTGGAGC
AAGCTGGCGTGGATTGTCAGCGCCCTGTCGGTCGGGATCGGGTTTGGTTTACAGGAAATC
GTGAAAAACTTTATTTCCGGGCTGATTCTGCTGACTGAGCGGCCGGTCAAGGTGGGCGAT
CTGGTCAACATCAGTGGCGTTGAAGGTGATATCCGGCGTATCAATGTGCGTGCTACGGAA
ATCCAGTTGGGGGACAGGTCTACGGTGATCGTGCCCAACTCTCAGTTTATTTCACAGAAC
GTGCGCAACATTACCATGGGCAATCCGCAAGGGGTGGCGACGTTGGCGCTGACCTTCCCA
CTGGATATTGATCCGGATGTGGTTAAAAACATTTTGCTGGATGTTTATCATGCGCATGAA
AAAATTCTGGAAACCCCGGCGCCGTCGGTAATGTTCAGTCAACTGACCCCAAATGGCATG
GTGCTCAGCGTGACCGGATATGTAAGCAGTCCGCGCATGGTGGCATCGGCCAAAAGCGAT
CTGTTGTTCGATATCATCAAACGCCTGAGAACAGAGAGTATTCCGCTGGCGGTGCCGCAG
AAAATGGTGCTGGAAAGCAATGTCGATGTTGCCGCGTTGCAGGCGGATGCGTTGCCCAGG
CAGTAAAAGCAGTTGCGGTGCACGCGCAACGTATCAGGGTAAACAGAAGCAGACCGGCTT
TCATTATTGGGTAGCGAGCCGGTCCGCAACGCGGGCGGGCTAACGTGTCTGCGCGTGGGC
CATCTCGATGTAGATGTCGCGCAGGCGGCGCGTGATCGGGCCCGGTTTGCCGTCGCCGAC
CTGACGACCATCGATTTTCACGACCGGCAAGACCAATGAAGTGGCGGAAGTGATGAATAT
CTCCCGTGCCTGCCAGGCTTCTTCCGGTGTGAACGGGCGTTCTTCTACCACAATCTGCTG
TTGTTCAGCCAGTTTCAGCAGGGACTGGCGGGTAATGCCGTGCAGGATGTCGTGGCTCAG
CGGTCGGGTGACCACGGTGTTGTTTTCCAGCACGATGTAGCAGTTGCAGGAGGTGCCTTC
GGTGACGAAACCGTTTTCGACTAGCAACGCATCGTCAGCCTGATGGGCGTGCGCGTACTC
TTTAGCCAGACAGGCCGCCAGCAGGCTAACCGTTTTGATATCACGGCGATGCCAGCGGAT
ATCCGGGCAGGTGACCACGGACAACCCTGTCTCGGCTTTGGGATGGTTGATGATCGGACG
ATCCTGGGTGAACAGGACCAACGTCGGTCTGACCTCGGCCGACGGAAAGTAGAAATCGCG
ATCGCCGCCGTTGCCACGGCTGAGCTGGAGGTAAATCGAACCTTCCTGCAGGCGGTTTCG
TTCAATCAATTGCTGGTGGATGGTTTTGAGGTCATCGACTGACACCGGCAGAGACAAGGA
GAGTTCGCGACAGGAACGTTGCAGCCGCACCAGATGCGCATCCAGATCGACCAGTCCGCC
GTTGATGACGGACGTCACCTCATAGACGGCGTCGGCAAACAAAAAGCCGCGATCGAACAC
CGAAACGGTGGCCTGAGATTCCGGCAGGTACTGACCATCAACATAAACACTGCGCTGCAT
GACAACACTCCTTAATGATGTCGGGCATAAAAACCATGCCACACTGCCGTATTGATGAGA
AACAACGGCTTTAGGCATGAAAGAAAATTCAGCAATCGGACGGGCAGTTCTGCCAGCAGC
AGTCGGAGGCATTGGGGGCAAAGATCGTCGCGCGTCGTAATCGCGCATAAAGATACTGAT
TTCCCTGGCTGGGTGAAAGAGCGTTGCAACAGTCTGTCACAGGAAAAGGTGGCAAAGAGA
CACCGGCGACCGTTGACCTTGAAACCCATCGGCAAGCCAAAACGCGGGTGACAAAAAATA
ATCGCCGGGCGCTATCGACAAGTATCCGCCAACTGGGATAGGGTGAATGACGGCCCGTTT
TGCGGGCCAGGCGTCGCTCGGACGGTCCGGGCGCTCACGTTATCCTGAGGATCCTATGGC
TGATTTTAATTCTCCGCGCCGTTTCCCGCGCATCGATCGTCTCCCCCCTTACGTCTTTAA
TATCACTGCTGAACTGAAAATGGCCGCCCGTCGTCGGGGTGAGGACATTATTGACTTCAG
TATGGGTAACCCGGATGGCCCTACACCGCCGCACATTGTCGAGAAACTGTGCACGGTAGC
CCAGCGTGAAGACACCCACGGTTATTCCACGTCGCGCGGCATTCCCCGGTTGCGTCGGGC
GATTTCTCGTTGGTACGCCGATCGTTATCAGGTGGAGATTGACTCGGAAAGCGAAGCGAT
TGTCACAATCGGTTCCAAAGAAGGTTTGGCGCATTTGATGCTGGCGACGCTTGATCACGG
CGACACCGTGCTGGTGCCCAACCCCAGTTATCCGATCCACATTTATGGCGCGGTGATTGC
CGGCGCACAGGTGCGTTCGGTGCCGCTGGTTGACGGCGTTGATTTCTTCAACGAGCTGGA
ACGCGCGATCCGCGAAAGTATTCCCAAGCCTAAGATGATGATTCTGGGCTTTCCGTCAAA
CCCGACCGCACAGTGCGTGGAGCTGGATTTTTTTGAGCGGGTCGTGGCGTTGGCCAAACA
GTACGGGGTGCTGGTGGTGCATGATCTGGCCTATGCCGACATCGTTTACGATGGTTGGAA
AGCGCCGTCGATTATGCAGGTTCCCGGCGCTAAAGAGATCGCGGTGGAGTTCTTTACCCT
GTCGAAGAGTTACAACATGGCGGGCTGGCGTATTGGTTTCATGGTCGGTAACCCGGAGCT
GGTGAGCGCACTGGCGCGTATCAAGAGTTATCACGACTATGGCACATTCACGCCGTTGCA
GGTGGCGGCGATTGCAGCGCTGGAAGGCGATCAGCAGTGTGTGCGCGATATTGCCGAGCA
GTACCGTCAACGTCGTAATGTGCTGGTGCGCGGTCTGCATGAAGCCGGCTGGATGGTGGA
TGAACCGAAGGCGTCGATGTATGTGTGGGCGAAAATTCCAGACGCTTACGCCCACCTGGG
GTCACTGGAGTTCGCCAAGCGCCTGCTGGCGGAAGCGAAAGTCTGCGTATCGCCCGGTAT
TGGATTCGGTGATTACGGCGACACGCATGTGCGTTTCGCATTGATTGAAAATCAGGATCG
CATTCGGCAGGCGGTGCGCGGCATCAAAGCCATGTTCCGGGCTGACGGCGTGTTGTCCGG
TAGTAAAAAGGGCGAGTAGACCAGTCGGGCAGACTTGCAGAAATCTTTTTCTGATGGTTT
GATCACGCAGTCCTTTGCCGCCGCTTGTGGCGGCAAAAGGATAATGGCATTGCTAAGCGA
ATGCCCAAACCGGACATTCCAGAGATGGAACTTAATCAATAAGACGAGTCAAGTCATGCA
TGTATCTTCGTTAAAAGTGGTCCTTTTTGGTGTCTGTTGCCTAAGCCTGGCGGCCTGTCA
GACGCCGGCGCCGGTAAAAAACACCGCTTCCCGCAGCGCGGCCAGCGTGCCGGCCAATGA
GCAAATCAGCCAGTTGGCGTCGTTGGTGGCGGCCAGTAAATATCTTCGGGTGCAATGTGA
ACGCAGCGATTTGCCGGATGACGGCACAATCCTGAAAACGGCGGTGAACGTCGCAGCGCA
AAAAGGCTGGGATACCAGTCGTTATCAATCGTTACCGCAGTTGAGCGAGAACCTGTATCA
GGGGCTGCTGAAAGACGGTACGCCGAAAGCAACGCAGTGCTCTTCATTCAATCGTGCCAT
GACGCCGTTTCTCGACGCCATGCGCACCGTCCGCTGAGAGGAAAGCAACTGCATGATGTG
CAGTTGCTGTGTCATTTCTTCGTTGTTCTGACGGTTTTCTCCGGTTTTGACGCCGGTTCC
TGTTCATTGTCTTTCGCGGCGTCAGTTCCCGGCTTCCCGCCTGGCCAATCCTGCAACGAA
TCCAGAATAAACGGCTCGCCGTTGAAGCTGAATATCACCATATCCTGTTCAATCTGTTCG
ATCACCAGCCCCTGATACGGATTGTCGCCTTCCCGGTAGCGTTCCCCGTTCAGGGTAACG
CTGCGTTTGTCCGGATCAGACGTATAAACATGTGCACTGAAGGCGATATAGGGCAACTCA
CCCGGTTTGGCTGTTTGCCAGCCTACCGCCGGTTTTGGTGATTTATCTTCCGCTGTGGCG
TCTGATGACGTGGCTGCTTCCCTGTTATCCGCGGGTGTCTGAGAAGGGCGTGTGGTCGTT
GCGTCAGCGGCTATCTCAGGCACGCCGGTTTTGATCGGCGGCGCAGCGATTGCTGCAGCA
GGGACTGAAAGCGAAGGCGGGCTGACATCCGCCCAGCGTTGATGGCCAAACCAACCCAGC
GCAAACAGCAACAGCGCGTAGACAACCAGCAAATAACCGGGGATACGGTAACCGGTCTGG
GTTGATGATGTCACTTCCGGTGTCTTTTCCACGTTTTACCTCAAACGTTATGCAACCTGA
CGCTCATCCTGAGCGCACCATAATAGACCTTGACGGAACGCCTGATGCCTCATTTTTCAG
GGAATGAGAAGGAATAATCAACGTTTTATCCCATTTATGTGACCTGAATGCCATTTCGAC
AACATTCTATTACGCTGATCATTAATGCCGGTAAAACTTTGAGACTGGTCGCAAAAAAAA
AACGGGAATATGTTTTAATGAAACGGTGTTTTACTATCATCGTGCTGATGTTTCTGTTTG
TCAGCGTGCGCAGGGACGATAGATGACAAAGGCAATATGGCCACGGTAACGGACCGGACC
AGAGTAGAGCTAACGGTACGCGGCAGACATACTATCATTCCATCGTCTGGCGATAGCAAC
ACACTATGCCTGCGAGGGTGTAAACATGGGTTGCAGGATAACCGATAACAACGTGTGATT
AAGTGTAATTAAGTGGCGTTAAGCGCAATTAAGTGTCATTAAGTATCATTTGTGCACTGC
ATCAGCTTGTTATCGTCTTTCATCCCGGGAAAATAGCGGGATAAGAATAAATGAAAAGTG
GCGCCAGTCAGATCTATTTGTATGGATAATGAGCGATAGCTGTTTGTTGAAAAAGAGAAT
TTCATTTTTTGTGCACATTGGCGATGCAATATCCGTCATGGCATGAAATGAACGTGTAAA
TAAAATGTGATTTCCTTATGCTGTTGAACATTTTTCTCATTGCTGATAAACAGCTATCAA
CGTGGGTGTGACCGATTACACTGGTTGATTATCAGAAAATAGTAGGGAAAATGGTTGCTG
ACCGGGGGATTGTCTTGTCATTAACCTGAGTTATATTATTGGGCGCTTTAGCCTTATCCG
GCACGATGATATTGCGTGCAGATCGTCTGGCATAAACAGGAAACAGGATGCCTGTCAGCC
AGTAACACGATTGCAGACAGGTTGAGTGCACGTGTGGCGTGACTGGCTGAAACGACCAGA
ACATGAATGTCATGATGTTGCGCTTACGGCCTTTCCGTCGGATCGGTTGGCGAGAGAGTA
ATCCGTTATCCGGACAGGCGGTTTATGTGGCCGGTACGGCATCAAGACGGCAACAATGCA
GAAGCACCGCTTTCAGGAATGGCTGACATGCCTCCGAAAACAGGCCCTGTATGGCCCTTA
TTCCACGTTCGCGAACGTGGCAAGGATAATCGGCGAACACATAGGGATAATGTTTGCAGA
TGAATATCTCGAAACTGCCACCGCTATCTCCGTCTGTCATCAGACGGATTTTGTTTTATC
TGCTGATGCTGCTCTTTTGTCAGCAACTGGCAATGATCTTCTGGCGTATTGGTTTACCGG
ATAATGGGCCGGTCGCCAGCGTGCAGATCACCCCAGCACAGGCCAGACAGCAGCCTGTCA
CCCTGAATGATTTTACGTTATTCGGCGTTTCTCCCGAGAAAAATAAGGCGGGTGCGCTGG
ATGCGTCTCAAATGAGCAATCTGCCTCCTTCTACGCTGAATCTTTCGCTGACCGGCGTCA
TGGCTGGCGATGATGCTTCCCGTTCTATCGCCATCATCAGCAAAGACAACGAACAGTTCA
GTCGTGGCGTCAATGAAGAGGTTCCCGGCTATAACGCCAAAATCATATCGATCCGACCGG
ATAGGGTGGTGCTGCAGTATCAGGGGCGTTATGAAGTGCTGGGACTGTACGGTCAGGAGG
ATAACGGCCAGGACGGCGTCCCTGGCGCGCAGCTCAACGAGCAGCTTCAGCAGCGCGCAT
CCACCACGATGAGCGATTACGTTTCTTTCTCTCCGATCATGAACGACAGCAAGCTGAAGG
GCTACCGGTTGAATCCGGGGCCGAAAAGCGATTCATTCTACCGCGTCGGACTTCAGGATA
ACGATATGGCCGTTGCCCTGAACGGGTTGGATTTGCGTGACGAAGATCAGGCGAAAAAAG
CCATGGAACGCATGGCTGATGTGCATAACTTTACTCTGACGGTGGAGCGGGATGGCCAGC
GCCAGGATATTTATATGGAATTTGGGGGAGACGAGTAACGTGCTTGGCAAAGGGATCAAA
AAAAGCTGGGGGTGGCTGGGGCTAACCGTTCTCCTGCTTGGCTCGCCGTGTGGCTGGGCT
GCCGAATTTTCAGCCAGTTTCAAAGGAACCGATATTCAGGAGTTCATCAATACTGTCAGT
AAGAACCTGAATAAAACGGTGATTATTGACCCGACGGTTCGCGGCACCATCAGCGTGCGC
AGTTATGACATGATGAACGAAGGGCAGTACTACCAGTTTTTCCTTAGTGTGCTGGATGTG
TATGGCTTCTCGGTGGTGCCGATGGATAACGGCGTATTGAAAGTCATCCGTTCCAAAGAT
GCCAAATCGTCTTCCATTCCGTTGGCCAATAACGAACAGCCTGGAATCGGCGATGAACTG
GTGACCCGCGTGGTGCCGCTCAACAATGTGGCGGCGCGCGATCTGGCGCCGTTACTGCGT
CAGCTCAACGATAACGCCGGCGCCGGCACCGTGGTGCATTATGAACCGTCCAACGTCCTG
CTGATGACCGGGCGCGCCGCGGTTATCAAGCGGTTGGTGGATATCGTCAATACGGTGGAC
AAGACCGGCGATCGTGAAATGATCACCGTGCCGTTGACCTACGCATCCGCGGAAGATGTC
GCCAAACTGGTGAACGATCTTAACAAAACCGATGAGAAAAATGCGTTGCCCAGCACCATG
CTGGCTAACGTAGTGGCGGATGGCCGCACCAACTCCGTGGTGGTGAGCGGGGAAGAAAAT
GCCCGCCAGCGCGCGGTGGAAATGATCCGCCAGTTGGATCGTAAGCAGGTGGTGCAGGGC
GGAACTAAGGTCATCTATCTCAAGTACGCCAAGGCGCTGGATCTGATCGAAGTGCTGGCC
GGCAACGGAACAAGCGGCAATCGCAATTCGTCGTCGAATGCGTCGCGGCCGTCCTCGCCC
CGTTCCGGCAGTAGCTCAAACAGCAACAGCAGCTCCGGTTCGTCCAGCAGCTCTTCCGGC
AATTCTTCTTCTTCGGCGTCGTCCAGTTCCAGTATGGGGTTTGGTTCCGCTTTTGGTTCG
ACCAGCAGCTCAGGCGGTCGCACTATCACGATTCAGGGCAAAGAAGTGACGGTTCGCGCC
CATGATCAGACTAACTCGCTGATCATTACCGCGCCGCCCGATATCATGCGGGACCTGGAG
CAGGTGATCAATCAACTGGATATCCGCCGTCCGCAGGTGCTGGTGGAAGCGATCATCGCT
GAAATTCAGGATGCCGACGGGTTGAATCTGGGCATTCAGTGGGCCAACAAGCGTGCCGGC
ATGACCCAGTTCACCAACACGGGTATACCGATTTCAACGGCGGTGATCGGAACCGACCAG
TTCCGCAGCGCCGGTACGTTGACGACGGCGTATGCCAGCGCACTCAGCAGTTTCAACGGT
ATTACTGCCGGTTTTTATCGCGGTAACTGGTCAATGCTGCTGACCGCGTTGTCCAGCGAC
AGCAAAAACGATGTACTGGCGACGCCGAGCATTGTGACGCTGGATAACATGGAAGCGACC
TTCAATGTGGGCCAGGAAGTACCGGTTCTGACCGGTTCGCAGACCACGTCGGCCGATAAC
ATTTTCAATACCGTCGAACGCAAGACCGTCGGCATCAAGCTGCGGGTAAAACCGCAGATC
AACGAAGGCGACTCGGTTTTGCTGCAGATTGAGCAGGAAGTGTCCAGTGTGGCGGACAGC
AATAGCAGTACCAACAGTTCACTGGGCGTGACCTTCAACACCCGTACCGTGAATAATGCG
GTGATGGTCACCAATGGTGAAACCGTAGTAGTAGGCGGTCTGCTCGATAAAACGGCGGTT
GAAACCAATAATAAAGTACCGCTGTTGGGCGACATTCCGTGGCTGGGCAGCCTGTTCCGA
TCGAAGAGTCAGACGGTGAGCAAACGTAACCTGATGCTGTTCCTGCGTCCGACCATTATT
CGTGACCCAGGACAGTTCCAGGAAGCGTCGATCAGCAAATACCGTTCCTTCAACAATGAA
CAGCAGCAACAGCGCGGCGAAGGCAATGGGGTGCTGGATAACAATACCCTGCGTTTATCC
GGTGGCAACACGTACACCTTCCGTCAGGTGCAGTCGTCCATCTCCGCTTTTTATCAGCCG
GAGGGGCGATGAGCGATCAGCCCGTCAACACGCCTGAACTGCGACCGGTGCTGCCGTTTT
CTTTTGCCCGGGCGCAGCAGATTTTGTTGTTGCAGGATGCGTCGGCTACGGCGGCGGAAG
TCGTTTGTGTACCCGGCACGCCAGCGCTGGCGTTGCTGGAAGCACGCCGGGTCGCCGGGG
TGCCGTTGACGGTGAGTCAGGTCAGTCCGGAAGAGTTTGAACGGCAACTGGTGATGCGTT
ATCAGCGCGATTCCGAAGAAGCGCGCCGCCTGATGGAGGACATCGGCAACGATATCGATT
TCTACACGCTGGCGGAAGAGCTGCCGGACAGCGACGATTTGCTGGATGGCGAAGATGACG
CGCCGATTATCCGGCTGATCAACGCCATGCTCACCGAAGCCATCAAGCACAAGGCTTCGG
ATATCCATATCGAAACTTTTGAGCGTCACCTGTTGATCCGGTTTCGTATCGATGGCGTGT
TGCGGGAAATCCTGCGGCCGCAGCGCCAGCTGGCGTCATTGCTGGTTTCCCGTATCAAGG
TGATGGCCAAGCTGGATATTGCCGAAAAGCGTGTCCCGCAGGATGGCCGCATGGCGCTGC
GCATTGGCGGCCGCGCTATCGATGTGCGCGTGTCGACCCTACCTTCCAACTACGGCGAGC
GCGTGGTGTTACGTCTGCTCGATAAGAACAGCGTCCGGCTGGATCTGGAAACGCTGGGGA
TGGCCGAGCACAACCGCCGTCAACTGGATACGTTGATCCACCGTCCGCACGGCATCATTC
TGGTGACCGGTCCCACCGGTTCGGGGAAAAGTACCACCCTGTATGCGGCGCTGAGCCGTC
TCAATTCCGCCGAACGCAACATCATGACGGTGGAAGACCCCATTGAATACGAGTTGGACG
GTATCGGCCAGACTCAGGTCAACCCTAAGGTCGACATGACCTTCGCCCGTGGTCTGCGCG
CGATTCTGCGTCAGGACCCGGACGTGGTGCTGGTGGGGGAAATCCGTGACGGAGAAACCG
CGCAGATCGCGGTGCAGGCGTCGCTGACCGGCCATCTGGTGTTGTCCACGTTGCATACCA
ACAGCGCGCTGGGCGCGTTGTCCCGTCTGCAGGATATGGGTATCGAGCCGTTCCTGTTGT
CCACATCGCTGTTGGGAGTATTGGCGCAGCGGTTGGTGCGTACGCTGTGTCCGTCCTGCC
GTCAGCCTTATGTCATCAACGACGAACAGGCGGAACAGACCGGCCTGGCGGCGGGGGCCA
CGCTCTACCACCCCGGCGGCTGCGAAAAGTGCAACTACAACGGTTATCGCGGCCGTACCG
GCATCCATGAGTTGCTGTTGATCGACGATACGGTACGCACCGCCATTCATCAGGGCGAAA
GTGAGCTGGGTATCGCCCGGATGCTGGGCGACAAGCGGGCCACGATTCGTCAGGATGGGC
TGGATAAGGTTCTGGCGGGCGTCACCACCTGGGAAGAGGTGGTGCGGGTAACAAAAGAGG
AATGACATGGCGCTGTTCCAGTATCAGGCATTGAACGCCCAGGGAAAGAAAAGTCAGGGC
ATGCAGGAAGCGGACTCAGCCCGTCACGCGCGTCAACTGCTGCGTGAAAAGGGACTGGTG
CCGGTCAAAATTGAGGAACAGCGCGGCGAGGTGACGACCCGCAGCGGCTTCTCCCTGTCG
TTGCACCGTTCGCATCGCGTTAGCGCCAGCGATCTGGCATTGCTGACTCGCCAACTGGCG
ACGCTGGTGGCGGCGGCATTACCGCTGGAAGAAGCGTTGGACGCGGTGGCGAAACAGAGC
GAGAAGCCGAAGCTGAGCACGCTGATGGCGGCGGTGCGCGCCAAGGTGGTAGAAGGACAT
TCGCTGGCCGAGGCGATGGGCAATTTTCCCGGCAGTTTCGAACGACTGTATTGCGCTATG
GTGGCGGCGGGCGAGGCCTCCGGCCATCTGGATGCGGTGCTGAACCGGCTGGCGGATTAC
ACCGAACAGCGTCAGCAGATGCGCAGCCGAATCCAACAGGCGATGATTTATCCTTGTGTG
TTGACGCTGGTGGCGATTTCGGTGGTGTCTATCCTGCTGTCCGCCGTGGTGCCCAAGGTG
GTCGAACAGTTTATCCACATGAAGCAGGCGCTGCCGCTCTCCACCCGGCTGCTGATGGGC
GTCAGCGATGCGGTGAGAGCCTACGGGCCCTGGGTAGTCTTATTGCTGGTGCTGGCGGTG
ATGGGGTTTCGTGTGTTGCTGCGTCAGGAAAAGCACCGTCTCGTCTTCCATCGGCGTTTA
TTGTTCCTTCCCTTGATCGGGCGTATTGCGCGGGGGCTTAACACCGCCCGTTACGCCCGA
ACCCTGAGCATTCTGAATTCCAGCGCCGTGCCGCTGTTGCAGGCGATGCGTATCAGCGGC
GATGTGCTGACCAACGATTACGCCCGCTTCCGGCTGGGGCAGGCGACCGATGCGGTGCGT
GAGGGCGTGAGCCTGCACAAGGCGCTGGAGCAGACGTCGCTGTTTCCGCCGATGATGCGC
CATATGATCGCCAGCGGTGAGCGTAGCGGCGAACTGGATGGCATGCTGACCCGCGCGGCG
GACAATCAGGATCGCGAGTTCAGCACCCAGATGACGCTGGCGCTGGGGTTGTTTGAGCCG
CTGCTGGTTGTCAGCATGGCCGGCATTGTATTGTTTATCGTGCTGGCGATTCTCCAGCCG
ATTCTGCAGTTGAATACCCTGATGAGTATGTAGCGAAGATTGATACGTTAATGAGGTAAC
GAAAAGATGGAACGACGTCAGCGAGGTTTTACCCTGTTGGAAATCATGGTGGTCATCGTC
ATTCTCGGCGTACTGGCCAGTCTGGTTGTCCCGAACCTGATGGGCAACAAAGAGAAGGCC
GACAGGCAGAAAGCCATCAGCGACATAGTCGCGCTGGAGAGCGCGCTGGATATGTACAAG
CTGGACAACAGTCGCTACCCGACGACTGAGCAAGGACTGGGCTCGCTGGTGAAAAAACCG
ACCACGCCGCCGGAGCCGCGTAGTTACCCGCAGGATGGCTATATTCGTCGCTTGCCGCAG
GACCCGTGGGGCGCGGAATACCAGTTGGTCAGCCCCGGCCGTCACGGCAAAGTAGATGTG
TTCTCCTACGGCCCGGATGGCATGCCGGATACCGATGACGACATCGGCAACTGGAATGTC
GGCACCGGCGCGCACAACAACGGCAGTAACGGTAACGGGAACCCCTGATCGTGCGTCAGC
GGGGATTTACGCTGCTGGAGATCATGCTGGTGGTGCTGCTGGCCGGTGTGGCCGCCACGC
TGGTGATGATGGCGATTCCTGCGCCTAAGCAGCAGGACAGCGGCTGGCAAATCGCCCGCT
TCAAGGCGCAGTTGCAATACGCGGTGGAGGACAGCCAGATGAACGACCATATTCTGGGCA
TTTATATTCAGCCTCGCCGCTGGCAATACGCGTTACTACAACGTCAGGTAGTGGAGAACT
CTCCAGAGGATCAGCAGCGGCTGCGTTATGTCTGGGTACCCTGGCAGCCGTACCGCATGT
CCTCGCCCAGCGAGTTGCCGGAGGGCTTTCAGATCGAACTGTCCACTCAGGTAGGGGCCG
CGGGGGATGGCGCGGGTTTTTCGCCGGGCAATGGCGACCCACACATCCTGATCCTGCCGG
GCGGCGAAGTGACGCCATTTCGTCTGACCTTACGCAATGGCAGCGATTCCGCCTGGCTGC
AGGTGGATACCAACGGTCAGGTACAGACGTCGCCGGAAGCGGAGCGGTAAGGGATGAAAC
AACAGGGAATGACGTTGCTCGAAGTGATGGTGGCGTTGGTGATTTTCGCACTGGCCGGAT
TGACCGTGCTGAAAACGACCGCACAACAGGCTAACGGGCTGGGTCGTCTGGAAGAGAAAA
CGTTTGCGCTCTGGATTGCGGAAAATCAGCAGGCGGTAATGCGGCTGGAAAAACAGTGGC
CGCAGACGCAATGGGTGGATGGTGAAATCAATTTTGCCGGTTCGCTCTGGTTCTGGCGTA
TGCAGGGCGTGGCAACGGCGGATACACAGGTACGCGCGGTGGATGTTGAGGTTCGTCATG
AGCGTGACAGCCGGGCTGCCGATGCGATATTGCGTAGCTATCAGGTTCAGCCGGGAGAGC
CCGCGCAGTGAAACGGCTAGATCGCGGGTTTACCCTGTTGGAAGTGATGCTGGCGCTGGC
GATTTTCGCCGCGCTCAGCCTGGCCGCCTCGCAGGTGATGAATGGTGTGATGCGTAACGA
TGAGGCTTCGGCGCGTAAAGAAGCCCGCCTGGCGGAGTTGCAGCGGGCCTTTTCCCTGAT
GGAGCGAGATTTTTCACAAATCGTTCCCCGCCGTAGTCAGGGGTATGAACTGGGTTTTTA
CGCCGAACGTTATCAATTAAGCAGCGCCGACTGGGCGGTCAGTTTTATCCGCAATGGCTG
GCTCAACCCGCTGGGCATTATGCCGCGCTCTGAGCTGCAACGTGTCGGCTACCGGTTGCG
GGGCGATGCGCTGGAACGGCTGTTTTATGATTCTTCCGAGCCGCTGTCCACGCAAGAGGC
GGCGATACGTCCGGTGTTAACCGGCGTCACCGGGTTTGTATTGCGTTTTTTCGGCAAGGA
CGGCTGGCAGGATCGCTGGGATGACCCGGCCCACCTGCCGCAAGGCATTGCTGTCGTCGT
TACCTTGCGGGACTACGGTGAGATTACCCGCGTGTTTCTGGTGACGCCGCGCTATGTCGA
GGCGCCGCGCAAGGGCGGCCCGAATGGCAATAATGGCGATGGGAACAAGGACGAGAACAG
TCAGGATCAGTCGCCGCAGGAAAATACCGACTCGTCTGGCGAGCAGAATCAGGCATCGCC
GGAAGACAACGGCGGAGGTGACTCATGAGCCGTCGGCAACGTGGTGTCGCCTTGTTGATT
GTGATGCTGATGCTGGCGTTGATGGTCACCATTGCCGCCTCTATTACAGAGCGTAGCGGC
AAGGCATGGCAACGCACCAGCAATCTGCTGAACCGCACGCAGGCTCGCTGGTATGCGTTA
GGTGCGGAGGCGCTGATTTCCAGCGTGTTGCAGCGTGACGCTCAGGCATCGCCGGAAAGT
ACCTTTGTCGGTCAACCCTGGTCGAAGGTGGATCATCAGATGATGGCGGACGGCAGCGAA
ATTCGTGCACAGGTGCTGGACGGTCAGGCGTGTCTCAATCTTAACGCGCTCAGTCCGGCC
AAAAAGCCACCGCCCAATAATGCATCCGGCAATAACAATACCAGCAACAATGCCGGCAAC
AGTAATACCGATACCAACAATCAAAGCACGCCTTCCAAAGGCGGTAACCCCGGACAGGGG
CCTTACGCCGCTCAGGTATTTCGGCAGTTGCTGGTGGTGCTGGGAGAAGATCCGAAACAG
GCCGAACGCGTGACGGATGCGGTGCGCGACTGGATCGACGAGGATAGCGAACCGTTGATG
AACGGCGCGGAAGATGACAGCTATGTCAACTTTCATCCCGGCAATCAGCGCATGACGGAC
GTCACGGAATTGCGGGCGGTGATAGGCGTGGATGCGGCGCTGTACCGTCGGTTACTGCCT
TATGTGTGCGTGTTGCCGGTGGACAAGCTGGTGATCAACGTCAATACCCTGACGCCAGAG
AGCGCGCCGTTGCTGTCGGCGTTGTTCATGGGAGAAATGAGCGTGGAAGCGGCCGAGCGC
GTTTTGCAGCAGCGCCCGCCTCAGGGGTGGCGCAACCTTAATGACTTTATGGGGCTGTCG
CCACTGCCGGAAAATGCTAAAACCGGCGTCCGCCAGGTGCTGGCGATCAAGAGCGACTGG
TTCTTCGCCGACATTCAGATACGGGTGGACGACAGTGAATTCTATCAACGCAGTCTGTTT
CATCGTGGCAAACAGATTGAGGTGGTGCAACGTCAGTACGGGGGATATAGGACGGTGAAC
CCATGAACAGGGCCGAGAACGTCAGCGGCAAACAACAGCTGATTCTGCGGTTGTCCGCAG
AGACTTCAGACAGCCTGGAATGGCTGATCTGGTCGATCAGCCGCCACCAGACCCTGACGC
AGGGCAACGGAACGCTGGAGCGTCTTCAAACGGTGCTGGCGGATTATCCGGTGATGTCGG
TGCGGGTGCTGGTACCGTCGACCGACGTCACGTTTCATAGCCTGTCGCTGCCGCGTCAGT
CACGCCGGCAATTGCTGCAGGCCATTCCGTTTATGCTGGAAGAGCAGGTGGCGAGCGATA
TCGACCAACTGCATTTTGCCGTCATGGAAATGCAGGGGGATAACGCGACCGTCGCGGTGG
TGCAGAAATCACGACTGCGGTCATGGCTGAACCAGTGTGAGACGCTGGGCGTGCCGGTAG
AGACGGTTGTGCCGGATGTGATGGTGCTGCCGCGGACCGACAGCGCCTGGAGTGCCATCA
GTCATCAGAATCTGTGGCTGTTCCGGTTAGATACCGGCATCGGCATGGCGGCGGAAGACA
ACTGGTATCAGTCGCTGCTGGCCGGATTTCAGCCGTTGCCCGCCGTACACTGTTATAGCC
CGGTGCCTGCGTCGGCGCTGACCTGGCAACCGCAACCGGCGACGGATTTGCTGACGCTGG
CCGCGCAGGCCAGCCTGCCGATAAGTATGGATCTACGTCAGGGTGAGTACGCGCCGGTGA
AACCCTGGAAACAGGCGGTGTTGCCGTGGCGCAATGTGCTGATCGCCTTGTTCGCCTGGC
TGCTGTTGGTGCTGGGCGAATCTGTCTGGACCCATTACCAACTGTATCGTCAGGCGGATT
ACTGGCGCCAGGAGAGTGTGCGGATGTACCGCAAACTGTTTCCGGACGAGAAGCAGGTGG
TGAATCCGCGTGCGCAGATGCAACGTCATTTGCAGGAGGCGCGTTCCGGCATGAGCGGCT
TTGCGTTGACGGAGCAGATGAACCGGCTGCAGCAACTGGTGGCGCAGAATGACGGCGTGT
CGCTGCAGTCGCTGTCGTACGATCGCAGCCGCGATGAACTGCGTCTCAGCCTGCGTGCGA
CGTCTTATGCGCAGATGGAACAGTTCCGCCAGCAGGCTCAGGCATATTTCCAGATCCCGC
CGGGTGAAATGAAGCAGGAAAAAGACCATGTGGAAGGCCAGTTAACTCTGAGGAATCAGC
CATGAATGAATTGCGTCGTCGCTGGCAGATAATGAGCCAGCGCGAACGAATGATGACGCT
GGCGTGCGGCGGTCTGGTGCTGTTATGCCTGCTGTATTATCTGTGCTGGGCGCCGTGGCA
GGAACGGGGGCGGCAGTGGCAGATGACCATTGACCGCGAACGTCAGACCGTGCGCTGGAT
GCAGCAACAGGCGCCGCGTTTGCCGCCATCGGAAGGGACGCGGCGGCAGATCGCCGGGCG
GGACGTCAGCCTGACGGTATTGGTGCCGCAAAGCGCGGCCCGCTACGGCATTACCGTACT
GCGCATGCAGCCGCAGGAGTCGCAGGTGTCGGTGACGTTAGCCCGTAGCGATTTCAACAA
CCTGCTACACTGGCTGGCTGAACTGGAACAGAAAAACGGCGTGATCACCCAGGGGCTGGA
TGTCACGGCCGTTCCCAACAGCGCCGGCATGGTGGAGGTGACCCGGTTGTCGCTGGAGCG
GGTGCTGTAACCGATGCAACCGCCAGTCTGCCCGGCGTTAAGCGGCAGGCTGGCATGGCT
TGACGCCGCCGTCGATAATCAACCAGTCTGCGCGCTGGCGCGCAAAAAACGATGCCGGTG
ATTCACCTGTCTGGCACGGGCTGGCGTATTGTGTCAGCATACCGGTCCATCAGGGATTGG
GATGGGAGAACAACATGGATCTGATTGCCTTTACCGGCGCCTTCCCGCATATCTGGCTGA
CGGCGCTGTTATTGCTGGGGCTGATTACCGGCAGTTTTCTCAACGTGGTGATCCACCGGC
TGCCGGTAATGCTGGAACGGCGCTGGCAGCAGGAAGCGCGTTTTCAGCTCGGTCAGCCTG
CTGGCGCGCCGTCTCCCCGTTATGATCTTTGCTGGCCGCCATCGTCTTGTCCTCATTGCC
ATCAACGACTGCGCGTGCGCGACAACATTCCGCTGCTGAGCTGGATAGGGCTGCGCGGGC
GCGCCCATTGCTGTGGCGGTGCGATATCCTGGCGTTATCCGCTGATTGAACTGTTGTCCG
GGCTATCGTTTCTGTTGGCCGGGCTGCTCTGGCAGCCGGGGCTGGCGTTACTGGGCGCGT
TGCTGTGTTTTGGCATGTTGCTGGCGCTGGCAGCTATCGATGCCCGAACTCAGTTATTGC
CGGATGTCATGACCCTCCCGCTGTTGTGGGGCGGTTTGCTGTTTAATCTGGCGGATACCT
TTGTGCCGCTTGAGCAGGCCGTGGTCGGTGCGATGGCAGGCTATCTGTCGCTGTGGTTGA
TTTACTGGGCATTTCGTCTGCTGAGCGGGCGTGAAGCGCTGGGGCAGGGCGATTTCAAAT
TACTGGCCGCGTTGGGCGCCTGGCTGGGCTGGCAGGCGCTGCCGAATCTGGTGTTGATTG
CCTCGCTGACCGGGTTGGTGGCGACACTGTTGTGGCGGCGCGTGCGCCGTATCAACATGC
AGCAACCGCTGGCGTTTGGCCCCTGGTTGGCGGTGGGCGGCGCAGTCAGCCTGGTGTTGA
ATGTGCTGGGGGGCTGGAGTCACTGAACCGCCGCTGGCCCGTGCGCGCGCCAGCGTCACG
ATGTTGGGCTACGTTGCTCATTGGAAATCCCATAAAAAACAGGCTGGCAGAGTGGCCGCC
AGCCTGTCGTTTATTCGTCTTTCGTGTGCGCCTGATCATTATTTTTTGTTGTTGCCCCGA
CAGGAGCCGCCTGCCGAAGTGGATGGTGAAATACCGTCAGGGTTACTCCAGCATCAGTAA
AAAAGTGCCTACCCACAAAAACAGAATGAATGAAACGCCCATGAATAAGTACTTCACTGA
TTTCTCTCCAGCAATATCACGCCAGCAATGATTCCGATTGTGCGTTTTACCGTTCAGGAA
CTGCCCGGTTCAGAGCCGTTCCCCCTGCCATCGCTGCCACTTGCAGACAGATGACGGAAT
CGGCGCTAAATCTACGCTGGGTCAGGGGCGAAATTCAAGAGAAATGGCTTTAAATCCGCT
GGGAATAGCATTAAAAAACATTGACGGCAGGCTGCCCAGTCAGACAAAAGGCAGCGGTTT
TCCGGCCTTAATAACGATGAGTCAGATTATGCAGACGAGCACCATTTTTGAGCAGTTGTG
TCAGCGCCTTGAACAGGAGCGGGCGCGTTATCGGGTCGTGCATCATGACCGCGCCGGTCG
TTCGGAGGAGGTCGCACGGATACGCGGCACCGAACTGGGGCAGGGGGCCAAGGCGCTGGT
CTGCCATGTCAAGGGCAATGGCCTGCGCCAGCATGTGCTGGCGGTATTGCCGGCAGACCA
ACAGGCGGATTTAACCCGTCTGGCGCAGGCGTTGGGCGGCACCCGCGCGTCGCTGGCCAG
CCCGGCGGAAGTCGACGCCCTGACGCATTGCGTGTTCGGCGCCATCCCGCCATTCAGTTT
TCATGCGGATTTGCTGCTGGTGGCCGACCCGATGCTGTTTACCCGTTTTGATGAACTGGC
GTTCAATGCGGGATCGCTGACCTGCTCGGTGATTCTTAATACCGAGGATTATCGGCGTAT
TGCCAGCCCGCGCGAGCTGGCGTTTTCCCGCCTGACCGTGTAGGCACCGCGTTGAGTCAG
GCGGCGTTCTTTAATCATGCGTGAGCGCGGAAGGAGAACGGACGCGGGTCGGGCGGTCAT
AGCGGCACGAATAATTAAGGGACACAGTCTAGGATACAAATCGGGAATCACGTGGTAGGC
TGTAAGCCGGTACTGATATTGTTATCAGATTGTAATGAAAAGGGTGTAAGGAACGACGGT
ATCGCTGAGGGTGCCCGCGTCACCCTGACAGGCAATCAACAGGGAGACACAGAACCTGAT
GCAGACAACAGAAGTAGACCAGCGTCTGATGGACATCGACCCACGCCTGATCATGGTGCT
GGTGCCGGGGCTACGCGACAGTGATGACGAACACTGGCAGAGCCACTGGGAGCGGCGGTT
CCCTTTCTGGCGGCGTATCCGTCAGAAAGAGTGGTATCAGGCGGATTTGGACCGCTGGGT
TCTGGCTCTTCGCCGCGAACTGGCAACCTGCGATCGGCCGGCGGTCCTGATCGGTCACAG
TTTTGGCGCGCTGGCTGCCTGTCATGTGGTTCAACAGGGCATGGAAGGCATTGCCGGCGT
AATGCTGGTGGCGCCGGCAGAGCCGATGCGTTTTGAAATCGAAGATCGTATTCAGGCTCA
ACGACTGGCGGTGCCCAGTCTGGCGTTCGCCAGCCACAATGACCCGTTAATGACGTTTTC
CCGCGCCGAATACTGGGCGCACGCCTGGGGCAGCGACCTGGTGGATGTCGGGGAAGGCGG
GCACATTAACGCGGAGTCGGGATTCGGTAAATGGGAGTACGGGCTGCAGCGGCTGGCCGC
CTTTGCCGAGCAACTGTCGCCGACAACCTGATGTCGCCCCGGCGCGCGGGGACGTAAACA
CACGTCTTCGCCGCGTTATAACCAATAAGCCGCCATTAGCACCGAATGGTCTGGCAGCGC
TCTCCACGATGGTGTATATCCCTATTCCTTCTATATTATTACGCTGATGCGACGAATCAT
CCGGCGGTGTCTCCGTCGGGTGCGGGCGATGGCGCCGTAGCCGTTCGCTGGGATCAGCCG
TTCACGTGTTGGGTGTCAACGAAAAGGAAAACGCTATGTCAGATTTATTTGATCCAATCC
ATATTGGCGCTATCAAGGCAGAAAACCGTATTGTCATGGCACCGCTGACCCGCATGCGCG
CTTTCGACCAGCGGATCCCCAGCGCGTTATCGCTGGACTATTACGTCCAGCGCGCCAGTG
CCGGGATGATCCTGACTGAGGCCACCGCCGTCACTCCGCAAGGCGTCGGCTATCCCAATA
CGCCGGGAATCTGGTCGGACGAACAGATCGAGGGCTGGAGCCGCATCAATGCAGCGGTAC
ATGCGGCGGGCGGCAAAATGGTGCTGCAAATGTGGCACGTGGGGCGTATTTCCGATCCGG
TGTATCTGGACGGCGAATTGCCGGTCGCGCCCAGCGCCATTGCGGCGGAAGGCCATGTGG
CGACGATTCGTCCGTACCAGTCCTATGTGGTGCCGCGCGCGCTGGAAACCGAAGAAGTGG
CCGGTATTGTGGCGGATTTTCGTCAGGCGGCGGAAAACGCCAAACGCGCCGGTTTTGACG
GGGTGGAAATCCACGCCGCCAACGGTTACCTGTTCGATCAGTTCCTGCATGATGGCTCCA
ATCAGCGTACTGACCAGTACGGTGGCGCCATCGCCAATCGGGCGCGTTTCCTGCTGGATA
CGGTGGACGCGGTGCTGACTGTCTGGCCGGCGGATCGGGTCGGTGTGCACCTGAACACCA
TGTCCAACACACACTCGATGCAGGATTCCGATCCGCAGGCGTTGTTCGGTTATGTGGCTG
AGCAACTGAACGATCGTAAACTGGCGTTTATCTTTGTACGCGAAGCGCTGGATACGCCGC
AGCGCATGCTGCCGCTGATTCGCAAAACATTCAGTGGCGTGGTGATCGCCAACGATGGCC
TGACCCGTGACGCCGCAGAGCAACTGCTGGCGGACGGCGAGGCGGATGCGGTGTCGTTTG
GCCGTGTCTATATTTCCAACCCGGATCTGGTTGAGCGCCTGCGTCGCGGTGCGCCGCTCA
ATGAGCTGAACAGCAACACGATTTACAGCCCGGATGCGGAAGGCTACACCGATTATCCGG
CGCTGGCGGAGTAAAACCAACAAGGAGGCCATCGACCTCCTGAGGCTGTTGACAAACAGC
CATGTTGTTTTATGAATGGTGAATTTGTCCGGTCAGTGAATAGTTTCGTGCGGGATAAGC
GGTATAATTTCTTTGCCACTTTATCGCACGCACGACAATGAGAGGCTCAAACGCCGCCTC
TCCTTGACCACTGGCTGGTGGCTAAACAGTGGCGCTGCGCGCTACCTTCGGCGTTCGCCT
TCGCTGTTCGGGCCGCCCGTGACGTGCTCCTGGCACGGCACGGGCTTTCGCCGCGTCCAT
GCGGCTCACCCGGCGAAGTCGCCCACCTCAGCACTGTTTGGGACGCCAGAAAAACCCACT
CACCGATAATCAAGGTGTTTGTCAGCAATCTGAAGTAGGTCATCGGCTTCCTTTTTTCTG
GTTACGGCTGAATGACGGCCGTAGTCAGCCGGGCGATGCAGCAGCGCCGCTGGCGCTCGT
CCACGATCTCTATCTGCCAGACCTGCGTCTGGCGGCCCAGATGCAACGGCTGGCAAATTC
CCCGGACCTCTCCTTGTGCGACGGCCCGCAGATGGCTGGCGTTAATTTCCACGCCGACCA
CGCTGGCGCCCGGTTCAGTACACAGCCAGCCTGCCACCGAACCCAGCGATTCCGCCAGCA
CCACCGAAGCGCCGCCGTGCAGCAGGCCGAACGGCTGCCGGGTGCGGGCGTCTACCGGCA
GGGTCGCTTCCAGACTGTTGTCCGTCATGTGGGTAAAGCGAATGCCCAGATGGGACACCA
TGCAGTCGTCGCTCATCTGATTGAGCGCTTCCAGTGAGGTAGCGCGTTTCCAGATCATGC
TTATTTCTCCCTGAAAACCGGATATCGGCGCACGGCGTCACGCACCCAGCGTGGCGCCGC
CGTCGATCACCATATCCTGTAGTGTGACGTGGCTGGCCAGATCGGACGCCAGAAACAGCA
CCGCATCGGTGATTTCACGCGGACGGGCGATTTTGCCGAGCGGAATCCCCAGTTTGAACT
GCGCGGGAAAACCGGCGATGGTGTGTTGTTCCGCGGCCGGCGAGTGCCACAGGCTGCGTT
GCATCGGTGTGTCGGTGGAGCCGGGCGACACCATGTTACAGCGCACGCCGTACGGCGCCA
GCTCCAGACCGACGGTCAGGCACAGGCTGCGCAATGCCGCCTTGGATGCGCAATAGGCCG
CCATGCCGACCCGCGGCACATGCGCGGCGTTGGAGCCGATCGAAACAATCGCGCCGCTAC
GCTGCCGTTGAAACTGCGGGATCAGCGCCTGAAACAGGTGAAACGCGCCGCCGGCGTTAA
CCGTCAGGCAATCCAGCCAGTCCTGCTGGCTGAGGGTTTCGGTCTGGCCCATACGCAGGA
TGCCGGCGCCGTTCACCAGCACATCCAGACGCGGCGTTTGCGCCAGCAGCGTTGCGCAGA
CATCGGCGACGGCGGCGTGGTCGCCGATGTCCAGTTCGACGGCGCGGAACGGCGGTTCGT
CGTCGGAAAAGGCGCGGTCAAACCCGGTGACGGTCGCGCCCGCCTCGGTGAAACGGCAGG
CAATGTCATAACCAATGCCGCGCCCGGCACCGGTCACCCACACCTGTTTGCCGCTGAAAT
CCAGCGTGACGCTCATGCTTCCTCCCGTTGGGGCTGGCTGAGTAGCTGGTGCCAGTGGTT
GAGCGTGGGGTTTTTCACCAGTGCCACGAAGTCAAGGTCATGCCCCTGCTGACGCCAGCG
GGTCACCAGCGACATGATGCGCACCGAGTCCAGCCCGTAGTCCAGCAGGTTGTCGTCATC
GCCGATCTCGTCGTCGTCATCCAGCAACGGCAGCAGTTCGGCACGCAGGCGTGCCAGGCC
GTCATCCGTCTGCGGGGCGAGCGCGTCCAGCAATTGCTCGCTGGTCAACACCCGGCCGCA
ACGACCGGCGGTGTAACGCAGCGCCATCAGGTGCTCTTCCTGCGAAAAATCCGCCAGCGC
ATCGGCAATCATGAACGGTTTGATGTTGCGCATAAACGCATCGGTGGCGGTGGTCAGGCA
GCCGATATGCGCGTATACCCCGCAGATAATCAACTGGTCGCGGCCTGCGGCGTTCAGCCG
TTGCTCCAGATCGGAACGGTGGAACGCGCTGTAACGCCATTTCACCAGTACGGTGTCGTC
GGCGTCCGGCGTCAGGGCGGTGGTGATTTGCTGTTGCTCCGGGTGGCGGTTCAGGCCCGG
TCCCCACATGTCGTTAAGCAGCGCCCGGTCGGCATCGCTCTGCTGATTGGGCTGGGCCGT
GTAGAACACCGGAATGCCCAGTTGGCGGCACGCCTGCCGGATGCGCGCGACATTGGCGAT
CAACTGTTCGGTCAGCGGGCTGTTTTCTCCCCAGAAATTGAGGAAATAGTTCTGCATGTC
GTGAATCAGCAGCGCGGCTCGCGTGGGGTCCACCGGCCAGTTAACCTTGTTGACCGGTAG
ATGCTCCACGCCGGGAAGCGGGTAGGCGTTCAGTTTTGGAATAGCCATGATTTATTCTCC
TGCAACGGACGCCGCCACGCGCTGTTGCGCCAGCTGGCGTAGCCGCTGTTTATCGACTTT
GCCCACCGCGGTTTCCGGCAGGGTGGGCAGTTGTTCAAATCGGTCCGGCAGTTTGTAGTC
GGCGATGCCTTGTTCGCGCAGATGACGACGCAGCGCTGCCGCTTTGAGCGGTTCGCGGGT
GACCAGAAAGGCACAGCTTTTTTCGCCCATCATGGTATCGGGCACTGCCACCAGCGCCGC
GTTGATCACCGCCGGGTGGCGCAGTAGCAGGTTCTCGATCTCCTCGGCGGCGATCTTTTC
CCCGCCCCGGTTGATCTGATCTTTTTCTCGTCCCACCACTTGCAGGTAGCCGTCCGCCTG
CTGGATCACCAGATCGCCGGAGCAGTAAAAACCGTCGGCGTTAAATACCTGGCGGTTGTG
CGCCGGGCTGCGGTAATAGCCGCGAAAGGTGTAGGGCCCGCGCGTCATCAGGCGGCCCGG
TTCGCCGTGCGGCAACGGATTGCCGTCGGTATCGGCCACCCACACCTCATCATGGTCGCT
GATAGGGCAGCCCTGGGTGGTGAAGCGGTGGATATCGTCGTCGTCCAGCCGGGTGTAGTT
CACCAGCCCTTCCGCCATGCCGAACACCTGTTGCAACTGGCAGCCCAGCTCCGCCGGTAC
TCGCCGCGCCAGCGCTTCGCTCAGACGGGCGCCACCGACTTGCAACACCTGCAGGCTTGC
CAGCGCGCGGCGGTCGCCGGATAAGGCTACCGCTTCCAGCCACAGCGTGACGGCAGGCGG
CACCAGCGCAGTCAGCGTGATGCGGTGTTGTGCAATCAGCGGGAAACAGCAGGTCGGGCT
GGGGTCGCCCGCCAGCACCACCGTGCCACCTGCATAGAACACGCCCAACGCGCCCGGCGA
GCTGAGCGGATAGTTGTGGGCGGCGGGCAGGGCGCACAGAAAGCGGGTGTGCGCGTCAAC
CCGGCAAATCTCCACGCTGCCGCGAATGCTGTAGTAGTAATCGTTGTGGGTACGGGGGAT
TAACTTTGGCGTGCCGGTGCTGCCGCCGGAAAGCTGGAAAAACGCCACCTGGTCGGCGGG
CGTCGGCGTGGCGGCCAGCGGGTCGCCGTCTTCCTGCAACAGTTGCGACAGCGATAGCGC
TGAGCCGGCGTCGCCCCGCAGAATCACCTGCTGCAGCGACGGGCAGCGCTGGCGTAGTTC
GTCGATAAAGCTAGCGTCGGCAAACAGTGGATGGCTGCGATCGGCGATCAGCAGCGTTGG
GGTTATCTGATCGGCGTAGGCGCACAGTTCGCTGCGCTGATGGCTGAACAGCGCGTTCAC
CGGCACGATGCCGGCGCGCAACAGCGCGAAGTAAGTCAGATAGAATTCGGCGACATTGCC
CAACTGCACCAGCGCGGTCTGCCCCGGCTTTAACCCCCGACGTTGCAGCGCGCTGGCCAG
TTGCGCCACCTGCTGGTTCATCTGGCGGTAACCGATCGCGCGGTTACCACAGATTAGCGC
GGTGTCGTCGTTGTCGGCGTGTCGGGCGAGGATGTCGCCCAGCGGCAGATCCTGCCAGTA
GCCCCGTTCCCGATAGCGCTGTTCCAGCTCGGGCGGCCAACGGGTGAATTCAATCATCAT
GCTGCGCACTCCTGATCCTGACGCAGGCCAAATGCGCGCAGCATGGTGCTCAATTTAACG
CCGGTTTCGTGCCATTCGGATACCGGCTGGGAATCCGGCACGATGCCGGCGCCGGCAAAC
AGCCGCACCCGGTTTTGCCGGACCTCGCCGCAGCGAATGGTCACCACCCATTGACCGTTG
CCTTCATCGTCGCACCAGCCGACGATGCCGCCGAACAGCCCGCGCGAGAAGGGTTCCAGT
TGGGCGATGCGATCTCTGGCGGCTTCGAACGGCACGCCGCACAGCGCCGGGGTCGGGTGC
AGCAGGCAGGCGATGGACAAGGCGTTCTCCTGCGCGTCCAGCACCTCGCCCTGAACCCGG
GTCGCCAGATGCCACAGCACCGGCGTGCTCAGCAGTTCCGGCGTATCCGGAATGGTTAGC
GTCCGGCAGCGCGGCGCCAGCACCCGCTGGATATCATCGGTCACCAGCCGGTGTTCATGG
CGATCTTTGGCCGAGGCCATCAGCGTGCGTCGCAGGCGCTGATCTTCCACCGGGTCGTCA
CTGCGGCGGGCTGAACCGGCCAACGGTTGCGACACAATGTGGTTGCCCTGTTTATGCAGC
AGCAATTCAGGGCTGGCGCCCAGCAGCGCACCCTGTTCCAACGGCACGTGGAAGTTATAG
CTCCAGGGGTTTTGCTGGTTGAGCTGCAGCAGCAGGCGGATCGAATCCAGCGGCTGGTCG
GTATCGATATCCAGCAGGCGGGACAGCACGATCTTGTTCAACTCGCCGCTGCGGGTGGCG
GCGACGCCGGCGCTGACCATCTGGCAAAACGCATCGTGCTCCGGTATTTCGCGTATCTGG
CGCACGGCTAACGGCGTCGCGGGCAGCGGCTCGTGTTGCAACGTGTCGCGCGCGAACCAG
CGTGACTGTTGCGGCACGAACAGGCGGGCGGGCTGGCGCTTGTCGAACGGGATAGCGCCG
ACCAGCAGCGGCCGGGCGATGCCGTCCTGCCGGGCGCGGGCAAACAGCGCTTTGACCTGT
TGCTGAACGTCGCCTTGCAGGTGACCGCCATCGGCCACCGCCGCCGGCAGGGCGGCGTAA
CATCCACGGGCATGCAGGCTGTTGTCGGGAGACAGAAACAGAAAATCATCGTGCTGAAGC
GTGCGGGCATCCAGCGATGAAGAAGTGGCTGCTAGCGTTGACACGGGTTTTATCCTTATG
TCGTAAGTGAACGAAATGGTGGCGCTAAGGCGTCACCGCAGGGCGGGAAACCCCGCCCTG
CCGCGTATTACCAGCTGTAGCTAACCGTAGCGACGACCGTGCGTCCGCTGCCGTAGAAGC
AGGCGGTGGTGCCACTGCACGACGCGACATAGTGCTTGTCGGTCAGGTTGTTGATGTTCA
GTTGCACCGCGGCGCCCTTCAACTGCGACGCGAGCGAACCCAGTTCGTAACGCGCCATGG
CGTCGTACAGGGTGTAAGCCGGTACCTTGAAGCCCTCAGCGTTATCGCCGTAGGTAGAAC
CGATATAACGCGCGCCGGTGCCGAGTGTGACGCCTTTCAGCGGACCATTCTGGAAGCTGT
AGCTGCCCCAGGCGGAGGCGGAATGGCGCGGAATGGCAGACGGCGCTTTGTTGATCTGGC
TGGCGGTGTAGCTTTCCTTGGTGACCGCGTCGGTATAGGTGTAGGCCGCCATCAGGCTGA
TTTCCGGCGTCAGCTGCGTGTGCGCTTCGGTTTCCACCCCTTTGGATTTCACCTTGCCGA
TTTGCTCGTTGTATTGGGTCACGCTGTTGTACGAGGTGATGTTTTTCTGCGTGATATCAA
ACAGCGACACGGTCAGCAGGGTATTGCTGCCTTTGGGCTGGAATTTCACCCCCACTTCCT
TCTGCTCGCCGGTGGTCGGTTTAAAGGCTGGCGTACCCGGTGCGCCGGAGTCCAGGTTGG
GCTCGAAGGAGGTGCTATAGCTGACATACGGTGAAATACCGTTGTCGAAGGCGTACAGCA
GACCGGCGCGGCCGGTGAATTTGCTGTCGTTTTGCTGTGTTGTGGTGCTGGTGGTGCGAT
CCAGCGTGCGTATTTCGCTCCAGTCATGACGACCGGACAGCAGCAGGTTCCACTGATTCC
ATTCCATCTGGTCTTGCAGATAGACGCCGACCTGATCGAGTTTTTTCTTGTAAGACTGGG
TCAGTGATAACTGGCTGTCGTCTACCAGATAGGAACCACCATAGGATGGATTAGCCCAGT
CAAAATTGTACTGGTTGCCGCCGTTGCGCCAGTAGTCGTAATCTTTTTGCTGCCATTTGT
AATCGAGACCACCAATCGCCGTATGGGTAACATCGCCGGTAGCGAATTTCGCTTTTAACT
GATTATCCCATCCCATTTCATCGGTTTGGGTTTCTTCACGCTGCTGACGACGAGATAACG
TGGTGTTGGTGGCTGTGCCGCCAGTGGTATACACCAAATATTTGTATTTCTCTTTCAGCT
GCGAATAGCGGAAGTTCTGCGTAAATGAGAACACGTCATTGAACGAGTGATCGAAGATAT
AACCGAACGATCCCAGCTCACGTTTTGACTGATGATAGTTGGGGTCGCTGATGTTCAGGT
CGTAAGGAATGTAACCCGATGTGGTTTCAAACGCGGTACCGTAGGCCGGCAGAAAATTGC
GAAAGCCTGCTTCGGGGTCGTTTTGGTATATGGACAGAAGGGTAAAGCTGGTGTCGGGAT
TCGGTAACCAGGTCAGCGATGGCGCGACAGCGATACGCTCTTGTTTAGAATCCTTCACAA
ACTCATGTTTAGTGCTGGCGATGCCGTCCAGACGATAGAGCAGGGTTTTGTCGTCGTTCA
GCGCGCCGCCAAAATCAAACGCCGCTTCGCCCAGATGCTGATTGCCGGCGCTGAACTGCA
CCTTGCGGATGGTTTCAGCAGTCGGGCGTTTGCTGGTCATGTTGATCAGCCCGCCGGGAT
TCACCTGTCCATACAACACCGAGGCTGGGCCGTGCACCAGCTCCACTCGTTCCAGCAGCC
AGGGGTCGATTTTCCCCAGCGCTGCGCCCTGGCCGCTCAGGCCAAAGCTCAGACCGTCGA
GGAATTTCGGCACGTAGCGGAAGCCGCGGGCGATGACTTCATCGTTGCGGTTGGAGGAAC
CACGATAGTTGGTGACGACGCCGCTGGAGTAGTTCAGCGCATCAGAAACGGAGGAAACCG
CCTGCGCGTCCATCTGGTCGCGGGTCACTACGGTGACCGACTGCGGGGTTTTTATCAGCG
GCGTGCTGGTTTTGGTGCCGGAGGCGCTTTCTTTCGCCACCATGCCTTTCAGCGGCGCGG
TGACGCTTTCACCCGCATTGGCCGACACGATCATGGTATCGGTGCTGGTGGTTTCGGCTG
CCTGTACGTGTGCCGCCATCAGCAAAGTGGACGCCAGCATGGCTGGCATCGCTTTGCTGT
TTCTTTTCCAAGACTTTAATTTTTTTAATTGTTTATTCCTGGTGCTATGCATCAGTTATC
CCCTCCTGTGAAAGACCTTATTTTTTGTGTGTTTCAGGATTTATATTCGCTAGTCTTGTC
ACTAATCCCATTCAATCAATTAATTGACTTTAAATTCATCAGATTAATTTTTAGTGACAT
GTTTTGTGACCGGAATATGAGTTTGCTTATCCCGACAAACATCGGGATTTGTATCTTATT
GCAAATGTAAATGGTTCTCAATATTATTTATGTTGTCTATAGAATTGTAAATCCTCTAAC
CAACACATTAGTGTGGTTAATTAAATGTAAGAAAAACGTAAAGGGAAAAACCCCTGGGAG
GTTTTGATGCCGGCAGCACAGCCGTCAGGTTTCGCCGCAACACTTTTGTCATCGCCTCAG
GCAGGAGAAGAGGTCTGGTGGCAACAGGTTGCCGGGTTGGGAACGCCACTGGTGGAAGCA
CAGGATAGCGAGCGAGTGTGGGTGACGTTTCTCTGGCGCGATCCGGATGGTGACGAACGG
TATTCCGCTATCCGGCGGGTGTATGCCGATATCAACGGCGTGACCGATCACCACAGTATC
GATCCGCAGAGTCTGGAGCGGTTGCCCGGCACCGATGTCTGGCACTGGTCGATGGCCATC
GAGCATGACTGGCGCGGCAGTTATTCCCTGATTCCCATCGTGGCGGCGCAGCTGCCGCCG
GTGTTTAGCGACGATGAACAGCAGCGTGACGAACAGCAGTTGGAGTGGTGGTGTTCGCTG
TTTCCGTGCGCGATTGCCGATCCGCTCAACCGTGACTCATCGTGGGGAGAGCAGCTCTCG
GCCGCGCATATGCCGGCGGCGCCGTCGCAGCAGGCCTGGCGCGTGGTGGACAACGGTACG
GCGTTGCCGCCGGACGCTGCCCGGCTGACGGTATTGGACTGGAAGAGCGAACGGCTCGAT
AACCAGCGGCGTATCTGGCTGTACACCACCGGCATCAGTGATGAGCCGGCGCAGCGGCCG
TTGTGCATCGTGCTGGACGGGCAGAAATGGGCCGAAGAAACACCGCTGTTTGCCGCGCTG
GAAGCGGAAACCGCAGCGGGTCATCTGCCGCCTGCCGTTTGGCTGTTTATTGATGCTATT
GATGGGGAAACCCGCTGCCGGGAACTGCCGTGCGATACCGCGTTCTGGCAGGCGGTGCAG
GATGAATTATTGCCGCAGGCGGCGCGCCTGGCGCCGTTCAGCGACGACCCGGACCGCACC
GTGGTGTCCGGCCAGAGTTACGGCGGGCTGGCGGCGCTGTACGCCGGGCTGCACTGGCCG
CAGCGCTTTGGCCGCGTATTAACCCAGTCCGGTTCTTTCTGGTGGCCGAATCTGCAATTC
ATCACCGATTTCGACCAGCGCGACACGCTGGAACCCGGCGTGCTGGTCACCGAGGTGCGG
CAAGGCGGCCGGACGGCGTCGCCGCTGGTGATTTTTCAGGAGGCGGGGCGACGCGAAGCC
GACATCGCCTTCGTCAATCAACAGATGCATGGCGCACTGGTCGCCGCCGGGCATCAGGTT
CGCCAGCGCGTGTATGCCGGCGGGCATGACACTTTGTGCTGGCGCGGCGGGTTGATTGAC
GGTTTCCGCTGGTTGTTGAGTAGCGATAACCCACGGGCGGCGTCTCAGGATTAGGCGGCG
TTCGGTGATCAAATAGTCACCAGCCGCTGTCACACACAGCCGAAGAATGAATGGCTGCCG
GCGCTATACAGGTTGCGTGCAGCCCAATAACACGAGGTAACAACAATGAGTCAGGAACAA
CTGAATCCGTTTGACGATGATCGTCTGGCGTTTCTGGTACTGGTCAACGAACAACAGCAA
TACAGCCTGTGGCCGGAGTTCGCCGCGGTGCCGGCGGGGTGGAGTGTGGTATACGGGCCG
CAGTCCCGTGAGGCGTGCATCGCCTATACCGAAACCCACTGGCAAGACATGCGCCCGGCC
AGTCTGCGGGCCACTGAAGCCTAACCGGCGTTCCCCAGTCAGGAATGTTTCCGTTGATGG
AGTAAGGAATACAACGTGTCAGAGCTATTCAACAAAGCTGAATCATCCCATGAATCAGAA
CCATCCAATGAGGTAACGCTGATACATCAGGCGGGTTCTCTTGAACTGCCGCTGGTGGCG
GCTCAGCCCGGCATCTGGATGGCCGATCAAATCGCCAACCAGCCGAATGCCTTTGCCGTA
GCGCATGCGCTGGAGCTGCGCGGACCGGTCGATCCGCTTCGCCTGTCGGCGGCCATCCGT
CAGGGGTTGTCGGAGGCGGATACGGTACAGGCTCGCTTTGGCCTGAACGATCTCGGTGAG
CCGGTGCAGTGGCTACCGTCCGCAGCGGATGCCGCAAGCATCCGTGAACCGGAGCGGCTG
GATTTCAGCGATCCGACGCAGGGCGAACAGATGGCCTGGGCGCTGATGCGGGCGGATCTG
GCGGCGCCGTTGCCGGCCGATGGCGGGCAACCGCTGTACCGGCAGGTGATAATGCGGGTG
TCGGCGCAACCGGAGCGATGGTTCTGGTATCAGCGTTTTCATCACCTGATGCTGGATGGT
TTTAGTTTTGATGCCCTGACCCGACGGATTGTGGCGATTTATAACGCGCTCGGCGCCGGC
GAAACGCCAGCGGATTCGCCGTTTACGTCGTTTGCCGATGTGGTGGAGGAGTATCAGACG
TGGGAGCGCTCGCCTGCCTGCCAGCAGGCGGCGGCATTCTGGCGCGAGCACGCCGGCGAG
TTGCCGACGCCGGTGTCGCTGGCGGCGGACGTCTGCGCGCCGGCGCCGGCGGAAACCCGT
ACCCTACATCAGCAGGTGACCGTTCCGGTCGCGCCGTTTGTCGCGCTGGCGGAGCAACGG
TTCGGCGGTAAGGTGCAACCGGCTGAGATCGCCATGGCGGCGCTGGTGGTGTACCTCTAT
CGGATGAGCGGCGAGTCGCATCTGTCCGTCGGTTTTCCGTTCATGCGGCGGATGGGGTCG
GCGGCGCTGTGCGCCTGCGGGCCGGTGGTCAACGTGTTGCCGCTGCAACTGACGTTACAA
CCGGATATGACGTTGATCGACGCCACTCAGACGTTACTGGCGGAAATCAAGGCAGTGCGG
CGTCACCAGCGTTATGAAGCCGAGCAGTTACGGCGGGATCTCGGTCTGGTCGGCGGCAGC
GAAGGGTTATACGGGCCGGTGATGAACTTCAAGGTCTACAACGCCGGATTGACGCTGGGA
AACACGCCGGTGACGACGCACGTGTTGGCGATGGGGCCGGTGGACTCCCTGGAGTTTACC
CTCGGCGTGCAGGACGGCGAGCTGCAACTGGAGCTGGTCGCCAACCCGGTGCGTTACGAC
AACCCGTCGCTGCTGGGGCACGCGCAGCGCTTACAGCATTTGTTGGCGCAACTGGTGCAT
CAGCCGGATCAGGCTATCGGCGCGCTGAACCTGTTGAGCGACAGCGAATGGCGGCATATC
GACGGATGGGGCAGCGGCCCGCACCTGACCATACCAGCGACGCTGCGTTCGGTGCTGGAT
TGTCTGCAACAGCAGGTACAGCAGCAGCCTGATGCGCTGGCTGTCGTCTGCGGCAAAGAG
CGCCTCAGCTACCGCGAACTGTCGGCGCGGGTGATGCAACTGGCGCGGAAACTGACGGCG
CAAGGGATCGGCGCAGGGGATGTGGTGGCGATCGGCGTGCCGCGCTCGGTATCGTCGGTG
GTGGCGATTTTCGGGGTGTTGACCAGCGGCGCGGCTTACATGCCGCTGGATCTGGATTAT
CCGCGTGAGCGTCTGGCGTTGATGTGCGACGACGCGCGTCCGGCACTCTTGCTGACCCAC
AGCGCGGTGCGCGCGCAGATGCCGGAACTGCCGCAGGTGCTGTGTCTGGACGATGCCGCC
TTGCGGGCCGAGTGCGCCCGGTTGCCCGCGCATCCGGTGACGGATGCGGAACGGCGCGAA
CCGCTGTGCGGCGAACATCTGGCCTACATGATCTACACCTCCGGCTCCACCGGGAAGCCG
AAAGGGGTGATGAGCACCCACGCCGGTTTGCTCAACCTGATGATGTCCCATTCGAGCTTC
CTGTTCGGCCCGGCGATAGCCCGTTTCTCACAGCAGCACGGCCGGCGCTTGCGCGCCGGG
CACACCGCCTCATTCTCCTTTGACTCCTCGTGGGAACCGCTGTTTTGCATGATGATGGGC
AGCGAATTGCACGTTTTCGACGAGGAACTGCGTAAAGACGCCTGGGCGCTGGTACAGCAT
CTTAATCAAACGCCTATCGACCTGATGGACATCACGCCGTCGTTCTTCACCCAAATGATC
GACAGCGGCCTGCTGGAGGCGGATAACCACCAGCCGGCATTCATCATGATTGGCGGCGAA
GCGGCGACGCCGCGGCTGTGGCAACTGATGCGTCAGCACCCGCAGATGGAAATTCATAAC
TACTACGGGCCGTCGGAATACACCATCGATACGCTGGGCGCGCGCGTCACGGTGGCGGAT
CAGCCGGTTATCGGCCAGCCGGTTGCCAATACCCGAGTCTGGCTGCTGGACAACCAACTG
AATCCGGTGCCGGTGGGCGTGCCCGGCGAACTGTACATCGCCGGGCCGGGGCTGGCGCGC
GGCTATTTGCGCCGCCCGGACCTTACCGCCACGCGCTTTGTCGCCTGTCCGTTCATTCCG
GGCGCGGTGATGTACCGCACCGGCGACCTGATGCGCTGGCGTCACGACGGTCAACTGGCG
TTTATCGGCCGCGTTGACCACCAGATCAAAGTGCGCGGTTTCCGCGTGGAACTGGGCGAA
GTGGAAAACGCGCTGGTGGCGCTGGCCGAGGTGAGCACCGCGGTGGTGATCGCCGAACCG
CTTGGCGCGACGTACCGGCTGATCGGTTACTGTTCGGTGCCGGACACCGCCACCCGCGAA
CAACCGGATGTTGCCGCCCGCCTGCTGGCGCAACTGGCGGAGCAACTGCCGGATTACATG
ATCCCGGCGGTGCTGATGGTGATGGCGGAACTGCCGCTGACCGTCAACGGCAAGATTGAC
CGTCAGGCGTTGCCGAAACCGCAGCAGGCCGCTGCGGTGGCCGGACGCGAAGCGGCCACC
GAACAGGAGCGGCTGATTTGCCAGGCCATCGCCAGCCTGCTGAAACTGGACGCGGTCAGC
GCGGAGGCGGATTTCTTCGCGCTGGGCGGCGACAGCATTTCCGCTATGGGGTTGGGTACG
CTGTTGCGACGCGCCGGTTGGCAACTGCGGCCAAAAGTGATTTTTGCCGAGCGCACGCCG
GCGCGCATGGCGCAGGCGATGCAGCCGCTGGCGACGGTTTCTGCGCCGGCGCGCACAGTA
CGGCATGGCGTGGTGGACGGCCTGCCGATCGTGCACAGCTTCGCCCGACTGGCGGGCATT
GAGAGTTCGTTTGCTCACGGCGTTTTCTTGTCGGTACCTGAGGCGCTGCAACCGGCGCAC
CTGACGCAGGCGCTGAGCGCGCTGGCGCTGGCGCATTCGGCGCTGACCGCGCTGACCCGC
GACGGGCAATTGGTGATTGAGGCATCTGCGTCGGCGACCGTATCGATACACAGCGAAACG
CTGACGGCGCAGGAGCCGGTTGATGCGGCGGCCGAACGGGCATTTGAAGCGGCGGTGACG
CGCCTCGACCCGGCGGCGGGACGGATGATGCAGGCGGTACTGCTGCAACGCGACGGCCGC
GCCTGCGGGCTGGTGCTGGTGATTCACCATCTGGTAGTGGACGGCGTGTCATGGCGCGTA
CTGCTGCCGGAATTACGTCAGGCGGCCGAGGCGGCGATGGCCGGTCAACCGACCGCGTTG
CCTGCCGAAGAGTGTTCATTGTTCGACTGGTCCGCCAGCCTGAAAGGGCAGGTAACGGCG
CGGCGCGATGAATTGCCGTTCTGGCAATCCGCGTTGACGGCGTCGTTGCCGCGGCTGGGG
CAGCGGCGTCTCGACCCGGCCCGCGATCGGGAACAGACCCGACAGCTGTCGCGGCAGGTA
CTGGATGCCGGGCTGACCCATGCGGTGCTGACGACCCTGCCGGAGCGCTATCACGCGCGA
GTGGATGAGATCCTGCTGGGGGCGCTGATGCTAGCCTGTCATCGTCGCTTTGGCGTACAG
CCGCTGCGGCTGGCGCTGGAATCCCACGGACGTATCGACACCACCGATGGACTGGATCTC
GGGCGTACGGTCGGCTGGCTGACCGCCGAGTACCCGGTGTGCATTGACGCGCCGGCGGCG
CAGGCCGCCACGCCGTGGGCAATCTTGCGATCGGTGAAGGGCGCGCTGCGAGCGGTGCCG
GATCGCGGCGTCGGCTATGGCGTGTTGCGCTATCTGGATGCGCAGAGCGCCGACGCGCTG
GCGGTGCTGGAAGACCATGCGCCGGAGATCCTGTTCAACTATCTCGGACGGTTTGAGTCG
GGCGACGGGCCCTGGTCGCCGCGTCGCAGCGACCGTTACTTCCGCGATGCGTTTGCCGTG
GCGCAGGCGCCGGAGATGCCGCTCTGCCACCCGCTGGACATCAATATTTTCGTCGACGAG
CAGGGCGAACAACCGCAGTTGGCCATCCACTGGGGCTGGGCGCCTGGCGTGTTCGACGCC
GACGATATCGAGGCGCTGCATCAGGGGATGACGCGGGCGATCGATGAGTGGCGCGATCTG
GCCGGTTATCCGCCGCTGTCGGATACGCTGGTGTCCGCCGAAGTGGCGCAGGCCGGCGTA
ACCGACGAGGCGCTGGATCGACTGCGTCAGCACTACGGGCCGCTGGCGGCGGTGCTGCCG
GTGCTGCCGCTGCAGCAAGGGTTACTGTTCCACGCCCAATTGGCGGACGCCGTCGGCAGT
TATAACTCGCTAACCCGGCTGTCGCTGCGCGGCCCATTGTCGGTAGCGCAACTGAGTCAG
GCGCTGGAGGCGGTGGTGCGTCACCATCCGCAGCTGGCGGCGCGCTTCGATACCGAACAG
GCGTCGGCACCGTTGCAGGTGTTGCCGATACTGCGTGACGACCACGGCTACTGGCCGCTG
GATCACCAGACCTTGCCTGCGATGTCGGCAGACGAGGAGGCCGATGCATTGCTGGCGCTG
GAAAAAGCCGAACTGGCGCGCGACCTGTTCCATCAGCCCTCGTCGATGCTGCACGCCTTG
CTGGTCAGCCACGCGGACGGAGAACGGCACACGCTGTTCCTCAACGCGCATCATCTGGTG
GTGGATGGCTGGTCGACCCCGGTTTGCCTGCGCGATCTGTTCACCGCGTTGTATCAAGGC
CGTAGCGCGCTGACGCCGCATGCGGTGCCGTACGCGGACATCATTCGCCAGTTGGCGGCC
CGCGACGCAGAGGCTTCGCGCCAGTGCTGGCGCGAGGTGCTGACAGGCGCGCGCCCGACG
CTGCTGTTTGGCGATGGTCCGCATCATGATGAAGTACGTGAGCTGGAACTGCTGCCGGAG
CCGCAACTGGAGCAGGGGCTGCTATCTCTGTGCAAACAGTATGGTTTGACGCTCAACAGC
GTGATGCAGGGCATCTGGGGGATGTTGCTCAGTGCCGGCAGCGGCGCGGACGATGTGCTG
TTTGGCTCGCCGGTGTCCGGTCGTTTCGGTCAGATTGACGGAATCAGTCAGCAGGTCGGG
CTGTTCAGCAATACGCTGCCGGTACGGGTGCGGCTGGATGCGTCGCGGGCGTTGCCGCCG
CAACTGGCCGAACTGCAGGCGCAGCAAATCCAACTGATTGAGCACGACGATGTGGGGCTG
GGGGAAATCCAGCAACTGGCCGGCACCGGCACGCTGTTCGACACCCTGTTGGTGGTGGAG
AACTACCCGGATGGCGATGAGCTGAGTCAGGCGGGGCAGGCGTTGCGCTGCGAGGCGGTC
AACAATCGGGGTTACACCCACTATCCGCTGACGTTGCTGGTGTTGCCCGGTAAACGGCTG
CGGCTGCTGATGGAATACCGCGACAGCGTGGCGCAGCCACAGCGGCTGGCGCAACGTCTG
TTGTTGTTGCTGGAGCAACTGGTGGCGGCGCCGGAGCGCCCGCTGTCGGCCTGGAACCTG
CAATTGCCGGAAGAGCAGGCGTTGCTGGCGGCGGTCAACCGCACCGAACAGCCGGTGCCG
CCGGGCACGTTGCATCAGGCGCTGGCGGCGCAGGCGCAACGCACGCCGGGCAGCATCGCG
CTGGTGGATTGCCAGCATCAACTGACTTACCGTCAGGTACAACATCAGACCCGCTTGCTG
GCCGATCGGCTGATCGACGCCGGCGTGCGGCCCGGCGATATCGTGGCGGTGGCGCTGCCG
CGCTCGGTGCGCCTTAGCCTGGCGCTGTACGCCATTCTGGAAGCCGGCGCCGCTTACCTG
CCGCTGGATACCGGTTACCCGGATGAGCGGCTGGCGCTGATGGTGGAGGACGCGCAGCCC
CGGCTGATGATCACCGAAAGCAGTTTGCAGTCGCGCTTCGCCGAGCTGGCTGATTTGCTG
CTGCTGGACACGCTGGCGGATAAACGCCAGTCGCCGCGTCACCCGTCGCCGCAGGTCGCG
GAACAATCGTCGCTGGTCACGGAACAACAGGCGGCTTACGTGATTTACACCTCCGGTTCC
ACCGGTCGCCCGAAAGGGGTGGTGGTCGGCCATCAGGCCATCGTCAACCGCTTGTGGTGG
ATGCAGCATCAGTACCCGCTACAGGCGGATGACGTGGTGTTGCAGAAAACGCCGTGCAGT
TTCGATGTCTCGGTGTGGGAGTTCTTCTGGCCGCTGATGACCGGCGCCCGGCTGGTGATG
GCGCCGCCGGATGCGCACCGCGACCCGGATGCGCTGGTGCAGTTGATCAACGACTACGCG
GTGACCACCATGCACTTCGTGCCGTCGATGCTGGCGGCCTGGGTGAGCGCGCTGGAGACG
CGCCCGCATGCGGAGATCGGCTGCGGCAGCCTGCGACGGGTATTCTGTAGCGGCGAGGCG
TTGTCGCGCGAACTGGCGCTGAACTATCAGTCGTTAATCGCGGCGCCGCTGCACAATCTG
TACGGCCCGACCGAAGCGGCGGTGGATGTCACCTGGCAACCGGCGTCCGGCGAGGCGCTG
GAGCGCTGTCAGTTGCCGGGGATTCCTATCGGCCTGCCGGTGTGGAACACCCAACTGCGC
ATTCTGGACGGCGCGCTGCGGCCGGTGCCGGTTGGCGTACCGGGCGATCTGTATCTGTGC
GGCATTCAGCTGGCGCAGGGGTATCTGCGTCGACCGGATTTGACCGCCAGCCGTTTTGTG
GCGGACCCGTTTGCCACCGGCGAGCGTATGTACCGCACCGGCGACATCGCGCGATGGCTG
GAAGATGGCACGGTGGACTACCTCGGCCGTAGCGACGATCAGTTGAAGATCCGCGGGCAG
CGCATCGAACTGGGTGAGATTGAGCAGGTGCTGCTGGCGCAGCCCGGTGTCGCGCAGGCG
GTGGTCGGCGCGCGTGAACTGGGCGGAAAAGCGAATAGTTTGCGCGGCGCCGATGCCCGG
CAACTGGTGGCCTGGCTGGTGCCGCAGGCAGAAACCATGCTGGATATCGCCGCGTTACAA
CAGGCGCTGTCGCAGCAACTCCCCGCACATATGGTGCCGGTCAGTTATGTACTGATGACG
TCATTCCCGCTCAGCGCCAACGGCAAGCTGGATCGCAAAGCGCTGCCGGCGCCTGCCGGG
CAGCAGGCCGCCGGACGCGCACCGCAGACGGACGTTGAACGGACGATCGCCGCGTTGTTT
GTCGAGCTGCTGGCGTGCGAAACGGTATCGGCGGAGGACGATTTCTTCGCGCTGGGCGGT
CATTCGTTGCTGGCGATGCGACTGGCGGCCGAGATTCGCCGTCAGTTGCAGCGTTCGCTG
ACGGTCGGTCAGATCATGGCGGCGCGCAGCGTGGCTAGCATCGCCGCGCTGGTGGAAGGC
GACACCGACGGCAGTCAGGATGGCAATGGCGAAACCCTGCCGCTGCGTTCCGGCCGTGGG
CCAGTGTTGTTCTGTCTGCATCCGGCGTCGGGTTTTGCCTGGCAATACGCCGGACTGCTG
CGTTATCTGGAAGGGGATTACCCGATCGTCGGGCTGCAATCGCCGCGGCCTGACGGGGTG
ATCGCCCGCTGTGAATCGGTGGCGGCGATGTGTGAGCATCACCTGGCGACCATCCGGCGC
ATTCAACCGCAGGGGCCGTATTTCCTGCTGGGCTATTCGCTGGGTGGTACGCTGGCGCAC
GGTATCGCGGCGCGGTTGCAGCAGGTGGGCGAAACGGTGTCGTTCCTTGGCCTGCTGGAT
ACCTACCCGCCGGAAGGGCAGGACTGGAGCGCGCCGGACGAAGCCGATGCCCGCGAAGAA
GTGGCGCGCGAACAGGCCGGATTTATGGCGGATACGCATGCCGGGGAGGACTCGCCACTG
CAGGCAGAGCGGGCGGCGATGTTTGGCAATATTGTCGCCAACTATCAGGACGCGGTACGG
CTGTTGTCATCCGCCGATTCATCCCGCTTTGTCGGCGAAGCCACGCTGTTTGTGGCAACC
CGTACCTTGCCGGCTGACATGGATGTCGACGCTACCTGGGCGCCGTATGTGAGCACGCTG
ACACAGTATCCTCAGCCTTGCGAGCATGCGGATATCCTGTCGCCGGCGTCGCTGGAAAAC
CTGGGGCCGTTGTTGAATCAGTTGCTGCGTCGGTAACAGGGATAATGGCCGACGACAGTC
GGCCATTACATAGCGTTAACCGCATCCCCAAATGCCATGCTCAACGTTGTTGGGCTAGCG
ATCACGCCCTTTGCGCCCCATCCTCCGCCTTGATAGCGGTATTTGGGGCTGCATCAGCGA
CGCGCAGCGTTGCAGCAGCATCATGGCGTAGTACAGCCTAAAATCTGCGATAACCCTGTT
GAGCGTGGCCGGCAATGGTTTCCGGATTGGTTCCAAAGGACGGTGTGTAATGCATGGGTT
GGGTAATATGGGTGGAGTAATAACGTTAATCTCCCTGCGACACCGTCTCATCTTTCGCGC
CGTTGACGCTAAAAAGGGATACTAAGATTCAACTTCACGTATCTTTCATCCTGAAACAGG
TTGCGATAGCCACCACCGTAATCAGCATACGGGCTGTTATTGTGATAAATAATATAGCGA
GCAGTCGCTATCGAGCCGTCAGGAAACACCGAGGCGGGTAACTGGTAATCCAGTGAGAAA
CGTAGGGCGGACTCACCCACCCGCAGTGTCTGGCGATATTGTGGATCCAGGCTTGGTTTT
GCCCCCCAGCCGAGGGCGTATGACACACCGCCACGCCAGCCAGGTAATGCCATATCGGCG
AAATCATAACGAATACCCGCGAATACGGCGGTTTCACCATCAGCGTTAAAATCGGCGCGG
GAATCCCATCCGATATCCATCCGTCCTGCCGATGAGGCATAAGTTGACGTCGGGGCGGAG
GAAAAAAAGCCCTGATTGCCCGGCGCGTGTACCCATGATATATCCAGACGATATTCAAGT
GGGTAGCGGTTAAAGACCGATGTCACCGCCTGCCGCCAGGCAACGCCATCATAGACATCC
GATTCCTGATACAGGCCGTTACGCTGGATGCGATCACGAGCGGCGTAAAACTGATAACTG
AGCGATAATTCGTCCTGATCCCAGGCGAACTTCGCCATATATTGCTCCATGTAACCCTCC
GCCTGACCGTAGGCCAGTTCCAACCCTAGCTGACGATAACGGTATGCCGCGCCCAATGAG
TGGATATAGGCAATTGGCGTACGTCCATCGGTCTGACGAAAATCATAAAATCGTTGATAC
CAAGGGGCCTTATAGCGGTCACTCCAGAAATAGGACAGCGCGAGCGAGGTATCCGCCGCC
ACGATCTGTTTCATACCGACCTCAACTCCCCGGTAGGTTCCCGGCACCGCGCCCCAGTTG
GCAACGATCAACGTCTGTCCGGCCGGTTGCAGATAGCCTGCCCGTCCCCACCTGTTCCTT
TGAGCGAATTCGATTGCCGCCCGATACAGACTGACGCCGCTGTGATCTCCACGCCAGTTT
TCTTTCCAGCGGGTACGGCTGTTGCTGAAAGCAAGTTCATCAAGGTAGTGTTTATCCTGG
CGCGCCAGTTGGACGGTGCCAATTCCGCCCAATGCCAGCCGCCAGACGCCGCCAAGCGGG
CGGCTGAGATAATCGACACCGACTGCCGCAGTACCGTGTTCGTTGAGAGGTTGATAACGC
TGGCCTTGCGGCAGATTTTTCCTGTCGCCCTGCGCATAGGCGTAAAGCAACCGACCCCGC
CACTCATCAGCCCCGGTTGATGCGCTGTTGCCAGCAGCCTGGGCCAAGCCTGTTGCACTC
GCTATCATGCACATACGATAATACACTGGCAGTACCCTCTGCTTTTGCTCATGGCGCCGG
GCATAATGACCGCGTCACTTACCCGAGACTGACGTCATTATCCCCTGACACCGTTTCGCT
ATTCCCCAAATATGGAATTACGTCTGAATACGTCTCAGGTCGCGTTCCAGTAATAAAGAC
GCGAGCAACGTACACAGGAACGCCAGCCCTTGAGTGGTAAACCAGACTGCAAGCATCGCA
TGAATATTCACAGGAGAAAAAGAAGCAAGATTCATCATAAATACTGCACAGGAAAAATGA
ATCAGTGCCAGACAGGTTTCCATACGGCTATGTTGCCAGGCTCGGGACAGATTGCTGGTA
GCCTGAAACTTATCGGTACGATGCCAACGTAAATTAGAGCGGAAAAAAGGCATCAGAAAT
CCTTTTATATATGTCCATTGCAGGCTTTGCATGGCAATAAAATTAAATATACAATTTTTT
AATGTCACTTTTCTCATCAGTCTTAATTTCAAAAAAAAGCGAAAAGGAGACATGATAGTG
TGTATTATCATTAAAGTAATAAACGCATCGGGAATGATCACTGGCATCCCCGCCAGACCA
GACCAGGCAACAAGCAGAAATAAAAATGGTGATATTACAAAGCGCATTGCCATTGGGAAA
CGTTCAAAACTGTGGCGTAATTCAAGGATCTTCTGCGCAAAGCTGAGTTGCCCATTGTTG
CCCAGCCCCAGATATAATCGCCAGTGCTTTTTAAACTGCTCAACCGGGCCGGCATTCCAG
CGAAATTGCTGTTTCTTGATAGCCTCCATCGTTTCAGGAATCAACCCCCGTCCCCAGGTA
TCGGCAAAAACATGACCGGAATAGCCAATGGCATGGAGTCGAACCGCTATCTCTGAATCT
TCTGTCAATGCCCATTCTGCCCAACCACCAACCTGCTCCAGCGCTTCACGCCGCAGCATA
CACATGGTGCCAACGGTATAGGCTCCATCATATTCATTATAGGCAGGCAGTATTAGCTTA
TGGAATGGCATATATTCGTAATAGGCCCCCGAGAGCATCTCACTGTTCTGCCATTCTCGA
TAGTCATGGCTGGTCTGGATAAATCCAACCTGTTTATCCTGGAATAACGGGATGTAGTGC
TTTAAAAAATCGGGCTCTGCAATATAATCGGCATCCACCACTGCCACGATTTCCGCTGAG
TGATCCATCACTTTTAGCGCAAAATTCAGTGCCCCTGCTTTGGCGCCTGATAACGGTTCC
ACGTGAAAAAAACGAAAACGTGATCCCAGTTTCATGCAATGCTCTTTAACCGGCAACCAG
AGATTTTTATCCTTGGTGTTATTATCAATCACCACCACTTCAAAATTCGGGTAGTTTAAT
ACCGCCAGTGCATTCAATGTATTTATCACTAAATTAGGTGGCTCAGAATAACAAGGCAGA
TGAATGGAAATCCGAGGGATGAAATCCGGATTGCTCTCTTTTGTTGCTGAGATAGCCTTG
TCGCGGCGAGGGAAGCGAACAAATAGTTCTGAGAAGTTGGAGTTAGCGACAAAGAATGGT
TTAACAAAAATGCTGATAATGAAATATATCTGTATTATCATTATCAGGATTATGCCACCC
AACGGGAGTTGTGTTTGATTATTGATATCATTCAGTAGCATGGTTACGCTGACAGGGAAA
TAAACTGTACAACCCAAATGACCCGCACCAAAAACATTCAGTCTGGGAATTGAAAAATAA
AAAATAATACCGGAAAACAGTGTGACCACCAGTGGGGGGAATGCTGATGCTATATCATTA
TATATCCATGCAATGCCAGAAAATCCCAAGATCATGGCAATACCCCATAAGCTGACGGGC
AGCCAATTTCTTTTGTCGGGGGCATAAAAGTAGATAATTTTAGCCGCGACGCTGTAAAAC
GCCATCAGTGAGGCCCAATAAAGCGCAACCTCACTGTCACGCAAGATACTTTCCATACAT
AATCCCTTATGAATATATCCGTCATACTTCAAATTGCAGGGGCGTTGGCTGCATTATAAG
GCGATTGCTAAACTGTTTGCAGTATATCCGTATTTCCCGGCGACTCCCGCCGCCACGACT
TTACTGCCGTACTTCGCCTAATAACAGGCTCTGTCAGCAATCTGAAGGCTCAATAAGAAG
CCTTGCCCTGAATGGGCAATGTGTGGCGTGGTTTAACAGGTGAACGCGAACCTGTAACTT
GAGTGATTACCTTGTTGTAAATAATAAATAATAAGTAATAAATAATAAGTAATAAATCAT
TTCCTTCTGTTATCGAACTGGCGAGATTATTAGCACAGCTAAAAACAAAATAAAACCAAC
ATCACACCCTTCGCGCTTAAAACAACGATTTATAGAGTGTATTAAATCTTAAAATATTTT
ATAGAATCGAATAATGAGTTAAAAAATAAAGTTATTAACTTATATTGTTTTTTTGTTATT
TATTTAGTTAGGACGTTATCGCTTTTATTTTTCTGAGTAAAAGCGATAACTGGAAGGAAT
TTATCAGCTGGAAAATTGGGGCAGGTATACCCGCCATATTCCACGTTGCAGGTACGCTTG
CTTTGTTACCCGGCTTTTTTAAGGCGCCGGGTGATGGCGGCCGCAGGGCACAATCAGCGG
GGTGTGGGAGACCGGGTCGTCGATGATGACGCAGGCCATGCCGAACACGTCTTGCACCAG
CTCGGCGGTGATGATGTCGGCCGGTGCGCCTTGGGCCATCACCGCACCTGCGCGCATCAC
GATCAGGTGATCGGCGTAGCGGCAGGCTTGATTGAGGTCGTGCAGCACCGCTACCAGCGT
GCGGTCGTGTTGCTGATTCAGTTCGCGGAACAGGTCCAGCAGGTCGATCTGATGGGCGAT
ATCCAGCCAGGTGGTGGGCTCGTCCAGCAACAACAGCGGCGTTTGCTGCGCCAGCACCAT
CGCGATCCAGACCCGCTGGCGCTGGCCGCCGGAGAGCTCGTCCACGCTGCGCTCCGCCAG
CTCGCTGACGTTGGTGGCCGCCATCGCCTGTTCCACCGCCGTTTGATCCGCATCGCTCCA
CTGGCGCAGCAGCGTCTGGTGCGGATAACGCCCGCGCGCCACCAGATCCATCACGGTGAT
GTTGTCCGGCACGATGGCGTGTTGCGGCAATAGCCCCAGTTGCCGGGCCAGCGTTTTGGT
GGGAATGCGGTGGATGCTGGTGCCGTCCAGCAGTACGTCGCCCGCCATCGGTTTCAACAG
GCGGCACAGCGCACGCAGCAGGGTGGATTTGCCGCAGGCATTGGGGCCGATGATCACGCT
GAATTTACCGGCCGGGATCGCCACGCTCAGATCCCGGGTGATGATTTTGTTGTCGTAGCC
CAGCGTTAATTGCTCGGCGTGCAAAAGGTGTGTCATCAGGGTCACTCTTTACAGACAAAT
TAAACGGTGCTGATTACCGACGTGATTCACGGATCAGCAGCCAGATAAGATACAACCCGC
CGATGCTGACCGTTACCGAACCCACCGGCAACTGCCGGCCGGTAAACAGATGCTGGGCGA
CAATATCGGCCGTCAGCAGCAGCAGACCGCCCACCAGCGCGGCGGCGCATAACGGCACCG
TGCTGGCGCGGGTCAGGCGGCGCGCAATCTGCGGCGCCGCCAGTGCGATAAAGGAAATTG
GCCCGGCGCTGGCGGTCACCACCGCAATCAGCACGATGCCGCATAGCATCAGCCACAATC
GGCTGGCTTCGGCGTTGACGCCCAGCGCCCGGGCACTGTCGTCGCCCATTTCCAGCAATT
GCAGACGCCGGGCCAGCAGTAGCGTCGCCAGCAGCGTCAGCGGGATCATCAGCAGCGCGG
GCGCGGCTTTACTCCAGGTCATGCCATTCAGTGAGCCGGCGCCCCACAGCGCGGCGGTCA
TCACCGTTTCCAGCGCGCCGGTGATCATCAGCCAGGTGTTGAACGCCGACAGTACCGCGC
TGACCGCGATGCCGACGATGATCAGCCGAAAACCGCTGACTCCCCGTCGCCACGCCAGCA
AATAGACCGCCAGCGCCGTCGCCAGCCCGCCCAGCACCGCGCCGCCGGCAATCTGGTAGT
AGCTGCCGTGCAACAGGATGATGGTGACCAGCGCCCCGGTATGGGCGCCGGTGTTGAAAC
CGACGACATCTGGGCTGCCCAGCGGGTTGCGGGTCAGCGATTGAAAAATGGCGCCGCTGA
CGCCCAGTCCGGCGCCGAGCAGCAGCGCCATCACCGCCCGCGGGGCGCGCCACTGGGTCA
CAACGGTGACGGTACTGGCGTCGCCGTGACCGGCCAGCGCCTGCCATACGGTGGGCGCCG
ACAGCGACAGGGTGCCGAGGCTGACCGCCAGCGTCAGCAGCAGGACGCCGCCCAGCAGCA
GCGACAGATTGATCCACAACGCGCGCAGCGGCAGTCGGCCGCTAATGAAACCGGCCGGCG
CGCGCAGAAACAGGGTTTGGGTAGACAGAATTCGGGTAGACATGGCGTGGCCTTCCTAAG
ACTTGCGCTGACGCACCAGCCAGATCAGGACCGGCGCGCCGATAAAGGCGGTGACGATGG
ATACCCGTAATTCGCCCGGCACCAGCAGGCGGCCGGCAATGTCGGCGCCCAGCAGCAGTA
TCGGCGCGAACAGTAACGAATAGATCAGAATCCAGCGTTGATCAGGACCGGCCCAGCCGC
GTGCGATATGGGGGATCATCAGGCCGACGAACCCGATGGGGCCGGCCAGCGCGGTGGCGG
AACCGCACAGCAGCATCACCGACAGCATCGCGATCACCCGGATCAACGCCACGCGGGTGC
CGAGCGCGGTGGCGAGATCTTCGCCCATGCTGAGCGTATTCAGCGAGCGGGCGGCGAAAA
ACGCCAGCGCACAGCCCAGCAGAACGGTGGGTGTCACCCAGGCGACATTGCCCAGCGAAC
GGATGTCCAGCGTGCCGGCTTCCCATAAGCGCAGCTGATCAAACGCCAGCGGATTCAGCA
GCGACAGCGACGAGGTGAAACCGGATAACACGGCGCTTAGCGCCACGCCGGCCAGCGTCA
GGCGTATCGGGTTGACCCGCCCGCCGCTCAGGGTGCCGATGATCCACACCATCAGGCTGG
CCGCCAGCACGCCGAGCCAGGCGAAACCCAGCCACGAGGCCATACCGGTGATGCCAAAAA
AACTGATGCCGAGCACGATAGCAAAGCTGGCACCGGCGTTGACGCCGAGGATACCGGGGT
CGGCCAGCGGGTTGCGGGTCAGTGCCTGCATTACTGCGCCGGCGGCGCCCAGCGCCATTC
CCACCAGAATGCCGGCCAGAGTGCGCGGCAGCCGCGCTTGCAAAATGATGGTGCTGTCCG
GGCCTTGCAGGTTGCCTGTCAGACTGTGCCAGACCACCTCGGGCGCGATGGCGCGAGCGC
CCAGCATCAGGCTGGCGAGGCAGATTAATGCCAGCAGCAACAGGCAGGGAATAATACCGG
CAATCCGCCGGCCCGCTAACGATGACTGCGTGTGCGACAAAGCGGCTGGCGTGGCGGTTT
GGGCGGAAAGGGGTGACCTCACTGATAAGAATCGCTTTATTAAAAAATGCATATGATTAT
TATTATCATTAATGTTGTGACGTGGCTAGGATAGCATACGGGCGTCGGCAAAGACATTGA
CCTGAAGCCGTATTGGCGCCATTTACCGCACTGCCAACGCCCCTGCGACTGCTCTGCCGG
CCAGGGGATATCGGGCGCGAATGTCGGCCCCGATTCTGATAGAAAGCATTTTGATTAAGA
ACAGGAATTCAACAAACGCTCATGGCTAAATCTTCTTTTTTTCTCGACTTCAGTTTGCTG
AAGCAGAATGCGCATTTTCGCGCCATTTTTGTGGCTCGCATGTTGTCGGTGTTTGCGCTC
GGTATGCTGACGGTAGGGGTGCCGGTGCAGATTCAGGCGATGACCGGCTCTACGTTACAG
GTTGGGATGGCGGTGGCGCTTGACGGCATCGGCATGTTTATCGGGCTGATGCTGGGCGGG
GTGCTGGCGGACCGGTTTGATCGCCGCAAGCTGATCCTGTTTGCCCGCGGCACCTGCGGG
CTAGGTTTCGTGGCGCTGAGCCTGAACGCATTTTCCGGCACGCCGTCATTGCTGGCACTC
TACGTGCTGGCCGCCTGGGACGGTTTTTTCGGCGCGCTTGGCATGACGGCTTTGATGGCG
GTGATTCCGTTGCTGGTCGGGCGGGAAAATCTGCCGGCCGCCGGCGCGTTGACCATGTTG
ACCGTGCGGCTGGGGGCGATTCTGTCGCCGGCGCTGGGCGGGGTGATTATCGTCGCGGGC
GGCGTGGGCTGGAACTTCGCCGTCGCGGCGGCCGGCACGCTGGCGACGCTGATCCCGCTG
GTGCGGCTACCGTCGATGAAACCGGCGCCGGGCAAGCCGGAACATCCGTTGCAGGCGTTG
GCTGGCGGGGTACGTTTCGTTTGCGCCCACCCGGTGGTGGGCTGTGTGGTCCTGCTGGGG
ATGCTGGTGAGCGTGGTCGGGGCGATGCGGGTACTGTTCCCGGCGCTGGCGGGCGATGCT
TACCACGCCGGGCCGTCGGCGGTGGGGTTGATGTACTCCGCGGTGCCGCTGGGCGCCATG
ATAGGAGCATTCACCAGCGGCTGGGTATCGGCGACGCAACGACCGGGGAAGATTCTGCTG
GGCTGTGCGACGGGCGCCTTTCTGGCGGTGGCGTCGCTGGGGCTGTTCAGCCATTTGCTG
CCCGCGCTGCTGGCATTGGTCTGCTACGGCTACTTCAACGCTATCACCTCACTGCTGCAG
TTCACTCTGATACAGAGCCACACGCCGGATCATCTGTTGGGGCGGGTCAATAGCCTGGGG
ACGGCGCAGGATGTCACCGGCGATTCGGTGGGCGCGCTGATTCTGGGGCTGATGGGCAAA
CTGTTGGTGCCCGCGACCAGTATTCTGGCCTTTGGCACCGCCGCCGCGTTGCTCGGCGGT
GTGATCGCGCTGCTGGTGCGACCGCTGCGTCAATGTCGCTTTGGCGAACCGGCGGCGTCG
CCGGATGAAGAGGAAACCGGCGACGCCGTGCACGAGGGGTAAGCGGCGTATTGCATCGCC
GATTACCCTGCTCCGTCAGCGGGATGCCAGCTGGCGGAAGCTCTGTTCGATCCTGTTCAG
CATGTTGCTGGCGCTGTAGTAATCGAGCCGGAAGGTGTCCGGCCCCATCGCCCAGATGCG
GTGCTGTACGACCGGCTCCAGGTGGCTGAGGAACGGGTTGGCGATGACCCGGCTAACGGT
ATCGTCGTCGTTGGCGAACAGCAGCAGCGACTGACCGTTGAGACTGCCCGCCATGTTTTC
GCCGGAGATCTGCAGAATGTCCTGCCGTTTGCCCATCCGGGTTTCGGTGGGCAGATTGTC
CGGCAGCGACGCCAGTTGGAAACCCAGCTCCGACAGCAATTGTCCCTGCGCGGATGCGTG
CGTCCACAAGTTGACCCCGCGGCCGTCTTCGTAATACACCAGCGCCGACACCGGCTGAGG
CGGCAGTTGGATCGTCTGCTTCACGGTTTGCACCCGCTGCTCGAAACGCTCAATCACCTG
CCGGGCATCGGTTTCGTGGCCGATGGCTTCGCCCAGATACCCGGCCAGTTGCTGCCAGCT
TTTATCGCCGTAATCCACCACCAGCGTCGGTGCGATGGCGGAAAGCTGCTCATACAGTTT
CAGGGCCGAGTCGCCGCCGGTCGCCGCAATGATGATCATGTCCGGCGCGGCGGCGGCGAT
GGCTTCCGCGTTGGGTTCGGTGATGTAGAGCGGTTTGACGCCGCGGGCTTTCGCCTCGGC
GCTCCACTGACGGAAGAAGCCCTGATCGTCGGCGACCGTGGTATTGGGGCTGGTAGCGCC
GGAGCCGATCAGCGGCGCGTTGATCGCCAGCAGCGTGCCGCTGATGGTCACGCTGGTAGA
AACGATGCGCTGAGGCGGGTGGGCGAGCGTTACGGGTCCTTTCAGCGTTTGTACCGTGCG
GGGCCAGCCTGTTGACGTTGACGCCGAGGCGTTGTGTTCCGGCGAGGCGGCGTTATCGCA
ACCGGCGAGCAGCAGCATCGCCATGACCCCCCATATCCACATAATACAGCGGCTGTTTTT
ATTTCCGGATAGCACGCCTGCCGCGCGCCAGTCTGATTCCACCATACGATTACCTGTCGA
GCATGAAAAAGAGTGCTGCAAGGTTATCGATAATGCATCTCATAAACAACGCCATCCATC
AAATCATGAATTTATATTAATAATTCTTTAAATCAAAAATTATCAGTCAAACATGCTGGT
TTTTTGTTATTGGAGAATTTCATCTGTTTTTTAAGGTAAAAATCGCGATCTGATATGTGA
AGTTTTGTCAGTGATTATTCAGATCTCTGTATCACAGTATTAAAAAGTGTAATAACATTA
ATATGTCTATCCATTAGGAAAGACAGTAATACCCATGAAAAACAGGCCATGAAGACCTCA
GGCTGCCTTTGACGTCCGGTGTCAGGAGGCGTGTTTTCCTTTTCATTGGATCGTGAGAAG
GCGTACCTATCATTATCATGCTCGGAAAACGGACTTATGTTGCAGATAAGAAAGCATATT
TCTCTGGGGCGCTGCGTGCTTGTCGCAGGCAGTTTACTGGCGGCGAGTGCCGCTTATGCG
GATGAAACCTGTGTGGCGGGGAACTGGCGGGTCAGTAACGCCAGCGATATGCCGGCAGCA
CAGTATCAGACCGATCATTTTGCGTTTCGTTGGAATAGTAATCAGGTTAAACAGGCCGAT
GTTGTTGCAGCCGGTAAGCAACTGGAGTTGATTTGGGATAAATTCATCAACCAGATCAAG
TTCCCACAGCCGTATTGCAACGCGACCGTCAAGTATAAAGCGAATATTCATATTGACCCG
TCTTTCGGTCTGACCGGTGGTGTTGCGGAGGGCGGCACTATGGGGGTTTGGATCGGCCCC
GGTGCGCTGCTTGACCATTGGGGCCTGGCGCATGAATTCACCCATGCGTTGCAGGGGCAG
ACGGGCAGTTTCGGTAATCCAAAATTCAGTGACTGGATCTGGGAATCCCACGCCAACTGG
ATGGCGCATCAGTTGGATGAATACCGCGGCACTTCCGCACATTGCTCCGATATGCTGGTG
AACTATCCGCACCTGTATCTGGGGTCGACCCGTGATCGTTATTGTAACTGGCAGTTCATG
GAGCACCTGAAGAACCGCTATGGCTACAGCGCAATGAACGATCTCTGGGCTAAAGCGCCG
AAGGTTGGTAATCCCGAGCAAAGTACGGCCGACCCGTTCAGTGTGCTGAAGAGCAACATG
GGCTGGAGCCAATCCGAACTGAACGATTTCTTCGGCGACTGGGCGATGCACAACGTCAAC
TGGGACTATACCGATCCCGATGGTTACGATCGCGGCAGCTTCTATCGTCGTACCTATGGT
GGCTACGGTGCAGTGACGCCATCGGAGGATAACGCCGATAACCTGCTGCGCACCACCGCG
CTGGAGCCAGTCAGCGCCTCTGGTGTGAGACGCTTCGCCGTGCCGTTCGATCAGGCGCCG
CAGCGTTGGGGCTACAATATTGTCCGTCTGATTCCGGATAGCGGCGCTACCAAAGTGACG
GTGGCGTTCCAGGGCGTGGTGCAAAGTGCGCCGGCGGTTAACAGCCTGCCGGGTCTGAAG
AACGATCCGGTTTCCCTCACGCAGCCGGATTCCGACTGGCGCTGGGGATTGGTGGCGATC
GACTCGGCCGGTAAATCCCGCTACAGCGCGCTGCAACGCGGCGCTTCGGCCAAAATCAGC
AACTTCGCGGTGAAATCGAATGACAAAGGGCTGTATCTGGTGGTGATGGGCTCACCGTCG
CAAATGCACCAGATCGCCTGGGATCAGGCCTATTACTCGTTGTACCGCTACCCGTGGACG
GTGGATCTGACCAATGCCTGGGCGGAAGGTTCACAGCCGAACGCCCCGACGCCGACCGCC
AATGGTCGCCGTCACAGCAACGGCGGCGGTTGGGTGGCGAATGGTGCGGAGGTGGCGTCG
ACCGCCTATGTTGGGCCGTACGCCCGCGTCATCGGCGGCAAGGTGCTGGATTACGCCCGC
ATCGAAGATCACGCTACCGTACTGAGCGGCACCGTATCCGGCAACGCTCGGGTCAGCGGT
CTGACGATAGTGCAGAGCGACACGGTGATCAAGGACAACGCGCAGGTTAGTACCGTGTTC
AAAGGTCCAGGTGCCTTCGAGCGTGGCGTGGTGGTGTCCGGCACGGCGCAATTGCGCGGC
GATGCTGAAATCCGCGGCGTTTCCGCGTCCAGAGGCGTGTTCTACGGCTTCATTGACGAA
GATGAAGTGAAGGACAACCGGGCCGGCGCCAACCTGACCGACGTCGTACCGGAAGTGACT
GAACGTCCGGCCTACGCCAGATGATAACCGGCTGAATAAGCCATCAGCACGAAAAGGGAA
CGGGGCAATCCGGCTCCCTTTTCATTAGGGACATCATGCGCTGCGGCGTGAAACGGAACC
ATGCGCCGTCAGCCATGATATGCAAAGGAAAAGTAAAGGATGAAGTTATGACACACATAA
GGACGGTGGCCCTGATGGTCAAAGGCGCGCTGATTATCGGCGGCCTGTTTACCTTCGCCC
CGGCATTCGCCGATGAAACCTGCGCGGCGGGCAACTGGCAGGCAGACGCCTCCGCAACCG
ACATGCCGGCGGTGAAATACCAGAGCGCGCATTTTGCCTTCCGCTGGAAAGACAGTGATA
ACAGCAAGCTGAATGCGGCCGATGTTGAAACGGCGGCAAAACGTCTGGAATTAGCCTGGG
ATAAATATGTCAACCAGATCAAATTTCCTGAGCCTTACTGCAACGCTAAGGTGAAAATCA
AGGCGAACGTCCACCTTGATCCTTCGTTTGCGCTGACCGGCGGTCTGGCGCCTAACGGCA
GCATGGGAATGTGGATTGGCACGGAAGAGCTGAAAAACGACTGGTCAATCAATTGGGCGA
TGCCGCATGAGCTGGCGCATGCCTTGCAGGGCCAAACCGGCGGTTTTCAGGCTACCGCGC
CGGACAGCATCAACTATATGGGCTGGTTCTGGGAAGCGCATGCCGACTGGATGACCCATC
AGATGGATAACCTCCACCACAGCCTGACCGGCAGCGTGGAAGAGGTGGTCAATAACCCGC
ATCTGTATCTGGGCACCACGCGCACCCGCTATGGCGGCTGGATGTTCCTGGAAAACCTGA
AAAACCGCTATGGTTATAAGGCGGTGAACGACCTGTGGGCCAACGCGCCGAAAGCGGGCG
AGCCGGGGCAAGGAACCGCGGACCCGTTCTCGGTATTGAAAAGCAACATGGGCTGGAGCC
AGTCCGAGCTGAATGATTTCTTCGGCGACTGGGCGCTGCGCAATGTCGCCTGGGATTATA
CCGACCCGGACGGCTACAACCAGGGTGCGGTTTATCGCCGTATTCTGGGCGGTTACGAGG
CGCAGGCTCTCGATAGTAGCTTGTCATACCGTCTGTTACGTACCGCCACCCTGGACCCGG
TCAGCAACACCGCCGGCGCACGGCGTTTTGGCGTACTGTTCGAGCAGGCGCCGCAACGCT
GGGGCTACAACGTGGTGCGGTTAATCCCGGATAACGGCGCCAGCCGTATCAGCGTGAAAT
TCAACGGTGCTGTGCAGACTGTAGCGGCGGTGAATCGCTTCCCCGGACTGAAAAACGACC
CGGCTACGCTGCAATCGCCGGATTCCGACTGGCGTTGGGGCGTGGTGGCCGTGAGCGCGT
CTGGTAAAGCGCGCTACAGTGCGTTGCAGCGCGGCGTCAGCGCGTCCGTCAATAACTTCT
CCGTCAAAAAAGGTGAAAACCTGTATCTGGTGGTGATGGGTACCCCGACGGAAATGCATA
AAATTAAGTGGGATCAGGCTTACTACTCGCTGTATCGCTACCCGTGGACGGTCGATCTGA
CCAACGCCTGGGCCGACGGTAGCCAGCCGAATGCGCCGACGCCGACCGCCAATGGACGTC
GTCATCGTAACGGCGGCGGCTGGGTGGCCGACGGCGCACAGGTGGAGGAAACCGCTTATG
TCGGACTGTACGCCAAAGTGCTGGGTGGCAAGGTGCTGGGTAACGCGCGTATTGAAGATC
ATGCGATCGTGCTGGACGGTACGGTATCGGATAACGCCCGCGTCAGCGGTCTGACGATCA
TCCAGAATAATACGGTGATTAAGGACAACGCGCAGGTCAATACGGCGTTCTGGTCGCTGG
GCCTGACTGTTCCGGGGTTGGTGGTATCAGGCGATGCTCAACTGCGCGGGGATATCGATG
CGCAAGATGCAAACATGTCGGTATCGCGCGGGGTTTTCTATGGCTATCTTAACAACGCAG
AACTGCGTGACAGCCAGTCTGGCGCTAACCTGACCGGGGCGGTGCCGGAAATTACCGAAC
GTCCGGCTTACGCGAAATAAGTGCTGAACGGATAACGGTATTTACGCTGATACCAGAATG
AAATAACGGGGCGAAAGCCCCGTTTTCAATGCTTTCGAGCCACTCACTCTTCACGTTTTT
TACGTGATAAACGGTGGTTAACGCAGTGGATTACTGTCCGTTCCAGGCACGGATCTGTTG
GTCGCGAACCTGTAATTTTTGTGCCGGCGGCAGCGTGTTGTAGTCGCTGCTGAGACCGCT
TTCCCAGTCGCCGTACAGCGGATTAGGCAATACGATGAACTGCGTGCCGAATTTCGCCTG
ATTGTTGCTGACGAATGCCCGACGCGCCGTATTGTCCTTGTGGTAAGTCGCCGCGCCAAA
GTCGTTCAGGTTGTCTCCCACGTACAACACAATGTCATTACCTTGAGCCGCGATATCATC
AAAGCGCGCCTGTTTGTTGCTGTTGCCCTTGCTTAATCGCAGCGTCTGGTCGTTCACGTC
CGGAAAACCGAGTTTGACCAGGTTGTCACGCGTATCGCTTGCTTCGATAACCAGCCGGTT
GGAGACATAAAACACCTGACCGCCGTGATTGTTGACATAACGGGCGAACTCCACCGCGCC
CGGTACGGCAAGCGCCTGACGAGCCTGGGACCAGCGGTTCCAACTGATCGGGCTGAATGA
CTTATGTTCTTTGGCCTGCCAGCCGCTGTAGGCGCTGTTGTCCAACATAGTTTCGTCAAT
ATCGACCACCACCGTCTTTTTCTTGCCCGGCTTGACCGGCGCAGCGTCGAACGCCATCCG
CGCGGTGTTGAACGCCTGATAACATAACGCCTGATATTCACCCGACTGCTGGAACCAGTT
CAGGGCCAGCACCGACTGGTTAGAGAGCGTGGTCTGGGCATCCTGAGTCGCGGGTGTGGT
GCAGCCGGTTAACGCCAGCACTGCCATCAGGGCGCTGGCGCTGAAAGTCAGTTTTTTCAT
GGATTATCCTTTGTTCTTGGCGAAGCAAGGCACGTGCGCCGAGCCGAAAAATAGTGCGGT
AGTGGTATCGAAGCAGGAATATATCGGGGAGTAAATATGCTGGTTTTATTTGTACGCACT
TTTTTAAGAACTGTCATGAATTGGCTCGCAAAGGGAATCAGCGGGAATCGTAATGAAAAC
GATCCCATAACAATGGCCGTAGCCTGTTGAAATGGCAAACGCTATGACGGGGGAGTCAAT
AAAAATAACGGAAACTGATAATGAAAGTGGAGAGCTGAAACACGAGGATATTATCGTCAT
CGAATGAATTATCTTTTCCTTAAATGAAAAACACCTCGTTTTTTCAATGTATTTTTATTT
ATTGTAGATATATCTCTCTACTCGCTCTGTCATGTCTTTATGTGTGACGGGTATTTATGA
ATATCTTATATCACCGGGATGACAAAAATATTTTTTTCTTCATCAGCGCCATTGATAGAG
AATGGTCGAGAGACTTCCTGGGTGATGATAGCAAGGGCTATAAATCCTTTGGATGAAAGC
CGTAATAATACCTGGCGCCAGGTTAGTGAAACCAGCAAGCATAAAATTTTTTGGGAAAGT
AGTGGAAGTCGCTCGGGCGTAATGGGGTGTAATGAGTGGAGGGGTTTCGTGTTTTTTCTC
TGTATTAAAGGTTGCTGGTTTCCTGAAAAGGCGCTTTATGGTATGGGATATCGAAGTGAA
AAATCAAATGGATGACAAAGAATATTGCTCCTGAAAGGTGATGGTTTTATATCGTCATAA
TTCAGTAGTTTGGCTTTTTATAAAGTGAATAATGGCTGAGGTATTTATATCAGAAATAAT
AAAAATCCGCTCTGACTAAGGATTGAACCCGAACTGAAAAAGCAGTTATGATGATTTTCG
ACCAGTCAGATTTTCGAGCTGGTATTTATTCACAGTTGTAAATAGGTATCGTCATAGTGG
TGATTAATATGAACTACCCATCTTTCTTTGCTTTTAAAAAGCACTTACAGGCATGACGCC
TAATTAAGTAAAACAGAAACAGGAGCTGATATGTTTTTAAAGAAGACAGCTGTACTGGCA
ACATTCCCCCTCTGGATTGCGTTTGCGGCACACGCCGATGATTTTGACAAACTGGATCAG
GCACTGCCTTCCGGCGTTAATGCTGCGTCGATTGCGCCGGTATTCGATTTCGATACGGAC
GGTTGTCTGCCCAGCGCCGGGATTAGCCGCAGCGGCAAGCAGAATGGCGGCCTTAACCCG
ACTGGTAGCCTGACTGGTGGTTGCCGCTGGTCCACTTTTCTGGATAAATCCAACACGTTG
CACCGCTACGCCTGCGTTAATAACGGCGGCAACCGTTACTGCGGCCACTTTTACGCGCTC
TACTTCCTGAAAGATCAAATTGCGGCCGGCATCAAGAGCGGTCACCGTCACGACTGGGAA
TATGCGGCGGTTTGGACCAAAAACGGCACCGTGACGCACGGCAGCTACAGCGCTCACGGT
AAGCTGACGACGGCTGCTGCATCCAGCCTCGATAAACAAAATGGTCGCCTGAAGTTTGTG
TACCATAAAGATGGCGCGCTGACCCACGCTTTCCGTTTCGCCAAGTCAGGCGAGCAGGCG
GAAAACCCCTACAACACCTTCGTCACGCCGGATATTGTCAGCTGGTATGCGGTGCATGGT
GATGGTGTCAGCAATCAGGATATGCGCAACAAGATGAACACGTTCAACTACGAATCGGCC
GATATCCCGATGAAGGACGGCAACTTCTTGTCTAACCTGAACAACGGCAAACCGGGTGAT
TACCCGAACTTCACGCAGGCCAGCGTCGACAGTTCCAAATAATGCCTTCGGCCGGGCTGG
GTGGCCCGGTCATCTGTAATTCCCCCCATCCTTTTTAATCATTCTTGCGACATTCACCGC
ATGCCGTTTGAGGTTTCCTCTATTTTACGGCGTAAACCGTGTGCTACGAACGTTAGTGAC
GGAGTCAGGGGGAGTGGATTGACTTATGGTTGCAGGCGAGATGTCAGGCTGTAGCTGGCG
GAATGTGCTGGCTGATGAGTCGATATGAAGATGAAAGATACGTATCTTTTTGTTTATATT
ACTTTTTCTAATTAACTGGCGTCCCCAGCAGGGATCGAACCTGCAACTAGCCCTTAGGAG
GGGCTTGTTATATCCATTTAACTATGGGGACTGCGCTGGCGCCGCATTATAACCGATTTA
GCTGTCGCCATAAGCACTTGCCGGTGCGTTTGCTCAATCCGCCACCAGTTTTGGCCTGAA
TACCGAGCTTAATCGTGATATCTTTCGCTACGCTGGCCGTCAGAGAAATGGGTGACGGAC
TACGCAAATCACTGAATTTGGGTGCGATCGCACGATTGGTGCTGGAATTATACCGGGGCC
TGACGCAGGATCCGCATCCCCTAATGTTGACCGTCGCGTCAGCCGATGCGACGTCGGTTG
TTTCCCGTGCAAGGGCATCCGGCATGAACCGGACGATTCCGAAGCACTGACGGGAGGGGC
GTCGCTTCTGGCGTCGCTATTAAACGATCGCAATTTTTCCGACAGACCGCCATCGGCGGC
ACGGGCAAACCAAAGCCCGGTGTATTAAGATGATAACATGTGGCCTTGTGCGCTGGCGGC
CCGATGGCAGGTCGTGCGGACTGCATGAAAGTTCAGCAGGGAGATACGTTATGAATTTTC
GTCTGGGTGGTGTGGTACTGGCGAGTGCATTGCTTGCCGGCTGTGCCAGCTCTAAAACCT
CAGCGCCTGAGCAGCGTTCAGATCCGCTGGAAGGATTCAACCGCACCATGTTCGGTTTCA
ACTACAACGTGCTGGATCCTTATGTGGTGCGCCCGGCGGCGGTGGTCTGGCGCGATTATA
TGCCGCGACCGGCGCGCAATGGCCTGACCAATTTCTTCGTCAATCTGTCCGAACCCGCCA
CCATGGTGAACTATTTCGCCGAGGGCAAACCCTATCAGGCGATGATTCACTTCAACCGCT
TCTTCCTTAATACCTTGCTGGGTATGGGCGGTCTGATCGACGTCGCGTCAATGGCGAATC
CCAAACTGGCGAAAGAAGAACCACACCGTTTCGGCAGTACGCTGGGGCATTACGGTATGG
GGTATGGGCCTTATCTGGTGCTGCCGGGTTATGGCAGCGCCACGCTGCGTGAAGACGGCG
GCGGGGTCGTGGATACGCTTTATCCACCGTTGAGTTATCTCACTTTCTGGATGTCCGCCG
GCAAGTGGACGGTGGAAGGGCTGGAAACCCGCGCCCGCCTGTTGGATTCCGACGCGCTGC
TGCGTAATTCGTCCGACCCTTACCTGATGGTGCGCGATGCCTATTTCCAGCGGCATGACT
TTCTGGCTAACGACGGTAAATACGCCCCGGTGGCTAACCCGAATGCCAAAGCGATTGAAG
GCAGTCTGGACGAAATCGATTCAGAAAAATAAGTATTTTTTCAGTATTGACAGGCGCCTG
CGGGCGCCTTTTGTTTGAACTACTCGCCTAAAGCCCATCAAACTGATTGTTTGTGAAACG
TTATATTCTTGTTGAGCGTTTATTTAATTACATAAATTTATTTCCACCGTTTATGTAACA
ATAATAACAGCCGGTTAGAGAGGGTAACGATTCAGCAGCCCTGAGCAGGCAGTCCGCGTA
TTGCGTCATGTGCTCTTATCTCCGCCTACCGTCAGCTATTTTTGCTCTATGCTGAAATAG
ACGAAGGCGTTGCCGCGCACCTGCTATAGGTTGCCGCCGTGTTTCTCATGGCTCATCGTT
CCTGCATCGTTATCTCGCTAATCTGGAATCACCCTTGTTCACCTGCAGGGATGACACATT
GACATAACGGGACATAAATATGAAAAAACTATTGGTTACCACCTTGTGTCTGGGCGCCAT
AGGGCTGGCACAGCCTGTCATGGCGGAAGAAAATAAGGCAGTGGATGTGGTGTTGATCGG
CGGCGGCGTCATGAGCGCCACGCTGGGTACCTATCTGCAGGCGCTGGAACCGAACTGGAC
CATCAGCATGGTCGAGCGCCTGGACAACGTGGCCGAGGAAAGCTCCAACGGCTGGAATAA
CGCCGGTACCGGCCACTCCGCCTTTATGGAACTGAACTACACGCCGGAAAAAGCCGATGG
CTCGATCGACATCAGCAAGGCGGTCGAAATCAGCGAAGCGTTCGAAGTTTCCCGTCAGTT
CTGGTCTTATCAAATTTCACACAATGTGATGAAAGACCCGTCGTCATTCATCAATAGTGT
GCCGCACATGAGTTTCGTGTGGGGCGACGACAACGTTAATTACCTGCACAAACGTTACCA
GGCGCTGCAACACAGCACCCTGTTCCGCGGCATGGAGTTCTCCGACAAGGCTGATCAGAT
TAAGCAGTGGATCCCGCTGGTGATGGAAGGACGTGATCCGCAACAGAAGATTGCCGCCAC
ACGTATGCCGATCGGCACCGACGTCAACTACGGTGAAGTCACCCACCAACTGGTGGATGG
GTTGAAGCAGCATTCGACTTTCAACCTGAAACTGAGCAACGAAGTGCGCGACATCAAGCG
CAACCCGGACAAAACCTGGAACGTGGTGGTTGCCGACCTGAAAAACGGCGGTAAAGAAAG
CGCCATCAAAGCTAAGTTCGTGTTCATCGGCGCCGGCGGCGCGGCGCTGCAACTGCTGCA
GAAATCCGGCATTCCAGAAGCGGACAACTACGGCGGTTTCCCGGTTGGCGGCGAGTTCCT
GGTCACCGATAACCAGGATATCGTAAAACGTCATCTCGCCAAGGTATACGGTAAAGCCTC
GGTTGGCGCGCCGCCGATGTCCGTACCGCATCTGGATACCCGTATCTTTAACGGTAAGCC
GGCGCTGCTGTTCGGGCCGTTCGCTACCTTCTCCAGCAAGTTCCTGAAAAACGGTTCACT
GTGGGATCTGCTCGCGTCCATGAACACCTCCAACTTTATGCCGATGGTGAATGTGGGGAT
CGATAACTTCGACCTGGTGAAATACCTGATCGGCCAGTTGATGATGAACGACGACGACCG
TTTTGCCGCGCTGAAAGAGTACTTCCCGCAGGCCAAACCGTCTGACTGGCGTTTGGCGGT
GGCGGGTCAGCGCGTACAGATCATCAAGAAAGACAAAGAGCTGGGCGGCGTACTGAAGCT
GGGCACCGAAATTGTCAGCGACAAAGACGGCTCCATCGCCGCGCTGCTGGGCGCGTCGCC
GGGTGCATCCACCGCTGCGCCGATCATGCTGAGCCTGATGCAGACCGTGTTTAAGGATAA
GGTTGCGACGCCGGGATGGCAGGCCAAACTGAAGGAGATCGTTCCGTCTTACGGCCAGAA
ACTGGAAGGCAATATCGATCTGACCAACAAGATCCGCAGCTACACCAGCAGCACGCTGAA
ACTGAACTATATGGAAGTGAAGCCGGAATAATGCCGCTGGCATAGCCGACTTCCAACCAC
AAAGACAAAGGCCGCGAATGCGGCCTTTGTTACGATCACCGGTTACGGTAAGCGGGTTAG
AAACTGTAGTTGAAGTTCACGCCGTACAACCACGCCCGGCCTTTAGAGGTAAAGGTGTAA
GAGGGCAGGTTGGCCGCCACGCCGGCTTCATGGATGGTGACTTTCTGGCCGTGCATGTAA
GACACGCCCACGTCCACCGAAGCGTCTTTGTTGAAGGCGTAGGTGGTGCCGGCGCTCAGC
CAGAGACGATCCTGATCCGGGATGGAGATGGTGCGTTTGTCGGCCGGCACCGGGCTATCG
TCAAACGCGATACCGGTACGGAAAGTCCAGTTGTCGTCGTAATAATAAGTGGTGCCCAGC
GCGATGCGGTAAGCATCGTGGAAGCTTTCCTCTTTCTGGAACAGTTGCTGGCCGTTGCTG
CCGGTGGCGCGCAGTTCCTGGAAAGAACTCCAACTGGTGTAGGCCAGGCTGTAGTGAACC
GCCCATTGCGGGGCAACGCGGTGATAAGCGGAGAACTCCCACATTTCCGGCAGGTTGAGC
GTCAGCTTGCCGGGGATAGTGGTGCCGCTGGTGCCGCGCGGCGCCGCCAGATCGCTTCTG
AAGGAACCATCAAAGTCGATGTCGACTTTGGAGCGGTAACTCAGGCCGAAGCGGTTGTTT
TTATCCAGTTCATACAGGATGCCGGCGTTCCAGCCATAGCCCCATTCTTTGCCATCCAGA
TGGGTGATCTCAGACGTTGAACGCACGCCCAGCGCCGGACCGACTTCGCCGGCGTTACGC
ACAATCTTGGCATCGGCGTACACGGCGTCGACGCCCAGACCAAAGCTGAAATGCTGGTTG
AGGCGATAGGCCGCGCTCAGATTCAGGTTGGAGGTTTTCAGGTCGGTTTTACCGGCGATG
GAACCGGCGCTGAAATTGTCGCTGAATTCAGTCGCCAGACCGAAATTGGTGGTGGCGGAC
GCGCCCACCGCCCACTGCTCGTTCAGCGGCATGATGAAATGCAGATTCGGTACCCAGGCG
TGCGGCGCAATATTGTCTGCGCTGGCGTCGCGGCCGGTGCTGCTGGAACCGCGCAAGTCG
ATGTCCGGATTAATGTAGGTCACGCCGCCGGAAAAGGCCGGGCGATCAAACAGCGTCATG
GTCGCCGGGTTGCGGCTGCCAGCGGCCGCATTGTCTGCAATCGCGCTTTCACCCGAGAAG
GCGCGCCCCAGACCGGATGAGGAGAACTCATTCAACTGGAAACCTGCCGCGGTTGCATTG
GATGCCATTAGCGCCAGCGCCACAGCAAGTGATGTTTTCTTTAACAGGACTTTCTGGCTC
ATGACCGAAACCTCACTGAACGTTTGTAATTTTTGTTAAGCGTGTAACAAGGGACGCGCA
TTGTAGGGGGGGTTAATGGGCTGACAAATCAGACCAGTTGCGAAAAGTATAAAAGTAAAG
CGATGAAATGTTTTCTTTCAGTTCCACAAATGTTGCAAAAATGATTCAAAAATCAGATCC
AGTTAACAAATGTCATGATTGTGTTTAGGGGTTTTAGCCTATTTCATTGAAAAATAACGT
TAATATGTGATTTGCATCACGTAATGCCTCTTTAATCGGTAAGGGCTAGTGATAGGCGGC
CGTGGTGAGTAAAATGGGGGCAGAATAGATGGATAGCGTGCTTCCGACTGGGGAAGCGCC
TGTCGCCGCAGAGGAGTTTTGCCATGACAAACGCGATTAACAAATGTAGCGCGGAAGAAA
CCGCCGCCTGTTGCTGTGTGGATGTGGGAACCGTAATGGATAACACCGATTGCACCGCCT
CTTACAGCCGTGTGTTTACCCACCGTAGCGACGCGGAGCAGACGCAGAAGCAACTGACGG
AAAAAGCCCGTGCGGTTGAGTCCGAGCCCTGCGTGATTGACGCTCGCCTGTCCGAGGCGG
AAGGTGGCTTTAAACTGGATATGGATTTCACGTTCAGCTGTCAGGCGGAAACCCTGATCT
TCCAACTGGGCCTGCGCTAACCGACCTCGTAGTCGTCGCTGCGTAGTGGCGTGCGCGCCT
TCGCTTTGCGGCTGATACGTTGAGATCAGCCGCGTTTCCCGACCCTTTCCGCTTCATTAT
TCCTTCTTTTTCATTACCTTTACCGTCTTATTCCCATTGTGTATGAACGCCCTGAAGCGT
GGCGTGGCTCGCTGTTTGGTATCTGCTTGTTTGCATAATGTAATCTTCAGGTTAACAATC
AGTTCAGACCCCATCGGTCTCTGAAAAGGGATGAACGGAATGGTTATGCGCGAACGTGAA
GAACGCGGAGCAGTGCCGCTGGTCACCCGGCGTGGCGACCGCATTGCGATTGTCAGTGGG
CTGAGGACCCCGTTTGCCCGGCAGGCGACGGTTTATCATGGTATTCCGGCGCTGGAGCTG
GGCACGCTGGTGGTCAATGAGCTGTTGCTTCGCAGCGGCGTCGAGCCGGAGCAGGTGGAG
CAACTGGTATTTGGGCAGGTGATCCAGATGCCGGAAGCGCCCAATATCGCCCGCGAAATC
GTGCTGGGCAGCGGCATGAGCGTGCATACCGACGCGTATAGCGTCTCTCGGGCCTGCGCC
ACCAGCTTTCAGGCGGTTGCCAACGTGGCGGAAAGCATTTTGGCTGGCGCTATCGACATC
GGCATCGCCGGCGGCGCTGATTCGGCTTCCGTGCTGCCCATCGGTGTCAGCAAGGCGCTG
GCGCGCACGCTGGTCGACCTCTCGCGCGCCAGGACTTTTCGCCAGCGACTGGCGTTGTTC
GCCCGTTTGCGGCCGCGGGATTTACTGCCGGTGGCGCCCGCCGTGGCTGAGTATTCCACC
GGGCTGCGCATGGGCGATACCGCCGAGCAGATGGCGAAAGACTACCGCATCAGCCGTGAA
GCGCAGGACGCTTTCGCCCATCTCTCCCATCAACGCGCTACGCAAGCCTGGGCCGACGGC
CTACTGCGTGACGAGGTGATGACGGCCTGGGTGCCGCCGTATAAACAGGCCATCAATGAA
GACAACACTATTCGCCGCGACAGCGCGCCGGAACAGTATTCCCGCCTTAAACCCGCCTTT
GACCGTCGCTACGGCAGCGTGACCGCCGGCAACAGTTCGCCGTTAACCGACGGCGCCGCC
GCGGTGTTGCTGATGAGCGAATCCCGCGCCCGCGAACTGAAACTGACGCCGCTCGGCTAC
CTGCGTAGCTATGCGTTCAGCGCCATTCCGGTGCAGCAGGACATGCTGGCGGGGCCGGCT
TACGCCACCCCGCTGGCGCTCGAACGGGCGGGTATCCGGCTGGACGATCTGGCGCTGATT
GATATGCATGAAGCTTTCGCCGCCCAGACTTTGGCTAATCTGCACCTGTTCGCCAGCGCT
GAATTTGCCCGCGATAAACTCGGGCGCAACGCGCCGGTGGGGGAGGTGGACCGGGAGCGC
TTCAATGTGCGGGGCGGTTCGATCGCCTATGGACATCCGTTTGCCGCGACCGGCGCGCGC
ATGGTAACCCAGACGCTGCATGAATTGCGCCGGCGAGGCGGCGGATTGGGGCTGGTCACC
GCCTGCGCGGCGGGCGGCCTGGGGGCAGCGATGGTGCTGGAGGTGACGCAATGACCGAGT
TGAATTCGATGCATCCGGCGGACGAACATGAAGAGCTCGCGGCTTTTCGGTTGACGCTAC
GCCCCGATCACGTCGGAGTGATCACCGTGGATGTCCCCGGCGAGAAAGTGAATACCCTGA
AAGCGGAATTCGCGGAACAGATGCGCGCGGTGCTGGCGCAGGCCCGACAGCATAGTGGCC
TGCAGGGGCTGGTTATTCTCTCCGGCAAACCGGCGTCGTTTATCGCCGGGGCGGATATCG
GCATGCTGGATGCCTGTGCCGACGCCGCAGCGGCGCAGGCGCTGGCTGAAACCGGGCAGG
AAACACTGGAGACGCTCGCCCGCCTGCCGTTCCCGGTGGTGGCGGCCATTCACGGCGCCT
GTCTGGGCGGCGGGCTGGAACTGGCGCTGGCTTGCGATTATCGCCTCTGCACGCCGGACG
ACAGTACCCGCCTGGGGTTGCCGGAAGTGCAATTAGGGCTATTGCCCGGCGCTGGCGGCA
CCCAGCGGCTTCCGCGTCTGATTGGTGTGGACCGCGCGCTGGCGTTGATCCTGACCGGGC
GACAGCTGCGGGCGGCTCAGGCGCGGCGGCTTGGGCTGGTGGATGACGTGGTGCCGCATG
CCGTATTGCTGGAGGCGGCGCTGGGCTTTATCCGCCGCGGTAAACGGCAGGCGTCCTCGC
CCGGCTGGCGACACCGGTTACTGATGCTGCCTTACGTACGGCGCTGGCTGTTTGAGCGGG
TGCGGCGGCAGACGCAGGCGAAAACTCAGGGCAATTACCCGGCGACGGCGCGTATTCTGG
CGGTGGTGCGTCGTGGTCTGGAGCAGGGCTGTCAGGCTGGCTATCAGGCGGAGGCACGCG
CTTTCGGCCGATTGGTGGTGTCGCCGGAGTCGGTGGCGTTGCGGCGACTGTTTTTTACCG
CCACCGCGCTGAAAAAAGATCAGGGCGCGCCGGTTGAGCCTGGCCCACTGCGCCGGGTTG
GGGTTCTGGGCGGCGGTTTGATGGGCGGCGGCATTGCTGGCGTTACCGCGCTGAATGGCC
AATTGCCGGTAAGGATTAAAGATATTCATGAGCAAGGCATCACCCATGCGCTGCGCCACA
GCTGGCAACGGTTGAGCAAACAGGTGGCGCGCCGTCGCATTACGCCCGCAGAGCAGCGGC
GACAAATGAGCCTGATTTCCGGCGGCACCGATTACCGGGGATTTGAGCGCGTCGATGTGG
TGGTGGAGGCGGTATTCGAAGAGGCAGCGCTCAAGCAGCAGATGGTGCGGGAAACTGAAG
CGGTAACGCCGCCGCATACGGTGTTTGCCACCAATACGTCGTCGCTGCCGATTCATCAGA
TCGCCGCCGGCGCCAGTCGGCCCGAACAGGTGATCGGTCTGCACTATTTCAGCCCGGTGG
ATAAGATGCCGTTGGTTGAGGTTATTCCCCATGCCGGAACCAGCGAGCAGACGCTGTCCA
CCACGGTGGCGCTGGCGAAGAAGCAGGGCAAAACCGCCATCGTGGTGGCGGATAAGGCCG
GGTTTTATGTTAACCGTATTCTGGCGCCTTACCTGAATGAGGCGGCTCGCTGTCTGCTGG
AAGGCGAACCGGTAGAGTCGGTTGATCGGGCGCTGGTGCGTTTCGGTTTTCCGGTCGGGC
CTTTTACCTTGCTGGATGAGGTGGGCATTGATGTGGCGATGAAGATCGTGCCCGTGCTGG
TGGCCGAACTGGGAGAACGATTTTGCGCGCCGCCGGCGCTGGAGGCCATCGCCCGCGACA
ACCGTAAAGGCCGTAAGAATGGCCGCGGTTTTTATCGCTACGATCAGTCGCGTTATGAGC
GGTTATGCGGTTTGTGGCGGCGTCAGGGCAACGTGTCTGACGGCAGCCTCTATCCATTGC
TGGATGTGACCCCCAAAGCGCACCTTGATCCGGCGCTGATTGCGCAGCGTTGCGTCATGA
TGATGTTGAATGAAGCAGCGCGCTGTCTGGATGAAGGGGTGATCCGCTGTCCGGGCGACG
GCGACATCGGCGCGGTGATGGGGATCGGCTTTCCGCCGTTTCTGGGCGGCCCGTTCCACT
ACATGAATCAATTAGGGATAGAAACAGTGGTGGGAACCCTACAGTCGTTGCAGGCGCAGT
ACGGCGATCGGTTTGCGCCGACGGAAGGGCTGCTTCGGCGACAGTCGCAGCAGGTTGGCT
TTACTGATGAAACAGCACACTGAGCGGGTGAGGGAGAAACCTGAACCCACTATCCATCCT
CGTTTTTTATTCTTGTCGGATGAGTAAAATAATAAATTCAAAAGTCGTAAGGCAGATTTT
TTGAATGAAAAAACCTGATCTTGTTTAAAAAATTATTTTATTGTCCGACGGATAACTTTA
TTTATCGGATTCACGTTTAGATGAAAAAAGTTAATTGATAAAAATGCTGAACACGATGAT
GTGTTAGCGGAATGGTGATTCTATTTTATTGAAAATACTTGTTTTTTATTTAAACGTTCC
GTTGTTTTTACCACCCAGTATAACAATTCCCTGAATGCTGGGCATAATACCGCGCTGAAT
TATTTAAACGTGCTGTATTCGGCACCGGTGTTTTCTCTGTTCACTATAGTGAGGCGGGGT
ATTTTTTCCAGTATTTCCCGCGGTTATAAGAAGAAAAAGTGTAAAAGTGTCAGTAAAATA
AAACCGGTGCCGGTTTATTCTGTATTGTGGTGATTGATAATTTTTTTATCTGAATGAAAA
TTATTTTTTAGTCTAAACTGCTGTTAAATGAAATCTAAAAGATAGCCGACAGCATATTAT
TATGTCGTGATGCTGGCTTTGCCCTGAAGAAATTAAGGTTAATTGCCTGAAAAAACGGGA
GGTTGCCAGCTACAGCGCGATGGCAGATCCGTGGTGCAGCGCGATGTATGACGCGGTTGG
TTGCGATTCGTTGGCAATTGGGGTAAAAAAATGCGCTTTGCGCTGGTCAAAACGCCATCA
GCAGGATGTGGCGATACCGGATACCAGGCTGTGACCTGCCGCAAAACGGCCCCGTGCCGA
TTCAGCTAATCTGAAGCTATCCCCAGGGTTTTATTGCCCTTTTTTCATCAATATAGCGGT
GTAATATGCAAGTTTTGATCATGCGTCATGGTGATGCCGTACCTGACGCCGCCAGTGATG
CGCTCCGGCCTTTAAGCAGCCGGGGAGATGAAGAATCTCGTCAAATGGCAGCCTGGCTCA
ACGATCAGTCGATTGATATTGATCGGGTGCTGGTGAGTCCTTACGTGCGGGCTCAACAGA
CGTTGCAGGTTGTGGCGGAGATGTTGACGCTGCCGGAAAGTGAATGTCTGCCGGAGCTGA
CGCCGGGAGGTAACGCCGAACTGGTGTGCGATTATCTACTGGCGTTGGCGAAAGAAGGCA
CCAGTGCGGTGCTGGTGGTTTCCCACCTGCCGCTGGTGGGGTATCTGGTCGCCGGGCTGT
GCCCGACTGAGACCGCGCCTATGTTCGCCACATCAGCCGTTGCCTGCGTCGAGCTGGATG
ACGTCTCCGGTACGGGCGTATACCACAGGCAGGTCACACCGTCCCAACTGACTGCCAAAG
TCAAACCCTGAACGTCCGACAACAGGCGCCGTTAGCGGCTCCTGTCTGGTTTTCACGCGG
TTTTCGCCGTAGGCGAGTTTCCAGAATGGCGGGAGACGGTGGGGCGGGCGGGGTTATTCT
TCGTCGGCGCTTTCCTGCGCCACCAGCACCAGCAGGGCCGCATTGCCGCCGAATTCCTTC
GGTGCCTGATGAAACGCCAGCACATCCGGGTGTTGGGCCAGCCATAATGGCGTCTGCTGT
TTAAGAATGTGTTTGCCGTGACCGTGCATTACGCAGGCACAGTAGACATGTTCGCGCCGG
CAGGCGGCCAGCAGCGCCCCCAGCTCCTGCTTGGCTTCCAACTGCGTCAGCCCGTGCAGA
TCCAGAAACAGCTCCGGCGAATAGTCGCCGCGGCGCAGTTTCTTCAGTTCGTAATGACTG
GCGCCCGGTCGGACATAACGCGTCGGCCCTTCATTCTCCAGCTGTGGCTGGAATTCGTCC
GAAAAATAGAAACTGGCGTCCACCTGTTCCTGAATCATCCGCCGCGGCGGCAACGCGCCG
GGCTTGGTGCGGGCTGGACGGTGAACATAGGTGTCCTGACGTAATCGGGTGGCGCCCGCC
ACCGACGTGCGGAACAGCGCCTGTTCCTCGTCATCAAGCATGAATTTTTTTTTCATTGTG
CGTCACTCTGTCATCGTCGCGGTTCTGTTACAGAACCGCGATACGGTATCCGCCGTGATG
GCAATTTTCAATGGCGTGATTTTCAATGGCATGGTTTTCAATGAAATGTAGTTTACCCGT
TCCGTGCCGGTCGCTAAACAAAACCTTATCGTCACATCCCCCCGGTCCGCGCCGTCCGGC
GGTGATATCTGCTGATTTGTCGCCGCCTTCATGGCAAACTATCCGTTGCGATCGATCATA
GAGACAGCGATCGCAGAGATAGCGATCACAAAGACAGTAGTCTGCGGAGGACAAACTTGG
ACAAAATTTTCGTCGATGAGGCGGTCAACGATCTGCATACCATTCAGGATATGCTGCGCT
GGGCAGTGAGCCGGTTTAACGCCGCCAACGTCTACTACGGTCATGGCACCGATAATCCGT
GGGATGAGGCGTTGCAGCTGGTGCTGCCCAGTCTGTTTCTGCCGATCGACATTCCGGAAG
ACATGTATCTCGCCCGGCTGACGTCCAGCGAGCGTCATCGCATCGTTGAGCGGGTGATTC
GCCGCGTCAACGAACGTATTCCGGTGGCTTATCTGACGAACAAGGCCTGGTTTTGCGGAC
TGGAGTTTTATGTCGACGAGCGGGTGCTGGTGCCGCGTTCGCCGATTGGCGAGTTGATCA
ACGATCGTTTTGCCTCGCTGTTGCCCAACGCGCCGCGTCATATTCTCGATTTATGCACCG
GCAGCGGCTGCATCGCCATCGCGTGCGCGCAGGCATTCCCCGAAGCGGAAGTGGATGCGG
TGGATATTTCCGCCGAGGCGCTGGCGGTGACCGAGCAAAATATCCAGCAGCACGGCATGG
AATATAACGTCACGCCGATCCGTTCCGATCTGTTCCGTGACCTGCCGGCGATTCAGTATG
AACTGATTGTCACCAATCCGCCGTACGTGGACGAGGAAGACATGGCCGACCTGCCGCAGG
AATACCGTTTCGAGCCGGAATTGGGGCTGGCGGCAGGCAGCGACGGCCTGAAACTGGTGC
GCCGGATTCTGGCGTGCGCGCCGGACTTCCTTACCGAAGAGGGCGTGCTGATTTGTGAAG
TCGGCAACAGCATGGTGCATCTGATGGAGCAGTATCCGGACGTTCCGTTCACCTGGCTGG
AGTTCGACAATGGCGGCGACGGCGTCTTCATGTTGACCCGTTCCCAACTGCTGGACTGTC
AGGCGCATTTCAGCCTTTACCGGGATTAATCCCTCCGCAGGGCGGCGGGCGGTAGGCATC
CGTCTGGCGCCCTGATGTTTTTTCAATGCTAAGGAGCCGTGATGGCAGGAAACAGTATTG
GTCAGTTTTTCCGTGTCACCACCTTTGGTGAATCTCATGGCATCGCTCTGGGATGCGTGG
TGGATGGCGTACCGCCCGGTATTCCGCTGACCGAAGCCGATTTGCAGCACGACCTGGACC
GCCGTCGTCCGGGTACGTCGCGTTATACCACCCAGCGCCGCGAGCCGGATCAGGTGCGCA
TTCTGTCTGGGGTGTTTGACGGTGTGACTACCGGCACCAGTATCGGTCTGTTGATTGAAA
ATACCGACCAGCGTTCTCAGGACTATGGCGCCATCAAAGATCTGTTCCGCCCCGGTCACG
CCGACTACACCTATGAGCAGAAATACGGTATCCGCGACTACCGCGGCGGCGGTCGGTCTT
CCGCCCGCGAAACCGCTATGCGCGTCGCCGCCGGCGCCATTGCCAAGAAATACCTGCAAC
AGCAGCATGGCGTGGTGATCCGCGGCTATCTGGCGCAGATGGGCGACGTGGCGTGCGAAC
TAAAAGACTGGGCGCAGGTGGAGCAAAATCCGTTTTTCTGCCCGGACGCGGACAAGCTCG
ACGCGCTGGATGAACTGATGCGCGCACTGAAAAAAGAGGGCGACTCTATCGGTGCGAAAA
TCACGGTGGTGGCTGATTCGGTGCCGCCGGGGCTGGGCGAACCGGTGTTTGATCGTCTTG
ATGCCGATCTGGCTCACGCGCTGATGAGCATTAATGCCGTCAAAGGCGTGGAAATCGGCG
ACGGCTTTGCGGTTGTAAACCGTCGCGGTAGCGAAAACCGTGATGAAATCACCCCGGAAG
GCTTTCAGAGCAACCATGCGGGCGGCATTCTGGGCGGCATCAGCAGCGGTCAGGCGATCA
CCGCCCATCTGGCGCTGAAACCGACCTCTAGCATCACCGTGCCGGGGCGCACCATCACCC
GTGACGGCGAGGCAACGGAAATGATCACCCGCGGTCGCCACGACCCGTGTGTGGGAATTC
GCGCAGTGCCGATTGCCGAAGCGATGATGGCGATTGTGCTGATGGATCATCTGTTGCGCC
AGCGCGCGCAGTGCGCGGACGTGACAAGCCAGGTTCCCCGTTGGTAACACCATAAGAAAC
GCAGTAATACATCGAATACGAATACCATAAAACAATGAAAACAAACTGGATTGGGATGGT
GGCGCTGCTGCTGAGCAGCGCCGCGCTGGCGAAGACACCGTGGCAGGAGATAACCCACCC
GGTGGCAGGCCAGCCTCAGGCCATCGGCGCGTTTGCCAATGGTTGTATCATCGGCGCACA
GCCGTTGTCGTTGCAGTCGTCTGATTATCAGGTGATGCGCGTCGACCAGCGGCGTTACTT
CGGTCATCCGGACTTGCTGGCGTTCATCAATCGTCTCAGCGCCAGTGTGCATCGCACCAC
CGGCGGTACCGTGCTGATCGGCGACATGGGCATGCCGGCCGGTGGACGGTTCAGCAGCGG
CCACGCCAGCCATCAGTCGGGGCTGGATGCGGATATCTGGCTGCAACTGCCGCGTCAGCG
CTGGAGTCAGCAGCAGTTGCTGCAACCGCAGCCGCTGGATCTGGTGCTGGCGGACGGTAA
AAACGTCAATCCGCGCGCATGGTCGCCGGATGTGCTGAAGCTGGTGAAGACGGCGGCGCA
GGATAATGACGTGACGCGCATTTTCGTCAACCCGGCGATTAAAAAGCAGCTGTGTCTGGA
AGCCGGCAGCGACCGCAACTGGCTGCACAAGGTTCGGCCGTGGTTCGCCCATCGCGCGCA
CATGCACGTGCGGCTGCGTTGCCCGGCGAACAGCCTGGAGTGTCAGGAGCAGGATGCGCC
GCCGGCGGGCGACGGATGCGGCGCTGAACTCAACAGCTGGTTCCAGCCGCGCAAACCGGG
CGCCGAAACACCGGCCAAAACGACACCTCCCCCCTTGCCGCCTTCCTGTCAGGCGTTGCT
TGATCGCCATCTGATTGCGGAATAATTCATGGAATGGTTCGTTGTCGGGCCGGATGTGTT
GGCCCTGTTGTTTCTGGCGAGCGTGATCGCCGGATTTGTGGATTCGATCGCCGGCGGCGG
CGGGTTGCTGTCCATTCCGGTGTTGCTGGCGGCGGGGTTGTCGCCCGCTCAGGTGCTGGC
GACCAACAAATTGCAGGCCGTGGGCGGTTCGTTTTCCGCCAGCCTGTATTTTATCCGCCG
CAAAGCGGTGGACATGAAAATACTGACGCTGGCGGTGCCGCTGACCTTTGTGGGCGCGAT
GTTCGGCGCCTGGCTAATTCAGCAGATTCATGCCGATTTCCTGCGTAAGTTGCTGCCGGT
GCTGGTGATCGGCATTGGTCTCTATTTTCTGCTGATGCCGAAAGTGGGGGATGAGGATCG
GCATGCCCGTATGTCGCTGTTGCCGTTTTCCCTGTTGGGCGGCGCCTGCGTCGGGTTTTA
CGACGGCTTCTTCGGGCCGGGCGCCGGTTCGTTTTATGCGCTGGCCTATGTCACTTTGCT
GGGGTTCAATCTGGCGAAAGCCACCGCGCACGCCAAAGTGCTCAATTTTACCTCCAACTT
CGGCAGCATGCTGTTTTTCATGCTGGGCGGCCAGGTGGTATGGGGCGTTGGTTTGGTGAT
GCTGGTCGGGCAGATTATCGGCGCCCGGCTGGGGGCCAGAATGGTGCTGACCAAGGGACA
GAAACTGATTCGCCCGATGCTGGTGATCATGTCCGCCCTGATGAGCATCAAATTGATTCA
TGACAACCACGGCAGCGAGATTGCTCACTGGCTGGGACAGCTATTCTGATGACGACGTTG
ACTGAAACTGCAAGCACTCACCATTACGACCAGTTGATCACCATTTTTAACCGGTGTTTC
AGCGAGGAATACAACACCCGGCTGGAGAAAGGCGACGAAGAGCCTATCTACCTGCCGGCC
GACGATCAGGCGCCGTATCACCGTATTGTGTTTGCGCACGGGTTCTATGCCAGCGGCATG
CACGAGATTTCGCACTGGTGCATTGCCGGTGAAGAACGCCGCAAATTGGTGGATTTCGGC
TACTGGTATTGCCCAGACGGACGCGATGCTGCGACTCAGAGCCAGTTTGAGTCGGTGGAA
ATCAAGCCGCAGGCGCTGGAGTGGATGTTCTGCGTCGCCGCCGGCTTCCCGTTTAATGTC
AGCTGCGACAACCTGAATGGCAATGTCGACCCAGACCGTATCGCTTTCCAACGCCGGGTT
CACGCGCAGGTGATGATCTATCTGCAACAGGGCGTGCCCGGTCGACCCGCGCGCTTTATT
CAGGCGCTGCAGGATTTCTACCACACCGCGCCGCAAACCGCGGCGGACTTTCCTTATCCG
GCCGATCTGTGACGATCGGCGGGCAACACGATAACTAAGGACCATCAATGATCGCAGAAT
TCGAGGCGCGCATCCTGACGCTGATTGACAATATGGTGGAGCACGCCAACGATGATGAAC
TGTTTGCCAGCGGTTACCTGCGTGGTCACCTGACGCTGGCGGTGGCGGAAGCGGAAGCAC
ATGGCGAACAGACGGCGCAGGCGTTGCATGCGCGGGTACAGGAAAGCCTGAACAAGGCGA
TTAAGAATGGCGAGCTGTCGCCGCCGGATCAGACGTTGGTCGCCCAGGTTTGGGAATCGC
TGTATCAGCAGGCGCAATTGCAATAATCTGCGCATGGACCGAAATGGCGACCGCCTGTTT
CGAGCCGTGGTGGAGTAATTAACCTCCCGCTGAAACAGATTCCGTGACCGGCATCCGTGC
GGTTACGGGATCTGAGTCGGCTCATTTTTTGGCCCGAGCTTTATCCGGGCTGCCTCAACG
GCGTGACAAATCTACAACCCGTGTTTTTGCCTTAACCGAAACAGTAACGCTTGTCTGGCA
TGGGCTACGCGTGGCTGACGCAAGGCGCTGGGTTGCCAGAGTAAATAGTAACTCCGGCTG
GCACGCGCCACGGGGGCCGGAATTTCACGCAGTTCCCCTCGTTCGATATAAGGCGTACAT
AAGTACGCAGGCAGCGCGCTCCAGCCAAATCCTTCGCACAATAAGCTGCATAAGGCACGT
AGATCCTGCCCGACCATGGCGGGAAGAATGGCCGGCGCCTGTACACGGTTCGCCGTAAAC
CAGTTATCGATAAGCGGCAGCGTCAGGCTATAGGCCAGCACCGGTTCGGTTTGCATCGCC
GCCAGCGTATCCGGCGTGTTCACCAGCCGGCTGACGACCTGGGGCGACGCAACCGCCATC
ACTTCGTCGGTCAGCATCAGTTCGCTTTTCAACCGGTTGTCGTGTGAGGGCGCCGCAGAG
ATCCCTAAGTCACAGTAACCTTCAACCAGGCTTTGGATAATCGCGTCGTAATCCCCGGTT
TGCATCCGGACGCGCACCCCCACTTCCAGCAGCGGCAACAATTGCCTGGCCACGACGGCG
GCCAGAAAATCCGCATGACCAATGATTTGTAATGCGCCGGCCAGTTCCAGCGAGCGCGCT
TTCACCGAGGCCAGCGCGTTTTCCGCCTCATCCAGTCGATCGCCAATATCCGCCGCCAGT
TCATCGGCTACCGAGGTGGGGGTTACGCCCCGGGTTTGCCGCTCAAACAGCGGGCGTCCA
ATCGACATTTCCAAACCGGCGATATGCTGCGATACCGCAGGCTGCGTCAGGTTAAGCGTG
CGTGCGGCTCCGCTGATAGAGCGCTGTCGATACACCTCAATAAAGGTTCTTAGCCGAGCG
AGAGACATGCGTTATCCATAAAATTTTTTATATACATACCTAACTCTGCTAGTTGGTCAC
AACTGATTAACGTCGCTAAAGTGCTTTCTATCAAAACATAACTGTCTTTTATTCGAAAGA
TAGTTTGCAGGAAGTAAAGGAAAATTTATATCAGCGCCGGGACCAAGCCAAGGAGTCGCA
TTCCATCACTACGGTTTGAACGGGTTCGCGCTTTTCGTTTTTTCGTCTGTCGGGAAGAAA
GACACGACATGATTCTTAAGGATCTACCCCCATGCCTTTAGCGCAAATGAACAACGATTT
AAAAGCGATATTGCAGACCATGAAGAACGCCCACATCGCCAATGGACCAGCCGACGCCGC
GCTGCGCCGCGACAGACTGTTACGCAGCGCCCGGCTTATCCGGGAAAATTATCCGTCGCT
CTGCAAAGCGATGGATGCGGATTTTGGTCACCGAAGCCGGTATCAGTCGCTGGTGGCTGA
TATGGCGACGACGGTGAAAACGCTTGAGCACTCCGCGGAACACGTGGCGCAATGGATGAA
ACCGGAATTCGTCGACAGCCCCGTACCGGGCATGCAGGCCTGGATACAGCACCAACCGCT
GGGCGTGGTCGGGGTGATCAGCCCGTGGAATTTTCCTATCAATCTGGCGTTTGGTCCGCT
GGCCGGCGTGTTTGCCGCGGGCAATACGGCGATGCTGAAACCGTCGGAACTGACGCCAGC
CACCTCGGAACTGCTGGCGGAGTTGATTGCGCGTTACTTTGACCCGCTGGAGCTGGAAGT
GGTACTGGGGGATGCGGCGATTGGCGCCGCGTTCAGCAGCCTGCCGTTTGACCATTTGGT
CTTTACCGGCAGCTCTGCCGTTGGTCGCCATGTGATGCGTGCCGCAGCCGATAATCTGGT
GCCCGTTACACTGGAACTGGGGGGGAAATCGCCGGTGGTCATCGACCGCGATGCGGATGT
CAGCCTGGCGGCGCAGCGGACGTTGACCGTGAAGACCTTTAATGCCGGTCAGATCTGCCT
CTCCCCTGACTACGTCATGTTATCGGACGATCAGGTTGATGCCTTTATTCATGCCGGCAA
GGCGTTTATGGCCCAGGCATTCCCGACGCTTCAGAACAACCCTGACTATACGGCCATCAT
CACGCAGCGGCACTATGATCGTCTGGTGGGGCTGTTAAAAGACGCCAAAGATCAGGGGGC
GACGCTGGTGAGCCTGGCTCCGCAGGGCGAGCCGGATTTTGATGCTGTGTCCCGCAAGAT
TGCGCCGCATCTGGTGCTAAATGTCACCGATGATATGCAGATCATGCAGGAAGAGATTTT
CGGGCCGTTGTTGCCGGTACGCCGCTGTCATTCGCAGGAAGAGGCGATTGCTTACATCAA
CGCGCATCCCCGCCCGCTGGCGGCGTATTACTTTGGTCGGCAGTTGGCGCGGCAAACCGC
CTTCGCTGAACGAACCACGTCAGGGGCGCTGGTTATCAATGATGTGATGACACACGCCAG
TATCGACGCGCTGCCCTTTGGCGGGGTGGGGGCGTCCGGCATGGGGGCTTACCACGGCAT
TCATGGTTTCCGCCGTTTTAGCCACGCCAAACCGATTGTGGTCCAGGATGAAGAGGGGGC
ATTCAACCTGCGTTTGCGTGCCCCCTATAGTGACAAATTGTCTCAGCTTGAAGCGTTTCT
GCAAGGCTGATGCGAAAAACCTACTGAATTGGTGAGTTAAGGAGAATGACGATGAAGGTA
CTGATGGTATTGACGTCCCACGACGCGCTGGGAAATACGGGCAAGAAAACCGGGTTCTGG
CTTGAGGAATTTGCCGCCCCTTATTACACCTTCAACGATGCCGGCGCTGATGTGGTGCTG
GTGTCGCCGGCGGGCGGACAGCCGCCGCTGGACCCGAAAAGCGATTTGCCGGAATTCCAG
ACCGAACTGACCCATCGCTTCAAGGCCGATCCGGCTGCACAGCAGGCGCTGGCCTCCACG
GCGAAACTGGACAGCGTCCGTATGGACGATTTCGACACGGTGTTTTATCCAGGTGGTCAT
GGCCCGCTGTGGGATTTGGCGGAATCGCCGGTTTCAATTGCCCTGATCGAAGCATTTGAA
CGGGCTGGAAAACCTATCGGATTCGTGTGTCATGCTCCCGGTGTCTTGCGTCATGTCAAG
GCCGCCAATGGCGAGCCGCTGATTAAAGGTCGCCAGGTCACCGGGTTTACCAACACGGAA
GAAGCGGCGGTGGAATTGACGGATGTGGTGCCGTTTTTGATTGAAGACGAGTTTCAGAAA
CTGGGGGGATTGTATTCGAAAGGCCCGGACTGGCATCCCTACATCGTTGAAGACGGTAAG
CTTGTTACCGGCCAGAACCCGGCCAGCTCGGAAGCGGTCGCCAGAGCATTGTTAAAACAG
CTGGCCTAACCGGCTAACAAAGGAAACAGGCAGAATGGACATAAAGTTACATCATCTGAA
TGATTCGCGCTCCATACGCATTCTCTGGTTACTGGAAGAGGCGCAGCTTCCCTATGAGCT
GATTCGGTATCAGCGTGATCCACAGACACAACTGGCGCCAGAGGCGCTCAAGGCGATCCA
CCCGCTGGGCAAATCGCCGGTGGTGGAAATTGACGGCAAGGTGATTGCCGAGTCGGGCGC
CATCGTTGAGTACATTATCAGGAAATACGCGCCGCAGCTGGCGCCTGATGAGCAGGACGC
GTGTTATGTCGACTATCTGCAATGGATTCATTTTGCGGAAAGCTCGGCCATGCTGCCTGT
ATTACTGAAAGTCTTTAATCAGTTTGAGAAAAAGGCCGGTCAGACGCTGAACTTTCTGGA
TGACTATGCCGAGGTGGAGTTCAGAAAAGTGTTTTCCTATTTAGACGACTACCTTGCTTC
GCGTGAGTTTATTGTCGGGCAGCGCCTGAGCGGGGCGGACTTTATGCTGGGGTTCGTGGT
GAAGCTGGTCACGGAGCGGTTTACTCTGGGGCAGCAGTATCCCCATATTCTCCGTTATGC
GACACGCCTGTCTGATACGCCGAGCTGGCGGAAGGCACAACGCCTGGAATCAAATCAGAC
CTGACGGCATCAGGTCTGAACGGTTTTTACTGGTTTAAAAACGGTTATCTTGCCTTAAAA
AGAAGTGACCACTACCACGGTGATTGAAGGCCTTGTCGGATAAAGGCAGAGACACTCAAG
CGGTCATCCCCTGTCCCCGGTTATTTCTCTGAAGAAATCTCCGGGGGCAGCGCAACGTGG
TTTTACAACGTTGGGCCATTGCAGCCAAAATACGTGGGCTATTGCAGCCAGAAACAGAGC
GCATAAAACACGCCCAGACTCCCCATCACCGCCAGCATGGTGTGGCGAACCAGCAAGGCG
ATCACTACGCTGCCCACCGCGCCCCATAAATACGGGTTATCCGGAAAGGGACGCAATGTT
TCCTGATGCAGCAGGATCACCGGCCCGCAAATGGCCGTCAGCAAACAGGGTGCGGAGTAG
TTGAGCGCTTCCCGGAACAGGGCCGGTAGCCTGACGGGAACGCCGGGTTCCAGAAAAATG
TAGCGGTAAGCAAACACAACCAGCGCCAGCAACAGTAATAATCCCCAACTCATGATGTTT
CTCCGGTGAGCCGTGCCATCAGAACAGAAACGGCCATGCCGCCGAGGCCGGCTATCATGA
TCGCCCCTTCGATGCGCCAGTAAGCCAATAGCATGGACATGAACAATGAAAACAGCGTCC
CCGCCAGCACCGGCAGGCGCTTGACCATGGGTACCACCAGCGTGATAAAGGTGGCGACGA
TGGAAAAATCCAGATGGTAGCGATCGAGGTGAGGAATCGCATTCGCCATCATCACGCCCG
CCAGGCTGCATATCACCCAGCCCACATAAAACGTCAACCCGGCGCCGAGTAGATAAGCGG
TGGTCAGCCGTGTCTTTGCGGCTATCGCCAGGGCGAACAGTTCATCGGTCAGCAAAAAAC
CCAGCAACAGACGATAACGCGCCTTTAATGGTGCGATCGTGGGGCGCAGCGTCAGGCCAT
AAATCAGGTGCTGGGCGGTAATCACCATGACGGTCAACACGATAGTCATGACGCTGCTGC
CTGACATTAGCAGACTCAGCGTCACCAGTTGCGCGGCGCCGGCGAAAATCACCGCCGACA
TCCCCACCGCTTGCCAGAATGTCAGCCCGGCCTGCACCGCCATTGAGCCGGCCAGAATGC
CCCAGGGAATAACCGCCACGCACAGTGGCAGCATGGCTATCGCACCGCGAAGGCACTGGC
CGAATGCCGAATTCGGCGGAGATTGTCGTGATAAGACGGTAAAAGATGGAAATGGCATAA
CAATGAACGCTCTCCTTCAGGTTATAGACCGGAAGGATAGACAGGTGGGACGCGGCGGTA
TTGAAAGAAATTGCCTATGCCGGATTACTTCAGCGTACGAACAAACTCACCCGGGGTGAT
GCCCATCGCACGTTTGAAATGGCGATTGAAGTGGCTCTGATCGGAGAATCCGCACCGGGA
TGCGGTGTCGGATAGGCTGGCGCCCTTAATCAGCAACGAGCGCGCCTGACGCAGGCGCGC
CTGAACCAGATAAGCATGCGGCGTCATGCCCAGCAGCGCCTTGAATTGCCGGAGAAAATG
CCACGGACTGAGGCCGGCTATCTCCGCCAGTTGCAACAGGGTGGTGTCTTGCTCCGGGCA
TTCGTCAAGCCACGCTTTTGTCCGCAGAATGGGCAGGCCCGCCGATGGCAAAACCCGTCC
GTCGGCGCGGGTTTTGCTGTAGCGCAGCATCAGCCAGCTCAATGACGAAAACAGCAGCGT
TTCTTTCAGCAGACTATTGCCGGCCTGCGGCAGCAGGGTGAAGGCCAGCCGCAATTGCGC
CGACAATCCGGGGTCATGGACGACGGCGTCGGGAAACCAGGGGGTTGCGCCTTGCGGCAC
GCGCAGATCGCGCGACAGGTGGCATAGCAAGTCCGGCGAAGGATAGATGGCGCGATAAGA
CCAGCCGCTGGCGACAGCCGAGTGGCCGGTGTGAATCTCGTCGGCGTTGACCAGAATAAT
GTCGCCGGTGGGGGCAACGTGTTCACCGCCGGTGCGATAGAACCGCTGTGCGCCTTCCTC
AATCACGCCAATACAGAAATTCTCGTGCGAATGGCGGGAAAAACGCTGGTGATGGTAGCG
AGCCTGCAGCATTTCCAACCCACCCAGATCTTGCAGGTGGTGAAACTGCACTTCTTCCCG
TGACGAGGTTTTTCCCATAATCGGTTCCCTAACCCTGTTTGGTATAAAATTGCTGCCGCA
TCGAATACGCTATCCCCTATATTCAGTTATACCGCTTTGCCTTTCAGCAATTTTCTTACC
CAAAAACGATGGGGGTGCAGCGCCGCCAGCGTATCGCTGTCCAGCGGCAGCGGTTCACCG
AACAGCTGCGATGCCAGAATCTCGGCGGCCAGCGGCGCAGAACATAAACCGCGAGACCCC
AACGCGCCAATCAGATAGAGATTCGGCCAGGATGGGGCGACGGTCACCTCATCACCCGCG
GCAAGCTGTTTGGGCAGATCCTGATAATCGGCCAGCGTTTGGCTGTAATCCGGCACTTGA
CCGAGCAACGGCAGATGATCGCGAATGGCGCAGCGCACGCCGCAACGCGCCTGTTGCCCG
GAGATATCCACGTCGGTGGGCCAGTCGCTGTCGGGCAGGCAATCTATCAGCCGCTGACGG
TTCTGCTGCTGATCGGTTTCACGGTAATCCGTAGCCGTATCGCCGCGGTGATAGCTGGCG
CCGATACAGTGCGTGTGGTGATGCGGGCTGACCGGCGTCAGATAGCCATCGTAGCATAGC
ACCTGACGCAGCGCAGACAGCGACGGCGTGTCGGGGACGTGGCTGACCTGACCGCGCACC
GCGTAAACGGGCAGGTGCCGGGTCTGCTCCCAGTCGTTGATCTGATGGCCGTTGGCCAGC
ACCACCGTGGCGTGTTGTCTCTGGCTGCCGTCCGCCAGCGTCAACCGCCAGCCGTGGTCG
GTGTGCGCGAGCGCCGTAACGGCGGTAGATAAATGCGCCTGCAGGCCTTGCCGGCAGGCC
AGTGCAAAGGCCGATGCGGTTAGCTCGGACGGGCACAGCCAGCCGCCCAGCGGGTAGGTG
ATGCCGTGGGTGTGCAGCGGTACGCCGACCCGTTCGGTCAGGGCGTGCGCATCTGCCGGT
TGCACCAACGTATCCGGCCAGTTGCCGGCCAGTATCTGGGTTATTTTGCGCGTGCTTTTT
TCATCGTAAGCCAGTTGGCTGACGCCGCACCAGTCGTGTTCAAACGTCACGCCTTGCGCG
GCGAGGGCATCGTAGTAACGGCGAGCGAAACCGAACGCGGTGGTGAAGAACCCCGACAAC
GCATCCTGCTTGTCATTCAGCAGCGGATAGAGCGCGCCCTGACGATTGCCGGAGGCGCGT
TGTCCCACCTGGTCGTCGGCGCAGTACAGCGTGACCCGCGCGCCGCGTCGCAGCAGTGCG
AGCGCCGTTAATACCGCCGCGATGCCGCCGCCGACAATCGCCACGTCCTGCGGGTGTGAA
GCCGCCGGCCGTGCATACCAGGGGGCGGGATGTGGTTGTTCACTGCGGTGCGATACTGCG
CCGCTCAGCATTTCCCGCTTCTGCCCGAATCCCTTGATTTTGCTGACGTCAAATCCTGCT
TGTTGCAATCCCCGACGCACAAAACCGGCCGCGGTAAACGTCGCGAACGTTCCCCCGCTG
CGACACAGGCGCGCCATGGCGTGAAATAACGCATCGGTCCACATGTCCGGGTTTTTGGCC
GGGGCGAACCCGTCGAGAAACCAGGCGTCGATACGCCGGTTCAGGCTGTTGTCCAGTCTG
GGCAGCAGGGTATTGACGTCGCCGAACCACAAATCCAGCGTGATGCGCCCCTGCGCCAGG
ATCAGCCGGTGACAACCGGGCAGCGCCAGCGGCCAGTGCTGGCGCAGTTCGTCGGCGAAG
GGGGCCAGTTCCGGCCAACTGGCATGCGCGGCGGCCAGGTCCGACTGGCGCAGCGGAAAT
TTCTCAAAACTGATGAAGTGCAGCCGTTGCAGCGTGGCATCCGGTTGTTGCTGGCAAAAC
TGCTCGAACGCCTGCCATAACGTCAGGAAATTCAGCCCGGTGCCAAAGCCGGTTTCCGCC
ACGGTGCAGTCCGGGCCGGGATGCGCAAGAAAACGCTGTGGAAAACCGTTGCCCTGCAGA
AAGACATAGCGGGTTTCCGCCAGTCCATCCTGGTTAGAGAAGTAAACGTCATCAAACTGT
TGCGATACAGGTGTACCCTGAGCGTTCCAGTTCACGTCTGCATGCTGGATAGAAGGGCTT
GTCACGACAAATAACTCATTATTCAAGCGGTGGCGCGATTTTAGCGAGCGGTTTATTAAG
TCGCAAATTTGAGAAAAGTTAGTCTGATCGGACTTGTTCAGCTTACAACTGTACGCTAAA
GTGCGGTGCTAAATCCAAACTCTACAAGCGGAAGAGGTATTGAATGAAACGTGCGGTGAT
TACGGGTCTGGGAATTCTGTCCAGTATCGGTAATAACAAAGAGGAAGTGCTGGCGTCCCT
GCGTGAAGGCCGTTCCGGCATCACTTTCTCCGAAGAGCTGAAAGATTCCGGCATGCGTAG
TCACGTCTGGGGTAACGTCAAGCTGGATACGGCGGGTCTGATTGAACGTAAAGTTGTACG
TTTCATGAGCGATGCCTCTATTTACGCTTACCTGTGCATGGAGGAAGCCGTCAAGGATTC
CGGGCTGACCGATGAGACCTACCAGAACAATCCGCGCGTCGGGTTGATCGTGGGTTCCGG
CGGCGGTTCCCCGCGTTTCCAGGTGTTTGGCGCTGACGCCATGCGTAGCCCGCGCGGCCT
GAAAGCGGTCGGTCCCTATGTGGTGACCAAGGCGATGGCCTCCGGCGTATCCGCTTGTCT
GGCAACGCCGTTTAAAATCTACGGCGTAAACTACTCCATCAGCTCCGCCTGTGCGACATC
CGCACACTGCATCGGCAACGCGGTTGAGCAGATTCAGATGGGCAAGCAGGACATCGTGTT
TGCCGGCGGCGGCGAAGAGCTGTGCTGGGAACTGGCGTGCGAATTTGACGCCATGGGCGC
GCTGTCCACTAAATACAACGAGACGCCGGAACGCGCTTCCCGTACTTATGACGCGGATCG
CGACGGTTTCGTTATCGCCGGCGGCGGCGGTATTGTGGTGGTGGAAGAGCTGGAGCACGC
GCTGGCGCGCGGTGCGCACATCTATGCCGAAGTGGTTGGCTATGGTGCGACGTCCGATGG
CGCCGACATGGTGGCACCGTCAGGTGAAGGCGCGGCGCGCTGCATGAAGCTGGCACTGCA
GGATGTCGATACCCCGGTGGATTACATCAATACTCACGGCACCTCAACGCCGGTAGGCGA
TGTGAAAGAGCTGTGGGCGATCCGTCAGGTTTTCGGCGACAACGTTCCGCCGATCTCTTC
CACCAAAGCCATGACCGGTCACTCGCTGGGCGCTGCGGGCGTGCAGGAAGCCATTTATAC
GCTGCTAATGCTGGAGCACGGCTTCATCGCGCCGAGCATCAACGTTGAGACGCTGGACGA
GCAGGCACAGGGTATGAACGTCGTCACTGAGCCGACCGAGCGTAACCTGACTACCGTGAT
GTCTAACGGTTTCGGGTTCGGCGGCACCAACGCCGTGCTGGTGATGCGCAAATACGCGTA
ATAACCGTGAACGAATCAAAAATACCGGGCTTGCCCGGTATTTTTTTGTCTGACGATCGT
TGCCGTCAATCCATTTTTCTCTGCCGCTCTCTCGTCATTCCCGCGTTACAGCACTACCCA
CATCAGCAAGGCCACCACCAGGATTGCCACCAGCGCCAGCCCAATGGGTTTATTGACCAG
CGACCGCCATTCCTGCGGCAAGGCCACGATTAACGGGTTGATAAACGGTTGCATCGGCGC
GGCGGCAGCTTCCTGTATCTGCTGGAGCCGCCGGCGGTACAGGAAGGTCACCACGTCGCT
GATTTGCGAAGGAGTGAGCGGCGTTTGCGGTGTGATATTCAGGGTGCTGCGGATGAAGTC
CTGCAGCAGTTGTTGTTCCTGCTGATCGAGCGGCTGTTTCAGCGCCGCCTGCAGCGTATG
CAAGGTAGGCAGGGTATGCTGCTGCAGCAGAACGCTTTGGGTATTGAGGAACTGGCTTAA
AACCTGAAAGTTCTTCGCCGGAATCGGGTCGCCGGTTTTCAATCCCTGCATGTCCATCAG
CGTTTGCCAGACTTTACCCGGCGATTCGCCGGTCAGCGCTACCAGTTTCGACACCAACTG
GTTGAGCTGGTTGTGCTCCGCAGGCAGCAGTGCGCGGTCCAGCAGCGCGGTTGCCGCCGG
TGATGAATTGGCGGTAAGCCCGTCAGGAACGACGCCGGCTTGTAACAGCGCCGCCAGTTG
CTGAGACGTTTGCGGCAGCGGTGGCGGTATCGTGGTGGCGGTAGGCGTCTGTGGAAACTG
GATCGGCTGCCCTGTCGCGGTATTGCCGAACGGCAGCCCCGAGGTATTGCCCCCTATGGA
CAACAGCGTGGCGGCCTGCGGCAACTGGCCGTTTTGCAGCAGCGTCACCACCAGCTTTAG
CTGCGACGGCGTCAGCGAACTCAACACGGTGTGGCCGAACTGCTGGCGGATGAAATCGCT
GACGGCTTGACGATTATTTCCCTGCGACAACAGGCTGGTCAGCTGTTGCAGCAACTGACG
GCTATCCTGCGAGCCTTGTATGGTCGTCAGTCGGTTCTGCAAACTCTGCTCGGCCGCCGG
AAACTGGCTGGCGAGCAATTCCGCGTTATTTTTCGTGCCGAGCTCTGCGCGCACGGTTGC
CCAGACTTCCGCCGGCTTGGCGCCGCTCAGGGTGGAAATCTGCATCACCAGCTTTTCCAG
CGAGGTGCGTTGCGCCAGCGTCAGCGGTAAATCATCCGTCTGGGATGTCGCGGTTTTCGA
CAACGCGGTTTCCAGCGTTTTTTCTCCCTGCAGGGAAACATTGCCGGGGTTACTGATCGG
TTGCATGGTGTGATCCTTACCGTAGACGCTCGACGGGATTTCGCATCAACCCGATGAAAT
TATCGCCATCATACCTATCGCCATCATATCTATCATCATCATAACAACGGTGCGGTATTA
CCGATAGTCGTCGGGCATGAACAGGTGAATATTCCGTCGGGCAGAACGAAAAGGCGAGAA
AACGCATGACTGGTGTGAAACGCACCAATTCCGGCGGGTAAAGCAGCGCGCGGATGGAGT
AATCCGCGGCGCTCGCTGGAATGAATGAGCCGCCGGCCTGATGAAGCGTCGCCTGGCATG
ATGATATGATGGACGGCCCACCAAGCAGCTCTGCCTGCCGCCGCGATAACGGCTTCTGGC
GGCCAGCGTCATGCAAGATCACCAGCGGGCGCGGTTCCTGCCGTCGGTGTTACCGTTTGC
CGGTTTGTGGCAGAATAACGCCCTTCGTTTCATCGCTGCGGCGCGGGTGTCGTCAGCGGT
CTATCAGGAAAGCCAACGTGAAAATCCTAGTTGATGAAAATATGCCTTACGCACAGACGC
TGTTCAGCCGCCTGGGCGAGGTGACGGCGGTGCCGGGGCGGCCGATTCCGACGGATGCTC
TGAACGAGGCGGATGCGCTGATGGTGCGTTCGGTCACCAAAGTGAACGCCGACCTGCTGG
CCGGCAAAGCGGTGAAATTTGTGGGTACGGCGACGGCGGGAACGGATCACGTCGATGAAG
CGTTCCTGCGCCAACAGGGGATCGCATTTTCCGCCGCGCCCGGTTGCAATGCGATTGCGG
TGGTGGAATATGTGTTTTCCGCCCTGCTGATGCTGGCGGAACGCGATGGCTTCACCCTGA
CGGATCGTACCGTCGGCATTATCGGGGTGGGCAACGTGGGTTCTCGCCTCAATGACCGGC
TGACGGCGCTAGGCGTGCGCACGCTGCTGTGCGACCCGCCGCGGGCGGATCGCGGTGACA
GCGGGCCGTTCCTGTCGCTGGACGAGGTCGTGGAACAGGCCGATGTATTGACCTTTCACA
CCCCGCTGCTGAAAGACGGCCCTTACGCCACCTGGCATAGCGTGAATGCCGCGTTGTTGG
CGCGTCTGAAGGATGGCGCCATCCTGATCAACGCCTGCCGAGGCCCGGTGGTGGATAACG
CCGCCTTGCTGGCGGCGCTGCAAGGCGGCAAAAACATCAGCGTGGTGTTGGACGTATGGG
AGCCGGAACCGGAATTGTCCATCGAACTGCTGGAGCGGGTCGACATCGGCACCGCGCATA
TCGCCGGTTATACGCTGGAAGGCAAGGCGCGCGGCACCACTCAGGTGTTCGAAGCCTGGA
GCCGTTTTATCGGTCAGCCGCAACAGGTCGCCTTGTCGTCGCTGCTGCCGACGCCGGAAC
TGGCTGAAATAACCCTGACCGTGCCGCTGGATGAGCATCAGCTCAAACGGCTGGTGCATC
TGGTGTATGATGTGCGCCGTGATGACGCACTGCTGCGTCAGGTAGCGCACGTGCCCGGCG
AATTTGACCGGCTGCGCAAGTTCTATCAGGAGCGGCGCGAGTGGTCATCGCTGCATGTCG
TCTGCGCCGATCGGGAGAGTGCAGACCGGCTGAACCGGTTGGGTTTCACCGCGTCGGTTA
ACGATCACTAATTTCCTGTATCAAAATCAGATTAATCCGGGCGGTGCGATCATCGTCCGG
TGTGTTTTATTCATTATTGTTGGGGAGAACGATCACATGTCCAATGGCTGGAATATCGCA
TTGCTGGGTGCGACCGGCGCCGTCGGCACCGCTTTGCTGGAGCTGTTGCAGGAACGTGAG
TTTCCCGTGGGCGAGCTCTATGCGCTGGCGAGTGAAAACAGCGCCGGCGAGAGCCTGCGT
TTTAGCGGCCGTTCGCTGCGGGTGGAAAACGCCGCGGATTTCGACTGGTCGCAGGCACAA
TTGGCTTTTTTCGTCGCCGGTATGGAAGCCAGCGCCCGTTATGCCGAAGCGGCGGGCAAC
GCCGGGTGTCTGGTGATTGACAGCAGCGGCCTGTTCGCGCTGGAGCCGGATGTGCCGCTG
GTGGTGCCGGGCGTCAACCCACATGTGCTGGCGGATTACCGCAACCGCAATATCGTGGCG
GTGGCGGACAGCCTCACCAGCCAGTTGCTCACGGCGATCAAACCGTTGACGGAACAGGCC
GGGCTGTCACGTCTGCATGTAACTACGCTGCTGTCGGTGTCGGCTCACGGCAAGGCGGCG
GTGGATGATTTGGCTGGTCAGAGCGCCCGTCTGCTCAACGGTATTCCTCCCGAGCCTGGT
CTGTTCCCGAAACAGCTGGCGTTCAATTTGTTGCCGCTGCTGGCGGACAGCGAAGGCAGC
GTGCGTGAGGAGCGCCGGTTGGTGGATCAGGTGCGCAAAGTATTGCAGGACGATGGCTTG
CCGATTTCGGTTAGCTGCGTGCAGTCGCCGGTGTTTTACGGCCATGCGCAGGTGGTGCAT
CTGGAGGCGCTGCGTCCGCTGTCTGCCGATGAGGCGCGCGACGTGCTGGCACAGGCGGGC
GATGTGGTGCTGAGCGAGGAAGACGACTACCCGACGCAGGTGGAAGATGCTTCCGACAAT
GTACAGTTGAGTATTGGCTGCCTGCGCAATGATTACGGCGTTCCCGAGCTGTTGCAGTTT
TGGTCGGTGGCCGACAATATCCGTTTCGGCGGCGCGTTGATGGCGGTGGAAACCGCCGAG
CGGCTGGTTGAGGAGTATCTGGGGTAATGACGGCGTTGCAGCATGCGGACGACGAGGCGC
CGCTGAAAATCGCCCTGGGGATCGAGTATGACGGTAGTCGTTATTACGGCTGGCAGCGTC
AGGCCGAGGTAGACAGCGTTCAGGGTTGCCTGGAGGTGGCGCTGTCTCAGGTGGCGAACG
AGCGAATCGACGTCTTTTGCGCCGGTCGCACCGACGCCGGCGTGCACGCCACCGGGCAGG
TGGTGCATTTCATCACCCGGGCGGCGCGCAAGGACGCGGCCTGGACTATGGGCGTCAACG
CCAACCTGCCGTCGGATATCGCGGTGCGTTGGGTGAAAACGGTGGATGACGCGTTTCATG
CCCGTTTCAGCGCTACGGCCCGCCGTTACCGCTACGTGATTTATAACCGACGTTTCCGGC
CGGCGATCCTGTCGCGGGGCGTGACGCATTACTACCTGCCGCTGGATGCCGAACGCATGC
ACCGCGCCGGTCAGTGCCTGCTGGGCGAGAACGATTTTACCTCGTTCCGGGCGGTGCAGT
GCCAGTCGCGCACGCCCTGGCGTAACCTGATGCACCTGCGGGTGGTGCGTCAGGGGGACT
ATGTGGTGGTGGACATTAAGGCCAATGCGTTTGTGCATCATATGGTACGTAACATTGTGG
GCAGCCTGATGGAGATCGGGTGCGGCAACCAGCCGGAAAACTGGATGGCCGAACTGCTGG
CGGCAAAGGATCGAACGCTGGCTGCCGCGACGGCGAAAGCCGACGGGTTGTATCTGGTTG
CGGTGGATTATCCGCAGAATTTCGGTATTCCATGCGCGTCGATGGGGCCGTTGTTTCTGC
CGGATGAGGCGATTTAAGGATAACTGGCGCGCCGTCAACGAACGGCGAAGTCGGCATTTG
AACTGAATAAGGACGCGATTATGCTGGATTTTGTACGGTTTATCATTGATTTCATCCTGC
ACATTGATGTGCACCTGGCCGGGTTGGTGGCGCAGTATGGCGTGTGGATTTACGCGATTC
TGTTCCTGATTCTGTTTTGTGAAACCGGCCTGGTGGTCACGCCGTTCCTGCCTGGCGATT
CGCTGTTGTTTGTGGCGGGCGCGCTGGCCGCGTTGCCGACCAATGACCTGAACGTCCATC
TGATGGTGGCGCTGATGGTGGTGGCCGCCGTGTTGGGCGATGCGGTGAATTACACTATCG
GCCGGCTGTTCGGCGAGAAATTGTTCCGCAATCCCAATTCGCGCATTTTCCGGCGCAGCT
ATCTGGATCGCACCCACGCGTTCTATGGTCGCCACGGCGGCAAGACAATAATTCTGGCGC
GCTTTGTGCCGATTGTGAGAACATTTGCGCCCTTTGTCGCCGGGATGGGGCACATGCGTT
ACCGCGAGTTCGCCTTGTACAACGTGACCGGGGCGCTGCTGTGGGTGCTGTTGTTCACCT
ATGCCGGCTACCTGTTCGGCGATTTGCCGGTGGTGCAGGAGAACCTGAAGTTATTGATCG
TGGCGATCATCTTCATCTCCATTCTGCCGGGGTTGATCGAGTTCTGGCGGCATAAGCGCG
CCATGACGCGGCAAAATATGAAATAAGTGGAAAATTATTTTAACCTCCGGTTTGACCAGT
TTTTTATCCACACGTCCGGATCGTTATGGTTTAATGAGCAGCATTTACGGCTGTGTTGGT
ATGAACAAGCCGCAATGCCAATGTCTTGTCCCGGTGTATCCGGGATGTGATATCGCTTTA
TCGACGGCGTTGCCAGGGATGGGGTAACGTGTAGCAGCGTACTGGCTGGTGCCAGGTTCA
AGCAGAAAGGTTATCAATGAGCTGGATTGAACGAATTCTTAATAAAAGTAATGTCACGCC
AACCCGCAAGGCGAATATTCCTGAAGGGGTGTGGACTAAATGTGACAGTTGCGGTCAGGT
GCTTTACCGCGCCGAGCTGGAACGCAACCTGGAAGTGTGCCCGAAATGTGATCATCACAT
GCGGTTATCCGCCCGGGCCCGTCTTCATGCGTTTCTGGACAAAGAAGGCATGGTGGAGCT
GGGCAGCGAACTGGAGCCCAAAGATGTCCTGAAATTCAGAGACTCCAAAAAATACAAGGA
CCGTATCGCCGCGGCGCAGAAGCAGTCTGATGAGAAAGACGCCCTGATAGTGATGAAGGG
CACGCTGTACGACATGCCGGTGGTTGCGGCTTCGTTCGAATTCTCCTTCATGGGCGGTTC
AATGGCGTCTGTCGTTGGCGCGCGGTTTGTCCGTGCTGTCGAGCAGGCGCTGGAAGACAA
CTGTCCACTGGTTTGTTTCTCCTCCAGTGGCGGTGCCCGTATGCAGGAAGCGCTGATGTC
GCTGATGCAGATGGCAAAAACCAGTGCGGCGCTGGCGAAAATGCGTGAACGCGGCCTGCC
GTACATTTCGGTGCTGACCGATCCGACGATGGGCGGCGTGTCCGCCAGTCTGGCGATGCT
GGGCGATCTGAACATTGCCGAGCCGAAAGCGCTGATTGGTTTTGCCGGCCCGCGCGTTAT
TGAGCAGACGGTGCGCGAAAAGCTGCCGCCGGGCTTCCAGCGCAGTGAATTCCTGCTGGA
AAAAGGCGCCATCGATATGATCGTCCGTCGTGCGGATTTGCGCCACAAATTGGCGAGCAT
CCTGTCCCGGCTGACGAATCGCCCGGAGCCGCAGGAATCCGCCGTGGCGCGGCCGTCCGC
CTCGCCTGAATCACAGAGTGAAGCCTAATCAGTGATAAACCGGGGGCAGGGCGGCGTTGT
TGCCGTGTTCCCCGGCAGCAATCAACCGTAAGTCAGTGAACGGGACTCATGGACAATCTT
CAGACACCTCAAGCCACGTCGCCTCTGGCCACGTGGCTTCACTATCTTGAACATCTACAC
TTCCAGACTATCGACCTCGGTCTGGAACGCATCCAACTGGCGGCGGAACGTCTGCATCTG
CTGCAACCGGCTCCTCGTGTGTTTACCGTGGCCGGCACCAACGGCAAAGGCACCACGTGC
TGCACGCTGGAATCCATTTTGATCGCCGCCGGGCTACGGGTTGGGGTGTACAGTTCACCA
CACCTGCTGCGTTATACCGAACGGGTGCGCATTCAGGGCCGCGAATTGCCGGAGTCCAGC
CACGCCGAGGCATTTGCCGCGATCGAAGCCGGTCGCAACGGCACCTCGCTGACCTATTTT
GAATTCGGCACACTGGCGGCGCTGTGGTTGTTCAAACAGGCGCAGCTGGATGTGGTGATT
CTGGAAGTCGGGCTGGGTGGTCGTCTGGATGCTACCAATATCGTGGATGCCGATGTCGCG
GTCGTTACCAGCATCGCGCTGGATCATACCGACTGGCTGGGTAACGACCGGGAAAGCATC
GGCCGCGAAAAGGCGGGGATTTTCCGCGGGAACCGGCCGGCAGTGGTGGGCGAACCGGAC
ATGCCGGCATCAATTGCCGCCGTCGCGCAGGAAAAAGGCGCGCAGTTGCTCCGGCGCGGG
TTTGACTGGCAGTTCTCACTGCAAGATGACGGCTGGTGCTGGCAGAGTGGCGATGTGCAT
TATGATCGGTTGCCTATTCCAACCGTTCCGCTGGCGAATGCGGCGACCGCTCTGGCGGCG
CTGCAGGCCTCCGATATTGCTCTGACTGTCAACGTTATTCATCAGGGGTTGCGTCAGGCG
CAATTGCCGGGACGTTTCCAGATTGTGAGCGAAAAGCCGTTGTTGATTCTGGATGTCGCG
CATAATCCTCATGCCGCAGCCTACCTGGCCGCGCGGCTGGCTGATTTACCACGCGCCGGC
CGGGTACGGGCGGTGATTGGCATGCTGGCGGATAAAGACATCCCCGGTACGCTGGCGCAT
CTTAAGCCGCAGGTGGATGTGTGGTATTGCGCTCCGCTGGAGGGGCCGCGCGGCGCCGAT
GCCGGGCTGCTGGCCACGCATCTGGACCACTGTACGTCATTCCCGGATGTGGCGACGGCC
TGGCGGCAGGCGATGCAGGATGCCGGTGAAGATGATGTCGTGATTGTTTGTGGTTCTTTC
CATACTGTCGCGCATGTGATGGAAGCGCTGGACGGGAGCGGAACGCATGGCGAGTAAATT
TCAGAATCGCCTGATAGGAACGGTTGTGCTGGTAGCGCTGGGGGTGATCGTGCTCCCCGG
CCTGCTGGATGGTAAGAAAAAGCACTATGAAGATGATTTTGCCGCTATCCCGTTGGTTCC
CAAACCGGGCGATACGCTGGAAGCGGAGTCGATGCCGCCGATAAACCAGTCGCTGCCGGC
CCAGCCGCCTGAAGGGGCCGAGGCGGCGATGCAGAGCAAGAATGAGTCCGCCGCGGGGAC
GGCCGAAGAGCCGGATTCAGCGCAATCCTCCGCCCGTCATGGCACGTCTCAGCCATCGTC
TTCCCGCCCGGCCGCCACGGCAACGCCGGCGCCGGTAGTGACCGAACCACGTCCGCCGGT
GCAGCAAGTGGCGCCGCCAGCGATGAAGGCGCAACCGGCCAAACCTGAAGCCAAAAAACC
GGAAACCAAACCGGAAATTCGACCGAAGCCTGAGGCGAAAGCGTCGGAGATCAAGGCGGC
TGAAAGTAAGGCTGCTGAAAGTAAGTCGGTCGACAGTAAACCAGTCGACAGTAAGCCGGC
CGAAAAACCAGCCGACACTCGCGTGGCGGAAGCCAAAACGGAAAACAAGGCACCGGAAAG
CAAGCCGACGCCTCAGGATCAGGCGCCAGCCGGTCAGGCTTTTGTGGTACAACTGGGCGC
GCTGAAGAATGCCGATAAGGTTAATGAGATTGTCGCCAAGCTGCGTCTGTCCGGTTACCG
GGCTTATACCGTGCCGTCGGCACCGGTGGCAGGGCAGATTACCCGTATCTACGTCGGGCC
GGATGCCTCGAAGCAAAAACTGCAGTCGGCGTTGGGCGATCTGCAGCAGCTTAGCGGGCT
GAGCGGGCAAGTCCGGTCGTACAGCGCGCGCTAAGGCGGCTAATCAGGACATACCAGCAG
GGGTAGGGGAGCGAGGCGACCTTGCCCCTTTATTTTGTGGGCGGATACTGAACCCATCGG
TGGCGCGCGACGGACAAGAGCGCTATCCACATGGCGGCGAGAGGTTTTTTTTATTTCTTC
GCCTATCGAAAAGATCGGCGGGAAATACGCTACGCAAACGTTTTCTTTTTCTGTTAGAAT
GCGCCGCGAACAGGATGACCGGCGCTGCAATTGTCATCGTTCATTATTAGGATAGGTCAT
GGTTTGGGTTGATTACGTCATTATCGGTATTATCGGATTCTCGGCTCTGGTCAGTCTCAT
CCGGGGGTTTGTACGTGAAGCGCTGTCACTGGTGACCTGGGGGGCGGCGTTCTTTATCGC
CAGCCACTACTATGCCTATCTCGCGGTCTATTTCACGCGGTTTAATGATGAGCTGGTGCG
CAACGGTATCGCCATTGCCATTCTGTTTATTGCGACGTTGATTGTGGGCGCTATCGTCAA
TTATGTGATCGGTTCGCTGGTTGAACGCACCGGACTGTCAGGCACTGATCGGGTACTGGG
CGTTTGCTTCGGTGCATTGCGCGGTGTGCTGATTGTCTCCGCACTGCTGTTCTTTCTGGA
TACCTTCACCGGTTTTTCACAGAGTGCTGACTGGAAGCAGTCCCATTTAATCCCGCAGTT
CAGTTATATCATCAGGTGGTTTTTTGACTACCTGCAAAGCACGTCGAGTTTCTTGCCGCG
GCACATCTAGCCGCGGTAGCGCTGATGAGGAAAAGACCACATGTGCGGTATTGTCGGTAT
CGCCGGTTTTACACCGGTCAACCAGTCGATTTATGACGCGTTAACGGTGTTACAGCACCG
TGGGCAGGATGCCGCGGGCATCGTCACCATTAATGATGCCAACTACTTTCGCCTGCGCAA
AGCCAATGGCCTGGTGAAAGATGTGTTTGAAGCCCGGCACATGCAACGGCTGCAGGGCAA
CATGGGGATCGGCCATGTGCGCTATCCCACCGCAGGCAGCTCCAGTGCCTCGGAGGCCCA
GCCGTTTTACGTCAATTCCCCGTTCGGGATTACGCTGGCTCATAACGGTAACCTGACCAA
CGCCCACGAGCTGCGCAAAAAGCTGTTTGAAGAAGGGCGCCGTCACGTCAATACCACCTC
GGATTCCGAAATCCTGCTGAACGTGTTTGCCAAAGAGTTGGATCGTTTTCAGCACTATCC
GCTGGAAGCGGATAATATTTTTGCCGCAGTCGGAGCGGTACATCAGCAGATTCGTGGCGC
TTATGCCTGCATCGGCATGATCATCGGCCACGGCATGGTGGCGTTCCGCGATCCGAACGG
CATTCGTCCGTTGGTGATCGGTAAGCGTGAGCTGCCGGATGGACGCAACGAATTCATCGT
GGCGTCGGAAAGCGTGGCGCTGGATACGCTGGGTTTTGAATTTTTGCGCGATGTGGCGCC
GGGCGAAGCGGTATACATTACCGAAAACGGCCAGCTGTTCACCCGTCAATGTGCTGAAAA
CCCGAAAAGCCACCCGTGTTTGTTCGAATATGTTTATTTCGCCCGTCCCGATTCCTTTAT
TGACAAGATTTCGGTCTACAGCGCCCGCGTGCGCATGGGCCAGAAACTGGGCGAAAAGAT
TGCCCGTCAGTGGGAAGAGCTGGATATCGACGTGGTGATTCCGATTCCGGAAACGTCCTG
TGATATCGCGTTGGAAATCGCCCGCATCATCAACAGGCCGTACCGTCAGGGTTTTGTGAA
GAACCGCTATGTCGGTCGTACCTTTATCATGCCGGGCCAGCAGACCCGCATTAAATCGGT
ACGCCGCAAGCTGAACGCCAACCGCGCGGAATTCCGCGGCAAGAATGTGTTGCTGGTGGA
TGACTCCATCGTGCGCGGCACCACCTCCCAACAGATTGTGGAGATGGCGCGTGAAGCCGG
CGCACGCCGGGTTTATCTGGCCTCCGCCGCGCCGGAGATCCGTTTCCCGAATGTGTACGG
TATCGATATGCCGAGCGTCAACGAACTGATCGCTCACGGTCGCGAAGTGGAAGAGATTCG
GAAGATCATCGGCGCCGATGCGCTTATTTTCCAGGATCTGGATGACCTGATCGAGGCGGT
GCGTGAAGACAACCCGGAAATCGTTCAGTTTGAATGTTCGGTATTCAACGGCGTCTATGT
CACCAAAGACGTGGATCAGGACTACCTGGATTATCTGGAAGCACTGCGTAACGACGATGC
CAAAGCGATGCGCAGCCAGAATGAAGTCGAAGATTTGGAAATGCACAACGAAGGGTGATA
ATCGATCGCCGACCGTTGTTAAAAAAGGGAGCGTAGGCTCCCTTTTTTGTCGCTGTTATT
CTTGCCAATCCTTTGGTGATGCGGCAAAGTCAGCGCACATGTTTTGCCGTCTCTGTTGCG
GTGGGTCTGAGAGGTGAGAATGAAGCGACTAATTGTCGGTATTTCCGGCGCCAGCGGCGT
GATATATGGGGTACGGTTGTTGCAGGTGCTGCAGCCGGTTGCCGGAATTGAAACTCACCT
GGTGATGAGCCCGGCGGCCCGGCAAACGCTGTCGCTGGAGACGGAACTGACCGTGCGCGA
TGTACAGTCGCTGGCCGATGTGGTGCACGATTCCCGCGATATCGCCGCCAGCATCTCGTC
AGGGTCGTTTAAAACGGCAGGTATGGCGATTCTTCCCTGTTCCATCAAGACGCTGTCCGG
CATTACCCATAGCTATACCGACAGCCTGCTGACCCGCGCGGCGGACGTAGTGCTGAAAGA
GCGTCGCCCGCTGGTGCTGTGCGTGCGGGAAACGCCGCTCCATCTCGGTCATCTGCGCTT
GATGAACGCCGCCGCCGAAATGGGCGCGGTAATCATGCCGCCGGTGCCCGCGTTTTACCA
CCGCCCACAAACTGTGCAGGATATCGTCGATCAGACCGTCAACCGGGTGATTGATCAGTT
TGACATTGCGCTGCCTCAGGATCTGTTTACGCGCTGGCAGGGCGCGTAACCGCCTCATTT
GCAATAATAAGCCATGCCGTACATCACCGGACTGCCCGGCACAGGCGTAACGACTTGCAC
TTTTTTGTAGCGTGGTATTTTTTATGGTGCATTGATATGCACCAATATTGTGCAATTAAT
GCGAGTCATCGTCGTCTTGTTACTTATCCCGATAGCATGAGCTGACATAATCCATTGATT
ATATTGATGCGATTATCATGATCACGACACCTGATTTTATGCAGAATTGCATATTCTATA
TGGCATAAAATTTGCTATGTTTTGACAAACAACGTGCGGACTAACGCACACGGCAAACGC
ATTCATCACAACAATTTAGCGGTCAGATTTCACGAATCACTTAGGCATACACAATCATAA
AATAAGGGTAACGCAATGAAAAAAATGTTGAAACTTTTGCCCCTTGCGCTGGTATTCGCA
GCAGGCAGCGCCCTCGCCGAGGTTCCGAAGAATATCAAGATTGGTACCGACCCCACTTAT
GCGCCGTTTGAATCCAAGGACGCCAGTGGTCAACTGGTCGGGTTTGATATCGATCTGGCA
AAAGAATTGTGCAAACGCATTCAGGCAAACTGCACGTTCGTTGAGAGTGATTTCGACGCG
CTGATCCCATCGCTGAAAGCGAAAAAGATCGACACCATCATTTCCTCCCTGTCCATCACC
GAAAAGCGCCAGCAGGAAATTGCCTTTACGGACAAACTGTATGCGGCTAATGCCCGTCTG
ATCGCCAAAAAGGGATCGCCGATTCTGCCGACGCTGGAAGCGTTGAAAGGTAAGCGCGTC
GGCGTGCTGCAGGCGTCCACGCAGGAATCTTACGCCAACCAGTACTGGCAGCCGAAGGGC
GTCGATGTTGTCGCCTATCAGAATCAGGATCTGATCTATGCCGACCTGACCGCCGGCCGT
ATCGACGCCGCGTTCCAGGATGAAGTGGCGGGCAGCGAAGGCTTCCTGAAACAGGCCGCA
GGCAAAGAGTATGCGTTTGCCGGCCCGGCCGTGAAAGACGACAAACTGTTCGGCGTGGGT
ACCGGCATGGGGCTGCGTAAGAACGAAACCGAACTGAAAGCCGCGCTGGATAAAGCGTTT
GCGGCCATGCGTAAAGACGGTACCTACGACAAGCTGGCCAAGAAATACTTTGACTTCGAC
GTCTACGGCGAATAAGTCTTCCTGATTAACCTCTGCCTGCGCCGTGCAGGCAGATGTGTG
CCTTTTCTGAGCGGATTGATGTAATGCTTTATGGCTATTCCGAATTAATCATGGATGGCG
CCCGCATGACGCTGCAACTGGCGTTGTGTTCGCTGGTGCTGGCGCTGCTGATCGGTCTGG
TGGGGGCGGCGGCGAAGCTGTCGTCCAATCGATTGCTGTCCGGCTGTTTTTCCGGTTACA
CCACCCTGATTCGCGGTGTGCCGGATCTGGTCCTGATGCTGCTGATTTTTTACGGTCTGC
AGATGGTGCTCAACAGCCTCACCGAGGCGGTTGGCCTGGAACAGATCGATATCGACCCGC
TGGCGGCGGGGATTATTACGCTGGGATTTATTTACGGCGCCTATTTCACCGAAACCTTCC
GCGGCGCTTATCTGGCGGTGCCACGCGGCCAGATTGAGGCGGCGGTGGCGTTTGGCTTTA
CGCCGATGAAAGTGTTTCGCCGCATCATGTTTCCGTCGATGATGCGCTTTGCACTGCCGG
GGATCGGCAACAACTGGCAGGTGATTCTCAAAGCCACTGCGCTGGTGTCGTTGCTGGGGT
TGAGCGACGTGATCAAAGTCACCCAACTGGCTGGAAAGGGAACCCATCATCCGTTCTTTT
TCGCCATCGTGGCCGGTGTGTTGTATCTGATTTTTACCACCCTCTCCAACGGGGTGCTGT
GGTGGCTGGAAAAACGCTACTCGCAGGGAGTCCGGAAAGTAAATTATGAGTGAGATTCTG
CAACAATACTGGCAGGCCCTGCTGTGGAGTGACGGCTATCGTCTCACCGGGCTGGCGATG
ACGCTGTGGCTGCTGATTGTGTCGGTGATCATTGGTGGACTGATGGCGGTTCCGCTGGCG
GTAGCCCGCGTTTCGCCCCGCCGCCGCTACTGGTTGCCGGTGTGGACCTTTACCTATGTG
TTTCGCGGCACGCCGCTGTATGTGCAACTGCTGGTGTTCTACTCCGGCGTGTACAGCCTG
GAAATGGTGCGCGGCACCGACCTGCTGAACGCGTTTTTTCGCAGCGGGCTGAATTGCGCC
ATTCTGGCGCTGGCGCTCAACACCTGCGCCTATACCACTGAAATTTTCGCCGGCGCGATT
CGTTCGGTGCCGCATGGCGAAATCGAAGCCGCCCGCGCCTACGGCTTTTCGCGTTTCAAA
CAGTATCGCTGCATCATCCTGCCGGGCGCGCTACGCATCGCGCTGCCCGCTTACAGTAAC
GAAGTCATCCTGATGCTGCATTCCACCGCACTGGCCTTTACCGTGACCGTGCCGGATTTG
CTGAAAGTGGCGCGTGACATCAACGCCGCTACCTACAAGCCGTTTTACGCCTTTGGCATC
GCGGGCGTGATGTATCTGGCGGTATCGTTCGTGCTGATCTCGTTGTTCAGAAAGGCCGAG
CGCCGTTGGTTACGGCATCTTCATACCCGTTCATCCCATTAAACAGTGCAGGAACAGACA
AAGCATGCAGAATAATAAGCTGATGGTGACGGAATTACGCAAGCGTTATGGTCAGCATGA
GGTGCTGAAAGGCATTTCATTACAGGCTAAAGCCGGGGACGTTATTTCCATTATCGGTTC
ATCGGGGTCGGGTAAAAGCACCTTGTTGCGTTGTATCAATTTTCTGGAAAAACCCTGTGA
AGGGTCGATCCATGTAAATGGGCAAGAAATTCACATGGTGCGGGACAAGGACGGCCAGCT
CAAGGTATTCGACAAGAAACAGCTACAGTTGCTGCGCACCCGGTTGACTATGGTATTCCA
GCACTTCAACCTGTGGAGCTTCATGACCGCGTTGGAAAACGTGATGGAAGCGCCGGTGCA
GGTGCTGGGGTTGAGCAAGGCGGAGGCCCGCAAGCGAGCCGAATTCTACCTGAACAAGGT
GGGAATCACCGACGCATCACAGGAAAAGTACCCGTCTGATTTGTCCGGCGGTCAGCAGCA
GCGTGTGTCCATCGCCCGTGCGCTGGCAATGGAACCGGACGTGCTGCTGTTTGACGAGCC
AACGTCAGCGCTGGATCCGGAACTGGTGGGCGAAGTGTTGCGCATCATGCAGCAACTGGC
GGAAGAGGGTAAAACCATGGTGGTGGTGACCCATGAAATGGAGTTCGCCCGGCATGTCTC
CAGCCATGTGATTTTCCTGCATCAAGGGCTGGTGGAGGAAGAAGGACCGCCGCAAGCGGT
GTTCGGCAACCCACAAAGCCCGCGTTTGCAGCAATTCCTGTCTGGTGCGTTGAAGTAACG
TTCCGTACCGTCACGTCGTCTCCGCACCGGTTGACCCGTCAGCCTGCGCGGGGACGCAGC
AAATCGTTCAGCGTCTCTTCCAGGTCAAAGAAACGAAAACCAAAACCGGCTTTTTCCAGC
CGTTGTGGAATGGCCCGTTGCCCGCCCAGCAGTAATGTCGCCGCTTCGCCCATCAGTATC
CTGAGCGCCCAGCCGGGTGTGCGCACAAAGCCGGGGCGATCCAACGCGCTCGCCAGCATG
GCGGAAAACTTCTCGTTACGCACCGGATAGGGCGACACCATGTTGAACGGGCCGCTCAGA
ATCGGGTTATCCAGCAGGTACAAAATAGCGTTGGTCATATCGTCAATGTGGATCCACGGC
AGGTATTGCTTGCCGGAACCGATCGGGCCGCCCAGCCCCAGCCGGAAAACCGGCAGCATT
TTCGCCAGCGCGCCGCCTTCGGCCGACAACACCACGCCGGTGCGCAACAGGCTGACGCGG
GTCTGGTCGCTTTCCGCTTCCAGCGCCAGCGCCTCCCAACGAGCGCAGAGTTCATGGGTG
AAGTCGTCGTGGGGTGATTCATCTTCGGTCACCAGCGCTTGCCCCTGATCGCCGTAATAG
CCGACGGCCGAGCCGGACAGAAATACCGAAGGCGGCGTTTGGCTATGGCGAATCAGCTGC
GTCAACTGGCGGGTGATATCCCAGCGACTCTGGCACAGCCGCGCTTTTTGGGCTTTGGTC
CAGCGTTTGTCGGCGATCGGCTCGCCCGCCAGATTGATGACGCCGTCGAAACCATCCAGC
GAGGCTTGTTCCTCCAGTCCGCGCCAGTAATCAACCTGAGCGCCCCACAGTCGTCGCGCG
CGTTCTGGAGAGCGGGTCACCACGGTTATCTGATGTGACAGGGACAACAAACGCGCAATC
AGATGGCGTCCAATAAGGCCGGTTCCCCCGGTGATCAGTAACTTCATAGTTGGCCTCGCT
TCGTATGTCGGGTTAATCCCTTCCGCCGGGCAGTCGTGCTATGCCCGCTGGAGCACCGTC
TCTCCCATCTTCGGTTTTAGCATAGATGATTCGATTTCGCCTGCCGGTGATATTAACCAC
ATCTCAGGGAACTTTTATCAGCGGAACAAGCACTTTTCAAACCCATAGAATAGCGTGACA
GGATGACAGCAAATAGCGTGATGACAGTAAATAATGGGGAGGAATCACGCCCGGTAAACC
GGGCGTAGCGGCACGCCTGATCAGGCTTTCGCCGCGAGTTGGTAGGCGCGCTGCGTGGCC
GGACGTTCACGGATACGTTCAAACCAGCTTTTCACCGCCGGGAAGGCATCAAGATCGATG
CGCTGACGATCGTGAGACACCACCCAGGGGTAGGTGGCGATGTCGGCAATACTGTACTCA
CTGCCCGCCAGCCAGGCGTGGTGACGCAGCTGTGTGTTCAGCACGCCGTACAGACGCTCG
GTTTCTTTCTGATAGCGGTCGATGGCGTAAGGCACCGGCTGGGGCGCATAGTGGTTGAAG
TGGTGGTTTTGCCCCAGCATCGGCCCGAAACCGGCTACCTGCCAGAACAGCCATTGCAGG
GTGGCGGCGCGTTCCCGAACGTCGGTGCTCAATAGCTTGCCGGTTTTTTCGGCCAGATAG
AGCAGAATGGCTCCGGATTCGAACAGGCTTATCGGCGCACCCCGATCGGCGGGCTGTTGA
TCCACGATGGCAGGGATTTTGTTGTTGGGGGAAATCGCCAGGAATTCGGGTTTGAACTGA
TCGCCCGCGCCGATATCTACGCGGTGCAGTTGATAGGGTAACTGTGCTTCTTCCAGGAAC
AGGGTGATTTTGTGACCGTTCGGGGTAGGGGCGTAGTACACGTCAATCATGAATCATCTC
TCCATTGGGGGTCGTCATCAGCCGGAAACTGAGGACGCTGAAAACAGTTGGCAGGCCAAA
GCCTAGCACTTTCCCGCCGGAAACATAAATAACCGTTATGGTTATCTTTTTTTTCACGCC
GGGAACCGTGCGGCGCATATCCATGCGGAAAAGTAATAAGCCGATAATTTTGACCAGTGA
TGTCAGGGGTTTTTGGTACTATAGCGGGACCGAATCTTCTCACGCATCGGGATAGAATTA
TGAAACTGATGTTTGCGTCTGACCTGCATGGCTCGCTGTCTGCCACCGAAACCTTGCTGG
CCCGTTTTGAACAGAGCGGCGCCGACTGGCTAATCCTGCTGGGCGATTTTCTCAACCACG
GCCCCCGCAATCCGTTGCCGGATCGTTACCAGCCGGCGGACGTGGCGAGCCTGCTGAACC
GCTACGCTTCACAGATTATGGCGGTTCGGGGTAATTGCGATAGCGAAGTTGACCAGATGT
TGTTGCAGTTTCCGATCACCGCGCCCTGGCAACAGGTGCTGCTGCCTGACAACCGCTTAT
TTCTGACCCACGGGCACCTTTATCACCCGGAAAAACGACCGCCGCTGCACGCTGGCGACG
TGCTGGTGTTCGGTCATACCCATCTCCCGGTGGCCGAGCGACGTGATGATATTTACTGTT
TCAATCCCGGTTCTGTCAGCCTGCCAAAAGGCGGTTATCCCGCCAGTTACGGCCTGTTGG
ATAAAGGCGTGTTGCAGGTTGTGCCATTGCAGGGTGGGGAGGCTATTGCACAGGTTGCGA
TTAGCCACTAACTTAGACGCTACTCTCACATCACATCAATAATTCCAATATTTTTAAAAA
CTGATGCGCGTGACCGCGCCACGACGAAAGGGTTTCAGAGGATGGTGGAACAAACACAGA
CGGCAGGCACGGAGTGGGTCGACATCGTTGATGAAAACAACGAGGTTATCGCCCAGTCGA
GTCGCCAGCAGATGCGCGCTCAGCACCTGCGGCACCGTGCTACCTACATTGTTGTACATG
ATGGCATGGGCAAGATTCTGGTTCAGCGCCGCACCGAAATCAAAGATTTTTATCCCGGCT
GGCTGGATGCAACCGCAGGCGGCGTGGTGCAAAGCGGTGAAAATCTGCTGGAGTCGGCGC
GCCGTGAAGCGGAAGAGGAGCTGGGAATCGCCGGCGTGCCGTTTGCCGAACACGGTCTGT
TTTACTACGAAAGCGATGACTGTCGGGTATGGGGTGGGCTGTTCAGCTGCGTCATGCATG
GCCCGTTTGCCCTGCAGGCGGAAGAGATTGACGAAGTCAGTTGGCTGACGCCGGAGGAGA
TTACCGCGCGCTGTGATGAGTTCACCCCCGATTCGCTCAAAGCGTTGTCGCTATGGCTAA
GCCGCAACAGCGGCAGCAACGACTACGCCAAGCCGCAACGAGTTTCGTCACGAGTCCAGA
ACGATGACGATTCGGCCGGAACGGAAGATCGCGATGCGGTGGAAGAAGAGCATTGAGTTT
GGCTGTTTCGAACGGTTGTCCATAAAAAAACGCCAGCATTTGCTGGCGTTTTTGCTTCTG
TATTACCGCGATCAGGCGATCTGGGTGGCCTGAATGGCAGTCAGTGCTACGGTGTAAACG
ATGTCGTCTACCAGCGCGCCGCGGGACAGGTCGTTAACCGGCTTACGCATGCCTTGCAGC
ATCGGCCCGATGGAAATCAGGTCGGCGGAACGTTGTACCGCTTTGTAGGTGGTGTTGCCG
GTGTTGAGGTCCGGGAACACGAACACGGTGGCTTTACCCGCAACCGGTGAGTTCGGCGCT
TTGGACAGCGCCACGTCGGCCATGATGGCGGCGTCGTACTGCAGCGGACCGTCGATCACC
AGATCCGGACGTTTTTCCTGCGCCAGACGGGTCGCTTCGCGGACTTTATCCACATCGCTA
CCGGCGCCGGAGTTACCGGTCGAGTAGGAGATCATCGCAACGCGCGGTTCGATGCCGAAA
GCGGCGGCGGAGTCGGCGGACTGAATAGCGATTTCAGCCAGCTGTTCAGCGGTCGGATCC
GGGTTGATGGCGCAGTCGCCATAAACCAGCACCTGCTCTGGCAGCAACATAAAGAACACG
GAGGATACCAGCGAGCTGCCCGGTGCGGTCTTGATCAACTGCAACGGCGGACGGATGGTG
TTGGCGGTAGTGTGAACCGCGCCGGATACCAGACCGTCTACTTCGCCTTGTTCCAGCATC
AGGGTGCCCAGCACCACGTTGTCTTCCAGCTGTTCGCGGGCGACCACTTCGGTCATGCCT
TTGCTCTTACGCAGCTCGACCAGACGCGGTACATAGCGCTCACGAGCCTCGATCGGATCG
ACGATCTCGATGCCTTTACCCAGCTCAACGCCCTGCGCAGCGGCTACGCGCTGAATTTCA
TCCGGGTTGCCCAGCAATACGCACTGCGCGATGCCGCGCTCGGCACAGATGGACGCAGCT
TTGACGGTACGCGGTTCGTCACCTTCCGGCAGTACGATGCGTTTGCTTGCCTGACGCGCC
AGTTCGGTCAACTGATAGCGGAACGCTGGCGGAGACAGACGGCGTGAACGCTCGGAGGTA
GCGGTCAGCGAATCGATCCACTGGGTATCGATATGGCGCGCCACGTATTCCTGCACTTTT
TCCACGCGCTCGTGGTCGTCGGCCGGCAGTTCCAGGTTGAAACTCTGCAGGTTCAGCGAG
GTCTGCCAGGTGTTGGTGTTGACCATGAATACAGGCAGGCCGGTCTGGAAGGCACGTTCG
CACAGCTTGTTGATGGCCGGGTCGATTTCGTAGCCGCCGGTCAGCAGCAAGGCACCGATT
TCAACGCCGTTCATGGCGGCCAGACAGGCGGCAACCAGTACGTCCGGACGGTCGGCAGAG
GTCACCAGCAGCGAACCCGGGCGGAAATGCTCCAGCATATGCGGAATGCTGCGGGCGCAG
AAGGTCACTGATTTCACACGACGGGTCTGAATGTCGCCGGCGTTGATAACGCGTGCGTTC
AGGTGGTTAGCCATGTCGATAGCGCGGGTGGCGATCAGATCAAAGCTCCACGGCACGCAG
CCCAGAACCGGCAGCGGGCTGTTGGCAAACAGCAGCTTCGGATCGACATTGGCGACGCTG
GCTTTGTTGGAATCATCAAAGATTTCAGACAAATCGGGACGGGTGCGACCCTGCTCGTCC
ACCGGTGCGTTCAGCTTGTTGATGATAACGCCGGTGATGTTTTTATTCTTGCTGCCGCCG
AAGCTGGAACGGGCGATGTCGATGCGTTCTTTCAACTGGGCCGGGGAATCATTGCCCAGC
GCCAGTACGAAGACGATTTCCGCGTTCAGCGTTTTGGCGATTTCATAGTTCAGCGCGTTG
GCGAACTGATGTTTGCGGGTCGGTACCAGGCCTTCCACCAGTACGACTTCCGCGTCTTGG
GTGTTTTCGTGGTAGCGGGCGATGATCTCTTCCAGCAGCACGTCCTGCTGGTTGCTGCTC
AGCATCGATTCCACATAGCTCATCGTCAGCGGCTCGGCGGCCGGAATGGCGGAGGTGGCG
CGGATGATGGTGGTGGTTTGATCCAGTGCGCTTTCACCGGAACGCGGCTGAGCGATGGGC
TTGAATACACTCAGGCGCACGCCTTTCTGTTCCATGGAACGAATGACACCCAGGCTGACG
CTGGTCAGGCCCACGCTGGTGCCAGTAGGAATCAACATGATTATACGGGACACGGCTTAA
CCTCTGTTTGCGGTTGCTCGTTGTTCAAAAACGATGCTTCTAAAACAACTCCGTCAGCCG
AAGCTGACGGAGTGGGGAGACTTATCAGGCGGTCAGTCGCAACGCGTCCTGAGCGATGAC
CAACTCTTCGTTGGTCGGGATCACCAGAGCCGGGCGGGTGCCGTCTTTGGCGATGTTGCC
GCCTTTGCCGAAACGGGCGGCCAGGTTACGTTCGTGGTCGACTTCGAAGCCCAGCAGACC
CAACTGCTTCAGCGTCAGCTCACGCACCATAGCCGCGTTTTCGCCGATGCCGCCGGTGAA
GATCACCGCGTCCAGACGACCTTCCATCAGCGCAGAGTAAGAACCGATGTACTTCGCCAG
ACGGTGGCAGTACACGTTCATGGCGCGTTTGGCGTCTTCCTTGGTTTCGTAGTTGTCTTC
CACATAACGGCAGTCGCTGGTCACTTCAGTCAGACCCAGCAGGCCGGATTCTTTGGTCAG
CAGTTTGTTGATGCTGTCTACGCTCATGCCCAGAGAATCGTGCAGGTGGAATACTACCGC
CGGGTCGATGTCACCGCTGCGGGTACCCATCACCAGACCTTCCAGCGGGGTCAGACCCAT
GGAGGTATCCACGCACTGACCGTTGCGGATAGCGGTAACGGAACCGCCGTTGCCCAGGTG
GCAGGTGATCACGTTCAGTTCTTCTACCGGCTTGTTCAGGACTTTCGCCGCTTCACGAGA
AACAAAGTAGTGGCTGGTACCGTGAGCGCCATAACGGCGGATGTGGTGTTCTTTGTATAA
TTTGTACGGCAGGGCGTACAGGTAGGCTTCTTCCGGCATGGTCTGATGGAACGCGGTGTC
GAAGACAGCGACGTTCTTGTCTTTTAGACGCGGGAATTCTTTCAGTGCTTCTTCGATGCC
GATCAGGTGAGCCGGGTTGTGCAGCGGTGCAAACGGGACAGCGTCTTTGATACCCTGCAG
CACGTCGTCGTCAATAACCGCTGATTGCGTGAATTTCTCGCCGCCATGTACGATACGATG
ACCAATCGCCACCAGCTGAGCGGACAACTCCGGCTTCTGGCTGAGGATGGTGTTAACGAT
GAAACTCAGTGCTTCGCTGTGGGCGGCACCGGCACCCAGTGCAGCTTCCTGCTTACCGCC
ATCGATTTTCCATTTGATGCGCGCTTCAGGCAGGTTGAAACACTCGGCCAGGCCAGACAG
GTATTCGTCTCCGTTGATGGCATCAATGATAGCGAACTTCAGGGAAGAACTGCCACAGTT
AAGGACCAGTACTAACTTACTCGACATGGAAGTACCTACTTGTTATACATGGTTAAAAAA
ATGTCATACAACAGCCAGCGTAGCGCAGAAGGCGGTTGACATTTATGATTAACATCATGG
CCGGGTGATTTTTCCAGACATGACAGCGAAAAACGCCGATGTGACAACCGCCAGGCAGCG
TATTGAACGCTCCCGGCACGGCGACATCGGCGCGGCAAAAACGGCGACAGCAGACACACA
TGACGTTCGCTGCGCGCTGAATCAACAGTGGCCGGATTCACCCGCCGACACAACGAAACG
CTGTCTAAAACAGCGGATGGCTAAACAGCGAGCACAGAACGGTGTCATAAGGCTTTTTAT
CGCGGCCAAAAGGCTATTTTAGGATACCGATAGCAATCATTAAACACAAAATATATTTTA
AGCTTGTCAATTACAGTTTGTGATTTATACGAAATTTTTATTTTTTATATGTGAAGTTGA
GGTTGAGCATGACGACGAAACCCTCCGGTAAGACAGGATGGCTACAACTGTTCCGTCTGG
GCCAGCACTATATGAAAACCTGGCCAGCGGACAAGCGTTTGGCGCCGGTGTTTCCTGAAA
ATCGTGTGGCGCGTGCCACACGATTTGCGATTCGGATCATGCCGCCGCTGGCCGTCTTTA
CGCTGACCTGGCAAATCGCGCTGGGCGGGCAACTGGGGCCGAGTGTGGCTACCGCGCTGT
TTGCCCTTGGTTTGCCGATGCAGGGACTGTGGTGGCTGGGGCGGCGTTCTGTCACCCCGT
TGCCGCCTTCCTTATTACACTGGTTTCATGAAATTCGTAATAAGCTGCTGGAGTCGGGAA
TGGCGCTGGCGCCGGTGGAAGGGCAACCCACTTATCAGATGCTAGCGGATGTGCTGAATC
GTGCCTTTAGGCAACTCGACAAGACGTTCCTGGACGATCTTTGATGTAAACCCGGTTTTT
AGCCAAAGACGCTGACATTTTTTCCATTGGATTCTGTTTTAAATCAAGAAACAAACGCCA
GCCAGTATGCGATTCTGCTGTCAATATCCCTTTAGCCAGAATCAGATTCAGGAGTGCACC
ATGGAAATGACTAATGCTCAGAGACTTATCCTGTCCAATCAGTACAAAATGATGTCAATG
CTGGATCCCGACAATGCGGAACGTTACCGCCGTCTGCAAACCATTATTGAACGGGGTTAT
GGGTTGCAAATGCGGGAACTGGATCGTGATTTTGGCGATTTGAATGAAGATGTGTGCCGT
ACCCTCATTAATGTCATGGAAATGCATCATGCGTTGCAGGTTTCCTGGGCCAACCTGAAA
GAGAAACCGGACATGGATGAGCGCCGTCTGGCGTTTCTTGGCTTCGATGCCGCCACTGAG
GCGCGCTACCTTGGTTACGTGCGCTTCATGGTGCACGTGGAAGGGCGCTACCCCCACTTC
GACTCCGGCACACATGGCTTTAACTCACAGACCAAAATGTGGGATAAATACATCCGCATG
CTGGCGATTTGGCAATCCTGTCCGCGCCAGTATCACCTGAGTGCGGTAGAGATCGCGCAA
ATCATCAATGCCTGATAAGTTTAGGGTCGGGTAAGCCGGGTAACGGTTCAGCCGGGTGCC
GGGTAATAAATAGTAAAGAAGGGGCTTTTTGTGGAGTGTAAAGGTTTTCTGTTTGATCTT
GACGGCACGCTGGTGGATTCACTGCCCGCGGTGGAACGGGCCTGGAGCAACTGGGCAAAA
GATCATGATATCGACCCGCAGACAGTTCTGGATTTTATTCATGGCAAGCAGGCCATCACC
TCGTTGCGTCATTTCCTGGCTGGCGCCAGTGAAGAGACGATTCAGTGCGAGTTTGTCGCG
CTGGAGCAGGTGGAAGCGACCGATACCACCGGTATTGCGGCTATGCCGGGCGCGCAGGCG
CTGTTGGTCAGGCTGGACGAGCTGGACATTCCGTGGGCGATCGTGACGTCGGGAACGGTG
CCGATTGCGCATGCCCGCCATCGCGCCGCTGGTTTGTCTGCTCCGCGCGAGTTCATTACC
GCGGAGCAGGTGGCGCATGGCAAGCCGAATCCAGATGCTTATCTGCTAGGCGCGCAGCGG
CTGGGGCTGGCTCCCGCCGAGTGCGTGGTGGTAGAAGATGCGCCGGCCGGCGTGCTGTCT
GGTCTGGCTGCGGGGTGTCTGGTCGTTGCGGTGAATGCACCGTCCGATACGCCGCGCCTG
GACGAGGTGGATGCCGCATTACATTCTCTTGAGCAATTGCAGATTTCGCGTACAGCGGAT
GGCTGGGTGAACATCACCCTGAAATGATGCCTCAAACCGGACTAAACATGATCAAAACCC
TGCTTTGTCAGGGTTTTTTTATGGCATGCTGATTTTAAAGCGGTTTCTCCGGGGAATGCG
TTTCCAGCCGGAATACCGCCTGATGAATAAGGAATGTTAACGTCAGGAGGAGGCATGTTG
AGCAGTTCGCTTGTCTGGGTTGTCATGCTGTTATTGATTGCGATCGTGCTGTTTGCTACC
GGTAAATTGCGCATGGATGTGATCGCTCTGCTGGTGATCGTGGCGTTTGTGCTAAGCGGC
ACGCTGACGCTACAGGAAGCGCTGATCGGTTTCAGCGATCCGAACGTATTCCTGATCGCC
GCGCTGTTTGTGATCGGCGAAGGTTTGGTGCGAACCGGGGTGGCCTATCAGGTTGGCGAC
TGGTTAATGCGCGTGGCCGGGCAGAGTGAAACCCGTATGCTGATTCTGCTGATGTGCACC
GTGGCGCTGCTGGGCGCTTTCATGAGTTCGACCGGCGTGGTGGCTATTTTTATTCCGGTG
GTGCTGAACGTCGCCGCACGAATGAAAACCACCCCGGCCCGCCTGATGATGCCACTGGCT
TTCGCCGGGTTGATCAGCGGCATGATGACGCTGGTGGCGACCCCGCCTAATATGGTGGTC
AGCAGTGAACTGATGCGTACCGGTATGGCCGGGTTCGGTTTTTTCAGTGTCACACCTATT
GGCGTGGTGGTGTTGTTGATCGGTATCGCGTATATGCTGGTGGCCCGTTTCTGGCTGACC
GTGACGGACAGCGACAACCTCAAGGAAGGGTGGAAACGCAAAACATTTCGTGACCTGATC
CGGGAATATCGATTGACCGGACGCGCGCGCCGGTTGGCGATCCGTACCGGATCACCGCTG
ATTGGCCAGCGACTGGATGATTTGCAATTACGCCAGCGCTACGGCGCCAACGTGGTGGGG
ATTGAGCGCTGGCAGAAATTCCGGCGCATTATGGTGAGCGTCAGCGGCAATAGCGAGTTG
CGGCTGAATGATGTACTGCTGATCGATATGTCGGCATCAGACGTGGATCTGCGCGAGTTC
TGCGCTACCCAGCGTCTGGAACCGATGGTGCTGCGCGGCGAGTATTTCTCCGAACAGGCA
CGGGATGTGGGCATGGCGGAAGTGTCGTTGATCCCTGATTCCGGGCTGTTGGGCAAAACG
TTGCAGGAGGCGTCGTTTCGCAGCCGCTATGGGTTGACGGTGGTGGGAATTCGTCGGGAT
GGTGAGGCGTTAGAGGGCACGCTGGCCGATGAAGCGTTAAAGCTGGGGGATATTTTACTG
GTGATAGGCGACTGGAGAAATATTCGCCTGCTGCACCAGCACAAGCACCACGTTATTGTG
CTCAACCTGCCGGCGGAAGTGGATGAAGTAGCGCCAGCCAGCAATCAGGCGCCGCATGCG
CTGTTTTGTCTGGCGCTGATGGTGGCGATGATGCTTACCGATGAAATCCCTAACGCCATC
GCCGCATTGATCGCCTGTCTGCTGATGGGGCAGTTTCGCTGCATCGACATGGAAAGCGCC
TACCGCGCCGTGCACTGGCCGAGTCTGATCCTGATTGTGGGCATGATGCCGTTTGCGCTG
GCGTTGCAGCAAACCGGCGGCGTGGCGCTGGCCGTCAAAGGGTTGATGGAAATTGGCGGC
GACGCCGGTCCACATATGATGTTGGTGTGCTTGTTCCTGCTGTGCGCGCTGACGGGGTTG
TTCATTTCCAATACGGCGACGGCGGTGCTGATGGCGCCGATTGCCATAGCGGCAGCGGAG
CAGATGCAGGTTTCGCCATATCCTTTCGCGATGATTATCGCCATTGCTGCTTCTGCCGCG
TTTATGACGCCGGTCTCTTCGCCGGTGAATACATTGGTGCTGGCGCCCGGCGGGTATCGT
TTCAGTGATTTTGTTCGGGTTGGGGTGCCGTTCACGTTGCTGGTGATGGCCGTCAGCGTG
GTGATGGTGCCGTGGTTGTATCCATTTTGAGCGCAGACACGCCTGCACAGCCTGACTGAA
CCGCTGTCAGGCTGTGCAGCGCCGGGCGGAGGCTGATTAAAGCGGCGACTCCTGACTGAT
TTCATCCAGCGACAGGCTGAAGCTTGGAATAAACACCGTCATGAAATAATCCATTTCCGG
GCTCTGGCGCTGCTGGAGCGTTTTTTCCAGCCGGGCTTTGGCCAGCAAGAATTCGTTATT
GCCGGCCGACAATTCTTCCAGACACTTCAGGTACGCGCAAAGGGCATCCGCCTGTTTCAC
AATGGCGTGCTCCTCTTCGTTGATATGGGATTCATCCAGTAGCGGGCTGAAATCTTGCTG
CAGTTCGGCAGGCAGCATCGCAATCAGGTTGTGGCGGGCAATTTTTTCAATCTTCTTGTA
TTCGTGGGCAATCTGCGCGTTGTAATACTTGACGGGGGTAGGCATATCGCCGGTCAACAC
TTCACTGGCGTCATGGTACATCGCCAGCAGGGCAAGACGACCAACATTGAGGTTACCGTT
GAATTTGCGGTTTTTGATCACCGCGAGGGCATGAGCGACAAACGCCACCTGCAGGCTGTG
CTCGGAGACATTTTCGGTCCGGACATTACGCATCAACGGCCATCGGCTAATCAGTTTCAG
GCGGGATAAGTGGGCGAAGAAGTGACTTTGAACCATAAGTGTCTCTCGGTGTACAGCGAT
GGGGGTTCATTGTGGCGGCTCCGACATCAAGAAGCAAATCAGGCCGGGGGATAGTGGGAA
AAGGGCAGGCTACGGGAGAATGGACGTGTCCGGCGCCAGTGCGGCGCCGGACATCATCCT
GATTACTGGTGATAACCTTCCAGGAAACGGCCAAATTTGTTGATCGCCATTTCCAGCTCA
TCAACGCGCGGCAGGGTTACGATACGCAGGTGGTCCGGCTCCGGCCAGTTGAAAGCGGTG
CCTTGTACCAGCAGTACTTTTTCCTGTAGCAGCAGGTCCAATACCAGCTTCTGGTCGTCA
TGGATGTTGAAGCGCTTAGCGTCGATTCGGGGGAACATGTACAGCGCTCCACTCGGTTTG
ACGCAGGATACGCCGGGAATCTGGTTGATCAGTTCCCAGGCGCGATAACGCTGTTCGTAC
AGGCGCCCGCCCGGATGAATGAATTCGCTGATGCTCTGGTAACCGCCCAGCGCAGTCTGA
ATCGCGTGTTGCATTGGCACGTTGGCGCACAGACGCATCGACGCCAGCATTTCCAGCCCT
TCAATGTATCCGCGGGCGTGTTTTTTCGGTCCGTTCAGCACCATCCAGCCCTGACGGAAT
CCGGCCACACGATAGGTTTTGGACAGACCGTTGAAGGTGACGGTTAATAGATCAGGCGCC
AGCGCGGCAATAGAATGGTGCTGGGCGTCATCGTAGAGGATTTTGTCGTAAATCTCGTCG
GCAAAAATAATCAGGTCATGCTGACGGGCAATCTCAACCACTTCCAACAGCAATTCTTTG
CTGTATACCGCCCCTGTCGGGTTATTGGGGTTGATAATCACGATCCCGCGGGTGCGAGGG
GTAATTTTGCTGCGAATGTCATCCAGATCCGGGAACCAGCCTGATTCTTCGTCACAGCGG
TAATGCACCGCATGGCCGCTGGAAAGTGACACGGCCGCGGTCCACAGCGGGTAATCCGGC
GCCGGCACCAACATTTCGTCACCGGTATTCAGCAACGCCTGCATCGACTGGACGATCAGT
TCGGAGACACCATTGCCGATATAGACGTCTTCCAGCGTGATGTCGCGCATATCGCGGGCC
TGATAGTGCTGTACGATGGCTTTGCGGGCGGAATAGAGTCCTTTGGAATCGCAGTAGCCT
TGCGCAGTCGGCAGATTACGTATGACATCCACCAGAATTTCATCCGGCGCATCGAACCCG
AAAGGCGCCGGGTTGCCGATGTTCAGTTTGAGTACCTTGTTGCCTTCTTCTTCCAGTCGT
TTCGCTTCTTTTAGTACCGGACCACGAATATCGTAACAAACGTTTTCCAGTTTTTTCGAT
TTTTCTATTGGTGACATTTAACAAACCTTTTACAGGATCCTATTCCTGATGAGTAATCGC
CTAGCCCATCTAATGTACTCTTCCCGCCGTGTGTTTTGAAGAATCATTACCATGGCTGTG
AAGCCGGTTCCAGATAGCGATCATGGGCAGAGCGATAAATGATATCATTGTTAATGAAGT
GTTACTTATGTGTGGTGGTGTTATCGATTTATGGCTCAATACTGAGAGCGAGATCTATAA
AATAACCGCTGGCGTCGGTAAATTACCCGGTCGGATCGCATGACGAAGCATTAATCATGT
TCAGACGGTGGCCGCGAGGAATAATCTCAGAAGCAATTGAGGTATTTTTTATACCAGATT
CGACCGCTGAAACCGGTATCATAAAATGATGGCTGCCGTGAGGGTTATAAAAAACCATTT
TTTAAATACGGTAATGGTAGAAGAGCAAGCAAATGTTTCTTCCTGGGGAAATGGGGAGTG
TCTCTTATCTGCAAAAAAATAAAATGCAGCCAACTTGCTGATAATAAAAAACAGCGTTAT
TTAAATGAATCGTGAAAAGATCAGAATGATAATAAAAAGACCGGGTATATCTCATTGCTC
ATAAGATAACTTTTTGACGGGAGAAAACCTCTCCGCGTAACTTCATGAAAATTTATGTTA
CATGTGATATCCTTTCGTGTTATTTAACAATTTTACAAAAATATATAAATCTTTACATAA
AAACTGAGTCATACAGTGATAGTAACTTACTGTATTAACGGTATTTGCATGCGAGGGTGC
CGACTTCAGTCTGAGAACCACCGGTCGTGAAGTGAAAGGATGGTTAAGTGGATTCATCAG
GTGGCATGATGGTTTTTATGATTGAATTAAAACGGGATTTCAAATTGAATAGCGTGATTT
AAGAGTTTGCTGATGTTTTAAACGTAATGTCTTTTTCAAGCAAACAGAGAATCAATGATG
CACAAAGCATGCGTTAAAAGTGAAAAATAAGAGATGTCGTATATTTTGATGAGCGCGTAT
CGTAACGTAAGTGCAATCAAAATCTTATATCTCTTGATTGTAAATTGCCGACGAAGTGAG
ATAGCTGGTTTTCTTTTGATTTTTATTTTATTATCTAAAATAAATAAAAGGGTTCTTTTT
GAAAGTCTGATTACGTAATAAGATGCTTAAAATAAGGAGGCTGAGGGAAGAGACGATTCG
GAGAAAGGAATATACATGGCCTTTTGCCGTAACCGTTCGTCTGCGATACTGTCCGTCTTA
ATATTGTGTGCCCGGCCCTTGCCGGAGCGTCAACATCAACACCAGGTATGTTTGTTAAAA
ATTAAAATAGATAAGTGAAGAATCGTATGACAAATACAAGTCGCCCTGTCCTCAACCTTG
ATCTCGATCTGTTGAGAACGTTCGTCGCTGTTGCAGATTTGAACACGTTTGCAGCTGCCG
CTGTGGCTGTGTGTAGAACACAGTCAGCAGTGAGCCAGCAGATGCAGCGTCTGGAACAGT
TGATTGGTAAGGAGCTGTTTGCCCGCCACGGGCGAAACAAGCTGCTGACCGAGCATGGCA
TCCAGTTTCTTGGATATGCCAGAAAAATCCTGCAGTTTAACGACGAGGCCTGCGCCTCGT
TAATGTACAGCGATATTCAGGGCACCCTGACTATCGGTGCATCTGATGATACGGCGGATA
CTATCCTGCCTTTCATCCTGCAGCGCGTCACTACCGTGTTCCCGAAACTGTCGATCGCCG
TCAGTATCAAACGCAGCGCAGAAATGGCGGATATGCTGCAACAGGGGGAAATTGATCTGG
TCATTACTACGACCAGCAGTAACGATTTGCCGCATGTGTTGCTGCGTACCTCGCCGACGT
TGTGGTATTGCGCGGCCGATTATCAGTATCAGCCTGGGGAAACGGTTTCGTTGGTGGTGT
TGGATGAGCCGAGCCCGTTCCGTTCGCTGGCTCTGGATCAACTGACCGCAGCGGGTATTC
CGTGGAAGATTTCTTATGTTGCCTCTACGTTGTCTGCAGTGCGCGCGGCGGTGAAAGCCG
GTCTTGGGATTACCGTTCGTTCAGTAGAAATGATGAGTCCAGAACTGCGTGTACTGGGTG
AAGAGGAGGGCTTGCCGAGACTGCCTGATACTCGTTATTACCTGGTCAGGAATCCGGATC
ATGACAACGAGCTGACCAATGCGATTTTCAGCGCTATCGAGTCTGGTACCCGTTCGCATT
TGCTGCCGGTCAGCGCAGGAACGGAAAACGATACGCGGGAACCGCCGACAGATGAATCAT
TAAAAGATATTACCTAAGTACAAGCGTAGCGGGGTGAAAGGCCCCGCTACGGCTTAGGCT
TTCACCCTTCAGTCGTTCTTTTCCATGCGGATTTTCCCACCACGGTTTGCTTGTTCACGT
CTTTACTTCCTTTTTATCAGTCTTTGACTAATGCACTGTTTGTGTTCTTTTTTTATTAAA
ACTGCATTTCTATTTTTTTAAAGCCATGTTGACTGAATGAAAAGGTTAATGGTTGAGCAA
TCGACGCAATTTTTTTACTAACATAAATGAAAAAAGTGTGCCCTGGATCAAAAAATATCC
CTATTAACCCTATGGGGGAACAGGAATTCTTGCCGAAAATGGTATAGTCACCCTGCCAAT
AAGGGCTTTCTGCGGGGAGAATCGTTAACGTGAAGCGGTTGACTGACTCGATTTAGTCAA
CGTGTTGCACACAAAATGTTAACGAAACTGCGTGCATGTAAAGTAATGTGCTGTTATTTT
TAGTGGCGTTGAAAATAAGGTTACATAACAGGGAATCAGGCCTCATTAAACAGCCGCTTA
ACCTTATAAGTTGTGGTGTTTTTGTGGCGAAAAATCCTTCCTTTTAATCGATGTGGCGAC
GAACTGCCGACAAAAGAGCAGGTGTCTGATCACTTTTGATGAGTAAGCAAGAGTATGTCA
ACAACTACTGAAGTCCTCGCCCATCACTGGGCTTTTGCGCTATTCGTTATCGTTGCTGTA
GGTCTCTGCGGCTTTATGCTGCTCGGCGGCTTCCTGCTGGGAGGCAGAGCTCGGGCCAGA
CACAAAAACATTCCTTATGAATCGGGTATCGAATCCGTTGGTTCCGCGCGGTTGCGCCTC
TCTGCCAAGTTTTACCTGGTCGCCATGTTTTTCGTTATTTTCGACGTTGAAGCCCTCTAT
CTCTATGCCTGGTCCGTATCTATCCGGGAAAGCGGCTGGATAGGCTTCGTCGAGGCCACA
ATTTTCATTTTGGTGTTGTTGGCTGGTTTGATCTATCTGGTGCGTATCGGCGCGTTGGAC
TGGACGCCTTCGCGTTCCAAAAGACAAGTCGTGAAATCCAATGTCGTGACTCAGACCACT
AACACTCATCAGCAGTAAATAGCGAGGCATTTAGAAGATGGATTATACGCTCACCCGCAT
TGACCCGGACGGTGAGAACGACCGTTACCCCCTCCAGAAGCAAGAGATTGTCAGCGATCC
GCTTGAACAGCATGTCAATCGCAGCGTTTTCATGGGCAACCTCGAACAGTCGCTGCACAG
CATGGTCAACTGGGGGCGCAGCAATTCCCTGTGGCCTTATAACTTCGGTCTTTCCTGCTG
CTACGTGGAAATGGCGACGTCGTTTACTTCGGTGCATGACGTTGCGCGTTTTGGTTCCGA
AGTTATCCGCGCCTCACCGCGTCAGGCGGATTTCATGGTCGTGGCCGGTACGCCGTTTTT
GAAAATGGCGCCGGTCATTCAGCGTTTGTACGACCAGATGCTGGCGCCGAAATGGGTAAT
TTCCATGGGGGCCTGTGCGAATTCCGGCGGTATGTACGATATTTATTCCGTGGTGCAAGG
CGTGGACAAGTTCCTGCCGGTTGATGTGTACATCCCGGGATGTCCGCCGCGTCCGGAAGC
CTACATGCAGGCGCTGTTGCTGCTGAAAGAGTCCATCGGTAAGGAGCGCCGCCCTCTGTC
ATGGGTGGTAGGCGATCAGGGGGTTTACCGCGCCAATATGCAATCCGAGCGCGAACGTAA
ACGGGGAGAGCGCATTGCTGTAACCAATCTGCGTTCTCCTGATGAGATCTGACCCTGTGA
GTGAAGGCTGTAGTGGCTACGTAAGATCACGATAAATTCATATCACGATAAATCGTGTGT
AGCCATTATCAGTCACAGAAATAGCACGTTTACTGTGGTGACATAATTTATGACAGATTT
AACGACGCACGATGTCGCTCTGCCTGCGTGGCAAACCCGTGATCACCTGGATGATCCGGT
CGTCAGCGAGCTGTGTAACCGTTTTGGACCGGAAGCATTTACCGTTCAGGCAACCCGCAC
TGGCCTGCCGGTGGTTTGGGTGAAGCGTGAGCAGTTGCTGGACGTAGTGGCTTTTCTGAA
AAAACAGCCCAAACCTTACGTGATGCTGCATGACCTGCATGGCGTGGATGAACGTCTGCG
TACCCATCGTCAGGGCTTGCCGGATGCCGATTTTACCGTTTTCTATCACCTGATTTCGAT
TGAGCGCAACCGCGATATCATGTTGAAGGTGGCGTTGTCGGAAAACGATCTGAACATGCC
GACCCTGATCAAACTGTTCCCCAACGCCAACTGGTACGAGCGTGAAGTGTGGGACATGTT
TGGTATTACCTTCAAAGGGCACCCGCACCTGACGCGCATCATGATGCCGCAGACCTGGCA
GGGGCATCCGCTGCGCAAAGATTTCCCGGCGCGCGCCACCGAATTCGATCCGTTCGTGCT
GACCAAACAGCGTGAAGACATGGAGATGGAGTCCCTGACTTTCAAGCCGGAAGAGTGGGG
GATGAAGCGCGGTACCGACAACGAAGACTTCATGTTCCTGAACCTGGGGCCGAACCACCC
GTCCGCGCATGGTGCTTTCCGTATCATTCTGCAGCTTAACGGCGAAGAGATCGTCGATTG
TATCCCGGATATCGGCTATCACCACCGCGGCGCGGAGAAAATGGGTGAGCGCCAGTCCTG
GCACAGCTATATCCCTTACACCGACCGTATCGAATACCTCGGCGGCTGCGTGAACGAAAT
GCCGTATGTACTGGCGGTGGAAAAACTGGCCGGTATTGAGGTGCCTGAGCGCGTGAACGT
TATCCGCGTCATGCTGTCCGAACTGTTCCGTATCAATAGCCACCTGCTGTACATCAGTAC
CTTCATTCAGGACGTCGGCGCGATGACGCCGGTGTTCTTCGCCTTTACCGATCGTCAGAA
AATCTACGATCTGGTGGAAGCGATTACCGGCTACCGTATGCATCCGGCCTGGTTCCGTAT
CGGCGGCGTGGCGCACGACCTGCCGCGCGGCTGGGAACGTTTGTTGCGTGAATTCCTCGA
CTGGATGCCGGCGCGTCTGGACACCTATGTCAAGGCGGCGTTGCAAAACAGCATCCTGAA
AGGGCGTTCACAAGGCGTGGCTGCCTATAACGCTAAAGAAGCGCTGGAGTGGGGCGTGAC
CGGCGCCGGTCTGCGCGCTACCGGCATCGCATTCGACGTGCGTAAAGCACGGCCCTACTC
CGGTTATGAAAACTTCGACTTTGAAGTGCCAGTGGGCGATGGCGTCAGCGACTGCTACAG
CCGTGTGATGCTGAAAGTGGAAGAGTTGCGCCAAAGTCTGCGTATTCTGGAACAGTGCCT
GAAAAATATGCCTGAAGGTCCGTTCAAAGCCGACCATCCGCTGACCACGCCGCCGCCGAA
AGAGCGCACGCTGCAACACATTGAAACGCTGATTAACCACTTCCTGCAGGTTTCCTGGGG
GCCGGTGATGCCGGCTAACGAATCATTCCAGATGATCGAGGCTACCAAAGGGGTTAACAG
TTACTACCTGACCAGTGACGGCAGCACCATGAGCTACCGAACCCGTATCCGCACGCCGAG
CTTCCCGCATCTGCAGCAGATTCCGTCGGTGATTCGCGGCTGCCTGGTATCCGACCTGAT
CGTATACCTCGGTAGTATTGATTTTGTCATGTCAGATGTGGACCGCTAATTATGCACGAA
CATAACAACACTCAGGATTCGATCGATGCTCCGGCGCAGGCCGCCAGCGAGGTTTTTGTG
TTAAGCGACACAGAGCGCGACGCTATCGAGCATGAAAAACACCACTACGAAGATGCGCGC
GCCGCGTCTATTGAAGCGCTGAAGATTGTGCAGAAGCACCGTGGCTGGGTGCCGGATGGC
GCGATTGACGCTATCGCCGAGGTGCTCGGCATTCCTGCCAGCGACGTGGAAGGTGTAGCG
ACGTTCTACAGCCAGATTTACCGTCAGCCGGTAGGGCGCCATGTGATCCGTTACTGCGAC
AGCGTGGTGTGTCATATCACCGGTTATCAGGGGATCCAGGCGGCGCTGGAGAGAAAGCTG
GATATCAAGCCCGGCCAGACCACATTTGACGGCCGTTTTACGCTGCTTCCAACCTGCTGT
CTGGGGAACTGCGACAAGGGGCCGACCATGATGATCGATGAGGATACCCACAGTCAGCTG
AAGCCTGAAGATATCGATTCGTTACTGGAGCAGTATCAATGAGTAAAAACATTGTTCTGA
CGGCTGAACAGCATCCCCTAACCTGGCGTCTGCGCGCGGACAAGCAGCCGGTGTGGCTGG
ACGAATACCGCAGCAAGAACGGTTATGCCGGTGCCCAAAAGGCGCTGACCGGCATGGCGC
AGGACGAGGTGGTGAATCTGGTCAAGGATGCTAACCTGCGTGGTCGCGGCGGTGCAGGTT
TCTCTACCGGTCTCAAGTGGAGCCTGATGCCGAAAGATGAAAGCATGAATATCCGCTATC
TGCTGTGTAACGCGGATGAGATGGAGCCGGGCACTTACAAAGACCGCCTGCTGATGGAGC
AGATGCCGCATTTGCTGGTGGAAGGCATGCTGATTGGCGCCTATGCGCTGAAAGCCTATC
GCGGCTATATCTTCCTGCGCGGCGAATACGTTGAGGCGGCGGCGAATTTGCGCCGTGCTA
TCGCTGAAGCGACAGAAGCGGGGCTGCTTGGTAAAAACATCATGGGCACCGGCTTTAATT
TCGAGCTGTTTGTGCATACCGGCGCAGGTCGCTACATCTGTGGCGAAGAAACGGCGCTGA
TCAACTCGCTGGAAGGCCGTCGCGCCAATCCGCGTTCCAAACCGCCGTTCCCGGCTTCCG
CCGGCGCGTGGGGTAAACCCACCTGCGTAAACAACGTGGAAACGCTGTGCAACGTGCCGG
CCATCATCGAGCATGGTGTGGAATGGTATCAGGGGCTGTCGGCCGGCAAGAGCAAAGACG
CCGGCACCAAGCTGATGGGCTTCTCTGGTCGGGTGAAAAACCCAGGCCTGTGGGAGTTAC
CGTTTGGCACCACCGCCCGTGAAATTCTGGAAGATTACGCTGGCGGCATGCGCGATGGCC
TGACACTGAAAGCCTGGCAGCCCGGCGGTGCCGGTACCGACTTCCTGACCGACGCGCATC
TGGATCTGCCGATGGATTTCGAAAACATCGGTAAAGCCGGTAGCCGTCTGGGTACGGCGC
TGGCGATGGCGGTCGACAATGAAATCAACATGGTATCGCTGACGCGCAATCTGGAAGAGT
TCTTCGCCCGCGAGTCTTGTGGCTGGTGTACGCCGTGCCGCGACGGCCTGCCGTGGAGCG
TGAAGATTCTGCGTGCGCTGGAGCGTGGGGAAGGGCAGCCGGGCGACATTGAAACGCTGG
AGCAACTGTGCCGTTTCCTGGGACCGGGTAACACCTTCTGCGCTCACGCGCCGGGGGCGG
TCGAACCGCTGCAGAGCGCCATTAAATATTTCCGGGACGAATTCGAGGCAGGCATCGCCA
GACAGGTTGTCAGTAACGCCAAACCGATTGGCGGCATTCAGCCCAACCTGCTGAAACAGC
GCTGGTAATCGTGCAACCCGGCGTGTTGAGCATCACGCCGGGATTAAACGCCGATTCATC
CCGCAGACAGAATTTTTGATTAGTGCCCGCCCGAGGCGGGCTGTTATGGAAGCATGCTGA
CTATGGCAACGATTCATGTAGACGGCAAAGAATATGAAGTGGACGGAGCGGATAACCTGC
TGCAGGCTTGTCTGTCTCTGGGACTTGATATTCCCTACTTTTGCTGGCACCCGGCGCTGG
GGAGCGTCGGTGCTTGTCGCCTGTGCGCGGTCAAGCAGTACCAGAACGCGGAAGATACCC
GTGGTCGCCTGGTAATGTCCTGTATGACGCCTGCGTCGGATGGCGCTTATATCGCCATTG
ACGATGACGAGGCAAAGCAGTTCCGCAAGACCATTGTGGAATTTCTGATGACCAACCATC
CGCACGACTGTCCGGTTTGTGAGGAAGGGGGTAACTGTCATCTGCAGGATATGACCGTAA
TGACGGGTCACAGTTTCCGTCGTTACCGTTTCACCAAGCGTACACACCACAATCAGGATC
TCGGCCCGTTCATCTCCCACGAAATGAACCGCTGTATCGCCTGTTACCGTTGCGTGCGCT
ATTACAAGGATTACGCCGACGGTAAAGACCTGGGTGTTTATGGCGCGCATGACAACGTCT
ATTTCGGTCGCCCGGAAGACGGCGTGCTGGAAAGCGAATTTTCCGGCAACCTGGTGGAAG
TCTGCCCGACCGGGGTCTTCACCGATAAAACCCATTCCGAACGTTATAACCGCAAATGGG
ACATGCAGTTCGCACCCAGTATTTGCCAGCAGTGCAGCGTGGGTTGCAACACCAGCCCAG
GCGAGCGTTATGGCGAACTGCGTCGTATCGAAAACCGCTATAACGGCAGCGTGAACCACT
ATTTCCTGTGCGACCGCGGCCGTTTTGGTTATGGCTACGTCAACCTGAAAGATCGCCCAC
GTCAGCCGCTGCAACGCCGCGGCGATGACTGGATTGCGCTGAACGCCGAACAAGCGTTGC
AGGGCGCGGCCGATGTGCTGCGTCAGGCGAAGAAGGTGATCGGTATCGGTTCGCCGCGCG
CCAGCGTAGAAAGCAACTTTGCGTTGCGCGAACTGGTCGGTGCCGGCAACTTCTATACCG
GCGTCTCGCAGGCGGAGCAAAATCGCCTGCAACTGATGCTGAAAGTTCTGAAAGAGAGCG
GGGTGCATACGCCGTCTCTGCGTGAAATTGAAGGCTACGACGCCGTGCTGGTGCTGGGTG
AAGATTTGACCCAGACTGGCGCACGCATTGCGCTGGCGGTACGTCAGGCGGTGAAAGGCA
AAGCCCGTGAAATGGCGGCCGCCCAGAAAGTGGCTGACTGGCAGATTGCGGCGATCCTGA
ACATCGGTCAGCACGCCAAACATCCGCTGTTCGTCACCAACGTCGACAGCACCCGTCTGG
ACGATATCGCCGCCTGGAGCTACCGCGCGCCGGTGGCTGAGCAGGCCAGACTCGGTTTTG
CGATTGCTCACGCACTCGACAATGCCGCACCGGCGGTCAGCGATCTGCCGGCCGATCTCA
GCCAGAAAGTGGACGTGATTGTTCAGGCGCTGGCGGGAGCTCGCAAGCCGCTGATCATCT
CCGGCACCAACGCGGGCAGCGATGAAGTGATCGCCGCCGCCGCCAACGTCGCCACAGCGC
TGAAAGGCCGGGGTGCCGATGTCGGCATTACCTTTGTGGCCGCTGCCGCCAACAGCATCG
GTGTGACCATGATGGGCGGCGGTTCGCTGGATGAGGCGCTGTCGCAGCTGGAAACAGGCG
AAGCCGACAGCGTGGTAGTGTTGGAAAACGACCTGTATCGTCATGCGCCGGCCGCCCGTG
TGGATGCCGCGCTGGCGAAAGCCGTCAACCTGATTGTGCTGGATCACCAACGCACCGCGA
TCATGGACAAGGCTAGCCTGGTGTTGTCCTCCGCCAGTTTTGCGGAAAGCGACGGCACGC
TCGTTAACCAGGAAGGCCGTGCCCAGCGCTTCTTCCAGGTTTATGAACCAACCTACTACG
ACAGCAAGGTAGTGATGCTGGAAAGCTGGCGCTGGCTGCATTCCCTGTATATCACCTACA
ACAGCCGTCAGGTGGACTGGACGCAACTGGACCACGTGATTGATGCCTGCGTTAACGCGC
TGCCGCAACTGGCCGCGATCAAAGACGCGGCGCCGGATGCGTCGTTCCGCATCAATGGGC
AGAAACTGGCGCGCGAACCGCATCGTTACAGCGGCCGTACCGCCATGCGCGCCAACATTA
GCGTGCATGAGCCGCGTCAGCCGCAGGACCGTGACACCATGTTCACCTTCTCAATGGAAG
GGAACAATAGTCCGCTGGCCGAGCGTCAGCAGGTGCCGTTTGCCTGGGCGCCGGGCTGGA
ACTCACCGCAGGCGTGGAACAAATTCCAGGATGAAGTGGGTGGACATTTGCGCCACGGCG
ATCCGGGCGTACGCCTGATCGAAGCCGGCGACGGTTCGCTGGCGTATTTCAGCCAGATTC
CGGCACCGTTTGCCCCGCAACAGGGGCAGTGGCAGGTTGCGCCTTACTACAATCTGTTCG
GCAGCGAAGAGTTGTCACAGCGCTCCGGCGTTATCCAGCAGCGTATGCCGCAGGCCTGCG
CGGTAGTGAATCAGGCCGATGCCGCCTTGCTGGGCGTCAATGCCGGCGCGTTGCTGGACA
TCACCTGTGGTGGTCAGACGCTGCGTCTGCCGGTGCGTCTGAGCACTGAGCTGCGTCAGG
GCCAGGTTGGTTTGCCGCTGGGCTTTCCGGGGATTGCTCCGGTACTGGCGGGCGCGACCG
TTGAAATGCTGCGGGAGGCTGCGCAATGAGTTGGTTGACTCCGGAAATACTGGACATTCT
GGCCACCGTCGGCAAAGCGATCGTGATTCTGCTGGTCGTGGTGAGCTGCGGCGCGCTCAT
GAGTATGGGGGAGCGCCGTCTGTTGGCGCTGTTCCAGGGGCGTTACGGGCCTAACCGCGT
GGGCTGGGGCGGTTCGCTGCAACTGGTGGCGGACATGCTCAAAATGTTCTTCAAGGAAGA
CTGGACGCCGCCGTTTGCCGACAAGGTGATTTTCATCCTGGCGCCGGTGATTGCCTTTAC
TTCGCTGTTGTTATCGTTCGCCATCGTACCGGTCAGCCCGACCTGGCAGGTGGCCAATCT
GAACATCGGGGTTCTGTTCTTCCTGATGATGGCGGGTCTGGCGGTTTATGCCGTGCTGTT
CGCCGGCTGGTCCAGTAACAACAAATACTCGCTGCTGGGCGCGGTGCGTGCCTCTGCGCA
AACGCTGAGTTATGAAGTGTTCCTTGGGTTGTCCCTGATGGGTGTGGTGGCGCAGGCCGG
CTCGTTCAACATGGCCGATATCGTCAACGCGCAGTCTACGGTGTGGAACGTCGTCCCGCA
GTTCTTTGGCTTTATTACCTTTGCAATCGCCGGCGTGGCGGTGTGTCACCGTCATCCGTT
CGACCAGCCGGAAGCCGAACAGGAACTGGCGGATGGTTACCATATCGAATACGCCGGGAT
GAAGTTCGGTCTGTTCTTCGTTGGCGAATACATCGGTATCGTGACGGTTTCCGCGTTGAT
AGTGACCCTGTTCTTCGGTGGCTGGCACGGACCGTTCCTGCCGCCGTTCGTCTGGTTTGC
GCTGAAGACCGCGTTTTTCATGATGATGTTCATCCTGATTCGCGCTTCGTTGCCACGTCC
GCGTTATGACCAGGTGATGGCATTCGGCTGGCGGGTGTGTCTGCCGCTGACGCTGCTGAA
CCTGCTGGCGACCGCCGCAGTCATTCTGTACAACGCTTGATAAGGGTGAATAAACCATGA
CACTGAAAGAGCTTTTGATTGGTTTCGGCACCCAGGTACGCAGTATCTGCATGGTGGGTT
CCAACGCGTTTAAAAAGCGTGAAACCAAAATGTATCCGGAAGAGCCGGTGAATCCGCCGC
CGCGTTTTCGCGGCCGCATCGTGCTGACTCGCGATCCGGACGGACAAGAACGTTGCGTAG
CCTGCAACCTGTGCGCCGTGGCCTGCCCGGTAGGGTGTATTTCCCTGCAGAAGGCGGAAA
TGAAGGATGGCCGCTGGTATCCGGAGTTTTTCCGCATCAACTTCTCCCGCTGCATTTTCT
GCGGCATGTGCGAGGAGGCCTGCCCGACGACGGCTATTCAGCTGACCCCCGATTTCGAAA
TGGGTGAGTTCAAGCGTCAGGATCTGGTGTACGAAAAAGACGATCTGCTGATCTCGGGGC
CGGGTAAATATCCGGAATACAACTTCTACCGGATGGCCGGTATGGCTGTTGATGGGAAAG
AGAAGGGCGAAGCCGAAAACGAAGCCAAACCCATTGACGTTAAAGGCCTGCTGCCCTAAG
GAGCCAAGCATGGAATTCGCTTTTTATGCGACTGCGATTATTGCGGTACTGGCAACATTA
CGTGTCATTACCCATACCAATCCAGTACATGCATTACTTTATCTGATCGTTTCGTTACTG
GCGGTTGCCGGTGTGTTCTTCTCGCTGGGCGCGTATTTCGCTGGGGCGTTGGAGATAATC
GTTTACGCCGGCGCCATCATGGTGTTGTTCGTCTTCGTGGTGATGATGCTGAACCTCGGC
AATTCGGTCGATGAGCAGGAAAAACTGTGGCTGAAACCCAGCGTATGGGTGGGGCCGGGT
GTGCTTTCCCTGATTCTGCTGGCGGTCATCGTCAAAGGGATCCTCAGCGTTACCGGCCAG
AACATCGCTGGCAATATCGTTGATGCCAAAGCGGTCGGCATCAGCCTGTTCGGGCCGTAC
GTACTGGCGGTGGAGCTGGCGTCGATGCTGCTGCTGGCCGGCCTGGTGGTGGCTTTCCAC
ATTGGCCGTGAAGACAAGCGCGGAGAGCTGATTGCCAAAGATCAGGATGCCGACAAGAAA
ATAACGGAGGAACGCGCATGATTCCGCTACAACATGGCTTGCTGCTGGCGGCCATCCTCT
TCGTGCTGGGGCTGACCGGATTGGTGATTCGCCGCAATCTGCTGTTTATGCTGATCTGTC
TGGAAATCATGATTAACGCCGCGGCGTTGGCTTTCGTGGTCGCCGGCAGCTATTGGGGGC
AACCGGATGGTCAGGTGATGTATATCCTGGCTATTACGCTGGCCGCGGCGGAAGCCAGTA
TTGGCCTGGCGCTGTTGCTCCAGCTGTATCGTCGCCGTCAGACCCTGAATATTGATACTG
TCAGTGAGATGCGCGGATGAACTTACTCTATTTAACAATTCTGTTTCCGCTGATCGGATT
CCTGTTGCTGGCCTTCTCTCGCGGGCGCTGGTCGGAAAATGTTTCCGCCACCGTCGGGGT
GGGGTCGATTGGGTTGGCTGCGCTGGTGACTGGCGGAGTCGTGGTGGATTTTCTCAGCCA
GCAACAGCCTGGTGGGGTTACTTTCTTCACTCAGCACCTGTGGAGCTGGATGACGGTCGG
TAAGTTCGATATCGGCGTCACGCTGGCGCTGGACGGACTGTCGCTGACCATGTTGTCGGT
AGTGACCGGCGTGGGTTTCTTCATCCACCTGTTCGCCTCTTGGTACATGCGCGGTGAAGA
GGGCTATTCCCGCTTCTTCGCCTACACCAACCTGTTTATTGCCAGCATGGTGGTGTTGGT
GCTGGCGGACAACCTGCTGCTGATGTACCTCGGTTGGGAAGGGGTGGGGCTGTGCAGTTA
TCTGCTGATCGGTTTCTACTATACCAACCCGAACAACGGCGCCGCAGCGATGAAAGCGTT
CATCGTGACCCGCGTGGGCGACGTGCTGCTGGCGTTCGCGCTGTTTATTCTGTACCGCGA
ACTGGGCACGTTGAACTTCCGCGATCTGATGGTACTGGCGCCGCAGCATTTGGCTGAAGG
CTCGCCGGCGATCACTTGGGCGACGCTGATGTTGCTGGGTGGTGCGGTCGGTAAATCGGC
TCAGCTGCCGTTGCAGACCTGGCTGGCGGATGCGATGGCCGGCCCGACGCCGGTTTCCGC
ATTGATCCACGCCGCGACCATGGTGACCGCGGGCGTGTATCTGATCGCCCGTACTCACGG
CCTGTTCCTGCTGGCGCCGGATGTGCTGCATCTGGTCGCCAATGTGGGCGCCATCACGCT
GCTGCTGGCCGGTTTCGCTGCGCTGGTGCAAACCGATATCAAACGCGTACTGGCCTACTC
GACGATGAGTCAGATTGGTTACATGTTCCTGGCGCTTGGCGTGCAGGCGTGGGACGCCGC
TATTTTCCACCTGATGACCCATGCGTTCTTCAAGGCGTTGCTGTTCCTGTCGTCCGGCTC
GGTGATTCTGGCCTGCCATCATGAGCAGAACATCTTCAAGATGGGCGGTCTGCGTAAAAC
CATTCCGCTGGTATATGCCTGCTTCCTGGTGGGTGGTGCCGCGCTGTCGGCGTTGCCGAT
GGTCACCGCCGGTTTCTTCAGTAAGGACGAAATCCTGGCAGGCGCCTGGGCCAACGGTCA
CATTAATTTGGTGATTGCCGGTTTGGTGGGGGCGTTCATGACATCGCTGTACACCTTCCG
GATGATTTTTATCGTGTTCCATGGTGAAGCAAAAACCAAAGCCCATGCAGGCAAGGGAAT
TTCCCATCATCTGCCGTTGCTGGTGCTGCTGGTGCTGTCCACCTTTGTCGGCGCCCAGAT
TGCGCTGCCGCTGCACGGCGTACTGCCGGCCACGACCGAGCTTGAACACGGTCAGGTCAT
GACGCTGGAAATTGCCTCCGGCGTGGTGGCGATTGCCGGTATTCTGCTGGCGGCCGCGCT
GTGGCTGGGTAAACGTCAGTTGGTGACGAGCGTCGCCAACAGCGCGCCGGGTCGTTTCTT
CTCGACATGGTGGTTCCATGCGTGGGGATTCGACTGGCTGTATGACAAGGTCTTCGTCAA
ACCGTATCTGGCTATTGCGACATTGTTGCAGCGTGACCCGCTCAATGCGCTGATGAACAT
TCCGGCCATCCTGACCCGCTGGGGCAACCGTGCGCTGATTGTCAGCGAAAACGGGCAGGT
GCGCTGGTATGCCGCCTCAATGGGGGTCGGCGCCGTAGTGGTGCTGGCGTTGCTGTTGCT
GGTCTAAGCGATGCGGTAATGCAGAGGGGCGGGGCGCTTGGTGATGAGTGGCCCCGCAGG
CAGCAAGTTTTTCGTTTTCTTTAATTTTTAGGGACACAAAACGCCATGCTACTACCTTGG
CTGATTCTTATCCCCTTTATCGGCGGCCTGCTGTGCTGGCAGCTCGAGCGTTTTGGCACT
CGCGTGCCGCGCTGGATCGCGCTGATCTCCATGGGGCTGACACTGGCGCTGTCACTGCAG
TTATGGCTGCAGGGCGGCTTTTCGCTGGCGACCCCGACGGGTCTGCCGCAATGGCAGTCG
GAGTTCGTGCTGGACTGGATACCGCGTTTTGGTATCTCGATTCACCTGGCGCTGGACGGA
CTGTCATTGCTGATGGTGGTGCTGACCGGCCTGCTGGGCGTGCTGGCGATCCTCTGTTCC
TGGCGTGAGATTCAACGCTATCAGGGCTTCTTCCATCTCAACCTGCTGTGGATCCTCGGC
GGTGTGATTGGCGTCTTCCTGGCTATCGACATGTTCCTGTTCTTCTTCTTCTGGGAAATG
ATGTTGGTGCCGATGTACTTCCTGATCGCACTGTGGGGACACAAAGGTTCTGATGGCAAG
ACCCGTATCGCCGCGGCGACCAAGTTCTTCATCTATACGCAGTCGAGCGGTCTGGTGATG
TTGATCGCCATTCTGGCGCTGGTGTTTGCACACCATAATGCCACCGGCGAATGGACCTTC
GATTATTCCCGTCTGCTGAAAACGCCGATGTCCTACGGTCTGGAATATGTGTTGATGCTG
GGCTTCTTCATCGCCTTCGCGGTGAAAATGCCGGTGGTGCCGTTGCATGGCTGGCTGCCG
GATGCGCACAGCCAGGCGCCGACCGCGGGTTCGGTGGACCTGGCGGGGATCCTGCTGAAA
ACTGCAGCCTACGGCCTGTTGCGATTCAGCCTGCCGCTGTTCCCGAATGCCTCCCACGAT
TTTGCGCCTATCGCCATGTGGCTGGGCGTTATCGGTATCTTCTACGGCGCCTGGATGGCG
TTCAAGCAGACCGACATCAAACGCCTTATCGCTTACACCTCGGTGTCGCACATGGGCTTT
GTGATGATTGCCATTTATTCCGGTAGTCAACTGGCCTATCAGGGCGCGGTGGTGCAGATG
ATTGCCCACGGCCTGTCGGCCGCGGGTCTGTTCATCATCTGTGGTCAGCTGTATGAACGC
CTGCACACTCGCGATCTGCGTCAGATGGGCGGTTTGTGGGGACGGATTCGCTATTTGCCC
GCGCTGTCGCTGTTTTTCGCGGTAGCCACGCTGGGGATGCCGGGTACCGGTAACTTTGTC
GGCGAATTCATGATTCTGTTCGGCAGCTACCCGGTGGTGCCGGTGATTACGGTGATTTCA
ACCTTCGGTCTGGTGTTCGCTTCCGTTTATTCGCTGGTGATGGTGCAGCGCGCTTTCTAC
GGTGCCGCTAAATCGGACACGCCGCTACAGGGGATGACCGCGCGCGAGCTGTCGCTCATT
CTGCTGCTGGTGGTGTTGCTGGTGATGCTGGGTGTTTATCCGCAGCCGATTCTGGATACG
TCCAGCGCGGCGATGGCCAATATCCAGCAATGGTTTACGTCATCGGTTCAGGGTTCAACA
ATTTCAACGACAGGGCTGTAATTCGCCATGACAATAACTCCTCAACAACTGATCGCGATA
TCGCCACTGTTAATCGTTGGATTGACAGTCGTGGTTGTGATGCTGTGCATTGCGTGGCGA
CGCAACCATTTTGTCAACGCTACGCTGACGGTCGTCGGCCTGAACATCGCGTTGTTATCG
CTGTATCTGGTCGGCCAGGTTGGGCCGACCGATGTCACCCCGCTGATCCGGGTGGACGGC
TTCTCGATGTTTTATACCGGCCTGGTGCTGGCGGCGAGCCTGGCGACCAGCACGTTCGCC
TACCCGTGGCTGGAAGGCTACCCGGACAACAAAGATGAGTTCTATCTGCTGGTGCTGATT
GCCGCATTGGGCGGCATTTTGCTGGCGAGCGCCAACCATCTGGCGGCGTTCTTCATCGGC
ATCGAACTGATCTCTCTGCCGCTGTTCGGTATGGTGGGCTATGCCTTCCGTCAGAAGCGT
TCGCTGGAAGCGGCCATCAAATACATGCTGCTGTCTGCCGCTGCGTCTTCGTTCCTGCTG
TTTGGCATGGCGCTGGTGTATGCCGATTCGGGCAGCCTGAGCTTCGCCAGCCTCGGTAAG
AGCCTGAACGACCATCAGTTGCATGCGCCGCTGTTGCTGGTCGGTCTGGGTATGATGCTG
GTCGGACTGGGCTTTAAGCTGTCGCTGGTCCCGTTCCATCTGTGGACGCCGGATGTGTAT
CAGGGGGCGCCGGCGCCGGTTTCCACCTTCCTGGCGACCGCCAGCAAGATCGCTATCTTC
GGTGCCGTGATGCGTTTGTTCCTGTATGCACCGTTGGTGGACGCTGAATCGGTGCGCACC
ACGTTGGGTGTGATCGCTTTCGCGTCGATCCTGTTCGGTAACCTGATGGCGGTGGCGCAG
AGCAACATCAAGCGTCTGCTGGGGTACTCGTCCATCGCGCATCTGGGTTACCTGCTGGTG
GCGCTGATTTCGGTGCAGACTCAACAGCTGGCGCTGGAAACCATCGGCGTGTATCTGGCC
GGTTACCTGTTCAGCAGCCTAGGCGCGTTTGGCGTAGTCAGTCTGATGTCCAGCCCGTAT
CGGGGTCCGGATGCGGATTCGCTGTTCTCTTACCGCGGTCTGTTCTGGCATAAGCCGATC
CTGTCTGCAGTGATGACGGTGATGATGCTGTCGCTGGCGGGTATCCCGATGACGTTGGGC
TTCTTCGGCAAATTCTACGTGCTGGCGGTAGGTGTGAATGCGCACCTGTGGTGGCTGAGT
GCCGCAGTGGTGGTGGGCAGCGCCATCGGCCTGTATTACTACCTGCGTGTATTGGTAAGT
TTGTACCTGAGCGCACCGCAAACCCTGAACCGCGATACGCCGAATAACTGGGCGTTGACC
GCTGGCGGCGTTGTGGTACTGATTTCCTCCGTGTTGGTGTTGCTGCTGGGTCTCTACCCG
CAGCCGCTGATTTCGCTGGTGCAACTGGCGCAGCCACTGATGTAACCCTTCCGTATACCG
GATTAAAAGCCGCGAATTATCGCGGCTTTTTTATTACTTTTTTATCGTGCGTTCCCCGTC
AGTGTCGCCAAATCTTGCGTTTTTTTATCCACCCGTGATTTTTTAATCAGTTATCGGGCT
TTATTACCTATAGAAAAATATCGATACAGTGTCCTTTTCGGGTTTGGGTAAATATCTGAT
TGCCCGAAATGTTCGGGCTGTTTACTTTTCCTTCCTGACGTGTTCATACCGGAAATAATG
ACAAGATCTTTTTTTATTTACATCTCATCTGCGATAAACCGGGGTGGGAAAGATCTCTGA
TTATTTTATCCAGTAAATTCAATTGATAACGAATCTAAATGGGTTGAAGGGGATGGCGAA
ATGGCAACATATGACAAGGTTGGATACAGAGCGACATGCCGGGATGTTTTTATTTTCCTG
ACGACATTAATGGTATTTGATAGTCATGCGGATAGCTTGCCGGCAGAAAATAATAATACG
TCGGACAATAATACAGAGGAGAGTTTTCTATTTGAAAACCCACCACACTTGCAGCAACTA
GTCAGGTCGCTATTGCAGAATCATTTCAGTGGGGTTCAGGAAGGAAATAGAGAAAAATAT
TATGAACTGGATGTTGGGTATGTGGACGGGAAAATCTATGACCCGTCGCAAAACCGTTTC
CAGAAGGTACATTTACGGGGTTACACCGGCAGTACGGACAAGCAACCGGTTATCGGGGCG
TCGTTTGTCGCGCCGCAGATTGATGTCATGCCCGGCGATACGGTACGTATTCTGCTTAAG
AACAATTTGCCGGTGGATAGCAGTTGTCAGCCGCATCAGATGGGGAGTGGAAAGATGCCA
TCAATGTCGGCCGCATCTCATACTGCGATGGCGCAGCCTGCGTCGGATGATTCGCGATCG
TCATCGAAACTCTTCGACCCGCCTCACTGCTTTAATGGTACCAACCTGCATGCCCACGGT
GCCTGGATCAGCCCAACCGGCAACAGCGACAATGTGCTGTTGTCGGTAAATCCGGGCAAC
AGTTTTGAATACCAGTACAACTTCTCGCAGGATATTCCGGCCGGCACGCTTTGGTATCAC
ACACACCGGCATGGCTCCACCGCGCTGCAGGTCTCCAGCGGCATGGCGGGGGCGCTTATC
GTTCACGGTAACCGCAAACCCACCGTATCGTCGAATGGCGATCTGGACACGCTGCTGATC
AACCCCGACAATCAGCAGCCATTTCCCGAGCACACGGTCTTGTTCCAGCAGATTCAGTAC
GCCTGTCTGGGGCCGGATGGGAGGCTGAAACGAGATAAGCAGCGTAATATCAACTGGGAT
TGCCGACCCAACGAGACCGGCGTGATTGAAGATTACGATCAGTTTGGCCCCGGCACCTGG
CAGGCATCTGGCCGCTGGACCAGCATCAACGGCGTGGTATTACCGACGTTTAAAGCCACC
GCCGGGCAGGTAGAGCGCTGGCGGTTGATTCACGGCGGCGTAAGGGAAACCATTAATCTG
GAATTCCGTAAGATAAAACCGGGCCAGAGTCTCAACGAATTGCATCGCAAGGCCTATCTG
GGCAATTTACGCCGTCAGGATGTGGGGGCGCTGATTAACGAACTCTGTTCCGGTGAAAAA
GTCCCTTTCCAGGTGGTCGCCGCCGATGGATTGACCATGTCCCATTCGCTGACGGCGGAT
AAGGTAACGTTACAGCCGGGGTATCGTTATGATCTGTTAACGATGTTTCCACAGGCGGGC
GGTTATTGCATGATCCAGCCACCCCAGTCCATGACGGGCAGCATCACCGGTAAGGCTCAG
GGCAACAGTTTACTGGGATTTGTTTCCGTATCCGGGTCGGACAGTATTGAGGTGCGGGAT
TTTGTGCCTACCCTGCGTCGGAAGCTGATCGATTCGGCGCAGAAGCTGATGCCAGAAGAG
GTTAGGCAGGACATTATTCATGACCTGAATCGTAGTGATAACCAGATCTATCTCACCCGG
TTCGCGCCACATACTCGCGATGTGAGTGATGAAGAGATTGCCGGTCAGCCAAAACAGAAA
ATTGTCTTTTTTGCCGGCGGTACGCAGCCGAATAAAGCAGACATATTCGCCATTGGTCAC
GATTTTGGCGTCGAAAAAGTTAACGGTGTGTGGTTACCGAAACAGATAAAGGCTTATGAT
CCTAAGCGCATCGATATAACGTTGCCACTGTGGGCGTCGCAAGAATGGGAACTGCGTTCG
TACAGCGTCAGCCATCCGTTTCATATCCATGTGAATCCGTTCCAGATTGTCGCGATTTAC
GACCCGAAGGGGCGTGACGTCAGTTTGCCGGGTGTGACGGAGGCCGATGGCGACAGCCAG
TTTGCCGGTTTAAAAGGGCAGTGGAAAGACACGATTTTCGTCAAAACTAACCTGTTGCCC
GGCCAATTGACCGCTACGCCGCAAAACTATTACCGCATATTGCTAAGAACCCGCTATCAG
CGTTATATCGGTGAATTCGTACTGCATTGCCACATCCTGGACCATGAGGATCAGGGGATG
ATGGAAAATGTCGAGATTGTGCTGTCACAAGCGCAAAAAAACCAAACCGCGCCAACGAAG
TGATCAGAAATCAGGGCAGGAATGAAGAAGACTGCGGGATATTTGCCGGAAAGGAATGAA
AAAACTAAAGCCGCCAGGATGGAGAGTGGCGGCTTTTAATCTACGGCGTTCATGTTAAAA
CGGGCTGATGATGGAACCGATACGTTCGCAGTAGCTTACGTAGATGTCGCCCAGTTTTTT
GAAGAAATTGATGAATGCGTTCATGTGGTGTCTCCGTTATCGTGGTTGATGTTTTATGTG
ATGTTCATCACGGTTTTGATAATAATGGATAAGGAACGCTATTTCAACTTTTTCGTGATG
AAAGTCACATTATTTTGAAGGTAACGGCATTGTCGGAGGAATAACAGGCCGCCATTCTGG
CGGCCTGTTTGCGGGTAGAATCGCGCGTTAGAGAGTAATATGCCCGTCAATCAAGGTATT
GCTGTGGCCGCCAATCCACGGCTGGCCGTCAATGTAGGAAATATTGACCCGGCCGTCCCG
GTACAACATGGTGCCCTGACGTACCCGATAACCGAGGGTGTGGTTCGCTTGTTCCGGCAA
TGGGCTGTGCTCAATCACTCTGGCAATACAGGCGTTGGCGCTGCCGGTTACCGGGTCTTC
CACCACCGCATCATTCATCACAAAGAAGGCCCGGACTTCATAATCGGTGGGACTTGCGTT
GTCATGCGGGCCGTAAATCGCTACGCCGTCGGTCTGGCCGAGTTGCTGCAATCGTTGCAG
AGACGTGGCGTCCGGGCGCGCGTCCAGACAGGCGCGCGCGCTTTCCATCCGCACCGTCAG
CCAGCGGATGCCCATCCGCACGTTGACGGGACGAGGGTTCGGATGACGCAGATGGCTCCC
GATGGCGCTGTCGAGCAACGCGTCATACTGCGGGTCGAGCTCGGCCATCGTGACGTCCGG
CGCGCGAAAGGCAAGCTGGCCGTCATCGCCGATAGCCACCGGCACCAGCCCAACGCCGCA
TTGCTGGATCACCTGATGCGGCACGTGCGGCGTCAGGCCGGATTCCAGCAACGCGTGCGC
GGTTCCCAGCGTCGGATGCCCGGCGAACGGCAGTTCTGCCGACGGGGTGAAAATACGCAC
CCGGTAATCAGCCAGCGGATCGTCCGGCGACAGTACAAAAGTGGTTTCCGACAAATTGGT
CCAGCGGGCAATGGCCTGCATCTGTTCATCGCTGAGGCCGTCGGCGTCGAGAATGACGGC
CAGTGGATTGCCTTTGGCGGGATGATGGCTGAACACATCGACCTGTTTAAAACGGCGTGG
TGACGGCATCTGATCTTTCCTTCTGCGATCGGGAGCAATGCTCATTATGTACGGTTAACA
AGATGTTGTCGTGCCTGTCGTCAGGCGTGCTCGCACGGTGACGCCGCGACGACGGGGTAT
CAAATCCGCATTTGATTAAAAAACGTCCGATAATCGCCGGGATTCTGTGTGCCGCTTGTG
GCATAATGCGCGCCAAATCACATTCCGAATCGAGTAAGTGCTGTGCTGGTAACCAATAAT
ATTACGATGCAATTCGGCAGTAAGCCGTTGTTTGAAAACATTTCTGTCAAATTTGGCGGC
GGTAACCGCTACGGATTGATCGGCGCTAACGGCTGCGGCAAATCCACATTTATGAAGATC
CTCGGCGGCGATCTGGCGCCAAGCGCAGGCAATGTCGCCATCGACACAAATGAGCGGGTT
GGTAAACTGCGTCAGGATCAGTTCGCGTTTGAGCAGTACAGCGTGCTGGACACGGTGATC
ATGGGGCACGCCGAACTGTGGGAAGTCAAAGAAGAACGTGACCGTATCTATGCGCTGAGC
GAAATGAGCGAGGAAGATGGTTACCGGGTCGCGGATCTGGAAGCCAAATACGGCGAAATG
GATGGTTACAGCGCGGAATCGCGCGCCGGCGAACTGCTGCTGGGCGTAGGGATTCCGATG
GAGCAGCATTACGGGTTGATGAGCGAGGTGGCGCCGGGCTGGAAACTGCGTGTATTGCTG
GCACAGGCGCTGTTTTCCAATCCGGATATTCTGCTGCTGGACGAACCAACCAACAACCTG
GACATTGATACCATCCGCTGGCTGGAGCAGGTGCTGAATGAGCGCAGCAGCACCATGATC
ATCATTTCCCATGACCGTCACTTCCTCAATATGGTCTGCACCCACATGGCGGATCTGGAT
TATGGTGAACTGCGCATCTACCCAGGCAACTATGACGAGTACATGACGGCGGCGACGCAG
GCGCGTGAACGTCTGTTAGCCGACAACGCCAAGAAGAAGGCGCAAATCGCCGATCTGCAG
TCGTTTGTCAGCCGCTTTAGCGCCAACGCCTCCAAATCGCGTCAGGCTACCTCCCGCGCC
CGTCAGATAGAGAAAATCCAGCTGGAAGAAGTGAAAGCTTCCAGCCGTCAGAACCCGTTC
ATCCGCTTCGATCAGGACAAGAAATTGTTCCGTAACGCGCTGGAAATCGACGGGCTGACC
AAAGGCTTTGATAACGGCCCGCTGTTCAGCCAACTGAAAATGTTGGTAGAAGTAGGGGAG
AAAGTGGCGATTCTCGGTACTAACGGGATCGGTAAATCTACCCTGCTGAAAACGCTGGTC
GGCGAACTGGCGCCGGAATCCGGTACGGTCAAATGGTCGGAAAACGTCCGTATTGGCTAT
TACGCGCAGGATCACGAGTACGAGTTTGACGGCGATCTCACCGTGTTTGACTGGATGAGC
CAGTGGAAGCAGGAGAATGACGACGAGCAGGCGGTGCGCAGCGTGCTGGGGCGTCTGCTG
TTTTCTCAGGACGATATCCGCAAGAAGGTCAAGGTACTGTCCGGGGGTGAAAAGGGACGG
ATGCTGTTCGGTAAGTTGATGATGGAAAAACCGAACATTCTGGTGATGGACGAACCGACC
AACCACCTGGATATGGAATCCATCGAATCGCTGAACATGGCGCTGGAGCTGTATCAGGGC
ACGTTGCTGTTCGTGTCTCACGACCGTGAATTCGTCAGTTCGCTGGCGAACCGTATTGTG
GAAATGACCCCGGGTAAAGTGATTGATTTCAGCGGCAACTACGAAGATTATCTGCGCAGC
CGCGGAATCCAATAACGTTTTGCCTTTCGGAAAAAAGCAGCCGCTTGTCGGCTGCTTTTT
TTATTGCCTGAAATGTTAAAAAGACGGCGGACAGGAATCAGGCGTGGCGAGAGAAGGAAA
TAATCCTGTGTAAAAAACAACCGCAGCGTACGCTTTTATCTTTCGTTTCGACAGAGACAT
TATCCTGCAATCGCACTTTTAAAAGTAAAGTATCCAAAATAACTGAATTGACTAATGCGT
GGATGGCGAATGCAACCGAATGACGGAGAAATAAATCCCGCTCAAGTGAAATTCAAATAA
AGCATTTAAAATCAATATGATAATAATTTTATTATAACTGATATAAGCTGCTGTTAAATC
GATTAAGCAATTGTATATCACAAAAAAATTATCCGTTTGTTACGCATTGAGATATTTTCT
CATTTAATCTGACATGTCGTGCTTTTAAAAAAGAAATGTCGCGGAGATCCTCACATAAGG
CACATAAATAAAATGGTTATTCCCCGGCCGATTGATAGAGATCAAATCGGTGACGTTATT
CTCCTCATTATTCTATGCCGACACGTAAATGTGTTACTTCGACCTGGATGCAGGAGAATA
ATAAAGAATGAATGGGGAAAATATGATGCTTTCCCATCACGGCATCAATCGCCGTGATTT
TATGAAGCTATGTGCAGCACTTGCCGCCACCATGGGGTTGAAAGAGGCCGCCGCCGCAGA
AATGGCCCAGTCACTGACGTCTCCCCAGCGTCCGCCGGTGATCTGGATTGGCGCGCAGGA
ATGTACCGGATGTACCGAATCCCTGCTGCGCGCCACCCACCCGACCATTGAAAATCTGCT
GCTGAATACTATCTCGCTGGAATATCACGAAGTCCTCTCCGCCGCGTTTGGCGAGCAGGC
GGAAGAAAACAAACACCGCGCTATCGAGCAGTACAAAGGCAGATACGTACTGGTGGTGGA
CGGCTCCATCCCGCTGAAAGATGGCGGTATTTACTGCATGGTGGCGGGTAAGCCGATCGT
CGAACATATCCGCGCCGCCGCCGAGCATGCCGCGGCGATCGTCGCCATTGGTTCCTGTTC
CGCCTGGGGCGGGGTGCCGGCCAGCGGTTCTAACCCGACCGGCGCCGCCAGCTTGCAGGC
GGTGTTGCCGGGCAAAACCGTTATCAATATTCCCGGTTGCCCGCCCAACCCGCACAACTT
CCTGGCGACCGTGGCGCACATCGTCACCTATCAGCGTGCACCGGCGCTCGACAGCCAGAA
CCGTCCTACCTTCGCCTATGCCCGACTGATCCACGAAAACTGCGAGCGTCGCCCGCATTT
CGACGCCGGCCGTTTCGCCAAAGAGTTTGGCGATGAAGGACACCGGCAGGGGTGGTGCCT
CTACCATCTGGGTTGCAAGGGGCCGGAAACCTACGGCAACTGCCCGACGCTGGAATTCTG
CGACGTGGGCGGCGGTATCTGGCCGGTAGGGATTGGTCATCCGTGCTATGGCTGTAACGA
GGAGGGCATCGGGTTCACCAAGGGCATTTTCCAACTGGCCAACGTGGAAAACCCGACGCC
GCGGGTCGAGAAACCGGCGGTCAACAGCCCGGAAGGCGGCAACAGTTCCGCCACGGCCAC
GGGGCTTATCGGCGGCGTGCTGGGGGCGGTGGCGGGCGTCAGCCTGATGGCGGTGCGTGA
ACTGGGCCGTCAGCAAAAACAGCAGGACGCCGGCAACGCATCCCGGGAGGGTTAAGCCGT
GAACAGACGCAATTTTTTCAAGCTGGCTTCCGCCGGGGCGCTGCTGGCGGGCACGCCGCT
GGCGACGGAAGCGGCGGCCACCAACCGGCCGCCCATTCCCGGTTCGCTCGGCATGCTGTA
CGACTCCACGCTGTGCGTGGGCTGTCAGGCGTGCGTGAGCAAATGCCAGCAGGTCAATAA
GCTGGACTACAAACCCAATAGCACCGTCTATGCCGGTGGTGCGGCGACCTGGTCCAACAA
CGACAAGCTCAGCCCGTACACCAACAACATCATTCAGGTGTGGCGCAGCGGCGACGGCAA
AAACAAGGATCAGACGCAAGACGGCTACGCCTACATCAAGAAACAGTGTATGCACTGCGT
CGACCCCAACTGCGTGTCGGTGTGCCCGGTTTCGGCGCTGAAGAAAGACCCGAAAACCGG
CGTGGTGCATTACGACGCCAGTATCTGTACCGGTTGTCGTTACTGCATGGTGGCCTGCCC
GTTCGATGTGCCGAAGTACGACTATGAAAACCCGCTCGGCAAACTGCACAAATGCGAGCT
GTGTAATCAGCCTGAGCTGGCGCGGCTCGATAAAGGCGGCATGCCGGGATGCGTGGAAGT
GTGTCCGACCGGGGCGGTGATTTACGGTACCCGCGAGCAACTGCTGGATGAGGCGAAACG
CCGGCTGGCGCTCAAGCCGGGCGACGAATACGCCTATCCACGCCAAACGCTGGATCGTAA
GGACACCTACCTGCACACCGTGCCGAGCTATGAACGCTATGTCTATGGCGAGAAAGAAGC
GGGCGGCACACAGGTGCTGGTGTTGGCCGGGGTGCCGTACCAGAACCTGGAGATGCCGGC
GCTGGATTCGCTGTCCACCGGTGCGCGTTCGGAACACATCCAGCACACGTTGTACAAGGG
CATGGTGCTGCCGCTGGCGGTGCTGGCCGGGTTGTCGGTGCTGGTGCATCGCAATACCCG
CGCCGAACGGGAAGAGACGCACGACTCACAGGAGAAACCTCATGACGGCGCATAAAGCAA
GTCCGTTGGGCGGGCGGCTGGTGAGCTGGCCGGTGATGCTGCTGGCTCCGCTGGTGGCGA
TTTGCGCGATCCTGATCGTGAAACGCCTGTTTCTGGGGATCGGCTCGGTGGCGGATCTGA
ACGGCGGCTACCCGTGGGGGATCTGGATCGCTTTCGACCTGCTGGTCGGCACCGGTCTTG
CCTGCGGCGGCTGGGCGTTGGCCTGGGCGGTGTACGTGTTCAACCGCGGCGAATACCATC
CGCTGGTCCGTCCGGCGCTGCTCGCCAGTCTGTTTGGCTATTCGCTGGGCGGGTTGTCGA
TCACCATTGACGTCGGGCGCTACTGGAACCTGCCGTACTTCTACATTCCCGGCTACTTCA
ACACCAACTCGGTGCTGTTTGAAACCGCGGTGTGCATGACCATCTACATCGGGGTGATGG
CGCTGGAGTTCGCGCCGGTGGTGCTGGAACGCTTCGGCTGGCATGTGTCGCTGAAACGAC
TCAACAAGGTGATGTTTTTTGTCATTGCGCTGGGAGCGCTGCTGCCCACCATGCACCAGT
CGTCGATGGGGTCGCTGATGATCGCCGCCGGCTACAAGGTGCATCCGTTGTGGCAGAGCT
ATGAACTGCTGCCGCTGCTGTCGCTGTTGACCGCGTTCATCATGGGCTTTTCGATCGTGA
TTTTCGAAGGCTCGATGGTGCAGGCCGGGCTGAAAGGGCGCGGGCCGGATGAACAAGCGC
TGTTTCGCAAACTGACCGGGCTGGCCCACGTGCTGGTGCTGCTGTTTGTGGTGCTGCGCT
TCGGCGAAATTATCTGGCACCAGAAAACCGCGCTGCTGTTCGCCGGCGACCGGTTTGCCG
TCATGTTCTGGTGCGAAGCCGGTCTGATGCTGTTGCCGCTGGTGCTGCTGCGGCTGAAAC
GCTGCCGTCAGGATGCCCGCTGGCTGTTCGTCAGCGCGCTCAGCATGTTGTTCGGCGCGG
CGCTGTGGCGGCTGAGCTACTCCCTGCTGGCGTTCAATCCGGGCAACGGCTATCACTACT
TTCCCAAAGCGCAGGAAATCCTGATTTCCATTGGCTTCGTCGCCATTGAAGTCTGCGCCT
ACATCTTGTTAATCCGCCTGCTGCCGGTACTGCCCGCGCTGAAAGGCGAACATACGCATC
ATCAGGCTGAGGTAAAGCATGAGCCAACGCATCACCATTGATCCCATTACCCGTATCGAA
GGGCATCTGCGCATTGATTGCGAAATAGAAAACGGCAAGGTCACCAAAGCCTGGTCATCC
GGCACCATGTGGCGCGGCATGGAGGAGATCGTCAAAGGGCGCGATCCGCGCGATGCCTGG
ATGATCGTGCAGCGTATCTGCGGCGTGTGCACCACGGTGCACGCCATCGCCTCGGTGCGC
GCGGTGGAAAACGCGCTCGGCCTGAACGTGCCGGTCAACGCCCAGTACATCCGCAACCTG
ATTCTGGCGGCGCACAGCATCCACGACCATATCGTGCACTTTTATCAGCTGTCGGCGCTC
GACTGGGTGGATGTGACCTCGGCGCTGAAAGCTGATCCGCAGAAAGCGGCGGCGCTGCTC
AAAGGGCTGTCCGACTGGCCGCTGAATACCGCCGCCGAATTTACCAAGGTGCAGCAGAAA
CTGAAGGATCTGGTCGCCAGCGGTCAGTTGGGGATTTTCGCCAACGGCTACTGGGGCCAC
CCGGCGATGTCGCTGCCGCCGGAAGTGAACCTGATTGCCGTCGCCCACTATTTGCAGGCG
CTGGAGTGCCAGCGCGACGCCAACCGTATTGTGGCGATTCTGGGCGGCAAGTCGCCGCAC
ATCCAGAATCTGGCGGTCGGCGGCGTGGCTAACCCGATCAATCTGGACGCGCCGAGCGTG
CTCAATCTGGAACGGTTGATGTACGTGAAAAGTTTCATCGACCGGTTGGGCGATTTTATC
GAGCAGGTCTACAAGGTGGACTGCGCGGTGATCGCCGCCCACTACCCGCAGTGGCTGACG
CTGGGGCGCGGCGCCGATCACTACCTGAGCGTGCCGGAGCTGCCGACTGATAACAAAAAC
GGCAGCTTCCTGCTGGCGGGCGGGTATATCGAAAACAGCGACCTGTCGCGCTATCGGCCG
ATCACCAGCCACAGCGATAAGTTCCTGATCGACGGTATCCGCGAGAGCGGCAAGCATGCC
TGGTATCAGGACGATCAGTCGCTGGCGCCGTGGGAAGGGCTGACCCGGCCGAACTACACC
GGCTGGCATGAGGACGGCAAGTACTCGTGGGTGAAATCGCCGACCTTCTACGGCAAAACT
GTGGAAGTGGGGCCGTTGGCCTGGCTGCTGTGCGGGCTGGCTGCGAAGCATAAAGACACG
CTGACCCACTTCGACCAGGTAAAAGCCGCTTATAAGACGCTCAGCGGTCACCCACTGGAA
GAGAAACACCTGCACTCCACGCTGGGCCGGGTGATTGGCCGCACCGTGCACTGCTGCGTA
CTGAAAGACACGCTGGCCCAGCAGTGGCAGGCGCTGGTCGACAACATCGGTAAAGGCGAT
CACCAGACCTTCATCAAGCCGGACTTTTCGCCAGACACCGAATTCCACGGCGTGGGCTTC
GGCGAGATGCCGCGCGGCATGCTGTCGCACTGGATCGTGTTCAAAAACGGCAAGATCACC
AACTATCAGGCGGTGGTGCCGTCCACCTGGACCTCCTGTCCGCGCAACGGCGACGACAAG
CCCGGCCCGTACGAGCAGTCGCTGGTAGGTACGCCGGTGGCGGACCCACACAAACCGCTG
GAAGTGGTGCGCACCATCCACTCCTTCGACCCGTGCATGTCCTGCGCGGTGCATGTGGTG
GATACCGTCAATGGCAATGAAGTCACCCGGGTGAAGGTGTTGTGATGAACATACTGGTGC
TGGGGATCGGCAATATCCTGCTGAGTGACGAAGGGGTTGGGGTACGGCTGGTGGAACGGC
TGGAACAGCGGTTCGATTGCACGCCCGCCATTGAGGTGGTGGATGGCGGCACCTGCGGCA
TGGAGCTGATGGAATGCATGGCCGGGCGCGATCACCTGATCGTGGCCGATGCGGTGCTGA
CCGGTCAGGCGCCGGGCAGTGTGACGGTGCTGCGCGACCGCGAGGTGCCGGCGCTGTTTA
CCCGCAAAATCTCCCCGCACCAGTTGGGGCTGGCCGATGTGCTGATGGCGCTGCAACTGA
CCGGCGAATTTCCCCGCCAGCTAACGCTGGTGGGGGTGGAGCCGGAAGCGCTCGATTCCG
GCATCGGCCTGTCCGATACCGTTACCCGCGCGCTGGAACCGGCGTTGCGGCATATCATCG
CCGCGTTGCGCCAGAGCGGTGTCGCGGTGACGGAGAAGACCGCGCAGGAGGTGTGCGATG
ACTGACATTTTTTCCGCTTCGCCATACGACGGCAGTCATAATCCGCCCGCAATACCCGGT
GAGCGCAAAGAATCGGCGTGGATAGAGGGGCATGATCAGAGTCCGGTGGCCTGGTTGGAA
GCCGAGTTTAGCCGTATCGCGCAGGAGCGCATGCGGTTGTTGCCGTTTTACCGCGATGGC
ATTCCGGTACGGGCCTGTGGATTTACCCTGTTTGAACAGCAGTGGTTCGGCTGCCTGCTG
ACGCCGTGGATGCTCAGCCTGTTGGTATTGCCGGGGCCGGGGCAGCAGTGGCCCCGACGT
GACCTTGCTACCCGGCTGGCGCTGGACCTGCCCTGCGGCAGTGTGAAGTTTGTGGTGAGC
GAAAGCGACGACGGGCGGCAGTACTTGTCCTGTTCGTTGATGTCGCCGCTGGACCCGGCG
CTCGACGCCGGGCAGGCGCTGCAACTGGCGCAGCAAAGCGCGTGCATGGCGCTGTCGTTG
CCGGTGCGCGACGCCGACACGCCTGAAAACCTCGGCCGCCGCGCGCTGTTCAGCCGTTAC
CGGAGTCAGCCGGATGCATGAAATTTCCCTGTGCTACAACGCGCTGGAATTGATTGAGCA
GCAGGCGCGCCAGCACGGCGCCCGGCGAGTGACCGGCGTCTGGCTGGAAATCGGCGCGCT
GTCCTGCATCGAAGAGAGCGCGTTGCAGTTTTGTTTCGAGTCGGTCTGCCGGCAGACGCT
GGCGGAGGGCTGTCAGTTACACCTGTCGGTGCGCCCGGCGCAGGCCTGGTGCTGGGAGTG
CAGTCAGCCGGTGGAAGTGGCCGATCACGACAGCGGCTGCCCGCATTGCGGCAGCCATAG
TCTGCGCGTCGAGAGCGGCGACAGCCTGCAATTGAAGCAACTGGCGATTGAATAGCGCGT
CGCCTTCCGTCGGCGTGCAATCAGTAAAAAACGGTCTGGTTGACCGGAGGAGTCGTATCA
ATGTGTACCACATGCGGTTGTGGCGAGGGAGAACGCCGGATAGAGGGCGATGAGCCGGCT
CATTCGCACGACCATCCCCATACGCACGACCACCACCACGAACATAGCCACAGTCATGAT
TCTGTCCACTCGCATCCTCACTGTCATGCACATTCGCATGAACACCATCACGATGGACAT
CACCATGAACATGATCATCACCATGAGCATGACGACGCGCCAGCCGCGCCCGGCGTGATC
ATTCATCATCACCACTATTACTATCATCACGGCGATGTGCATCATCATTACCACGGTGCG
GCGCGCCCACAGGCACCGCGCCACGCGCATGATCATGAACATCATGATCACGAACGTCAT
GACCACGCGGATCATCACCACGCGGATCATCACCACACAAATGAGCACGCCCGGCCGGAA
GAACGCTTTCAGCCGGTGGAACGAGAGCAACACCTGCACTACGGGCAAGGGGCGGCGGGC
ACTCACGCGCCGGGTATCGGTCAGCAGCGCCTGTTGCAGATCGAAATGGATGTGCTGAGC
AAAAACAACCAACTGGCGGCGCACAACCGCGAGCATTTCGACGCCGATCGGATTCTGGCG
CTGAATCTGGTGTCCAGCCCCGGCTCCGGCAAAACCACCTTATTGACCAGTACGTTGCAC
CTGCTGCGCGAACGTGTGCCGTGTGCGGTGATTGAGGGCGACCAGCAAACCACCAACGAT
GCCGAGCGTATCCGCGCCACCGGGGTTCCGGCGATTCAGGTCAACACCGGCAAAGGCTGC
CATCTGGATGCGCAGATGGTGCATGACGCCATGCACCGGCTGCAACTGCCGGCACACAGC
CTGCTGTTTATCGAAAATGTCGGCAATCTGGTGTGTCCGGCCGGTTTCGATCTGGGCGAG
CGCCACAAGGTTGCCGTGCTGTCGGTGACAGAGGGGGAAGACAAGCCGCTCAAGTATCCG
CATATGTTCGCCGCCGCCTCGCTGATGATCATCAACAAGATCGACCTGTTGCCGTATCTG
GATTTTGATTTGGAAGCCTGCGTCGCCAACGCGCGACGCGTCAATCCGCACATCGAGGTG
ATTGCGCTGTCCGCCCGCACCGGTGAGGGGATGGAAGCCTGGCTGGCGTGGCTGGAAGCG
CAGTCGCTGGGCACCGAACTGGCGCAGACGCCATCACAACCGTCGCTGTTATCAGGAGCC
TAATCATGTGTCTGGGCGTTCCCGGAAAAGTGGTGGCCGTCGGGCCGGATCTGCATTACC
CGGCGCGGGTGGATGTCTGCGGCGTGCAGCGCGAGGTGAATATCGCGCTGGTATGCGAAG
GCGACCCCGCGGAACTGGTGGGGCAGTGGGTGCTGGTGCACGTCGGTTTCGCCATGAGCC
TGCTGGACGAGCAGGAAGCGCAGGAGACGCTGGCGGCGCTGCAATCCATGCAGGCGGTCG
GGCTGGAGCTGGATGAAGTCAGGCAAACCGGAGCCATGTATGCAGTACGTTGATGAATTT
CGTGACCCTGAGCTGGCGAAGGCGCTGTTGCAGCGCATTCAGGCGCTGGTTGACGACATG
CCGCAGTGGAAGACGCGGCCGTTGCAACTGATGGAAGTGTGCGGCGGGCATACCCACGCC
ATTTTCAAGTTCGGCATCGACCGGCTGCTGCCGCCGGAAATCGAGTTTGTGCACGGGCCG
GGCTGCCCGGTGTGCGTGTTGCCGATGGGGCGGATCGACGCCTGTCTGGAGATCGCCGCC
CGTTCGGAGGTGATTTTCTGTACCTTTGGCGACGCCATGCGGGTGCCGGGTCGTAACGGG
TCGTTGCAGGATGCCCGCCGCCACGGCGCCGATGTGCGGGTGGTCTACTCGCCGCTGGAT
GCGCTGGCGCTGGCGGAACAGTGTCCTGACCGGCAGGTGGTGTTTTTCGGGCTGGGGTTC
GAAACCACCATGCCGAGTACCGCGCTGACCCTGCAACAGGCCAAACGCCGCGGCATTCGC
AATTTTTCGCTGTTCTGCCAGCACATCACCATTATTCCCACGCTGAAAAGCCTGCTGGAG
CAACCGGATTTGCGCATCGACGGTTTCCTGGCGCCGGGGCACGTCAGCATGGTGATTGGC
GCCTACCCCTATCAGCCGCTGTGCGAGCAGTTCCACAAGCCGTTTGTGGTCACCGGTTTC
GAACCGCTGGATATCCTGCAGGCGCTGCTGATGCTGGTGCAGCAATTACACGATGCGCGC
TGCGAGGTGGAAAACCAGTACCGCCGCATTGTGCCGGACAGCGGCAACCCACTGGCGCAG
CAAGCGATGGCGGAGGTGTTTGAAACCAAAGCCAGCAGCGAGTGGCGCGGGCTGGGGGAA
ATCGCCGATTCCGGCATGCAACTGCGGGCGGAGTACGCCGAATTCGACGCCGAGCGCCGC
TTCAACCCGCAACAACAGCGGGTGGCGGACGAACCGTTGTCGCGCTGCGGCGAGGTACTC
ACCGGGCGCTGTAAACCGGGCGATTGCCCGTTGTTCGGCCAGCGTTGTACGCCGCAGAAC
GCCATCGGCGCGCTGATGGTGTCGTCGGAAGGCGCTTGCGCCGCTTATTACCAGTATCGA
CGGGAGTGCGCCTGATGAAGAATACCTTATTGCCGAAAGAGATTACCCTGGCGCACGGCA
GCGGCGGGCAGGCGATGCAACAGCTGATCGAAGGGCTGTTTTTGCAGGCGTTTGACAACC
CGTTGCTGGCGGAGCGTGAAGATCAGGCGCGTTTGCCGCTGGCGGCGTTGAGCGCGCAGG
GCGACCGGCTGGCGTTTACCACCGACAGCTACGTCATCGACCCGATCGAGTTTCCCGGCG
GCGACATCGGCAAACTGGCGGTATGCGGTACGGTCAACGATCTGGCGGTGAGCGGGGCGC
TGCCGCGTTACCTCTCCTGTGGATTGATTCTGGAAGAGGGGCTGGCGGGGGAAACGCTGC
TGCGTATCGTGAATTCGATGGCGCAGACCGCCCGCGACGCCGGGATCCAGATCGTCACCG
GCGACACCAAGGTCGTGCCGCGCGGTGCGGCGGACAAGATTTTCATCAATACCGCCGGTA
TCGGCGTAATTCCGCACGCTGTGCATTGGGGCACCGGTGAGATTCGTCCCGGCGATCGCC
TTATCGTCAGCGGTACGCTGGGGGATCATGGCGCCACTATCCTGAACCTGCGTGAGAAAC
TGGGGCTTGAAGCAGAGCTGACCAGCGATTGCGCGGTGCTGACGCCGCTGATCGCGCCGC
TGCGCCAGATTGACGGGGTGCGCGCGTTGCGCGACGCCACCCGCGGCGGCGTGACGGCGA
TCTTGCATGAGTTCGCCCAGGCCAGCGGCTACGGTATGGAGGTGCAGGAGAGCGCCTTGC
CGGTCAAAACGGCGGTGCGCGGCATCTGTGAACTGCTGGGGCTGGAAGCGCTTAACTTCG
CCAACGAAGGCAAGCTGGTGCTGGCGGTATCGCCACAGGCGGAAAACCGGGTATTGGATG
CGTTACAGTCTCATCCGCTGGGGCGCGACGCGGCGGTCATCGGCAGCGTCACCGACAAAA
AACAGGTACGCCTGTGCGGGGTGTTCGGCACCTCCCGCCTGCTGGATTTACCCCACAGCG
AACCCATGCCGAGGATTTGCTGACAAGCAGCTGTTGATAAACAGCCGTATTGTTTTCATC
GGCAGGACAGTGAGAGGTTTCGTGCGGGATAAGCCACATTGTTTCTCTATGATTTCATCG
CACGCACGACAAGAAGAGGCTCACACGCCGCCTCTCCTTGACCACTGGCTGGTAGCTAAA
CTGTGCTGCTTCGCGGTGCCTTCGGCGTTCGCCTTCGCTGTTCGGGCCGCCCGTGACGCG
TTCCATACGCGGCACGGGCTTTCGCCGCATCCATGCGGCTCACCCGGCGAAGTCGTCCAC
CTCAGCACAGTTTTTGACGCAAAAAAACCAAACATCAGCATCTTTGCAGCAGAGAAGACC
CTAAGTATAGGCCCTTACCTATGTCAGCTATTCATGTACAAACGCCGTCATCGAATGGTA
ATGGCGTTGAAATTCGCGTTAAAGGCAAGGTGCAGGGGGTGGGGTTTCGCCCTTATGTCT
GGCAAATCGCCCACCGTCTTGGCGTGAAAGGTAGCGTGCTTAACGACGGCGCAGGGGTAT
TGATCCGGCTGTGGCCGGCGAGCGGCGAAGCCGATTTCGTTGCGGCACTGCACGCCGAGT
GCCCGCCGCTGGCGCAGATCGACCAGGTGGCCTGTCGGCCTTACCGCTGGGAAGCGCTGC
CGGACGATTTCGTGATTGAGCACAGCGGTGCCGGGCAGATGGATACCCACATCGTGCCGG
ACGCCGCCACCTGCGAGGCGTGCCGTCAGGAGCTGTTTGACGCTAATGACCGCCGCTACC
GTTATCCGTTTATTAACTGCACCCACTGCGGCCCGCGTTTTACCATTATTCGCCAGATGC
CGTACGACCGGCCGAATACCGCGATGGCGGCGTTCCCATTTTGCCCGACGTGTCGGCAGG
AGTATCAGCACCCGGCGGATCGGCGCTTTCATGCCCAACCCAACGCCTGTCACACCTGTG
GTCCACAGGTGTGGCTGAGCGATGCCCGCCGCACGCTGGCCCGCGGCGATGACGCCATCA
TGCGGGCGGCAGCGGCGCTGTGCGCCGGGCAAATCGTGGCGCTGAAAGGGCTGGGTGGCT
TTCATCTCGCCTGTGACGCTACCGATGCGCAGGCGGTGGCGCGGTTGCGGGCGCGCAAGC
ACCGTCCGGCCAAGCCGTTGGCGGTGATGTTGCCGGGTGCCGACTGGCTGGCGCGTTGCA
GTTCGGTGGCGGAGCCCGCGTCGGCGTTGCGTATGATGCAGAGTCCGGCAGCGCCGATTG
TGCTGTTGCCGCTGCGGCAGGATGGCGCGCTGGCGGCAGGGATTGCGCCCGGTCTGGATG
AAGTGGGATTGATGCTGCCCGCCAATCCGTTGCAGCATCTGCTGCTGGCGGCGGTGGCGC
GGCCGCTGGTGATGACCTCCGGTAACGCCGGCGGTAAGCCGCCCGCGCTGGAGAATACGC
AGGCGCTGGCGGATCTGGCCGCGATCGCCGACCTGTGGTTGCTGCACGATCGTGACATTG
TGCAGCGGGCCGATGACTCGGTCGTGCGGATGAAGGGTGAACGGGCGGAGATGCTGCGGC
GCGCGCGCGGTTATGTGCCGGACGCCTTGCCGTTGCCGCCGGGGTTCAGCGAGCAGCCGT
CGCTGCTGGCGATGGGCGCGGATCTCAAAAACACCTTCTGCCTGCTGCGCGATAATGCCG
CGATCGTCAGCCAGCATCTGGGCGATCTGGCCGATGACGCGGTGGAACAGCAGTACCGGC
AAGCACAGTCGCTGTTCGCCGATATCTACCGGTTTACCCCGCAGGCCATCGCGGTGGATG
CGCATCCCGGTTACGTCAGCCGCCGTCTGGGGCAGCAGCGGGCGACGCAGTTGGGAATCC
CCTGCATTGAGGTGCTGCACCATCACGCACACCTCGTCGCTTGTCTGGCGGAACATCAGT
GGCCGCGCGACGCCGGCGCGGTGATCGGCCTGGCGTTGGATGGCATCGGCTACGGCGGCG
ACAACCGCTGGTGGGGCGGCGAATGTCTGCGGGTGGATTACACCCAGTGCCGGCATCTGG
GCGGTTTGCCCGCGGTGGCGCTGCCGGGCGGCGATCTGGCGGCGCGCCAGCCGTGGCGCA
ATCTGCTGGCGCAGTTTCTGGCGTTTGTGCCGGATTGGGAAACTTTACCGCAAGCCGGGG
TGATCCCCGCCAGCGCGGTACCGCTGTTGACGCGCGCTATTGAACGGGGTCTCAACGCGC
CGCTGGCGTCGTCCGCCGGACGGTTGTTTGATGCGGTGGCCGCCGCCTGCGGGTTTACCG
GCGAGCAAAGCTGGGAAGGCGAGGCGGCCTGTTGGCTGGAGGCGCTGGCCCGGCGGCATC
AGGATGACGCGCCGCCGGTAACCCTGCCGCTGTCCGGCAACCAACTGGATCTGGCAACTT
TTTGGCGACAGTTGCTGGCGTATCGCGCCGCGCCGGCCGACCGCGCTTTTGCTTTTCATC
TGGCGCTGGCCGATGGGCTGGCGGCGCTGGTGCGTCAGGCGGCGCGGGAACACGGGCTGA
ACACGGTGGCGTGCTCCGGCGGGGTGATGCATAACCGCTTGCTGACCACGCTGTTACGTG
AGCGGCTGGCGGATTTTACCCTGCTGATGCCGTCGCGTTTGCCGGCCGGCGATGGCGGAC
TGGCGCTGGGGCAGGCGCTGATCGCCGCCAGTCGCCTGGCAGCGCAGACGTAACTGTTAT
GGTTTTTTCTCGCCAGACTGTATCTGTTCTGATTTACGTGCCTGTGCTACCTTTTCGCAT
GAATTATGCTCTAAGGGGGGATGGGTGTGGACGAAGTCAAACGTATTCTGAATGAAGAGA
TCGCGCGGCTGAATCGTGAAGAGCGGCGCGATAACCGTATCCGCTTCAGTAGCAAATTCA
TGCTGAGCCACCCTTATCTGTTCGGCGGCATGCTGGCGAGTTATGTGCCGGTGGCGTTGA
TTCTGTGGTACGCACCGTATTTCGGCGCGCCTTATGTGGTCGGGTTTACGCTGTTTCTGG
TGCTGATGTCGCTGGCGATGTCGATGGATATCAACCCACGTTACCGCTTCGAGGATATCG
ACGCGCTGGATCTGCGCGTATGTTACAACGGCGAGTGGTACAACAGCCGCCATGTGTCGC
CCCAGACGCTGGAGGCGCTTCTCCATAACCCGCAGGTGGCCGGGCCGATTAAAGACGGCG
TCGCCAGACTGTTGCAGACCAAGGGTTACCTCTACTTTTACGACGTCTTTTCTCTGGCAT
ATCGTTCATCCGCCCGGTCAACCCCGCGTTGATCGACAGGGTCGCCGCCTGTTGCCAATA
TGAATAAAGATCAACGGCATGAGGCGATGACAGGGCGCGCGCCTCGTGGTACGTTCAAAA
CTCATCTTGTTACCGTCCCCGAGGCAAGCGACGCGCTATGACGACGTTAACCGCGAATTT
CCCCGCTTCATCCCGACCGCCTTCACTGCTCATTGTGCAGATGGGTGAGCCGCCCGAACC
GATCGCCCACGCCGTCGGCCAGCAGGCCGACTGGTTCGGCAGCGCGCTGGCCGATGAAGG
CGTGCGCCTGCATGTGGTGCGGCCGGACGCCGGCGACGCTTTGCCGCATCCCGGCGAGCA
TGACGCCGCCATCATCAGCGGTTCCTGGTCGATGGTGACCGACCGGCTGGACTGGAGCGA
ACGGACCGCCGACTGGCTGCGCCAGAGTGTGGATGCCGGGCTGCCGGTGCTGGGGGTGTG
TTACGGCCATCAATTGCTGGCGCATGCGCTGGGCGGCACCGTGGCGGATAACCCGAATGG
CCGTGAAATGGGGCTGAAGACCGTGACGCTGCATGACGATGCCGCGGACGACGCGCTGTT
GACGGCGATACCGGCACAGTTCAGCGCCTACCTCAGCCACCTGCAGTCGGTGGTGGTGGC
GCCGCCCGGCGCACAGGTGCTGGCGGCATCGGAACAGGATGGGTGTCAGATTATCCGTTA
TACGCCGCACACCTGGTCATTTCAGTTCCACCCGGAGATGGATGCGGCGGTGATGAACGC
CTGTCTGCGTCATTGTGCGTTGCCGGAAATGGCCGACAGCGCCGAGCCGGTGTGGGCGCG
TCGGCTACTGCTGGATTTTGTCCGGCAGGCGCTGTCCCGCTAAGGGGTTCTCCGCTGGCG
AAATTCGAACAACTGGCCGATCAGATGCAGGCGCAGTTACAGGCCGGCATCTGGCAACCG
GGGGAAAAGTTGCCGTCGCTGCGCGAAAAGGCGGTGCATTCCGGCCTGAGCCTGATGACG
GTGCTGCATGCTTACCAGTTGCTGGAAAGCCAGGGCTGGATCATTTCGCGCCCGCAGTCC
GGCTACTATGCCGCGCCGCGTATCGAACGGCCGATTGCGCCGCCCGACAGCGGCGACGCG
GTACACCTGACGGAAAACGTTGACGTTAACCGGTTTATCTTCGATGTGCTGCGCGCCAGC
CGCTCGCCCGGCGTGGTGCCGTTCGGTTCCGCTTTCCCCGATCCGCGCCTGTTTCCCCAG
CGCCAGTTGACCCGCTCGCTGGCGACGGTGGCGCGCCGTATGCAGCCGGAAAACGCGGTG
GACAACCTGCCGCCCGGCAACGAGCGGCTACGCAAGCAAATCGCCCAGCGCTACGCGTTG
CAGGGCATCGCCGTGTCGCCGGACGAGATCGTGATCACCAGCGGCGCGATGGAGTCGCTC
AATCTGAGCCTGCAGATGCTGACCCGGCCCGGTGATTATGTGGTGGTGGAATCGCCGTCG
TTTTACGGCGCGTTGCAGGCGATCGAACGTTTGCAACTGAAAGCCATCGCTATCGCCACC
CATCCGCACACTGGTATTGATTTGGCGGCGTTGCGTCAGGCGCTGCGCGATTACCCGATT
CGCGCCTGCTGGCTGATGACCAATTTTCACAATCCGCTCGGCTGTACGCTGGCGTGGGAG
AAAAAGCAGCAGCTGGCCGCGCTGTTGCACGAATATCAGGTGGCGCTAATTGAAGATGAT
GTCTACAGCGAACTGTACGCCGGCATCCATCGCCCACTGCCGGTCAAAGCGCTTGATCGT
GACGGGCAGGTGCTGCACTGTTCGTCGTTCTCGAAGAATCTGGTCGCCGGATTCCGGGTC
GGCTGGGTGGCGGCAGGGCGCTGGGCGCAAGGCATTCAGCGTCTGCAATTAATGAGTACG
CTCTCCGCCAGCGCGCCGATGCAACTGGCGGTGGCGGATTATCTGGCCACCAGCAGCTAT
GACAGTCACTTGCGGCGTTTGCGGCGTACGCTGGAGCAGCGCAAACACCGGTTGTATCAG
GCGATGAAGGCGCATTTTCCCGCCGGCGTGGATATTTATTATGCCGAAGGCGGCTATTTT
CTGTGGTTGGGTCTGCCGGAAGGGTTCAATAGCATTGAACTGTACCAGCAGGCGCTGGCG
CAGGGCATCAGTATTGCGCCGGGCAGAATGTTCACCACCGGCGATAAATTCGACCGCTAT
TTTCGCATCAATACCTCGTTCGAATGGCAGGAAAAAACGGAAAACGCCATCATCGCGTTG
GCTGCGTTGCTGAAAAAAGGGCTGTCCGCTTCCTGACGCCGTGCCCGGCAATGCTCGTGG
TTTGACCGCCCGACCGGTGTTTGCGGTACGGGCGGCGGTTCCCGACCTGTTCACTCCATC
TGGTTATTAAAGCTGACCATCTCACTTTTATTTTTCAGCCATTGGCTACGGTTTGTTTTC
TTCATCAGGAATAACCGGATTATTGTCATTTTATTTTCTGTTTTATTTATTTTTAACCTG
AAAGAGACTTATTTGTTTTTAATCGGGTGATTATTGTCGTCAGGCTTATTTTTATTATTG
CTACCGGTAATATAAAGTACGGTCCGATTGTGTTTTTTATAAAGAAAAACTTAATTATTT
CATTCTGGAATAACTGGCGTGCGTCGTTGTGTTGTAATCGTTATGTAAAAAAATATACAA
CGATACAGCAGGTTAGTTCGATTTGGTAATGAGAATTATTCCATTTAAGCTGGTGATAAC
GTTAAAAAACGGCCTGCCCATAGTGAATTGTGATGGATTTGTTGTTGTTGAGATAATTAA
TTGGCGCTTTTTATTCGCCGGGTCATAATACATATGTTTGGTAGGGGTTTAGGTGTTTCC
CCGCCAGTATCCATTCATATCAATAAAGCATTGCTGCATAAATACGATGTATACCCTAAA
TAATTCGAGTTGCGGGACAACACGCTGGCGTGTTGAACAAGGGCAACCACGCACCTGCAA
CGTGAAGTATGACGGTATAGCTCTGAGTGATGTCGTGCGAGGAATCTCCCATGCAGGTCA
GCAGAAGACAGTTCTTTAAAATATGCGCAGGCGGTATGGCCGGAACCACGGTCACCGCGC
TGGGCTTTTCTCCCAGCGTGGCATTAGCCGAAACGCGACAATATAAATTATTGCGCGCCA
GAGAAACCCGGAATAATTGCACCTACTGTTCAGTCGGGTGCGGAATTCTGATGTACAGTC
TCGGCGACGGCGCCAAAAACGCCACCGCGTCCATTTACCACATCGAAGGGGATTCGGATC
ATCCGGTCAGTCGCGGTTCATTGTGCCCGAAAGGCGCCGGACTGGTGGATTTCATCCATA
GCGACCAGCGCCTGAAATACCCGGAATACCGCGCGCCGGGTTCCGACAAGTGGCAGCGCA
TCAGCTGGGAAGAGGCGTTTGATCGCATCGCCGGTCTGATGAAAAAAGACCGCGACGCCA
ATTTCATCGAGAAAAACGGCGCCGGGGTGACCGTTAACCGCTGGCTGACCACCGGGATGC
TGTGCTCATCGGCGGCCAGCAATGAAACCGGGGTTCTCGACCAGAAATTCACCCGCGCGC
TGGGGATGGTTGGCATCGATACCCAGGCGCGCCTGTGTCATGCCCCGACGGTGGCGGCGC
TGGCGCCGACTTTCGGCCGCGGCGCTATGACCAACAACTGGGTGGACATCAAGAACGCTA
ACATCATTCTGGTGATGGGCGGCAACCCGGCGGAAGCGCACCCGGTCGGCTTTAAATGGG
CGGTGGAAGCCAAGGTGAAAAACGGCGCCAAGCTGATCGTGGTCGACCCGCGTTTTAACC
GTTCCGCCGCCGTCGCCGATCTCTACTCGCCGATCCGCGCCGGTTCCGATATCACCTTTC
TGCTCGGCGTCGTGAACTATCTGCTGAGCCACGACAAGGTACAGATGCCGTATGTGAAGG
CATACACCAACGCCAGCCTGATCGTGCGTGACGATTTCAGCTTCGACGAGGGCATTTTCA
GCGGTTACAGCGAGAAAGAGCGCAAATACGACCGTACCTCCTGGCAGTACGAACTGGATG
AGAACGGTTTTGCCAAACGCGATATGACGCTGAGCCATCCGCGCTGTGTATGGAATCTGC
TTAAGGCGCACGTCAGCCGCTATACGCCGGATCTGGTGACCAACGTCTGCGGCACGCCAA
AGCCAGACTTTCTCACCATTTGTGACCTGCTAGCCTCCACCAGCGTGCCGGACCGCACCG
CCACCATTATGTACGCGCTGGGCTGGACGCAGCACACCTCCGGCGCCCAGATGATCCGCA
CCGCGGCGATGATCCAGCTGTTGCTGGGCAACGTCGGCATGGCGGGCGGCGGCGTGAATG
CGCTGCGCGGCCATTCCAACATTCAGGGCTATACCGACCTGGGGCTGCTGTCGCTGAACC
TGCCGGGGTACATGCCGTTGCCGTCGGAAAAACAGACCACGCTGAAAGACTATCTGGATC
AGATCACCCCGAAAGCGCTGCTGCCGGATCAGGTCAATTACTGGAAGAACACGCCCAAAT
TTTTTATCAGCATGATGAAAAGCTTCTGGGGCGATAAAGCCCAGAAAGAGAACGACTGGG
GCTACGACTGGCTGCCGAAATGGGACAAGAGCTACGATGCGCTGGCCTACTCCCGCATGA
TGCTGGACGGTAAAGTCAACGGCTACATCGTGCAGGGCTTCAACCCGATAGCCGCGTTTG
CCGATTCCAACAAGGCGCGCGACGCGCTGGCGAAACTGAAATACCTGGTGATCATCGACC
CGCTGGCGACGGAAACCTCCAACTTCTGGCAAAACCACGGCGAACTGAATGACGTCGATC
CGACCCAGATTCAGACCGAGGTGTTCCGCCTGCCGTCCAGTTGCTTCGCCGAAGAAAACG
GCTCCATCGTCAACTCCGGCCGCTGGCTGCAATGGCACTATCAGGGGGCCGAACCGCCGG
GTGAGGCGCGTCACGACGGCGTGATCATCGCCGGTCTGTTCCTGCGCCTGCGCGAGCTGT
ACGCCAAAGACGGCGGCGCCAACCCGGCGCCGGTGCTGAACATGAGCTGGGATTATCTGG
AGCCGGAGGATCCGTCCGCCGAGGAGATCACCAAAGAGGCCAACGGCCGCGCGCTGGCGG
ACCTGTTCGATGACAAAGGCAATCTGCTGCTGAAGAAAGGGCAACTGCTGCCTGACTTCT
CCCTGCTGCGCGATGACGGTTCCACCGCCAGTTTTTGCTGGATTTACGCCGGCTCCTGGA
CCGAAGCGGGCAACCAGATGGCGCGCCGCGACAACGCCGATCCGTCGGGTCTTGGTTGTA
CGCCGGGCTGGGCCTGGTGCTGGCCGCAGAACCGCCGCATTCTCTATAACCGCGCCTCCG
CAGACGAGCAAGGCCGTCCGTGGGATCCGAAACGCACGCTGTTGAGCTGGAATGGTCAGA
AGTGGACCGGCATCGATGTACCGGACTTCGCCGCTACCGTCCCGCCGGGCAGCGCCGCCG
GGCCGTTTATCATGCAGGCCGAAGGGCTGGGCCGCCTGTTCGCCATCGACAAAATGGCGG
AAGGCCCGTTCCCGGCGCATTACGAACCGACCGAATCGCCGCTGAAAACCAACCCGGTGT
ACAGCAAAGCCGTGATCAACCCGGTGGCGCGCATTCTGGAAGCAGACCGTTCGCGCATGG
GAACGGCGGAGGAGTTTCCGTTCGTCGCCACTACTTACTCGATTACCGAGTTGTTCCGCC
ACTGGACCAAGCACGCGCGCCTGAACGCCATCGTGCAGCCGGAGCAGTTTGTCGAAATCG
GCGAAGGGCTGGCGAAGCAGAAGGGTATTCAGGCCGGTGATGTGGTGAAAGTCAGCAGCA
AGCGGGGATATATCAAGGCGAAAGCGGTCGTCACCAAGCGTATCCGCACCCTGACTATCC
AGGGTAAACCGGTGGAAACCATCGGCGTGCCTTGTCACTGGGGCTTTGAAGGCACCACCC
AGAAAGGCTTTATGGCGAATATCCTGACGCCGCATGTCGGTGACGCCAACAGTCAGACGC
CGGAATACAAGGCGTTTCTGGTCAATGTGGAAAAGGTGTAGTTGCGGAGAAACACTATGG
CAATGCAATCACAAGATATCATCCGTCGCTCCGCGACCAATTCACTGACGCCGCCGCCGC
AGGCCCGTAACCACAAAGAACAGGTCGCCAAACTGATCGACGTGACTACCTGCATCGGCT
GCAAAGCCTGTCAGGTGGCCTGTTCCGAGTGGAACGACATCCGCGATGATGTGGGGCATA
ACGTCGGTGTGTACGACAACCCTACCGATCTCAGCGCCAAATCGTGGACGGTGATGCGCT
TTAGCGAATTCGAGGAGAACGGCAAACTGGAATGGCTGATCCGCAAGGACGGCTGTATGC
ACTGCGCCGATCCGGGCTGTCTCAAGGCGTGCCCGTCGGAAGGTGCGATCATCCAGTACG
CCAACGGCATCGTCGATTTCCAGTCCGAGCACTGTATCGGCTGCGGCTACTGTATCGCCG
GTTGTCCGTTCAACGTGCCGCGCATGAACAAGGACGACAACAAGGTGTACAAGTGCACCC
TGTGCGTCGACCGCGTAGAGGTCGGGCAGGAGCCGTCCTGCGTGAAGACTTGCCCGACCG
GCGCGATTCACTTCGGCACCAAGGACGAGATGAAAGTGCTGGCGGCCGAACGGGTAAAAG
ACCTGAACAGCCGCGGCTACCAACATGCCGGTCTGTACGACCCGGCCGGTGTCGGCGGCA
CGCACGTAATGTACGTGCTGCACCACGCCGATAGGCCGCAACTGTACAACGGGCTGCCGG
CCGACCCGAGCATCAGCCCGGCGGTGACCTTCTGGAAAGGCATTTGGAAACCGCTGGCCG
CTATCGGTTTTGCCGCCACCTTCGCCGCCAGCGTATTCCACTACGTGGGTGTTGGTCCGA
ACCGGGTAGAAGACGATGACGACGCGCATCACGAGGGCAAGCAGCATGAAAAAGAGTAAT
CGGATTCAGCGTTACAGCGCACCCGAGCGCATTAATCACTGGATTGTGGCGTTCTGCTTT
GTGTTCGCCGCACTGAGCGGGCTGGGGTTTTTCTTCCCGTCGCTCAACTGGCTGATGAAT
GTGCTGGGCACGCCGCAGCTGGCGCGCATCCTGCACCCGTTTGTCGGGGTGGTGATGCTT
GTCGCTTTTCTGCTGATGTTTTTACGTTACTGGAAACATAACCTGATTGAGCGCAGCGAC
CTGGAATGGGCGAAAAATATCCACAAGATCGCCCGCAACGAAGAGGTCGGCGATACCGGT
CGCTATAACTTCGGTCAGAAATGCGTGTTCTGGCTGGCGATTACCTGTTTGCTGCTGTTG
TTGGCAAGCGGGATCGTGATTTGGCGGCCGTACTTCGCGCCGTCGTTCTCCATCCCGGTG
ATCCGGGCGGCGTTGGTGGTGCATTCAGTGTCTGCCGTCGGTTTGATCCTGACCATCATG
GTGCACGTGTACGCCGCCCTGTGGGTGAAAGGCACTATTACCGCGATGGTGGAAGGCTGG
GTTTCCAGCGAGTGGGCGAAGAAACACCATCCGCGCTGGTATCGTGAACTGCAATCCAAA
GGGCAGGATAATCAACACTGAGTTACGAGGTGCAGTTGACAAACAGCACTATTGTTTGTT
GCTGGCAAATCTCTGTCAGAACAGTGGGAGGTTTCGTGCTTGATAACGTTAGTGATTACT
TTGCAACGTCATCGCACGCACGACAAGGAGAGGCTCAAACGCCGCCTCTCCTTGACCTCT
GGCTGAGTGCTAAACTGTGCCGCTAGCGCGGTTCCTTCGGCATTCGCCTTCGCTGTTCGG
GCCGCCCGTGACGCGGTTACTCGCCCCATCCCTGGGGCTCGCCCTACGGGCCAGCGTAAA
CGCTGTTCAAAAACGCTCCTGGCGTTTTTGTCCGGCGCGGCACGGGCTTTCGCCGCGTCC
ATGCGGCTCACCCGGCGAAGTCGCCTGCCTCAGCACGGTTTTGACGCTGTAAACCCATCA
TCTGTAACCCAATCTCTCGCTTTGGCATGATGTTGCCAGGTCTAATCCAGCTCACCGATT
CACCAGTTTTGCCGGCAGCGCCACCACCAGCAGCGAACTGAGCAGCAGACAGAAGGCGAA
GAACCACAGCGCGCCGCTGCCGCTGCCGGTTAGCTCCATAGCGAAGCCCATGATTGAATT
ACTGACCAGACCGGCGATATTCGCCAGCGAACAGGCCAGCGCAAAGCCGGTGGCGGCGGC
GGTGCCGGTGAGGAAGGTGGCGGGCAGGCTGAAGAACACAGGCACGGAGCCAATGATGGT
GGCCTGCGCCACCGAGAACAGCAGGACCGTCATCACGATGTTCTGGGTGAAGAACGTACT
TGATACCATCGCTGCCGCGCCCAGCCAGAATGGCAGGATGATATGCCAGCGCCGTTCGCG
CAGCCGGTCGGAGCTGGCGCTGAGTATGACCATTCCTGCCAGCGCCGCGATGCTGGGGAT
TGCCGTCAGCAGACCAATCTGCCCGATATCGGCCACGCCGGCCTTTTTAATGAAGGTCGG
CAGCCAGAACCCCATGGCATAGGCGCACAATAGAATTGAGAAATCGATACCGCCCAGCAT
CCAGACTTTCAGGTTGAGGAAACCGTCGCGAAAGCGGTGTTTCATATATGGCGCTTCGCG
GGCGTCGATCGCCAGATCGGCGCGCACCTGCGCTTTGTCCGTCTCGCTCAGCCAACGCGC
CTGATCAATGTCGTTCGGCAGCAGCCAGAGTGTCAGTACGCCAAGCAGTACGCTCGGCAG
CCCTTCCAGCAGAAACATCCACTGCCAGCCGTGTAGCCCGTGGGCCAAATCAAAATGCGA
CATGATCCAGCCTGACAGCGGGCCGCCCACCACGCTGGAAAGCGGCAGGCCGATCATGAA
CAGCGAAATGATGCGACTGCGCCGCCAGGAGGGAAACCAGCGGGTCAGGTAGTACAACAC
GCCGGGCAGAAAACCGGCTTCCGCCGCGCCAAGCAGAAAACGCAGCGCGTAGAACTGAGC
AGGTGTGGTGACAAACATCGTCGCGGCGGACAACAGCCCCCAGCTGATCATGATGCGCGC
AATCCAGATTCGGGCGCCGACGCGTTGCAGAATCAGGTTACTCGGCACCTCGAACAGAAT
ATAGCCGACGAAGAACAGCCCGGCGCCGATACCGAAGGCGACGTCGCTGAGCGCCAACTG
ATTGGCCATCTGCAATTTCGCCAGCCCGATATTGATGCGGTCAAGGTAAGCGGCGAGATA
GCACAGGCACAGGAACGGGATCAGCCGCCAGGTGATTTTGCGGTAAATCGACGCGATAGT
GCCTGGCGTGGGTGTCTGAGAATAGACTGCGGTCATGTATATCGTTTCCAGCATTAGACG
AAGTTATCGTTATACGTATCAGGCGGTGTCCCTTGATCATGCGCATCCGTGGCTGGCGTC
CTTTCGCTGCGCGTCCGAACCTGTAGGTCAAATCGCCGCCGCATGCCTGCGCGCGGGCCA
ATGACGTGAAGAATAAGGGCACAGCCTGAGTTCTGTCGGCGAAAGACAGTCACCCAATTT
TGCGGTCGATAGCCGGCCGTGTCTATCCAGTTTGGCTGATGTTTTCCACTTCGCGGCACG
GCTCGGAAAATCACTCCTTATTGTGGGGAATAACCTGCTAACATGAGGGCATCAGAATGG
GGCCGGCGTTGTACTCGCACGGCCCCTTCCACATGGATAAACAGGAAACATCACCTGATG
AGTATTCGTATTGTGCCGCAGGAGCAACTGGCCGACAGTGAGAAAACCTCAACCCTCGGC
GCGATTCCTCCCTTGCTGTTCGCTAACCTGAAAAGCTTGTACAGCGGTCGCGCCGAGCGC
CTGCGCCAGCTGGCGCAAGATCACCCGCTGGCGGATTACCTGCTGTTTGCCGCCGAGGTA
GTGGATGCGCAGGAAAAAGTGCGGCATGACCATCCGCTGGAGGTGGATCTCGCCGGCCTG
TTGCACGATAGCGTGCACAACAGCAGCGTGCAAAACAGCGCCGCACGCCCGCCGCTGGAT
GCCGCTACTTTTGCACGCGATCCGCACTGGCATGCGCTGCTGCAGGCGCTGATTGAAGAA
CTGAAAGCCACCGCCAGCGGCCAGGTATTGGCTACGCTGGAAAACCTGGAAAAAATGCCG
GTCCAGCAGTGGGATGCGCTGGCGGAAGCGCTGATCGGCCAGCAATTCACGTCGGAAAAC
AACGACAAAGCACCGTTCGTCTGGGCGGCGTTATCGCTGTACTGGGCGCAGATGGCGACC
CAGTTGCCGGGGCGGGCGCATGCCGAGCAGGGCGAGCATCGCCAGTTTTGCCCGGTGTGC
GGCAGTATGCCGGTTTCCGGCGTGGTGCAGATCGGCGCCACCAGCGGCCTGCGTTACCTG
CACTGTAACCTGTGTGAAACCGAATGGCATATGGTGCGTATCAAGTGCAGTAACTGCGAG
CAGGCGGGCAAACTGCATTACTGGTCGCTGGATGATGAAAACGCTGCCATCAAGGCGGAA
AGCTGCGACGATTGCGGCACCTACCTGAAACTGTTGTATCAGGAAAAGGATCACCGGGTG
GAAGCGGTAGCGGACGATCTGGCCTCGCTGGTGCTGGATGTGAAAATGGAAGACGAAGGT
TTTTCCCGCAGTAGCATCAACCCGTTCCTGTTCCCGGACGGCAGCCAGTAGGCGGGATAG
TCCAGCCTGCTGAAACGGCGTTGACGCTCAGGAGCCAACGCCGTTGTTATTTGTTGAGGT
TGTATTCCTCTCTTCTTCTTTTATCCCAATCGATGTCGCATCACTTTTATCGCGCTAATC
AATCTCTTCTGGAAAATAACCAACCCCATAATTGGCGTGAAGCTATTTTTAATTTTTGAT
CTCTTTTATTCGTCGGGATTTATTCTGAGATAGCGGTTTAACTTTATCCGACTAACTGGC
TCGTTTTTTCCTCAGCCAACAAACACTCGCCATTTTTTTATATTCTGAAGAGCCATTATA
GTGGCGCTGGTCAAGGCAATTACCCATTGAGTTCATCAGGAATAATCGTGTGACAAGCGA
TTATAAAATGTTTTTTCTAAATCATTTAAAGGACTATATTTATGACGAATACCGCTACTA
ACGTTAATCATCTGCCGGGGTATACTCAGGGCGCACAGGTCATTCGTGTTAACAAAGTAC
GTCAACAAATTGATGCGATTAACGGCATCGTTTATTCCCAAATTAAAAGCGTACAACAAG
TCCGTCAGTTGGACATGTCGTTGCTCGTCCCCCGTACGACTACCCTGAAACCGGCGATTG
TCTATTTCCCCGGCGGTGGATTCCTTTCCGCTGCGCATACCAAATTTATTGAAATGCGTA
TGGCGCTGGCGGAAGCCGGTTTTGTTGTCGCCGCGGTGGAATACCGCGTGGTCGCTGACC
AATACCCGGCGCTGATTGAAGATGCCAAATCAGCGGTGCGTTACTTGCGCGAACACGCGG
CGGAATACGGTATTGACCCGGCCAGAATCGGTGTACTGGGCGATTCCGCTGGCGGCTATG
TCGCGCAAATGACCGGCGTGACGAATGGGCAGCGAAAATTTGATAAAGGTCGGTTCCTGG
ATAAATCGTCGGATGTGCAGGCGGTCGCCACGGTATACGGGATTTCCAATTTGTTGAACA
TTGGCGAAGGTTTTCCGGAAAACTTACGCAAGGTGCATGATTCGACGTCGGTACCGGAAG
CGCTGTTAGTCAACGGCCCGGCATTCATGGATTTTCCCGGCGCCAACATTACCAGCGACC
CGGTTAAAGCGCTTAACGCCAGCCCGATGGGCCAGCTCAACGGCAAAAAGCCGCCGTTTC
TCATCATGCACGGCACTACCGACAATATCGTTTCACCGCAGCAAAGCAAACAGCTCTATG
AAGCACTGGTAGCAGGCGGAAACCGGGCGGAATATGTGGTGCTGGAAGGCGCCGGGCATG
GCGATATTTACTGGTTCCAGCCGGCGATCATCAGCAAAGTCGTCAACTGGTTTAAACACA
CGCTGGGCGAACCGATCCCTGACCCTGCCTTGTCTGGCGGCGATGATTCTACCGAAGGCC
GTTTGTAATCGGGATATGCCCGTGCCGTGAATCTTGCGGCACGGGCTGTGTGAGCCGGGA
AACCACGCTGGCGATAACCGACGTCTTATCGCTATCGCCGCGTGCGGCTCATCTCTTGTG
CGGTTGATCTCCCTGGGGAGTCTGTCTCAGGGATAACAGCAGATAGGCGATGACCGCCAG
CAGATAACACCCCAGAATCACCAGCGCCATCGACAGCGCGCTGGTGCTGCCGGTCAGCCC
GGTAAACGGCACACTCAGCGCGCCAAGCGCGAACATACTCAGACCAATCAGCGCCGACGC
GCTGCCCGCCTTGCTGCCCTGACTCTGCATCGCCAGCGATGACGCACAGGGGCCGACAAT
CCCAATCATGGCGATGGCGAAAAATAACGGAACCAGAATGCCGATGAGCGGCGCGTGCAG
CAGGCCGGCCACTGTCAACGCCAGCGCCGAGATGACCGCGATGGTGAGCCCGGCGCGCAG
TACGCGCTGTTCGCCAAAGCGCAGGCTAAAGTGGGAGGCCAATTGTCCGGCGGCGATCAG
CCCGATGCCGTTGACCGCGAAACACAGGCTGAACGCCTGCGGGCTAAGCCCATACACTTC
CTGCAGTACGAATGGCGAGGCGCCGATGTAGGCAAACATCCCGGCGCCGCATAAGCCCTG
CGCCAGACATAACCCCATGAATTCCCGCTCCCGCAGCAGGCTGCCCAGCGACGACAGCAT
CGAACCGACCCCGCCGGCGATGCGCCGCTCGGCGGGCAGCGTCTCGTTCAGCCGCAGCAC
GCTCATCGTCAGCAGCAGGCCGGCAATCACCGCCAGCAGTGCAAAAATGCCGCGCCAGTC
GGTCACGCCCAGCAACAGGCCGCCCAGTACCGGTGAGAGGATCGGCGCCAGACCGTTGAT
CAACATCAGCAGCGAGAAAAAGCGGGTCAGGGCATGGCCGACATACAGATCCCGCGCGAT
GGCCCGGGACAATACCGCACCGCCCGCGCCGGCGATGCCTTGCAACAACCGGGCGACGAC
CAACTGGCCGATATCCTGCGCCAGCGCGCACCAGACCGACGTCAGCAGCAGCATCGCCAG
CGACAGCAGCAGCGGCAGGCGTCGGCCCAGCTTGTCGCTCAGCGGGCCGAAGATCAGTTG
ACCGGCTCCCAGCCCAAGCAGGCCGGCGGTCAGGCTGAGTTGGGTGACCGCCGTTGAGGC
GGCGAGTGCGCCGGTCATCTGCGGCAGCGCGGGGAGATAGAGGTCGATGCATAACGGACC
GAGCGCGGCCAGCGCGCCCAGAATCAGGGCGTATTCGAGTCGTGAACGGGATAGTTTTTC
AGTCATGGCGTCTTATCAGGAAACAGTGAGTCAAACAGGGATTGATACAGCGGTTCCAGC
ACGGCGACTGGGGCGCGTTGTGGAATCACGCTGCGGAACGTCGTGCCTTCGCATAATACC
GCCATCAGTTCGGTGCGTGCCGCGATCTCTTCATCCGAAAAATGTGGGAAGCGGTGTTTC
ATCAACGTACTGGCGCGGGTAAACATTTTCTGGTCGGCCTCCTGCATGATGCTCGCCACC
TGCGGGTTACGGGTGGCTTCGGATGCCACTTCCAGCATCAGCAGGTTGTCATCGTCGTCG
CTGTCGCCGGCGATCGGCAACTGGCGGCGGGCCAGCAGCGGCGCGAAACGCCGGGGTTCT
TCATTTTCCGGCGTCATGCGCTGTAGCCGGATATCGACGATACGGCGCACGATCTCTTCA
ATGATGTCGTCTTTGTTGACGAAATAGCGGTAAATCTGCCCGACGCTGAGCCGCGCTTGC
GCGGCGATTTCCGCCATGCTGGCGCCGTGAAAGCCGGACTGGCGGAAACAGTGGCGGGCG
GCGGCGACTATCTGGTCACGCCGGGCCTGCGTTTTGTCTTCATGGTGGGGTGATGGCATA
GCATTGCTCCAATGCCTGGATAACGTTGCTAACGCTATCCTTGCAAATTTTATAAGAAGT
CTGACGTCAAATTCTTTATATTGAGAATGAACGTTCATTCTCAATTTTAGGACAGGGCTT
GATGCGAAGGAAAACTTTTATTGTAACAGCCGGTATGCTCACCGTGCTGTTGACCGGTTG
TGAGCGAAACACCGCGTCGTCCGAGGCTCCGCAGCCGGTGGCGGTAACCGTGCAGACGTT
GCATGGCGCCCCCGTGACGCTGCACAGCGAACTGACCGGCCGCGTGACGGCGGCGATGGT
GTCTGAGGTGCGCCCGCAGGTGGAAGGGATCATTCAGCAGCGGTTGTTTACCGAAGGCAG
CGAAGTGAAAACCGGGCAGGTACTGTACCAGATCGACCCGGCCAGTTATCAGGCGACGGT
GGATCAGGCTGCCGCCGCGCTGAAAAACGCCCAGTCCACGGTGCGCTCGGCCAAACTGAA
AGCCGAACGTTATGCCCGGTTGTTGAAAGAAGAAGGCGTGTCGCAGCAGGATGCGGACGA
TGCGCAGGCCACCTATGAGCAGGATGTCGCCAGCGTAGCGGAAAAGACCGCTGCCCTGAA
AACCGCGCAAATCAACCTGGCCTATACCCGCATTACCGCGCCGATTTCCGGCCGCATCGG
TATTTCGTCGGTGACGCCGGGCGCGTTGGTCACCGCCAGCCAGACCACCGCGCTGGCTAC
TATCCGCCAGTTGAACCCGATCTACGTCGACCTCACCCAGTCCAGCAGCCAGCGGCTGGC
GTTGCTGGCGCACCAGAAACAGCAGCAGGCGGCGGTAACGCTGACGCTGGAAAACGGCCA
GCCCTACAGCCAGCCGGGCGTGCTGAAACTGGCGGAAGTGGCGGTGGATGAGGCCACCGG
TTCGGTAACGCTGCGCGCCGAGTTCCCCAACGCCGGCCATATGCTGCTGCCGGGCATGTT
TGTGCGCGCTACGGTGGAAACCGCCAGCGTACCCGACGCCATTCTGGCGCCGCAGCAGGG
CATCCTGCGTGACACCAAAGGCAATGCCTATGCGCTGGTGGTTAATAATCAGCAGGTGGT
GGAACGGCGCGAGGTGGAAACCGGCGAAGCGATGGGTAGCCGCTGGCTGATCACCCAGGG
GCTGAGCGCGGGCGACCGGCTGGTGACCGAAGGCACCGACAAGGTGCGTGTGGGTGATAA
GGTCACCGCCGTCGAGGAGAGCGCCCGGTCTGATTCGGCGACGCCGCGCACCACGGAGGC
TCGCTGATCATGTTCTCCCGTTTCTTTATTCATCGCCCGGTGTTTGCCTGGGTGATCGCC
ATTGTCATCATGCTGGCGGGCGCGTTGTCGATTGAATCGCTGCCGGTGGCGCAGTACCCG
AATGTGGCGCCGCCCTCCGTCGCCATCAAAGCCAGCTACCCCGGCGCGTCCGCCGACACG
CTGGAAAACAGCGTTACCCAGGTAATTGAGCAGCAGCTCACCGGACTGGACGGGTTACTC
TATTTTTCTTCATCCAGCGATTCGAGCGGCGATGTGCGCATCACCGCCACGTTTACGCAG
GGCACCAACCCGGATACCGCGCAGGTACAGGTGCAGAATAAGGTGCAACAGGCCACCAGC
CGCCTGCCCACGGAGGTGCAGCAGCAAGGCATCACGGTGACCAAGTCCCAGCAGGATTTC
TTGCTGATTATGGCGCTGTACGACACCACCGATAAAAGCACCGCCGCCGATATCGCCGAC
TACATGGTCAGCAACCTGCAGGACCCGCTCTCGCGGGTCGAGGGCGTCGGCAGCGTACAG
GTGTTCGGTTCTCAGTACGCGATGCGTATCTGGATGGACCCGACCAAACTGGCGGCTTAC
AGCCTGATGCCGTCCGATATTTCCTCCGCGGTCGAAGCGCAAAACACCCAGGTGTCGGCC
GGGAAAATCGGCGCGCAGCCCGCCAGCAGCGATCAGCAACTGACCGCCACCGTCACCGCG
CAATCGCGGCTGAAAACCCCGGCGCAGTTCCGCGACATCATCGTCAAAAGTGAGTCCAGC
GGTGCGCTGGTGCGTCTTGGCGACGTAGCGCGGGTCGAACTGGGCAACGAGGATTACACC
ACCACGACCCGACTGAACGGTCACCCTGCCGCCGGTATTGCGGTGATGCTGTCGTCCGGC
GCCAATGCGCTGGCGACCGCGGAGCGGGTGAAGGCCAAAGTGGCGGAGTTCACCCCGCAG
ATGGCGCAAGGCTACGAAGTGGCCTACCCGAAAGACAGCACCGACTTTATCAAGGTGTCG
GTGGAGGAAGTGGTACAGACCCTGTTTGAGGCCATCGTACTGGTGGTGCTGGTGATGTTT
CTGTTCCTGCAGAACCTGCGCGCCACGCTGATCCCGGCGGTGGCGGTACCGGTGGTATTG
CTGGGCGCCTTCGGCGTGCTGGCGGTGTTCGGGTACTCCATCAATACCCTGACGCTGTTC
GGCATGGTGCTGGCGATCGGCCTGCTGGTGGATGACGCCATCGTGGTGGTGGAAAACGTC
GAGCGGTTGATGCGCGATCAGGGGTTGTCGCCGGTGGCGGCCACGGAACAGTCGATGCGC
GAGATTTCCAGCGCGCTGGTGGGCGTGGCGTTGGTGCTGAGCGCGGTGTTCCTGCCGATG
GCGTTCTTTGGCGGATCGACCGGGGTGATCTACCGGCAGTTCTCCATCACCATCGTGTCT
TCTATGCTGCTGTCGGTGGTGGTGGCGTTGACGCTGACGCCGGCGTTGTGCGCGGCGCTG
TTGAAGCCGGTGGCGCATGCGCCGTCGAACGGTAACGGCTTCTTTGCCCGCTTCAACCGG
GGCTATGAAAACGTACAGCAGCGCTATACCGGGCGGGTGGCGCACGTCATCACCGGCCCG
TGGCGTTATCTGGCGCTGTACGGATTGTTGATTGTGGTGATGGGCGTGCTGTTCCTGCGG
CTACCGGGCGGCTTTCTGCCTAATGAAGATCAGGGCGACGTGATGGTGCAGTTTACCCTG
CCGGCCGGCGCCACCGAAACCCGCACCAGCAAGGTGGGGGAGCGTATCGAGCACTATTTT
CTCAGCGAAGAGAAAGACAATGTTGAGGCGATTTTCGTGATTTCCGGCTTCAACTTCAGC
GGCAGCGGTCAGAATGCCGGGATGGCGTTCGTGGCGCTGAAGAACTGGAGCCAGCGCCCC
GGCAGCGCAAACAGCTCCACCGCTATCGCCCACCGCGCCATGCAAGCGCTGTCCGCCATT
CGTGACGCTCAGGTGTTCACCATGTCGCCGCCGGCGGTGCAGGGGCTGGGCCAGTCTGAC
GGTTTTACCTTTGAACTGCAGGCCACCGGCAATACCGATCGCAGTCGTTTGCTGGAGTTG
CGCGATCAACTGCTGGCGGAGGCGGCGAAAAATCCGCGGCTGACGGCGGTGCGGCCCAAC
GATCTGGTGCAGATGCCGCAGTTACAGGTGGATCTCGACTACGCCAAAGTACGGGCGCTG
GGGCTGTCGATCAGCGATGTCACCAGCACGCTGAGCAGCGCCTGGGGCGGCACCTACGTC
AACGATTTCATCGATCGCGGCCGGGTGAAGAAAGTTTATATCCAGGGCGACGCCGGTTCG
CGCGGCCAGCCGTCGGATCTCGACAAGTGGTTTGTGCGCGGCACCGACAGCAGCGGCAAC
AGCGTGATGACGCCGTTCTCCGCCTTTGCCGCCACCCGCTGGAGCTACGGCCCGGAAAGT
CTGTCGCGTTACAACGGGCTGGCGTCCTACGAAATTCAGGGCGCCGGCGCCACTGGTGTC
AGCTCCGGCAAAGCGATGGATGAAATGGAAGCGCTGGCGCGCGCGTTGCCGGCCGGCACC
ACCTTTGCCTGGAGCGAGCTCTCCTATCAGGAGCGGTTGGCCAGCGGGCAGGCGATATCG
CTCTACGCCATGTCGATTCTGGTGGTGTTTTTGTGTCTGGCGGCGCTGTATGAAAGCTGG
AGCATCCCCTTCTCGGTGATGATGGTGATCCCGCTCGGTGTGGTGGGCGCGGTGCTGGCC
GCCACATTGCGCGGGCTGGAAAACGACGTCTATTTCCAGGTGGCATTGCTCACCACCATC
GGCCTGTCGGCCAAAAACGCCATTCTGATCGTGGAATTCGCCGAAGCCGCTTACCGGCGG
GGCGCCACGCTGTATGAAGCGGCGCTGGAAGGCGCGCGCACCCGTCTGCGGCCGGTGTTG
ATGACGTCGATGGCGTTTATCGCCGGGGTATTCCCGCTGGCGGTGGCGACCGGTGCCGGC
GCCAACAGCCGTATCTCCATCGGCAGCGGTATTGTCGGCGGTACGCTGACCGCCACCGTG
CTGGCGATTTTTCTGGTGCCGATGTTCTTTGTGCTGGTCAGGCGAGTATTCCCCGGTCGT
CACACGCCAACATCGTCATCAACCTCGATGCCTACGCCTACGCAGGGAGAAAACTGATGC
GCGTTATCATGACTGTACTGACCGGCGCCATGCTGTTATCCGGCTGTTCGCTGGATCCGC
ACTATCAGCAGCCGTCCGCGCCGGTGCCTGACGCCTGGCCGCAAGGGGCGGCTTATCAGG
CGACGGCGACGACTCGCCAGCCGGCGGATGATATTCCGTGGCGCGAGGTGCTGGTGGACG
ATCGTCTGCGTCAGGTGGTCGACATGGCGTTGTCGGATAACCGGGACCTGCGCAAAGCGA
TTGCTGATGTGGAAGCGGCGCGCGCGCAGCTTGGCGAAAAACGGGCGGCGCTGTTGCCGA
CCATCAACGCCGGGATGGACGGCGATCGCAGCCGTTCGTTAAGCAGCAGCGGCAACGGGA
CGGTGTTGAGCAGCAGCTACGGCGCCAATCTGTCCACCAGCGCCTTTACGCTGGATCTGT
TTGGCAAAAACCGCAGCCTGACCGGCGCGGCGCGGGAGGCGTATCTGTCCAGCGCCGCCA
CCGCCACCAGTACCCGGTTGACGCTGATTGCCGATACGTCCACCGCCTGGGTGGCGTTGG
CGACCGCTCGCAGCAATCTGGCGCTGGCGCGGCAGACGATGGAGAGCGCCGGGCAGTCGC
TGGCGGTAACCCGCAGCCGGTTGCGTAACGGCGTGGCGTCGGCGGTGGATGTGGCGCAGT
CGGAAACCGTCTACCAGCAGGCGCGGGCGGACGTCGCCAGCGCGCTGACTACCGACGCGC
AGAATAAGAATGCGCTGGACCTGCTGGCCGGGCGGTCGGTGCCGGAGGCGCTGTTGCCCG
CAGATGTGGCGTCGCTGGCGCCGGCGGTGAAACCGGTGGCGGCCGGCATTTCGTCCGCCG
CGCTGTTGCGCCGCCCGGATGTGCAGGCGGCGGAACATACCCTGAAATCGGCTAACGCCA
ATATCGGCGCGGCGCGGGCGGCGTTCTTCCCCAGTATTACCCTGACCGCCAGTAACGGTC
TGAGCAGCGAGGCATTATCATCGCTGTTCAGCGGCGGCGCGCACGTCTGGTCGCTGGCGC
CGTCCGTCAGCCTGCCGATCTTTGACGGCGGCGCTAACCTGTCGGCGCTGCGCTATGCCG
AAGCGGAGAAGCAGGGCTATGTCGCCAGTTATGAGAAAACGTTGCAGACCGCGTTTCGCG
AAGTGGCCGACGCGCTGGCGCGTAAGGGGACGATTGATGAGCAACAGGCGGCGCAACGTG
ACTACGTGACCGCTGCCGAACGCAGTTATCAATTGGCCAACAACCGCTATCGCGCCGGGG
TCGATACCTATCTCAATGTGCTGGATGCCCAGCGCACGCTGTACAGCGCCCGTCAGACGT
TACTCAGTCTGGAGCAGTCGCGGCTGGATAACCTGATTACGCTGTATAATGTATTGGGCG
GCGGGGTGAAATAATTTATCCTGTCAGGGCGGATATCAGTATCCGCCCTGATTTTATCAG
GTCGATATATCCCTCATCATTCAAGTTGCAGGGGTGTTGGCTTTATTACCCGGCCCATCC
ATGGGCCTCGCCCTGAAAGGCCAACGTGTTGCGTTGTTCAACACGCCAGCGAGTTGTCCT
GTAACTCGAATTTTATCCACCCCATTCGACCCACCACGCCAGACGGCTTACGCGTTATCA
CCCGGCTAACTCATTTTCAGGTCCGGTGCCTGCTGAGGCTGAACCCGTTCAGGGAAGTCT
CTCTTCACTATGCTAAAATGGTCTATGTTTGTCAGGGCATAGCCTAATAAGGCAAGGGTT
TTGCATGGAGAATACCCTTCATGGTTGTATGACGGCATGGTCGTATCACATGCCGTGTGG
AGAGAAGAGAGAATGATAGCGGACCCTTCAACGACAATTCGTTTTCTGATGGCTTCGCGC
CAGTGTGAACTAAACAGCCTGCGCGGGCTGCTGCAAAGCGGCGAGCTGGTGGGGCGCATC
AGCCAACTGGTGCACATGTTGCAGCGGGAGCGCGGCACTTCGAATCTGTTTTTGTGTTCG
GACGGGCGACTGTGCGCGGAGGAATTGCCGCAGCGCGAACAGGATGTGCAACAGGCCGAG
TCGCAGTTTATGGAGCAACTGGACCAACTGGTGCAGCGTGCCGGGTCGTTGCCGCAGGCC
AGCCGGCTGTTCAGCCGCGCCGCCAGCGTGGTTTACACCCTGGGGTTGCTGCCGTCGCTG
CGCCAGCAGGTGCGTCAGCGCGCGTTGGCGCAGTCGGATGGCATGACGGTGTTTAACGAT
ATTATCCGCCATCTGCTGACGCTGGTGTTCGAGGTATCGGACACCGCGGCGGAACCGGTG
ATCGCCCGCGCGCTGGTAGCGATGTTCAGCTTTATGCAGGGCAAGGAGCTGGCCGGTCAG
GAGCGCGCGGTCGGCGCTGCCGCGTTTGCCGCCGGCGAATTCCCTGTCAGCATCCAACAA
ACGCTGCTGGATTTGATCGACCGCCAGGAGCGTTGCTTCGACACTTTCGCTAATTTTGCC
GATGACGCCAGCCGCGAGCGCTGGCAATCGCTGGCGACCGACCGGGAATTTGAACGGTTG
CGCCGCGTGGCCTGCACCCGCGTGCCGGACAACCTGCCGCTGGAAGGCGGTCTGCAATGG
TTCGCGCTGGCGACGGCGCGCATCGACGCCATGAAACAGATTGAGGATCGGCTGGCGCAG
ACGCTAATGCAGCTGTGTCGCGACCGTATCGCCGCCGCCGAACAGGCTTGTCTCGACCAG
CAGGCGGATGTCGCCAGCCTGATGGCGCAGCAGGGTGAAGACCATAGCTATTCGGTGTTT
ATCGCCCATTCTGAGATGGAACAGAGCACGACCGGGCAAGGCGGCTGGCTCGACAGCGAT
GGCGTGCGCCCGCAACTGGGGCGTTCGTTGCTGTCGCTGGTGCAACAGCAAGCGCGGCGT
CTGCAGGCGCTGGATCATGAACTGGCGGCGATGCGTGCGACGCTGGATGAGCGCCGCCAA
ATCGATCGGGCCAAGGGGTTGCTGATGCAGCACCGGGGCTTAAGCGAAGACGAGGCTTAT
AAAACCCTGCGCCGCATGGCGATGAACCAGAACAAGAAACTGATCGAGATTGCCAATGCC
ATGCTGGCGGTGGCGGATGTTTTTCAGAATACGCCCTGACGGCGGCGTCGCTCTGCACAG
TGTGGTGACCTGTTATACACACGCGCTGAATGCACATAAAGCGTGCGTGATTTGCCAGAT
AACGGTGCAGCTGCGGCGGTTTTTCCCCTCGTTTTACCGGGTCGCGCATGAGTGACCGGC
CGTTTTTACAATCTGTTGGATATCCCGGCTGAATTGATCCAGCTCAATATTTGCTGCGCC
TCCGGCGAGCAGAATAGCCCTATGGGGACACGTCGGTTATCCGGCGCGGCATGGACGGTT
TACTCAATGCGCTGTCAGGCTACAGGGATATCTGACAGGTTGGCACACACCTTGCTTCAT
CTCCGGTAACAATTCACTGCGACTTTTCCGTGCCAATGGCGGTGCGGCAAAGCGTTGGGC
AAAGGCGTCCATAAGCGTGCGATTTTCGCATGGCTTATGGACGCCTTTTTGTTTTTGCCG
CCGAAACGGCGGGTTGCCGAGGTGTCGTTGATGAGTGATTCCACAACCGATAAAAAAACC
GATAACCAAACAAACGTGTTTTCCCGTCGCCAGTTTTTGGTGGGGAGCGCCGCACTGGGC
GGCGCCATGCTGCTGCCGGGAATAATGAATCGCGCCTGGGCGGCCGGTTCCGATGCCCCC
GAGAAAAAAGAGGTGCGCATCGGCTTTATTCCGCTGACCGACTGCGCATCGGTGGTGATG
GCATCGGTAAAAGGCTTTGACAAGAAATACGGCATCACCATCGTGCCGAGTAAGGAAGCG
AGTTGGGCCGCGGTGCGCGACAAACTGGTGTCCGGCGAACTGGACGCGGCCCACGTGCTC
TACGGGCTGCTTTATGGCTTGCAAGCCGGCGCGTCGGGGCCGCAGCACAATATGGCGGCG
CTGATGACCCTCAACAACAACGGTCAGGCGATCACTCTGTCCAATAAGCTGCGCGAAGCA
GGCGTGACCGATGCCGCCAGCCTGAAGCGGTTTATTGCGGCCAGTCCGGCGGGGACTTAC
ACCTTCGCCCAGACGTTTCCCACCGGTACTCACGCCATGTGGCTCTATTACTGGCTGGGC
GCGGCCGGCATCAATCCGTTTGACGATGTGCGCACCGTCGTGGTGCCGCCGCCGCAGATG
GTGGTGAACATGAAGATCGGCAACATGAGCGGTTTCTGCGTCGGCGAGCCCTGGAACCAG
CGCGCCATTACCGACGGTCTCGGTTTTACCGCCGCCACGTCGCAGGATATCTGGCCGGAT
CATCCGGAGAAGGTCCTCGGCACCACCGCCGAATGGGTTAACGCTAACCCCAATACCGCC
CGCGCGCTGACGGCGGCGGTGCTGGACGCTTCGCGCTGGATCGACAGCTCGGACGACAAC
CGGCGCGAAACCGCCCGTGTCATCGCCGGGCGCGCATACGTCAACACCCAGGAGGAGACG
ATTGTCGGGCGTATGCTGGGGCAGTACGACAACGGCGCGGGCAAGCGCTGGCAGGACGCG
CACGCCATGCGCTTCTACCACGACGGCGAAGTGAACTTTCCGTACCTGTCGGACGGGATG
TGGTTCCTCACCCAGCACAAACGCTGGGGTCTGCTGGCGCAGGAGCCGGACTATCAGGCG
GTGGCCCGCCAGGTCAACCGCATCGATATCTACAAACAGGCGGCCAGCGCGGTCGGCAAC
GTGCCGCTGCCGTCCGGCGAGATGCGCAGCAGCGTATTGATTGACGGCAAGCGTTGGGAC
GGCAGCGATCCGGTCGGTTATGCCAACAGCTTCAGCGTGAAAAAGTAACGGAGAGCGCCC
ATGAAAACGCAAGCCCAAATTCTTTCGATCGTGCCGGAGTCGACTGATACGCCGGACTAC
CATACTGATACACCGGACTACCATACTGATACGCCCGACCATCGCGCTGTTGCGACCGAC
GCGACTGTTGTCGCCTTACCTGAAATCGCCGGCGTGGCTGCGCCAGCGCCGACTGTCACA
TCGTCGCGCGCCGTCTGGCGGCCGCGCCTGAGCCAGTGGCTGTCCCGGCTGTTGCCGGGC
GGCGTCGGCATGATTCTGCTGCTGGCGGTCTGGCAGGTGGCGGCGCTGAGCAGTAAAGGT
TTCCCGACGCCGTGGCAGACCTGGCTGGCGGCGCAGAGCATTTTTGCCGACCCCTTTTAC
GTGGCCGGTCCTAACGATCAGGGCATCGGCTGGAACGTGCTGGCGTCGCTGGAACGCGTC
GGCATCGGTTTCGGGCTGGCGGCGCTGGTGGGGATTCCCGCCGGTTTCCTGATTGGCCGC
TTCCGGTTTATGGCGGCGATGTTCAACCCGATTATTTCGCTGTTGCGTCCGGTCAGCCCG
CTGGCGTGGCTGCCCATCGGCCTGCTGCTGTTCCAGCGCGCCGAGCCGGCTTCCAACTGG
ACCATTTTTATCTGCTCCATCTGGCCGATGATCCTCAATACCGCCGAAGGGGTGCGCCAG
ATTCCGCAGGATTACCTCAATGTGGCGCGGGTGCTGAAGCTGTCCGAATTCACCATCATG
CGGAAGATCCTGCTGCCGGCGGTGCTGCCGAGCGTGCTGACCGGGGTACGGTTGTCGATC
GGCATCGCCTGGCTGGTGATCGTGGCGGCGGAAATGCTGACCGGCGGCATCGGTATTGGC
TTCTGGATCTGGAACGAGTGGAACAACCTTAATGTGCCCAACATCATCATCGCCATTCTG
GTGATTGGCGTGGTCGGGCTGTTACTTGAGCAAGGGCTGATGTTGCTGGCCAAACGCTTC
AGCTATGAAACCCGTTAAGGAGAAACGTATGCGCGATCAACCGATTATTCGTATTCAGCA
GGTCAGTCAGCGTTTTTCCACCGCCAGCGGCTCGTTCGTGGCGCTCGATAACGTGAGTTT
TGATATCCATACCGGGGAAACCCTGAGTCTGATCGGGCATTCCGGCTGCGGCAAATCGAC
GCTGCTCAACCTGATTGCCGGGCTGACGCTGCCGACCAGCGGCGGCCTGCTGTGCGACAA
CCGCGAAATTGACGGTCCGGGGCCGGAGCGGGCGGTGGTGTTCCAGAACCATTCGCTGCT
GCCGTGGCTCACCACTTACGACAACGTGGCGCTGGCGGTGAAACAGGTATTCCGCGGCCG
GATGGGTAAAGCGGAAATGCACGAGTGGATTGTCCATAACCTGGAACTGGTGCACATGGG
GCACGCCCTGAACAAGCGCCCGCACGAGATTTCCGGCGGCATGAAGCAGCGGGTGGGTAT
TGCCCGCGCGCTGGCGATGAAACCCAAGGTGCTGCTGATGGACGAACCGTTCGGCGCGCT
GGACGCGCTGACCCGCGCCCATTTGCAGGACGCGGTGATGGAAATTCAGCAGCGGCTGAA
CACCACCATCGTGCTGATAACCCATGACGTGGATGAAGCGGTGTTGCTCTCCGACCGGGT
GCTGATGATGACCAACGGTCCGGCGGCCACGGTGGGCGAGATCATGACGGTGGTGCTGGA
ACGTCCGCGCTCCCGCGTGGCGTTGGCGGATGACCCGCGTTATCACCAGTACCGCCAGCA
GGTGCTGCATTTCCTGTATGAGAAGCAGCCGCACGCGGCCTGACAGGAGGAAGCGATGAG
CGCGCATCTGGTGATTATCGGCAACGGTCTGTCCAGCGCTCGGCTGGTAAAGAGACTGGG
GCAACTGGCACCGCAACGCTACCGCGTCACCGTCATCGATCGCGAGCCGCGCGACAGCTA
TAACCGCGTGTTGCTTTCATCGGTGCTGGGGGGAGAAAAAACCTTTGAGGACACGCAGTT
AGAACCAGCGCCGGAAATCATGGACGTGACCACCTTGATCGGTGAGTCGGTATTGCGCAT
CGACAGAGCCACGCGGGAGGTGATTACCGATCGCCGTCGTCTGGCGTATGACCAACTGGT
GTTCGCCACCGGCTCCCGCCCGTTTATGCCGCCGCTGCCGGGCATCGACCTGCCGGGGGT
GATGGGCTTTCGTACGCTGGATGACGTCGAGCGGATGTGGGCGGCGGTGCGGCAGGGAAA
GCCGGCGGTGGTGATCGGCGGCGGATTACTGGGCATTGAAGCCGCCGCCGCGCTGCGCCT
GCAAGGCGCCACGGTGACGCTACTGCACCGCCACGCCCGGCTGATGGAGCGTCAGCTTGA
CGCCACCGCCAGCGACCTGCTGTGCACCCGGCTGCATGAGCGCGGCATTCGTTGCCTGAC
CGGCGTGCAGATTCAGGCATTATCCGGTAACGAATTGTCCGGTAATGAATTGTCCGGCGG
CGAGCAGGTGGAGGCGGTCGAACTGGCTGACGGCACGCGCCTGCCCGCCGGTCTGGTGGT
GGTGGCGACCGGCGTACAACCGGTATGTGAGCTGGCTCGCGCCAGCGGCCTGGCGTGCGG
GCGCGGCATTCTGGCGGACGGCCAGTTGCGCACCGCCGATGAATACGTCAGTGCAGTCGG
CGAGTGCGCTGAAGTGAAGGGTGAAACGGTCGGGCTGGTAGCCCCCTGTCTGGCGCAGGC
CGATGTGCTGGCCGCCCGGCTGGCGGAGCAACCTGTGGCGGATTACGCGCCGGCGGCGCT
GGCCACCCGACTGAAAGTTACCGGGATTGACGTGGTGAGCGCGGGGGAGTTGCACCCGCA
GGAGGGCGATCGGCTCCACTCGCTGTCAGACCCGCTCGGCGGCCATTATCGCCGCCTGAT
ATTCCGCGACGACCGGTTATGCGGCGCGCTGCTGTTCGGTCATGTCAGCGACAGCCCGCA
ACTGCTGGCGGCCATGGAGGCCAGGCTGCCATCGGCACCGTCGTCGCTTTTGTTTGGTCT
TTCTTTTCCTGAAGTAGACATACGGCCTGCGGCCGTAAGGATTTCTGTCATGAGTAAACC
CGTATTGGTGGTAGTGGGGCACGGCATGGTCGGGCACCACTTTCTGGAGCAATTGGTGGA
ACGTAGCCTGCACCAGCAGTATCACGTGGTGGTGTTTGGCGAAGAACGCCATCCGGCCTA
TGACCGGGTACATTTGTCCGAGTATTTTGCCGGTCGCAGCGCCGAATCGCTGTCGATGGT
GAGCGAAGGCTTTTTCGAGCAGACCGGTATTGAGCTGCGTACCGGTTGTCAGGTGATGAC
AATCGATCGCCAGCGCCGCTGTGTGCGCGACGCGAGCGGTCAGGAAACCCCGTACGATCG
GCTGGTGCTGGCGACCGGTTCCTACCCGTTTGTGCCGTCGATGGCGGGCAACGATCGCCC
CGGTTGTCTGGTATATCGCACGCTGGACGATCTGGACGCCATCGCCGCCGAAGCGCGTGA
ATCGCGCAGCGGCGTGGTGGTAGGCGGCGGGCTGCTGGGGCTGGAAGCCGCCAATGCACT
GCGCCAACTGGGGTTGGAAACCCATGTGGTGGAGTTCGCCCCCAGGCTGATGGCGGTACA
GCTGGACGGCGGCGGCGCGCAGTTGCTGAAGCGCAAGATTGAAGCGCTGGGTCTGCATGT
ACATACCGGCAAGGAAACCCGCGCTATTACGGCGGGCGAGCAGGCGCGCCACCGCATGAA
CTTCGCCGATGGTACGTCGCTGGAAACCGATCTGATACTGTTTTCCGCCGGTATTCGCCC
ACGCGTTCGGTTGGCGAGTGAGGCCGGGCTGGAGATAGGCGTGCGCGGCGGTATCGTGAT
TGACGATCATTGCCAGACCTCAGATGACGCTATCTTCGCCATCGGCGAGTGTGCGGTATG
GCAAGGGCAGATATTTGGGCTGGTGGCGCCGGGCTACCAGATGGCGCGCACCGTCGCCGC
CCGGCTGGCGCAGCAGGAACAGTCTTTTATCGGTGCTGACATGAGCACCAAACTCAAGCT
GTTAGGGGTGGATGTGGCCTCGATCGGCGATGCCCACGGTAACACCGAGGGCAGCCTGAG
CTATCAGTGGAACGACGAACCGAATCAGGTCTATAAAAAAATCATTGTGTCGGCGGACGG
CAAACGGCTGCTGGGGGCGGTGCTGGTGGGCGACAGCAGCGATTACAGCACGCTGTTGCA
GATGAAACTCAACGACATGACTTTGCCTGCGCACCCGGAAAGCCTGATTCTGCCCGCGCT
GGACGGCGCGGCGCCGAAAGGGCTGGGGGTGGCGGCGTTGCCGGACAGCGCGCAGATCTG
CTCCTGCCACAACGTCAGCAAAGCGGATATCTGTGCGGCGGTGGACAACGGCTGCACCGA
TCTGGCGTCGCTCAAAGCCTGCACTAAAGCGGGCACCGGTTGCGGCGGCTGTGTACCGCT
GCTCAAGCAGGTGATGGAGTACCAGTTGCAGCAGTCGGGCATCGAGGTAAAAAAAGACAT
CTGCGAGCATTTCGCCTATTCGCGTCAGGAGCTGTACCACCTGATCCGCGTCAACCGCAT
CCGCAGTTTTGACGAGCTGATCGCCCGCCACGGTCACGGGCTGGGCTGTGAAATCTGTAA
ACCGCTGGCCGGGTCGATGCTGGCGTCCTGCTGGAACGATTATGTACTGAAACCCGAACA
CGTACCGTTGCAGGATACCAACGACCGTTTCCTGGCCAATATCCAGAAAGACGGCACTTA
CTCGGTGGTGCCGCGCATTCCCGGCGGCGAGATCACCCCGCAGGGGTTGATCGCTATCGG
TCAGGTGGCCGAACGCTACCACCTGTACACCAAAATTACCGGCGGTCAGCGGGTCGATCT
GTTCGGCGCGCGGCTGGAGCAGTTGCCGGCTATCTGGCAGGAACTGATCGACGCCGGGTT
TGAAACCGGCCACGCCTACGGCAAGTCGCTGCGTACCGTCAAGTCGTGCGTCGGTTCTAC
CTGGTGCCGTTACGGCGTGCAGGATTCCACCACGCTGGCGATTGCGCTGGAGCACCGTTA
CAAGGGGTTGCGCTCGCCGCACAAACTCAAAATGGCGGTTTCCGGTTGTACCCGCGAATG
CGCCGAAGCGCAGGGCAAAGACATCGGCGTGATCGCCACCGACAAGGGCTGGAACCTGTA
TGTGTGCGGCAATGGCGGCATGAAACCGCGCCATGCCGACCTGTTCGCCAGCGATCTGGA
TACCGATACCCTGTTCCAGCTGATCGACCGCCTGCTGATGTTCTACATCCGCACCGGCGA
CCGATTGCAGCGTACCAGCGTATGGCTGGATAACCTGGAAGGCGGCATCGACTACCTGCG
TCAGGTGGTGATTGACGACAGCCTGGGGATCGCCGAAGAGTTGGAAAACGAGATGCGTCA
TGTTATCGACAGCTACCAGTGCGAATGGCAGACCACGCTGGGGCATGACGAACACCGGGC
ATTGTTCCGCGCCTTCCTCAACAGCGATACGCCGGATGAAGCGGTGGTGATGGTGCCGGA
GCGCGGTCAGCCTCGTCCGGCTCGTCTGGAGGAGAAGACAGCGGCGGCATCAGACGCGCC
TGGCGCGGAAGGCTGGCAGTGTGTCGGTTTCCTCAGCGATATCCCGGCGAATGCCGGTAT
GGCGGCGCGGGTCGGGCATCAGCAGGTGGCCTTGTTTCATCTGCCCGCCGCTCAGCCGGG
GCAAGCAGGGCACGTATTCGCGCTCGATAATCAGGAGCCGGGCAGCGGCGCCAACGTTCT
GTCGCGCGGCCTTGTCGGTGACGTAGCGGGCGAACCGGTGGTGATTTCGCCGTTGTACAA
AAAGCGTTTGCGTCTGCGTGACGGCGTCAGCCCGGATGACAGTCAACTGCGGGTGCGCGT
CTGGCCGGTGCGTATCGTACAGGATCGTATCTGGGTGGCGAATGAACCGATGGCGGTAGT
GGCGGCCGACATGGCGGAAGCATTATGAGCGGCTGCCGCACCACCTGTCCTTACTGCGGC
GTGGGCTGCGGGGTGATTGCCACCCCCCAGCCGGACGGGAGGGTGACCATTGAAGGCGAT
CGCCAACACCCGGCCAATCTGGGGCGGTTGTGCGTCAAAGGCTCAGCACTGGGCGATACG
TTGGATCTGCAAGGGCGGCTGCTATGGCCGCTGGTTGACGGACATCGCGTCAGCTGGGAT
CAGGCGTTGGATCGGGTGGCGCAGTCGCTCGGCGACATTATTGCGCAGCATGGCCCGCAG
GCGGTGGCGTTTTACGGTTCGGGGCAACTGCTGACCGAGGACTATTACGTCGCCAACAAG
CTGATGAAAGGATTCATCGGCAGCGCCAACATGGACACCAACTCCCGGCTGTGCATGGCG
TCGGCGGTGGTCGGGTACAAACGGGCGCTGGGCGCCGATGCGGTGCCCTGTAACTACGAG
GACATCGAACAGGCCGATTTGGTGGTGCTGGTCGGGTCCAACACCGCCTGGGCGCACCCG
GTGGTGTATCAACGGCTGGTACAGGCCAAACAGCAACGTCCGCACATGCGGGTGGTGGTG
ATCGACCCACGCCATACCGCCACCTGCGATGCGGCGGAATTGCACTTGCCGCTGGCGCCC
GGCAGCGATGCCGGGTTATTCAACGGGCTGCTGCGCTGGCTGGCGCAGCGGAACGCCCCG
GTTCCCGATGGGCTGAGCGGCGTGGAGGCGACGCTGGCGGCCGCTGATGACTGGACGGTG
GAGCGAGTGGCGGAGTTCTGCCAGTTGGATCACGAGGATGTAGCCTGTTTCTACCAGTGG
TTCGGTGATACCGACAAGGTGGTGACGCTCTACTCGCAGGGCATCAACCAGTCCTCTTCC
GGCAGCGACAAGTGTAATGCCATCATCAACGTGCATCTGTTCAGCGGCCGTATCGGCCGC
GCCGGGTGCGGCCCGTTTTCGATTACCGGTCAGCCGAATGCGATGGGCGGGCGCGAGGTG
GGCGGGCTGGCGAATCAGCTGGCGGCGCACATGGGGTTCAGCCCGCAGGAGGTGGAGCGG
GTCGGCCGTTTCTGGGGCAGCGACCGGGTGGCGGCGATGCCGGGGCTGATGGCGGTGGAC
CTGTTCCGCGCGATCGAAGCCGGGCAGGTCAAGGCGGTGTGGATCATGGGCACTAACCCG
GTGGTTTCCATGCCGGAAGCGGACCGGGTGCGGCAGGCGCTGTTGCACTGCCCGCTGGTG
ATCGTCTCCGACGTGATGCGCCACACCGACACGGCCGATTGCGCGCATGTCCTGTTGCCC
GCGCTGGCGTGGGGGGAAAAGGACGGCACGGTGACGAACTCCGAACGCCGAATTTCTCGT
CAGCGCGCGTTTCTGCCCGCACCGGGCGAAGCGAAAGCCGACTGGTGGATTCTGTCGCAG
GTGGCGCAGCGCATGGGGTTTGGCGCTGCGTTCGATTACCGCCATCCGGCGCAGATCTTC
CGCGAACACGCCGCCTTGTCCGGATTCGAGAATCAGGGGCAGCGCGCGTTCAACATCAGC
GCGCTGGCGACGTTCAGCGATGAACAATGGCAGCAACTCATACCGGTGCAGTGGCCGGTG
ACCGCCAACGCGAGTGACGGCACCGGGCGGTTGTATACCGACGGGCGCTGCTGGCACCCG
GACGGTAAGGCGCGGCTGCTGGCGATCACGCCGCAATTACCTGTCAATCCGCCGTCGCCC
GCGTATCCGCTGGTGCTCAACACCGGCCGGGTGCGGGATCAGTGGCACACCATGACCCGT
ACCGGCAAGGCGCCGCGCCTGATGCGCCATCTGCCGGAACCCTATTGCGATCTTCATCCG
CAGGATGCGCTTAATGCCGGCGTTCACGACGGCGAACTGGTGCGCATCAGCGCCGAGTCG
GGCTGGATGCTGGCGCGGGCGCAGGTCCAGCGCGGGCAGCAGCGCGGCAGCATCTTTGTT
CCGATGCACTGGAACCGGCAGTTTAGCGCGCAGGCGCGGGCGGACAGCCTGGTAGCGGCG
GTGACCGATCCTTATTCCGGTCAGCCGGAAAGCAAGCAGGCGCGGGTGCGTATCCAACGC
TGGCCCGCCGCCTGGTTCGGCGAACTGTTTGTGCGCGGCGACGTGACGGCGCCGGATTGC
GGCTACTGGAGCCGCATCGCCGCCGACGGCGTGTCCCATTACACCATCGCCGGCGAGCAG
ACGCCAGATCGCTGGCTCGACTGGCTGGCCCGGCAGTACGGATTGAACGACGTCCACTAT
CAACAGGCGCAGGGCGACGGCGGCCTGTTTCACGCGGTTGGCTGGCTGTCGGGACAGGTG
GCGGTGGCGCTGTATGTCGACGTTCGCCGGCCGGCGCTGGAACGTGAAACGATCCTGGCG
GCGTTTGCCTCGCCGCCGCAACAGACGTCGGACCGGCTGGCATTGCTGGCCGGGTGCGCG
CCGCAGGGCGAGGCGCCGCAAGGGGCGACCATTTGCAGCTGCTTCGCGGTGGGAGAACAA
CGCATTATCGACGCCATCCGTCAGGGGTGCCACAGCGTGGCGCAACTGGGCGAACAACTA
CAATGCGGGACCAATTGCGGGTCCTGCGTGCCGGAACTGAAGGCGTTGCTGCAACAGTAT
GCCACGCCGGACACATTACGCCGGGCGGGCTGAGCCGCGCTCGGATAAGGAGTCATCAAC
ATGAACCCTACCCTGAACACACTGATGGCGCAGGGCCATCAACGCCAGCCCCTGCTGGCC
GGCGATGTCTGGCTGGTGGGCGCCGGCCCGGGCGACGCCGAACTGTTGACTATCAAGGCG
CTGCGGGCGATTCAGCAGGCGGACGTGGTGGTCCATGACCGGCTGGTCTCCGCCGATATT
ATGGCGTTGGTGCAGCCGGAAACGTTGCGCATCGATGTCGGCAAGCAGCAGGGGCACCAC
GCGCTGCCGCAACCGCAAATCAACCAGTTGCTGATGGAACTGGCGCAGGCCGGGCAACGG
GTGGTGCGGCTTAAAGGCGGCGATCCGTTCATTTTCGGCCGTGGCGGCGAGGAGATGGAT
TATCTGCAGCAGCAGGGCGTGACTTGCCATGTGGTGCCCGGCATCACTGCCGCCACCGGC
TGCGCCGCGGCGGTGGGGCTGCCGCTGACGCACCGGGATTGCGCCCAGTCGGTGCGCTTT
ATCACCGGACATGCCCGCGACGGCGAACCGCAGCTGGACTGGGAAACGCTCGGCGTCGGC
CAACAGACGCTGGTGTTTTACATGGGGTTGAGTCATGCCAGCCGCCTGTGCCAGAAACTG
ATCGCCAATGGTCTGCCTGCCAGTACGCCGCTGGCGATTATCGAGCGCGGTACCCAGCCG
GAACAGCGTTTGTTGACCGCCACGCTGGCGACCTTGCCGACGCTGATGGCGCGTTATCAG
CCGCAGTCACCCAGTCTGCTGGTCGTAGGGGAGGTGGTGCGTTTCTGTCGTCATCCGGCG
CTGACGGTCGCCAGCGAGGCGATGATGAAGGTGGGAACGGTAGCGGCGTGAACGACTGCC
GCCCGACGGCGGGTGGCAGCCTGATGCAGATGTGATTTATTTTTTATTCGCAATCGCGTC
GGCGAGCGCGTTCATTTGATCGGCGATCAGCGCGGTGATTTTTTCGTCTTTCAGGTTGCC
TTGATCGTCAAAGCCGCCGGCGAAAGCATTGGAAAAGACTTCCGGTCGGTTGAGCGGATG
AATATTCAGGTAAACGCAGGTTTGCCGCAAATGATACTGCGAACGGGAAGTGCCCATGCC
GCCGCCGGCGCCCATCAGCGCGGCCGGCTTGTCATTCAGAATGCCGGTGTCCGGCAGGCG
AGAGATCCAGTCAAGAATGTTTTTCAGCGCCGGTGCCATCGAATAATTGTATTCCGTGCA
GGCGAACACGAAGCCATCCGCTTCGCTGGCCTGACGGGCGATACGTTGTACTGAGGCGGG
AACCTCGGTCAGGTCGGCGTTATAGAACGGTACGTCCAGCAGGTCGGCGATCTCAAGCGT
GACGCCCGCCGGCAGCACGGACTGCGCGGCGCGCAGCAATCCCCGGTTGGCAGAGGCTTT
ACGCAGGCTGCCGGCAATACCTAATAGTTTGATATGACTCATGGTGTTGTCCTTTTTGTG
TGAAAAGAAAATCACCAGGATAACGTCGACGCACACCGCGTCTCCGTTTATCCCTGACTC
GTCATAGCATAGAGCGTGGGGGGGAAAATGCCATTAGCCTGATTGGATGATCTCTCGCTG
TGAACCTTTATTATCAGTAGATTCAGTACCGGTGGGTTAGTGAAAATACATCAGTTCAAC
TATAGTATCTCCTCTCTTTCTTATTCGTTTACTTAACATGAACTTACTAAAATTGACCTC
AGGGATGTTGGGACTGGTGCTGGGTTTTGTTTGTATGGTGGGTATGGCGCAGGCAACGCC
GGTGGTATATGGCGGCACGCTGGGGACAACGCCGGTGGTGATAGAGCTGGATGTTCAATT
GGATGGGCGCGTGGAGAGCCGCTATTTTGTTGCATCGGAACGTGTGACTCACCATATTAA
TGGCCAGCGCAGCAAGCAGGGGCAGTTGACGCTGAATATTGATGTGGATGCGTTGGAGAG
TGACGACGAGGCCGACGTAAAGCCGGCGAGCAGCCCAGTCATCACGTTACGTCCTGCCGA
TAATAACGGCTGGCAGGGTGAGTGGCGTCAGGGGCAGGGTACGCCGCTCGCCGTTGAACT
GTCACAGATGGTGCCGATAGCGACAGCCGGATTGTCGCCCTTTATGCAGTCGCTCTACCA
GCTCTCGCCTTATGACTATCTGCTGCGTGCAACGGCTGAACCGGTGATGGTCAAGCAAGG
CGTCGTCAACGGTTATAACGTGGAATGGTGGCAGGAGCCGAACGCTAAACTGTCGATGTT
TCAGTTGACCTCTGGCTACCCGGCGGAACGGCTCGCTGCCTTGAACGCCGCGCTACGGGA
CAGCTTCTGGCGCACGGTTCTGGCCGTTGCGCAGTGTGAACATTCGGATGATAAGGTAAA
AATCAGCCTGCTGTCGGCGAATGTGATCAGCTATGTGGTATCCGGCGACAGAAGCTGCGG
CGGCGCACACGATTATATGGATGTATCGCCCCACATTTTGCGTGTCTCTGACGCGAGCGA
GTTGACGCTGTCTGATTTGATGTGGGTCGACGAATCGCCGGTGCCGGATGCCTCCGCTAT
CCCTGATGACTACTTGCAGGAAACCTTGCCGACATGGCTAGCCGCACAGTTTGCCCGGCT
CTATCCGGAACAGACAAAGGTAACGGACGACGAGAGCGAGGATGTCTGTGACTACAGTTC
ATCAGAGGTGTGGGCTAATGCCCCCTGGAGCCTGACATCCAAAGGTATCTATTTCCAGAC
CATGACCCCTAATCTGACTTCGCAGTGCAAAGGTTCCGGCTGGGAAATCCTGCCCTGGGA
TGTCGTCAAACAGCACCCCGGCCGGCTAAAGGATTTACCGTTGCCGTAACAGACGTTTTC
CCGGCTAATGGCATTTGCTAAAAACAAGGCCCACATCGTCTGATGCGGGCCTTATGATTT
CATAACCGTCGTTCAGGGAGTGGAACGGCGGAAAGCGGTGGTTACTGCACCCGCACGTCG
AAGCCGGGGAAGTATTGCTTCGCCAGTTTCTCGACGGTGCCGTCGTCCTTCACCTGTTTG
ATGGCTTTATCCAGTTCGACCTTCAGCGCGGCGTCGCTTTTACGCAGACCAAAGCCGATG
CCGCTGCCGAGAATGGCGGCGTCTTCCACCGGCCCGCCGATAAAGGCGAAACCCTTGCCT
TCTGGTTTGTCGAGGAAACCGGATTGACCGGCCGCCGCCATCACCAGCGTACCGTCCAGA
CGGCCTGCCGCCAGGTCGTCATACGCCAGGTTCTGGTCTTTGTAAGAGGTCACGGTGACG
CCTTTCGGCTCCCAATGCGCCTTGGCGTACACTTCCTGAATCGACCCCTGCAACACGCCG
ATGTTCTTGCCTTTCAGCGCTTCCGACGTCGGCGCCAGACCGCTGTCCGGTTTGCCGACC
AGTTGGGTCGGAATGCGGTAGATAGGCGTGGTAAAGTCGATCGCTTCCTTACGTTTTTCG
GTGATGTTCATCGCGGAGTTGATGGCGTCGAACTTTTTGGCCTGCAGCGCCGGAATCAGC
GCGTCAAACGAGGTTTCAACCCAGGTGCATTTGAAATTGCCTGCCTTACAGATGGCATTG
CCCAGATCGATATCGAACCCTTCCAACTGGCCCTTGGCGTTTTTGCTTTCAAACGGCGGG
TATTCCGCTTCCAGCCCAAAACGCAGTTCGGTCTGCGCCAGCGCGACGGAGGAGGACAGT
AAACCCAGCGACAACATCAACATGCTTAATTTTTTCATATCGGGAACGATCTCCGGTAAA
CCAATGAGTAGTCTTTAAACTGCAATCAATATCACACAGCAACAGCCATCAAACACAAAT
CGAGCGCAACCGCATTTATCGGCATACGGCAGCCGGTTAGCGTCGGCGTTCCGCCGCCTG
ACACAAGGCTTTCGCGCCGGCCAGCAGCGTCTCGTCATCTTTGGAGAACGACAGACGAAT
CAGTTTATTGTCGGTGCCGTCGGTGTAAAACGCCGATAGCGGAATGGTCGCCACGCCGTG
GTCGACAATCAGTCGTTTAACCATGTCACTGTCGCTTTCATCGCTGAAGTGCGCAAAGCT
CGCCAGCATGAAGAACGATCCGGCGGAGGGCAACAGTTCAAACGGCCCGTCCTGCAGGGC
ATTGATCAGCAGGTCGCGTTTGTGCTGGTAGAACTGGCCTAGCGACAGGTAGGTCGCCGG
GTCCGCCATGTACTCGGCAAAGGCGTACTGCATCGGCGTGTCGGCGGAGAACATCATAAA
CTGGTGGATTTTGAGGATCTCATCCATCAGCGCTGCCGGGGCCAGACAGTAACCGACGCG
CCAGCCGGTGACATGAAAGGTTTTACCGAACGACGAGACGATGACGCTGCGGGCCGCCAG
TTCGCTGTGGGTCGCCATGCTGTGATGGCGCTGACCGTCGAACACCACGTGTTCGTAGAC
CTCGTCAGACAGAATCACAATGTCGGTGTTGCGCGTCAGGCGCGCCAGCTGCGCCAGATC
GTCGGCGCTCAGCACCTGGCCGCTCGGGTTGTGCGGCGAATTGATGATAATCATACGGGT
GTGCGGGGTAATGGCCGCCTGCACCTCGTCCCAGTTGATGGCAAAGCTCGGCACGGCGAG
TTTCAGCGCCACCGGCGTTGCGCCCTGCAGCCGGACGATGGGCGCATAGCTGTCGAACGA
CGGCTCGAAATAGATAACCTCGTCACCCGGATGCACCAGCGCGGAAATGGCGGAGTACAG
CCCTTCGCTGGCGCTGGCGGTGATGGTGACTTCAGACCCGGCGTCGTAGTGCTGGCCATA
CAGGCGTTTGACTTTCTCCGCCACCACCTCTTTGAGCGATACCAGTCCTGACATTGACGC
GTACTGGTTATGACCTTCGGTCATGGCGCGTGTGACCCCGGCGATCAGGTCGGGAGAGCA
GGGAAAGCTGGGCGCGCCCTGAGACAGATTGATGGCGTTGTGCTGGCTGGATAGCTGACC
GATAACGGTAAAAATAGTCGTGCCCACATCCGGCAATTTAGAGCTGAACTGCACCGGGGT
TTGAATCGGCATGAGGGGTCTCCGTTGAGTGCCGCAGCAGGTCCGCCTCGCTGGCGAACG
GTAGCAGGGTGATGCCCCTGTCTGCTGAAATTTATTGGCTATAGATGAATAACTATTCAT
GCATTAGACGTTGCCGCCGGTAGTACTACAATCGAATTGTTGTCATAATAGCCATGAGAA
AAACGCATGGCTCAGTGTGGTTTTTATTACCTGCTAGCAATAAGATAGGGTGATGGTCAT
CGTCGCTTGCCATGAAACCGGGGCAGACGATACCGCTCGTATCGGGAAACGGTGCTAAGA
GCCGTACCGCATTTTTTGCATAGTTATGTAATCAATTTTCTTATGGCCGCCTGACGGAGA
GCGCGCATGACCATCAATAACCGTATCCCGCCGCTGAATGCGCTGCACGCTTTTGTGGTG
ACCGCCCGTCATCTCAATTTCACCCGGGCGGCGGAGGAACTATTCGTCACGCAGGGGGCG
GTAAGCCGGCAAATCGCGTCGCTGGAAGCCTGGCTGGGCTTCGCGTTGTTTCAACGCCAT
GCCCGCGGTTTACGGCTGACCCCGCAGGGCAGCCAGCTGTTGCCGGAGATTCGCGAGGTG
TTTGATCAACTGTTTCGGGTGACGAACCGGGTGCGCGAAGGGCGTTCCATTCGGATGAAG
GCGCCGACCTGCGCCATGCGCTGGCTGGTGGCGCAACTGATGACGCTGGAGCAGCGGCGG
CCGGATATTCATGTCGCGCTGACCACCACCACCGAGCACGGCGTCGATTTTCGTCACGAA
GATTTCGATGTGGCGGTGGTGTTCGCGCCGGATGCCGCGCCGCGCCACCATGACGGCAAA
TTGTTCGACGAGGTACTGTCGCCGGTGCTGGCGCCGCATCTGCTGCCTGCCGGGCAAGCG
GCGCTGTCGCCAGAACAACTGGCGCGTCTGACGCTGTTGCATCCGACTCATGACCAGCGT
GACTGGAAGTTATGGCTGAAAACCCACGGCATCGGCGAGCAGGTGATGCGCCGTAACCAA
CAGTTCGACACCATGGATCTGGCTATCAGTGCCGCCATTCAGGGGTTTGGCGTCGCGATG
GCGGATGTGACGCTGGTAGCGGAAGATATCCGGCGGCAACGGCTGGTGATGCCGTTTACC
GAAACGGTAAAAACCGGTGCGGCCTATTATCTGGCGCACCGGCCTGGGTTGGATGGTCGT
GCGCAGGCGGAATGGCTGACGGATTTTCTCGACAGCTTTACTGATTGCCTGTCGCCTGGT
CAGGGCTGACGCAGCCAGGGATCGTTTAATGCGACGCGACCGGCGTCAAAATCGACCGTA
ATACGCACGCCGAGCGGCAGGGTCAGCATCGGGTGAGTATGGCAGCAATCAAAATCCGCC
AGCACCGGCAGCGGCTGCCCGTTAAGCACTTCGCGCAGCACGGTCAGCGAATCACGGCCG
GTGCCTTTGTCATCGAACTGCTCGTGCTTGCCCAGAATCACCGCCGCGACCCGATCAAAC
ACGCCGCAGAGCTTCAGGTGGGCGAACGCGCGCTCCACGGTGGCGATGTCCTTCAGCGAG
TCTTCCAGCAGCAGAATATCGCCGTCTTCAATCGCCGGCATAAACGGACTGCCCCAGATC
CCCGCCATGGTATTGAGGTTGCCGCCGATAAGCCGGCCCTGATAAACGCCGCGGCCGTCG
AAGCGCCACCGGTTGGGATGGGTGGTTTTGGCGCGCGATTGCTGATTCCAGTCCAGCCGT
TCGTCGGTCCAGCCCGACGGCATGTGATAGACATGGCCGTGCCGCGCCGCATTGGTCATT
TCGGAAAAAGCGGCGAAGGTGTCGTCCACCAGCGGCGGGAATTCGCCGAACGACGCCACC
AGCGCCGGGCCGTAAAAGGTCACCAGTCCGATGCGGCGGTAAATACCCAGCAGCAGCGTG
GTGACGTCGGAATAACCGATGATGATTTTCGGATCGCGGCGTAGGGCGTCGTAATCGAGA
TACGGCAACAGCGAGTTGCTGTTGCTGCCACCAATGGTCGACATAATGCAGCGCACTGTA
GGGTCGCGGATCAGTGTGTTCAGTTCGTCAACGCGCGCGGCGATGCTGCCGGAGCGGTAG
TGGTCGGTTTTACCGGTCAGCGCGCCGGCGCGCAGCCGGTAGCCGTGTTGTTCAAGAAAG
GCTTTCGCCCGTTCAAAACGCGCCGGGGCAAAGTGCGTTGCGGGCGAGGACGGCGAGAAA
AAACCGATGGTATCGCCTGGGCGCAACGGCGGGGGCAGCAACAGCTCATGGGGCATCACA
CGCTTTCTCCTGACAGGACAGTTCTTCACTCATAAGAATTTCTTTTCAATCGACTGACAA
TATAAAAAATAGTTTTCGACACATTTTTATAAACGGCTGTGAATGAAGACGCCAGTAACG
TTTCGCAGGTTGAATATGACCTTAAACCACCAGTTTCTTCTTATGAAACCCTATTTCATT
CTATTTTGTCTGCTTGATGGGAAAATCGTTAACCTTCTGTCTTACCTCGCGTTTCTATAT
AGTTTTCCTCCGTTTGGGAGTCTCTGCCGCAGCAGATTATCACGCCCGGTACGGCCACGA
TTTAGGCATAACATTTTTAGACATGACATAACAACAGACGACATCACACAGGACAGGGTT
GCAGCAATGAAGATTTCGACACGATTATGGAGTTTTACCGGGATGCTGGCGCTGGGCATT
TTGATCATGGGGGCTATCGGCATGTTTACCGCCGAAAAAGCCAATCAATCGCTCAAGACG
GTGTATGAAGACCGTACCGTGGTGTTGGCGCAACTGGAGCAGTTGGAATGGCTGGTGCAG
CGCAACCGGGTGCTGATTATGGATATGTTGCTGTTGCCGGAGGCGGCGAACAAGCAACAG
CGGGTTGAAGAGCTGAACCAGAACCTGAACCGGATTGACCGGGTTTGGGGCGAGTATCGC
GCCACTTACCTGACGCCTGAAGAGGCGCGATTGGCGGACCAGTTTGCCGATAATCTGCAG
CGCTATAATCGCGAAGGCGTGCAGCCGACCGACGCGGCGATTCGGGCCGGGCAACTGGAG
CAGGCGATGCGCCTGTACGACGGTAAAGTCAGCGTGCTGGAGAAACAGGGTCATGCGCTG
CTCAGCCAACTGGTGACGTTGCAGGTTAACGTGGCTAAAGATGAATACACCGGTTCGGTG
CAACGTTACCAGTGGCTGAAAGCGCTGGCGATTGTGGCGGTGCTGGCGGGGATTGCCGGT
GCGGCGCTATTTGGCTGGCTGATGGTGCGCGGTATTGTTCGCAGCTTGTCGCAGGCGCAG
GCGGCCGCCGAAGCGGTGGCGGACGGCGATCTGACCTATCCTATCAACGCCAGCGGGCGT
GATGAGATCGCCACCGTGCTCAACGCGCTGTCGCATATGCAGTCGAGCCTGATTCGCATC
GTCACGCAGGTGCGGCATGGCGCCGAGTCGGTGGGGGTGGCCAGCGGCGAAATTGCGCAC
GGCAACCATGACTTGTCCGCGCGTACTGAATCCCAGGCCAGCGCGCTGGAACAGACCGCC
GCCTCTATGGAGCAACTTTCCGCCACGGTGAAACAGAACGCCGACAACGCCCGGCAGGCT
AACCAACTAGCCCAGACCGCCAGTCAGGTGGCGGAGCAGGGCGGCGAGGTGGTGACGCAG
GTGGTGGACACCATGCGGGAAATCAACGACAGCGCCCAGCGCATTGCCGATATTATCGGC
GTGATTGACGCTATCGCCTTCCAGACCAATATTCTGGCGTTGAATGCGGCGGTGGAAGCC
GCGCGCGCCGGCGAGCAGGGGCGTGGTTTTTCCGTGGTGGCGGGCGAGGTGCGTGCGCTG
GCGCAACGCAGTGCGGAATCGGCCCGTGAGATAAAAGCGCTGATTTCCGACAGCGTGGCG
CGGATCGCGAGCGGCAGCGCGCTGGCAGACAATGCGGGCCACACCATGCAGGACGTGGTC
GATAGCATTCGTCGCGTGACCGATATCATGGGCGAGATCAGTTCTGCCAGCAGCGAGCAG
AGTAGCGGCGTGTCGCAGGTGGGGGAAGCGGTAGTGAGCATGGAGCGCACCACCCAGCAA
AATGCGGCGCTGGTGGAGGAAATGGCCGCCGCTGCGGGCAGCCTGAATGGTCAGGCGGAG
GAACTGGTGCAGGCGGTCGGGGTATTCCGACTATCGGACCGGGCGCCCAGCGGGCGGCGG
GACACCGGTGTTGCCGGGCACGAACTGTTACTGGACTATAGCCGGTAAATTTATAGCCGG
TAAGTTTATAGCTGGTAAGTTCATCGGCGATAAATTGTATGCCGGCGATAGAAAACGCGC
CCGGCCATTGGGTTAACGTGATGGACGGGGCGCGTTGCCGAATAGTGATTTGCACTGAGT
TTGCTATGGACACGCAGTGCCGGGCTGCCGGATTCAGTCGGCATCCCGGCACTTTGCGGG
GAGATATCAGTAGCCGATGGCGGCGCCAGCCGGACGACGAGAGTCGTTGGCGCCATACAG
ATACCCTTCGCGCACCTTGCCGGATACCGCCGAGTCGTTGCCGGAGTTGGCGGGGATCAC
GCCTTCCACACCGGACAATCCGACCATGATCAGCTCGGTTGCGCCCCACGGCGTTTGTTC
CACCATCTTATAGCCGCGCTCTTTTAACAACGTGAGCGTGTCGGCGGACAGGCCGCGCTG
TTCATAATAAACCTCGTCCGGCAACCATTGATGGTGGATACGCGGCGCGTCAACCGCTTC
CTGCGGCAGCATGCCGAAGTCGAGAATATTCAGCGCGCTCTGTAGCGTGATGCTGATGAT
GCGCGAACCGCCCGGCGAGCCAAGCACCAGGAAGATCTTGCCGTCTTTGGTCACCAGCGA
CGGGCTCATCGACGACAGTGGGCGTTTGCCCGGCGCGATGGCGTTGCGTTCGCCCTGCAC
CAGTCCGTAGAGGTTTTTCTCGCCCACTTTGACGGTGAAGTCATCCATTTCGTCGTTCAG
GAAGAAGCCGGTGCCGGGGGCGATCACCACCGCGCCGAAGCGGCCGTTCACCGTGTAGGT
GGTGGAGACGGCGTTGCCCTGATTATCGACGATCGAGTAGTGGGTAGTTTCCGGTTTTTC
ATGCGGTTCCATGCCGGGTTTCACCTGTTCGGACGGCGTGGCTCTGGTGTCGTCGATTTT
TTTGCGGATCTCGGCGGCATACGCTTTGCTCAGCAGCCGGTCGACAGGGTTTTTGACAAA
CTCCGGGTCGCCCAGATAGGTGTTGCGGTCCATGTAGGCGTGACGCATCGCTTCCGTCAT
GATATGGATTGCCTGTGCAGAGTTGAAGCCCATGCTTTTCAGGTCGTAACCTTCGAGAAT
GTTCAACGTTTCACACATCGTGATCCCGCCGGAGCTGGGCGGTGGCGAAGAGATAAATTG
GTAACCGCGATAGCTGCAGGTGATCGGCTGGGTTTCGGTTACGCGATAGTTGGCGAAGTC
CGCCGCCGTCAGGATACCTCCGCCTTTTTTGGCGGCGTCCTCGATGATTTGAGGGAGTTT
ACCGTGGTAGAACGCGTCCGGCCCTTTCTCCGCGATCGCCTCTAGCGTATCGGCCAAATC
AGTCTGCACCAGACGGTCGCCCGGTTGCAGCGCCGAGCCGTCCGGGCGCAGGAAAATACG
TGCTGATTCCGGGTCCTGCTTAAAGCGTTTGACGGTGGTGTCAAGAATGTCGGTGTCGCC
GCGGGTCAGAATAAAACCTTCCCGCGCCAGTTTGATAGCCGGCGTCATCACCTGGGCTCG
CGTCAGCTTGCCGTATTTCTCGCGTGCGGTTTCCAGCCCCAGCACCGTACCGGGAACGCC
TGCCGCCAGGTAACCATACAGGCTGGCGTCTTTTTTAACTTTACCTTCCGCATCCAGATA
CATATTGGCGGATGCAGCGGCTGGTGCTGTTTCACGGAAGTTGATGAAGGTATCTTTGCC
ATCCGCCAGATGGATGGTCATAAACCCGCCGCCCCCAATGTTACCGCAGCAGGGGTTGAC
CACCGCCTGCGCGTAACCGACCGCTACCGCGGCATCAATGGCATTGCCACCCATTTTCAG
AATATCGACGCCGACCTGCGACGCCAAATACTGCGAGGTGACCACCATACCGTTTTTCGC
TTCCACTGCCGGTATGGAAACCGCGTGGACCGCACCGCTGACCAGCAATGCCGTCAGACT
TAACGGCAGCAGCCATTTTCCCGATGCCATAGAACCCCCCTTGTTGTTTTATTGGCGTTG
TTATTGATGTTTTGTCTGTTGTGTTTTTTGACACGCATACCATGTGCCATTATTCATGTT
GGATAACATGGCGTTATCAGTGTAAACGCAGTGGCCTGTCATGCCCGGAAAATCATCAGG
AGTGTGATCGAACAGGGGCTTATGTCGTTTTTGCATAGTCTGCGTCTTCTATACAGAATG
CTGGTGCCAGGACTGGGGTAATGTGGGAGAGAGCGTGTCTGGTTTTGCTCCAGACACGCC
ATCCCGATAGCCGGGGATTACCGTATGTTCGCTATCAGCCCTGGGCCATGTGTCTGGCGT
AGGCTTCACGCACGGTGTCGACGATTCGCTGGCAGACCATCTGCTCGGAAGGAAACTGCT
GGCGGATACGCTGGCAGTGTTCCGCAATGTCAGCGTTGCTCAACAGGCTGTGCAGTTTAT
CGCCCAACTGGTCGATGTCGCTTTCCGGTAGCCATTCGCCGCACTTCATGGCGGTTACCC
GGCGGGCGTTATCGAACTGATCAAAGGCGCTGGGAATAACCAATTGGGGAATCCCGGCGG
CGAAAGCTTGCGCCATCGTGCCAATGCCGCCGTGATGGATAATGGCGGCGCACCGATGCA
GGTATTGGCCCAGATTAATATGGCTCTCGGCGCGAACTCCCGTATCGTCTGCCAGTTCAT
GGTACGGTTTGCCGACGATCAGGCACTGGTAGCCGCGTTGCCGGATTTTTTTCACCAGCG
AGATGGCCAGCGGGCGTTTGGTGCTGAGTGCCCAACTGGGCATGAAAATTACCGTGCGTT
CGCGCGCGATAAACTGGGCCAGATCATCGTCCTGCTGCTTGTCCAGCAGGTTGAACAACG
GAAAACCAACCTGTCGAACATGAGCCGGCCAGTCTGGCAACGGTGAGGCGAACCATTCCG
GAAACAGGCATAGCAACGCCGCATCGGTGCGGTGCGTCCATGATGTCAGAACGCGTTCGA
TACGCGGCAGCCCCTGCTGGCTTCTGAACGCATTAATGAAGGGCGCCAGTTGGCGATCGG
CCAGATATTTCTCGGCGAGATACAAAAACAGACGGCGCATGCGTATCGGCAATCGGCGAA
TCCACCGCAGCTGCCGATGGTAGGGCGGGTCGTAGCTGGAGATGAATGTCGATGGTGTGA
CGCGGACCGGAATGACGCAGCATCCCCGGGTTTCGCTGAACATTTTGGCGGTGAAGGACC
ACAGCGAGGTGAGTATCACGGAGGAATGGTCTATCCACGGCGCCAGCGCGTCATAGGCGG
GTTGCTGCTGCGCATTCATGAAATTGACCATCTCATTGAAGGCGGATTGATGATGCCACA
AGCGTTGCGAATTGACGGTTCGTAAATAATCTTCGCTGTTGCCAACTGAAATAAAATTTA
GCCCTCTTTCCTTTGCCGTCTGTTCAAAATAAGGATTGGTACAAAGATAAACATCCAGTC
CAGCATTCTTCAATGCTTCACCTATTTTGATAAAGGGATAAACATCCCCGGCAGAGCCAA
GCGTGGACAGAAATACCCTCATGATTCCCTCCCTGAATCCAGAAATAACGGGTGTGCTCT
TATCCCTGAGCTACGGTAATTAATAGTGGTGCGGATAGATACTTCTTAACTTTTGTCCCC
ATCGTTGTTTTTTCTTTCCGGATGGAGAGGCGGGCTGCGCTGAGAGCAGCCGCCACGGCC
AGAGTGACGCCACGTCGCACCGCGCTTTCGTCATCTGGCTGCAACAATAAACATCGGTTG
AATAGTATGTTATCGCGAGTATAGGGGAGGCTGTGTACGACTGTACAGGGATTCTTTTCC
CGTATGATTTTAATATCAACGCCGTATTAATTCGTTATTTGTATATAGAAATAAAATGGC
AAGATGAAAAATAACATTAATAAATGATTTCGTTTGTTTTTTTATTATTGAGTAGAGGGA
CTAAAACGAATTGGATGGCTCTTTTCTGATTTTCATGATGCGTTATCGTAAAAAGAAGTC
ATGACTCAGCAGTATCATGGCTCACTCGTCAGACGTTGCGATACCGATATCGCGGTGCCG
TTGATGATGGGTGTGCAGTCAGCACCGACCGGCGGGATTCGCGTTTCATAAACAAAAACG
CCTCGCGATTCTTTCGAATTGCAAGGCGTTGAATTTTGGCTCCTCTGACTGGACTCGAAC
CAGTGACATACGGATTAACAGTCCGCCGTTCTACCGACTGAACTACAGAGGAATCGCTAA
GTGGTGTGGATGATAGCGATAGCCTGACGGCTTGTCAAAGCATGTTAACGTCGCGGGCGA
CTGTTTGCTGAAGTTATAATCAAATGATTGAAATTACTGTGGTAGTCGGCGCTTTTCACA
CCAGGCGAACCGTTGAACTCGTTAGCGAGTGCACTTTCAAATAGCAGCGTTTGCACTGTT
TTGGTGCAAGAAACTCCTGGCATCAGGATACGACGGACAGCGACAGGGGGATTAGTATTG
TTACTGCCACCGCTATCGCCATTGCTTTTACTTATTTTTAAGCGGGTTAAGCCATCGCCA
TGCTTTTTTTGATGATAGTGAAATGATCTGGCGCGCTTCTTGCTACTACTTAGTCGTAAC
TATTCAGGAGGTACACATGAATCTGAGACGGCTCAAATACTTTGTGAAAATCGTTGATAT
CGGCAGCCTGACCCAGGCCGCTGAAATGTTGCATATCGCGCAACCAGCGCTGAGCCAGCA
AGTTGCCACGCTTGAAAGCGAAATGGAGAAGCAACTGCTGGTCCGTAGTCGTCGTGGCGT
GACGCCGACTGAAGCGGGCAAAATTCTGTATTCGCATGCACAAACCATTTTGAATCAGTG
CGAACAGGCTAAACATGCAGTGAATGGCGTACGGCAAACGGTAAGCGTTTAATCGGGTAC
GGTCAGCTACATCATCAGGCGTAGCTGACCGTATTGGTCTCAGGGCTGTTTTAAGGCGTC
ACGCCAGGGCGTTGGCTCTGCGGCGGCGAATAAACTGATAGGCGATAGCCAGCACGACAA
ACCACACCGGCGTAACCATCAACGCCTGCAAGGTATCCGGCTGCAATGTCAGCAATACCA
TCACGAAAACAAAGAAAGCCAGGCATACCCAGCTCATTACTATTCCCCATGGCATTTTGT
ATGAAGAGGCTTGGTGCAACTGCGGCCGGTTCCGGCGGTACACCAAATAAGAGCACAGAA
TGATACTCCACACGAACATGAACAGAATGGCGGACACGGTGGTGACCAGCGTGAAGACCG
TCATGACGTTAGGGATTAAATAGATCAGCACGACGCCGGAAAGCAGGCACAGGCACGAAA
AAAACAGCCCTGCCGAGGGCACCGCCCGTTTTGACAACTGACCGAAACGCGCCGGCGCAT
CACCTTGTCTCGCCAGCCCAAACAGCATGCGGCTGGTCGAAAATACCCCACTGTTGGCGG
ACGATGCGGCGGAGGTCAGCACGACGAAATTGATGACGCTGGCGGCGGCCGGCAAACCGA
CTAACACAAACATCTCTACAAACGGGCTGCGGTCTGCCGCAATGTGGCTCCACGGTGTAA
CCGACATAATCATCACCAGTGCAAACACATAAAACATAATGATGCGTATCGGTATGGCGT
TGATGGCGCGCGGCAGAACCACTTTCGGGTTTTTAGTTTCTGCTGCCGTAGTACCGACCA
GTTCAATACCGACAAAGGCAAACACGGCTATTTGAAAGCCGGCGAAAAAGCCGCTGATTC
CTTTCGGGAACATTCCGCCGTCCTGCCAGAGGTTGGTCACGGATGCTACCGCGCCGGAAG
GCGATGTAAATTGCATGATAACCAGAGCCGCGCCAATCACGATCAGCGCGACGATGGCGA
CAATCTTAATCATGGCGAACCAGAACTCCATTTCGCCAAACAGTTTGACGGTGGCCAGAT
TTAAGGTCAGTAACAGCAGGACGCATAACAGGGAACTGAGCCACTGCGACAGATCCGGAA
ACCAGAATTGTGCATAGGCACTGATGGCGACGACGTCGGCAATGCCGGTTACGACCCAGC
AAAACCAGTAAGTCCAGCCGGTAAAAAAACCAGCCCACGGCCCCAGCAGGTCGGCGGAAA
AATCGCTAAATGATTTGTAATTAAGGTTGGAGAGCAGTAGTTCGCCCATCGCGCGCATAA
CAAAGAACAGCATGAACCCGATAATCATGTAAACAAAGATAATCGATGGGCCGGCAAGGC
TGATGGTTTTTCCTGATCCCATGAACAGGCCGGTACCGATGGCGCCGCCGATGGCAATCA
ACTGAATATGACGGTTGGTTAAATTGCGCCGCAGATCGCTATGCCCGGTGGTGTCCGGGA
CGTGGTGCGTTTGTTCTGTCATGTAATGTGATTTCCGGATTGTGTCTGCCAGGGTGAGGG
GGCTTGTCAGGTCTCGCGCCCGTTACCCGCGTGATATAAGAAGTTAGAATGGTTAATAGT
AACACGGTATTCTTCTCATGATGAGTTGAGGCGTATTTCCTGTCACTTCAGTACGTTCTT
CAATCGGTGGTGAATTTATATCCAGGAATCGGTCGGAAGGTGGCCTGGCAGCCGTGAGAG
GGAAAAATAGTCATAGGTTACAAGGTGTTCGCCGATTCACTCGCTTGCAGAAAAAATAAG
ATGAACTATTTGACAGATGGCGTTAAGAAGAGAATAATCCGTCCCCGTTGGGTCGTTAGC
TCAGTCGGTAGAGCAGTTGACTCTTAATCAATTGGTCATAGGTTCGAACCCTATACGACC
CACCAACACTTCCTTTTATTCATGTTATTTCTTTTTTCATGTTAATTTATTTATTCCCGC
AGAAATATTTTATCACTATTTAATTTCTAGATTGATTATTCATTAGCTCCATTCGGGTTT
AAAGAATGCCATTTCGGAATGGAACACAATTATTAAATTTTTATCTTGCCATTTATCGGG
TAATAACCTGCTTTGTTGACGAAATATAAATCATTATGTCAACATTTGCGCATTGTTGTT
TTTATTTCTGCTTATTTATTGTGCGGGGAAATGGTTCATACCCATCGGACAATAGCGGGT
TGTGTCGATGTCCGATGGGCTTTGATTAGCGGCGATAGACTGTTTTGATTTGCTTAATGG
TTGTGCCGAATATTTCCGCCTGAGCAGGGTCTTCCAGTTGGGCAATGTATTTTTCCATGC
TGACGATGACCTTGCCTGCATCAGCCTGACCAATGGACTTCAGCATCAGCGTCATCAGTA
CTTTCAGGCAGCTGACTTCATGCGCCAACGTTTCGGGTGTGGAGGCTGTCGGAAAGTCGT
TGTTGTTCATAGTGTCTCCTGTAAAAAACGGAAGCCGACGCGGTGGAACCAGGGACTGGT
TCTGTGCTGCCACACACGCCGGCGACATAACAAAATTTGGGTTTATTATACCATAGGTCA
CAATGCTTCCGGTCAGGAAAATAACCATTCTGACCCATGAAGTTGTATTCTTTTTATCTG
TTTATGCCACATTCTGCCTATATTTTGTTAACGTCTTTTGGGCTTTTAAATGCGTTTGAT
TAGATACATTGCAACTTTTATATGGATATTTTGAGGCAGGTGTATTATTTGTAGTAAACC
GTAGGCGCGGCAAAAAGTGACAAGACAGTTACAATGATGGAAAAGAAAGCATTTGCGCGC
TCGATTGCCTGTACTTACAAAACTTGATAATCTATTGATTAAATTTAGATTTTGACATTT
TTCAGACAGTAGAATCTGTCTGTTTCTCTAAAAAACCAGGTTGGAAATATGAATACTGTG
ATGGAAGTGAGTTCCGTGTCTGATGCTCAGTCGCTATCATTCAGGAACTTAGAGAATAAT
ACCACATGGTAGAATAAAAAATACATTTTTAATTAAAAAGTGTATTCATTTTTTCTAAAC
CACGTAGTACCACCTGCAACAAACTCGTCTGTAAGTGTTACTCTTTTTGGAGAATTGTTC
TTTGATTAGCGTTTTTCTTGTTGATGACCATGAACTGGTGCGAGCAGGGATACGGCGCAT
TCTTGACGATATTAAAGGCCTCAAGGTTGTTGGTGAGGCTCAGTGCGGTGAAGATGCGGT
AAGATGGTGCCGTAATAACAGTGCGGATGTTGTGCTGATGGATATGAACATGCCAGGAAT
CGGCGGTCTTGAGGCAACACGCAAAATTGTACGATTTTCCCCTGAAATTAAAGTTATAAT
GCTAACGATTTACACAGAGAACCCGTTACCTGCTAAAGTGATGCAGGCCGGGGCGGCGGG
TTACCTTAGCAAGGGCGCCACGCCGGAAGAGGTCATCTGCGCCATCCGCTCTGTGCATGC
CGGCAAACGATATATTGCGTCGGATATCGCTCAGCAAATGGCGTTGAGCCAGCTGGAGCC
GCAGACAGAGACACCGCTGGAGTGTCTGTCTGAGCGCGAATTACAGATTATGATGATGAT
CACCAAAGGGCAAAAAGTGACGGAGATCTCTGATCAACTCAACCTTAGCCCGAAAACGGT
CAACAGCTATCGTTACCGAATGTTCAGTAAGCTGAATATTAATGGCGATGTGGAGCTGAC
GCATCTGGCGATTCGCCACGGGTTATTTAGTGCGGAGACATTGATTAGTAGTGACTGAAC
GTTTTGACGCCCAGGCTTTTCTGAAGACCGTAACCAGTCAGCCTGGGGTTTATCGTATGT
ACGATGCCAGCGACACGGTTATCTACGTCGGTAAAGCCAAAGACCTGAAGAAGCGCCTTT
CCAGCTATTTTCGTGCTCATGTCGCCAGCCGTAAAACAGAGGCTTTGGTGAAAAGTATCC
GGCAGATCGATGTGACGATCACGCATACTGAAACCGAAGCCCTGTTGCTTGAGCACAACT
ACATCAAACGCTATCAGCCGCGTTACAACGTGCTGTTGCGTGACGATAAGTCTTACCCGC
TGATATTCCTCAGCGGGGACACACATCCCCGTCTGTCAGTTCACCGCGGCGCCAAACACG
CCAAGGGCGAATACTTCGGTCCGTTTCCCAATGGCAATGCCGTGCGTGAAACCCTGATGC
TGTTGCAAAAGCTGTTCCCTATTCGTCAGTGTGAAAACAGCGTATACCGCAACCGCTCGC
GCCCCTGCCTGCAGTATCAGATCGGCCGTTGTCTGGGTCCGTGCGTGAGCGGTCTGGTCA
GCGAGGAAGAGTATCAGCGGCAGGTTGAGTATGTGCGCCTCTTTCTGTCGGGCAAAGATC
AACAGGTATTGACCCGCCTGATCGAGCGTATGGAAACGGCAAGCAGGGAATTGCGGTTTG
AGGAAGCCGCGCGTATTCGCGATCAGATTCAGGCGGTGCGACGGGTGACCGAAAAACAGT
TTGTTTCCGGCGACGGTGATGATCTTGACGTGATCGGTGTGGCGTTTGAAGCCGGTATGG
CGTGTGTGCACGTGCTTTTTATCCGTCAGGGAAAAGTGCTGGGCAGTCGCAGTTATTTCC
CTAAAGTCCCGGGAGGGACAGAACTGGCGGAGGTGGTGCAGACGTTTGTCGGCCAGTTCT
ATTTGCAAGGCAGTGTTTCCCGCACCTTGCCGTCTGACATCCTGCTGGACTTCTCGCTGC
CGGAGCATCAGTTGCTGGCTGAATCCCTCACCGAGCAGGCAGGCCGCAAAATTCAGATTC
AAACCCGGCCGCGTGGCGACCGGGCGCGCTATCTTAAACTGGCGCGTACCAACGCCCATA
CGGCATTGACGACGAAGTTGTCGCAGCAATCGACGATCCAACAGCGTCTGGCAGCGCTGG
CGTCTGTCCTTGGGATCGAAAAAGTCAACCGCATGGAATGTTTCGATATCAGTCATACCA
TGGGGGAGCAGACGGTGGCGTCCTGTGTTGTGTTCAATGCGGATGGGCCGCTGCGCTCGG
AGTATCGGCGCTACAATATCGCCGGTATCACGCCGGGGGATGACTATGCCGCCATGAATC
AGGTGCTCCGGCGCCGGTATGGCAAGTCGATTGACGAGGGCAAGATTCCGGATGTCATCG
TGATTGACGGCGGCAAGGGGCAACTGGCGCAGGCCAAGGATGTTTTTTCGTCATTACAGG
TACCCTGGGACAAATCGCGTCCTTTGCTGCTGGGGGTGGCGAAAGGCAGTGATCGCAAGG
CCGGGCTGGAGACGCTATTTTTCGAAGCGACAGGCGAGGGGATGGCGCTGCCTGCTGATT
CGCCGGCGTTGCATGTCATTCAGCATATTCGTGACGATTCGCATAACCATGCTATCAGTG
GTCACCGTAAACAGCGTGCCAAAGTAAAAAGCACCAGTTCGCTGGAGACTATCGAAGGAG
TGGGGCCGAAGCGGCGGCAGATGCTGTTAAAATACATGGGTGGATTGCAGCCGCTGATGA
ACGCCAGCATGGAGGACATCGCCAACGTACCGGGAATTTCGCATGCGCTAGCAGAAAAAA
TCTTTCATGCATTGAAACACTAGAGGCAATGTAGCAACATAACCCTATTATCTTTCGGGC
CAGACAGTTACCCAGACGCTATGCGATTTAATATACCAACGTGGCTTACCCTGTTTCGTG
TTGTGCTAATCCCATTCTTTGTGCTGGCGTTTTACCTGCCGTTCAACTGGGCACCAATGG
TATGCGCTGGCATCTTTGTCTTTGCGGCGGTGACAGACTGGTTTGACGGTTTTCTTGCCC
GCCGGTGGAAACAAACCACCCGTTTTGGCGCCTTTCTGGACCCCGTGGCCGACAAGGTCA
TGGTGGCGGTTGCGCTGGTGCTGGTGGCTGAGCATTATCATTCCTGGTGGATTACGCTGC
CAGCCGCCACGATGATTGCCCGTGAGATCATCATTTCCGCATTGCGCGAATGGATGGCGG
AATTGGGTAAACGTAGCAGCGTGGCGGTGTCGTGGATTGGTAAAATCAAAACCACCGCGC
AGATGGTTGCGCTGGTCGGTTTGTTGTGGCGGCCTGAACGTATGGTGGAGGCCGCTGGCG
TGGCGGCGTTGTATGTGGCTGCTGTGCTGACGTTTTGGTCGATGTTCCAGTACCTGAGTG
CCGCCTGGCGCGATCTGCTTGAACATTGATCGCCTCGCCTTAAAAAACAGCAAACGATTC
AGATAGGGCGATAATTTTATTGACTCACTGTGTCAGGTCAGTAGAATGCACCGCATCGAC
AGCGACACTGTTTATTGAAAATGTTTGATAAACAAGATGTTCTGTAGAATGCGGGAATAG
CTCAGTTGGTAGAGCACGACCTTGCCAAGGTCGGGGTCGCGAGTTCGAGTCTCGTTTCCC
GCTCCAAATTTGATCTGCAGAGTTCCATCGGAGTCTGTGGATCGTTGAAAAAAAGGGCCG
AAAGGCCCTTTTTTCGTTCCAGCAAATCCCACAGTGCTCCACCTGCATCCCGGACTGTTT
AGTCCATGAAAAACGTATGTAGTACCGTATAGTGTAGTGCCGTGTAGTGCCGTGTAGCGC
CGTATGGTTGCAGCGGCTTCGTCGTTATGGCGGGGCGCTTACAACCCAACCAGGTATCTG
CCTGTTGCTGTTAACAGGCGTTCATACCGGAGAACTGCGTCTGGCTACCTTGAAAAGCCG
GTGCTCTACTAATTTGACCCCGCCAGGACACTGGATGCTCTAGCAGATTAAGCTATTCTT
TTAATATTCAATTTCTTATAGCGCCAAAAGATAACGTATGAGCGAAGGGTGAAAAAACCG
ACAATCCCTCCTGACGATATGGCTAACAGTAAAATCATTGGAGCGCTGAGGGTATGATCA
ATCGCGATTGCCTGACGATAACCGATATAATAACGAAGAGGAAAGTAGAGTAAAAAAATT
GTAATAATAGAATATGTCCCCGGCACAGTAACTGTGCCTTCCTTACGGCCTAGACTGTAG
GCTTGAGGTGAAAAAATTCTCTTTGCTACGATCCCGCCTAATATACAGCCTAATAACCAT
ACCAGACCTGAAACCAGGATGTTACCTTGCTGCAGTATAGAGATAATCGAAAAAATCATA
AAACAGCCTGGAATAAGTAGCAAAAGCTTAATGCTAACCTCTTTTTCAAAGCAAAAACTT
ATACAATAGAATGTGGTTGAAACCAAAAGTACAATTACCCATGCTGGCATCCCTGTCACA
ATTTCTAACATAATGACTCCATTTTAAATATGCTTTCATCAGAAGTGAAAATTAATAACG
ATTTGCCACCACTAATAATGGCAGCCATTTTTATGGTAGCTGACTGGCGTTGGCTGAACA
AATAAAATTATTCCACCCTCAACCCAGTTTTATCGAATAAATAAGATTCTTGTGCAGCGC
TGTTACCGAGCGGTAGAACCTGTGTCTATGCCCACCGGGTATGATGCGCGGTCAAAGAAC
GGGTGATGTCGCAATGAATGAACGTTTTTCGAATATACTCGTCATACCCCAGGTTGTGGG
TGTGTTGGCTTTATTCCTCGACCCATCCATAGGTCTCCCCCCTCCGGGACCACAACAAAC
TGCGTTCAAATCGACTTCTGGTGGCCCTGTGGGGATTCGCTACGTAAGGCCCATGACGAG
CCTTGTCCTGAAGGGCTAACGCGTTGCGTTATTCAAAGCGCGGACATGTTGTCCTGCAAC
TCGAATTATTTAGGATATAAACTATATTTTTAAATTAAATTCAAAGTACGGAATTAATGT
TTATGAAGTCAGGTGACAATGTAATCTTCGTTGGCTAAGTAATGCTGATTGTTATTTTTT
ATGACATTTAAATGACTATTTAATGAATTTTATATGACGAATTGTTTGGCGCGGATATGC
TTTCAAGAATGGCAAGGTGTTTAATTAAGAATCGACAGATAATATTTTAAATAATATTTG
CACTCCGTGATTTCATTAGTGAAATTTATTATTTATGATTTTTCATTCTGGTTATATCGT
AAATTGTGTTTTTTTGTTTCATTTAAAAAATCATATAAATCAAATAATTGATATTAAGTT
TGTTTGTTTTATGCTGATCTATTGGAGGGGTGAGTAACATCCTGACAAAAAAAAGAATCG
AATTGTATTAGATGTGCGAATGATTTTGATGCAATATCCATTAAAGCTGTTTATTTAATG
GTAATGGAATATCAAATTTGTTGACCTGCTAATGAGCCAGCCATTCAAAAGGCTATTCGG
ACGCTCAAATGACATCAGTTATTGCGATAAATAATAAACATATGGATGTGAATAATGGAT
ATTGCAATTATAGGGATTTCTTGCCGTTTCCCTGATGCGAACAACTATAATGATTTTTGG
GATAATATTATTCATCGCCGTAATTCGGTCTCTAAAATTTCTGACGCTCACAACGATGCG
GTGTCATATAGCCGAAAGTCTTTACAGTGGCCTGATGCCAGCGAAACACGATGGGCCGCC
TTTGTTAATAACGTTGATTGTTTTGATAACCAATTCTTTGGTGTTATTCCTAAAGTTGCA
GAAACCATGGATCCACAACAGAGGATCATGTTGGAGCTTACCTGGTCCTGTTTGGAAGAT
GCGGGGATACCTCCGTCAACGCTGCGGGGGAGTAAAGTAGGCGTTATTATTGGTGTTTTC
AATAACGATTATAAAGAACTACAGGAAAATGCCAATGCGCCAATAGAAGCACATCATTCC
ACCGGTACTGCAACCTCTATTATCGCTAACCGTATTTCACATTTCTTTGGCTTTCATGGC
CCCAGTGTTGCCATTGATACCGCCTGCTCAAGTTCATTAAACGCTATTCACAGCGCTATT
CAGGCAATCACGAATGGAGACTGTGAAGTTGCTATTAGCGGTGGTGTTAATCTTATTTTA
ACGTCCACCCGGCATCAGTCTTTTGCCAAAATGGGAATGTTATCGCCTACTGGTGCCTGC
CACTCTTTTGATAGCAGCGCTGATGGTTATGTCCGTGGAGAAGGGGCAGGCGTCTTATTA
CTTAAGCCATTAGATAACGCGCTGGCTGACGGTGACGTTATTCACGGAGTCATCAAAGGC
AGTGCCATTAACCATTGTGGCACCACCTACACGCTCACCTACCCAAGTGCCGAAGCGCAG
GCTGATGTGATTATTGCCGCGAATACGCACGCCGGTGTACCTGTTCGTTCTATTGGTTTG
GTTGAGGCGCATGGAACAGGGACGCCGAAGGGTGATCCGATTGAGTTCGACGGGCTTACC
AAAGCGTTTAGCACGCTCGCTCAACAACAGGGAATCGCGCTGGATGAGGCTTTCTGCGGC
GTGACGTCCATCAAGAGCAATATTGGTCACCTCGAAGCGGCTGCCGGTGTGGCGGGTGTC
ATCAAAGTATTACAAGCGTTTAAACACCGTAAACTGCCTCCGTTACGCAATTTCTCTGCT
CTCAATCCTAAAATTGACGTGACCTCGACGCCTTTCTTCTTCGTTGATGAAGCCGTTGAC
TGGCAGCGTATTGACGCTAATACACCGCGTCGTGCGGGGGTGAGTTCGTTCGGATTCGGG
GGGACTAATGCCCACATAGTATTAGAAGAAGCCCCTGAGTCTGTGGGCGGTCAGCAAGCG
ACTGGCAAGTCTGCGAAACGTAATGAGTATCTCATTGCGCTTTCTGCAAAAAGCCCGGCG
GCACTGTTGCAACGCCAAAAAGATTTGATCCAGTGGTTGAGTGAGCATCCAGACGTATCA
CTGCGTGATGTGAGTGCGACATTATTGACTCGCCGCGATCACTTTGCTTATCGCTATGGC
TGTGTGGGGCGTGATGTTCAGAAGATTATTCAGGCGTTAGAAAAGGCGGTTGAGCAAGGC
CCGTTGGATTTGAAAGAGCATGCCGCGGATGAAGTGGAAAAAGCCCGTGTTGAAGGCGCC
GCCCTACTTGATGCTATTAATCAAGCCGATGCCGCGGCGGTGAAACGGTCTTTGCAACAA
CTGCGTGAATATTATGAGCATGGTGTGCCATTGGATTGGTCCCGGCTATTTGCGGGGGCT
CGTCCGCAACGTATTGCGCTTCCTGGTTACCCATTTATCCACAATCATTTTTGGATTAGC
CAAAACGATAAGGCCGGTTCGCAGCGTGCCGTCTTGCGTGCCCAGCGTCACCGTGTCATG
AACATTGGGAGTTCTCATTATAAGGCCCTGCTTCAGGGCGATGAGTTTTTTATTGCCGGT
CATCGGATCGGCGGGCAGACAATACTGCCGGGGGTGGCATATCTGGAACTAGTCCGTGCC
GCCTTCACTGATGCTATTGATTTAAAAGATGGCGATACATTACGTTTCTCCCAGGTGGCC
TGGTTAAGGCCGCTGGAGTTTCACGACGCGGCTTCGGATATAGACATTCAGCTTGATCCG
CATGAGCCCGGCAAATCATGGTTATTTCAGGTTCTTGGTAACGATCAAACGCTTTACTGC
CGGGGGACTATAGGGTTTTCCGGGGATGCACTTCCTGCTATGCCGGCAGCGGTATTGGCC
GACGATGCTCACGCGCGCGATGCGGTTGCCTGCTATCAACTGCTTGATAGTTTGCAGATG
TGCTACGGCGTAGGCCTGAGGTCTATCAGCCAGATCATGTTCGATGAACATGCCTGTGTC
GCAGATCTGGTACTGCCTGATGCGCATAGCGCGGACTTTGTCATTCATCCGTCTTTGGCG
GATGGCGCCTTGCAGGCCGCGGTTGTCTGGGCGACCGAAATGCTGCGCGCATTGCGGCCG
GAGAATGAGCCGGGGGCGATGGTCATTCCATTCTCTCTGGAGGGATTGGAGCTATTACAT
CCTTGCAGTTCAGCCATGACGTCAACGATCACCCTGTCAGGCGAGAAGCCTATCCGCGAT
GGTGTATTCAAGGTTGATATTCACGTCAGCGATGCCAGCAACCCTGAACTCGTCGCGCTG
ATATTCCGCGGCTTAAGCTTGCGCGTTCTCGATGACAGCCTTGCTGTAGCCGATCAGGCG
AAAGCCGAACATTCACCGCTTACGCTGTCTGAAACCGTACACCTCTATCAGCCATACTGG
ATTGAGAAAAATGTGTTAGAGGCCGATGTGCCCATGAAGCAGGTTGTGCTGGTGGGCAGT
GAGCAGGATGTCGACTGGTTCGCAAACCTCATCGCGCAGTCGGAAAATCCGCCTCAAGTG
CAACGAATCCAGTTTGCATCCACGCCGGATGTGGATCGCGAGCCGGATCGCGCGTTGGTT
CGTCCGGGCAATAGCGATGACTTCATTGCAGCGGTGGATGCGCTGTTGTCGCGGGGAGCA
ACGTTTGAGCAGGTGCTGTGGGTCAATACGCAACAGGCCGGCGATGATTTTGTTGATCGC
CTGAGTCGTGGCCCCCATAGCCTCTTCGCGCTGACTAAGGCGCTGATGCGTAAGGTCAAA
AAGGTTCGGTTTGTCCATTTCTATCTCGCCAGCGAGAGCGTGCCGGATATCTCCGCTATC
AGTGGTTTCTACCGTACTTTACGTGTCGAAAAACCGGCCTATATTGGCCATGTTGTTCAT
TGCGACCCGGTTATTGATGGCGAAAAAGAGACGGGCACTGCGATCCTGACGTTGCTCAAA
ACCGAATTCAGCGACGTATCCAAAGATGCCGACGTGCGTTATGTGCAGGGGACTCGTCTG
GTGCGCCGCTTTGTCACGGATGCTCAGTTATCCGCGCATGCTCGTTCAGCGTTGAGCGCG
AAGGTGGCTGATTCAGTGAACCTATCGGTATCCGCCCCGGCTTCTCTGCGCCAGCAGGGA
ACCTACCTGATTACCGGTGGGTTAGGCGCTTTAGGGCTGATTTTTGCCCGTTTCCTGTGC
TCATGCTATGACGCCACCGTCTATCTGAGCGGGCGCTCCGCGCTGGATGAAAAGCGGCAA
CAGCAACTTGATGAGCTTAATGAACGGGGTGGCAAGGCCATTTATCTGGCGTGTGACATT
AGCGATCCTGATAGTGTTCAGGGTTTGATCGCCGCGATCCGCGCATCGGACCGCACGCTG
AACGGTATCATCCATTCTGCCGGCGTCATCGAAGATAACTTTATTCTGCGTAAAAGCAGC
GAGGCCTTTGGGCGGGTCATCACCCCGAAGGCAATCGGCACCTGGCTGCTTGATGACGCC
ACACGCGATCAGCCGCTCGACTTCTTTGCGCTCTTTTCTTCCGTCACCGGCGTCTTAGGC
AATATGGGTCAATGCGACTATGCCTTTGGTAATGCCTTCGAGGATTATTTCTCTTATCAG
CGTAACGCACTGCAACAGCAGGGTGAACGTAGCGGTAAAACGCTGTCTCTGAACTGGCCC
TATTGGAAAGACGGCGGTATGCGCCTTACTGATAAAGAAGAGGGCTTTCTGAAGAGCCAG
TTCGGGATTGTTCCGCTGCTGACCGAAGACGGTATCGCTATTTTTGACTATGCCCTGCAA
AGCCAGGCTTCTCAGATTGTGGTGATGCCTGGAGAGGCGGCGCGTATTGAGGCGGTTCTG
GGCGTTGTCGATATTGCGCCTGTGCATGACGTGTTGAGCGCCCCCGATGCTGACGACAGC
CACTCGCTACAGGATGTCGTTATTCGGTATTTGTCCGACTTGTTTGCCAGAAAATTACAA
ATCCCGCCGTACTTTGAGCGTAATGGTTTCTTTCGTGACTATGGCTTCGATTCGGTCGTG
GTTATTGAACTGGTCAATGCGTTGAAAACAACATTCGGCAGCGGGTTGCCGATGACGTTG
TTCTTTGAATATCAAACCATGGAAGAGCTTAGTCGCTTCCTGCTTGAGAACTGTCATGAG
GCCTGTCATGGCCTGCGGGGTACGGCGTCGGCGAACACGGTTGTAAAGCCCGCTGTCACC
GCCGCATTGTCGGCTTCTGATGGGGTTCGTGCGGTTTCGCCGGCGCAACGGTTGCAGGGA
TCGCAGCGTGTCGTAAACGATGACGATATTGCCATTATCGGTATCGCCGGGCGTTACCCC
CAGGCGGATAATCTCGATCAGTTTTGGAGCAATCTGACTCAAGGGCGTGACTGCATTATC
GATGTTCCGTCTGAACGCTGGGACGCACGCTGGTTTCAGGAAGGCGCCGCAACGCCGGGG
AAAAGTTATAGTCGTTGGGGAGGATTCCTTTCTGACGTAGAACGCTTCGATCTCCGTTAT
TTCAATATTTCCCCGAAAGAAACGGAAATCATGGACCCGAATGAGTGGCTGTTCCTTGAA
ACCGTCACTCATGCCATAGAAGATTCTGGATATACGGCAGACAAGCTCGCACCCTTGCAA
GTAGGGCGTGAAAACCGCGTCGGCGTCTATGTCGGCATGATGTGGGGGGATTACCAGCTT
CATGCCATCACCAGTCCCGTAGACGAGTGGACGACCTCTCATTCATCTTATTGGTCGGTA
GCGAACCGTGTTTCGCACTTCTTTAACTTCTCCGGCCCCAGTATGGCGCTGGATACGGCC
TGTTCATCGTCATTGACGGCTATCCATATTGCCTGCCATGCCATTCGCAGCGGCGATGTC
CCGGTTGCCATTGCAGGCGGCGTCAACCTGTCGCTGCACCCTTATAAGTATCATCTGTTA
TCCAATATGCACTTCCTCTCTTCGGACGGTCGCTGCCGCAGTTTTGGTGAGGGCGGCACG
GGGTATGTACCGGGAGAAGGGGTAGGGGCGGTGGTGCTTAAACCGCTGTCTCAGGCCCGG
GAAGACGGTGACCATATCTATGGCATCATTCGTGGTACGGCGGTCAACCACGGCGGTAAA
ACCTCCGGTTTTACGGTTCCTAACGCGAAACGTCAGGCTGAGTTGATCGTTGATGCGCTG
GAGACGGCTAATGTTAATCCGCGTCATATCAGTTATGTCGAAGCGCATGGTACGGGCACC
AAACTTGGCGATCCGATTGAAATCAGCGGGTTGAATAAGGCCTTTTCGACCGCCGGAGAG
AATGCCAAATACTGCGCCATCGGCTCGGTCAAGGCCAATATTGGTCATCTGGAAGCTGCC
GCCGGTATGTCGGCATTGACCAAAGTGCTGCTGCAGATGAAACACCAGACGCTGGTGCCG
TCGATTCAGTCAAAAGCGATTAATCCGTTTATCGACTTTCAGAGTGGACCATTCCGTCTT
CAGCAATCGCTGGAGCCATGGCTGCGCCCTGTGCTTGACGTGACGCAAGAGAATGGTCAG
CGCGTTGCAAAAGAAATCCCGCGTATCGCAGGCATTAGTTCGTTCGGGGCGGGGGGAAGT
AACGCGCATCTGATCGTCGAAGAATATATTGCGCCGCCGCCTGCTGCCGTTGACAAGGGT
AAGCCTGCGTTGATCGTGCTTTCTGCTCGTCGTGAAACGGCGCTGCGCATCATGGCCGGG
CAGCTTGCGACCTTTATTGAACAATATTCTGATATTGAACAGCATCCGGAGCTGTCGCTA
CAGGATGTTGCCTATACGCTCCAGGTTGGACGCGTTGCACACGAATATCGACTGGCGTTT
GTCGTAGAAGTCGCGGCGGATGCGGTCAACATGCTGCGCGCCTATGCCCAACAGCAATTA
TCGGGATTGATCACCGGCCATCGAGACAATGCGCGTCAGGCAACCTCAACGCCGCCGTTG
GCTGAGTGGATAAAGCAGGGGCGCCTTGGCGCACTGGGCGAGGCCTGGGCCAATGGACAT
GTGGTGGAATGGAGCCAGTTGCATGCGGCGCATTCCCGTCGGCGTGTCTCTCTGCCCGGT
TATGCGTTCCAGCGCCAGGACTGCTGGGCGCCGACCTTACCTGCCACGATTTTGGGTTCT
GTGGTGTCGGACGCCGCTGCGCTGCACCCGCTGATTGATGCCAATATTTCTACTCTGGCC
TCGCAAGCATTCCGCAAGCGACTGCGCGCAGACGAATTTTTACTGAACGACCACCGCCTT
GGCGATAACCGTATTCTGCCCGGCGCCGCCTACATCGAGATGGCATTGAGCGCCAGCGAG
CTGGCGTTGCAAGGCCTTGCGCTGCCGCTTTCGGGCGACAGGCCCGTCCTTTCTCAGGTG
CAGAATATTAAGTGGCGTCAGCCCATTATGGTCGCCAGTGATGCAATAGAGCGTGATGCA
ATAGAGATCGCTATCTCGCTGGCACCCTCGCAGGGTGGGCTCGATTTTGAGATTTACCGG
GCGGAAGGCGAGAAACGCCATGTTTATGGCAGTGGTCGCTTGTGTGAGGAGACATCGCCT
CAGCCAGAGCCTGCTAACTTGCAAAGGCTGCTGACTAACGGCCAGGTTTATCAGCGCAAC
GATATCGACGTGGCTTTCAAGCAGCGTGGTTTTACGCTCGGCCCGGCTTTTCAGGTGTTG
GAGTGTTTGTATGCCAATGCAGAAGAGGCACTGGCGGAGCTGAAGTTCCCTGACGGCTTG
CAGATAACGCCGGTGGTGCAGCCATTTATCCTGCCGCCTTCACTGCTGGATGGCGCATTA
CGTACCGCGCTGGGTATCGGTGGCTTTAGCGCAACGACCAATACGCTTGATGTTCCGGTT
GCCCTGACAAGGTTGCAGATATTTAAGCCGATTGACGGGGTTTGCTATGCCTACGCCCGC
CGGGATAACGCACACGGCTCGACGGCGACGACGGCAAGCTACAATATTGATTTGCTCGAT
AGCATCGGCAATGTGGTGATAAGACTCACCCAGTTGCAGACACAAGCGGTGCCGCATCTG
GGCATGAGATCATTACGAGCAGCGCAGAATGCGAAGCCCGCCGCGCCAATGAGCGCAGGC
AGCGCGCCAGTTGCGGCGGCGTCGGTTATTGCCGCTACGCCGCGTCAGCAGTCTGGCGCG
CCCCCTTCGCGCGAGGCTGTCGTTAATACGCTGATTGCTCATGTCATTAGCGTGACCAAA
CTGGATGCCGGCGACGTGACCGCCTCGGGGCTGTTATCGAATTATGGTCTTGATTCGATG
ATGATTCTGGGCTTGAACGAGAAGCTTTCGGCAACCTTTGATGGCCTTCCTCAAACACTC
TTCTATGAATACGAAGACCTCGCTTCACTGGCTGATTATCTGATTGAAAACTATCCCGAA
CAGGTGGTGCCGCCTGCTGACGTAACGTCCGCAGAGCCAGCGCCGGGTAGGGCGCAACTG
AGTGGGGTGCAACCGAATGTGGCGCAACTGAGTGAGGCGCAGCCTGTGAGCGCCCGCTCA
GTACGTGACGGCGTGCGGGATTATCTGATAGCCAGCATTGTTGAGGTCACCAGGTTAGAT
GCCGGCGAGGTGCGACCTGCTACACAATTGTCGGATTATGGCCTTGATTCGATGATGATT
TTGGCCTTGAACGGGAAGCTTGCAGCCCGCTTTGGTGAGGTGTCGCAAACACTGTTCTAC
GAATATCAGGACATCGACTCCCTGGCAGATTTTCTCTGTGAGAGCTATCCCGATCAGGTT
GCCACCTTGCAGCCCGCGACGGCGAGCGTCACGTCAGCGCCGGTAGCGCTGTTGCAGCAA
AACGTCAGTCATGCTGCGGAGCCCGCTGCTGAACCGGACCGTTCGGCAAACCCGGTATCG
GCGACAGGCGATGGGGTATTTGACAGTTTGACGGCGGCGGTCGGTTCGGCAGCGACAAAC
CACTCTGCACTGACACCGCTCTGGCAGTGGCCGTTGGATACCATCAATCTTATTCGCCTA
CAGCATGAGCTGGATGCGCGTTTTACCGGCGTTAGTGCCACCGCCGTCTACCGTTATCAG
ATGCTGGCCGAATGGGCCGAGGCGATACAGGCCGCGCAGCAGCCCGCGCTTCAACACAAC
GCCGCGTCGCCGATGCCGGCTTCGCGCCCGACGCTGGCCAATCTGCTGAACACGTCGCGT
ATTGATGCCCTGAGACGTAATGCGTCGCGCGACACTGAACCGGTTGGCGTGGTTGGCGTA
AAAGATGACATTGCGGTTATCGGGCTGAGCGGCCGCTATCCGGGCGCCAAAAACGTGGAT
GAATTCTGGGCCAACCTCACTGGCGGCGTAGACAGCATCGCCGAAATACCGCTGTCACGT
TGGGGCTATCACCAACATTATTCCCCAGTGCGGGGGCCTAAGAACAAGGTCTACAGCAAA
TGGGGCGGATTTATCGATGATATTGATCAGTTCGACAGCCAATATTTCAACATATCGCCT
CGTGAAGCGGAGCTGTTGGATCCACAGGAACGGTTGTTTCTGCAAACCGCGTGGGAGTGT
GTTTCGGATGCCGGCTACTCGCGTCACGCACTGAGCAAATCGCAGGTCGGTGTGTATGTC
GGGGTGATGTGGGGGCAGTATCAATGCATTGAAACGACGGAAAAACAGCACGAATCCGGC
TGGGCCATGTCGTTGCACTCATCGGTAGCCAACCGGGTTTCATTCTATTTCAATCTGAAT
GGCCCCAGCGTAGCGCTGGACACCATGTGCTCGTCGTCACTCACCGCGCTACATCTGGCT
TGTCAGGCGATCCAAAGCGGCGACTGTAAAATGGCGATAGCCGGTGGCGTCAACCTGATC
GTGCACCCGATGAAATATTACCAACTGGGGCAAAACCAATTCCTTTCAAGCGATGGGCGT
TGCCGGGCCTTCGGCGAAGGCGGCGATGGGTATGTCCCAGGGGAAGGCGTGGGCGCGGTG
CTGCTTAAACCGTTGCAGCAGGCGATAGCGGATGGCGACCAAATTTATGGCGTGATCAAG
GCCACAGCCATCAACCACGGCGGCAAAACCAGCGGTTTTACGGTGCCGAATCAGGCGGCA
CAAAGCAACGTTATCAGCACGGCACTTGAGCGTGCTGGCTGGAGCCCCGCGTCACTGGAT
TACATTGAAGCGCATGGCACCGGCACGATGCTGGGGGATCCGATTGAGATCTCCGGGCTT
GCCAAAGCCTTTTCGCGTATCAATGCACAACGGGGGCTCAACGACGAACGACAGCCGGGT
CACTGCCGAATAGGTTCAGTGAAAAGCAATATCGGGCATCTTGAGTCCGCCGCCGGTATC
GCCGGGTTGACCAAAATCCTGCTACAGATGCGTCATCGTAAGATCGTGCCGTCACTGCAC
TCACAGACGCTGAACGGGAAAATTAACTTCACTGCCTCGCCGTTCCGTGTGGTGCAGGCG
CTTGAGGCGTGGGAGTCGGCTGCCGATCATCCCCGTCGTGCCGGCCTGAGCGCCTTCGGT
GCGGGTGGTTCAAACGCCCATGTGCTGATAGAAGACGCGCCGCAAGACGACGCGTCAAAA
CTTGCATCGGCCGCCGCACATCGTGGTGAACCGCGTCTGTTCGTGCTCTCGGCGGATAGC
GAAGAACGTTTATCGCTGTATGTAGCGCGGATGGTGAACTTCCTCAGTCAGGCGGTGCAT
GAACCGCAGACGGCGCCCGGTTTTGACTCTCTGGCATTTTCTTCACTGGTCGGGCGCGAC
GCCATGGCAGAACGCCTCGCGGTGGTGGCGAGCAGCTTGGGCGATTTACTGAGCCAGCTT
GAGCAATACCGGCAGGACGGCGCGGCGAAACAGCTGTTTCGTGGGCGTGTCGCCGGCAGC
AGCGAACGTCTGGATACCATCCTTGAAGGCAGGCAGCTTGATGAGCTGGTGACCGGCTTG
GTACAAGAACGCCAGCTTCTGCGTTTGGGCCGCTTGTGGACCACGATGCTGGATGTGAAC
TGGCAACAGGTCGCGCCGTTACTCTTTGCAGACCATGCGGTGCGTCGGGTTTCATTCCCT
TCTTTGCCGCTGATGATGCGCAGCCATTGGCTGGCTCTGCCTTCGGAACCAGGCGAATCA
CACCGCGTTAAATCGCTGCACCCGTTGATTGACGAGAACACCTCCACGCTGTCGCAGCAG
AAATTTATCAAACAGCTGACCGGGCAGGAGCCCTATCTGCGTGACCATGTGGTTGGCAGC
GCTGATGCGCGGGTGATCTTACCCGGCTCGGCCTATATCGAAATGATGCACGCTGCGGGC
CAACTGGCGATTGGAAACGAGTGGGCCGTGGGGGCTATTCGCAACCTGATGTGGATGAAC
GCCATCGAGGTGGACGACGAGCCGGTGGAGGTTGAAATCGACCTGGCGCACTCGGATGGC
GAAAGCGTGCAGGTGGCGATCTGTAACCGCCATACCGATGTGCTCTCGCTAGAAGCGGAA
TTGGTTTATCGCCCGAAAACTACCGAGATTGCCGATGAATGGATCGATCTTGACGCGCTG
CGTAACCGCGGCAAACACGAAAGCGATCAGGCGGCTATCTATGCTGATTTTGCCAAAATG
GGTTTTGCCTATGGCCCGAGCTATCAGGTGACGCGTGAGCGTTACCGCTTTGCTGACTCT
GCGCTAAGTCATTTGTGCCTGCCCGATGCGGTACGTTCCGCTGATGCGTTTTATCTGCAT
CCATCGCTGTTAGACGGCGCGCTGCGTACCTGTCTGGCGGTAGGGTTGGAGCCGTCTGAC
TATTCAACGCCGATTGTGCCGTTCTTCCTCGGTGAGCTGGAGTTTCGCCATCCGCTCGGC
ACAGAGTGCTATGCCTATGTGACGCCAGCGCAATCGAGTGTGTCGGGCCAGAGTCTGGGC
GGCCCGATTCAAAAGCACGATATTACGCTGGTGGATACTACTGGTCGGGTGCTGGCGCGC
CTGAAAGACTTCGCCGCACGTACGCTGGAGAGTGATACCAGTACGGCACAGCCAATGACG
TCACAAGACGTGCAGTACTATGCCTATGAGTGGCAGGCATCGCCACTGCCGGAAACCACC
TCGGTTACAGCGGTGAGTTCCGCGGCGATACAGGTGTTGGTGCTCAGCGATGACGACGCG
TTGGCTGAGGCGTTACGCGCGCTTTACGGTGATTCAGCACGCGTGATTGCCGTTACGCAG
GCAAACGCGTTTGCCCAGCACGATGCCTGCCGATTCAGCGCCGATATGCAATCTCAAGCC
AGCGTACAGACATTGTGTGAGCAGTTGGCCGCACAGCAGATGTGGCCTACCCACATCGTG
CATGCAATCGGCGCGGATAAGCACTTTGATGACTTCCCAGCCGTTGGTGTCGCGCCGTTA
TTGCATGCCGGATTGCAGTCGTTACGTAACCTGTTTGTGGCGCTGGAAACGGTAACACCG
GGGCAAGCGCTACGCTGCGTTAACGTCTATACCGCACCGCCTGATCAGGTCGAGCCGCAA
CACGATGCGGCAAGTGGATATGCACGCTCGTTGTCGACGATTAACCATCGCTTCGAGCTG
TTCACATTGCGTAGCGATGCGGATAGCGCTGCGGCGCTTGCCTCCCATATTCATCTGGAG
TTCGTACCGCGTCCTGCCCCGATTGCCGGATTAGAGTTGGCCTACCGGAGTGGAAAACGC
TACCAGCGTCAGCTTGGCGAAATTGTGCCCCCCAAAACAGACGGCTCGACGAGTGATGAG
CGCCTGAATTTCGTCCGTCACGGTCATTATTTGATTACCGGCGGCGCCGGCAAGCTGGGG
CTGCTGGTGGCCAACTATCTGGCATCCCGCTATCAGGCCCGTATTGTGTTGAGCGGCCGT
TCGGCCCAGCCCGGTGATGCCGTGCAGCAGCAACTGGTTGCTATGCGCGAGCAAGGCGCC
GAGGTGCGCTATATCGCCGCGGATGTAGCGCTAGAGGGGCAGGCTGACGCGTTGATTGCG
CAAGCCAAAGCCGAATTCGGCGCATTGGATGGCGTGTTGCATTGCGCGGGCGTCGCTAGC
GCAACACCGATGACCGCACTGCAAGATGCTGAATTTTACGCGCTGATTGGACCGAAGATA
GACGGTCTGGTGGCCCTTGACCGCGCTACGGCGCAGGAGCCGCTCTCCGTTTTCGTCAAC
TTCTCTTCCGTTTCAGCCGTGCTCGGCGATTTGGGTTCAGGTGCTTACGCCGCAGGTAAT
CGCTTTATGGATAGCCATGCGGTATGGCGCAGCAACCTGGTTAAAAAAGGGCGGCGTGCC
GGTCAGACTATCTCTATCAACTGGCCGCTGTGGGCCAGTGGTCAGATGAACATCGAACAA
GAGGATGCCACCCTGTTTGCGTTCTCCGGCATGGCGGCATTGGACCAGGAGGCCGGCCTT
ATCGCCCTCGAACGCGCGCTACTCGAACAACGCCCTGAATTGCTGATTGTGGTTGGGGAC
CGCAACAAGATTGCCCGTGCCCTGCGTATTCAGGCCGATGAGGTGGCGCGCTCTGCACCG
CCGGCGCGCGTGAATGTCGCGGCCAGTAAGCAACATGCCGTTGAGCCGACGCGGCCCAGC
GACAGCGCCTACATGCAGAGCGAGAACGCGCTGAGGGAGCGTATTTCGACCATCACCAAG
CTTCCTGCCGGCGATATCGCTGCGGATGCCACCTTTGAGCAGTTAGGTATGGATTCCATC
ATGCTGATGGAGTTACGCGCCGTGCTTGAGAAAGAGTATGACGGACTGCCGAAAACGGCG
CCGTTTGAGTTTAATACCACGGCTAAACTGGCCGGATATCTGTGCGAGCGTTATGGCGCA
ACGCAGGAGAGCCAGCAGGTGTCGGCAGAGACGCCGCCGCGTCGTACCGCAGCGACGGTG
AATAGCCATCACGCCGGCGCTGCCGCTGCCGCGCCTTATGTTAAACGGGCGATGCCTAAC
GCGCCCACGAATACCTTGGGTTCGCATGCTGCCCGCTCATCGTTATCAACCAGTGTGAAT
GCCGCCAGTGACGCCGTGGCGATTATCGGTGTGGCGGGCGAGTTCCCCGGCGCCGAGAAT
CTGGCGGATTTCTGGGCGGATATTCAGGCGGGCAAAGAGAGCCTGACTACGATCCCGAAT
GCGCGTTGGGCTATTTCGCCGGACGATAACGGCAATCCGCGTTACGTGAATCGCGGTGGT
TTCCTCAACAACGTGAATGTCTTTGATCCAGAGATGTTCCGTATGAGCAGTGATGAAGCC
AGTCGTCTCGATCCTCAGGTGCGTGTTTTGTTGCGCTCCGCCTGGCATGCCCTGGAGAAC
GCCGGTTACACCCCGTCAGCGCTCACGTCTCAGCAAGTGGGCGTGTATGTCGGCGCGATG
AATGAAGATTTCACCTGGGTCATGGCCGAGCTTTATGCCCGCACGGGTCGATATCCGGGG
GCGGGTTCTGTCGTCAGTGAGCTGGCGAATCGCATTTCGTTCCTGATGAATCTGCGCGGC
CCCAGTTTCTGCGTTGCCACCACCTGTGCGTCATCGCTGACGAGCGTGCACATCGCACGT
AAGGCCATTCTCGGTGGTGAGTGTGATATGGCGCTCGCCGGCGGCATTAATCTTAGCCTT
CACCCAAGCAAATATATGCTGCTCCAGGAGATGAACGTGCTCTCTTCGGACGGCAAGGAG
CACACCTTCGATGAGCGCGCCAATGGCCTGATTCCAAGCGAAGGCAGCGGCATGGTGGTA
CTGAAACGCCTGAGCACCGCACTGGCGGATGGCGACCATATCTATGGCGTGCTGCGCGGT
TCAAGCATCGGCCATGCGGGCACGGGGGCGGGGCAATATTTGCCGAATCTGGCCGTGATG
GAGGAGACCGCCGTTCGGGCGCTGGACGAGGCGCGTATCGACGTTAACGAGCTGACGTAT
ATCGAAAGCCACGGTGCGGCGACCGAGTTGGGCGATCCGATTGAACTGAAGGCGCTGTCC
AACGCGCTGCGTCGCCAGACTCACGCGCAACATTTTTGCGCGTTGGGAACCAAGGCCAAC
CTTGGGCACATGGAAGCGGCATCGGGCATCTGTTCATTGATTAAGGTGCTGCTGAGCATG
CAGCACGGCCGTCTGTCGCCTTGTGTCAACCTTGATCGTGTCAACACGTCGTTCGAGCAT
GAAACGTCTGCGTTCCTGTTCCCGCGCGAGGCGCAGGAATGGCGCACCAATGCCAGAGGC
ACGCGTTTGGCAGGGATTAACGCCTATGGCATGGGCGGTTCTACCGCATTTGTGGTGGTT
GAGTCCCCCGAGGACGTGCTCATGCGAAATAGTGACCAAACACTTGTCGCCAGGGATAAC
GCGGAGAACAGCCCGCAGATAGTGGTGTTGTCGGCGCATCGGGCGGAGCGTTTGGCGGCG
TATGCCGTCGAGATGCGTGACTTTATTAAGCAACAGGGGAGTGCGCTTCATCTCGCTGAC
CTGGCCTACACCAGCCAGATTGGGCGTGTCACGCTTGATCATCGGTTGGCTATCGTGGCG
ACGAGTATTGATGATCTGCTGACGAAACTGGAGTGCTTTATTGCTCACCCTGCCTCTGAG
CATAGCAAGCTGGATATTTATCGCGGCAACGTGCGTGAAACCAAAGATGTCCCGCAGCTG
ATCGCCGGCGAGGCGGGTAAGCACTTTATTCATGTATTGGTGCAAACGCAGCAGCTCGCC
AAAGTCGCCACTCTGTGGAGTCGTGGCTGCGACATTGACTGGAGCCTGTTACACCACGAG
GCAGTACGTCGTCGCGTGGCTTTCCCCGGCTACCCCTTTGCGAAAGAACCCTGCGATCTT
TACGCCGCGCTGCGCCTTGACGCACCGCAGCGGCAAACACGCCACAACGAATTAGCTGCG
CTACCTGCTCCTGATGCCGCGCCTACCCCTACCGTACCGCAGGCATGGTTTGCCGGCCCG
CGGAATGAACGCAACGTGGACGCGCTAGACGATGAGCAATTGCAGGCGTTCTGGGTTGAG
CAACTGCATGCCCAAGAACCGCATGCCCAAGACGAGGTCGGCGCGTTGATGGCTTCGGTG
CTGCTTGGCGGCGCAGAGGTTCAGGATGCCGAAGCCTCCGCACCGCAAACGCTGTCCGTG
GAGCGGCGAATCGATCGGGACACGGTGGCGGCCCTGCAAATCTGTACCCAACGTCAGGCG
ATCTCCGTTGAGACGCTGATGGCCGCTGGCTGGGCGCTTCTCACCAATCGCCATGCGCGG
GGCAAGTATTCCCAGTTCGGCCTGATCCGGCATGTTAATGATGAACATCTTCAGATGATA
CCCGCGCGTATTCAGGTGGTTGGGCGCCACAAGACCGCGCTTTGGCTCAAAGGCGTTGAA
ACACAGCTTGAAAAATGTTTCGACCATACCGGGGCCACGCTTGAGCGGATTGAGCGCTGG
GTTGGCGATGCGCCGCTGTTTGATAGCGCGGTTGCTCTGCTGACTGACGGCGACGAGGCC
GGTTTGAGCGAGGCCATCTCCGCGCTCTTTGCCGTTCAACCTGGGCTGCATGTGGCGCTG
GTGGTCAGCGTTGAGGCGCACAGTGTGCTTTTACGTCTTGACTGCCGGGGGATGGACACC
CAGATAGCGCAGCTAGATCAACTGCTTGAGCAGTTCGTGATTCTGCTTGAAGGGATCGCC
AACCATCCGGATAAAAATCCGGCGGCGCTTCCTATGCGCAGCAAAGGGGAAGGGCGCAAG
GCCTTCCTGAAAACGCTTGAAAAACTTAATCAGCAAGACCAAACACCATGAAAATACTGA
TCACCGGAGCAAACGGATTTGTTGGGCTCAACGTTATAAAAGCCTTGGTCGCCGCCAAAC
ATCAGGTCACGGCGTATGTGCGAGCGTCATCCAACGTGAGCTTTCTGGAATCGTTCGGCG
TCACGCTGGTGCGCGGCGAATTGCATGATAACCAGCGCCTGCGAGCGGCGATGGCCGGGC
ACGACGGGGTGATTCATACCGCAGGCAATACCAGCAGCAACGCCCGTGACTGGCCGCTGC
TGGCAGCGGTCAATGTTGAAGGGACGCGCTCGGTGATTGAGGCGGCGCTGGCATGCGGGG
TGTCGCGTCTGGTGTATACCAGTACCAGCTCGACGATCGGGGCGCATAACGACCCCGCCG
CCGAAGCGACCGAAGAGACCGCGCTGGCGGGTTTTCGCGCGAAAAACCCTTATGCCAAAA
GTAAATTGCTCGCTGAGGAGCTGGTGTACCGCGCCTGCGATCGCGGCTTGTCCGCCGTCA
TTCTGAACCCGACGGAAGTGCTGGGTGCCTACGACTATTCAATGCAGTGGGGGCGCATGG
TGCTGGCGGTGAACTATAACCAGTTGCCGTTCCTGCCCCCGGGCGGTGCCAGTTTTTGCG
GCGCGGGTGATGTCGGTGACGCGCACGTCAGCGCCTTAACCAAAGGAAACTCAGGCGAGC
GCTACCTGATTGCGGGGGCGAATGCTCGCTATACCGAGCTTATCAACACCATTGAATCGG
TCGTGCCGTGCAAGGTTGATCTGCCTAAGACCCATTATTCGTCTTTCTATCTGAAAACCC
TGCTTCAGGAAAAGTTGCCCTGGCTGGTGCGCGGCGAACCGGTGCTGGATGCCTATCGTC
TGCGTGTCTTCGGTGGGGTTTATTACTTTAGCAGCGCCAAGGCAGAGCGTGAGCTGGGCT
ATAAGCCTTCCTCCTTAAGCCAGATGGTGGAGGAGTGCGTTTCCTGGTATCGGGCCAACG
GTTTTATTGCGCCTTAGCAATCGGAATCTCTCTCTGAGAGAGAATCAATAATCAAGGAGG
TTTTTATAATGGATTTTCATGATCTGATCGAACTTGAACGTAAGCCTTTCAAGGAACGCG
TGAAATTACGCTATGACACCTATTTGAAAGAGCTGGAAAAAGGCTTCATGTTCGGACGCC
AGGGCGTGGGGCCGGTTGATGCGCGCATGCAGTACAAAGACCTGCATAGCGACGACTTCA
GAAATGTATTGGTGTTTGGTTCAAACAGCTATCTCGGTCTGGCTAACCATCCTTACGTGA
AAAGCAAAGTGGTCGAAGCGGTAGAAAAATACGGTATTGGCACCGGCGGGTCGCCGGCAT
TTTCCGGTTACACCAGGCAACATCGGGATCTTGAGACGCGTCTGGCGGCGTTAGCAGGCC
ACGAAGACGCGGTGCTGCTGCCGAGCGGTTATATGGCAAACCTGTGCTGGGTGAATGGAC
TGATGAATCGTAACGATATCATCATCTATGACCAGAACAGCCATGCCAGCGTGATCAACG
CGGTCAAAATGACCAACGTGCCGTTCTTTACCTTCGATCCCGAGCGCCTGGATGAGTTTG
AGGCGATGTTGCCTAAAATTCGGGCGCGTTCGAAACCTCATACGCAAATATTTTCCACTG
TGGAAGGCGTGCGTTCTACGGACGGCTCGACCATCGATCTCAAGCGTTACATCGATATCT
GCCGGGCGCACGACATCATCACCATTCTCGATGATGCTCACGGTTTGGGCACCTTGGGGC
GAACCGGCAAGGGAACGCTTGAGCATTTAGACCTGCTGGGCCAGGTTGATTTGCGTATGT
CCACCTGCAGCAAATCACTGGGCGCTCAGGGCGCTTTCATCTCCGGCAGCCGTGAACACA
TCTTTATGCTGCGAAACTTCTCTTATCCTTATCTGTTTACCTCGGGTTTAGCGCAGCCGA
CGATTGCGGCTATTTCCGCGGCGTTGGACGTGATGGAACGCGAGCCGGAACGCATTGAGC
GCCTGCATGACAACGTGCGCTACATGCAGGACCAGTTGGAATCGAAAGGCTTCAACATTC
TTCGCGGAGAGTCCGGGATCATTCCCGTCTTCTTCGGGAAAATCTCCGTGGTGGGCAATA
TAAACCGCCGTCTTTTTGAACGTGGTGTGTTCGCCAACATCATGGAATACCCGATGGTCC
CTCCTGATAAAGAACGTCTGCGTCTCTCCGTGATGTCTTCCCATACCCGGGAAGAGATCG
ATCAAGTTGTTGACATTATCACTGAGGTTGCGCGCGAGTTTGACGCGCTCTAATGGATTA
GCTGAAGGAAATCAGAAATGGACGCTCAGAAAGACATTCTCTCCGTTGTTCTCGACATTA
TTAACGGCATCAAAAATACCGGGTTTACCCCTGATGTCGTGGACCTGGATTCATTTATCG
GCGGTGAGCTGGGTGTGGATTCGATCGAGATGCTTGAGTCCTGGTACGAGATTGAGAAGC
GGCTCCACATCAAGGTAAACGACGGTGACAAGCGCGGTATTTACACGCTCGGGGATCTGG
TCGGCACCATTGAAGCCCATCTACCGGCTGAAGAGATCAAGTCCTGAACTAGCGAGTCGC
TGTTGGGATAAACAAGCAACGTTAAGTGACAGTCCTCGGGAACAGTAATAGGAGAGTTAT
GTCTTCTTCAGTTTGGGTATTTCCTGGCCAGGGATCGCAGCAGAAAGGGATGGGGAATGA
GCTGTTTGAGCGTTTCCCCAGGCTCGTCAGCGAGGCCGATGAGATCCTCGGTTTCTCCAT
TCGTGAGCTATGCCTCAGCGATCCTCAGGGTGTGCTGGGTGAGACGATGTTCACCCAGCC
AGCGTTGTTTGTTGTCTCAGCGCTCGGGGTGCTCGCCAGTCGACAAAGCGGATTGGATGC
GCCGGATTGCTACGCGGGTCATAGTCTGGGGGAGTTTGCCGCGCTGTTTGCCGCGGGGGC
GTTTGATTTTGCAACCGGCGTCGCGCTGGTCAGAGAGCGCGGTATGCTGATGTCGAAAGC
GCCGCGCGGCGCGATGGCCGCCATCGTGGGCATCGATCTGCATCAGATCGTTGAGCTCCT
CGCGGCGTCGCCGTTGAGCGGCATTGATATCGCCAACATCAACAGTGCCCAGCAAATCGT
TATTTCGGGTCTTTATGATGACATCGTTGCCTGCGAGACGTTGTTTACGGATGCCGGCGC
ACGCTACGTCAGGCTAAACGTGAGTGCGGCTTTTCACTCTCGCTATATGCGAGATATCGA
AGCGCAGTTTGCACAATTTGCGCAACGCTTTACTTTCAATCCGCTCAATGCGCGGGTTAT
TTCCAACTACACAGCGCTCGATTATCCAGAAACCGATTATCTTGACTTGTTAACGCGCCA
GATAAGCCACCCCGTTCGTTGGTACGAAAGTATCTCGCGGCTGCTGGCGTCCGGCGAGGT
TAAACAGCACGAAATCGGGCCAGGGCAGGTACTAACCAGCCTGTTTGACAAAATAAAAGC
ACAGCCGATGGCGTTGCCGGGTAAGCCAACGGTAAAAAACGTGGCCGACGCCCCGACAAC
GCCATCCTCCAACCCTCGTGTGGTGTTTATGTTTGGGGGGCAGGGTGCGCAGTATTACGG
CATGGGCCGTGAACTGTATCGACGTAATAGTACCTTTCGCAGCCAGATGGACAGGTGTGA
CGCTCTGTATCGTCAACACACCGGCCACGGTCTTCTGGAGGCGCTGTATGACGACGCCCG
CCATCACCTGCCGTTCTCTGATGTGGCGCTGTCCAATGTGGCGTTACTGAGTGTTGGCGT
CAGCCTGACCGGTATGCTCAAAGCAGAAGGGATCGAACCTGACGCCGTGCTGGGATACAG
CCTGGGCGAGTGCATCGCGGCTGTCGTGGCCGGTGTATTGACGCTTGATGACGCCATAAA
ACTGGTGGTGTCTCAGGCGCACCTGCTGCACAAGAAAACCGCCGGCGGCGGGATGATGAG
CGTGCTGGCGCCGGTGGCGCACTTCCACGCGAATGCCGCGCTTTATCAGGGCGCCGAGTT
AGCCAGCATTAACTTCCAGAATAACTTTGTGGTCAGTGGTGATGTGGCGAGTCTGTCGGC
TCTCAAAGAACGCCTGACGCAACTGGAGATTATCTCGATGCTGCTGCCGGTTGAGCAACC
CTTCCACTCGTCCGGGATAGCGGCTATCGAGCACGATTTCCGAGCCTTAGTCGACACCTT
GCCGAAAAACACCCCCGCAATGCCGGTGTACTCCGCCATGTTGAGTACCGCGGTTGAGCG
ATGGGATAGCGAGTATTTCTGGCGAGTCTTGCGCGAGCCCGTCGATTTCTACGGCTTAAT
GCAGGCGTTGGCTGAGAAAAACGAGGCGTTTTTTGTTGATCTCAGCCCAACCGGCACCCT
GTCAATCTTCATCAAATACGGATTTGCCGCGCGTTTTCAGCACGGCGCGATCATCAATCA
ATTCGGCAGGAACGCCGAAAGCGTATCCAACTTACTGAATGTTTTAAAAAACCATTCCAG
GCAAGTTGTCACAGAGGGAGCATAACCAATGGCTACCATGCAGGAGAATATGCTCTTGTC
GCGTAAGGATACTGCCGCGGCTTATTGGCAGCGATACCTTACCGGGGCGCAAAGAACGGC
AAACGCCAGCCTTGTTAATGCCACTGAGAGCGAGGATACCAAGAGCGCCTCCTCCTCTGC
GCAGGAAGTCCGTGTGCTCGTTTCCCACGTTGAGCAGGCGTTGAGTACCGAACTGCTGGC
GCTGGTGCAGCGTGAGTCCACCACATGGGACGTGCTGATGACGGCGGCATGGAGCCTGTT
GCTGAGCAAGTACAGCGGTGAGGATGAAGTCCTGTTTGGCAAGCGGTTCCCTGCCCGTGA
CGGGGGTGAAGACTGCGCCTTGCCGTTACGCATGCATCTTGATGCCGGTCTCGCGTTGCG
CGACTGGTTTAACGATATTGCCTCAGTGTTTGAGCAGCATCAGCGCCATGTCGATCTGAT
GCCTGATGTCCTTTCGCACGGTGTGGGCTTTCCATCGAATCAACCGCTTTTCGACTCGCT
GATCAGTGTGCATGATGCGCATGGCTCGGAAAATGAACGCCACAGGTTGCACGTACCGCT
GCATCTTATTGTCCAGACCGGGGTCACGTTGTCATTAGCGCTGCATTACCGCCAAGGCGA
GATGACCGAGGCAGATGCGCATAACATTCTCAATCGCCTGCAGCAGCTGTTGTCCAGCTT
TGCACAGCGCAGTGAGCACACACTGGGTGAACAGTCGCTGCTCAGTAACGCAGAAATCGA
ACGCGTTATGCATGAGTGGAATGCGACCGAACTCGATGCGGCGTTGGATCGCTCTCTCTA
TTCTCTGTTTGCCGAGCAAGTGGCGGCGAGAAACGAGGCCACCGCGCTGGTGGCAGGCGA
TGTGCGTTTAAGCTATCGGCAGCTTGCCGAACGCGCCGAACGGATTGCGGCAGGGCTGCG
CCGCGTCGGCGTGACCCAGGGCGATCGTATTGTCCTGAGTATGGATAAAACGCCGAACCT
GATCGCGGCCATGCTGGGTATCATCAAGCTGGGCGCTGCTTATGTGCCTGTCGGCCTGGA
TGCGCCGGGCGAGCGTCGCGCGTTCATTATTAACGATGCGCGAGTGCGCTGGACGCTGAC
CAGCCGGGCCGATCGGTCGAGTTTTAGCGAGGACGAAAGCAGCACCTTGCTGTTGGTTGA
GGATTATCTGGAGCAGGCGCAAACGGATGCTGAGCAGCCTGAGGATAGCCATTCTGAGGC
CATCGATTCGCACGCTATTGCTTATATCATCTATACCTCTGGGACCACGGGCACGCCGAA
AGGCGTAGAGATAGCGCATCGCAGCCTGATCAATTTCTGTGCCTGGTGCGAACACATCGG
GATTTTTAGCGCCGGGCAACCGATCACCCAGTTCGCGCCTTATACCTTTGATGCCTCAGC
GGGCGAGATTTTCGGTACCTTGACGCGCGGTTGTGAACTGCATCTGCTGTCGAATGCGTT
GATTCAGAATCCGCCCGCGTTGACGGAGTATATGGTTGAACACGACATTCGTTTCTCGGC
CTTCCCACCGCCGTATCTCACGCACTTAGATCCCGCACGCGTGCCTGAAGGCATGACCAT
TCTGACGGCGGGGTCAGCGCCGACGCCTGGGCTGATTGAACGCTGGAGCGAGCGCTGCCG
TTACATCAATGGTTACGGCCCGACGGAAACCACCATTATGTCGTCGGCATGGATGCGTGG
TTTTGAGCACAGCCAGGATACTCGCCTGAGTATTGGGCGGCCCATCGCCAACACCCGTAT
GTACGTGGTCGATAATCTGGGTCAGCTTTGCGCGCCGGGCATGGCGGGTGAAATCTGGAT
CGGCGGCGAGGGCGTCGCGGTGGGGTACATGAATCGCCCTGAACTGACGGCCCAGCAGTT
TATTGCCGATCCCTGGGTTGCCGGAGCCAGAGTCTACCGTACCGGTGATATCGGGCGCTG
GTTTGACGATGGTCGTATTGAATTTCTTGGCCGTCGCGATCACCAAATCAAACTGAGCGG
GTATCGCATTGAGCTTGGTGAAATCGAGTCGCGTATTGCGGCGCTTGAGCACATCAAAGA
CGCTACCGTTATCGGCATTACGCCGGATAGCGGCGAGGCCCGTCTGGTGGCTTATGTAGT
GCCAGAGGCGGCGTGCGGTAATGGTGCGATTGCGCAATGGCGCGAGGTGCTCGCCACGCA
ACTGCCCCACTATATGATCCCGGCGGCGTTTGTGGTGATGGAATCGCTGCCGCTGACGGC
GAATGGCAAGATCGATCGTAAGGCCTTGCCGCTACCGGACGATAGCGCTTACGTGCAGCG
CGACTTTGAAGCGCCGAACGCCGGTACGGAATCTATTCTGGCGCAGCTGTGGCGGACAAT
GCTCGGCGTTGATCAGGTCGGGCGGCAGGACAATTTCTTCGAACTGGGTGGGCATTCACT
GCTGGCGATGCAACTGCAGGCAGCGCTCCGTGAGCAGAAACTGTATACCGATGTGCCCAC
TCTCTTCGCTCATCCAGTTTTGGCCGATCTTGCTGCGCAAATCAGGCTTGAGGACGATGC
CTCCCCGGCGTTCGTCATCCCGGAGAATGTGGTCACGCCGGCGACCACCGCGCTTCATCC
CGCGCTTTTCCCGTTAGTGTCGCTTTCTCAACAGCAGATAGACCAGATCGTTACCCGCAT
ACCTGGAGGCATCGCCAATATTCAGGATATCTATGCGCTGGCGCCGCTGCAGGAAGGCAT
TCTGTTCCACCATCTGTTCGATGAAGCCGGCGACCCTTACCTTCAGTGTGGTCATCTGTC
ATTTACGCACCGGCAGACCCTGGATCGCTATCTTGAGGCTATCCAACACGTTGTTGAGCG
CCATGATATCTTGCGCACCGCGTTTATCTGGCAAGGGGTAGAAACGCCTGTGCAGGTCGT
GCTACGCCACGCGCGCTTGCACGTTGCAGAGCTCACCTTTGATGCTCAGGATGGCCCGGT
CGTTGAACAGATGAAGGCGCGCGTTGATCCTCAGGTCAACCGCATCGACCTCACGCAGCC
GCCGTTGCTACACATGGTGGTGGCCTATGATGAAGAACAGGCCCGCTGGGAAGCCTTGAT
GTATATCCATCATTTGGTGGATGACATTGCCTCACTACAGATTTTGCTCTCCGACATTCA
GGCATTCCTCAATGGCGAAGGCGCGCGTTTGCCGGCGGCATTGCCGTTTCGTCATCACGT
GGCGCGGTTGCAGCAACGTCACGATACCCAACAGCAATCGGCGTTTTTTACCGACATGCT
GGCGGACATCACCGAACCGTCGGTGCCGTTTAATCTCAAGAACGGCCACCTTAAAGGCCA
GCGGATCAGTGAAACACGGCGCCCGCTTGAAGCGCCGCTGGCTCAACGGCTGCGCGCTCA
GGCTCGCCGCCTTGGCGTAAGCGTGAGTAGTCTGTGCCACTTGAGCTGGGCGCGGGTCCT
GAGCGCTGCCTGCGGCAGCGATACGGTGGTGTTCGGTACCGTCCTGTCCGGACGTATGCA
CGGTGAGAACAGCGATAAAATCATGGGGCCTTGCATCAATACGCTGCCGTTGCGTCTTGA
TGTCGGCGAGGGTTATGCCGCCGATGCGGTTCGCCAGACGCATCAGCGCCTCACCGCGCT
GATAAAACATGAACATGCCAGCTTGTCGCTGGCTCAACAATGTAGTGGGATTGTGGCGCC
GACGCCGATGTTCAGCGCCGTGTTCAACTACCGCCGCAATCGCCCGACCGACAGTGATGT
GTTAGGTGATATCGAATTTGATGGCGTGGTATGGCACGGATTTGAAGAGCGCACCAACTA
CCCGATCTCTGTCTCTGTCGATGACTTCGGCGATGGGTTTGATATTGGCGTTCAGGCGAT
TGAATCGCTTTCTTGTGCGCGCCTGTTTGGCTACTTCCACCAGAGTATCAGTAGCCTGGT
GGCGGCGCTTGAAGCCGATAGGGTTCCGGCAGCCGCGCCAATGCCGCTGTATGAACTCAA
TATTCTGCCGCCGGAAGAGCGCCGGCACCTGCTGAAAACCTGGAATGATACCGCGGTGCC
GTTCCCGGCGACGGCGACTATCCACCAGCTGTTTGAGCGGCAGGTCGAACAACGACCACA
GGCGCTGGCGCTGCAAATGGGTAACGTTCGCCTCAGTTATGCCGAGCTTAATCAGCGCGC
CAACCGTCTTGCTCACCATTTGATAGCCCAAGGGGTGAGGCCGGATACGCGCGTAGCGGT
GTGTACGGAACGCACGGAAACGATGCTGGTCGCTTTGCTGGCGACCCTCAAAGCCGGCGG
GGCCTACGTGCCGCTCGACCCTGAATATCCCGCCACACGGCTGGCCTATATTCTTGAGGA
TGCCACGCCTAAGGTACTGGTGCTTGACCAGCGTGGACGCGACGTCTTTGGGGCTGCGGC
CGGCAGTGATATCACGGTGGTCGATCTGGCGCGTGATGGCGCACGTTGGGAAGCACTGCC
TGGCGGCAACCCCGATGTGGCGACGCTCAACGCCAGCCACCTGGCTTATGTGATTTATAC
TTCGGGCTCGACCGGCAAGCCGAAAGGGGTGATGGTTGAGCATCGTCAGGTGGTCAATTT
TCTGACGGGGATGCAGGCACTATTCAACCTCGGCGTTGAGGATTGTTTGCTCTCGGTCAC
CAGCATCTCATTTGATATTGCCGGGCTTGAACTGTATCTGCCGTTGATGACGGGCGCGTC
GATTGTGCTGGCGAGCCGCAGTCAGGCGATGGATCCTCACGCGCTGCTTAACCTGTTGCA
CACCCTGAACATCACCATCATGCAAGCCACGCCAACCACCTGGCGCTTGCTGGTGGATAC
CGACGCCACACCGCACAAGCAGCTGAAGATCCTTTGCGGCGGTGAAGCGCTGCCCAGCGA
TTTGGCGGTGCGTCTGCATGCCTTCGGCGAGTCATTGTGGAACCTCTACGGGCCGACGGA
AACCACGGTGTGGTCAACGTGTAATCGCGTCAATGCAGAGGACGTCACGCAATACAACCA
GTCGATTGGCCGCCCGATTGCCAACACGCAAGTCTATCTGCTGGACAGGTACGGCAAACC
GGTGCCGATGGGCGCTATCGGGGAGTTGTATATCGGTGGTGACGGGGTTGCCCGTGGTTA
TCACCAGCGTCCCGAGCTGACCGCCGAGCGTTTTATTCCCGACCCGTTCTCAACCGATCC
GGCGGCCCGTCTCTATCGTACCGGGGATTTCGCGCAGTTTATGGCCGATGGCCGCCTGAT
TTTCCTCGGGCGTACCGACCATCAGCTGAAGTTGCGTGGGCACCGTATCGAACTGGGCGA
AATCGAAGCGCGGTTGTTGAGCCATCCCTGGGTGCGCGAAGCGGTGGTCGTCGCCAGAGA
GGATATCTCCGGGGAGACGCGGCTGGTGGCGTATGTGGTTCCCGGTGTGACCGAAGAGTA
TGTGGAAGAGGCATTGGCCGACAGTGACAGCCTGGATTTTAGCCTGTTCTTCTTCGGCGC
CAGCAGCGATGCCGTGCAGGCTTATAACCATTACGCAGAGGTGGCGGAGTTTGGCGATAA
ACACGGTTTCACCGCCGTGTGGACGCCGGAACGTCACTTCCACCACGTCGGGGGGCTGTT
CGCCAATCCGGCGCTGTTAAGCGCCTCGCTGTTGGCCAGAACACGCCATATCCAGCTGCG
TCCCGGCAGCGTGGTGTTGCCGTTGCACGATACGCTCTGCGTGGCGGAAGACTGGTCGAT
ACTCGACAACCTGTCGAACGGCCGCGTTGGCATCGGCGTCGCTTCAGGCTGGAATAAGCA
GGATTTTGTCCTGGCGCCGCAGAATTACGATGAGCGCCGTGAATTGATGCATAAAGGCAT
TGAGGAACTGAAAACGCTGTGGCAGGGCGGCAGCGTTTCCCGCCGGGATAGTCATGGGGA
TGAAATTTCAGTACGGATTTACCCCGCTCCGGTGCAAAAGCAACTGCCGATTTGGGTAAC
CGCCGCCGGTGCATCGGAAACCTTTGAGTATGCCGGTCGCAGCGGGGCGAATTTGCTGAC
CCACATGCTCACGCAGAATATCGAGAAGCTGGCTAAAAATATCGAAATATACCGCACGGC
GCGTGAAAACGCGGGGTTCGATCCCCGTACCGGCACGGTGACGGTGATGATTCATACCTA
CCTGGGGGAGAACCTTAACGAGGTATTGGCACAGGCGAAAGGGCCGTTCCTTGATTATCT
GGAAGGGCATCTCAGTTTACTCTCCGGCTGGCTCAAAGAGCAGAACATTCACCTCGATAC
GCTTCCCAGCGCGGATAAACGCAGCATGCTGGAGTTCGCTTTCAAGCGCTATACCCGCGA
GCTGTCATTTATTGGTACGCCGGAATCCGCGCTGCCCGTGGCGGAGAAGTTACAGGAAGC
CGGTGTTAATGAGGTCGCCTGTTTGATCGATTGGATCGTGCCTGAGAATGCGTTGCCGGC
GCTGGAACACGCGGCGGCGCTCAAAGGTCTGGTACAGACCCTGTTTAGCCGTAAAGCATT
ACGTAAGCATCTTCAGGATGCGCTGCCGGATTATATGGTCCCGGCCGCCTTCGTGACGCT
CAAATCTTTACCGCTGACGCCGAATGGCAAGATAGACCGCAACGCTCTGGTGCCGCCGGA
TGAGATGTCCTTCGCCCGGCGCGCGTATGTTCCGCCACAGGGCAGTATGGAAATCACCAT
GGCGTCTATCTGGGAAGAACTTCTGGGTGTCGAGCGGATCGGACGTCAGGACCACTTTTT
TGAACTCGGCGGCTATTCGCTGCTAGCCGTGCGTTTGATTGAACAGTTACGCCGAAGAGG
GCTCAGCATCGAGATACGCACACTTTTTGATACGCCTATTCTGGCAGACCTTGCGGCCAG
AACCATCGAGCTTGCGGAGACTCGACTGTGACGATGCCATTCCCAACACGCTTGCAAAAC
GACCCTGGCCGTTTCGTTGCATTGCATTACGTCAATCACCATCGAATAAAAGTTATTATC
ACGGAGGATAAAGAATGAGCGATTTCGAACAATTACTGCTGACGTTGGAAGAGGCAAAAA
TCTCGATATCGCTGGATAACGATGATTTGGTTATTACTTCAGCCAAAGGCGCGCTAACCA
GTGAGATTAAAAGTGCGCTACGCGAGCATAAAATGACCATGGTTCACGCTCTGCGTAATG
GCAAACGCCTGTCAAACGCGTTTGAGGTGGTGGTCCCTGCGAACAAGATTACCCCAGAGA
CGACGGCGATTACGCCAGAGCTGTTGCCGCTGATTGACTTTACTCAGAAAGATATCGATC
ACGTGGTCGAACAGGTGTCCGGCGGCGTGAGCAATATCCAGGATATCTACTCGCTGGCGC
CGCTTCAGGAAGGGATTCTGTTCCACCATATGCTGGCCAGCAAAGGCGACCCCTACCTGC
AAACGGGGCAGATGACGTTTGATAGCCGCGAAAAGGTCGATAACTATCTTGCCGCGGTGC
AGCAGGTGATTGACCGCCACGATATCATGCGTACCGGTTTCTACTGGGAAGGCGTATCGA
CCCCGTGCCAGGTGGTTCAGCGTCAGGCGACACTGCACGTGCTGGAGGTGGATCTGGACC
CGGCGAACGGTCCTATCGCTAAACAGCTGTCCGATCGTTTCGACCCGTCGCATTACAGCA
TTGACCTGGCTAAGCCGCCGTTACTGCACGCGTTTGTCGCTTATGACAAGCGCAGCGAAC
GCTGGGAGATGTTCCGCGTTCTGCATCACCTGATCGATGATATTACGTCGGTACTTATTC
TTTCCGCCGAGATTCATACCTTCCTGGCCGGGCGCGGGCACACGTTGCCGGCGGCGCAGC
CGTTCCGTCGTCTGATCGCGCAGGTGCGCCTTGGTAAAAGCCCGGAAGAGCATGAGCGTT
ATTTCCGCGCTACGCTGGCGGATATCGATGAGCCGACCGCACCTTACGGCCTGGTCAATA
TGCTGGATGACTTCGACATTATCGAAGTGACCCGTAAGGTTCCCCAGCGCTTGAACGATG
CCCTGCGTGCGCATGCGCGCCGTCTGGGGGTGAGCCTCGGCAGCATTTGCCATCTGGCGT
GGGGCCAGGTTCTGGCCTGCATCAGCGGCCAGGATTCCGTGGTGTTCGGCACCATTTTGT
TTGGTCGTATGCATGCCGGCGACGGCGCCGACCAGATCATGGGGCCATTCATTAACACGC
TGCCGCTGCGCCTTGATATGCATGGCGCCAGCGTTCAGGAAAGCGTGCGCACCACCCACA
AACGTTTGGCGGAACTGCTTAGCCATGAGCATGCGTCATTGGCATTAGCACTGCGCTGCA
GCGGTATTAGCGGTTCTACGCCGCTGTTCAACACCCTGTTTAACTATCGCCATAACCGTG
AATCAGAAAGCAAGTCGCTGGATTTTGTAGTGCCGGAAGCCGATCAGTGGGATGGCTTTG
AAGAACGCACCACTTACCCGATCACGCTGTCGGTGGACGACTACGGCAACGCGCTGGGCC
TGAATATTCAGGTGGTGGATTCGCTGGACCCCGAACTGCTGTTCGCCTATACGCAGCAGG
CGCTTGAAAATATCGCCGGCGCGCTGGATAACGCGCCCAATACGCCGATGCAGCAGATCG
CTATTCTGCCAGCCGCCGAACGTCATTTGCTGTTGAACGAATGGAATAACACCGCCAAGG
TTTACCCTGACGTTGCCTATACGCATCAGATGTTCGAAGCGCAGGTTAAACTGACGCCGT
CGGCAACGGCGCTGCGCTTTGGCGATCGTGAACTGAGCTACGCAGAGCTGAATGCCTTGT
CCAACCAACTGGCGCACCATTTACGCCAGCAGGGGGTTAAACCGGACGATCGCGTTGCCA
TCTGTCTGGATCGCAGTATCGAGATGGTGGTGGGCCTGATGGGGATCATCAAAGCAGGTG
GGGCCTACGTGCCGCTCGACCCGGATTACCCGCAGGAACGCCTGTCCTACATTCTGCAAG
ATTCGGCGCCGACGCTGCTGCTGCTCGATAAACGCGGCCGTGAAGTGACCGCGGAACTGG
ACACTACCGGCACCGTTGCGTTTGAACTGGATGTGGCGTCTCTGGCGCGCTCCTCGTTGT
CGACGGAGTCGTTATCGCCCGCGGAGTTGGGGCTGACGTCGCGCAATCTCGCTTATGTTA
TCTACACCTCTGGCTCTACCGGCAAGCCCAAAGGCGTAGAAAACGAACATCGCGGGCTGA
TCAACCGCTTGCAGTGGATGCAAGACGCTTATCAGCTCGACAGCAGCGATGCGGTATTGC
AAAAAACCACCTTCAGCTTTGACGTGTCGGTGTGGGAGTTCTTCTGGCCGCTCTCCGTCG
GTGCGACCCTGGTCGTCGCCCCACCGGGAGCGCATAAAGATACGCAGGCGCTTGCGCAGG
TGATCCAGTCGAACAACATCACCACCATTCACTTTGTCCCCTCTATGCTGAACCTGTTTC
TGGCCAACGACAGCGTGACGGCGTGCCGTTCTCTGCGCCGCATTGTATGCAGTGGCGAGG
CGCTGAGTTCCGCCAGTGTGGTCAGGTGCCACAAACTGCTGCCGGACACCGCGGTACACA
ATTTGTATGGTCCGACAGAAGCGGCCATCGACGTGACCTCCTGGGCCTGCCCGAAAGATT
TGCCGGAGTCGGCGACGGTGCCCATTGGCCGTCCTATCGCCAACCTGCGCATCTATTTGC
TGGATCAACACCTGCGCCCGGTGCCGCGCGGCGTGGTGGGCGAGTTGTATATCGGCGGGG
TGGGTGTGGCGCGTGGATACCTCAACCGTCCTGACCTGACGGCTGAACGTTTCGTTAACG
ATCCCTTTGTATCGGACGCCGACGCCCGGATGTACCGGACCGGCGACGTGGCGCGCTATC
TGGCTGACGGCGATATTGATTATCTCGGGCGTAACGATAACCAGGTCAAAATCCGCGGAT
TTCGTATCGAATTGGGCGAGATCGATGCGGAGTTACTCAAACAACCCACTGTTCGTGAAG
CGGTGGTGGTCGCTCGCGGCGATGTTCAGGGGGACTTGCGTCTGGTGGCGTATGTGGTGC
TCAGTGCTGAAGCAGAAACCGAAGGCTTGAGCCTCTCTGAGCATATCGCGCAGTGGCGCA
GCAGCCTGGCCGCGCAGTTGCCGGAATACATGGTGCCTGCGGCATTCGTCAAACTGGATC
ACCTGCCGCTGACCGCCAACGGCAAGTTGGATCGTAAGGCGTTACCCCTGCCCGATGATT
CATCATTCTCCCGGAGCGTGTATGAAGCGCCGCAGGGTGATGTTGAAATCGCCATGGCCG
AGTTGTGGCAGGAACTGCTGGGCGTTGAGCGTATTGGGCGTCACGACAATTTCTTCGAAC
TGGGTGGGCATTCGCTGTTGGCGGTGCAACTGATGGAGCATCTGCGCCAGCGCGATTTGA
GCACGGAAATTCGTGCCTTGTTCGATAGCCCGACGTTAGCCGAGCTGTCTGCACGGACCA
TTGAACTCGATGAGATGAGATTATGATCGATTTCGATGGCCTTTTGCAGACACTGGATGA
GGCCAACATCGCCTTATCGCTGGATGGTGAATCTCTGGTCGTCAAGGCAGCGAAGGGGTC
GTTGACCCCTGATATCAAGGCGGCGTTGCGAGAGCACAAACCTGCTCTCGTCGACGCACT
GCGTCAGGGAAGAGATTTATCCCCGCAAGGCGGGAATAGCGGCTCAAGGGTACCGGCGAA
TCGGATCGCTCCAGAGACCACCCACCTGACGCCAGAGATGTTGCCGCTGATTGATCTCAC
TGAGGCTGATATCGCGCATATTGTTGCCAGCGTGCCGGGCGGCGTAGCGAATGTGCAGGA
TATCTACGCATTGACGCCGTTGCAGGACGGGATCCTCTTTCTGCACCAGTTGAGCGACAA
GGGGGACCCTTACCTACAGTTTGCCAGGATCTCTCTGGCTAACCGTGAGGTGATGACGCA
ATACGTGGAGGCGGTTCAGCACACCATTAACCGGCATGACATTCTGCGCACGGCGTTTTT
CTCGCGCGGTTTGTCGCGCTCGGCACAGGTGGTGCTGCGTCACGCACGCGTGCAGGTCAC
GGAAGTTGAACTTGACCCGACCAATGGCCCTGTCATGGACCAATTGGTCGAACGCTATCA
TCCATCGCATTACCGTATTGACCTGACTCAGGCGCCGCTGCTGAGTCTGTATGTCGCTCA
GGACCGGCAAAGCGGGCGCTGGGAAATGCTCATGCTGCTGCATCACCTGATCGATGATAT
CGCCTCGTTGCAGATCATGATCCGCGATATTACGGCCTTTATCATGGGCCGTGGTCAGCT
ATTGCCCGCGCCGCAACCGTTCCGCCGTCTGATCGCCAGGATACGCGCAGGGGCGTCAGA
TATTCAGCACGAGCTCTTCTTCCGCCAGATGCTGGGTGACATTGATGCGCCGACGCTCGC
GTTCGGCATGGCTAATGGGGCGGTGGACAGCGCCAGCGTTGTTGAGCGGCGCCAGAATGT
AGAACCGGCTATCGTCGCGCGTTTGCGTGCTCATGCGCGCCGTCTTGGCGTCAGTATGGG
GAGCCTCTGTCATCTGGTGTGGGGGCAGGTGATGGCACGCGCCAGCGACAGCGATACGGT
GGTGTTCGGTACCATTCTGCTTGGCCGGTTGCAGGCCGGCGAGGGTGCCGATCAGATCAT
GGGGCCGTTCATTAATACGCTGCCGATCCGCCTGGATCTGGGGAATGTCGGCGTGGAAGA
CAGTGTCCGTTTGACGCATAAGCGTCTGGCGGCATTATTGGATCATGAACATGCCGCTCT
CAGTCTGGTTCAGCGTTGCAGCGGTATTGCGCCGCCAACGGCCTTGTTCAATGTGCTGTT
CAACTACCGCCATAATCAGCAGGCGGAAGACGAAAGCGTTGATGTTTCCGGTGAACGTGA
TGACGTGGAATGGCACGGCTTTGAAGAGCGCACCGATTACCCGCTGACCGTGTCGGTGGA
TGACTTCGGTGAGACGTTGCGTCTGAACGTACTCGCGGCAGCGCCGTTGTCTGCGCAACG
GATTATTGGCTATCTCCAGCAGACCATGAAAAGCCTTGCCGATGCGCTGGACAGCAACCC
CGCTACGCCAATGCATGCGCTGGACATCCTGCCCGCCGGCGAGCGCACGCGCCTGCTGGT
TGACTGGAACGCGACGGCAGCCTCTTATCCCGCGAATGAACCTGTTCACCGGTTATTCGA
GCAACAGGCGGCTCGCACGCCAGACGCGATTGCGGTCATCGACGGCGAAGCGCAGATGAG
CTATTGCCGCCTGAATCAGCGCGCCAACCAACTGGCGCAGGTGCTGGTAGCCCACGGGGT
ACAGCCGGGGGATTTTGTGGCGTTATTGCTGCCGCGTGGCAGCGCATTGCTGGCGGCGAC
GCTTGCTATACTCAAGGCGGGCGCGACTTACGTGCCGCTGGACCCACTGGCGCCGCCAGA
GCGCTTAAGCTGGGTTATCGAGGATTGCTCCGCTCGCCTCCTGATCAGCGACGCCCATCA
CGCGCTGGCGGCAGACATCGATCTGCCGGTGATTGATGTCGATAGCGCTGAGGTGGTGCA
GGCGAGTGATGCCGCCGTCGATGTGCAGACTGCCGCCGCCGCGCCGGCTTATATCATCTA
CACCTCCGGCTCGACCGGGATACCGAAAGGCGTATTGGTGCCGCATTACGCTATCAATCG
GCTGGTGATTAATAGCGGCGTCGGCGTGTTTGCGCCGGGCGATCGCATGGCCCTTGCCGC
CAACACCGCCTTTGATGCGAGCACGTTGGAAATTTGGGCGCCGTTGCTCAATGGCGGCAC
CTGCGTGGTGATTGATCAGGATACCTTGCTCACGCCGGCACGGCTGGTGCGCACGCTTCA
GCATCATCGCGTGAACCAGATGTGGCTGACCGTGGGCTTGTTCAACCAGCTGTATAGCGA
ACTGGCCCCGGTGATCGCGCAGTTCACGTCTCTGTTTATCGGCGGTGATGCGCTCGATCC
GAACATCATTGCCCAGGTGCTGCGCACGACGCCATCGGCGAAGCTGGTCAATGGCTACGG
CCCGACTGAAACCACCACCTTTGCCACCACCTACCCGATCCATGACGTTGCGGCCAATGC
GGCCAGCATTCCCATCGGGCGTCCCATCGGCAATACCCAGCTCTACGTGCTGGATAAGCA
TCAGCATCCCGCGCCATTAGGCGCCATTGGCGAGCTGTATATCGGCGGGGACGGCGTCGC
GCTGGGGTATCTGAATCGTGCCGATCTGACCGCTGAACGTTTCGTTGCCAATCCGTTTGT
GGCTGACCCGCACGCCCGCCTGTATCGCACCGGCGATCTGGTGCGCTATCAGGACGATGG
CAACCTTGTCTTTGTGGGGCGTAACGATCAACAGGTCAAGCTGCGCGGTTTTCGTATTGA
GCTGGGTGAGATAGAGGCGCGTCTGGCCGAACATCCGCACGTCGATAACGCGTTGGTGCT
GGCGGTGGATAACGGCAGCGGCAAGCGTCTGGTCGCCTACGTGGTTAGCGCTGGTCTGCA
AGCGTCTGAGACGGCGTTGCAGGATTATCTGAGTGAGCACTTACCTGACTATATGGTGCC
GGCGCGTATCGTGGCGCTGGCGCAATTCCCGCTGACCGCTAACGGGAAAGTGGATCGCAA
GGCGCTGCCGGCGGTTGAATTCAGTGATACCGCCGCCTATCGGGCACCGCGTAATGCGCG
CGAAGCGGTGCTGTGCGAGCTGTATGCCGAATTACTCCAGCATCCGCACATCGGCATTGA
CGATGACTTCTTTGCGATGGGCGGACACTCGATTCTGGCCACCGGATTGATCGGACGTAT
TCGTGCCAGACTGGGTATTGAGCTGCCGGTGCGGCTGCTATTTGAAAATCCTACGGTGGC
CAGTCTGGCGAAGCAGCTTGATGAGCAGATCAACGTCCGCCAGGCGTTAAGTAAGGTCGA
GCCGCGCCCCGATCCCCTGCCGGTGTCCTACGGCCAGCAGCTGATGTGGGTTGGGCAGAA
CACGCGTGGTGATAATTCATCACTCAATACGCCGATTGTCGTCTCGCTTGAGGGCGAGCT
GGATCAGGCGGCGTTAACGGCGGCGCTGTACGACCTGGTGGAACGTCATGAAACGCTGCG
TACCCGTTTTGGCATGGTGGATGGGCAACCGGTGCAGGTGGTCGAGCCATTCGCCGATGT
CCATATCGATATCCCGTACACGGAAGTGAGCGCAGAGCAGGCGCATCAGGCGGTATTTAC
CGCGATTACCTCGGTGTTCGATCTGTCGGTTGATCTGCCGTTCCGTCCTTCGATACTCCG
GGTTGGACCGCAGGCGCACATTCTGGTGATGCTATTCCACCATATTGCCTGTGACGCGTT
TTCGCTGGCGCCGCTGACACGGGATCTCACGCATGCCTATCAGGCACGTCTCGCCGGTTA
CGCGCCGCAGTTCGCCCCGTTGCCGGTGCAATATGCCGACTACGCGGTGTGGCATCGTGA
GCTGCTCGGCGATCCTAATGATCCGAACAGCCTGTTTGCAGAACAGTTGGCGTACTGGAA
GACAACACTCGCGGGCTTACCTGCGACGCTCGCGCTGCCGGAAGATTACCCGCGCCCGGT
AAAACCCAGCTATCGCGGCGAGATGTTGCCTTTGCAGATCGATGCCCGTTTGCACCGGCG
TTTGAGTGCCCTTGCGCGTGAGCGCAACATGACGTTGTCGATGGTATTGCAGGCGGCGCT
GGGTATCTATTACACCCGGTTGGGCGCAGGTGAGGATATCCCGCTTGGTGCGGTTTCCGC
GGGGCGTAGCGACGACGCGCTGAATGATCTGGTGGGATGCTTCCTGACGCAATGGGTCAT
GCGTGTTGATACCTCCGGGGATCCCCGTGTTAATGAGGTGCTCGAACGGGTACGCACACA
GGCGTTAAGCTCGTATGGTCATCAGGATATTCCTTACCTGAAGCTGGTCGGCGAGTTATT
GCCGGTGCGCTCGCCGTCGCATTATCCGCTGTTCCAGACCATGATGATCCTGCAAAACGC
GCCATCGGAAACCTTTGATATCCCCGGCCTCGCGGCGCAGGTATACCCAGTCCACAGCGG
TAACGCCAAGTGGGATCTCTATTTCATGCTGTACGAAAAATATAGCGATGAAGGTGAACC
GCTGGGGATGGATGGCATTCTGGAATATGCCGTCGACCTGTTTCGCCGTGAAACGGCCGA
GCGTATGGCTGCCGGCTATCTCGCCACGCTTGAAGCGATGGTTTCCACTCCGGATTCACC
GATCGGTCAGCTCAATGTGGTCAACCATCCGGCACCCGCTTTTGAGGCTGGCGCAAAGCC
ACGCCCGGCGACACGTTCAGCCCCCGCGGCGACGGCTGATTTCAAGCCGCTAATCACCTT
GCAAAAAGGCACAGCCAATAGCACGCCGCTGTTTTGTGTGCCGGGTGCCGGAGCGGGCGT
CACGGATTTCATACCGTTCGTACAGGCGTTGCCCGGCGGGCAGCCGGTTTATGGCCTGCT
GCCTAAAGGGATTGATGGTGTTGGCGTGCCGGATCTGTCGGTTGAGGCGGCGGCTGCCCG
TAACCTTGCGGCTATTCGTCAGGCGGGTATCGGTGAAACGATGCCCGTTCACCTGCTTGG
CCACTCTTTTGGCGGGCAGGTGGCGTTCGAAATGGCGAGCCGATTAGCGGCCCAAGGTTG
TCGCGTAGCATCGTTGACGCTGATCGATTCAGAAGCGCCTCTTGGCAGCAAGGATGCCGC
CGTAGCGCCGAGCCTGGCTGAGTGCATGCGCGAGTATGTCGAAAGCATCGGATTCAATGT
AGAGACGACGCTGGATATTGATGAATCCCTTTACGCCCGTCACGACATTGAACAGGTGTT
GTCTACGGTGCACCAGTACCTTCATCGCGCGGGGAAAATTCCGGCCAATTCGTCTTCGCG
GCTACTGCAAGGCTCGTGGCAAACCTTTTATGCCGCGAGACAAACGCATTATCTACCGGC
AGCACGCTACCACGGTCAGGTAAACCTGATACAGGTGCGCGATCCGTGGATGAATCCTGA
CGAGGATCTTAACCGCCGACGTGAAGATGCGGTGGGATGGGGCCGTTGGGCTGAAGAGCT
GGAAATCATCGCGGGGCCGGCGCAGCACTTTACGGTGTTGAAAGCCCCGCATGTTATCGA
GCTGGTTCGATGGTGGCTTCAGTTTGTGCATGTGGGTGCGGATCAATAAAGGTTTGCGTC
TGCATACCCTGGAAGGTGCCGGGATTCGCCAATAGGCCCCTTCTGCGGCCACGTGCTGTA
GCGCTATCGAAGCACTATCGAAAGTGTGTAGCACTGTCTAAAAACGTAATGAGTGGATGA
AAATGACTAAACAATTACAGGATGTTTTTGAGGATATCAACGCGATCCCGTTAGAGAAAA
TCAACCCGGCAAGTCGGGATCGTTTCATTAATGCTGCTGAATTGCCGATGTTCGAGCGTC
TCAGACGTGAAGACCCGGTGCATTTCACGCCGGAAAGCGAATTTGGGCCTTACTGGTCGC
TCACGCTGTGGGAGGATATTCGCGTTGTTGGAAATAACTATCGCGATTTCACCTCCACTC
AGAACATCGATCTGAAATCGATTGAAGAGAAGACCAAACTCGAAGCGGCGCTGCAGGCTT
TGGGCCATGAACGACGGAAAAGCGTTGGCTTCATCACGATGGACCCCCCCGAGCATACTA
AACACCGCAAGGCGGTAACACCGGCCGTGGGGCCTTCCAGCCTGGCTCAAATGGAGCCGA
TTATGCGTGAGCGTGCGGGAATTATTCTCGACAGCCTGCCGATCGGCGAACCCTTTGACT
GGGTCGATCGGGTATCCAAGGAGCTCACCGCGACAGTCCTGGCGACGCTGCTCGATTTTC
CTTTTGAAGATCGCCGTAAGCTGACATTTTGGTCTGACCTGCTGATGTTCGAGCCGGGAC
ATGGCCTGGTGAAAAGCTGGGAGCAAAAGGCAGAAGAAACCGTTAAATGCTATCAAGTCT
TTGAGGCGCTGTGGGAAAAACGCCGCAATGGGCCGCCAAGCTATGACCTTATCTCGATGC
TGGCGAATCACCCCGACACACGCGATATGACGTTAGAACAGTTCCGCGGTACCGTTGTCC
TGCTGATTATCGGTGGTAACGACACGACGCGTAACACTATCTCCAGCAGCCTTTACCTGC
TTGATAAATATCCAGAAGAGTTCGCCAAGCTCAAGGCAAATCCTAAGCTGGTGATGCCGA
TGATATCGGAAACGCTGCGCTTCCACCCCCCGGTTAATTTTATGAGTCGTGTTGCCACCC
ACGATGTTGAAATCCGTGGCAAAAACATCAAGGAAGGCGATCGTGTCGTCATGTGGTACA
CGTCCGGTAACCGAGATGCCTCGGCGATTGAAGATCCCGATACCTTCAGCATCGACCGTG
AACGCGCCCGCCGGCATCTCTCCTTTGGCGTTGGTGTACATGCCTGCATCGGCAGTCGGG
TTGCCGAAATGCAACTGACAGTTATCTGGGAAGAAATTCTCAAGCGTTTTTCCAGAATAG
AGGTACTTGAAGAGCCGGAGCGTAATTACTCTAACTTTTTACATGGTTTTGAAAATCTGA
AAGTCATCATTCCTAAAGCGTGAGTCTTTTATTCAGCATGAGGTGCCACGACCAGAAGAA
TGGCCTGAGGACACGATTAAAATAACCGGAAATAGGTTCGGCGATATCAGCATAGCACCG
TCGGTATCGCCGGAATTATAACGCCTAATTATCAACGCTAGCAAATGGTTAGGCGTATGT
GCCGTCATTCCGTCAGGAGCAGGAGGAATAATATGGTATCCGAATTGTCGTGCTGTTTTT
TTAAATAACGATATCTGGTTTTTTATTTCCGGTTGGGAGTGATGTCCTTTGTCATTGACG
GTGTGGAGCAGATGCTATGTGGCTGGAAAATAAGATAGCGTTGTCGGCGTTAGAGTGCGC
GATTTCATCAGACGATATTGCGGTGACGACGTTAAAGGTCAACCGTGGTCGTTTTATCAA
TAACAACTATATGGTGCTTAACCGTCGCATTAGCCAGGCATTGCTGATTGATCCCGCGTG
GGAAATAGACACACTGGAAACCGCGTTGAAGGATGCCAACGCAGAGCTTGCGGGAATATT
GATAACCCATGCTCATCCTGACCATATTGATCTTGCTGAGTATTTGGCAAATAAACATCG
TTGCCCGGTGTGGATATCGCGTAAGGAGGCGGCGTCTTCAGGATTCTGTATTCCATCTAT
GCGTACGTTTGAAGAGTGCTCTTGGGATGTTGCAGGAATGCTTATTCGTCCGATAATTAC
GCCGGGCCATACGTCAGGAAGTACCTGTTATTGGATCGGTCAGCACGTCTTTACTGGTGA
TACGCTGTTCATTGAGGGCTGCGGTCTGTGTTCCAATTATGCGGATGCGGCAAGTTTGTT
TGCGAGTATTGAACGCCTTAAGACGATGTTACCCGGAAAGGTCCGCATTTATCCTGGGCA
TAGTTATGTGCATCCACCCGGTTTAACGTTTGAACAAGTATTTCGTTATAACATTTATTT
ATTATTCGACAATGCGGAAGGTTTTATAAAGTTTCGGATGAGGCAAGGCCAAAATAAGAC
AGGTTGGATGGCTTTTTCATAGGCTGTTTATGTCGCTAATTTTAACTGACGGTTGCATAG
GGAAAACACAGCTCATTGGGGTACTTAGCTGTTAGCATCCGGCGGATATGTTCATGTTGG
TAAGGGAGGCTCGTTAATATGCATGATGGAAATTATTCAAACGACTATTTGAGTAATGAT
GAAAAATACTCTATAGGAAGCGAAGTTAAGGATGTGACACCACCAAAGCTGTATTTTGAT
GACCTTAAAGTCGGTCAGGTTTTTTATAGCTCTGAGTATTATGTCAGCGTAGATGAAATA
ACCGAGTTTTCGATGAAGTATGACCCGCAACCCTTTCATATGGATGATAAACTGGCAAAA
GATTCCATCTTCAGAGGCCTGGCCGCGAGCGGCTGGCACACAGTAAGTATTACCATGAAT
CTACTGGTTAAAAGCTTACCTCTGGCGCACGGTATTATTGGTACAGGGGTTGAGAAGATC
AACTGGCTTAGGCCTACCCGACCCGGTGATATATTGAGAATAAAAGCAAAGATTACTGAA
ATAGAGGTATCCTCTTCCAAGCCGGACAGGGCGTTGATGAAAATCCATATTTTCACTTTT
GGTCAGGATAATAGGATTCGTCAAGAGTTACTCGGTAAGCTTCTTATTTTTAGAGTGAGT
GATTGTTTTGCGTCGCCTTAATAATTATACAGCGATGAAGTTGTATTGTTGGATGGGAAG
GTCATGCATTTTTTTGCATCCCATCTTGGATATGACGGTGATGATGTATCAATCAGGCTT
CCCGAATTTCTGTATGGCGCATTGTGGTATCGCCATCTGATTGCACCCAATTGATTTGAC
ATTACGGTAAGTTTTCCATAACCATTTGCATTAAGGGATCAATTCTTGTCTTCTGAACTC
TCCAATGAAACATCAAATACCTTGTTGCAAGGTTCGATATTACGCTCACTGATAACAATG
GGTGTTCCCGTTATTTTTGCCAATCTTTTACAGTCCGGATACATCATGATTGATGCTTTC
TGGGTGGGGCGTTTGGGGGATAAAGCCGTGGCGGCAATATCGGTAAGCCAGCCCATAATT
TTTCTTGCTTTTGCTTTGGGCATTGGCTTGAGTATAGCCGGTACAACACTGGTCGCGCAG
TGTATCGGGGCCCGCTTGTATCGGGATGCAAACGATATTGCGGCCCAGGTATTCATGTTG
TCATTGCTATTTTCAATACCTATCTCGGTGGTAGGGTATTTTCTTGCACCCTGGATGTTG
CATACGCTCGGTACTCAGGACGAGGTCTTTCCCCTCGCACTCAGCTTTTTGCGCGTTCTG
ATTAGTGGTCTGGTATTTACCTTTGGCTTTGCCATGCTGCAATCCCTGATGAGGGGGGCG
GGTGAAGTCCGTATCCCATTATTGATCACGCTGGGTACGCTGATTCTCAACGCCATCATG
GACCCACTATTTATCTTTGGTTATGGGATTATTCCCGCATTTGGCGTAACGGGGGCAGGT
ATTGCCACTCTCATTAATCAATGCATTGCGATGGTCGCAGGATTTTTGGCCTTACGTTTC
AGCCGTATTAGTCTTAAGATTTATTTTCGTGCGATGAAACCCAGATTTACTGTTTTTAAA
TCTGTCGTTCGGCTAGGAATGCCCTCGTCAATTGAGCTGTGTGCTCATGCATTAAGCGCA
AGTGGTATGATGTCTCTGGTGACCGGGCTGGGGACAGCGGTCACGGCGGCTTACGGTGTA
GTAAATAATATTAATGCGCTTGTTATTGTACCGGCGATTGGCATGTCAATCGCTACCGCA
ACACTGGTTGGACAAAATATTGGGGCGGGGAAATTTGAGCGTGCACGAGCCATTGGGCGT
TTGAGCGCAACGATCTCATTTTTAACTCTGACAATGATTGGCCTGATAGGATTCGCTTTT
ACGCCTTATATTATTGGTTTATTTGCGCCTGAACAGACCCAGGTCATTAATCATGGGACG
CATTTCTTTCATATCATCGCGCCAAGCTATGGATTGATTGGATTACAGATGGCTTTAAAT
GGTGCTTTTCGCGCAACAGGACGCACAATGACGACCATGACACTGGCGCTGATTTCTCAA
TGGCTGGTTCAGATCCCGCTGGCATGGGGATTATCCCACTATACCTCGCTAGGCATCTCC
GGCCTGTGGTGGGCATTTCCTATTACAAACCTATTAATAGCAGCTATCACCATTATTTTG
TTTGAACGGATCGACTGGGAAAGCTCCAGGTTGCGTTCCCCAATTACATCATCTTCTGCG
AAACAGCCCGATACAGCCTAATTTCACCATCGAGAGCGCGTTTCTGGCCGTTTTTTCATA
ACGGGTGACGGCCCGGCACCATGCTTTCAAAAAAACGAAGCTTCTTGCACCATTTTCCCC
GATGCTTGGGGTAGCCGTCTTTAAGGTTTACGCCAATCTCATCCGGCAGCTGCGGCACAC
ATTGTTGCACAGCGTGAAGCAGCCCGGGGACCATGATAGAGGAACCGGTCTGGTAGAGGA
GCGGGTAAGGCCCCGCGGAAGCACCAGGTTTGAAGAATAGGAAGGTGAAGAATATGCGGG
TCATTTTGCATGAATGCTTATAGGAAAAAATTGCATAAAGGGACTTGCCATATACTCAGA
GTTAGTCCATAATGCCGTCCATCCTGTTAAACAGGGTGAAAAAAACGATTTGAAAACAAA
GAGTTATGAGCTAAGTTCTAGTTTCGTTTCCCGATGCAAATCCAAATCGATTTAGCAGTA
GCATCAAGGTAAGGCGCGTTGGCAGAGTGGCCATGCAGCGGATTGCAAATCCGCCCACCT
CGGTTCGACTCCGGGACGCGCCTCCAAAATCTGAGCCCAGATGGTGGAATCGGTAGACAC
AAGGGATTTAAAATCCCTCGGCGTTCGCGCTGTGCGGGTTCAAGTCCCGCTCTGGGCACT
ATGTGCTAACGCCTTGATGAATAAGAAAATAAATAAAAGAACATGACCGCCACGAGGCGG
TTTTTTTGTGCCTGTAATGTGGCAAGTGGCGGCCATTTCCAGATGCTTTTTACCGTGTCT
ATCGGTCAATCCTTCTTAGGGTAGGGAATGGCCGCTAATCCCGGTTTGGTTGGATGGGTA
AAGTGCTGATGACTTCCGTTAATTCTTATCAGTTCTCCCAATCGTCGCCCTGATTTCTGC
TATTAGCGTCCTGCTATTCATCCTTATATCTCGTTACCCTCCTAAAGTAATGATAATCTC
AAAAGCAGTGTCTTAGGGTTATTGGCGATCTGCCCGACTGCGCTGTCTTTGTTCCGGACC
TACGGTCACAACGGCTTTTCCATGCGTTTGGCTCAGCGATTGAGCAGAGGAAAGGCATGT
AAACGCGGAGATCACTGATTACCTGTGATAATGCTTTATTCAGAATAATCTTAGCGATAT
GCTGCGCCCATTGATAATGAAAAGGAGTCTTTATGCTTAAGAATTATTTTTATGATCAGC
ATGATGTCGCAAGAAGTGATGAAGAGAAGAGAGAGATAGTCGTCTCAGCTATACTCGAAA
TCATCAAAGAGGGTGCCAGCGAAAGTGGTGTGCAAGTCGCTCTGGATGCGATCGGTAGTA
GAATCACTCAAACCGCTGATATTATTCAGCGTGCGTTAGAGAACGATTAATAACCTTAAC
GCGTTATGGCCGCCTTCGGGCGGTTTTTTATTGCCGCCGCGTCAGCCCCACTGCAATAGC
GTAACCGCCAGGCCGAAACGTGAACAGGCCCGCTACCTCCAGATCTGTTTTTACCCGTGT
CCTCATAAAGAGGAATATGTAGACAATACCGTCGACCCTAAAATTTCGGTTTTGAAAAGC
CTGCAAATTCGTTGAGAGGTGCTGCCAGAGAAATACTGTGGCGGCTAAAACGAAAAGGCA
TAGGCCGTATATACATGCAGAGTGCGTCGATAAAAGAGAAAACACGACCTGATTTGGGTT
GAAAGTCATGAGCGACTGGCTTGAATGGGAATACCTCAATTTCCTGGCTCGGTCGCCCTG
ACGTCCAAGTCTGAAACATCGCTTCCCAACTTTATCTTCCAGTGGTCCACCTTGTCTCAA
GGGCGGAGATCATTGCGGCACAGACGTACCTATCCCTGTTGAATCTCTGCCTGGTTGATT
CCCTGATGCAGCAGTGGCGTCGGGCGTTGCATCGCTTTTTGCCTGACAGGCAATAATGGT
ATCCACCTGATCGGCGCAAGTCGCCAGCGCGGCTTCAGTTTCATCCAGCAGACTGTTCAG
CTCACCGTTGGTTTGTGGACTGGCCGCCGGGAACCGGCAGGGCGTCAGTCTGGGACAGCC
ATTCACGGTAAGCACGGCCACCGGCGAAGGCGGGGCGCTGACGCAGCCGGATAATATCAG
CAGGCAGATCAGTGTCAGCCCAGCGTTTAAGCGCTTCGTTCTCATGTTGTAACCTCATCA
CCACTTTTTGCCGTTGCGAGAGCGCCGCCTGAGTATCGGCGGCCATGTCGCGCAATCGTG
CCTGCTCAAGATTGTTGCGTTCAGCCTGTTCGGACAGCGCTTTCAACTGGCCGGATTTTT
CATCCAGCGCTGTCTGTTGCAACGACAGTGTCTGCGCTTGCTGTTCGGTTAACTGACGGG
CGTTGTGCAGCCGCCAGGACTGCACGCCAACCCCTGTGATAAGCGCAATCATGATGGCCG
CGATGATCATGGCGCTTTTCATTCAAGTCTCCCACCTGCTTGCTGGTACACGGCGACCAA
TCGCTCGGCATTATGCTCGCGCTGGCCATAGCCAGCCCCCGGTAATGAGGCCCAGATGTT
GTTGCATCGGGTAATGGCGAGGGTAAGCCGGCCTTGCATAATGTCGTCCAACGCACGCTG
TTCCCGAATCAGCTGGATAGCCAGCGTATCCTGCGAATGGGGTCCGAAATCCGGCAACGC
CAACTGCGTTTTGTAGGCGGGCCAGTAGCGGTAAAGCTGCTGATAGCGTCCGGCAGCGGT
GGATCGCTGCCCCTGCTTGTTGAAGATTTTGCCCGGACGGCCATTGGCGAATGGATGATC
CCGATAGTCGGTGAAAATCTCTGGTTTGCCATCAATCCCGGTGACAATCACGTCGTAGCC
ACGATTACAGGTGAGCGGATGTGTTGCGGTCCCTTCGGAAAAAGCCAGCATATCTAAAAA
CGCAATAAGGTTAGGATTATTGAGCATCGTTATTTTTCCCTGGTGTGTTTTTTTTGCCCA
GTTGGCGAACACGGCGTTGAATAAGCAGTTCGATAGTCTGGTAGCCGGCGATGCCCAGTG
CGGCGCCAATGCCGTTGATAGCGACGGGCGACAGGTCAGGGAACTGTACCAGTGCGATGC
CTGCCATCATTGAGACAAAACCGCCCAGCATCACGCGACCAATAAATAGCCGCAGTGTGA
TGGGCTCGCTGCCCGCCAGCACTTTGCCGGCGGCAATCAGCGTGCCGATGATAAATAGAG
AGACGATGCTTTTATCTGTTTCATTCATGTGTGAGTCCAGTCGTTGGTTTTTCAGGCAGA
GTAATAACGGCGGAGATAACAGGATGCTTTCACGCGTTGTCTCGCGTTATATGCCTGTCA
TTAAACCAGCTGCCACATGGTGATGGCAGCGATGGGTGATGGCTCAGTTATCAGCAAACA
CGGGGTTGCTGGAGGCGGTAATGTGGGGATGAACAGCCGGTGTTGTCAGATGGAGATAGC
AAGACATCCGTGCGGCAATATCTTTATCTGCTATTAAGTACAATGGTTATTCTATTCAAA
TATAAATGATGCTCTCAATATTAAATTAATACACTAATAATGTGATTTTTATTTAGGTGA
GCGAGAAATGGCTTTTTTTGTCTTTTGCCTGATGCTTTATCATAGCGGATGTGCTGCGAA
TGGCATATATGTCTTTAACAACCGAATAGCATCCGGTTGCGGTCAGTATTCATATACCGT
AAACGTAGTATACTCACGCCACCTCAATATGCAGGATGCAATGTACTCAGAACAGCCTCT
GTTCAGGGAAAACCGAAGGAATGGTACCCTTCCAACGTAATTTTCACAGTGACAGACTGA
TTCATTAGGCTATCGATTTTAGATGCAGCGGATCACAGCCTTTTCCCCGCCTGACGACAT
TTGCCGGAGTATGCATCTTGAGGCCAATGGATAGATAATTTTTACAACATTATGAGGCAA
AGGATGAAATATTTAAATTGCTTTATCAGTACCGGGTTGGCGGCATTTTTTCTGGTAAAT
AGCACGTCAGTTCTGGCAGCGGACTGCAGTTCAGATCTCACCAGCGGAATTAGCACCAAG
CGTATTTATTATGTTGCGCCGAATGGTAACAGCAGCAATAACGGCGGCAGTTTTAATTCT
CCGATGAGTTTTTCCGCCGCTATGGCGGCGGTTAACCCTGGCGAGTTGATTCTGTTGAAA
CCAGGAACCTATACCATTCCTTATACTCAGGGAAAAGGGAATACCATTACATTCAATAAA
TCCGGGAAAGAGGGGGCGCCAATTTATGTGGCAACCGCCAATTGTGGCCGGGCGGTATTT
GACTTTTCATTCCCTGACAGCCAATGGGTACAGGCGTCTTACGGGTTTTATGTGACCGGC
GACTACTGGTATTTCAAAGGCGTTGAGGTAACCCGAGCCGGTTATCAGGGAGCTTATGTG
ATTGGTAGCCATAATACCTTTGAGAATACGGCGTTCCATCATAACCGTAATACCGGTCTT
GAAATCAATAACGGCGGGTCATACAACACGGTAATTAATTCCGATGCCTATCGTAACTAT
GATCCCAAGAAGAACGGCAGTATGGCCGATGGGTTTGGACCAAAACAAAAACAGGGGCCG
GGTAACCGCTTTGTCGGTTGTCGCGCCTGGGAAAACTCGGATGACGGGTTTGACTTATTT
GACAGTCCGCAGAAAGTCGTGATTGAAGACAGTTGGGCTTTCCGTAATGGTATTAATTAC
TGGAATGACAGCTCGTTCGCCGGCAATGGCAACGGGTTCAAACTGGGCGGTAATCAGGCT
GTTGGCAATCATCGTATTACTCGTTCCGTTGCGTTTGGCAATGTGAGCAAAGGCTTTGAT
CAGAATAATAACGCCGGCGGCGTCACGGTAATAAATAACACGTCATATAAAAACGGCATT
AATTATGGTTTTGGGAGCAACGTACAGTCAGGTCAGAAACATTACTTTCGTAACAACGTG
TCTCTGTCTGCGTCTGTAACGGTCAATAATGCGGATGCGAAATCCAACTCATGGGATACG
GGGCCGGCGGCTTCCGCGTCCGATTTCTTCAGCCTGGATACTTCGCTGGCTACCGTATCT
CGTGATAATGACGGCACGTTGCCGGAAACCTCGTTATTCCGTCTGTCGGCTAACTCAAAG
CTGATTAACGCGGGTACGAAAGAGAGCAATATCAGCTATTCAGGTAGCGCACCGGATTTG
GGCGCTTTTGAACGCAATTAACTGATGGGATGTTATATAGCAGGGCTGCAATCGCGCAGC
CCTGTTTTTTGGGTGTGAAAAAACTAATCAATCAGTTACAGCTACCAACCTGCGCCCAGG
AGGCATCGCTGCCTGGGATGGATGAGGTATACCAGTTTGCGGTATAAAGGTTGCCTTTGT
AGACGATCGATTGGCCTGCTTCGTTATGATTAGGCTGCCCGCCCGCCCAGTCTTTGCTAA
CCCAGTTGGGGTAAACGTTGACATTGGCGCAATTGGCTGTTGTCGGCGTATCGGTCGTGG
CCGGTTCATCAACGGTGGTGCTCGTGGTATCGGTTGACGGATCGGTTGCTGCACTGGCGG
CGTTACCCACTTTGTATGGCCAGCTTTGAATGATCGATTTTACTTTTTTGCCAGACTCGG
TCAGGTTTGTAGAGTCCGGATAATAGGTTGACGCCCCTTCGTTTTTATCATTCAGCGCCC
AGTTTGCGTTGCTGATGTTGTTATCACGCATAAACGTTACCCAGGCGTCGGTTTCTGTCT
GGTTCACTCCGCCATTGCCGTCCGCGTTAACCGCGCCCCACTCGGTGACGAAAAGCGCAA
TACCATTATTTAACGCCTGACGGGCTTTATTGCGTAATGACTCGCCATGGGTCCCCGCGT
AGAAATGCAGCGTATAGGCGATATTCTTGGCGTTGATCGGATCGCGTGAGGCTTCATCAA
CATTTTGCGACCAACTGGGCGTACCGACAATAATCAGGTTATCCGGGTCAATGGCGCGAA
TGGCGGAAATCACGGCTTCCGCATAAGGTTTAATGGTATTGCTCCATGAGACCTGAAGCG
GTTCGTTGTAGATTTCATAAATGACATTCGGCTTGTTGCCATATTTACGCGCCATTTCCT
GGAAGAAGCGGATGGCTTCACTGCGATTGTTTTCTGCAGAATGCGAGTGCCAGTCAATAA
TCACATACATATCGTTGGCGATTGCGGCATCCACCACTTTTTCAACTTTGGTTTTGTTGC
CAGCAGGGTCTTGCAGATAACCACCGCTTTCCTGAACGCCCATGGCGGCGCGAACAATGC
TGGATTTCCAGTCTTTTTTCAGTGAAGCAACGGTATCGGCCGTGTAGAATTTTTCTCCAC
CCCAACCATTATTACTCCAGAATAAGCTATTACCGGCAAAACTCTTGGCTTTTTCACCTG
CGTAGATTTTATTACCGTTGACGGATAATGGCTCAACACTCGCCCAGGCATTACTGGAAA
GGCAGGCAAGGCTTAATCCCAAACCGGCACAAGACAGAAACAATTTCTTCCGCGGAGCGT
GTTTTTTGCTATGGGTAACTGGGTTTTTATCCAAATAAGCGAGAGGCATAAAATGAATCT
CCATTTCATATGATGATGTGTCAGTGTTAACTATGAATAGAATATGTGATTGGTTTCATT
CTATTCAGTCGTGTGTTCATCAATATTGCAATAGTGGCACATGATGAAACTCTCTAGGTT
ATAGTGGATTTTCTACAGTAGATCCAGATGCTTGACTCATTCTCGGAATTTTCAATACGT
CCCTTGCCGATTATGTTAATTATTATAATGAATGCGTATCGCGTTATTTTCCTGATGATG
CCCTGTGGTTTCCTAATGCATTCTCCGGGAGGAGTAAACTAGCGATATAAGGTGATGAAA
AAAGAGTGGTTGCGTTGTTTTATTAATGATTGACGGGGAAGACGGAAGGCCGCAGCAGTG
ATAACACGCCCCACCGCTGCGGTGACTGGTGAATTACACGCCCAGTTTTTTGTGGTACTC
GGCGCGGGTTTTTTTCAGTTCATCGGTGGCGGCTTTGGCTTCCTGCAGTTTACCTGCATC
AACCAGCGTGATAGCCGCATCGATCTGTTTGAGCAGTTTTTCCAGACCTTCGTTGAATAC
CGCGCTATTCGGGCTGTTATTGAACTCCGGGTCTGCTTTAGCCTTGGTCGCATGCGCTTT
CATGTTCAGCAGATCTGCTTTCAGCGTGGCGGCATCATTAGCGCTGGAAGCGCTTTTGTA
GCTCTTCGCCATGGCGCCCATTTCGTCTTTGACGGCAGCCTGACTGGCAAACGGCAGGGC
TACAGTAGACGCCGCGATTGCCAGACTGATAGCCATAATAGTTTTTTTCATTGCTCACTC
CTGTTAGTTAGCCAGATGGCGGGGTTTATACCCTTATTAGTTTTCGGCAGTATTCACGAC
CCAATATGTATGGTCAAATGGATTTTATATTGCAGGATAATGATAATTATTAATAATAAA
GAAAAGCGTGACACTTCCTGAGTTAAATGATTAGCCGCTTTGATGATTTTATTCTTATTG
AAATAAACGGTGTGGTTTCGCTCATTGAAAGTCGTATCCCTAAATCCGTTTTGAGGATAC
TGATTTTCTTATCTGTCCGGGTTAACTTTGGGTTTGTAGCGCCATAACCATTTGCCGCTG
ACCATGCGGTGATAGAACAGCGCACCACGGACAATCCAGTCAAAAAACATCCCCATCCAG
ACGCCGATCACCCCAAATCCCAGCATAATGCCCAGAATATAACCGGCGATCACCCGGCAC
CCCCACATACCAGCCAGCGCGACCCACATAGTATAGCTGGCGTCTTTGGCTCCCTTCAGG
CCGGCGGGCAGTACCCAGGATGCAGCCCATATTGGCATGAACAATGCGTTCAACCAGATC
AACTGTTTAACCACCGTAATCACATCAGGTTCGTTGGTATACATTGAAGCCATCAAGCCG
GCGGTAGGCACAGAGAACAATGCCAGTGCGCACAGACCAACATTGGAAAGCCAGAAGATA
TACTTCAGTTGTCGTTCCGGTTGTACGCGTTGCCCTTTACCCAGACGTGACCCGACAATG
ATGGTAGCGGTTGATCCCAGGGCGTTACCTGGCAGATTAATCAGCGCGGCGATAGAGAAG
GCAATAAAGTTACCTGCGATGACCTCGGTCCCCATGCCGGCGACAAAGCGCTGGGTGATC
AATTTTCCCACATTAAACATGACCGATTCGATGCTGGCTGGAATACCGATACTGAGCACT
TCATAGAGAATCATTGTGGTGAACGGCGCGAAGTAGCTTTGAAACGGGATGCGCAGCGCG
CCGTTGAAGCCTTTGGTCAGGGCGAGTACGACACATAATGCGCCCAGATAGCGAGAGAGC
GTGATCCCCAGCCCCGCGCCAATGAATCCCACGCCTTGCCATGAGGATATGCCGTAAATC
AATACGCCGCTGAGCAAAATATTCAGGATATTCATCCCGATATTGATGATCATCGGCAAG
CGGGTGTTGCCGGCGCCGCGTAATGCGCCGCAACCGACCAGTGTAATAGCCAACGCCGGG
TAACCCCATACGGTAAGGCGCAGGAATGTCAGCGCCAGTGATTTCACGGCCGGTTCGGCA
TTATAGGCAATCAGGTCGATGATGAGTTGGCCGGCAAATTCCACCAATCCCACCAACAGC
AAGGAGATCAGCACCAATAATGAGATCGATTGCCGTGCAGCTTGCCGGGCCTGTTTACGA
TTACGTTGACCAAGACTGAACGCCACTACGACGGCAGTCCCCAACGCGACTGCGGTGAAA
AACGCAATAATCAGCATGTTGAAGCTGTCAGCCAGCCCTACGGCGGCCATAGCTTCTTTG
CCAAGCCAACTGACCAGAAAAGTGCTGAAGATCCCCATCAGCACGACACACAGCCCTTCG
ATAAAAATGGGGACCGCCAATGGCGTAATTTCACGCCAGAACAGGACACGGTTGGAATGA
CGTTTTTTGTACCAGGAGGTGTTTCTCAGTGTACTCAACAGCTGTCTGGCTGTATTCAAA
ATCATGTTACCTATCTTCGTATCACAGGCAGAAGGAGGAAAAATATCGCGAACCTTTTTC
ATCACGCATCGCGGGATGAGGGGATTCCGCATCTAAACCAGAGCGCCATCGCCGGCAAGC
GTAAACCTGAGCCAGGCAAGTCTTGCGTTATACCGTGAACATAGCGGTTGAATTGCATGT
TCATAAAACTATTCACCGTGGTGATTATAAAAGCATGTCAGGCAAGGTGGCGTCGGTGAT
ATCAGAAAAACAGCAATTCAGATGAAACGGTGTTTTAAAGGAGAGTGGCGATATATTTAT
CTGTCGGTGGCGAGAATGCTGTGCTGATGTACCAGTATACCGAAAGATAAAAACTGAGAT
GTTCTCTATTCGTCCGGATATTCACGCTATATATATTCCTTGTGGTTTCCATTTTCATAA
AGGCTGCACCATGTCTACATCCCCTATTTCTGTGTTGGTAATGGCGCTGGCTACCTCTGT
TTTTTCGATTTCGGTTCCGGTATCGGCAGAGCCCGGTGAGAAAGGGCCGGGCAATGATGG
ACCCGATTATCAATGGCAACGCGATAACCCACATAAGCAGGGTGAACATCTGGGGGTTGT
CCATTCACCCATTAACGACCTGGTATTGATTGCGATCAGCATGGCGATGGTGACCACTAT
TATTGATGGTGATCACCATTATTAATGGTGTGTTTGACTGATGGCCGAGTCTGGAGGGTG
AAATAGAAATAAAGGAAAAGAGATGTTCAGTCATATCATCCTCACTTCCACTCCTGAGTT
TGACAATACCGTCGGCGTATTGGCATAAGTGTTGTCGTATGGGTTCTACGGTAGGGCTGG
GACAAGAGAGAAAGAGGTGGACGATTGAACGTGAATGATGTGGTTACAGTAAAGACTGAT
GGCGACGTACGCAGAGAAGGAGTCATTCTGGCGGTGGAGCCGTTTCAGGAAGGCATCATG
TATCTGATTGCATTAGAGAACTACCCCGAAGGGATCTGGTTCTTCAATGAGCTTAACAGC
CCGGAAGGGGTCTTTGTTGAGCCGCGTCAACCTGCAGACAAATAAACAGGCCGATACAGT
CACCCGCATCGGCCTGAATACATCAGAAGGTTTCCCAGTTATCGTTGCCGGGTTTAGCGC
TGGAAGAGGAACTCAGCGCAGCAGTTGACGTAGCCAACAGCGGTTTCGACGCAAGGGGGG
CCGGGGCGTAAGCCTTATCCTGGCGATGGCCGGTGAGTTTGAAGGCGGATACCGCGCGAG
TCAGCACCATCGCCTGTTCTTCGAGCGATGCGGCGGCGGCAGATGCCTGCTGCACCAGCG
CGGCGTTTTGTTGCGTAACGCTATCCATCTCGGAGATTGCCTGCCCGACCTGAGTGATGC
CACGACTTTGCTCGTCCGAGGCGGAAGCGATTTCATTCATAATGTCGGTCACGCTGCTCA
CTGCCTGAACGATTTCGTGCATGGTTTGACCCGCCTTATCGACCTGTTCTGAACCGCTAT
GAACCAGAGAAACGGACTCGGAGATCAGGCCTTCAATTTCTTTGGCTGCCTGGGCGCTGC
GCTGTGCCAGACTGCGTACTTCTCCCGCCACTACCGCAAATCCCCGGCCTTGTTCGCCGG
CACGCGCCGCTTCTACCGCGGCGTTCAACGCCAGGATGTTGGTCTGGAAGGCGATGCTGT
TGATCACGTTGGTGATTTCAGAAATTTTCCGTGAGCTGCCGGAAATGCTGTTCATGGTGT
TAACTACATTTTCGACGATTTCGCCCCCTTGCTTGGCCTTACCGGAGGCATTAGACGCTA
GCTGGCTGGCATGGTGCGCGTTATCGGAGTTCTGTTTTACGGTCGCGGTCAACTGTTCCA
TGCTGGCGGCGGTCTCTTCAATCGCTGCCGCTTGCTGCTCGGTACGGGAGGAGAGGTCGC
TGTTACCGGCCGTGATTTCGGTGGTTCCCTGATAAATGGAGTCCGCGCTGTCGCGCACAG
TGGAAACCGTCTGCACCAGCGATGCCTGCATCTGCTGGATATTCTGGCTCAGAATGCCGA
TTTCGTTCTTACCATAGACTTCGTTGGGCTGGGTCAGGTCGCCATGAGCGATGCGCTGAA
TGCGTTGCACCAGACGGTTCATCGGCTTAATCAGCGTACCGCGCAAGAACAGGAAGGTCA
GCAGGGTCATGGCAATGGCAATAGCGAAGCTGACGGCCATCAGCGTATAGCCCATCATGG
CCTGATACTGCGCATTACTATTAAGCGATTTGGCACGTTCGGTACGAAAGGCAATCGCTT
TCAGCAATGGTTTATTGTAGGCCTCGTCCAGAACCCGCACCTCTTCCGATTCGTGCGTCA
GGATTTCTTCGAAATAACCATCTTTCGCCGCCTTAAGCATCGGCATGATGCCTTTTTCGA
CGTAATCGTTATAAGCCTTATTCAGTTCCGGCTCCAGCGCCAGATCCGTGTCGGTTTTGA
CGGCCCGGTTCTCATAAACTTTGAAGGCGTCCTTCGACGAGGCAATGCGCTGCTCTGCCT
GCTTCAGGTTGTTATTGAATACATCCGTGTCTCCGACACGAACGGCGGCGCCGGCCTGGA
TAATGAGCAGACGGGCGGTTCTGAGATGATTGGAACTGTTTGACAGCCCAAGGCGGACGT
CAATTTCCTGAGTAACGTAGTCCAGACTCTCATTGGCGCGCACCAGAAAATAGCTGGAGG
TACCGATGGCCAGGGCGAATAGCAACATGATCCCGCCCAGAATGAGGACAAATAACGGCA
CCAGTCCAAGATTACCCAATATGCCGGTTTTACCCTGTTGTTCAGACTTTGACATCATTT
TCATATCCATTCGCTCATTTTCAGGAAAAATATATGTGCATCAACCGTACTACGCGTAGG
TGTAGTTTGGGTGTTTTTTGTTTCTGGAAACAGCTGTGTGGCGATCCGTACTCAAAATAC
CAACATAATCTAACATCGGCATATAATGTGAAACATTCATGAATTTCAATGCGATGTCGA
TCACGAATCTGGCGGCAGAGGCATATCAGATCCTGTTATTTATATATTTCAATTATTAGA
CAATTAATCGGCGTGACGGATGTCTAAAAACGGTAAGGTGCGTGCCCGGAAACGGCATAT
TTGGCACCGGATTATTTGTGGAATACTACGGTGGTTGCGTTCATTTCTGAGCCGGTCGTC
GGCAATGTTATCACTCCCCCCGATCAGTGCAGACTGGATTGGCGCTTTGGCAAGCCAGGT
ATTCCAGATATCATCCTGTGTGCTCGCGGCCGCGATAAATTTTCTTCCGTCGACCACCGA
GCCACCACCTGGCGCCGGCAAAAAATCAATCTTGTTCATCTTCACGGCGTTGATTGCGCA
TATCAACGTCGCATATTGCGGGTTGGGGTCAATACTGCCGAGTTCGAAGCAGGTATAATG
GGTTAATGTCTGTCGGATTTCATCCAGCGTGCTATATTTTTTGCCGCTGTCTCCGCCATA
AGTTATTAGTATGCGGGCGTTTTCCAGAATGTATTTGACAATCTCCGCCAGTTTACCTGG
TCCAAACAGGATTCTTGCCGGTTTGAAATACTCAAAATCCAGCATGAAATTGGCCCTTGT
GTTTCTTTATATGGACATAAAATACACTATTGAAATAGTAACTCAGGTGATAAGATTAGA
GTTATTAATGTAATCCAAAGTGGTTGTAGAGTCGGGGGTTAATCTGATAAGCCGGTATGT
TGATTTTTTACTTTTAAAATCAATTGATTGATTTTATTGTGCTTGACGGAATTCTATTGT
GGGGAGTTTTTTTCTCCTGTTGTGATCATATTGTGTTCAGGAAAATTTCACAGCAGGGCA
AAAATCAGTGAAATATTATGTTTTGCCTCTTTCATTTTTGTGATCAAGGTCACATAATTA
TCAAAATGCTGATATGCCTGCGTTGTATGAGTTAGGCCGAAGGCGGTACAGTGGCTGAGG
ATTAGGATTAATCCTACGTTCTATGTTGGACGCAATACAGAGAAAGGATGAGCCTGGAGT
TATGAAGAGATGGAGCCTCAGACGCATCAATGTTGATGCTGTATTTTTCGTCATATTAGA
AGATTATAAAGTAGTAGAATCATCTGGCACCGATAGTTTTCATGCCACCTATGGAGAGTG
ATTGTTTAGCGGGTGAGCAGTCTATCACCTAACTTATGTTTGAAACATAGTCTGTCGGGA
TGGGAATATGGGTACCTCTGAATTGCTCAAGCACATTTATGACATAAATTTGTCTTATTT
GTTACTGGCTCAGCGATTAATAAACGACGAAAAAGCATCAGCGATGTTCCGGTTGGGTGT
CAATAACGAAATGGCCGAGGCATTGATGCAGCTGACTTTGCCGCAAATGGTAAAGCTCGC
TGAAACCAACCAGCTAATATGCCATTTCCGCTTCAGTGATCACAATACGATTAAGCTACT
AACACAAGAATCCCGGGTTGACGATCTGCAACAGATTCATACCGGTATTTTATTGTCGAG
TCATTTATTACAAGAGCTGTCTTCAAAAGAAGAAGGCTTGCCTAAGAAAAGGGCATAATG
ATGGCGGAGAAAAGTATTGTTCAGGAAGCTAAGGATATCCAACTGGCGATGGAGCTCATT
TCACTGGGAGCTCGTCTACAGATGCTGGAAAGCGAGACGCAATTAAGCCGCGGTCGCTTA
ATCAAGCTTTATAAAGAATTACGGGGTAGCCCTCCGCCCAAAGGAATGCTGCCGTTTTCC
ACCGACTGGTTCATGACATGGGAACAGAATATCCATTCTTCCATGTTCTATAACGCCTAT
CTGTTTTTGCTCAAAAATGGACAATGCACCGGTGTCGAGGCAGTAATCAAGGCTTATCGC
CTTTACCTCGAACAATGTGCTCCCCAAAGCGACGTACCTTTGCTGGCGTTGACCCGCGCC
TGGACATTGGTCCGTTTCGTGGATAGCGGCATGCTGCAACTGTCCTCGTGTAATTGCTGC
AAAGGGATGTTCATCACCCACGCACATCAGCCCAAGAATAGTTTTGTCTGCAGTTTATGC
CAGCCACCTTCCAGAGCAGTAAAAAGACGTAAACTTTCGCCGAGTGTTGCCGATATGATA
CCTCAGCTGCTGGACGAACAGGTTAAACATGCAGTCTGAGGCCTGATGGCGATTTTGTGG
TTCTGTCATCGCGTGTTCATTGCCCGATGGCAGTATTCCCTCCAAATAAGTCGTTGGTAA
GACTGCATTTATAACTCTCTCCGCCACCCTTTTACTATCTATAAGGAATTCTTGTGCTGG
TTATATTGGGTTATCTTGTCACTATAGGCTCCATACTTGGCGGTTATCTTATCGTGGGTG
GCGAGTTGGGGGCGTTGTATCAGCCTTCGGAACTGTTGATTATTGGTGGCGCGGCTGCAG
GTGCGTTCATTGTTGGTAACAACGGAAAAGCGATCAAAGCGACGCTGAAAGCGCTTCCAA
CGCTGTTGAAAGGATCCCAATATACGAAAGCCGTATACATGGATCTGATGGCGGTATTAT
TCCGGCTGATGGCCAAGTCCCGTCAGCAGGGCATGCTCTCGTTGGAGTTTGATATTGACA
ACCCAAAAGAGAGTGAGATTTTCTCCAATTATCCCCGCATCCTTTCTGATGACTATATCG
TAGAATTCGTCACGGATTATCTGCGACTGATGGTCAGCGGCAACATGAATGCGTTTGAAA
TCGAAACGCTGATGGATGAAGAGATCGAAACTGTCGAGCATGAAGTTGAAGTGCCGGCCA
CCAGTCTGAACCTAATGGGGGATGGTTTGCCGGCATTCGGTATCGTGGCGGCGGTCATGG
GGGTTGTGCATTCATTGGCGTTTGTTGATCGTCCTGCCGCAGAGCTGGGGATGATGATCG
CCCATGCGATGGTGGGTACGTTCCTGGGTATTTTGCTGGCTTATGGTTTTGTGTCGCCGC
TGGCGGCGCTGTTACGCCAGAAAAACTCGGAGAAGCTCAAAGTCCTTCAGTGTATCAAGG
TGACGCTGTTATCCAGCCTGAACGGTTATGCGCCACAGATTGCTGTTGAATTCGGTCGTA
AAACCCTTTATTCAACAGTGCGTCCTTCATTTACCGAGATGGAAGAGCATATTCGTAATG
TGAAGGCACCGGCACAGCAGGCATCGGAAAATGACGCATGAAACACCAGCATCCCATTAT
CCGCAAAAAACGTAAATCGGGGCATGCCGCTCATCATGGTGGTTCATGGAAGATTGCTTA
TGCCGACTTCATGACCGCCATGATGGCTCTCTTCTTGGTCATGTGGCTGATCGCCATTTC
CTCACCTTCTCAATTGGCCCAGATTGCCGAATATTTCCGCACACCATTGAAAATTGCCAT
CACGTCCGGCCCGAAGATGAGTGACGCCTCCAACCCTATCCCTGGCGGCGGTTCGGATCC
GACTCAGCAAGAAGGCGATGTGAAACGGCAGATCGACACCATGGATGGCCGTCTTGAAGA
AATCAAACTGAACAAACTGCGGGAGCGGCTCGATCAGTTGATTGAAGCCGATCCCCGTCT
TAAAGCGTTGCGCCCGCACCTGTTGATTGAAATGGTGGATGAGGGGCTGCGCATTCAAAT
TATTGACAGCAACAATCGCCCAATGTTTAAAACCGGCAGCGCCCAGGTTGAGCCCTACAT
GAGCGATATTTTGCGAGCCATCGCGCCGATTTTGAATGATATCCCCAATAAAATCAGTTT
ATCGGGCCATACTGATGATGCACAGTATGCAATGGGGGAGCGGGGCTACAGTAACTGGGA
ATTGTCGGCCGAACGTGCTAATGCTTCCCGGCGCGAACTGATTATAGGTGGACTGGCTGA
AGGTAAGGTTTTACGCGTAGTTGGTATGGCCGACACGATGAATTTAAAGCAGGCGAAGGG
AGGCAGTGATGCCATCAACCGGCGAATCAGTCTGGTTGTCCTGAACAAGCAGGCGCAGGA
AAACATCGAACGTGAAAATGCTGAAAGCAGTGCAGTAAACATTGATAAAATAGAGAATTT
ACAAAATATGGGGATGGAAAAGGCCAAACCTGCTACCGCGCCTGCCGATAACGGTAACAG
TACGGCTACACCACAGCCCGAAACTAATGGGGCGCCTGCATCTGGCTCAACTGTGGCACC
TGCTCAGGCACCGGTAACGACGGCGCCGGCATCGGGGGCGAATGGCGCGTCGACGACAGG
ACGTCGGCAGCCTACTACAGCCTTGCCAGCAGCACCTGATAGCCAGGCGACACCTTCTTC
AACAAGCCGCGATTCACAGCAGAGGTGACCCACGTGAGTATGGACATGAGTGCTTTTTAT
CAAACATTCTTTGATGAAGCAGATGAATTGTTGGCGGACATGGAGCAGCATTTATTGCAG
CTTGATCCGTTAGCGCCCGATACGGAACAGATGAATGCCATATTTCGCGCTGCTCACTCG
ATTAAAGGGGGCGCGGGAACGTTCGGTTTCAAAGTATTGCAGGAAACTACACACATATTA
GAAAACCTGTTGGATGGTGCCAGACGCGGTGAAATGCGATTGAGCACTGATATTATCAAC
CTGTTTTTGGAAACCAAAGATATCATGCAGGATCAGTTGGATGCTTACAAAACCTCGCAA
GAGCCCAACGCCGAAAGCTTTGAGTATATCTGTCAGGCTCTGCGCCAGCTTGCTCTGGAG
TCCAAAGACGATGATGCTGCCGGAGCCGCCCCTGTCAAAGTAGAGGCTGAACAACCGGGT
TCCGCATCCCGTGCACCGGCTCCCGCCGGTGGTCATTCGGGATTGCGTATTGCCCTTACC
AGCCTGAAAGAGTCAGATATTCCCCAGTTGATTGAAGAGCTGGGTAATCTGGGTACGGTG
AAAGATACGGCGCAGACCAGCAACAGTGTTGAACTAACGCTGGAAACGTCGGCCAGCGAA
GATGACATCAGCGCTGTGCTGTGCTTTGTGCTGGAGCCGGAGCAAATTAACTTCAAATCT
GTTGCTGAGGCGCCGCCAGCCGACGCTGTTCCGCCAATTGCTACGGCGGCCGAGCCAGCG
CCTGCTGCACCCGTTCAGCCTGTTGCGCCAGTGGCGGCGGTTGCACCGGTGGCCAAGCCG
GCAGGCGGCAATGACGCAGCCAAAGGCAGACAAAAAACCGGTGATACCAGTATCCGTGTA
GCGGTAGAAAAAGTTGACCAGCTCATTAACCTGGTTGGTGAACTGGTGATTACTCAATCC
ATGCTGGCTCAGCGTTCCAGTGCTCTCGATCCGGTCGCCCATGGTGATCTGCTTAATAGC
ATGGGGCAGCTGGAAAGAAACGCGCGTGACCTGCAAGAGTCCGTGATGTCCATCCGTATG
ATGCCGATGGAATATGTATTCAGCCGTTTCCCGCGTCTGGTTCGCGATCTGGCCGCCAAA
CTGGGCAAAGAAGTTGAACTGACCCAGTTGGGGAGTTCAACCGAGCTGGATAAGAGCCTG
ATCGAACGCATTATTGACCCGTTGACGCACCTTGTGCGTAACAGTCTCGACCATGGTATC
GAGTCACCGGAAAAGCGTATTGAGGCGGGCAAATCGGCTGTGGGCAACCTGACGCTGTCT
GCAGAACATCAGGGCGGCAATATCTGTATCGAAGTGATTGACGACGGCGCGGGTCTGAAT
CGCGAACGTATCCTGGCTAAAGCCTTGTCCCAAGGGATGGCGGTGAGTGATAGCATGACT
GATGAAGACGTCGGCATGCTGATTTTTGCTCCCGGTTTTTCTACTGCCGAGAAAGTGACC
GATGTGTCGGGTCGTGGCGTTGGCATGGATGTGGTGAAACGGAATATCCAGGAGATGGGT
GGGCATGTTGAAATTCATTTCGTGAAAGGGAAGGGAACCACCATTCGCATTCTTCTGCCG
TTGACGCTGGCGATCTTGGATGGGATGTCGGTCAAGGTCAATAATGATGTATTTATCCTG
CCGCTTAACGCTGTCATGGAGTCCCTGCAGCCGCAGGCCGAGGATTTGTATCCTCTGGCT
GGAGGGGAGCGTGTACTGCAGGTTCGTGGCGAATATCTGCCACTGATTGAGCTGTATCAG
GTGTTCGATGTCGCCGGAGCAAAAACGGATGCCACGCAGGGTATCGTTGTTATTCTGCAG
AGTGCCGGCCGTCGTTATGCTTTGCTGGTTGACCAGTTGATTGGTCAGCACCAGGTTGTT
GTGAAAAACCTGGAAAGCAATTATCGCAAGGTGCCAGGCGTTTCAGCCGCAACTATTTTG
GGTGATGGTAGCGTAGCGCTGATTGTGGATGTTTCTGCGTTGCAGGCGCTTTATCGGGAA
AAGCGTGTGGTTGAAACCGCAGCTTAACAGCAAATTACAGCTATAGATTAAAGGTGAGAA
ACATGACTGGACTTGCAAATGTCACAAAATTAGCAGGCGAGACAGTAGGTCAGGAATTTT
TGATTTTCACGCTGGGTGACGAAGAGTACGGCGTGGACATTTTGAAGGTTCAAGAGATTC
GTGGTTACGATCAGGTCACTCGCATTGCCAACACGCCGACCTTTATTAAAGGTGTTACCA
ATCTTCGTGGCGTGATTGTGCCGATCGTCGATTTGCGTATCAAATTCATGCAGCAGGAAG
TCGACTATGATGACAATACGGTCGTCATTGTTTTGAATCTGGGGCAGCGTGTGGTGGGCA
TCGTGGTTGATGGCGTGTCTGACGTGTTGTCACTGACCGCTGATCAAATTCGTCCGGCAC
CGGAGTTTGCGGTGACCCTGTCGACGGAATACCTCACCGGGTTGGGTTCCCTGGGGGAGC
GTATGCTGATTCTGGTTGATATTGAGAAGCTACTCAGCAGCGAGGAAATGGCGTTGGTTG
ATAGCGTCATGAAGGTTTAATAAACCAGCCATATTGGGCCACTTCGGTGGCCCAAGTTAT
TTGATACCCTCAATCTCTGGAATTCAAAAGTTATAGAGATGCGCAAGCATCAGTGATCGT
TGTTATTAAGGCTTAATATGCTGAATCGTGTAAAAGTTGTTACCGGGCTCGTTATCGTTC
TTGGACTATTCATTGCTCTTCAAATCATTTCTGGTGGGTTATTTTTTAATGCACTGAAGT
CGGATAGAGATATCTTCACGACGACACGAATTATTAATCAGCAGAAATCAGAACTGGAAT
CTACCTGGTCTTATTTATTGCAGACGCGTAACACGTTGAACCGTGCTGGAACGCGTTATG
CCATGGACGCATCAGGCGGGGCATCTGGCGGCGTGTCAGCCAAAGAACTGATTGAACTGG
CGAAAAAGCAGCTGGTTATCGCTAATACCCACTTTGCCAACTATGAAAAGATCCCTTATA
CCAATCAGCAAGATCCGGCTGTAGCTCAAGTGGTGAAAGATAATTACACCGCGTTGAACA
GCGCATTAAGTGATCTGATTATTTTTATCTCTAATGGCAAGCTGAAAGAGTTTTTTGATC
AGCCAACTCAAAGTTTTCAGGACAAGTTCGAGAAGGCCTATTATTCTTACAAAGAATCTT
ACGACAAAGTCTATGCCAATGCCGTGGAGGAAAATAATTCGGCTTATTCAACGGCGTTAT
GGCTGTTGATATCGGTAGCGATACTGGTTGTCGTGATGGCGTTGCTTGTCTGGCTGGGTA
TCAACCGTTCGCTTATTCAGCCATTGACTAATCTTATTGAACATATCCGGCATATGGCGA
AAGGCGACCTGTCTACCCGGATTGATTTCCATGGCACGAATGAAATGGGGATCCTGGCTG
ATAGCCTTCGTCACATGCAGACTGAGTTCTTTACGACGGTCAGTGCGGTTCGGCAGGGTG
CAGAGGCCATTTATACCGGCGCATCGGAAATCAGCGCTGGCAACAGTGACCTGTCCTCAA
GAACCGAGCAGCAGGCTGCAGCGTTGGAAGAAACCGCAGCCAGCATGGAGCAGTTGACAT
CCACCGTGAAGCAGAACGCCGAAAATGCGCGGCAGGCGAGCCAACTGGCGTTGAGCGCCT
CTGAAACAGCGCAGAAAGGCGGTAAGGTTGTCGATAACGTGGTGAAAACCATGCATAACA
TTGCTGGCAGTTCGCAGAAGATTGCTGATATCACCAGCGTGATCGACGGTATTGCTTTCC
AGACCAACATTCTGGCGCTGAACGCAGCTGTCGAAGCGGCCAGAGCCGGAGAGCAGGGAA
GAGGCTTTGCTGTTGTGGCTGGGGAAGTGCGTAATCTGGCTCAACGCAGTGCTCAAGCGG
CAAAAGAGATTAAATCTCTGATTGAGGATTCGGTGAATCGGGTTGAGGAAGGCTCCGTAC
TGGTTGAAAGTGCGGGGGAAACCATGGGCGAGATCGTTGGTGCCGTTACCCGCGTGACTG
ACATCATGGGTGAAATCGCTTCGGCGTCTGAGGAGCAAAGCCGCGGTATCGATCAGGTTG
GCCTGGCTGTGACCGAGATGGACCGTGTTACCCAACAGAATGCCTCGTTGGTGGAAGAGT
CCGCTTCTGCGGCGAACGCTCTTGAAGAGCAGGTCCGGGTGCTGAATCAGGCGGTGGCCG
TATTCCGGTTGTCAGACGATGCGATGGCTGGACGCCCCGCTGCGATTGCTTCACGCGCGC
CGGTTACCAAACCGGTTCTCCTGGCAACGCCTGCTTTCGCAGAAAAAGAGAAAAAGGCCA
GAGGCAGTAAAACTACCGAGAACTGGGAAACCTTTTAATCGCTGAGTCGGATGGGCCAGG
TTATCGGCCCATCCGATGAATAGGCAAGCAATAATGAAAATTTATCCTGAGCAACAATAA
CAATGCTGAGTATAGGTTTTCATCTGATTATTTTTACAGCTTTCTTTTTTCTTGCTAATG
AAAGCTGCATCACGGAACAAAAAAATGGCAGGGAGACGCTATATTGGATGATGTTTACTT
AAGATATTTTTAAGGGATTCTGTGCCTTAATGCTATGCAGTCGGTATTGATACGGCTGCG
GTTTTGAGACAAAGGTTGCAGTTTTAATTTTTGTTACCGTTATGACGCTTCTTTAGTTAA
AGAAAGGTTTAATACGGCCGATTGATATAAGTAGTGCCAAGTGTATAGGCGCATTTTAAC
GGCATTCTGAGCGTGGTTGCTAGTGATGCGGCCGACAGTACTCAGGTGCGTATGGTGACG
ATAAGGGTTGCATTATTTTTCGATGAGCAATCTTCACGGTGAACAATGCCGAAAAGGCAT
CAATGTAAACCATCGCATGATTACCGCCATTAATCCGTCGGAGAAGGGCTGATGAAAGTA
CGCTTCCCGCTGGTATTCTGGATGGCACCCGGTTCATCGCATAAGAAGATGCCGGAGATT
AAAGCATGAGACCTGTAATAGCTATAATGGGAAGTCTGATTGGAAAACAATAAAATCATC
TATCCATTTTCGGGCGGTCAGATATGAAAAATACACCATCGCCAAATCGTTCAGGTTCCA
CATCTATTTTGAGTCAGATGGTTGAACGGTTGCCGCTGTCTGATGTTCATTTCCGAAGAA
TCAGCCAGCTTATCTATCAGCGTGCTGGCATCGTGCTGGCCGACCATAAACGCGAGATGG
TCTACAACCGTCTGGTCAGGCGGTTGCGTTTATTGGGAATCAACGATTTTGGTCAGTACC
TTGCGTTGCTGGAGTCGGATCCGAACAGTGCCGAATGGCAGGCATTTGTTAACGCGTTAA
CGACCAATCTGACCGCGTTTTTCCGTGAGGCGCACCATTTCCCCATTCTTGCCGAGCATG
CCCGCAAACGGCCCGGGGGGTACAGCATCTGGTGTACCGCTGCGTCTACGGGAGAAGAGC
CCTATTCACTGGCGATGACTCTTGCCGAAGTCTATGGCGACCGTGCCAGTAACTGTCAAA
TCACAGCCAGCGATATTGATACACAGGTTTTAGAGAAAGCGTCTGCTGGCATTTACCGGC
AAGAAGATTTGCGTTCGCTTTCTCCACAGCAGATGCAGCGTTTCTTTTTACGGGGAACCG
GGCCGCACAGTGGGTTGGTCCGTGTTCGGCCGGATCTGGCGAACATGATACATTTTCAGC
AAGTGAATCTGTTGGCTCCCGAGTGGTCTCTGCCAGCGCCTTTTGATGCGATTTTTTGTC
GTAACGTAATGATTTATTTTGATAAAGAGACTCAAGAGCGCATTTTACGTCGTTTTGTTC
CGCTGCTTAAACCGGGCGGATTATTGTTTGCCGGACATTCAGAGAATTTCAGTCAGATCA
GTCGGGAATTTTACCTGCGCGGGCAGACTGTTTATGGGCTGGCTAAGGAAAGATAATGAG
CAAAATAAAAGTATTATGTGTTGATGATTCTGCGTTAATGCGTCAGATCATGACCGAAAT
CATTAATAGTCATCCCGATATGGAGGTGGTTGCCACTGCACCTGACCCTTTAGTGGCTCG
CGATTTAATCAAGAAGTTCAATCCGCAGGTGCTGACGCTAGATGTTGAAATGCCGCGCAT
GGATGGTCTTGATTTTCTTGAAAAATTGATGCGACTCCGTCCAATGCCAGTGGTGATGGT
GTCTTCTCTGACCGGCAAAGGTTCGGAAATTACTTTGCGGGCGCTTGAGCTTGGGGCGAT
CGATTTTGTTACCAAGCCTCAATTGGGTATCCGTGAAGGAATGCTGGCATACAGTGAGCT
GATTGCGGAAAAAATCCGCATGGCTGCCAAGGCGCGTTTGCCTCAGCGCAGTTCAGGACC
GGCACCTACAGTGCTGATTCCCAGTATGCCGTTGCTCAGTAGTGAAAAACTGATTGCGAT
TGGCGCGTCAACCGGCGGCACCGAGGCGATCAGGTATGTCTTACAGCCGTTGCCGCCGAC
CAGCCCGGCGTTGCTGATTACTCAGCATATGCCGCCGGGATTTACCAAGTCTTTCGCTGA
ACGGTTGAATAAGCTGTGTCAGATTACAGTGAAAGAGGCCGAAGACGGTGAGCGTGTTCT
GCCGGGACATGCGTATATCGCGCCTGGCGCCCGCCACCTTGAACTGGCGCGTAGCGGTGC
GAACTATCAGGTGAAATTGCATGATGGCCCGCCGGTTAATCGTCATCGTCCTTCTGTTGA
CGTACTGTTCCACTCTGTTGCACAGTACGCCGGGCGAAATGCGGTAGGAGTAATCCTAAC
TGGCATGGGAAATGATGGGGCCGCGGGAATGCTGGAACTTCATAAAGCGGGGGCGTATAC
GATCGCTCAAAATGAAGCCAGCTGTGTGGTATTCGGTATGCCTCGAGAGGCTATTGCACT
CGGTGGTGTCGATGAGGTGGTGGATTTGCACCAGGTGAGTCAGCGGATGCTGGCACAAGT
TTCTGCCGGACAGGCATTACGTATATAGCAGCTCCGGGTGAGCAATAATATTAGGAGTAG
GTATGGCTGATAAAGAACTCAGATTTTTAGTAGTGGATGATTTTTCGACGATGCGTCGTA
TTGTTCGAAATCTACTAAAAGAGCTGGGCTTCAACAATGTGGAAGAAGCGGAAGATGGCG
CTGATGCTCTGAACAAGCTCCGTTCAGGCGGTTTCGATTTTGTCATTTCTGACTGGAACA
TGCCGAATATGGACGGACTGGAGCTGTTGCAGGCTATCCGTGCCGATGGCGCGCTTTCCA
AGCTTCCCGTTCTGATGGTAACCGCTGAGGCAAAGAAAGAGAATATTATTGCTGCAGCAC
AGGCTGGTGCCAGTGGTTATGTTGTTAAACCGTTTACTGCCGCTACGCTTGAAGAAAAGC
TGAGTAAGATTTTCGAAAAGCTTGGTATGTAAGGAGATGCCATGAATCCACATCCGATGC
CCATTAACGATCATGCGTCTGCCACAGAGATTATTTCTCGTATCGGGCAATTGACACGTA
TGCTGCGTGACAGCCTGAAAGAGCTTGGTTTAGATCAGGCGATCACCGAAGCGGCGGAAG
CAATTCCTGATGCTCGCGATCGTCTTGATTATGTTGTCCAGATGACCGCCCAGGCGGCTG
AGCGTGCATTGAGTTGTGTTGAAGCAGCCCAGCCTCGTCAGAATCAACTGGAAGAAGAAT
CTAAATCCCTGAAAGTTCGCTGGGATCAGTGGTTTGAAAATCCGATTGAATTGTCGGAGG
CGCGTGAGTTGGTTACCGATACGCGTAGCTACCTCGAATCCGTCCCAGACCATACTGCGT
TTACCAATGCTCAGTTACTGGAAATCATGATGGCTCAGGATTTCCAGGATTTAACCGGGC
AAGTGATTAAGCGCATGATGGATGTTGTTCAGGAAATTGAAAAACAACTGCTGATGGTCT
TGCTGGAAAACATTCCGGAAAAACCGTCTGAAACCCGTCGTGCGAACGAAGGCCTGCTTA
ATGGGCCCCAGGTTGATAAAACCGCTGCAGGCATTGTTTCTAACCAGGATCAGGTTGATG
ACCTGTTGGATAGCCTGGGTTTCTGATTTTTCCCCGACACCCATTGCATTCGTATGAGTG
GGCATCGTGGCGTAAGGTATGTGGATGTTTACGATCGGGCGAGTCCCGATCGTAAATTCC
TGCGCCCCGTCTTATGCAATAAAATAAATAGCCGCTTATTTTCTCCCTTTTTCTACCCAT
CATGATTTGCCAGATTTTGTCATGCTAGCGGTGTATAACTTTATGTCAGCGAGCATTAAC
AGGAGCGGCTGTAGTGGCAGACGATAGCGATCTGGAGAAAACAGAAGCTCCCACCCCCCA
ACGAACGGAAAAAGCCCGAGAAGAAGGTCAGATCCCCCGATCGCGAGAATTGACGTCGGT
GTTTATGCTGATTGCCGGCCTGGCGATTTTGTGGGGAAGCGGCGCCAAAATGGCAGCCAG
ACTGACTGATATGATGGCCAAAGGATTGATATTTGATCATAACTTTATCAGTGATGAGCG
GTTAATCATTGCCCATGTCGGTTCGTTGATTGAGCAGGCGGTGATGGCGCTCGTCCCCAT
TTTATTCGGTCTGGTACTGGTTGCCCTGGCAGCGCCGGTATTGCTGGGAGGACTGATTTT
TAGCACCAAGGCGATCAGCTTCGATTTTGGTAAAATGAATCCGCTATCCGGATTGAAACG
TATGTTTTCAACCCACGTATTGGCCGAATTGTTTAAAGCCATCCTCAAAGCCGTTATTGT
CGGCTGCATTACTTTCTGGTTTCTCCGGCATAACTGGAATAGCATGCTGCACCTTGTGTC
AGAGCCATTGGGGATCGCGATAAAAGATGCGCTGAATATTGCCTTCCTGTGCTGCTTTTG
GGTGATCCTGGGGCTCTTCCCCATGGTGGCTTTTGACGTGATTTGGCAGATATGGAGCCA
TATTAAACGGCTGCGTATGAGCAAGCAGGAAATCCGCGACGAATACAAAGAACATGAAGG
GGATCCGCACATCAAAGGCCGCATTCGCCAACAGCAGCGTGCGATTGCCCAGCGTCGAAT
GATGGCGGATGTGCCGAAAGCGGATGTGATTGTTACCAACCCGACCCACTATGCCGTTGC
ACTGAAGTATGATGAGAAGAAAATGCATGCGCCCAAGGTGTTGGCCAAAGGCGCCGATCA
GATAGCACTGCGCATTCGCGAACTGGGATCAGAGCACCGTATCCCGATACTGGAAGCACC
ACCGCTGGCACGTGCCCTTTACCGCCATACTGAGATCGGGCATAACATTCCTACCGGATT
ATATGCCGCGGTTGCTGAAGTGCTTTCCTGGGTCTACCAGCTCAAGCGCTGGAAACGTGA
AGGCGGTTTGATACCGCGTAAACCTAAAAACTTACCTGTGCCGGATGCACTGGATTTTGC
TAAAGAGAAAATAACCGATGGCTAATCTGGCCTCTTTGCTTCGCCTACCAGGCAATATGA
AAGGTTCACAGTGGCAGGTCCTGGCAGGACCTGTTCTGATATTGCTCATCTTGTCGATGA
TGGTTCTGCCGTTGCCGCCGTTTATTCTGGACTTGTTGTTTACGTTTAACATCGCACTGT
CCATTATGGTGCTGCTGGTCGCCATGTTTACCCAGCGCACACTCGATTTTGCCGCCTTTC
CCACCATTCTGCTGTTTTCCACGTTGTTGCGTCTGTCGCTTAACGTGGCATCGACACGTG
TCATTTTGATGGACGGACATACCGGTGCCGGCGCCGCCGGACGTGTGGTTGAAGCATTCG
GTCACTTTCTGGTTGGCGGCAATTTTGCCATCGGTATTGTGGTGTTCATTATCCTGGTGC
TGATCAACTTTATGGTTATCACGAAGGGTGCTGGCCGTATCGCTGAAGTTGGCGCGCGCT
TTACGCTGGATGGTATGCCTGGTAAGCAAATGGCCATTGATGCCGACCTGAATGCTGGGT
TGATCGGTGAAGATGAAGCCAAGAAACGGCGTTCTGAAGTGACCCAGGAGGCGGATTTCT
ACGGTTCCATGGATGGTGCCAGTAAGTTCGTGCGGGGTGACGCCGTCGCCGGGCTGATGA
TCATGGCTATCAACATCATCGGTGGGTTGCTGGTAGGGGTGGTTCAGCATGATATGGTGC
TGGGGCAGGCGGTTGAGAACTATACGCTGCTGACCATCGGTGATGGTCTGGTGGCGCAAA
TACCTGCTCTGGTGATCTCAACCGCGGCCGGTGTGATCGTGACTCGAGTCAGTACCGATC
AGGACGTTGGCCAGCAAATGGTGAGCCAGCTGTTCAATAACCCGCGTGTCATGATCCTGA
GCGCTGGGGTGTTGGGGTTGATCGGTTTGGTCCCCGGCATGCCTAACTTTGTTTTCCTGC
TTTTCACCGCCACATTGCTAGGGTTGGCCTGGTGGATTAAGAAAGGGGAAAACAAAGCGG
CATTTGCGGCAACTGAAGCCGCGGCTGCGGTACCTGCGGCACCGCAGGTGGTGGAGGCCA
GTTGGTCTGATGTGCAACTGGAGGATCCGCTCGGTATGGAAGTAGGATACCGCCTGATTC
CGATGGTTGATTTTCAGCAAAATGGCGAATTGCTCGGGCGTATTCGTAGTATCAGAAAGA
AATTTGCTCAGGAAATGGGTTTTTTGCCCCCGGTCGTGCACATTCGGGACAATCTGGATC
TGCAGCCTGCCAGCTATCGTATTCTGATGAAAGGGGTTGAGATCGGCAGCGGCGAAGCCC
ATCCGGGACGTTGGATGGCGATTAATCCCGGAAATGCGGTAGGCACTTTGCCGGGTGATT
TAACTAAAGATCCTGCTTTTGGTCTGCCTGCAGTCTGGATTGAAAGTGCGCTGAAAGAGC
AGGCGCAAACACAAGGGTACACTGTGGTTGAGGCCAGTACGGTCGTCGCTACGCACCTGA
ACCATTTACTTAGCCTACATGCCAGTGAATTGTTCGGCCGTCAGGAAGCGCAGCAATTGA
TGGACCGTGTGTCTCAGGAAATGCCAAAGCTGACCGAAGACTTTATCCCGGGCGTGGTAA
CTCTAACAACGCTGCACAAGGTGTTGCAGAATCTGTTAAGTGAACAGGTTTCAATTCGAG
ACATGCGCACGGTTATTGAAACACTGTCCGAGCATGCACCGGTGCAAACCGATCCCTATG
AGCTAACTACTTCGGCGCGTATTGCGCTGGGGCGGGCTATCACGCAGCAGTGGTTCCCGG
GCGATACGGAACTTCAGGTGATTGGTCTTGACAGTGCGCTTGAGCGCCTGCTGCTACAGG
CGCTTCAGGGGGGCGGTGGTCTGGAGCCTGGGTTGAGCGACAGATTGCTGGAACAGGCGA
AACAGGCATTGCAACGGCAAGAAATGATGGGCGCGCCGCCGGTGCTGCTGGTTAACCACG
CATTACGCGGATTATTGTCACGCTTTCTTCGCCGCAGTCTGCCGCAAATCGCCGTATTGT
CAAACCTTGAGATCAGCGATAGCCGGCAAATCAGAATGACGTCGATGATTGGTGAATCTT
CCTGATGAAGAAAATGTTGATAGCCGGTCTTTTTAGTTTAGCAACAGGGGTGTTTTCATT
CAGCGCTCACGCGCAACAAGGTGGATGGAATACAAGCCTGACCGGGCCATCATTTCAATA
CAAGGGGATGCTGGCCTCTTCGCCAGCGTTGCTTCCCCCTCCAGGATTGGGCGTAACAGC
CGCCCAATCCGTGACGGTAATCTACTGGCGATATCAACTGAAATCCCCGGCTCCGATAGA
TCTTGCCGTCAAGCTTTGTGCCGCTAATCGTTGTGTCAATTTGGAGGGCGCCAGCGGGCA
AACTCACGGATTACAGGGCGTACCTGCCAACAGCGAGTTCAGGATGTTGTTCTATGTGCC
TGGAAGCGGGCGGATGGTTACGTCGGTGGATGTTGCATCCAACGAAATATCGGTGAACTA
TAAATAGTGCATTGAAATAGGCGTACTGACATTCCTACAGCAGAGTGTGCGAATACACCG
ACTTGTTCAACCTCAAATCAGATACTGATTCGTCGGCCGGAAATCGAATTACTGCGTGAT
TGACCGTCTGGCCCGTACAGAGACTGTGCGTGACGAGGCTTCAGCACCGCCAGCGCTTCT
TCATTGTGATCGAGATGATAACCCAGCAGTAAGCCGTTATGCTGGTTTCTGTCACGCAGC
GATTCACTTAACGCGGTGATTTGTTGCCAGGTTTGTTCCAGGGTTGCATGGTTAGAGTAA
GGTGCTTTCACACGCAACACCGATTCGCCCTGTAGACGAATTTTATCCAAATGTTGGATA
GTCGATAGCAGAGAACCCTTTTTATCGGTAATCACTTGCAGAGCTGGCCCATCAACATGG
CCTGCGCAGAGCAACAACTGCTCATCAGACAGCACAATATCAAGTTCACGCATGTTGAAC
AGCAGTTGCTCCAGCAGCTTTACAAGTTTTTCCATAGGGTTAGTCGCCTGCGATTAAGTC
CTGAGCATCTTTAATTAATGCATCAGCAATTTTACCGACGTTCATTTTTAATGAGCCGTC
ACGAATAGCCTGCTTCAGGGTTTCTACGCGCTGCATATCGATGTCCTGCGACGACGGTTG
CATCAGCTTGGACTGTGCATCGCTCAGTTTAACCTGAGTACCGGTCACACCGCTTTGCTG
CTCGGTTTCTTCCTTCCGCTTCAATTTTGCTACGTCGCCGGTATCCCGGGGTTGAACCTG
GCTTACCGGTTTGACTGACTGGGTCCGATCAATGCTCATGGTAGTGTGCTCGTGTCATGA
AAAGTATAAGTGATGATAATCAACGAGATAGCTAACACTATCTAGAACTGGCATTTATTT
AACCAGTGTATCATCAGCGACTATGTACATCATATCGGCAGTATTGAGCATTACTTTAGC
AAATTATTGTGAGATCAGAATAATCCCATCGCCGGTTGCGATGCCGGATACGACCTGTCC
TGAAGCCATGCGGGCTCTGGCAGATTGACCCGAAGCCGCATTGTTCATGGCCTTTCCTTC
ACTGCGCACGCTAAAACCATCCCCTTGGGCTAGAATCTGCACGTTTTGCCCGGCACGGAT
GACCCAGGGCTTTCTAATCATCACCTGGGTAATGGGTTGACCTGGCGCGATATCCCGCAG
TGCCACCGCACCCTGAGCCTCTTCCGGGGTGAACAAGGCGCGGGGAGGAAGTTGATCAAT
CCTGCCGCGTATGGTTCGAATATCGCCGGACGTCAGTTCTGTTCCTCGGCTGACCGGTGC
CGCGGCGACCACATAGTTTCCAGTAACCTGCACTTCAACCTGAACAAAACGCCGCTCTTG
GTTGCAGCGAACAGACACTGAAAGATTGCCCCACATTTTGGCATTTCCCGGCAGTGAAAT
CTGCGGATTTTCACAAGCGGGCCATTGGGCTTCAGGTGTCTTCACTACCACATTAATCGT
ATCGGATGAGCCTTTAAAATTATCCGAAAAGAAACGGGAAATTTGTGATGCAAGATCGGC
AGCATTCACCAGTACCGGGGCAAACAGGATGCCCAAAATCGATAACTGTATGTATTTTCT
GATATCCGGCATCAGTCTTACGCTCTCCAAAACCCGGTTAATTTCACGGTATCAGTGTAA
CGGTACTTGCTTACAGTTAAGGCAATAAATAGCGCTTCATTTTATGTCTATTCTCGCGAT
GATTTTTACAGGATGAGAATTATCCTACCAGCACTAAAGTTTAAATTGCGGAGGGAGCAT
GCTCGATAAATTAGATGCCGCGCTACGGTTTCAGCAAGAAGCATTGAATCTGCGTGCTCA
GCGCCAGGAGATTCTGGCTGCCAATATTGCCAACGCGGATACTCCTGGTTATCAGGCGCG
CGACATTGATTTTGCCAGCGAACTGAACAAGGTCATGGAGCAAGGACGTGCCAGCGGTCA
GTCCGTATCGCTGAACCTGACGTCTGCACGTCACATTCCCGCTCAGACAGTACAGCCGCC
CGAACTTGATCTGCTCTACCGTATCCCGACACAGCCAGCTCTTGATGGAAACACGGTCGA
CATGGATCGCGAACGTACCAACTTCGCGGACAACAGTCTCAAGTATCAGAGCAGCCTGAC
GCTCATCGGCGGGCAGATCAAAGGGATGATGTCGGTGCTTCAGTCCGGGTCATCATAGCA
ACATTGGCGACAGATATAAGGTTGATGTCTCATGTCGTTACTTAATATTTTTGATATTTC
CGGCTCGGCGCTTTCTGCCCAGTCTCAACGCCTTAACGTCAGCGCCAGTAACCTGGCTAA
TGCCGACAGCGTTACGGGACCCGATGGTCAGCCCTATCGAGCTAAGCAGGTGGTTTTTGA
GGTTGATGCTGCTCCGGGGCAGGCGACTGGCGGTGTGAAAGTCGCCAAAGTGGTAGAAGA
TCCTTCTCCGGAAAAACTGGTCTATCAGCCGGGAAATCCGCTGGCCGATGCCAAAGGCTA
TATCCGCATGCCAAATGTGGATCCCGTCAATGAAATGGTTAACACCATTTCGGCGTCCCG
AAGCTATCAGGCGAACGTGGAAGTATTGAATACCACAAAATCGATGATGCTGAAGACATT
AACCATTGGTCAGTAATCTGGAGAATTCATGGCTACTACATCTTCTGTCAGTAATGCCCA
AAGTACGGCATCGACGACATCGACCTCGACTGTCAGCGGAAGTACCAGTGCTGACTTACA
GAGTAGCTTCCTGACTCTGCTGGTTGCCCAGTTGAAGAATCAGGATCCGACCAACCCGAT
GGATAACAACCAGTTGGTTTCTCAACTGGCGCAGTTAAACACGGTGAGCGGTATCGAGAA
GCTGAATACCACACTGGGTTCCATTTCCACGCAAATCAACAGCAACCAGTCCATTCAGGC
GGCATCATTGATTGGTCATGGCGTGCTGGTGCCAGGCACCAAGGTGCTGGTGGGCAGCGA
AACGACTACGCCGTTCGGCGTTGAGTTGGAGAATTCGGCGGAGAACGTTACCGTCAATAT
TACCGATAGCTCCGGCAAAGTGGTTCGCAGTATGGAACTGGGTTCACTGAGCGCCGGGGT
ACATGCCTACTCTTGGGATGGCAAGGCTTCCGACGGTACAGCCGCACCAGATGGTGCTTA
TACGATTTCGGTTTCCGCTACCTCAAATGGGACTCAGCAGGTCGTCGAGGCTCTGAACTA
CGCCTACGTGAATGGTGTGGTCACCAACAGCAGCGGGGCATTACTGGATCTGGGCCTGAG
CGGTCAGTCCACGCTGGATAACGTACGTCAGATTTTGTAGCAGTTACGGATATAACGCGC
ATCACTTTTTAGTGAATACCAGTTCATCAATATTCAGGAGAGCACCATGAGCTTTTCTCA
GGCGGTCAGTGGCTTAAACGCTGCCTCTAATAATCTGGACGTGATTGGCAACAACATTGC
CAACTCCGCTACCGTTGGTTTCAAGGCCAGTAACATTTCTTTTGCCGATATGTATGCCGG
CTCCAACGTAGGTCTGGGGACCCGGGTTGCATCCGTACTGCAGGATTTTAGCAACGGTTC
TATCACCAGTACTTCCCGTTCATTGGACGTGGCCATCAACGGGAATGGGTTTTATCGTCT
GCTCAATAGTAACGGTAGCGTATCTTACAGCCGTAACGGTCAGTTCACGCTGGATAGTAA
CCGTAACATCGTTAACGCGCAGGGATTGCAGTTGACTGGCTATCCGGCAGTGGGCACGCC
GCCGACCATTCAGCAAGGCGCGGATCCGGTTGGTTTGAGCATTCCGGAAACTACGATGTC
GGCCAAGGCCACCGACACTGCGTCGATCATCGCCAGCCTGAACTCGTCAGACAGCACGAA
TACCTGGGATCCTACCGATCCGACCAATACGTCAAACTATAAAGGCTCTATCACTACCTA
CGATACTTTGGGTAACGCCCATAACTTTGCGCTGTATTTTGTGAAGGCCGCCTCTAACAG
CTGGAGTGTCTATGCACAGGACACCAGCATTACCGGTGCGGGTTTCCAGGGGCCGACTAC
GCTGTCTTTCAATACCAGCGGTGCGTTGACCACAACGACTCCTGCTACGCTGACTATGGC
GACGCTGAACGGTTCTGCGGCCAGCAACTTCACACTGTCTTTCACCGGCTCGGTTCAGCA
GAACAGCGGCTCCAACAGCACCAAAACGCCGACTCAGAATGGTTACGAGCCGGGCGAACT
GACCGGTTACAGCATCAGTGACGACGGTACCGTTGTCGGTTCTTACTCGAATAAGAAGAC
CCAGGTGCTGGGACAGATAGCGCTGGCCAATTTCGCTAACCCGGAAGGACTTTCTCCTCA
GGGTGATAACGTTTGGGCTGCAACCAGTAACTCTGGTCAGGCGGTGGTTGGATTGGCTGG
TTCAGGTAATCTCGGAAGCCTGGTGGGCAAGGCAACGGAAAGCTCCAACGTCGATATGAG
TAAGGAACTGGTTAACATGATCGTTGCTCAGCGTAACTACCAGTCGAATGCTCAGACCAT
CAAAACACAGGATCAGATCCTTAATACCTTGGTTAACCTGCGTTAATTATCATAACGAGG
ATATTGCATGGATCACGCTATCTATACAGCGATGGGCGCGGCGAGTCAGACGCTGGAGCA
ACAGGCCGTTACGTCGCACAACATGGCTAACGCCTCTACGCCGGGCTTTCGTGCTCAACT
GGCTGCAATGCGTGCCGTGCCGATTCAGGGCGTTACCAATGAGACGCGTACACTGGTGAT
ATCTTCGACTCCCGGGGCGGATACTACCCCAGGTTCGATGGATTACACCGGGCGTTCGAT
TGACGTTGCTCTTTCGCAGGATGGCTGGCTGGCGGTGCGTGCTGCGGATGGCAGTGAGGC
CTATACCCGCAACGGTAATATGGAAATTAACGCCAACGGGCAGCTGGCCATTCAGGGTAA
CCTGGTGATGGGCGACGGCGGTCCGATTGACGTGCCGCCTCAGACGCAGCTTACTATCGG
TCCCGACGGTACCATCAACGCGTTGAACCCTAGTGACGCCGCGAGTACGGTTACCCAAAT
CGGGCGCCTGAAGCTGGTCAAGGCGACGGGAACCGAAGTGACTCGTGGCGACGACGGACT
TTTCCGCGTGTCCCAGGCCGCGCAACAACAGCGTGGTGCGGCATTACAGAATGACGCAAC
GGTCAGGGTAATGCCGGGGGTACTGGAAGGCAGTAACGTCAATACGGTTGAGTCGATGGT
GGAGATGATTTCCAACTCGCGCCGTTTTGAGATGCAGATGAAAGTGATCAGCAGCGTTGA
TGATAATACGCAACGTGCTAATCAGATACTTGCAATGAATTAAGTGCCCTTGCGCACAGG
AGTGACTCGATGATCCGTTCTTTATGGATTGCCAAAACCGGTCTGAACGCCCAGCAAACC
AATATGGATGTTATATCCAACAACCTGGCGAACGTCAGCACCAATGGTTTTAAGCGTCAG
CGTGCCGTATTTGAAGACTTGATGTACCAGACTGTTCGTCAGCCAGGGGCGCAGTCTTCA
GAACAGACTACACTGCCGTCTGGTCTGCAACTGGGGACTGGTGTGCGTCCGGTGGCAACC
GAGCGCATTCATACGCAAGGCTCCTTTTCCGAAACCGGTAATGTGAAGGATATGGCGATT
AAGGGTGCCGGCTTCTTCCAGGTGCTGATGCCGGATGGAACCACATCGTATACCCGTGAT
GGGTCTTTCCAGCAGGATTCCAACGGTCAGCTGGTGACATCCAGCGGCTTTCAGGTCCAG
CCGGCGATCACCATCCCGGCAAATTCCAGCAACCTGACGGTTGGCCGCGACGGGGTGGTC
ACCGTGACTCAGCAGGGGCAGACCGCGCCGGTGCAGATCGGGCAGCTTAACCTGGCCATG
TTCATCAACGAGGCCGGCCTGGAGAACCTTGGTGAAAACCTGTATGCGGAAACCGCCAGT
TCCGGTGCGCCGACCCAGAGCACGCCTGGCCTGAACGGAGCGGGTCTGATTTATCAGAAA
TTCGTTGAAACATCGAACGTGAACGTCGCCGAAGAGTTGGTGTCAATGATCCAGACTCAA
CGCGCGTATGAAATCAACAGTAAGGCGATTTCTTCCACCGATCAGATGTTGCAGAAACTG
ACCCAGCTGTAATCTCTCCTGGGTAGCGCTGGTTAAATAGGGTGGCGTTTTACTGATTTG
CGGCTGGAATGCAGATGGGTAAAGTGGCCACCTTGATTCAATATGTGGATAGATTACTGA
AAGTAAGGCGATATCCGTAGTGATGATGAATACGAAGTCGGTTGCAGCGTTGCAGCCATG
TCGGCCCCGTCTGCTGGCATACGTGATGATGTTAACACTGTCCGGTTGCGCCTATATACC
TCATGACAAAGTGGTGACCGGGCCAACGACAGCGCAGCCTGCACCGCCTTTACAGGCTAT
TCCCAACGGTTCCATTTTCCAGACCGGCCAGGCGATGAACTATGGCTATCAACCAATGTT
TGAGGATCGCCGCCCGAGAAATACAGGGGATACGCTTACCATTGTGTTGCAGGAAAATGT
CAGCGCCAGTAAGAGTTCATCGGCGAACGCCAGTCGCGATGCCTCCGGCTCGTTCGGCAT
GACCACGACGCCGCGTTTGCTGGAAGGCCCTCTGGGCAACAACCGGGCCGCATTTAACGC
CACCGGCAAAGATGACTTTACCGGGAAAGGCGGCGCCAACGCGAATAACACCTTCACCGG
CACTATCACGGTTACCGTGGATCAGGTGTTGACGAATGGCAACCTGCATGTTGTGGGTGA
AAAACAGATTGCAGTTAATCAGGGAACCGAGTTTATTCGTTTCTCTGGGGTGGTGAACCC
AAGAACTATCAGCGGCAGCAATACCGTACCGTCAACGCAAGTGGCGGACGCGCGTATGGA
ATATGTGGGTAATGGCTACATTAATGAAACGCAGACCATGGGCTGGCTGCAACGGTTCTT
CCTTAATGTTTCGCCGTTCTAAATTGATGAGGCATACAATGCGGATCACTTCAATCTTTA
CCGTTCTTCTTGCTTTGCTGATGGTGGTGGCTCCGCCAGCATCGGCTGAGCGTATCCGCG
ATCTGGTGAGTATTCAGGGCGTGCGTGATAATGCTCTGATTGGCTATGGTCTGGTGGTAG
GTCTGGATGGCACCGGTGACCAGACCACGCAGACGCCGTTCACCACTCAAAGTTTGAGTA
ACATGCTGTCCCAGTTGGGGATCACCGTTCCTGCCGGCACCAACATGCAGTTGAAAAACG
TAGCTGCAGTTATGGTGACGGCTAAGCTGCCGGCGTTTGCCCGCTCCGGACAACCAGTGG
ATATTGTGGTTTCTTCCCTGGGGAACGCCAAGAGCCTGCGTGGCGGTACGTTGCTGATGA
CGCCGTTGAAAGGGGTGGATAATCAGATTTATGCCATTGCGCAGGGGAACGTCTTGATCG
GCGGCGCCGGCGCGTCCGCGGGTGGCAGCAGCGTGCAGGTAAACCAACTGGCGGGTGGCC
GTATTAGCGGCGGTGCAGTCATCGAACGTGAACTGCCCAATACCTTTGGCACCGGCAATA
CCATCATGCTGCAGTTAAATCAGGATGACTTCACCATGGCGCAGAGCATCAGCGATGCCA
TCAACCGTTTTGGTCGCGGTGGTTCGGCAGCACCACTGGACTCGCGTACTGTTCGGGTTG
TGGTGCCAGCCGGCAACAGCGCTCAGGTGAGGTTTCTGGCCGATATGCAGAATATCGAGG
TGAATGTCGGTACGCTGGACGCCAAGGTCATCATTAACTCCCGTACCGGTTCGGTGGTCA
TGAACCGCAATGTCCAACTGGAAAACTGCGCGGTCGCGCAGGGCAACCTGTCCGTCACCA
TCAATCAGCAAAATGTGGTCAGCCAACCGAACACGCCGCTGGCGGGCGGGCAAACGGTAG
TGACGCCGCAGACGGCAATTTCCATGCGTCAGGACGGCGGTGCGCTGCAGCGAGTGAACT
CTAGCGCTAATCTTAACAGTGTGGTCAGGGCGTTGAACTCGCTTGGCGCTACACCGATGG
ATCTGATGTCAATTCTTCAGGCAATGGACAGTGCAGGTTGCCTGAGAGCGAAGCTGGAAA
TTATCTGATGAGCGACATGAAGACGTTTAACAATCCTGCTTATGAGGCACAGTCACTTAA
CGCGCTGAAGCGGGATGTATCAAGTAATCCCCAGAGCCGGGAAGGGATCCGTGCTGTGGC
TAAGCAGTTGGAAGGCGTCTTCGTACAGATGATGATGAAGAGTATGCGTGACGCATTGCC
GAAAGATGGCATTTTCAGCAGCGATCAAACCCGCATGCTCACATCAATGTATGATCAGCA
ATTAGCCGAGCAAATGTCGTCGGGCAAAGGGCTGGGTTTGGCTTCTATGATTGAAAAACA
GATGATGGGCCAGGGCATTGCCGGGAATGAATCCGCATCGGCGGCGCCTTTCAAACCCGA
TAGTCAATTAGCTCGCGCCATGCCTTCGTTTGTGCTGGAACAGATGGTGCGTAAGGCGAT
ACCCACGCTGCCGGAAAAATCGTCTGCGTTGCCGATGAGCAGCACCGATTTTATCTCTCG
TTTGTCCACGCCAGCCATGCTGGTCAGCCAGCAAAGCGGTATTCCTCATCATCTGATTAT
GGCGCAGGCTGCTCTGGAGTCCGGCTGGGGGCAACGTGAGATTCCTACCGCCGATGGCCG
TCGCAGCCACAACATTTTTGGTATTAAAGCCGGCAGTAGCTGGGATGGTCCGGTCACGGA
AGTTACCACGACAGAATACGAGCAGGGTGTCGCCAAAAAGGTCAAAGCGGCCTTCCGCGT
TTACGGCTCTTATCTGGAAGCATTAAACGATTACGCCAAATTGCTGACGCAGAATCCCCG
TTATGCCGGTGTTTCTGCTGCGGCAACCGCAGAACAGGCCGCGGTGGCGCTGCAACAGGC
TGGGTATGCGACTGACCCGGCTTATGCGAAGAAGCTGGTAAGCATGATTCAGCAGATGAA
AAATTCGGGCGAAAAGGCGGTTCAGGCCTATACGCACGACCTGAGCGGGATTTTCTAATT
CTCCTCAAGTTTTCAGCCCGCCTGCCGATAGCTATACAAGTTAATTTATAACGGCGATAT
CTTTTTGTGCCCGGCAATAGGTACTGTCCTGTCTGTGCATGAGTAAGAGTAAAAGGAACC
CAGCATGTCCAATTTGATTAACACCGGAATGAGTGGTCTGAGCGCTGCCCAAGCGGCGTT
GAGTACCGTCAGTAACAACATCAGTAATCAGGCTGTTACAGGGTATAGCCGTCAAAATGC
ACTGTTGGCACAGAACAACGGCACCAATATCTCTGCCGGTTACATCGGCAACGGGGTTAC
CGTTGTCAGCATCAATCGTGACTACAACGATTTCATTGCTAAACAATTACGTGCGGCACA
GGCAACAAGCAGCTCTACCACGTCGTATTACAGCCAGATCTCCAAGATCGATAACTTGCT
GTCGAGCAGCTCATCTAGCCTGTCCACCACGATTCAGGATTTCTTCAAGAACCTGCAGAA
CCTGACCAGCAATTCCAGCGATTCTTCAGTGCGTCAAACCGTGCTGGGCAAGGCTGAGGC
CTTGGTCAACCAGTTCAAGATTACCGATCAGTATCTGCGTGATATGGACAGCAATATCAA
CGGCGAGGTTTCCATCACCGTTACGCAAATTAATACTTACGCCAAGCAAATTGCTGATAT
CAACGATCAGATCGTCCGTCTGAAAGGCGCCAATAATGGCGCGTCGCCGAATGATCTGCT
GGACCAGCGCGATAACCTGGTTAATGACTTGAACAAGTTGGTTGGCGTGGATGTCGCGGT
CCAGGATGGTGACGTTTACAACGTATCACTGAAAAATGGCCTGAACCTGGTTCAGGGCAA
AAGCTACAATACGCTGGTCGCGACACCATCCAGCACTGACCCGGCTCGCACCACCGTTTC
TTACAACGACGCGATTGCCGGTGTGAGCGAAGTAAAAGAAAGCACTATTACCGGTGGTTC
TCTTGGCGGTTTGCTCAATTTCCGTTCCAGTACGCTGGATAGCGCCCGCAACCAGTTAGG
GCAGATGGCGCTGGCGTTTACCGATGCGTTCAACCAGCAACACAAAGCCGGTTTCGACTT
GAACAATGCTCAGGGCGGAGACTTCTTTGGTGTTGGTTCGTCTGTCACGTTAAAGAGCGC
CAAAAATACGTCCGCTACCGAGTTGACCTCTTCCTATCTGAGCGATACTTACTCGATGCA
GTACAACGGAACGTCCTGGAGCGTTACCCGCTCCGACGGTACGACGGCAAGCTCAAGCCT
GTCAGGCTCCGCACTGACCTTTGATGGTTTCACTGTCGACATTTCCGGTTCGGCCGCATC
AGGCGATACTTTCAGTTTTAAAGTATCACCGGGGCAATCATCAATTTCGCAGACCGCACC
GACTGGCTCGACTTCCGCTGCCTCACTGACCCGTAACGATACCAACTACATCAAGGCGAG
CGACTATAGCGTCAAATTCGTTGGTCCATCCGCTAATAACTGGTCGATTACACGTTTGTC
GGATGGGGCTGACCTGTCTTCCTCCGCAACGTATACCGCAGCCAGCGGTTCGACATCGGC
CAGCCTGATTTTTGACGGCATGAAACTGGATATATCAGGGACGCCGGCAGCTAAAGACCT
GTTCACGGTCAAGGGTGTTCGTGATGTTGTCGTGGATATGTCGGTGAAAGTGACGGATTC
GTCCAAGATTGCGGCGGCCGGCGCCTCATTGACGTCAGCGGGCGGTGGCGTTAGTGATAA
CACCAACGCCAAGGCGTTGTTGAATCTGCAAACCGCTAAGGTTGTCGAGAACAAATCCAG
TATCAGTCAGGCTTATGCCAGTCTGGTCGGGGATATCGGCAATAAAACCAGTACCGCTAA
GGTTACCGATACATCGCAGAAAAATGTGGTGTCGCAGCTGACTACTGAGCAACAGTCTGT
ATCCGGTGTCAACCTGGACGAAGAGTATGGCGATCTGGTCCGTTTCCAGCAGTATTACAT
GGCGAATGCCAAGGTAATCCAGACTGCTTCGACGATCTTTGATGCCCTGTTGGCGATCCG
TAGCTAAATTTGTGACGGTAAAACAGTAAGGAATAAGTTATGCGACTGAGTACCAGTATT
ATTTTTCAGCAGAGTATGCAAGGCGTCACAGATGGATTATCAGCCTTCAGCAAAACGGGT
CAGCAGCTTGCCAGCAATACCCGTGTGCTTACCCCTTCTGATGACCCGATAGCGGCATCC
AAGGCGGTTATGGTCAACCAGGCGCAGGCTCAGAACGAGCAATATACGCTGGCGCGTACT
TTTGCCGAAAACGGTATGAATAGTGAATTGTCTGTGCTGACCAACGTAGCGACCGCATTG
ACCACGGCCAGTACGACGCTATTAAGCGCTGACGGTACAAAGAATGATAACGATCGCCAG
CTTATCGCAACGTCTCTGCGCGGCCTGAAATCTCAATTGCTTAATCTGGCAAACAGCACG
GATGGCAATGGCAGTTATGTTTTCAGTGGCTACAAGACCGATTCTCAGCCGTTTACTACC
AATGCATCTGGTACCGTTAGCTATGTGGGTGGCAATCAGGCTATTTCCCAGCAGGTGGAT
GCTGACCGTGTGATGACGGTCGGGCATATCGGCTCCGACGTATTTAACAACGCAGGCGGC
ACCGCGGATATCTTCGGTGCGCTGGATAGCGCGATTAGCGCGCTGGAAACCCCGCTGGAA
GGCGCCACCACCGCAGTTAAAGATGCCAATACCGCCTCTATCAACGTGGCCAGTCAGGGC
CTCAAGAACGCGCTGACTAACGTGTCTTCTGCTCAGGCAACTCTGGGTGTTCAACTGCAG
GAGATCGATACCCTGGATAGCATTGGTACCGATCGTACTACAGCGAACAAACAGACATTG
AGCGACCTGGTTGATATCGATATGGTTGCGACTATCTCCACGTATATGATGCAACAACAG
TCTCTGCAGGCGTCATACAAGGCATTTAGTGATATGCAGAGCCTTTCGCTGTTCCAGCTT
AATAAATAAAACGGAATAGCGACCAGCATTTGGATACGCTTAAACCGGGCGTATTCTTTT
TGGCATGTCATCCTTCATAAGATGACATGCTTTTTTTTGCGGTGTATTTTCCGATGCGAT
GCGGGTAATTGGGGATACGACCGCCGTGCAAGGCAGAGGAAAAACTGACCGAATGAGATT
ATCCGGCAAAGCGGTTCAGTAAGTCAGCCAATAAATCATAGGTTTCGCCGAACAGTTTTT
CTGCATAAGGCGAGAGAAGGAAGAGCAGAAAGCCCACGGTGATGATCCCGGCGAAGAGGG
TGATGGGAAAGCCGATGGCAAAGATGGTTAGCTGTGGCGCGAGTCGGCTTAATAAGCCAA
GCGCCATGTTGATGGTCAGCAGTAGTGTGACGAGCGGCAGGGCAAGCATCAGCCCGTTAG
AAAATATCCTTCCTCCAGCCTCGGCCAGGGTCATAAATACGTTACCACTGATAGGCTCAG
CACTGATGGGGATGGTGTGAAAACTGTCAACCAGCAGCGATATCAACCATAGATGCCCAT
TCATGCTCAAAAAAAGCAGCAACGCCAGCAAGTTCATGAACCGGGCGACCACCGGCATGT
TAGGGCCGCCGATGGGGTCAAAGAAAGTGGCAAACGAAAGCCCCATCTGCATGCCGATAA
TCTCACCGGCCAGACGAATAGCCGCAAACGCCAGTTGCATGGCGAGGCCCAGCATTACGC
CTATCAACACCTGCTGAAGTAGCATCCAGATACCGGCTGCGGAAAATACTGGAATCGAGG
TGTGGGGGATACTTGGTGCAATGACAATGGTGATCAGTACTCCCAGTCCAATCTTTACCC
GACGAGTGATAGAACGCTCGCTAAAGATCGGCGCGGTACTAATAAGCGCGAGGATCCTGA
CCAATGGCCAGAAAAACTGGTTGAACCAACCGATCATGTCGATGCTGCTGAGGGTGACCA
TGTCTATCCAATCATGTTGGGGAATTGGCTGAACATCGTGCGCATATAATCAAGAATGAC
GCTGAGCATCCAGGGGCCAGCAACCACCAGCGTAAAAAATACTGTCAAAACTTTGGGAAT
GAATGACAGGGTCATTTCGTTTATTTGCGTGGCGGCCTGGAGCAGGCTGATAATCAGGCC
GCTGACCAGTGCAGCGACAAGAGGAGGGCCTGCCAACATCAGCGCTATTTTCATTGCTTC
ATAACCTAAAGCCATGACGGATTCAGGAGTCATACAGGCATTCCTCTGATGTGGTGAACA
GCAGTAACCGCACCGACTACGTATAGAAACTCTGGGCCAGCGACCCCAGCAACAATTGCC
ACCCGTCAACCAGCACGAAGAGCATCAGCTTGAATGGCAACGAGATGGTGGCCGGGGGAA
CCATCATCATACCCAGCGCCATCAGCACACTGGCGACAACCAGGTCGATCAGCAGGAAAG
GAATGAAAATCGTAAAACCGATTTGAAAGGCGGTTTTCAGCTCGCTGGTAACATAAGCCG
GCACCAGAACCCGTATCGGAACCGCTTCCGGGCCTTGTAGTGAAGGAATCTGCGCCAGAC
GGGTAAACAAGGCTAAATCTGCTTCCCGGGTTTGCCGGAGCATGAATTCGCGCAACGGCT
GCGAGCCTTTCTCGATCGCCACTTCCATACTGATTTTATCTTCACTGAACGGGCGATAAG
CTTCGTCATAGATACGGTTCAGCACTGGAGACATCACAAAAAAAGTCAGAAACAGGCTAA
GTCCCAGTAGCACCTGGTTGGGCGGCGCGGTTGGCGTTCCCAATGCGTTGCGCAGCAGAC
TCAGGACAATGATGATACGGGTAAAACAGGTCATCATCAGCAATACCGCCGGAATAAAGC
TCAGCGAAGTGATGAAAACCAGCGTCTGAATCGGCAGTGACCAGCTTTGTCCGCCGTTGG
CCAGCGGTTGACTGATAATGCCGGGCAGTTGCGCCAGTGCGTGGGGCGCGATCAAGAACA
GAATGGAAGCCGCAGGATAACGTAGCAGACGCAGCCATGCAGAGAATGAAGTCGGACGCA
GGGTGGTACTCATTCAGTTTTTTCCGGACGCGTGGTCGCTTTCTTGAGAAACTGGAGAAA
ATCGGCTGGCGCAATTTTTTCTGCCGATGTCGCGTTGCCAATGGGACGCGCGGGCAGGGT
ATGCAAATGGGTGATCTGCTGGGCGGTTACCCCTAATACAAGCCAGGTATCATCGACTTC
GACAATCACGATACGTTCGCGTTGCCCGACCGGGCAAGACGACACCACTTTCATAACATT
GCTGCTTTTGACCTGTGGCATGATGCCCAGTCTTCGTAGCAGCCAGGCGACCAGCAAGAT
CAACAACAGCACACCGCACAAGGCGGTGCCGATTTGCGACAACAGCGCGCCGCCGGAAAT
AACGGATTCAGCAGCCGCGGGCGGCTGCTGAATCGTAGAGACTGTCTGTTGTGCAGTGCC
CGTCATTAACGGCCTAGCCTGCGCATACGTTCTGACGGTGTAATAATATCGGTAATACGC
ACGCCATACTTGTCAGAGACGACGACGACTTCACCCTGAGCAATCAGATACCCGTTAATC
ATGATATCCAGCGGCTCACCAGCCAGACCATCCAGTGCGACCACGGAGCCCTGCGACAGG
CGCAGCAACTCTTTGATGGTCATTTTGGTGCGACCGAGTTCTACCGTCAGTTTGACCGGG
ATATCCAGAATCAGATCGATATCTTGCATTGAACCCTGAGTATCCTGCACATCAAAGTTC
TTGAAGATACCTTCGGTACTACCCGGCGCGCTTTTTTCTGCCGACTGCTGCTCGTTAAAT
GCATCAGCCCACAGATCGTCCACGGAATCCGTTTCTTCGGACGGTTTCTTGATGTCACTC
ATTGAGCGGTTCCTCGTCATTCAGAGAATTTAAAATGGGGTTAATCAAGTGTTCAACACG
CAAGGCATATTGGCCATCTAACGTGCCGTATTGACAGGTCAATACCGGCACACCATCAAC
ATGAGCCACCAGGCGTTCAGGTTTATCAATCGGCAAAATATCTCCGGGTTTGAGTTTCAA
AACCTTTGACAGTCGAACCGGGATATCAACAAAGTTGGCAACCAGCTCCAGCTCCGAGTG
CTGTACCTGTTTTGCCAGTGTTTCACGCCAGTGCTGGTCTTCCTGCTGCGAGTTCTCTAG
CGGCGGGTTGGCCAGCAATTCGCGTAAAGGCTCAATCATGGAGAACGGAATACAGATACT
GAATTCACCGGTCAGCGTCCCGATTTCCAGATGGAAAGGGGTTGTCACCACGATATCGTT
CGGCGATGTGGTGATGTTGGTGAATTTTACCTGCATTTCCGAACGCACGTATTCCACATC
TAGCTTGTAAATCGCATTCCAGGCATCACTGTAGGATTCGAGCGCCAGTTTAAGCATCCG
GCGCACAACGCGCTGCTCGGTATGTGTAAATTCACGGCCTTCAACCTTGGTGGGGAAACG
ACCGTCGCCGCCGAACAGGTTGTCAACCGCAATAAAGACCAGGCTGGGGGAAAACACAAA
CAGAGCAGTGCCGCGCAGAGGTTTCAGATGTATCAGGTTGAGGTTGGTCGGAACTGGCAG
GTTACGCGCAAACTCATGATACGGCTGAATCTTGATGGCCCCGACGGTAATATCCGGACT
ACGACGAAGCAGGTTGAACAGCCCCATGCGGAACTGACGTGCGAAACGTTCGTTGATGAT
CTCCAGCGCCTGCAGACGTTCACGAATGACGCGTCGTTGTGTATTGGGATCGTAGGGTTT
GACATCCCCGTCTTTCTTCGAAGCAGCGTTGCTGGCATCAGCGCTACTATCGCCACTGTC
ACCGTTTAGCAGAGCGTCAATCTCTGCCTGTGAAAGAATGCTGTCACCCATAGTGATTAC
CGCAAAATGAAAGCAGTGAACAGGACATCGCTGACTACCTGGTTAGGTTGTCCAGGAACC
AGCGGTGGGCTTAATACCTGCTTGATATCTTCAACCAGTTTTTGCTTGCCTTGTTCCGTT
GCCAGAACAGACGAGCTCTGACGAGAAAACAGCATAATCAAACGACTGCGAATTTCCGGC
AGATAATTGGTCAGGCGCGCACGGGTCGCTTCATCCGGCAGACGCAGGGTGATACCCACA
TACAGCACCCGATCCGGGCTGTTATCCGGAGATAACAGGTTAACGGTGAATGTATCCAAA
GGCATGAATACCGGCGCTGGCGGCGGAGGCGGTTCGCTGGCCAGCGTTTCGGTTTTTTTA
TGACTCAATAACCACCAGCCAGCACCCGCTGCGGCAGTGGCTGCCAGGGCGATAACAATT
AAGAGAATCAGCCAGAGGGACCTCTTATTACCACCTGACTGGGCTTTCTTATTAGACGTA
GCCAATGATATATCCTGTTATTTATCAGTATCCAATGGCAAAGTCAGTCATTAGATAAAT
GCGTGATATAACGATTATCCCGCCTATTCACCGCTTCAATACAATGAATAAACAATAAAA
AAAGCGTTAACTTCTTCATTAGGCAAAGATATCGACGCCATTAATACCTGTTGCCATTGA
CTGCAGCTGTGCCGGTACTGCCAGCGGTTCAACTTCGGCGGTGGTATGCTCGGATTGGCC
GAATTGCTGCTGATAAGACGATGCGTTGTTGCCGCTGTTACCATTGGCGTTGCTTGCCGC
TTGCTGCTGCGACTGCTGCCAACTGCTGGCATCCGACCCTACGCTACTCTGCCCCAGGTT
AATACCGCTCTCGGCCATCGCGCTGCGCAGGTGGGGGAGTGCGGACTCCAGTGCGGATCG
CACCTGACTATTACCGGAAACCAGGTGAATTTGCGCCTGATTATCTTCGATTTTCAGCAT
GATATGCAGTGAGCCCAATTCTTCCGGGTGAAGTTTCAGTTCTGCGGTCTGCTGCCCGTT
ACGGTTAAACATCACGACCTGCTGACCCAGCGCATCATTCCACTGCTGAGTACCCAGCGG
TGCGTTGATTTGGCTGGTTACGTGCTGGGCGGCGGGTTGCGTTGGCGTGGCATTGCTGGC
AAACAGCGACGACAGCGTTTGCAATGACGAGTTGGCGCTGGCATCGGCCGGCGCGGATGC
GGCTATCGGATTACTGGCGCTGTCTTCCTTACGGGATGTCAGCAAAGGGTTATCTTTGGA
TTGGTCCTCTACCTGCAACCCGGTGTTTTTGGCCGCAGCAGACGTGCCCGCGGCAGTCAA
GGATGACGCGGCCGTGCTGTCCGTCGTTGCGGATCCATTCAGGGTAAAATTACCTTGTGA
CGATGAGTCGCCGGCTTTCGCCGAACCCAGTAACGAGCCCAAAACGCTGTTGCTGGTCTT
GCCGCTTTTCAGCTCACCCAATGCATCGGATAAAGACGAGTTGGACGCCGCGCCTTCAGT
TACCGCTTTTGTCTGCGCCGTAGTTTGTGCCGGAATCATGGCAAATAACGCCTGCATAGC
CAGCGCATCGGCATCAGCCGTTTTTTCGTCTTTTGCACTGACTTTCTTCTGGGCCTTGGC
CAGCAGCGAGTCAAGGGAATTGCCTGATTGCACGTCAGCCAGCGTCAATGTTCCTTTGGT
CAGGGCATTCAGAATGGCATTTAATTCGTCACTGTTTGCTTCAATACCGCCTTTTGCCAG
TGCATCTTTGAGTTCGGCACTTTCCTGATCACTGATAACGGTCTTTTTGGCGGACTGTGC
CGTTGACAGTTTCTGCGAAAGCAACTGAACAAAATTTTCCGGTAGCTGGTCTTTGCCCAG
CAGCGCAAATAAGGAATTCCCCTGAGGCGCAGTTGTGCTTGCATCAGTCGTAGTGGTGAT
CGTCATTGCTGGCAAGTTCATAATTATGTTTTCCTCATTGATGCGCGTTGGGCGAACTCA
TCCATCCGCTTTTGTTCCAGGCGATTTTCATGCGCCAGCATTTTAGTCTGTTCACGCTGT
TGCAAGGTACTAAATGCATTCAGTCGCTGCTGCTTTTCCTGCCAGGCTTTCATCGCCTGA
TTCAAACGAGAAGACCAATTTAATAACTGATGCTGGTGCTGTTCAATCGCTTTTTCCAGA
GTCAAAATAAATTGCTGATAATTTTGCCAGGAGGTATTGGCCATGCCTTCGGACATTGAA
TCATTGAGCCGCTGGCGATAATCATCATGGTAACCTAATAAAGCGTTAAGTTGCTGTTCA
GCCTGCAAATAGGCTTTTTGTACCTGACCCAGATGCGTTGTCGCAGTATCGACCTCTTTT
TGGGCCAAATCACGCAGCATGACGAAGGTAGACTGAGTCCTCATTCACCCTCCTACCGAT
TATACGGGAAAATGTTATCTAGTGCCTGACTGGCTTCCTCAAATGAGCTTCGCTCAAACA
TTCCCTGCTGCAAAAAATGTTGCATCTGCGGATAAAGCTGTATTGCCCGATCAAGCAACG
GATCGCTACCGGCGGCATAAGCGCCGACATTAATCAGATCGCGATTGCGCTGATAGCTGG
ATAGTGACTGCTTGAATTGTCTTACCGCAGAATAATGGTTTTCATCTATTAACGACGTCA
TCGCACGGCTGATAGACGCTTCAATATCAATGGCCGGATAGTGCCCGGACTCTGCCAACT
GGCGGGACAGTACAATATGGCCGTCCAGAATAGCGCGGGCCGAATCGGCAATCGGGTCCT
GCTGGTCGTCGCCTTCGGTCAACACTGTATAAAATGCCGTGATTGAACCGCCACCGGAAA
TACCGTTGCCTGCACGCTCTACCAGAGCGGGTAATTTGGCAAAAACCGAAGGCGGATAGC
CTTTGGTTGCCGGCGGTTCGCCAATCGCCAGCGCGATTTCACGTTGAGCCATCGCATAAC
GCGTCAGCGAATCCATAATCAACAATACATGATGACCACGGTCGCGGAAATCTTCTGCGA
TGCGCGTAGCATAAGCCGCGCCCTGCATACGCAGCAGGGGAGAGACATCCGCCGGGGCGG
CGATCACCACAGAGCGGGCAAGCCCTTCTGTGCCGAGAATGTTTTCAATGAAGTCTTTGA
CTTCTCGCCCACGCTCCCCGATCAGACCGACTACGATTACATCGGCTTGAGTATAGCGCG
CCATCATTCCGAGCAGCACACTTTTACCTACACCGGAACCGGCGAAAAGCCCCATTCGTT
GACCTCGGCCCACCGTCAGCAATGCGTTGATGGCACGCACGCCGACATCCAGAACGTGTT
CAATCGGCGTACGCTGGAGCGGGTTGAACGGCGCGGTCATTAGTGGCGCGGTGTAGCCGG
TATCAGGCGCCGGAAAGCCATCCAGCGGTCTGGCGCTGCCATCCAGTACGCGGCCGAGCA
ATGCCGGACCCAGCGGTAGCTGTTTACCCTGGCTGCTGCCGGAAAGGCCGACGCGTTCAT
AGACCCGTGCTCCCGGGGTGATCCCCTCGACTTCTTCAAGTGGCATCAGGAACAGTTTCT
GGCCGTTAAAACCGACGACTTCGCTTTCTACTTCGTCGACCTGATTGCCGGTCTGACGTT
CAATCAGGCAGGTCGAACCCAGCGGCATATGCAGGCCGGTTGCTTCAAGCACCAATCCCG
TCGCACGCGTCAGCCGTCCGTAACGGCGTATCGCAGGCGTATTGATGATACGCTTTTCAA
ACGCATCAATAGAAGAGAGCCAACGGGAAAGACGCACGGTCATCAGAGTTCTCCCGGTGC
TGCCAGGCGGCAGAGTTCATGCCAGCGCGTGGCAATGCTGGCGTCCAGATCCCCTTCTTC
GGCGCTGACCTTACATCCGCCCGGGTGCAACTGGTTATCCGCCAACAAACGCCAGCCGTG
GAGGCTGAGGGTAGGGCCAAGGTGCTGTTCCACCCGTTCCAGATCCGACGGGTGCACACG
CAACTGCGGCTTGCCGCTGAACATGGGCTCTTGCTGGATCAACTGCTGTATTTGCCCCAT
TAACGCCGTGCCGTCACAAACCGGCGACTGACCAATTACCTGCTTAGCGGCGGTTAAGGC
CAACTGCATCAGCCGCGAAACAATGACGCTGTCGAGCGCGTCCAGTGTCTGCTGAAACTC
ATTGACCATTTGCTGCATCTGCGCAATCACCGGCTGCTGCTGCTGTGCCGCATTCTGCAA
ACCCTGCTGTGTGCCGGTCTGCAGTCCGTCCTGATAACCAGCGGCGTAGCCCTGTTGCTT
ACCTTCGGCAAATCCGGTTTCCCGCGCCTGTTGCAGCACCTGCTCGCGCAGGGTCGCCAG
ATCATCCTCCGGCTGCTGAAAGTCAGACATGCCGAAGACGTCGTCGTCCCCCGGTTGCGC
CGATGACGACGCCGTAGAAGGCGACGTCGGCGTCACCACATTCGCGACAGCGGGCGTGGG
GGAGGAAAGGTCATCCAGCTTCCATGGCTGCCAGTCAAGATCGCGGGAAGAATTAGACAA
ACGCGTCATCGCCACCACCGATAATCATTTCGCCGCTGTCTGCCAGACGACGTACAATGA
GCAAAATGGCTTTCTGTTCGTTTTCCACCTGGGACATACGTACCGGACCACGGGTAGCCA
GGTCGTCGCGCAAGATTTCCGCCGCACGCTGCGACATGTTGCGCAGGAACTTCTCGCGCA
GCGGCTGTTCGGCGCCTTTCAGTGCGATCAGCAGAGACTCGGATTCCACTTCCTGCAGCA
GACGCTGGATACTGCGGTCGTCCACTTCCACCAGGTTTTCGAACAGGAACATTTCGTCGA
TAATTTTCTGTGCCAACTCGCCATCGAATTCGCGTACGGCATCGATAACCGCTTCTTCGT
GCTGCGTTTTCATCAGGTTGATGATCTCTGCCGCAGTACGAACACCACCCATCTTGCTGC
GTTTGAGGTTTTGACCGTCCAGCAGCCCGTTAAGCACTTCGGTCAGTTCCGCCAGAGCCG
ACGGTTGCACCCCGCCGAAGGTGGCGATACGCAACATGACGTCATTACGCATGCGCTCGT
CGAAGTGGGCCAGAATATCCGCCGCCTGCGCGCGTTTGAGGTGCACCAGGATGGTGGCGA
TAATCTGCGGGTGTTCGTCGCGGATAAGATCGGCGGCGCTTTGCGGCTCCATAAAGTTGA
GCGTTTCCATACCGGTAGAGGTTTCCTTGCTTTCAAGGATATCTTCCAGCAGGCTGGAGG
CACGCTCTTCACCCAATGCTTTGACCAGGACAGAACGAAGGTATTCACCGGCGTTCACAC
CCAACGCCGCATACTGCTCGGCCTCAATATCAAACTCGCGCAAAACTTCCAGCAATTCAG
ACTGAGAGACCTGTTTCATGTTGGCCATCGCAGTACTGAGGTGCTGCACTTCGCGGGTTG
AAAGGTGCGTAAAAACTTCTGCCGCACGGTCTTCGCCGATAGTCATCAATAAGACGGCGC
TCTTTTCTGTACCTGTCAGACTCATAGTTCGTTACTCATCCAGTGGCGGATTACCAGCGC
GACGACGCGAGGATCATTCTCGGCCAGCTCACGGACACGCTGGCTGTGCATTTCTGCATG
CGCCCGCTGCTCGGATTTCCGCTGAAGTTCTTCTTCCATTGTACTGAGCGTGACGGTGAC
ATCCGCATCTTGACCGCGCAACGAGGCGGCCGCTTCGGCTGCTTCCTGCACCTGTGCCCG
TCTCTGCAATTGCGGGCGCACCAGTTTACGATACAGAATCCAGCCAACAATCAGCACCAG
CAGCCAGCGACCCACTTCTGTCAGCAGATCGAAGAACGCCTGTTTCTGCCAGAAGGGCAG
TTCGCCGCCAGTGGCATCTGTGATGGTGAACGGTGTATTAACCACGTTCAGGGTATCACC
GCGATCACTGGAGAATCCCATGGATTCACGGACCAGCGCTTCGATTTTCTTCAGTTGGTC
GTCATTGAGCGCTGCCGGCTTGCCGTCCTCACCCTGGGTATAGTTAACCACGACAGCGAC
AGACAAACGCTGAACATTGCCGGTGTTTTGCTTGGTGTGCCGGATGGTGCGATCAACTTC
ATAGTTGATCGTCTGATCGTGACGGCTGTTGTAGGTCTGATTGGCCGCGTTGCTGGTAGA
TGTCTGAGTATTGGTGCCCGTCGTGTTGGCATTAGCGTTATTGGCGTTGTTCGCATTATT
GGCATTGTTCGCGTTGTTTGCCGGCGGGGTAGAAATGGGCGCGGTCGGCGCCGGTGTCGG
TGTATTCGATAGTGCGCCAGGCACACCACCTACGTTAGGACCACCGCGTTGATCACTCTG
ACTGATTTGCTGAGAGCGTACCGCAGCCTGATTCGGTGGCTGGTTAGGTTGATACTGTTC
ATCAGTCTGTTCGCGGCTGGCGAAGTCGATCTGGGCGGTAACTTGCGCATGGACATTGCC
CGCGCCGACCACTGGCGACAGAATCGCTTCAATCCGGCGCTGATAATTGCTTTCGACTTC
GTTGGCATACTTCAATTGCGCGGCATTGAGGTCGCGTCCTGCACTGTCATTTTGCGTCAG
CAGCTTACCTGTCTGGTCAACGACGGTGACCTTGTCGGCCGGCAGGCCAGCTACGCTGCT
GGAAACCAGATAGGTAATGGCGCTAATCTGACTGTCGTCAAGCGCCCGGCCTGGTTGCAG
GGTGACGGTAACCGCAGCGGAAGGGGATTTCTGTTCGCGCACGAACAGCGACGGCTTGGG
AATGGCCAAATGTACGCGCGCATTATGGATTGGCCCCAGGGTTTCCATGGTTCTCGCCAG
TTCGCCTTCCAGCGCGCGTTGATAGTTGATCTGCTCACTGAACTGGCTGATGCCGAATTT
TTCCTGGTCAAGCAGTTCAAAGCCAACAGCGCCGCCTTTCGGTAACCCCTGCTGGGCGAG
CTTTAAGCGGGTTTCATAAACCTTGTCCGACGGGATCATGATGGCCGCGCCGCTTTCGGT
GAAGCGGTAAGGGATATTCATTTTGCCCAGTTCGGAGACAATACTGCCGCCATCACGTTC
ATTGAGGTTAGTGTACAGCACCCGATAGTCGGGGCCGCGAGCCCACAATGACAGGGCGAC
AATAATCGCAATAGTTGCAGCCGAAGCAATCAGTAAAGGGATTTTAGGGTTGGCACGCAA
ACGGTTGAGTATCTCGCCAAAGCTTTTCCCACCGGTTGCGGCTCCAGATGTTAAGGCGTT
CATACTCTATCTCTGCCTGGTTGCTGAACGATATGGGTAACGTTGTAACGTAACAAAACA
GAACTCCCTGATTGCGCAATCATAAAAACTCATCGCCTACATTTACCGGCATGCCATTAT
TTTCCGTTACGCAAAATTTGATGGGTCGATAAGCTGGCATTTTTAATGTCATTTATACGA
TTTACTACCTTATGGATATGGTAGCGTATTGAACCTGTAAAGAGATGTATGTGAAATAAA
CGGCGCTGATGGTGCAGTTCGTTTGCTACATATGCATATGTTTATCATTTATTTGGTTTT
TATATCATTCTCAATCTTTAGTTGGGGAAGCCGGCATGTCTATTCAGGGTATCGACGCGG
TATTGCAGCAGATGCAGATTACCGCAACCAAAGCGGCCGGTGGGCCGGATTCCAACGTTG
CGTCTCAGGCTGGTTTTGCCAGTGAGCTGAAAGCTGCGCTTGAAAAAATCAACGAAACGC
GGACGCAGGCCCAGACGCAAGCCGAAGCATTCACGTTGGGCAAGCCGGGGGTCGCTCTGA
ATGACGTCATGGTTGACAACCAGAAGGCCTCTATTGCTTTGCAAATGGGTGTTCAGGTGC
GTAATAAACTGGTTTCGGCTTACCAGGAAGTCATGAATATGACGATATAGTCGGCAAGGC
AAAGCGCTGCTCGATTATATATGCTTTTTGTTGGTTGTTGTATTCAGCAAGCAAAAGGGT
GAATGACCAACGGTTATTCGCCCCGATTTTTTGGAATAAAAAGAGCCCGTTCTGGGAAGT
CGGGGCTCGTATGCAGTAACCGCGTTAATCAGGGCTGCGGTTTTCCCGGGAGGATATCGT
TGGAAAACTCGGCATAAGTGTTGTTAATCGATTTTTGATTCTGTGACTGCTGGATGAGCA
CCGCCAACTCCTGCATTCTGCTCTGCAGCAGCTCTTTCACCTGTGACTCCGTATCCAGTA
TGTCCTGAAGAAGCTGCCGGAACTGTAATTGCACAGTGCTGGGAATATTGGCAGGAACTG
TAATCTGGCTGATTCTCTCTATTGACTGGATATAAACTATCTCCTGTTCAACAACATCAT
CCCATAATCCATTAAGCGCCATTGCCTTGATATTTCGGATGAGTTTGAGTAACCCCTGAT
ACTCAATTAGTAATGGAGAGAGGTTTTCCATTAGCGCGTTTCCGTTGTTGGTTGATAACC
AGGTCCAATTTGTTTCCAGGCATCCGCAATATTACCGAGGAGGTTTTCCACTTCTATGAT
TGCCTGCAAATCGTTATTAATATTGGCATGCAATAACCGACGCACCATGTAGTCGTAAAG
ATCGGAAAGGTTTTCTGCCAGTTCGCCACCTTTTTCCATATCCAGTCCGAGTTTCAACCC
ATTACTGATAATATCGATGGCTTTGGACAGGGCATTCCCTCTTCCGACGATGTCATTCTG
TTCAAGAAGAATTCTTGCCCGGACAAGCGCGCTCTTGGTACCGTCAAACAGCATAACAAT
CAGTTGATGCGGACTGGCGCTCATCACCGCGCTTTCCACACCTACCTGAGCATAAGCCTG
ACTGACATTCTTTCTATACATGACCATGCGTTGGATAACCGATTAACAATAAAATGAAAA
GATAACAATACTTTTAACTGTATGACGTGCCGTAAAACACAGCACGTCATACACAACCGG
GTTTAATTAGCTGGAGCTGCTGGTTTTATTAAACTGTTGTGTCAGGTAAGAACTGGTTGA
CGACAGTTTGGACAGCAGGGTATTGAGATTAGTAAACTGGGTCTTGTATCGCGCCATCGT
GGAATCAATGCTGTCCTGGATGCTGGCGAGCTGTTTAGTTACGCTAGCCTGGCTGGTTTT
GATGTTCGCCTGGGCCGACTTGATCAGACCATCTGTCGAATCCACTGTCCGGGTCAGGTA
ATTTCCAGCCTGAGTGGCAAATCCAGTGGTGGTGCCGTTGCCAACAAAGAATTGCGTCAC
GCTACTGGCGCTGCTTTTCAACGTGCTTTCCAGTTTGGTGTTGTCGACAGCCAGTTTACC
GTCATTGGTAGGATCTTGGGTAATTCCCAGGTCGGCCATCGTGTTCAGTGAGCCGTTACT
CTGAAAGTTGCTCATCAGGCCCTGTAACTGTCGCTTAACTGCACGAATGGTACTGTCACT
GACCAGCGCACCATTGCTGGATGACTGGGAGCCGCTAGACTGCTCGGTTGATGTCGGCGC
AGTATAATTGGTCTGGGTCTTGATGACGTCCAGCACATTGTTATAGGCGGTCACCCAATT
CTGAACTGCTTTTTCAGTATTGGTGATATCCGATGCAATCGTCAGGCTTTCGGCGTTTGA
GCCGGTAGTGGAGGCCGCTTTAAGGTTCAGCGTCACACCGCTGATGGCGGTAGTCACCGT
ATTGCTCTGGCTGGTTACCGACACGCCGTTGATCGTGAATGAGGCGTCTTTGGCTGCAAC
CTGCTCGCTAAAGCTGCTGCTGCTCAGCGAACTGGAAAGCGAACCGCCGACTGAAATGGA
CATCGCGGATTTCGTGCCAGTATCTTTTGCCGTCAGAATCAGTTTGTTGTTGGTGCCGTC
GTTAAGGATAGTGGCGCTGACGCTACCGCCGGCGTTGTTAATAGCATCACGGATATCGTT
TAATGACGTTTTGTCATCGGTCAGCGTAATCGTTAACGGCGTAGACTGGCTGGATTGCGT
AATCGTGATCGTGCTGCTGGTGCTGGAAGTCCCGCCTGATACCAACGCGGTTGATGCGCT
GCTAAAATTACCGGAGATTTGCGACTGCGCCTGCGCGATATTATTGACGAAAACACTGTA
GGAACCCGCTACCGCAGTACTGTCGGTGGTGGCGCTGAATGCGGTATTGGTGCTGGTCAC
GCCAGTCGACGTGATGGTCTTCATGTTTTGCAGAGTGGTGGTGGCGCTCTGCAAGTTCTT
CATCGCCGATTCAACCGTGGTATAGGCGGTTGCCTGCTTGCTCAGCGAGGTCTGCTTATT
GTTATAGGGTGTCAGCCGCTGCTCTTCAACGGTTTGCAGCTTGCTTATCAGTGAACTCAA
GTCAAGTGAAGAACCACTGACTGACGTACCCAAGTTCAAACCTATCGATGAAATGATGTC
TGAGTTACTGCTAACCGTCGTAGCCATAGAGATACCCTTCCGTTTAAATTGTGAACTGAC
AGTCTTATCGGCACTGTATACGAAAAGTTTACAGACGTAATGTAAATTTCAGCGTAATCG
TTATCCTCCCTGATTTCCATCACGCATGACCTGTCTGCAGGATTTTATCTCAGCACGATA
CGCATGATGCCGGGAGCAACCGCTGCAATCGAGCGCTTTTCGGCTTGCTGACGGCGTTGA
GTGTGTCGCCAGTATCGCTTGGCTGATTGCATATAGAAGCTTGCAACATCGTATCCGCAT
CGTTGGATGGGAATGCCCAGTCCACATGACTGCGTTATCGGCTGATATTTTGACTCGCCT
GCGATGAAACCTTCATTGTGTCCTGTCAGCGCGCCAGGGCGATACGCCAGATACCTGTAT
AAAGTATAGAGAGTGGAGCGGCGCTTTTAATTCGTCTCAGCGATATCTATGACCGACGCA
TGATATCTGCTAATCGCGGTGTCGAACGCCGTCTTTCATGCTAATTACACTTTATAGCGG
GCCGCTGAATACAGAATGACCGGTTATCACATTCCCTGCAAGTTACTGCCTTCCCTTTAT
TATCCTTGCCGTATGGCCGGCCTGATGGTTTTTCCCCGGGGGATACGAAAATTGCAAAAA
AAAACTAAAGGTTGTTTTACCCCGGCCGATACAGTTAGTGACGGTGATGACACCGGGGGC
AACAGCCCATCCCCATTAATAGAGATGAAAGGAATATAATTATGGCAGTCATTAATACTA
ACAGTATGTCGCTGTTGGCCCAGACCAACCTGAACAAATCTCAATCTTCCCTGCAGACTG
CTATCGAACGTCTGTCCTCTGGCCTGGCTATCAACAGCGCCAAAGACAACGCAGCCGGTT
CTGGTATCGTTAACGGTATGACTGCTCAGATCAAGGGTCTGACTCAGGCTTCCAAAAATG
CTAACGACGGCGTATCTCTGGTAAATACCGCTGAAGGTAACCTGGACACCATCAACGACA
ACTTGCAGCGTATCCGTGAGCTGGCCGTACAGGCAGCGAACGACACCAACGGTACTAACG
ACCGTACTGCTATCCAGACTGAAATCAACCGTCGTGTTGACGAAATCAACCGTGTTGCCG
CTAGCGCGAACTTCAACGGTAAAGCTCTGCTGGACGGTTCCGTCAACGCTACTGGTTTCA
ACATCCAGGTTGGTTCTGGCACCACCGCTAACGATGCCATCTCTGTTGGTAGCTCTGCAC
TGATCAACGCCACCAGCGGCGGCCTGGGTATCACCACTACCAATACCGACGTGTCTACAG
CAGCAGGTTCTACTGCGCTCGTTGCCGCGATTGATACTGCTCTGCAGACCATCAACACCG
CTAAAGCGAACATCGGTGCGACGCTGAACCGCTTCGAGTCTACCATCCAGAACCTGGGCA
ACACCATCAACAACCTGAGCAACGCACGTAGCCGTATCCAGGATGCTGACTACGCGACCG
AAGTATCTAACATGAGCCGTGCGCAGATTCTGCAGCAGGCTGGTACTTCTGTACTGGCTC
AGGCTAACCAGGTACCGCAGACCGTTCTGAAACTGCTGCAGTAATCCCTGTTTACGCAGT
TGCAGTAGCGAATTAAAAAAGCCAACCCTTCGGGGTTGGTTTTTTATTTTGTGACACAGT
CGGGATAAATAAATTTATCAGAATAAAAATCGGCTTCTTAAGCGGCGAAATAGGGAAGTT
ATAATTTGATGCTCAGAGGATTGGTGAAAAGGGCTTTCTTATATACTACGAACAATTTTA
TCTCCGCATAAAGTATTGAGGGAAATTCCTTGTGACCATGCCAGATACACAACCTTTAGC
GAATAATGACGACCTGGGTGAAGATACTGGTAAAACTCCGTTGAGTTCGATGGCCCCTCC
TGTTCCTTACACCGCACCTTTCCATCTGCAAGCCACTGCACATCTTTATGGCATCACATC
GGCTGTACCGGAAAATGCGCGCGTGCTTGAGATCGGGTGTAAGGATGGCGGCAATTTGCT
GCCTTTTGCGCTGGCGAATCCACAGTCGCAGTCTGTCGGGGTTGATCTTGATGCGGAGCA
AATTGAAAAAGGCTGTACGCTGATAAAACAGCTCGAACTGGGCAATATCGCGTTATTTGC
TCTGGATCTCGAATCTCTGCTGGCTTGCGATCCCGGAAAATTCGATTACATCATTGTCCA
CGGTCTGTTCAGTCTTATCGGTGGTGAGACGCGGGAAGCACTGCTGCGATTCTGCAGCGA
GCATCTGACTGCGGAAGGTATCGTCTGCTATTGCTACAACACTTATCCCGGTTGGAAGAC
CGGCGAAATCCTACGGGACGCTATTCAGCTTCACAGCAGCCTCGCCAGTGATGAAAATAC
GGCACAAGCCAGCGCCCGCGCGATGCTGACTTACCTGTCTTTGGGAACGTCCCCGGATAA
CCCCCAGAATGCAGCGCTGAAAACCTTTATTGAACAAGCCGAAAAACAGTCCGATGTGGA
TTTCGCGCTGCATTATCTGCAGGGGCTGAATCAGCCTTGCTACTTCGTTGATTTCTATTC
ACAGATTACCCAAACCGGCTTTGCCTATGTCGGCGATGTTCGCGCCTACACTGAACTGGC
GGGGCATTACGGCGATCAGGTTTCGCGCTTGCACGAGACGATTTGCCCTGAAAATACCAC
CTATCTGCGCCAGCAATATCTTGATTTCGCCGTTAACCGTTCCCAGCGCTTCAGTATGTT
GGTTCCACAGGAGAGGGCGGAGGCGGTGCTGCCGGAACCCGATCTTTCCAGGCTGGCGGA
TTTCAACTGGGCGGGAAATTTTCAACGCGTTACAGCAAGCAATGGCAGTACGCTGAATGT
CCATACCTCCAGTAGTGGTGAAACCATCAGCACGGAAAACCCAGTGGTACTAAGTATTCT
GGATGCGTTGGGGGAGGCCTGGCCTGCCAGTTTGACTCTGGATCAATTGGTCTTTAATAC
CCAGTTGCCGGAAAAAGAAGTGGAGAATCATCGGCAGAATGTGCTGGAGGCGTTAAAGAA
CCTTTTTGTGAAAGGGATCAATGGCATCTACACGCGGATGGGGAATTGTACTTACCGAAA
CAGCCGGCATAAGACGCTGGCTGGGTTGCCCGGCATTGCCACGACCGATCTGTCATTCAA
TTTCTGGCATGAACCGGTGTCGCTTGATAGTGACGAACGGCAGTTCCTGCAACAGCTATC
ATCACCGACCCTGAACAAGGATAAGGCGTTTTATAGCCAGCTCTGGGCGCTGCGTAATAA
AGGCCTGATATGGGGAACGCCACGCGCGTGGCGGGACTGCTTGCAGGAAGCGATCGTGCA
GGCGGATGCCGGGCAGGTTGCTGTTTATATCCAGTCGCTGGTGATGTACACCAGCGAAAC
CACTGCGGGCGGCTTTGTTGAGCCGGAAAAATCGTCGACACATAAAAAGAATAAGCCGCA
GGATAGAAACCCGCTCAACCGGAAGGTGTACGAAGAGATTGATCGGCTAACTACACTGGG
GCAGTTTGCCGATGTCAGAACAAAAGCGGAAGAGATTATCAGTACCTATCCCGACAACCT
GTGGGTTTGGTATCCCTTCGTGAACACCTATGTCCGTACCGGCGATTTTGATGGCGCGCT
GAGCATCATTACCAGAGCAATCGCGCTGATGCCTTTCAACTGGGATTTTTATATTGATCT
GGCGGTGTGCTTCTGGAAAAAGAACGAACTGCATCAGGGCATGGCGCTGACCAGAAAAGT
ATTGCGTTGTGATAAGCAAAAAGGGCTGGCGTGGGACACGCTGGCGATTTTGTTGAATAT
CACCCATAGACTGGATTCAGCGTTTAAGTGCATGGAGAAGGCGCTGCAGATTGAGCCAGA
AAACCCCAACTTTATCAGCCATATGGGGATGGTGTGCCATAATCTGGGGCGGAAGGACGC
CATCCAGTACCACCGTAAGACCATTGAGTTGATGCCTCAGGCGTTTCACCTGTACAGCAA
CCTGCTGCTGGGGCTGTCCCACGATGTCAACGTGACGCCACAGGAGCTGTTTCAGGAGCA
CCTTGTATTCGGTCAGCGGGTGGAAGAAGCGGCCGAGCGCTATCACTGCCAGTTTGCCTA
CTCCCTTGATAAAGCAACACAGCGCCCGCTACGCATTGGTTTTATTTCCGGCGACTTTGG
CGACCATCCGGTGACGAATTTCCTGGAGCCTATCTGGAATTCGCTTGATCGAAGCGTGTT
CTCGCTTTACGCCTACTCAAGTTTTCAACGTAACGATGAAAAGGCCGAGAGCCTAAAACA
GACCGTGGCTGGCTGGCATGATGTCGACAAAATGGGCGACCTCGAACTGGCGACACTCAT
CAATAAGGACGAAATCGACATCCTGATCGATCTGTCCGGGCATACGGCTTATAACCGGTT
GCCGGTGTTGGCGCTGAAACCCGCACCGATCCAGATGACCTGGATTGGTTATCCCGGCAC
GACAGGTATGAAGAGCGTTGATTACATCCTGCTTGATTTGCATTACATCCAGGGGGGCGC
GCTCGATCCGTACCTGACGGAAAAAATCATTTATCTGCCTTCGGTGAAATATTTTGAACC
GGTCAAAGATAGCCCGGAAGTGAATGAACTGCCGGCATTGAAAAACGGTTATCTGACGTT
TGCCAGTTTCAATCGTCCGCAGAAAATTACTGACGAAACGCTGGCCCTGTGGGCCAAGGT
GTTGACGGCGATGCCGGATTCCCGGCTGATCATGGGGTACATGACGGGTCAGGAAACCAT
CGACTACTTCCGCGATCGGTTAGTCGAGTTCGGGGTGAAGGAAGAGCAACTGTCTTTCCG
CATGCGGACCGGGCTGAAAGAATATCTGGGAATGCACCGTGAAGTGGACCTGTTGCTGGA
TACCTATCCGTATACCGGTGGAACCACGGTGAGTCACGCCGCCTGGATGGGCGTGCCGGT
GCTGACCCGTGAAGGCGAGTCCATCGCCTCACGTCAAGGCAGCGTCACCATGCGTATTCT
GGGGCTGGATGACTTTATCGCGACGGAAGAAGACGAGTTTGTACAAAAGGCGCTGTACTG
GCGTCAATCACTGGAAAAACTCAGTGACGTGCGCGCCGGAATCCGTGGGCGTATCGCCGC
CAGAATGAATTCCGTTTTGTCGCCGTCCATTTATTTTGAACGCGCAATACGCAACGCGTG
GCAGATTTATTGCGAAGGAAACGAGCCCAGAACATTCAGCATTGACTGGGAAAACGAATC
ATAAGCTCGCGTAAAACCCGAAGGGGCTGCTTTTCACCTGGATGACAAGGCGGTGGTGGC
AGCGATAATAGCGATAATAAACAGACAATGCGGCTTTATGTATGGCGACATAAGCGCAAG
GACAGGTGAATGATGAGCAAGAACATCTATGTAACGAGCCCTTTACTGCCACCGCTTGAT
GAATTTACGCCCTATCTGGAAAAGATATGGGATAACAAATATCTGACGAACGGCGGACCT
TTTCACCAGCAGCTTGAGCACGCTCTGGCTGAATATCTGGGCGTTAAACATCTGTGTCTG
TTCACGAACGGCACGCTGGCGCTGCTGACGGCGCTGCAGGCGTTGCGCATCACCGGCGAA
GTCATCACCACGCCTTACTCGTTTGTGGCGACATCTCACTCGTTATTGTGGAATAACCTC
AAGCCTGTCTTTGTCGATATTGATCCGGTTACCTGCAACCTGGATCCCAAAAAGATTGAA
GAAGCGATTACGCCGCTCACCTCCGCCATTCTGCCCGTCCACTGTTATGGTATTCCTTGC
GATGTTGATCGAATCCAGAATATTGCGGATGTCTACGGCCTGAAGGTGATTTATGACGCC
GCACACTCTTTCGGTGTGAAAAAGGATGGCGACAGTATTCTGAATTATGGCGATCTCTCG
ATTCTGAGTTTCCATGCGACCAAGGTGTTCAACACCATTGAAGGCGGCGCCATTATTTGT
CCCGACGCCAAAATGAAGAAACGGATCGATTATCTGAAAAACTTCGGCTTTGCGGATGAA
ACCACCGTGGTTGCCCCCGGCATTAACGGCAAAATGAACGAAGTGCAGGCGGCGTTTGGC
TTATTGCAACTGAATTATATCGATCAGGCGCTGGAAGACAGGAAACGCATTTACCGCTAT
TACCGTGACGGGCTGGCTCAGATTAATAGCATCAGGACGCTGAGCGTGCCGGATTCAATT
GACTGGAATTATGCCTATTTCCCGCTTTTTGTTAATGATTACTCGTTCGATGTGCGCGAG
AAACTTTATGGCGCCTTAAAAGAGCACGGCATCATGTCACGCCGGTATTTCTACCCGTTG
ATCAGCAGTTTCCCGATGTACCGCGGCCTTGGCAGCGCGAGCGCCGAGAATTTGCCGGTA
GCGACCGACATCGCCAACGCTGTGCTGTGTCTGCCCATTTATCCGGGGCTGGAAACCGGC
GATCAGGACCGCATCATTGAGATTATTGGGCGCACATTGAGTGAAAACGTGCGTTAAGTG
ACAGGTTGCTCTCGCCCCAGGGGGCGTGCGTGTTCCCTGTCGCAGCGGGAAGCCTGAGAA
AATATTGGTAACAGAGAATGGATATGTCGACTATAGATGCCTTAATGCTTGATGCGGGTT
TTTCGGCGCTGCCTCTGCTGGAGGCGTGCCTGGAACAGGGCGTTGCGATTGGTGTGTGCA
GTGGTAAACCCGGCGATCCTGGTCATATCCGGGCAACCCGGTCGATTGTCGAAGATTATT
CGGACAAAGAGGCCATTCTCGGCATTGTCAGAAAGAAAAATATTAAGGCTATTTTGCCCG
GAGTGACGGATGTCTCTTACGAAACCGGCGCCTGGGTTGCGCAATCGCTGGGCATGCCCG
GTTTCGATTCGGTTGAGACAACGGCGATCCTGCTGAAAAAGGATGTGTTTCGTGCTTATG
CGCAGCGTAAGGGACTGCCGATTCCTAAGGCGGTGCGTGACATTGAGTCGGTGGGGCAAC
TGTCGTATCCGATTCTGGTCAAGCCTGTCGATGCCTACAGTGGCCGCGGTATTACCCAGG
TTCAGCGTGAGCAGGATATTCTGCCGGCTTACCAGTCGGCCGCGTCGGCATCGGTAAGCG
GCCAGGTGGTAATAGAAGAGTTCAAGCAGGGATCGCTGCACAGCCATTCGGCGTTCATTC
GTAATGGCGAGATTGTCTGTGAGTTCTTTGTTGATGAATATTGCACCGTCTACCCTTATC
AGGTGAACAGCAGCTGTGTGGCTCATCAAATGAGTGAAACGCTGAAAAATGCCGTCAGTG
ACTGCATCAACAGTATTGTTGCCGACCTGAAGTTATGTGACGGCTTGCTGCATACGCAAT
TTATCGCCAATGGCGACGATTTTTGGCTGATCGAACTGACCCGGCGCTGCCCGGGCGATT
TATATTGCCAGCTGATTCGTTACTCCACCGATATCCCTTATGCGGAATACTTTGTGGCGC
CTTTTTTATCGCTGCCGTCGACATTCGCCAATAAGCGGCCGGCGGCCCGCCATTATGTAG
CCAGACATACCGTATCGGTGTCTGAAAAAACGATCTTTAACGCGCTGCGTTATCACCAGT
TGCCCGGTGAATTACTGGAGAGTGTCGTGCTGAAAAAAAGCGGCGAAGTGCTGAATCCGG
CGCCAGGCGATCGGGCTGCCGTCGTCTTTATGACCTTCAATGATAAAGCGCATCTGCTAA
AAAATACCGGAAACCTGAAACACCATCTGGTGGTGAGCCACTCTTTTCTGGGGAAAGAGA
AATGAAAAGCATGACAAACAACGGTGAGGCATTAAAAGTCGGCTTCATCGGCGGGGGCAT
TAATTCGGCAATCGGTGAAACGCACAAGATTGCTTCGCAGATGGATGGCCAGTTCGAGCT
GGTATCGGGGTTTTTCAGCCGCCATGATGACATCAATCAGCAAACCGCCGCCAGTTGGGG
AATTCATGAAGATCGCGTGTACCGCGATCTGACCAGCTTTTTGCACGCGGAAGCCAGCAA
ACTGGATGCGGTCGTTATTTTGACACCGACGCCGACGCATAAAGATATTGTGATTGCCTG
TATTGAGCATCAATTGCCGGTGATCTGTGAGAAGTCGCTGGCAACCAGCGTGGAGGAAGT
GGCTGAGATTCAGCATGCGCTGGAAAAAATGAACGGGACGCTGCTGGTTACCTTCAATTA
TTCCGGTTACCCGATGGTCAGGGAACTGAAACAGCGGATCGCCGATGGCGAGCTGGGGCA
GATCCGGCAGGTCATGGTTGAAATGCCTCAGGAAGGCTTTCTGCGTCATGTGAAAAGCGG
GGCGGTGCCGCGTCCGCAGGACTGGCGCCAGCATGACGGCGTGATCCCTACCGTGTCGCT
GGATCTGGGGGTGCATGCCCATCAGATGGTGGATTACATTATTGGCGAGCAGGCGCAGGA
TGTGTACGCGGTGCACCATCGGTTCGGCGAAATCCCAGATGTGGTGGATACGGTTCACTG
CATTTCCGGTTACACCAATCAGGTGGTGTGCAATTACTGGTACACCAAGGCGGCGCTGGG
TTACCGCAACGGGCTGCGTATCCGGGTTTATGGCAGCAAAGGATCGGCAGAATGGTTGCA
GATGGACCCTGAGCATTTGAAGCTCAGCAATATCAACGGCGTCTCTTGCGTGATCGACAG
AACGCACCCGGATAACCTGATCGCATCGCAGCCACGCTACAACCGTTTTAAAGCCGGCCA
CCCCGCCGGATTTATCGAAGCGTTCGCCAATTACTACGAGGACATTGCTTCTTATCTGAA
AGAAGGCGCGTGCGAGTATGTGTTTGGCGCCGATGTTGCGATGCGCGGTATTCGTTATCT
CCAGGCCGCCGCCGCCAGCGCGCATAAAGGAGAGAAGGTTCGGATCACGGAGTAAATCTG
TGATCTGATAAATATATAAATCAATGTGTTGCTGATTTTGTACTGTATCGGTTTAGAGAT
CACCCGGTGTTACTGTCACTAAACTTTTACTGGTAAGGCCGCGTTTGCTGACAACACCAT
GGCGGAGCGGTGCATGATGAGGGTGATGACTCATTACGATATCAGAAAGTATTGGAGAGA
AGACGAATGAATACAGCCAGTAAGCCTGCGGCCGCGAACAGCGCACCAGCTGACTTTTTT
GAGCGGTTTACCCGTGCCGATGGTGTTAAACACTATGTACTGGGCGTTAACCAGTATGCG
GAGGCCGTCGCCAGAGTCGCGCCGGTCGACGGTTTTATTGACGAATATACCGACCTGACG
ACATGGCTGGGAAAGCCGGTGCTGCGCCTGAATCAAATCGAGAAGGACTGCATGGTGGTG
TCTGCTGTGACCAATTCCCGCCCCAGAACCGGCGTGGAAAAACTGAAAGCGGCAGGCGTC
AATGAGGTGATGGACTATTTCGCGTTTGCCGATCTGAGCCACGGCGCGGTTCCCCAGCTT
GAATGCATTACCGATATGCGTAAAGAGTATACGACCAACACTGCGAAATTCGAGTGGATC
CGTGGGCTGCTGGTCGATGATGAATCCCGTCAGGTATTTGACGATATCTTGCGTTTTCGT
CTGGAGGCCAATCTGGCCGCGATCGATAAATACGATTTCTGTGTCGACAGACAGTATTTC
GAACCGTTCGTTGCGTTTTCCGATGGCGAAGTTTTTGTTGATGGCGGCGGGTTTGATGGC
TTTACCAGCCTGGAATTCGCCAAACGTTGCCCAGGGTATGGCGGCATCCATTTCTTCGAG
CCGGGCAGCGATACACTGGTTCTGGCTAAGAAGAATATGCAGCATCTGCATGGCGTTACC
TATCATCCGCTTGGATTGTTCGATCGGAATACGACGCTGAGCTTTTCCTCGGGCGATGGC
TCCGCCAGCCATATTTCGGAAGAAGGGAACGTAAAAATTGAAGTGGCGACGCTGGATAGC
GTAGTTAATGAGCCCGTTACTTTTATCAAGCTGGATCTGGAGGGGGCGGAAATTGCCGCG
CTGACCGGAATGAAACAGCATATTCTGGATGACCACCCGAAACTGGCGGTGGCGGTTTAT
CATTATCCGACTGACTTCTGGAAGATTCCCGAATATATCCTGAGCCTGCGGAATGATTAT
CGCATTCATCTGCGCCACTATACCGAAGGGTGGGCTGAGACCATCATGTTCTTTATCCCG
GTGGACAACTGATAAGTCATTTCCCGGGTGGTTGAGCAGATCACCCGGAAAGGCATTCTG
TAATATGTCTGATCATGTTGCCGTAACAGTAAATACAATGAATTGAAGGTTGTTTATGGC
GGATTACACGCATGTAAAATCGACACATCAATATTATCGGGATGTGTTCAGCCGGGAGTT
GATGATTGGCGATATTGGCAACCTGCCGAAAGAGATTGTCGTTGATGTAATTGTCAATAG
AAGCTGCGATATTTATGCCCTGAACAAAAATCTGGCTGCCAACCAGAGCAATTTGCCGGA
GGCGCAGGATCGCGCACTGAAGTTGCTGCTGAATGCGATTGCCTTGTCTAATCTGGCGCT
AGATGAAAAATGGAGCGGTCAGCAGGTGCATATGCCGGCCGAGTATATCGACAGTGTTGT
CAGTTATCTTAGCGACGTATTAGAGCTGGCGCCGAATCTTGAATATCTGGTCGCCTCTAT
CCAGTTGCTGTTCCGGATTGGCGCGATAGAACATGCCGTCGCTCTGATTGAGAACAACCT
GGACGCTCTACAGGATGTGCCTGTTATTTTTAAGATTTTGCTGCTCACCTGTATTCTGGA
AGACGATTACGAGTATGCGCTGTTGCTCGTCAAAAGAATGACCGCCAACGCCTATCTTAT
TGGTGAAGACCCGCTGACGTTGCTGATGATCGTCTCGACCATATTCAAGAGTGGTGGTTA
TCCTGATTCATATATTGATTTCAGTTCACTGGTATCGAAAACAGAGAACGTCAGTTATGA
GCATTATCGATGGTTACATAAAAGAAATCATGATAATGATAAACCCACCATACTGATTGC
GTGTGATGTTAAATATTATCATCAGCATGCCGTACATCTGATTTACTCACTTTATGAAAC
CAACCGTGAAAAATTCAATGTACACCTTCACGTCTATAATATTGACGAGGTGACGGCTGA
TGATATCAACGCGAAACGTACACAGTTTCCTGAACTGAATATTTCCTGTACGGCTGAACC
GATTGCTGATGTTTTCGGTATTAATGTGCACTATGCTTGCAGACGGTTTGTTGCGGCCAA
TTATCTGTTGCCTATCGTCAACGGGCCGTTGATTATTGTTGATGCGGATTGCCTGATGAA
GAATGGCTGGCTATTTGTCGAGCAGACTATTGCGTCAGCGGATATTGCTTTGACGAAAAG
CGAAAGTTCGCCGTTCTGGGAAAAAGCCATTGCCGGATTTGTTTACCTTAACGGTGGCGA
GGAATCCAGACGATTTATCAAAAAAGTTGCTTTGTTTATATGGAATAATTTGATGAAGAA
TAATGCAGTCTGGTTTTTGGATCAGGTTGCATTATCTTCCGTTCTGGATGGGGTGGGAAA
ATCAACCCATATTGCGCGGATTGATGCGTCTTTTGTCTGTGATGTCAATCACAGAGAAAG
CTCATTCGCCTGGGTGGTCACTACTATCAAGGATGCGCAAAACCGCTATTCGAAATATAA
AGATTATCTTATTGAAAAATATGGCAATAAGCTTAATAGCTAAAATCGGTTGAGCAACGG
GAATAAGGCGCCAGTGGGATGGTGCTTTATTCCTCTGTCATCATGACTATTATTGTATTA
ATAGTTTCTTGCATTATCAGTCAATAAGTGTACATCACAAAAAATGACTTACTCCGGCCG
GGGGAAGGTACGCACCTTACGCTATAGCGGCTACAATATTCAGAAATGGGAATCAGGTTG
CATATCTGAAAAAAGCCTTTTTTCTACACCTATTCTGCCGATTGCCATAGTATGCTAAAC
GCATAATGTTACTGAGCACCTTAATTTTATAGGTATTTATCACTGTGAGCGAACTGTATA
CCGCTGAAGGCACAATGGATAAAAATTCATTATGGAAGCGCTATGTTCCCCTGGTGCGCC
ATGAAGCCTTACGTTTACAGGTTCGTCTTCCGGCAAGCGTCGAGCTCGATGATCTCCTGC
AAGCGGGGGGGATCGGGCTGCTCAGTGCCGTAGAACGTTATGATTCGTTGCAAGGCACGG
CATTTACCACCTATGCCGTGCAACGTATTCGTGGCGCGATGCTGGATGAGCTGCGCAGCC
GGGACTGGGCGCCACGCAGTGTCAGGCGTAACGCCCGGGAAGTCGCGCAGGCAATGCAGC
AGACTGAACAGTCACTCGGCCGGGCTCCTACCGAACAGGAAGTGGCCCAAACCCTGAATA
TCTCGCTGGAGGAGTATCGCCAGATTCTTCTGGATACCAACAATAGCCAGTTGTTTTCTT
ACGATGAATGGCGGGAAGAGCATGGAGATAGCGCTGAGGCGTTACTGGAAGGAAATGAGG
ACGCGAATCCGTTAAATCAACTGCTGGACGTGAATTTACGCCAGCGAGTGATGGACGCGA
TTGAAAGCCTACCAGAGCGAGAGAAAATGGTGTTGACCCTCTATTATCAGGAAGAACTGA
ACCTAAAGGAGATTGGGGCAGTTCTGGAAGTCGGGGAGTCGCGCGTTAGTCAGTTGCATA
GCCAGGCGATAAAGCGTCTGCGTGCGAAATTAATGAGTGACGTTTAATTTTGGAGCGCGC
AGATATGTAGTTGTACCCACACTACTGTCAGGAATGGACTCATGCCTCAAGCAACCAGGA
AGAAGCAGCTTCTGAGCCGTTATTTGAAAGACTTCAAACACAGGCAAACACACTGCGCCA
ATTGTGCCAAGGAACTGGATCGTGTTTCGCTGGTATTTCGCGATCAGCTCATCAATAAAA
AGTCGATAGCCATGATGGATCGACTGATTGACAACACTATCTGGGAATCTGTGCAGGAAG
AACTCATCCCCCTATGTCGTTTTTGCAGTGAAGTATCCTGCAATACACACGCCAATTATT
TCGATATCAAAGCGTTTACGCAGTATCTGATCGAACAGACTGAGGTACGCCACAGCACGA
TGCGGGAATATGTCATCCGCCTGCGGCGTCTGGATGAATTGCTACTGGCGAAGAGTTATC
CGCAGGAAAGCTTCTCCTCGGATGGCAATATTCAGCAGCGTATTTGCGATTATTTGCCTG
ATATCGAGCAGAATACATACCGCAGTGCTCTGCGGAAGTACGATCAATATCTGCACTGGC
AGAAACATTACTAACCTTCGCGTTCCTCCGCTGACCGGCGGAGGAAATCTAGCTCATAGT
TTTATGTTATGACAATGTGAAAATACTTGCCAGGTTGGGGTAAAATATAGCACTGTCATC
TTAATGACATTTGTGGGCGGTAATTTCATCCTCAGATGTCGGGTGCCTGATACGGTCAAT
CATTATTCACCCGAATAGTCATTGTCACAGTGAGGAGTGCGAATGGTAGAGTCCTTCCCT
GGACGGAATAGTCAGCAAATTCGCCCGTATTTACCGCTTCATCGATGCGGAGGCTCTCCC
TCCCGCTTCATTTTCTCACTGTCCTCTGTTTGTTGCGATATGGTCCACGGAGTGATTCCC
GCTCCATTCTTCAACGCCGATGCCGAACGCGCCGTGATGCCAGTAAAGGCGACCGCGCCA
ACTTCGCATCGGCTTTTTTCATTCCACCTGCGTTACGGCTTACTAAGGAAGCCAAACCTC
ATTTGTGAACAAAACACCGTCGACTTTGGGTCGCACGGTCAGTGAAACAAACTGTAAGGT
GCCACTATGGGAAGACAAAAAGCAGTGATCAAAGCGCGTCGTGAAGCCAAACGTGTTATC
AGACGTGAATCGCGCAGTTATCGTCAGCGTGAAGAAGATTCGGTCACTTCTCTGGTTCAG
TTGGGCGGCATTGAAGCTATCGGTATGGCGCGTGAGAGCCGTGATAACTCAACGATTGAG
GCCCGAACCTCAGCTCAGGAACACTACTTGTCTGCAATAGAAAATAAACAGTTAATCTTT
GCCACCGGTGAGGCGGGCTGTGGCAAAACGTTTCTCAGTGCGGCCAAAGCGGCCGAAGCA
CTGCTTCATAAAGAGGTTGAACGTATTATTGTTACGCGGCCGGTATTGCAGGCGGAGGAA
GATCTCGGCTTCCTGCCGGGCGACATCGCGGAGAAATTCGCACCTTATTTTCGGCCGGTG
TATGACGTGTTGCAGCGTCGGCTCGGCTCTTCCTTCCTGCAGTACTGCCTGCGGCCGGAA
ATCGCCAAGGTCGAGATCTCGCCATTTGCCTATATGCGCGGGCGGACGTTCGAAAACGCA
GTGGTGATTCTGGACGAAGCGCAGAACGTTACCGTCAATCAGATGAAGATGTTCCTGACG
CGTCTGGGCGAGAATGTCACGGTGATTGTCAATGGAGATATTACGCAGTGCGACTTGCCT
GCTGGCGTTAAATCAGGCCTGCGCGACGCACTGGAGCGGTTTACGGAAGATGGCATGGTG
AGCATTGTCACCTTTGGCAAAGAGGATTGCGTCCGCTCCGAGCTGTGCCAGCGTACGCTG
GTAGCATATTCCTGATTCACGGTTGGCGTAAAAGCGAAAAGGGCTGCGTGAGCAGCCCTT
TTTTTCACCGGAATATCAGGCCAATCAGTGATTGCCGAGGCGTAAAGGGTGTATATCGTT
CATGACATGCGTGTTGATAAAATGGGCGTTCCCTTGCAGTTTGAAGGTCTCCACCGACTG
GCGCAATTTGGTGGCCTGCTCGTTGAGTGAGTCCGCTGCTGATGAGGCTTGCTCCACCAT
GGCGGCGTTCTGCTGCGTAACCGCCTCCATCTGGTTGATGGCGGTGTTAATCTGGGAGAT
GCCGCGACTTTGTTCTTCTGATGCCAGCGACACTTCATTGACCAGGCTGGACACGTTCTG
AATCACGCCTTTCACGTTGCTGATGGCATCGCGGACTTCATCGGCCTGCACCGCGCCATG
TTTTACGGCGGAAATTGCACTGTCGATCAGGGTCTTGATCTCTTTGGCGGCGGATGAAGA
GCGCTGGGACAGCGTGCGGACCTCGCCGGCCACCACCGCGAAACCGCGGCCATGCTCACC
CGCCCGGGCGGCCTCCACTGCGGCATTCAGCGCCAGAATGTTGGTCTGGAAGGCGATACC
CTCAATCAGGTTGGTGATATCGGCTACTTTTGCGGACCCGTTAGCGATTTCTTCCATCGC
GTGCATCATACGCTGCACCGCTTCATCGCCATGCTGGACCGCGACGCTTGCTTGCTGACC
CAGCCGATTGGCTTGTGCGGTATTGTCGACGTTACTTTCGATGGTGGATGAGATTTCATG
CATGCTGGCGGCGGTCTGTGCCAGAGAAGAGGCTTGCTCTTCCGTTCTGGATGAGAGGTC
TTCGTTGGCGGCGGCGATTTCGCCGGATGCCGTCGAAACGCTTTCACTGGCGGAACGTAC
GTCAGCCAGAACGGTGGCGAATCGCTGAATCAGGTTGTTAAAGGCACCGGCGGTCTGGCC
GATTTCGTCATTCTTTCTGGTATCGGCTTGCAGAGTCAAATCCAGATTTTCACTGACGGA
GATCAGCGTCTGGCGCAGGGCGTTCAGGCTGGTGCGCACATAGCCGATAATCACCGTGGA
CAAGGTGCCGGCGGCGAGCAAGGCGACCACAATCAATCCAACCAGCCCGAAGAAAGCCAG
TTTGAAACTGGTGTTATTTTGTTCCTGCAGTCCACCAGCCAAACCGACGTTATAGCTGTA
CTGATCCTGAAAGCCTTTTACCAGTTTCTCCTGAGCCAGCGTGACATAGCCCTGAGAGGC
AAAGGCTTTCTCCGCGGCTTGAGTATCGGTTTGGGACTGTTGAAACAGTTTATCCTTGGC
GGCACGGAAGTCACTCAGATATTGCAGATTATCATTGGCCATCTGCGCATCTTTATTATC
AGAGACCAGATCCTTTTTATACGTGGCATTCAGTTTTTCAACGCTGCTCAGCGAGTCATC
AAGTGCGCGTTTTAAGGTATTGCGTTGTTGATCTTCCCGGGTGAGAAAAATAAGCGCCAG
ACCGCTACGCGCATCGTTTAATGCGCTATTCGATTTCACCAGATTATCAAGGCTGGGTAG
TGTGTTAGTCATCACATATTCCAGACGATCTTTTGACTGGCTAAGTGAATGAAGACCAAA
ACCGCCTACGCTAATCAGCGCCAGGGAAAAAATACTGATTGCGATAGCTAATTTTTTCAC
AATGGTCATGTTGGAATGCTCCGCCAAAAATGAGGGTAGAGATAAAAAAGTATAATTATC
TTACCGCGATGAATTTATTTTATTTAGATTAAGTAAACATTAATGGCAATAAAAAAGCGA
TTTTTATTTACGTTTCTCAGGCAAATATAAGCTGGATGATTAATAGTGAAGTTTGGTTAT
TTTGTTTTTATATCAATAAGTTGTTTAATAGCGCGCTAATATAACTGTGGTGTCTTTAGG
GACGCAGTGTTAAAGGGAACGCATGGAACGGATTGTCATATAAAGGGAAAGTTAATATTT
CCTGTTTTTAACCGATGTTTTTTTCCGTGAGCATCTGGCGTAATGATGTTGTCTGGCAAA
GGGCTATCTTGTTGACCCTGTTATGGCTCTCGTCCGGGCCAATCGCTGGTAAAAAAAAAA
ACCCAGACTTGCGTCTGAGGTTTTTGTTTTTAATCTGGCGGTGAGGGAGGGATTCGAACC
CTCGATACGTTTTCACGTATACACACTTTCCAGGCGTGCTCCTTCAGCCACTCGGACACC
TCACCGGATCGTCGCCGTCAGGGGCAACGGGGCGCTACTATAGGGAGTCGACCAGTTATG
GTCAAGCAGTATTTCAGGCTTTTGAAACGTCTGGCTAACAGTTGTTCGACCCAGATGAAG
GTCGGCAGAATCACCGGCAAAAAAAGACCACCGCCGAAGCGGTGGTCGGAATAAACGTAC
CCGGATGAATTAATTCAGCAGGGATTTGATGTAGCTGGTCAGCTCAGCGTTGGTGCTGTT
AGCGAAGAAATATTCCTGGAATTTCGGACCGGCAATAGCGCCTTTGACCAGATCCTGATC
CAGACCTTTCAGAATAGTGATCAGGTCGTTGTAGGTCACGGCTTTTACCGCATCAAGAAT
TTTCTTGTTGCGCTGCTGCGGAGCAACGCGATCGCTCGGGTAGCCGCGGCCGCCTTCTTC
TTTGAACAGCTGAGTGAACAGGTTTTCCAGGTTCAGCTCGGCACCCCAGCCAAAGCCTTT
GGCGTAAGGCAGGGAAACCGCGTTACCGTTGTTGATCTGGGAGAACAGGTAAGCGTCAGA
CGGGTCAACAACCAGACCACAGATCACACCCGGGAAAGAGTTACAGGCCAGCATGGCGCC
CTGGCCGGTACCGCAACCCGTGACCACGAAATCAGCGGCACCGGAGTTCAGCAGGATGGC
AGTCAGAATACCGTTCTGGATGTAGGTCAGCTGCGCGGCGTCTTCAACAGCATATTGACC
GTAGTTGTATACGGTGTGACCTTGCGGTTCAACGGCTTTGGACAGGGCAGCGGCGATGAT
CGCGTTCTTTGCGGCCTGGCTGTTCTCGTTAATCAGTGCAATTTTCATGTTCGTTCCTTT
ATATGTGCGGACAACTGCATTTTTTAAAACACTATTTCATTTCGATGGCCCAGTATACCT
TGCTCGCCGGAAACCGCAAACCACCAGAATCCGGAATTGATCGCAAAAACGTGACCTGAT
CGATCTCTCGCGGTCGTCGTCACTTCTGCGATTACTCGCCGGTCGATTTATTTTTGATTG
ATCGTTCAATTAAAAAAAGTTTCAATGGACCCTGATAACCAGACAACAATTCGGCGGACG
TAGCCGTACTGCGTCCGCGGCAGGAGGTGTTTATGCCCAAAGTCGGGATGCAACCGATCA
GGCGACAGCAATTGATCGACGCCACGTTGATGGCGATTGACGAAGTCGGGCTACATGAGG
CGTCCATTGCGCAGATTGCCCGGCGGGCAGGCGTTTCTAACGGCATCATCAGCCACTATT
TTCAGGACAAGAATGGCCTGCTTGACGCCACCATGCGTCATCTGCTGCGCCTACTGGGTA
CCGCCGTCAGGACGCGTCTGGCCGCGTTAGCGTCAGACGATCCCGGATTACGTTTGCGGG
CGATGGTGGCGGGTAATTTCGATGCGAGTCAGACCAGCGCGGCAGCGATGAAAACCTGGC
TGGCCTTTTGGGCCAGCAGCATGCATTCCCCCAGCCTTTACCGGCTGCAGCGCGTCAGCA
GCCGCAGGCTCTATTCCAACCTGTGCGCCGAATTTCGTCGCTGTTTGCCGCGTGAAGACG
CGCGCCGTGCGGCAAGAGGCCTGGCGGGATTGATTGACGGATTATGGCTGCGCAGTGCGC
TGAACGACAAGGGGTGTAGCCAGCAGGAGTCCCTGGCGGTGGCTTGCCACTTTATCGACT
GTCTGCTGAAGACAGCGCCTTGCGCCACATCTGAACAGGAGAACTGATCATGTCACTTTA
TGGTTTACAGCCGTTGTTTATCCACGGCGTGCGGGTCGACAGCGACGGTAACGACAGATT
TTCTGCCGTGAATCCGGCGACGGGTGAGGTTATCGCTCAGTTACAGGAAGCCACCGCCGG
CGACATCGAGCGGGCGGTTACGTCCGCGCAGCATGGGCAGCGCGAGTGGGCGGCGATGAC
CGCGATGCAACGGGCACGGGTGTTGCAGCGCGCCGTGGCGATACTGCGCGAACGCAATGA
TGAGCTGGCGCTGATGGAAACCCACGATACCGGCAAACCGTTGGCGGAAACCCGAACGGT
GGACATCGCCACCGGGGCTGATGTGCTGGAGTATTACGCCGGGCTGGCGCCGTCGCTGGA
AGGACAGCAGATCCCGCTGCGCGACTTGTCCTTTGTCTATACCCGGCGAGAACCGTTGGG
CGTAGTGGCGGCGATTGGCGCCTGGAATTACCCGATTCAGATCGCGCTCTGGAAATCCGC
TCCTGCGCTGGCGGCGGGCAATGCCATGATCTTTAAACCCAGCGAGGTGACCTCACTGAC
AACCTTGCAACTGGCGGAGATCTACCATGAAGCGGGGCTGCCGGCTGGCGTATTTAATGT
GCTAACCGGTAGCGGCAAGGGTGTCGGTCAAGCGCTGACGCGCCATCCCGGCATCGCCAA
AGTGTCTTTTACCGGCGGTGTGGTCAGCGGCAAAACGGTGATGGCGAATGCCGCTGAGTC
CAGCCTTAAAGCGGTGACTCTGGAACTGGGCGGCAAATCGCCGCTGATCATTTTTGATGA
CGCCGATCTGGATCGGGCAGCCGATATCGCTATGGCAGCCAACTTTTTCAGTAGCGGCCA
GGTGTGTACCAATGGTACTCGGGTCTTTATCCCGACGGTGCTGAAGCTGGCTTTTGAACG
CAAAATTCTTGAGCGCGTGGCTCGTATCCGCATGGGCGATCCGGCCGATCCAACGGTGAA
TTTTGGTCCGCTGGCGAGCACCGCCCACCGGGAGTCGGTGCTGCGCTACATCGAACTTGG
CAAAGCACAAGGCGCCAGATTGTTGACCGGGGGCGGCGTACCGGAAGGCGAGGTATTCGC
GCGCGGCGCCTGGGTGTCTCCGACGGTGTTCACCGATTGTCGGGATGACATGACCATCGT
GTGCGAAGAGATTTTCGGGCCAGTGATGAGCATCCTCACGTATAGCGATGAGGAAGAGGT
GGTTCGGCGCGCCAATGCTACCGATTATGGGCTGGCGGCTGGCGTGGTGACGCGGGACAT
CAGCCGGGCGCATCGTGTTATCCAGCAGTTGCAGGCCGGGATCGGCTGGATCAACACCTG
GGGCGAATCGCCGGCGCAAATGCCAGTCGGTGGTTACAAGCATTCGGGCGTCGGGCGTGA
AAATGGCATCGCCACGTTGCAAAGCTACACCCAAACCAAATCCATTCAGGTCGAGCTGGG
AGATTTCAATCCGATTTTTTAATGCTGACGGAGGATTACATGGATTATGACTACATCATT
ATTGGCGCCGGCTCTGCCGGTAACGTACTGGCCGCCCGGCTGACGGAAGACCCGGATGTC
AGCGTTCTGCTGCTGGAGGCGGGCGGGCCGGACTATCGACTGGATTTTCGGACTCAGATG
CCGGCCGCGCTGGCCTGGCCATTACAGGGGAGGCGTTACAACTGGGCCTATGAAACCGAT
CCGGAACCGTATATGGATAACCGGCGTATGGAGTGTGGGCGCGGTAAAGGATTGGGCGGA
TCGTCGCTGATCAATGGCATGTGTTACATCCGTGGCAACGCCATGGATTTTGAACACTGG
GCGAGCATGCCCGGTCTGGCAGATTGGCGCTACCGCGACTGCCTGCCGTATTTTCGTCTG
TCGGAACGACGCGACAGCGGCGCTGATGCCTATCATGGCGATCGGGGTCCGGTGAGTGTG
ACGACACCCAAAGCGGGAAACAACGAGCTTTTTCATGCGATGGTCGCCGCAGGCGTACAG
GCTGGTTATCCGCGTACGGATGACCTGAACGGCTATCAGCAGGAAGGGTTTGGCCCGATG
GATCGCACGGTGACCCCTGATGGACGACGTGCCAGCACCGCGCGCGGTTATCTGGATATG
GCGCGGGGGCGCCCGAATCTGACGATTGTGACCCATGCGCTGACCGATCGCCTCCTGTTC
GGCGGCAAGCGGGTAACCGGCGTCAGTTATCTGCGTGGCGACAGCAATCAGCCGCAACAG
GTTTTCGCCCGGCGTGAAGTCTTGCTGTGCGCGGGAGCGATTGCGTCGCCGCAGATATTG
CAGCGCTCCGGCGTCGGACCGGCGGATTTGTTGCGCGGTCTGGGTATTCCGCTGGTGCAG
CATTTGCCGGGGGTTGGGCAGAATCTGCAGGACCATCTGGAAATGTATCTGCAGTACCGC
TGTAAACAGCCGGTGTCGCTTTATCCGGCGTTAAAGTGGATCAATCAGCCGAAGATCGGC
GCCGAATGGTTGTTTTTCGGTACCGGCATCGGCGCCAGCAACCAGTTTGAGGCAGGCGGG
TTCATTCGCAGCGGCGAAGCCGTTGACTGGCCTAACCTGCAATTCCATTTTTTACCGGTG
GCGATCAATTACAACGGTTCTCAGGCTGTGCGTGAACACGGGTTTCAGGCGCATGTCGGA
TCGATGCGTTCACCAAGCCGCGGCCGCATCCATTTGCGATCCCGCGATCCGCGCCAGCAC
CCGAGTATTCTGTTCAACTATATGTCGACCGAACAGGACTGGCAAGAATTTCGCACGGCG
GTTCGCATTACCCGGGAAATCATGTCGCAACCGGCATTGGATCGTTATCGGGGAAGCGAA
ATCAGCCCGGGGTCGCAGGCGCAGAGCGACAGGGAACTGGATGCCTTTATTCGCCGGCAG
GCGGAAACCGCCTATCATCCTTCCTGTTCCTGCAAAATGGGGCAGGGTGAGATGGCGGTG
GTGGACGGTCAGGGACGGGTGCATGGACTGTCCGGATTGCGGGTGGTGGATGCGTCGATC
ATGCCGCAGATTATCACCGGCAACCTCAATGCGACCACGATCATGATGGCGGAGAAGATC
GCCGATCGGATTCGCGGACGTACGCCGTTGCCACCCAGCGAGGCGAATTTTTATGTCGCG
GACCCCGCGTCGGCTCACCCGGTATAAACCATCAACAGGAATAATCCGCTATGCGGCGTG
GGTCATGCGGCGGGCGGTCGTGCCGGAAAATCGCCGGCAAAAAAGCGGCAGGGAGTGTTG
AATGGCAGGGCATTAACCAGTGCAGGCATTGCCCTTAATAGCAAAACGCGGCGTTAGCGC
CGCGTTTTATCTGCTATCAGAAAGTGCTGGTGTCTTTGAACAGACCCACTTTCAGGTCGG
TTGCGGTGTAGATGAGACGACCGTCTACCAGAACTTCACCATCAGCGATACCCATGATCA
GCTTACGGTTGATAACGCGTTTAAAGTGAATGCGATAAGTCACTTTTTTCGCCTCTGGCA
GCACCTGACCGGTAAATTTCACTTCGCCTACGCCCAGTGCGCGGCCTTTTCCTTCGCCGC
CCAGCCAGCCGAGATAGAAGCCCACCAACTGCCACATGGCATCCAGACCCAGGCAACCTG
GCATCACCGGATCGCCGATAAAGTGGCAACCGAAGAACCACAGATCCGGACGGATATCCA
GTTCTGCTTCCACATAGCCTTTTCCATGCAGACCGCCTTCTTCGGTCATCGAGATGACAC
GATCCATCATCAGCATGTTGCCGGTCGGCAGTTGTGGCCCCTGCGGACCAAACAGTTCAC
CGCGTCCGCTGGCGAAAAGGTCTTCTTTGGAATAGGAATCGCGTTTGTCTACCATGTTTC
TATAAGCCCTGTTTTTGTGGAGCACGCAGGTTAGCGTACAGATGTACGCTGAGCAAGTCT
GTTACTTCTGGCCCAACCAGTTTCCTCAACGGAAAAACCATGGGAAGCGGCGGCGTTCCG
GAGGCGCCAACTGCGCGATGCGCTCGCGGATAGCCGCCAGCAGATTAGGCTGCCGCTCGT
CGTCATACGGCATCTGGGTCAACAGCATCAGTGCTTCGGCCGCCGAATCCACGATATAGA
GATGGAATTGCCCTTCGCGCACCGCGTCGACCACTTCCGGCTGCAGGCACAAATGACGCT
GATTGGTTGCTGGAATAATAACACCCTGTTTGCCGGTCAGACCACGGCGCTGGCATACCT
CGAAAAATCCTTCGATTTTTTCGTTGACGCCGCCGATCGGCTGCACATGCCCAAACTGGT
CGACGGAGCCGGTCACGGCCAACTGTTGATTGATGGGGAGCAGAGACAGGGCGCTGACCA
GCGCGCTGAGCTCAGCCAGCGAGGCGCTGTCGCCATCGACTTCACCGTAGGATTGTTCAA
ACACGATTGATGCGGAAAACGGCAACTGTTGTTCCAGTTCCAGTTCGGAAATCAGGAACG
CCTGCATAATCATCATGCCTTTGGCGTGCAGGTTGCCGCCCAGCTCAGCCTTGCGCTCGA
CGTCGGTCAGTTCGCCGTCGCCGGGATGCACCACGCAGCTGATGCGGGTCGGTTCGCCAA
ACATCAGCGGATAACCGGGATACTCCAGCACCGACAAACCATTAACCTGACCGATCATGT
CGCCTTCGGTTTCGATCAGGATCTGACCGAGCTCGATTTCGTCCTGCATACGTTCGGACA
AGTAACCTTCACGCCAGCGGCGCGCGGTAACGGCATCAATAATAGCCTGTCCGCTGATGT
CTTCCTGACGGGCATAGAGCGCGGCGTGTTTGAGTTGATGGAGCAGCCATTGTGGGCATA
AGGGAACATTGCCCTGATCGCCGCTATAGCGCACCGCCAGCGTAAACAGTTCCGGCCAGG
CATCGGCGGCCAGCAGCGGCAACTGGTTTTCCAGACAGAGTGCATTGATGTAGGAACACC
AGTGCACCATGTCTTCGGGTTCAATCAGTTGCAACTGTGATTCAAATTCACCATAGATCG
CCAGTTCACCCAGTTCCGGCTCCATCTCATGGATATCGCCCAGGCTTTCACGATCGCCGA
GCACGATCAGACGCAGATCGATCGGCATCGGCGGAATCGCTACCGGCAAGGGCCGCCGTT
CGTCGGGGGACAGCCAGTGGTACTGACCGTCAATAATGATCTGTTTGAGCCGCAGCCACA
TCAGCGGCTGAGCCAGTAATGTTCGGGCGGAGAGAATCAACGTGCCGCCGTTGACGCGGT
GGAGCAGGCCGGGCTGCAGGCTGATATCGTCCTGATATATCCGCACACAGCCAAACAGCT
GTTCCGGCTCGATCCACTCCTGATAGCCGCAGCGCAGGGTGGCCGCAAAATTGTCGTCCG
GATATTGGGCTGGCTGGATACTGATCTGACGACCGTCGATCTGATAACGGTTGCCATGCA
GCGTTTCCGATTGCCGGGCAGGCAGATGAGCGATGGCATTGGCAATCAATGCCAGATAGG
CGTTGTTCTCCTGCGCCTTCAATAGCATGAATCGAGAAGGCGACCGGGGATGGCAGAAAA
TCGTCAACGCATCGGCCAGGCGCGGCTGTACCGCTGAGAACTCGGCGGGAGCAAGTTGGG
CTGCCTGGGAGAATAACGTCTGATATGGCGTATGATCGGGCAGCAGTTGCTGCCATTCGA
GTCGGTTATTGGTCAAAGTATCTGCTGTAATCGTTTAAAGGAAAACCGCAATTATACAAG
AATTCTTGGGGCTGCATATGCGCTGAGTCTGGAGATGCGAACAAGAGAGCATCCACAGGC
GATTTTTTGGACGAAAAACAGTCAGCAAGGCATTGCCTGAAACGGGAATATCGGGCAACA
ATGGAGACAAGTTCAGGCACGTTACACGGTCACTAAAGAATAATGTATGAAATATCAACA
ACTAAAAAATCTTGAGTGCGGTTGGAAGTGGAAGTACCTGGTCAAAAAACATCGCGAAGG
TGAACCAGTCACGCGCTTTATCGAACAAAGCGCGGCCGATGAAGCCGTAGATCGGTTGCT
GAAAATGGAAAGCCAGCCGGTGCTGGTGCTGGAGTGGATTGCGCAGTGCATGAATCCGGC
GTTGGAAAACCGCATGAAGCAGACGATTCGCGCCCGGCGCAAACGGCACTTCAACGCCGA
GCACCAGCACACCCGCAAAAAATCCATCGATCTTGAATATCTGGTCTGGCAGCGTCTGGC
GGCGCTGGCGCAGCGCCGCGGCGTTACCCTGTCGGAGACGATCGTGCAGTTGATCGAAGA
CGCGGAACATAAAGAGAAATATGCCAGCCAGATGTCGCTGCTCAGGCAGGATCTGCAAGC
GATGCTGAACCAGCCGCCGGAAAACGAATAGCCTGATTCATGTATGCCTGCGCAGGAAAA
TGTATGCCGCGGCAGGAAGAAGTCTGACAATTAAAACAGAACAGGCATCCGCGCTGGCGC
CCCCCATCCTCCGTACGACCCGCATTTGAACCGGGCAGGAAATATCATGTCTGCTAATTC
ATTAAGTGATAATAATTAAAAAAATGAAAAAACGATGACTACTGGAAAACTCAATGGCCA
GGTGACGCCGATTAATATTGAGGCCAGAAAGCGCATGGTCAGAGAATTATCCTTACTCAT
AAAAAAAGTAAATAGCATCGAGACCGAAAGGCCCAGGAAATAGAGGGTTCTGATCATTTC
CCACAGGTGATGGTGTGACACATTTACTTCCTTATGGTTACAGGGGCGCGTATTCTATGC
TGTTAAAACTTTTCGATCAATCGATTAGCCTACCCGATATATCCGGATGCGTTCGCCGCT
GAGCAAGCCTTGCTGCGCGGGCGTTAGCGGGCCACTCTGGCTACTGACAACGCGGCGGCG
AACCGTCATCTACCGGTTGATGTACCGGTTAAATGTTAACAATGTGGCATAACGTTGTTG
GTGCCATCGGTCAGCCGAGCATTGGTTGTAATATATTACGTGGAGTTCCCGTTTATTTTT
GACGGACGTGTCAAAGAATACAGATCCGGAAGAATCCGAATCTCAATTGATAATTTTTTC
AGCGGCTATTTATTTACCGGTGGAACGGATGGCTGGAAATGTTAAATCGATCCGGCGTAG
ACAACCGATATGACAAAGATAAACTGCCGGATGAAAAATGTGAGATAAAACTGCGATCTA
TATCACATCAAAAGTATGCTTTCTTTATGTTTTTTTGTGGATTTCATGACATTTATATTA
ATTTTTTGTTTCAGTATGGACTTTGTTAGGAGACTGGCATAGCTTGGAATTTTCTCCTGC
CATAAAGGTAATGAAATGAGTGAGATATCAAGTCTGTCACTGAAAATCCCGTTGGATCTG
AAAGAAAAGATCAAAGCGGCTGCGCTGGAAAACGAGGTCTCGATCAGTGCTGAGGTCAGT
GCTCGTTTGCTGAAAAGTTTTGATATCGCAGACCATGCCCATGACGCTGATGAGGCAGAG
ATCGTTGATAGTCAGAACACGGAAGAGATTGTGGAGCAACCGCTGACGGTGAAGGAAATC
AAAAAACTTCGTCAGTTGCTGAAAGGCAAGGGCGTTTCCAGGAAGAAGTAATTCCGGTTC
TCGTATGCTGTATCCGTAGCAGGGATACAGCATTTATCCCACCTCTATATCCCATATCCA
TTCTGTTCCTGCTTAATTTCCCCTTTTTCTTTTGGTTCGCGGATAGCGGACATCAGGGGC
GGAAGCGCCTATGGCAACGTGGATGATACCTGTGCGTGACAAGAGCGAGGGTGACGATTT
CAGATAATCCGACGGAACTCTTATCACACTCCATTTACTCAACCTCAAAGGGGACGGTAA
ATGGCGAGAACGTGATACTTTCCGGCCGATAATCGTTCAAAACCAGGTAAAAACCACAGA
GCATAATGGCAAGGAATAATCGCAAAGCATGTAAGACGAAAAGGTATCTGAATGAAATAA
TATTCACTTTTCTGTTAGGTAATTATCCTGGAAGTGTAAACATTCGACTGGTTTTTCCAA
AATTCGTCGAGCATTTTTCTGTTCTATCGTAGACTGATGCTAATTTCAGACGAAAAAAAT
TTTGGCGTCAGAATATTTCTTGCATGGAACGTTACGTGAGTTATCGCGTGATAATGTGAA
AATTTCTGTAAGATTTTTTTGTATTAACAACAATGCACTTACCATTCCTTTTATAATGTG
AAACAATCCGCTATCAGCGTGGTTTCAGACAAGGCGATTGCGCTGATAATGGGGATGGCA
GGATGCCGCATCCGATTATTGTTAATCAATAGCCGGAATAAATAACCGTGCCGCGGTTTA
GGCTTTGGCCTGAACCGTGGCATGGTTACTTCACCTGCCGATTCATGGCGGGAATTGATG
ATCATGGAGGATAAAATGATTTCCAGGACTGGAATAACGCGTTGGCGCGCTCATTGCGCC
AACTGGATTGATTCGATCTTCACCCATACCGGGTTCCATCATACAGACTCTACTGCATGG
CGTGCAGGTAAGAGCTCTGTGCTGTTACCTCACCCTGTTTCCCTGCTGTTCGGGCCGAGA
TGGCTTGCCGATGGTTCATCTTGCAATGTAATGACTCTCTTAAGATATGGAGCCTGGTAA
ATATAAATTATTTGCCACTCGATTTTTAATTGGATTGTAATCGAAAGGATTTTATTAAAG
GGGCTTGTAATGAGTTTTTCTAATTTAAAAATAGGCTATAGACTGGCAATCGGATTTTCA
TTTCTTATCATTATGCTACTGATCGCAGGGGCGGTGGCATTAAGTAATCTGAGCGATTTT
AACCGTAAGATGGATTATACCGTTTCCGAGCTTTATCCGTTGACGGCAAAAGGAAATAAG
CTGATCGATGAGCTGAATAATGCTCTGTTGGGTCAGCAACTGATATTGATGCTGGATTCT
GATGCGGATATTAAACGCAAGAATGAAGAGACCAAAGGGCACTCTGCGGTGATTACCGCT
TTGCTGGCTGATTTGAGCCAGAATGTCAAAGATGCTCGCTCCGTCAGTCTGCTCAGAGAT
ATCCAGCAGATTCGTAGTGAATATAGCGTATCGGGAAATAAGTTGATGGAGCTGGCCAGT
CGCGGCAATAAACAAGACGCCGTGGCAGAGTTGATTAATGTTTCTCTGGAGTTGCAACAA
AAGTATAAGGCCAAAGTAGCCGAGTTCATCGACTATCAGGATGATCAGATGACGAGCGCG
CGGGAAGCGGTGCAACAGAGTTATACCGATATTCGCATGGTCTTATGGCTGGTTTTTATT
ATTAGCATCGTAGCCGGGGGGCTTATCGCCTGGTGGATCACCCGTAGTGTGACGCAGCCG
CTGCAGGAGGCGTTAACGCTGGCGGAAAAGGTCGCGAAAGGCGATTTGACTACCGAAGCG
TCTGCCTGTGCACAGGATGAAACCGGCAAGCTGCTGCAGGCGCTGTATGAGATGAATGAC
AGCCTGTGTAACATTGTTAGTCAGGTGCGTGATGGTGCTGAAACCATTTCTTCCGCTGCG
TCGCAGATTGCCGCCGGCAATCAGGACTTGTCCGCCCGTACCGAAGAGCAGGCTAGCTCT
CTGGAACAGACCGCCGCATCGATTGAACAACTGACCGCCACTATCAAGAATACGGCGGCA
AATACGGAACATGCGGCTTCGCTGTCGGGGCGGGCTTCCGACATTGTCCGCCAGAGCGGT
GAAATGATGGCGGATGTCACCCGGGAAATGCGCGAAATCCGGAGCGGGTCCCAGCGCATG
GCGGAAATCATCGGCGTTATTGACAGTATCGCTTTCCAGACCAATATCCTGGCGTTGAAT
GCTGCGGTGGAAGCCGCCCGAGCCGGCGAACAGGGGAGGGGATTCGCCGTTGTAGCCAGT
GAAGTCCGCGCTCTGGCGCAGCGCAGCGCCAATTCGGCCAAGGAAATCAAAGAACTGATT
GATAACTCGGTGCAGAAGGTTCAGGACGGCATGTCGCTGGTGGAAAATACGGAACAGACC
ATGGGTGCAGTGATTGATAATGCGCACAACGCCGATGGCGTGATCACTGAAATCGCCAAG
GCCAGTCTGGAGCAGAGCGAAGGTATCAACCAGATTAACCTGGCGATCGGGCAGATCGAT
ACCACGACGCAGCAGAATGCGGCGCTGGTGGAAGAATCCGCAGCAGCGGCGCTTTCTCTG
CAGGAACAGGCGCAAACGCTGGCGAAAACCGTCAGTGTGTTCAAACTGAATAGCAATTGG
TCCGACAAAGAAACGACACGGCAGCAGCCGGGAGGAAAAGGGCTGGCGCTGACCGGGCTG
ACTGGCGCGAAAGACGCAAACGCATCTGATACGCCGGGATGGGCGACCTTCTGACAGCGA
TGATGCCGAATGAAAACCGCAGTCGATGATGACTGCGGTTTTTTTTACGTCCGTTTGGCT
CAGACCGGAAATGAGGATTAGCCGATACAACATGCCTGCATGCGTCGGTCATTCCGGCCT
ACCGTGGCCAGTCGGGAGTGCTACGCTGCTTGACGCTGTCGCGACCAGCGCCAGATATCG
ACCAACAGGAACATGACCAGACTGATCCCCATCACCGGCAGGCTGACCGCCAGCGCACCC
GCAATAGCCAGCACCAGTAGCCGCAGGCGGCCGTTCAGTTGCAGGAAGGCGGTTGTCAGT
GTCTGTAGTGGGTTGTGGGCGGAAGGATGCGCTGGCCGCCGGGTCCACCACATCCGGTAT
CCCCAGACGATCAGAGAACAAAGTCCGAAACCGAATGCCGACAGCAGCAGTTGATTCGGT
AGCCCGAACAGCACCCCCATATGCGCGTCAATCCCCCAGCGCGTCAGTTTGGCCGCTAAC
GGATAGTCGGCAAAATTGACTTTGTCGATGACGCGGAATGTCATCGGGTCAACTGCCACA
GCGTCAACCTGCGTGGGCCATGCCCGATCAATTTCGCTAACGGTCCACGCCCGCTGAGGC
TTGGCCGCCGGGCGAATCTCTATTTTCCCGGCATCAATTCCCGCTGCTCTGGCGGCGGCC
AGTATACTATCAAAGGTTTGCGGCGTTGCCTGGGTGGTTGCCGGGTGCATTGGCATCGAC
ATCATGTCGTGTTCTGCATGCGCCGAGGGAGGAAGGGCGGCAGGCGCCGTATCAAGGCGG
GTATTGACCGACGGCGTTTGCCAGCCCATGGCCGCACGAAGCTGGGCGACGTTGTCGCCG
GCCCAGCGCGACCAGGTCAGGCCGGTTGCCGAAAAGAATAGCAACCCGACCAGCAGCAAC
AGGCCGGTAACCGCGTGATTGCCGCGTAACCGCTGACGTTGCCGGACCGAACTCAGGCGT
CCTTCGGTGGGGCGGCGACGCAGGCGAGAATGGTTTTTGCGGGTGGAGATCCAAATATAC
AGGCCGCCCAATGCGGCAATCCATAGCCAGGAAGCGGCCAGCTCGCTGTAGTTTCGGCCA
ATGTCGCCCAGTAACAGACCACGGTGTAGATAATCCAGGTTGGTACGAAATGGCAGAATG
CCGCTGGTGCCGTATACCGTGAGCGCGCCGCGGATGTCGAGTGATACCGGATCCACGAAT
ACCGCAAAACTTTCGGATGGGCCGAGATCAGGCAGGGAAAACATCACCCGCGTCGTCTGT
CCGGCTTCCGGCGCCGGGCGAACAGCTGTTAGCCGGGCGTACTGTGCCTTATCGCCCAAC
GCATGGGTCGCCGCCGTAATTTGCTGCGACAGTAACCGAGGCGTTCCCGCGGCGTCGGCA
AACAGCTGGTGAGAATAGAGCGTTGATTCAATCTGCGGCGTCAGCACATATAACGTGCCA
GTCAGCGCCGCGATAAAGATGAACGGGCCGACAAATAACCCGATATAAAAATGCAACCGC
ATCAGCAACGCTTGCAACGCTGCGCGCTGTGAGCGAACCAGGCTGGTGCGATATGTGTCG
TACATTAGCGGTGTGTCAGTGACCGCTCCCGCCTGAATGAAGGATGTCTCGGTTTTTGAC
TCGGACATAAAACCTCCGGATAGGGTAAGTCAGCAGCCGACAAAAAAGATGAATATTTCT
TCTGTCGACAGGCACGATTGTTCAGCGGCATCTGGTGATAAAAAACCATCAACAGGAGTG
GCCGCAAGCGGTGTCAGGCACGGCTTCAGCGAACAAATAGTTTTGATGGCAATGACTTAT
CCACGAGGAGGCGCGCGGGGTAGCGGTGAAAGGAAGCGAGGATCATTGAACAGAGAAAAT
ACGGGTCGAAGCGCTTGCCAGCGAGGCGACCAGACGGCAGCGACAGGTTGAAGCAAGCCT
GATAATGTCAGCAACGGCAAATAAGAAAGCAGCACGCAGTAGCCGCAGGCGGCATGATCC
ATGCCCACCTCATCCCTATCTCCCTTGGGCATTGCGGAGGAGTCCATAGCATGGTGGCTG
TGGTGCTCTGGCATGGAGAGGCTGGCGGAAGGCGAATGGTGATGTGGGGTCGACGATATC
TGAACGTGATGGCTGGCCCGCAATGACTGCGAGATGGGCGGGGCCAGAAAGATCATGACA
AGGGCCAGGATCCCCAGCCAGGCTGGGGCTCGCCGTTGTCTCAGTTCAAACAGAGACATG
CGTTACATGTGATGATGAGAAAAAGGCAACATAGACGACACTGTACCCGATCATGGAATA
AGGGTTAAGAAAATGTTCTTTTTTGATCATTGCAAGTGAAAAAGTTGCGTTCTGCTTTCC
ATAAAACACCGGTTAATGGCCGTCAGACCCAGAAGTTTCTTGCTACTGTAGTCATGTGAG
AGGAAAATTTACCTCGTTTCTCAACGGACTATTCCTAGGCATTTTTAGGGCGATATCCGT
TATGGTTTTTTATCCTGAAAAGGCGGTTTGTCATTGTAGGCGTGTCAATATTGTTTAAAC
GATGACCTATTATGATGAACCATTCTTTTCTCAAGTTGTCGGAAAGCTAACTTATCCATT
AATATGGGTTTTAGTTGATTTAGGCACACATACAGGGGGAGATGTGCTGGTTAATAAATT
TAGGGTTAAGCAGCGGGTTGTCAATCTTCGCTGGGTTTCAGCTGCGGTTATGCTGTCTCT
GACATCATTGCACGCCTGGGCTTTTTCCATTGACGATGTTGCGCAAAAGGCGGAAAAGCT
TGCTGAAAAGGGGTATGAAGCGCCAAAGAGTAATCTTCCGGCCCAATTTCGCGACATGAA
ATTCGCCGATTATCAGCAGATTCGCTTCAACCAGGATAAATCCTACTGGAATTCGGACCA
GACGCCTTTCAAACTGCAGTTCTACCATCAGGGCATGTATTTTGACATTCCGGTCAAAAT
CAATGAAGTGACTGCCACTGAAGTCAACGAAATCAAATATTCTACCGACTATTTCAATTT
TGGATCTGTCAACCATGATCCGGCCATGGTGAAAGATCTGGGCTTTGCTGGTTTCAAGGT
GCTTTACCCGATCAACAAAGCGGATAAGCACGACGAAATTCTCAGTATGCTGGGTGCGAG
CTATTTCCGCGTGGTGGGCAAAGGACAAGTGTATGGTCTGTCTGCCCGTGGCCTGGCTAT
CGACACGGCGCTGCCGTCTGGCGAAGAGTTCCCGCGTTTCCGCGAGTTCTGGATTGAGCA
TCCGAAGCCGGAAGACAAACATCTGGTGATTTACGCGTTGCTGGATTCTCCACGTTCCGT
TGGTGCTTACCGCTTTGTGCTCTATCCGGGCAGCGACAGCATGATGGATGTGGACGCGAA
GGTTTATCTGCGCGACAAAGTGGGCAAACTGGGTGTGGCGCCGTTGACCAGTATGTTCCT
GTTTGGGCCGAACCAGCCGTCTCCGACGCTGAACTATCGTCCGGCGCTGCATGATTCCAA
CGGCTTGTCTATCCATGCCGGCAACGGCGAGTGGATCTGGCGTCCGCTGAATAATCCGAA
GCATCTGGCGGTGAGCACCTATACGATTGAAAATCCAAAGGGCTTCGGGCTGCTGCAGCG
TGGTCGCGATTTCTCCGGTTATGAAGATTTAGACGATCGTTACGATCTGCGTCCCAGCGG
CTGGATTGAAACCAAGGGCGACTGGGGTAAAGGCAAGGTTGAACTGGTAGAGATTCCGAC
AGCGGATGAAACTAACGATAACATCGTGGCTTTCTGGACGCCGGAAACCCTTCCAGAGAA
AGGCAAACCGCTGGAAGTTAAGTACCGCCTGCATTTCACTAAGGATGAAGAAGCGCTGCA
TTCATCGGAACAGGCGTATGTGATGCAGACCATGCGTTCAACCGGCGATGTGAAACAGTC
CAATCTGATTCGTCAGGCGGACGGCACCACTGCATTCCTGGTCGATTTTGTCGGCGGTAA
AATGAAGGATCTGGATCCGAATACGCCGGTTACGTCGCAAGCCAGCATCGGTGACAACGG
CGAAATTGTGGAAAACAGTGTTCGCTATAATCCGGTAACCCATGGCTGGCGTCTGACACT
GCGTCTGAAAGTGAAGGACAACAAGCAGCCGACGGAAATGCGAGCGGCACTGGTCAATGG
CGAAAGCACATTGACTGAAACCTGGAGCTATCAGCTGCCTGCTAATGAATAAATCAACTT
CTACTCTCGAGTATATCGAGAAATTGCCTCTGCCTGCCGAGCAGGCAGAGGCCCTGCGTG
AGAGTTTGTCCTCGTCTCAGGATCTGTCTTCCTTACATCAGTCTCTGTCTGATGGTTCTG
TCGTCACTATGCAATCGCCGGATGATATTCCGCTGGTTTCCGTACCGCGTCGTCTGGAGC
AGGCATGGGATGACGGGCTGAACGGCGGCAAACAACTGGATAAAGATCGTGAAGGGCGTA
CGGCGCTGCAGGCGATGCCGCGCATCACCCGTGCTTCAATGTTCCCCGACGCCTGGCAGA
CAAACCCGATGGCGCGCTGGTGGGATATGATCAACGGGCGTTCCAAACCACTCCGCCATC
AGTATAAGACGGCGGAAGAGAACGAAGCGGAGAATCGCTGGCGCAAGGTAGGGACGCTGC
GCCGTTATATTCTGCTACTGCTGACGCTGTTTCAGACCGCCATCGCCACCTGGTATATGA
AGACCATTCTTCCTTATCAGGGATGGGCGTTAATCGATCCTTTTGCAATGGTGCATCAGG
ACGTATGGCGTACGGTCATGCAAATGCTGCCCTATGTGCTGCAAAGTGGGATTTTGATCC
TGTTCGCTATCCTGTTTTGCTGGGTATCGGCCGGTTTCTGGACCGCACTAATGGGGTTTC
TGCAACTGCTGATCGGAAAAGACAAATACAGTATTTCGTCGACAACGACCGGAAATGAAC
CGTTGAATCCGGCGCACCGCACGGCGCTGATCATGCCGATCTGTAACGAAGATGTGGAGC
GTGTCTTTGCGGGATTGCGGGCGACGTACGAGTCGGTTGAGGCTACCGGCGAGCTGGATC
ATTTTGACATTTATGTGCTCAGCGACAGTAATGACCCGGATATCTGCGTCGCTGAACAGA
AAGCGTGGATGGATTTGTGCCGTGAAGTCGGCGGTGCGGGTCGTATCTTCTATCGCCGTC
GCCGTCGCCGTGTGAAGCGCAAGAGCGGCAACATTGATGACTTCTGCCGTCGCTGGGGCA
ACCAGTATAGCTATATGGTGGTACTGGATGCCGACAGCGTCATGAGCGGCGAATGCCTGA
CTTCGCTGGTTCGGCTGATGGAAGCCAATCCAAGAGCCGGGATTATCCAGTCTGCACCGC
GTGCATCGGGTATGGATACGTTGTATGCCCGCTGCCAGCAGTTTGCTACCCGTGTTTATG
GCCCGCTGTTCACTGCCGGTTTGCACTTCTGGCAATTGGGTGAATCCCATTACTGGGGTC
ATAACGCCATCATCCGTGTTAAGCCGTTCATTGAGCATTGTGCGCTGGCGCCGCTGCCGG
GCGAAGGGTCTTTTGCCGGCTCCATCCTGTCGCACGACTTCGTTGAAGCTGCGCTGATGC
GCCGCGCCGGGTGGGGAGTGTGGATTGCCTACGATCTACCGGGCAGCTATGAAGAACTGC
CGCCTAACCTGCTGGATGAATTGAAACGCGACCGTCGCTGGTGTCACGGCAACCTGATGA
ACTTCAGGCTGTTCCTGGTGAAAGGTATGCACCCGGTGCACCGTGCGGTGTTCCTGACCG
GGGTGATGTCTTACCTGTCCGCACCGTTGTGGTTCATGTTCCTGGCGCTCTCTACGGCAT
TGCAGGTGGTGCACACGCTGATGGAGCCGCAGTACTTCCTGCAGCCTCGTCAGCTGTTTC
CAGTATGGCCGCAGTGGCGGCCGGAGCTGGCGATAGCCTTGTTCTCGACAACATTGGTTC
TGCTGTTCCTGCCGAAGTTGCTGAGCGTCATTCTGGTGTGCGCTAAAGGCGCTAAATCAT
ACGGCGGATCGGCCAAGCTGTTTATCTCTCTGCTGGTTGAAATGCTGTTTTCCGTGCTGC
TGGCGCCGGTACGCATGTTGTTCCACACGGTGTTTGTGGTCAGCGCGTTTCTGGGATGGT
CGGTGCAGTGGAAATCACCGCAGCGTGATGATGATGCTACACCCTGGAGTGAAGCCTTCA
CCCGCCATGGTTCCCAGCTGCTGCTGGGGCTGGTTTGGGCGGGCGGCATGGCGTGGCTGG
ATTTGCGCTTCCTGTGGTGGCTGGCGCCTATCGTATTCTCGTTGATCCTGTCGCCGCTGG
TGTCAGTGCTGTCCAGCCGTGCGGGTTTGGGGCTGGCTTGCAAGCGCGCCAAACTGTTGC
TGATTCCGGAAGAGTACGATCCGCCGCGTGAACTGGTAGCGACCGATGAGTATTTCCGTC
GCAATCGTGAGCGTAAGCTGGAGCATGGCTTCATGCATGCTGTCTTTGATCCGTCGATCA
ATGCGCTGACCAGCGCAATGGCGACGGCGCGTCACCGCTTCAGCAAGCCGATTGAGGATA
TGCGTGAACAGCGTGTCAATGATGCGCTGAATCGCAAACCTCAGGATGTCGATGGCAATC
TGCGTCTGGCGTTGATTAGCGACCCGGTAACCTTGGCTCGCCTGCACTATCGGGTGTGGA
GTCAGCCGGAAACTCATAGCGACTGGCGAAGCCATTACCAGACGCTTGCCGCTCCGGTGA
TTAAAAGCGCCCAGTAAGTCAGGGCAACCGACGAAAAAGCAACGGCCAGTCCGTTGCTTT
TTTTATGGGCTGAATACTGCCCATTGTCGGGATTACTTTTATCCCGTACCGGGGAAAACG
CTTTATTCTGGTTCGGATACCGGGACGTGGTGAGGTTTGCGGCGCAGAGAGAACCATGAA
TAGAACGCGTTGATTATCACGACGGCAGCGGTAACCAGAAATACGGCTCTGAACCCGAAG
CTGGCAGAAATGCTGGCACCCAGTAACGGGCCTGTCACGTTGCCGACATCACGGAATGAT
TGGTTATAACTGAATATCCGGCCGGCGACCTGATGAGAAGAATGGTAGAGCAGCAACGTT
TGTACGGCGGGTAACAACGCGCCGTCAGCGGCTCCCAGCAGGAAACGCAGCAACGCCAGT
TGCCAGGGCGATTGCACGAACGCCATGGGAATCAGCAATAGCACTGAGAGTATCAACATG
GCGATCAGGATGCGCTCCGGGCCAATCTTGTCGCCGAGTTTTCCCAATCGTGGGGCGCTC
AACAGTGCCGATACACCCGGAATGGCGGCAATGGCGCCGCTGATAAAGGCCAGATTATCG
GTCTGCCCCGCCAGTTCACGCACATATAACGTCAGAATTGGCGCGATGGAGCCCGTGGCT
ATCTGGATAATCATGGTCGTCACAAACAGGCTCATCACCAGATGCGGGTTTTTTAGTGAA
ATCATCACCTGGCGCCCACTGAGCATGTCCTTTTTCCGAATAGGTTCAATGCGTTCCCGG
ATGAGAAAGAACGTAATCAGAAAACAGATGAACAAGACCACGGCAGTGATAAAAAAGACC
GGCCGCAAGCCAAAGGTATCCGCCAGATAACCGCCCAGTAGCGGGCCGAGCAGAGCGCCG
CCCACTGCGCCGGTGGACAGCGTTCCCAGGGCCCAGCCGCTACGATTGCGGGGCACTTGG
GTGGCAATCAGGGCATTAGCGTTAGGCACGAAGCCTCCCAGGATACCCAATGCCGCTCTG
AGCAGCAGAAACTGCCAGATATTTTGCACCAGCCCCATCAACGCCATCACTATCGCCATC
CCTAATGCCGAGCGCAGCAACATCAGCTTGCGTCCTTTACGATCGGCAAGACGTCCCCAG
AACGGCGAAGCGATAGCTGAAAACAGAAAGGTAATGCTGAAAACCACGCCCGACCACAGA
TTCAACGCTTCATGGCCCTGTATGCCAAGTTGCTCGACATACAGTGAAAGAAAGGGCATG
ACCAGGCTGAAGGCGGCCCCGGTAAAGAAACATCCCAACCAGGCGATGTAGAGGTTGCGT
TTCCAGTCAATCGGGGCGGTGTCATTCATCGTATTTTCCTGACTGGGATGTCCCAGGGCT
TAGTACAGCGAAGGTTCCCCAGCTGGGCGTGTTTTGAAGCGTCGATGCAGCCACATGTAT
TGGTCCGGCGCCAGCAGGATATTTTCTTCAACCAGCTTGTTCATCCAGGCCGCGGTCGCT
TCCTCACTTTCCAGCGGGATATCCAACTGCGCAGGCTGAATAATCAATTCATAACCCTTG
GCATCCGGCAAGCGGCGGGGAACAAACGGGACGATAGCGGGTTTGGCGGCTCGGGCCAAC
ATGTAACTGCCGACGGTGGTCGCCGTTTTCTCGACGGCAAACAAGGGGACGAATACGCTG
CTGCGCGGGCCGTAGTCATGATCGGGGGCGTACCAGATAATTTCTCCCTGTTTCAGGGCG
CGGATCATGCCTTTTAAATCCTTGCGATCCAGCATTGATTTGTTGGAGCGCATTCTGCCC
CAGGTTTGCAGCCAGTCGATCAGTTTATTGTCATTGGGGCGGTAAACGCCGATCCCTGCA
TTTTGCAGGCCGAAGATGCGTGCGCCCAATTCCAGGGTTAGAAAATGCAGGCCAATCAAC
AATACGCCGCGCTTTTGTTCACGCAAGGGTTGTATATTTTCGATACCTGTCACCTTGAAC
CAACGTTCTACCCGCCAGTCAGGCCAGAACCAGGCCATACCGGTTTCCATCACCCCCATA
CCGACGGATTCAAAATTTTTCTTCACCAGCTGTTTGCGTTGTTCTGCGGGCATATCCGGA
AAACAGAGTTGCAGATTGCGATGGGCGATAGCGACGCGATGTTTTAGAAAAAGCATGGAC
AATCTTCCCAGCCCGGTACCGATGCGGTAAATGAGGGGATAAGGCAGCAATACCAGCAGA
TAGAGAAGGACAATGACTGACCACATCGGCCAGTAGCGAGGGTGTAATAGTGAGCGATGG
AAAGAGGGGATTTGTGTCATGGCCTCAGTATCAAAAAACGGCGAACAACGCACCGACGGT
TAATGCAATGAATCAGCGATTTCTCGATTTCTAACAGAATAGCCGAAAGCGGCGTGGTTA
ATGAAAGAATACGCTTGCTGCTTTTATCCGCAAATTCAACACGGTATCCATAATAGCATT
TGAGGGATATGGGTTTTAGCGTTTGGTGACATTGGGTTGCTCTGTCCCCGCACTGGGCGG
CGGGGACATCAATTTATAACGGGGTGAACAACCCTTTGGCGTAATGCGGTTCGCAGCGCC
AGTACTGGGGAGGCGCGGTAACTTTTTCTTTCAGCCGGATCGCCGCGTGCCACGGCCAGC
GTGGATTGAACAAAATCGCGCGAGCAAGGGCTACCGCATCTGCCTCTTCGGTCGCCAGAA
TAGCTTCCGCCTGCTCGGGCTCGGTGATCAAACCGACGGCGATGGTCACCAGCCCGGTTT
CCCGACGAATTTTTTGTGCGAAAGGCACCTGATAATTGGGTGCGGGATGAATTTGCTGCA
AGGGTGACAGACCGCCGCTGGAGACATGAATATAGTCGCATCCCAGCTGACGTAACAAGT
GGCCGAGTTCAATGGACTGCGCCAGATCCCAGCCACCCTCGACGGCATCAGTGGCGGAAA
TGCGGACGCCCACGGCTTTATGAGGCGGAAGCACTTCACGCACAGCCATATAAACCTCAC
GCAGCAGGCGCATTCGGTTTGTCAGCGAACCCCCATATTCGTCGTCGCGCTGGTTGGTTA
ATGGCGAAAGAAACTGGTGCAACAGGTAACCGTGAGCGGCATGGATCTCGATCAAATCGA
ACCCCAGCCGATCTGCCCGTCTGGCCGAGGCGGCAAAGGCATCAATCAGGTTCTTGATTT
GGTCGTGGCTCATGGCAATAGGCGGGGTGTCATCCGGATGGTAAGGCAACGCGGAGGGTG
CCACCGTCTGCCAGCCGCCTTGCTCAGGGGACAGGAATGTTCGATTGGCCCAGGGCGCTC
CGGTTGAGGCCTTGCGGCCGGCGTGGCCGAGCTGGATGCCCAACGGGATGGTTGAGTGCT
TGCGGATGCCCCGCACAACCGGTGCCAGTGCGCGTTCGGTATCGTCGTCCCACAGGCCGA
GGTCCTGCGGCGAGATGCGCCCCTCCGGCAGGACGGCGGTGGCTTCCAGAATCAATAACC
CGGCACCGGAGTGCGACAGCGTCCCCAGATGCATCATGTGCCATTCGGTCGCTTTGCCAT
TTTCAGCTGAGTACTGGCACATCGGCGCGATGATAATACGGTTTGGCAGCGTCAGGTTTC
CCAATGCCAATGGGCTGAACAGTTTGCTCATGAAGATAACCTCCGTCTGAGATATGCCCG
GGAAACATTGCCAGAGATGTCGCTGCGCCTGAAATAACGATTTCACATTCCGATATGCAC
GTCATTCACTGACAGTATGCTATCCCTCGTGTATGATGCGGCGGCAATTTATTGTTTGCG
CAACATCGCCTTCATATCATCTTAACGCTATTCACCTCAATAAAAACAGGATAGTACACC
ATGCCAGTGTTACATAACCGTGTTTCCAATGAGGAACTGAAAGCGCGCATGCTCGCTGAA
ACCGAGCCGCGCACCACAGTTTCCTTTTACAAATACTTCCAGTTGGACGACCCACAGGCC
TTCCGCGATGCGCTTTATATCGCTTTTAGCCATATAAAGGTATTTGGTCGCGTTTATATC
GCCAGAGAGGGGATTAACGCGCAAATCAGCGTTCCGGCCAGCCATTTTGAGGACTTTCGT
CGCGCCCTGTTCGGTTCGAATCCGGCGCTGAATGGGATTCGGCTGAATGTCGCGCTGGAA
GATGACGGTAAGTCATTTTGGGTATTGCGCATGAAAGTGCGGGATCGCATTGTCGCCGAT
GGTATTGATGATGCCAGCTTCGATCCGACCCGGGTCGGACAGTATCTCAAAGCGGAAGAG
GTCAACCGGATGGCGGACGATCCTGATACGTTGTTTGTGGATATGCGTAATCATTACGAG
TATGAAGTCGGCCATTTTGAAAATGCGATGGAAGTTCCTTCCGATACGTTCCGCGAGCAG
TTGCCGATGGCGGTCGATATGCTGGAGGACGCACGTGACAAGAATATTGTGATGTATTGC
ACCGGCGGGATTCGCTGTGAAAAAGCCAGCGCCTACATGCTCCATCATGGTTTCAGGAAT
GTCTATCACGTTGAAGGCGGCATCATTGAATACGTGCGACAGGCTAAAGCCAACGGGTTG
CCCCTCAGATTTATCGGCAAAAACTTTGTATTTGACGAACGGATGGGGGAACGCGTATCC
GGGGATGTGATTGCCCATTGCCATCAATGTGGTGAGCCCTGCGATACCCATGCCAACTGT
AAGAATCAGGGATGCCACTTACTGTTTATTCAATGCCCGACGTGTGCGGAAAAATATGAG
GGATGCTGTAGTGCCGTGTGCCAGGATGAGATCCAGTTACCGCTTGAAGAGCAGCGTCAG
CGCCGGAAAAATCGCGAAATCAGCATGAAGATCTTCAATAAGTCTAAAGGATTGCTGAAT
ACCACCTTGGGTATTCCCGCTCCGGAAGAGAAAAAATAGCGCTAATGGCGAAAAGCGCAG
AGCCTATTAGAGACTCTGCGCAAAATATTATTTCTGACGAATACCTTCGACTGAAATGAT
CAGCTCCACTTCCTGAGAAGCCGGGCCAAGATCGGTAGTGATATTAAAGTCTTTCAGTTT
CAGTTTCCCTTCGGCTTCAAAACCGGCACGATAATTCCCCCATGGGTCATTACCCTGACC
CAGCGCTTTTGCTTCCAGTGTCAGCGGCTTGGTTACGCCATTCAACGTCAGGTTGCCGGT
AATTTTCAGTTCATCGCCGTCTTTTTTCACTTCGGTGGATGCAAATGTCGCCTGAGGGTG
TTTGGCGACATTCAGGAATTCGGCGCTGCGAATATGTTTGTCACGTTCGGCATGGTTGGT
GTCAACACTGTTGATATTGATGGTTACGCTGACTTTGTCTGCGGAGGGATTATTTTCATC
AAAGGTAAATGCGCCGTCGAAATCTTTGAACGTACCGTATAACCAGCTGTATCCCAGATG
CTTGATACGGAACTGAACAAACGCATGTTGTCCTTCCTTGTCAATTTTATAATCGGCGGC
GGCGGCGGCTCCCGCCCAGCTAAACAGGGAGGCCATAGTCATGCCCACAAGTGCTTTCTT
AAACATCGGTATTTCTCCTTAAACCCAGAATGAATTAATCCGCATGTCGACCCAACATGC
GTTTTAACGTAGCGTCACGGTCGATAACGTGGTGTTTAAATGCCGCCAGCGCATGCAAGA
CGGACAAAATGACGACCGCCCATGCAAGGTACAAATGGATAGTGCCAGCGGTATCCGCCT
GATCCTGAATGCCGCTTAGCGTAGCGGGCACAGAGAACCAGCCAAAGACGGAAATTGGCT
GACCTTCGGCGGTAGAAATCAGATAACCGCTAATCAGGATGCTGAATAACAGCAGATACA
GGAAGATATGCGCCAGCGTGGCACCAATCCGCGTCAGTATGGAATAGCTGGATAGCGGGC
GGGGAGGAGGAGAAACCCAACGCCATATTACCCGGAACAGCAGAGCCAGAAACAGCAATA
TGCCTATGCCCTTATGTATTTCAGGTGCGTTGTGATACCAGGGATCGTAATATCCCAGGG
CAACCATCCATAGTCCTAATGCAAACATGCCATATACTGTGGCAGCGGTAATCCAGTGCA
GCAGTACGCTAATGTGTCCATAGCGGGTTGACGTATTACGCCAAAGCATTATTGAAATCC
TTATCGTAGGTTAACCTTTGTTTCGGGAAAATAAACATCCGGGAAAATAAAATCAATATA
AAAATAGCCTATCCAATGCGATATTATTATATTTCAATAAATTTGAAACTGTCATGCCAT
TATTGTTCTGGATAATTGAGTAAGATTATTAAAATATTTATTTATTTAAATTCGGGAAAA
TAAATGCTGTCTTATTAAATTGAGTTATTTATTTTTCTGATTTTATTTTCTGTGGAATTT
CTTTTCACAAACAAGTCAGGCACTGAATTTGTTGTAATGAAAATGTGGATGGTAAGACAC
CGCTCTGGAGAGCGGTGTCAGGGGGAGGAAATGATAGTGGTGAATGACGATAAATATAAA
AAATATTAATGCTTAAGATAGTCAGCAGGTTGGTATTCATTCGACTCGATTTTGGCAATC
CCAGCCTCCAGGATTGAGATAAGCTGTTTTGCCACGTCCGTGGTTAACCATAATGTCCGG
TCAACCTGCGCTTCATCTGGCGCCTGGTCCGCCGTAGAAAGGTAATGCAGGCGGATCATC
ATTGCGTCATAACTGTCAACGGTACTGATATCCCAGCCTACTAGCGGGTGCGTTTGAATA
ATCTCATTTTTTCTGTCCATAAATACCCCTTATTGACTAGTTACTACCGTGAGTGACTAA
ACGAGGTTTAAGACGGCTCTTGTAGCTGAGCAATATCAGTATATCTCTGTCAGATTCATT
TATGGAAATTAAATGTAAAAAAAACTCAAGTGGATGTTTCAACTAATTATCTGGTGAAAT
GTTCGATGATTTCTGAACAAAAATAGTACAGCTTGTTAATGTAAACGCGCGATTAAATGC
CACATTCGTGGAAAAAAATGAAGAGGCCAGACAAGAGGACTGGCCATTGGGTAACCTGTG
CGGATGGAAAAGGACTACTCGTTTTGAATAAACCAGTCGTCGGCGCTTTCCCATGTCTCC
TGCAGGATTTCCGATATTCTTTCTTTATCGTCCTTGTTGCCGCCAAAGACGCTCAGATTA
TTGGCGGCAGCGTAGCGGACATGGACAGGGGTGTCCGGGTAAATGTCATGAACCCGGTGA
CTCAGTTCATCGGTCAGCGCTTCAAGCGCGCCAGCGGGCAGCAGGGTCGTTTTTGCTATG
GTAAGTTCAATACGCATGGTTGCCTCCTTATGTAACTGTATTTTTATACAGTATTTCAGG
AAGGGCAACAACATGAATAAAAAATGCGTACGATACGAAGTAACTCCCTGGCTGGCAGGG
AGTGGGGCGTTATCAGGCGACAGACCAGTTCAGGCTTTGGCCGGCAAGAAACGGAATGAT
GGTTTCTTCGTCTGCGACAATTTCTTCCGGAAACTGTACCGGCTGACGGCGTAATTCAAG
CGTGCCTTCGTTAACCGGCAACCCGTAAAAGCGCGGGCCATTCAGGGAGCAGAACGCTTC
CAGTTTATCCAGAGCGCTTAATTCCTCAAATACGGTAGCGTAGGCGCTCAATGAGGCCTG
TGCGTTGAAGACGCCGGCACAACCGCAAGATGATTCTTTACGGTGCCTGGCATGCGGGGC
GGAGTCGGTGCCGAGGAAAAATTTCTCGCTGCCGCTGGCGACCGCTTCGCGCAAAGCCTG
CTGGTGCGTGTTGCGCTTGAGGATCGGCAGGCAGTACAGGTGCGGGCGGATGCCGCCCAC
CAGCATGTGATTGCGATTGAACATCAGGTGCTGCGGAGTGATGGTGGCCGCGACAAAACG
ATCGGCAGACTCTACATACTGGGCGGCTTCACGAGTGGTAATGTGCTCAAACACCACTTT
CAACTCTGGGAACTGTTGGCGCAGCGGCTCCATAATGCGTTCGATGAAACGAGCCTCGCG
ATCGAAAATGTCGACTTCCGGATCGGTGACTTCGCCGTGAACCAGTAACGGCATGCCCAG
TTTTTGCATCGCTTCCAACACCGGGTAAATGGTTTTGATATCCGATACGCCGTGGCTGGA
ATTGGTGGTGGCATGCGCCGGATAAAGCTTAGCGGCGGTAAACACGCCTTGCTGGTAGCC
CGAGATGATTTCGTTTTTGTCCAGTGACTCCGTCAGGTAACAGGTCATCAACGGCTGGAA
GGTCTCGCCGGCTGGAACGGCGGACAAAATCCGCTGCCGATATGCTTCAGCCTGGGCCAC
GGTGGTAATAGGCGGCGTCAGATTAGGCATCACGATCGCTCTGGCGAACAGTCGGCTGGT
ATAGGGCAATACAGCTTTGAGCATCTGATCGTCACGCAGATGAAGGTGCCAGTCGTCAGG
ACGACGAATCTTCAGAACAGTCGGCAAGGGGGTCATGAAAAAACTCCGGCGGTCGGTAAA
TAACGTCCCTGAAACAGGGAGTGATGTGGCGGGGAATAAGCATAAGCGGAAAGTGTAGCG
AATGCATCCGTTTGTAGTGAAAAGGTTGAAATTAGCCTGCAGTTGGCGTTTTATGGTTGG
ATATTCAATCAGTTGTTATATTCATGGAGTATTATGATGGAAATTCGTATCGTCGCCAGC
GTTCAGGCTAAGCCGGAATTCATTAACGATGTCGCGGTTGCTGTCCGGCTGGTCGTTGCG
CCGAGTCGTCAGGAAGCCGGCAATCTGCAGTATGAGTTACATGAAGAGTTGAACAAAGCT
GGTTCGTTCGTGTTCTTTGAACGCTGGAAAAGCCAGGAGGCTATCAACGAGCACGAGCAG
ACCGCACATTTTCGCGCGTTTGTCGCTCAACTGGAAGGCAAGATCGATGGCTTGGATATC
AAGTTGCTGCAGACGATTGCCTGAAAAAATAATGCCCGTCATGGACGGGCATTAAATTGG
GATAAGCACCCGCCGAAGCGAGGTGCTTTTTTTATATTATTTCACCGGCCGTGTCGCTGG
CGCGCTGGCCTGATTCTCGGCAGCATGACCACCGGCAGAACCTTTACCGGTAAACGCGAA
TGCCGGGCGTTGCCAGTCGCTGGCGCGCGGGGCCTCCGGAACATATGCCGGCGCTGGTGC
GCGAGTCATCGGCGCGGCGGCATAGTGCTGGCTGGGCGGCACCACGGTCGTGGTCTCGGC
TGGCGCTGGTGCGGCGACCGATTCCTGAGTAGCTGGCGTATTCTCAACCTGTACCGGCTC
GTGAATAACCTGCGGTTGTTCAATTGCCTGTGTTTCGGCTGGTTCACTGTTAGTCGTCAC
GCCGCTATCAGCAACAACAACCGCAGTGGGCGCTTCTTCGACCGTTTCTTCGATAAGAGC
CGCCGTTTCCGCGAGTTGAAGTGCCGGCTGCTGTATCTCTTCAGGCTGAGGAACTTCTTC
CTGCGCGTTGGCGTCGAGATCCTGGGTCGCTTCGGCCAGCACGGTTTCTTGCTGCGTCGG
GATGGATACCGGCGCTGGCGTTTCCGTCACTGGGGCGCTTGCCGGAGCGATATCCAGAAC
GTCTACCGCTTCAGGGAGCGTAGCAACCGCTACTGCCGCCAGTTCCGGTACGGTGGAAAG
CGGGGTATCAATGGACTCGGATACCTGCTCTTCCACCAGTTCTGGTTGTTGCGGCTGGGC
AACCGGATAACGAATCCAGACTTTGCCTGAGGCCATTTCCGGTGAGGCTGAAGCCTGTGC
CATCGGCATCGGCGACTGCGTCGGGTAACGTTCATCGCGGTAACGACGACGACGCTGACC
GCTGACTCGCAGATGACGCGGCGAGCGGCGAGAGCGACGCGGCAGGCCATTTTCGCGGTT
GCTTTCAGTCGCGTCATTTTCCGTATCGGCTCCCTCAGCAGCCAATGCGGCAGGCTCAGG
CATTTCCACCACGGACGATTCCTCAACGTACGGTGCGGCGGGAAGCAGCGCTTCGGTATT
CTCTCCAGCAGCATCGCTGTCCTGAACCCGCACTTTCTGGGCCAGTTGACGACGTTGACG
GCGCTGCATCACCTGTGCTGGCTTTTCCTGCTCGGCGACAGCGTCTTCCGTGTCGGTAGC
CACGGTATTCAGCTCTTTGACTTCGCTCTGCGCCTGGCGTTTTTCTTCCTGACGACGGCG
TTGGCGCTCGGCTCGCTGCTCACGGCGTTGTTCATCACGCTCGGCTTTGTCTTGTTCAGA
AACTTCCGCTACCGGCGCGATTTCGATGTCGGCGTTCTGCGGCTGCGTGCGCTTATTACG
GCGCTGTTCGTCACGCTCGCGTGGTTCGCGTGGTTCGCGTGGTTCGCGTGGTTCGCGTGG
TTCGCGGTTGTCGCGGGTGCGTTCGCGACGACCGGATTGACGGCGGTTGTTTCGGCGTTC
CTGCTTTTGTTCCTGCTCATCGGATGCCGCTTCGATAGTTTCAGCCGGCTTGTCTCCGGC
GTCGGCCGGCGTGGCAAAAATGCCTTTCAGCGCACCGATAAGGCGACCGAACAGACCACG
TTCGGAAGAGGTCGGTTGTTTTTCTGCCTTCGGTGCAATAACCGCCTCGGCTGGCTTGGT
TTCAGCGGGCGAGATATCCGACATGGTGAAGGACGCCAGAGCCGGTTGTTCCGGTACCCG
ACGTTCGGACACCTGCTCCTCCGTCGAAGGCTGCGACTCGGCATCCAGCAACTGAGGCAA
CATATAGCTCAGGGCCTGTTTTTCCTCGCCTTTACGGACACGCAGTACGGAGTAGTGCGG
GGTTTCCATACCGTCATGCGGTACGATAATGGCGCGAACACCCTCCTGACGTTTCTCAAT
CGCGTTGACCGCGTCACGTTTCTCGTTAAGCAGATAAGACGCAATGGGAACAGGCACGAT
AGCGTGGACTTCTTTAGTGTTCTCTTTCAGCGCCTCTTCTTCAATCAGACGCAGGATCGA
CAACGACAACGATTCATTGTCACGGATGGTGCCGGTGCCGCTACAGCGCGGGCAGACATG
GTGACTGGATTCGCCCAGTGACGGACTCAGACGCTGGCGGGACATTTCCAGCAGACCAAA
GCGGGAAATGCGGCCGATCTGGATGCGGGCGCGGTCCTGACGCACCGCGTCGCGCAGGCG
GTTTTCCACCTCACGCTGATGGCGGACCGGGGTCATGTCGATGAAGTCGATGACGATCAA
ACCGCCCAGGTCGCGCAAGCGCAACTGACGGGCAATTTCATCCGCCGCTTCCAGGTTGGT
GTTGAAGGCCGTTTCTTCAATGTCGCCGCCGCGGGTTGCACGGGCGGAGTTGATATCAAT
GGCGGTCAGCGCTTCGGTGGTGTCGATAACAATCGAACCGCCGGAAGGCAGGCGCACTTC
GCGCTGGAAAGCGGATTCGATCTGCGATTCGATCTGATAGTGGCTGAACAGCGGGATCTC
ACCGGTATACAGCTTGATTTTGCTGCTGAAGTCCGGGCGCCCCAGCGCAGCGATATGCTC
TTTGGCCAGTTCCAGAATTTTCGGGTTGTCGATCAGGATTTCGCCGATGTCCGGACGTAA
ATAGTCGCGGAACGCGCGGACGATAACGTTGCTTTCCTGATGGATCAGGAACGGCGCCGA
ACGACCTTCCGCCGCTTTCTTGATCGCTTCCCAGTGTTTCAGGCGAAACGCCAGATCCCA
CTGCAGCGCGTCGGCGGATTTGCCCACACCGGCGGTACGGACGATCAATCCCATACCGTC
CGGCAGTTCCAGCGAGCCCAGCGCTTCTTTTAATTCGGTACGGTCATCCCCCTCGATACG
GCGGGAAATACCGCCAGCCCGCGGGTTGTTCGGCATCAGCACCAGATAGCTGCCTGCCAG
ACTGATGAACGTGGTCAACGCGGCGCCTTTGTTACCGCGCTCCTCTTTGTCTACCTGAAC
GATGACTTCCTGGCCTTCACGAAGCACATCTTTGATGTTCGGACGACCATGCGCGTTGTA
GTTGCCGGGGAAGTATTCGCGGGCGATTTCTTTGAGAGGAAGGAAGCCATGTCGCTCTGC
GCCATAGTCAACAAAAGCGGCTTCAAGGCTGGGTTCTATGCGGGTGATTTTGCCTTTGTA
AATGTTTGCCTTTTTCTGTTCATGACCGGGGCTTTCAATGTCCAGATCGTAAAGCCGCTG
ACCATCAACCAAGGCAACACGCAACTCTTCCTGCTGAGTTGCGTTAATCAACATTCTTTT
CATCGTGCTTAACTCATTATTTTTACTTGCATTATTGATAGAGCTGCGGATGATGGAGGC
ATGACCGGAGGGGACCGATGGCCTCGTGTCTTATCGCAGGGGCGTCAACCTCACGGTTGT
CGCCTGCATAGAGGCGCATGTTTCGGTAGCCTGTATTTCCTGATGGAATACAGCGCATTT
ACTGCGGGAACAGCTTCTGAAAATAGGTTGCCAGATCTGATTCCATTGTGCCGGCCAAGC
TGCAAACCACAGCTCGCTAACTGCCTGATTATTCAATACGTCTTACGCCATTGCTGCGTT
TATGAGTAATCCGGCAAAGATAATAATTCCGCAATTTACCCTGTTTTACCGGGAATCAGC
ACGGAAAGCCAAAGTATTATTCCATTGCTGATACGTCGATAGCAAGGTGACTTTGCCTGT
CAATATAAAGTTTGTTGTGCTGTTTTTAACCAAACTGAAGTCGGTTGATGCTGAAATCAG
TCTGGATGCGGACAGTAACAATATCTCCATAAGCCAGACTGACAGTTAAGCATAGAAAAA
GATGTGGCGCTATCGGTGTGTGCTATTTAGAATCCGCTTCCATGAAAACAGAGAACCCAA
CCGTACAGTTTTTGACGGTTTCCGCCGAGGAAGCCGGCCAGCGAATCGACAACTTTTTGC
GCACCCGGCTTAAAGGCGTGCCGAAAAGCATGATTTATCGCATCCTGCGCAAAGGCGAGG
TGCGGGTAAATAAAAAGCGCATCAAGCCGGAGTACAAGTTGCTGGATGGCGATGAAGTGC
GTATTCCGCCGGTGCGTCAGTCGGAGCGTGAAGAACCGGCGGTTTCTGCCAGCCTGGATA
AAGTCTCGGCGCTAGCTGATTGTATCCTTTATGAAGATGATTATCTGTTGCTCCTGAATA
AACCGTCGGGCACGGCGGTGCACGGCGGCAGCGGGCTTAGCTTCGGCGTGATTGAAGCAC
TCAGAGCGTTGCGCCCCGAAGCGCGCTTCCTGGAGCTGGTTCATCGTCTGGACCGTGACA
CTTCCGGGGTGCTACTGGTGGCTAAAAAGCGTTCGGCGCTGCGTTCGTTGCACGAGCAAC
TGCGCGGCAAGGGGATGCAAAAGGATTATCTGGCGCTGGTTCGCGGCCAGTGGCAGTCGC
ACTGTAAGGCGGTGCAAGCGCCGTTGTTGAAAAATGTGCTGCAAAGCGGCGAGCGCATCG
TCCGGGTTAATAGTGAAGGAAAACCGTCTGAAACGCTGTTCAAGGTAGAAGAGCGGTTCG
ATTGTGCCACGCTGGTGCGCGCCAGCCCGATTACCGGGCGAACCCACCAGATTCGCGTTC
ACACTCAATATGCCGGGCACCCGATAGCGTTCGATAATCGTTACGGCGATCGTGAGTTCG
ATGCGCAACTGGCGAATACCGGGCTCAAGCGCCTGTTCCTGCATGCGCAGGCGCTGCGTT
TTGAGCATCCGCATACCGGTGAGACATTGCGTATTGAAGCGCCGCTTGATGCCGCCTTGC
GTCATTGCCTGCAGGTTTTGCGGCAGCGCCAGAAATAAGCTTGTGCCCGCGTCCCTGGCT
ACCCGCAGGGACAGGGTCCACACATCGCTATCTTCACGTCAATAACGGATTCACGCCTTC
CTCTCGCAATAATTCCAGCAGCGTAATCAGTGGTAAACCGACCAGGGTATTGGGATCCCG
ACCGGATAACCGGTCAAACAACGTGATGCCAAGCCCTTCGCTTTTAAAGCTGCCGGCGCA
GTCAAAAGGATGTTCACAATCAACATAGCGTTCGATTTCGCGCGTGCTGAGCGTCCGAAA
ATACACATCGAACGGCTCTACCACGCATTGCAGACGCGCGGTTGTACTGTTGAACAATGC
CAGTCCGGTATAGAAAGTGATGCGCCGCCCGCTGGCCTGCTGCAGTTGGCGTATGGCGTT
TTCCCGGGTGTGGGGTTTGCCGGTAATGGCGCCTTCCAGCACACAGACCTGATCGCTGC
>NODE_2_length_387915_cov_9.741387
AATGCCGTTGTATTGTCTTACACGTGTTGAGATGAGCTATAGCGTTTCTTCGCTGCCCAC
CTGTGTATTACCTTGAGCTGAATTTGTTGGCTATCGTGTTTTTTATAACTGCTGCGGCTT
CACCCGAGCTCTTCCCCTAGGTCTTCGTGGGGAGCGTCAGATGTGGATAAGGGACAGGAC
AGCATGTGGCCATCAAACCAGTACGGCGCCAGCGTCAGGCTCTGTTCAATCTTGTTCCAC
AATGCCAGGTCCGCCTGTGCAAGCGCGCTCTGGTATTCATCCACCCGGTCGGGCGACACC
GGCGCCAGCTGGGTTTTATTGCCGCGAGCCGTCGTCGGCGGCGTGGCGATCCCGGCCCAG
[truncated: 4,689,526 more chars]
