# Supplementary material for: Genome-Wide Identification of Dickeya solani Transcriptional Units Up-Regulated in Response to Plant Tissues From a Crop-Host Solanum tuberosum and a Weed-Host Solanum dulcamara
Source: Front Plant Sci. 2020 Sep 2;11:580330. doi: 10.3389/fpls.2020.580330 (PMC7492773; doi:10.3389/fpls.2020.580330)
Supplement: Supplementary file 14 [file DataSheet_14.fasta]

>NODE_1_length_1197381_cov_13.706943
GAAATGCAGTTTTATTTACACATACACATATTAATATCTATGTAAATAGGTACAAATCAC
AAAATGAAATGGCTTTTCATTTTTTCCATTTGCCGATCTTGCTCACATATTTGTAAATAA
TAATGAATAGAATTGAACTTGTGTCGAATCAGACACCATTGCGAAAACTTCAAAAATAAT
TATCTCTGATGAGGGTGATAACAATGAAATTTAAAATTCTGACGATGATGGTAGCGTCCG
TTGTAAGCATGAGTTCGATGGCGGTCACATTCGACTATCGCCATGAAATGAAAGATACGC
AAAATGCAAATCATCAGGATCGCCTGCTGATTTCGCATCGTTTTGAGAATGGGTTCGGCT
TGTCTTCCGAAGTGAAATGGAAGCAATCCGGCAATGATAATACGCCAAACAAACCTTACA
ACGAGCAGGTCAGCAACGGCACTGAAGTCACTGCCAGCTATCTGTATAAATTTAATAAAA
TGTTTAATGCAGAAGCCGGTTTCAACCTGGTTTCCGATAACACAGGTAATAAATACCGCC
CTTATATCAGAGGTGGAATAAACTTTACCGACAACCTTTACTACACTCTGCGTTACCGTC
CTTTCTACCAGCGTATGGATGATAAAATCCTCACATCAGGCGCTGATACAACCATGAAAG
GCTATACTATCACCAGCGTACTGGGCTATAAGTTCCTGGACAACTTCACTGTTGAATACG
AACTGGAATACAACAAAAATACCAAAGCAGGTTCAACTGGTTTGATTTATGACAATGATA
ACGACAACCTCACTCATGATGTGAAGCTGGCTTACAAGATTGACAAAAACTGGACCCCGT
ATATTCAGGTTGCCAATGTTGAAGGCCCATCCAAAACGACTGATGAACGCCAGACCCGTT
ACCGCGTCGGTGTACAGTACAACTTCTGATACCCGTCCCGGTTATCACCAGACGTAAAAA
AGGCGGAACTTCGGTTCCGCCTTCTCTTTTTGTTTTTTACTTCGTTTATCAGAATTTGTA
ACCGAAGCCAAACATAAATACCCAGGGATCCAGCCGTGTTTTGATGCTCTGATCCTGGCC
GGCAGCCTTGAATTTCACGGTAGTGTCGATATCCATCCACCACACCGACATATTCAACAG
CCAATTTTTATTCAGGTTGTAATCCAGACCGGCTTGCGCGGCAACGCCCCAGGAGTTTTT
CAGGCTCAGGTCGCTCAACCCGGCATCTTTACCTGTCTGGTTAAATTTCTCATCAAAAAA
CATGGTGTAGTTCAGGCCAACACCCAGATATGGACGCAGCTTGTCCGTGCTCTGCCCAAA
ATAATACTGCGCCATCAGCGTCGGCGGCAGGTGTTTGACTTCGGCGATCGGCCCGACATT
CCCTACGCCGACCTTGTGCTGGAACGGCGTCGCCGCCAGCAGTTCCACGCCGATATTATC
CGTCACCATATAGCCAAGGGTCAGTCCCAGTTGGGTATTGTTATCTACGTTGAATGAACC
CAGCCCCAACACATTGTCCGAGCTTTCAACCGGGCGCACCGTCGCCGTTCCGGTACGAAC
AATCACATCGCCAGCCTGATGAGCCTGTGCCAATGCCGGCATCAACGCGGCTGCCATCAT
CAATAAAGAAACCTTCTTCATTACCCACTCCATTTATAAGGTTAATATCCGGGCGAACTA
TACCCACTAAGGGGTAAATTTGTTTGAAGCCAGATCACATCCTGACAGGATTTTTGCCGC
ATTATGTCACCAATCAAATCACGCCAAATCCATAAAAAACAAAGAATTGATTCAAATCAA
AAAGCACAAAAAAGGCAAATTACGCACCAGTACAAAAAAGGAGCTGCGCAACCTGATGTT
CGGGCGTAGATTCTTCTTTTCACCATTGATTCAACGCGACTGAGGCCGGTGGGTAATCAA
CTATGAGCGATAACGTCAACCCCTGTATGGAATGCGGCGCCTGTTGCGGTTACTTTCGGG
TGTCGTTTTACTGGTCGGAAGCTGATGACGGGGGAGGTACCGTTCCCGCCGCGCTGACGG
AACCGGTGACGCCATTTCTGCGTTGCATGGCCGGCACCAACAGAAAACCGATTCGCTGTG
GCGCACTGGAGGGTAACATCGGTGAGTCGGTCAGTTGCCGTATCTATGCTCAGCGGCCCA
CACCTTGCCATGAGTTTGTACAATCGGGAGAGAATGGTCAGCACAATGACGCTTGCGATC
GGGCTCGTGCGGCCTATGGCCTGCCACCGCTGATCCCAGCCAGGTTACCGCTGCCGTGTT
CATGAGTCAGAATAAAAAGTAGAACGTCACACCGGGGTGCCACGGAACAGCTGAACGGGT
TACAATAGCTGGATAATATTTTTTGCTAAAAGCCCTATTGTTAACCTTTGCCAAGGAGTT
TTCATGCCTATCACGGCCAGCAGATTATACCGTGACACCTTGAATTTTACGCGTAACCAG
TTTTTCAGCATCCTGATGCTGGCGCTGCTGACGTCCTTGATCACCGTCGTCCTCGGGCAC
ATCTTCACGCCCGGCAACGATCAGTTGCAACTACTCAGCAGCAGCAATGTAGATCTGTCC
TCCATCGAGCAGCCTGGCATCAGCGACATCATCCAGCAGCTTTCCCCCGAGCAACAAATG
GTGCTGCTGAAAGCCTCCGCCGCCGGCACTTTTGCCACGCTGGTGGGCAACGCGCTGCTG
ACCGGCGGCATCCTGATGCTGATCCAGTTGGTGTCGGCAGGTCATAAAACCAGCGCTCTG
CGCGCCATTGGCGCCTCGGCACCGCTGTTACCCCGCCTGTTTTTGCTGATACTGGTTTGC
ACCCTGTTGATCCAGTTAGGCATGCTATTGGTCGTGGTCCCGGGAATCTTGTTATCCATC
GCCTTTAGCCTGTCACCGGTGATCGCCGTCACCGAAAAATGCGGGATCGTTGCCTCCATG
CGTGCCAGCAGCAAGCTGGCGTTCGCCCACTTTCGCCAGACTGCGCCGGCCGTCATACTG
TGGCTGCTGGTCAAAGTCGCGCTGTTGTTGCTGCTTGCCCGGTTACCGATGGTGTCGCCT
ACCGCCATGGCCGTGATTCTGAACGCCATCAGCAACGTGCTTTCCGCTATGCTGCTGGTC
TATGTATTCCGCCTGTATATGCTGGTGCGCAGCTGAATTCACACGCCTTATTCCGGAGCA
GCAACAGCGCTGCTCCTTTATTGCTACCCGCCATAACGTAATTTTCTGCAAATTGTTACG
ATAAATCGGGAATCGCACGGCGCAAACAGCGATAATAATTCAGAAATAGCCTGGCCCTTT
TAATACATGCGGACCACCACCCCACATGGGTAAGTGACGGATTAACATAATGAAGCAACT
GATTGATTTTATTCCTCTTATTGTTTTCTTTGTCTGTTATAAACTGTATGACATCTATGT
CGCCTCCGGGGCATTGATTGCTGCGACGGCGGCGGCATTACTGCTGAGTTGGTTTATTTA
CCGCAAAATCGAAAAGATGATGCTGCTGACTTTCCTGATGGTTGCCGTATTCGGCACCCT
GACGCTGGTATTCCACAATGACCAGTTCATCAAATGGAAAGTGACCATTATTTATACGCT
GTTCACCATCGCCTTGCTGTTCAGCCAGTTTGTGATGAAGAAAACCCTGATTCAACGCAT
GCTAGGCAAAGAACTGTCATTGCCGGAAATGGTATGGGCAAAACTGAATATTTCGTGGGC
GGTATTTTTCCTGCTGTGCGGTCTGGCTAATATTTATATTGCTTTCTGGCTGCCGCAAAG
CGTTTGGGTTGACTTTAAAGTATTTGGCCTCACCGGCCTGACTCTGGTATTTACATTGCT
GTGCGGCGTTTACATTTATCGTCATCTGCCGGCTGAGACGGAAAACGAAAGCGACAAATG
ATCGCCCGACACAGACTGACATTGACTACTCACAAGCGGACTCGTTGACCCTATGAGCAA
ACAAGACGCATTACCTCACGGCGAACTGGTGCTACGCACGCTGGCCATGCCGGCGGACAC
CAATGCCAACGGCGATATCTTCGGCGGCTGGCTGATGTCGCAGATGGATATCGGCGGCGC
CATCCAGGCAAAAGAGATTGCAGAAGGTCGCGTCGTCACCGTTCGGGTTGACGGCATGAC
GTTTCTCAAACCTGTCGCCGTCGGCGATGTGGTGTGCTGCTATGCCCGGTGCATTCGTAC
CGGCCGCAGTTCGATGACCATTAATGTGGAAGTGTGGGTGAAAAAGGTGTCGACTGACCC
TATCGGCCAACGCTACCGCGCTACCGAAGCGCTGTTTACTTACGTTGCCGTGGACGAAGA
CGGCCGACCGCGCGAATTGCCGGAAGGGAAAAGCCACTTCGAGCCTGAACAATAACCATA
AACAATTAATAACCATAAACAATTAATAATCACAAACAATTAAGGCACCGTTGGCGGTGC
CTTAATTGTTCAACGTCAACCGGCTAGGACTTACTCCATCGCTGCGCCGCCATTGATTCT
GAAGATGATCGTCACCACCAGATCTTTCCCCGGTTTGCTCTCTTCATAACGCCATTTACG
CATGGCCTGCTTGATATCCCGCTCAAACATATTCTTAGGTTCAGCCGACAGCACACGGAC
ATTATCCACCCGTCCTGATTCATCGACATCAAACTGTACCTTAACCCGGCCTTCGATGCG
CAAGGCGAACGCCCGAGCGGGGTATTCCGGCTGGGCCCGGCTCAACGGTCTCGGCCCCGA
GGGCTGAGCGCTGGCAACTGGCGCCTGACTGACCGGTGCCGCGTTACGGCTGACTGTCTG
GCTGGTCGACGGCGTCGCCGTCGGCTGCGGCGCGGTTTCACGCGGCGTTTCCTTCGGTTG
CTCTACCTTTTTCACCGGTTTGGGTTTCGGCTTAGGTTTGGGCTGGGGCTTAGGCTCCGG
CAGCGGGACAGGAACCGGTTTTGGCAACGGCGGCGGTTCTGGCTGGACCTCCGGCTCAGG
TTCCGGCACTTTTTCCGGTTCTGGCTGGGGCGCTGCCGCCGGAGCAGGTGCAGCTTCCTC
CGGTGCGGTATTGACCATCATTACCTGGATCGGCTGTGGCGTCGACGGCAGCTTGACTGA
TGTATTAAATGAAGCAAACAGCAACCCTGCAATCAATGACCCATGAAAACCCACGGAAAC
CAGCATAGGCCATGAATATCGGCGGGTCAGGAAAAATGTTTTCTGCGGCATAGTTATATG
ATGTCCTCTCACCGCGCAAGTTTAAATGCAAATGACAATCATATTCAATAGAAGCCGATC
AATTCCCGTATGGGGCGTTCCAATCCGCATCAGTTTTCGTGCCGCACGACCGGACTGACG
GTAACAAGGATTGTCCTGTCGGTATCATCGAGTATGATGACGGTTCCGTCTCATAATGGT
CTGACAGACCGAGGTTTACCATGCTGTATGTGATTTATGCCACCGATGTGCCCGGCTCGC
TGGAAAAACGCCTGGCCGCCCGCCCCGCTCATCTCGCCCGCCTGCAAACACTGCGGGATC
AAGGACGTCTGTTAACCGCTGGCCCACTGCCGGCCATCGACAGTGAAGACCCGGGCGCCG
CCGGATTTACCGGCTCAACGGTGATTGCCGAGTTTCCGTCGCTGGAAGACGCTCGCCATT
GGGCAAACGAAGATCCCTATGTCGCCGCCGGTGTCTACGAGTCTGTCAGCATCAAGCCGT
TCAAAAAAGCATTTTAATCCAAAATTGATGGAGGTCATGGTATTTTCACCAAACATAACC
TCCGTTTCCCTCTTAAATATCTGAAATATTTTAGTCATTTAATGATGTTATGTTGGCGAC
AATTTATCTTTAGAGAGTCGATTGTCATGTCAACATCCGCCCCGTCACGCTCCGGTTTTC
TGGGCAGACTGCGTCAGTACCGCCTGAGTTTTCTTTCAGGTTTGCTGCTAATCATCGGGT
TGTTTTCCTTATTGCAGCTATTGTCCATAGGGATGATATCGAAAACCATGACTGAAGTGC
GCCAGGACAGCGCCGCCAACGAAGCCCTGCGCCAACAACAGGCACTGATGGATCAGGCCC
GCATGGAAGTGATGAACGCCAGCGATAAACTTAATCGCGCCGGCATTTACCTGATGTTTG
ACAAAGAAACCGGCTCGGTCGGCAGTTGGAACAGCCTGATGGCCGAAGCAGAAGAGTCGT
TAACCCACGCGCAGGCGTATTATCAAAAGCTGGAGCGATTTTCTGGCGCCGCTCGCAATG
ACGCGGCCTTCAACGAGCTCAAAAGCAGCTATCAGCAGCTCTATAACGGGCTGCTCGAAC
TGGCGCAAGGCATCAAAAAAACCAACGAAATCGATATTTTCTTTGCCGTCCCCATTCAGG
CTTACCAGACCCTGTTTACCCAAAAATACGCCCGGTACCTGCAGGAAAACGATGCCAGTC
AGAAACAGCATGCTCAGCAATTGTTGAATAATCTTGATGCCGCCCACACCCTGTTCATCG
TTATTCTGGGCCTGTTGCTGGTGATTTCTCTCGTGGTCTGGATTGGCGTGAACAAGGTGA
TCGTTCACCCGCTTAAGCGCATTACCGGCCACCTGCGGCTCATCGCATCCGGCGATCTGT
CGCATGACATCGGCATAGAGAAACGAGCGACCCGCGAAATCGCGCTGCTAAACAGCAGCG
TGGTGCAAATGCAGAGCGGTCTGGTGAACCTGATAAGCCAGGTTCGTCAGGGTATGGGAA
CCATGATGCAACAGGTCAGCCATGTCACCACCGACAATCGCCTGCTGTCCGAACAGGCCA
ATCGACAGTCCGCAGAGCTGAAGGTCACTACCGAGCACATTATCCAGATCAGTCAACATC
TGGAGCAGAACGCCCAGTACACCGAGCAAGCCAGTCATCATGCGAAAGAAACCAGTCATA
TCGCCGAACAGGGCGAAACCATGATGAGCGACGTCAGAAACGCGATGCAGAATATTTCCG
GTCGCAGCAAGGAAATGACAGAAGTCATCTCGCTGATTGAAAATGTGGCATTCCAGACGC
ATATCCTGTCGCTCAATGCCGCCATTGAAGCGGCGCGGGCCGGCGAGCTGGGCAAAGGTT
TCTCGGTCGTCGCCCGCGAGGTAGGCACGCTGGCTTCGCAGAGTAGTCAGTCAGCCCAAA
ACATCAATGCGTTGATTCATGAATCGGACAGCAGCGTCGCTACCGGCGCCAGACTAGTCG
GTCACCTCAACGACAGCCTGCAGGAAATCATTCAGGCGGCGAAAGGCACCAGTACGTTCC
TGAATGAAATCACCGATATTTCGCAACAACAAAATCAGAGCGTCCATGAAGTGACCAACC
GTATCAGTTCACTCAACGATACGGTGAAACAAAATGCCCTGCAGGTGGAAGCCTCTGCCC
ACACCTGCCTTCAGTTGCTTGAGCAAACCGAACAGCTCAATCTGTCGGTATCCCTGTTCC
AGTTGCCCGGTACGGAAGCGGCGGTTGAACCTGACGCACCGCGTGCTACGCTGTCTCCGG
CCGCCAATGGCTATGTCGCCCTGCCGCAACACTCGCCAGCGCTGTAATCCTCTCTGGATA
ACAAAAAAGCCCAACGATCTAACGACCGTTGGGCCTGGCGCGGACTACCTGGTGGTTACC
ACTCGTAAGCCACCGCATACAATAACGCGCGACGCTGCTGTTTCTGGCTCAGGTAACGCG
CGTGGTGGATATGCCGGTAACCGCGCGACTGGGCCTCAAGCCAGCGACTGCGACGGCGCT
GCACCTGACGTTGCATACGCCAACGGCTAACTTCATTCCGGCTGCGTTTCATGGCTCGAC
TCTTGTTTCATAACACAACTCTTGTTTCATGGCACGGCTTAGCAATAAGCATGGTGGACC
TGAATATTATATCCCTCTGATATTCTCCGCCAAGCAATACGACAGGATTTTCCCGAATCC
GCACGCTTGCTCTTCATGCGCTATAGTATTCAGAGTAAAGGACTTTCCCCTTTGGGGAAC
TATGCATACACTTGAACAAGTGAACATTTCGCAGCAGGGAACCGTGCATTGTTACTATGA
CAGCATTTTATACTGTACTGAGTGGATTACTGGTTTTCAGCTATTGGCTGCTCGTTGCCA
GCATTACGCTGCGTATTCTGATGAAAAGGCGTGCGGTTCCTTCCGCTATGGCCTGGCTGT
TGGTGATTTATATTCTGCCATTGGTTGGGATCGTCGCTTATCTGTTATTTGGCGAACTGC
ATCTGGGGAAACGTCGTGCGGAACGCGCCCGGCAAATGTGGCCGGTTACCGCGCAGTGGC
TCCGTGAACTGAAAGAATATCGCCGCATTTTCGCCACTGAAAATAGCGAAGTGGCGCGCT
CGTTGTTTCAACTGTGCGAACGGCGTCAGGGCATTGGCGGCATCAAGGGCAATCAGTTGC
AGTTGTTGACCTCATTCGACGACACCATCAGGACGTTGATCCGCGACATTGAGCTGGCCC
GTAATAACATCGAAATGGTGTTCTATATCTGGCAGGCCGGCGGATTGGTGGATCAGGTGA
TGACCGCCCTGCTGGCGGCGTCGCGTCGCGGGGTCAAATGCCGTATCCTGCTGGATTCGG
CAGGCAGCGTGCAGTTCTTTCACAGCACCTACCCGGAGATCATGCGCGCCGCCGACATCA
CTGTGGTGGATGCGCTACAGGTCAACCTGCTGCGCGCGTTCCTGCGCAGAATGGATTTGC
GCCAGCACCGTAAGGTGATCCTGATTGATAACCGTATCGCCTACACCGGCAGCATGAACA
TGGTGGATCCGCGTTATTTCAAGCAGGATGCCGGCGTAGGCCAGTGGGTGGACCTGATGG
TGCGCATCGAAGGCCCGGTGACTACCACCATGGGCGTGATCTATAGCCTCGACTGGGAAA
TGGAAACCGGCCAGCGCCTGCCGCCGCCGCCGCCCGACGTGAATATCATGCCGTTTGAGC
AGGAACGCGGCCATACGGTGCAAGTTATCGCCTCCGGCCCCGGCTACCCCGAGGATATGA
TCCATCAGGCGTTGCTGACCGCCGTTTATTCTGCCCGCCATCAGTTGATCATGACCACGC
CCTATTTTGTGCCCAGCGATGACCTGCAACACGCCATCTGCACCGCCGCACAGCGCGGCG
TCGACGTCAGCGTCATCGTACCGTACAAAAACGACTCCATGATGGTTGGCTGGGCCTGCA
AAGCCTTTTTCACCGAATTATTGGCGGCGGGCGTCAAAATCTATCAGTTCGAAAGCGGGT
TGCTGCACACCAAAAGCGTGTTGGTCGACGGCCAGCTCAGTCTGGTGGGGACGGTCAATC
TGGATATGCGCAGCCTGTGGCTGAACTTCGAAATCACCCTGGTGATTGACGACGATGGGT
TTGGCAGCGATCTGGCCTGCGTGCAGGAGGATTACATGTCCCGTTCTCGGCTACTGAACG
CCAAAGAATGGCTAAAACGCCCCTACTGGCAGCGCATTGTCGAGCGACTGTTTTACTTTT
TTAGTCCGCTGCTGTAATCACACCGCCCTTCATGCTCTAATACCCTTATCACGTTTTAAC
AGGAATGTTGTATGGATTTAAATAACCGCCTGACAGAAGATGAAACGCTGGAACAGGCTT
ACGATATCTTTCTGGAACTGGCGCCGGATAACCTGGACCCAGCAGATATCCTGCTGTTTA
ACCTGCAGTTCGAAGAGCGTGGCGGTGCGGAGCTGTTTGATCCGGCGGAAGACTGGCAGG
AACACGTGGATTTTGACCTGAATCCGGACTTTTTCGCCGAAGTGGTCATCGGCCTGGCCG
AGCAGGAAGGTGAAGAAATCAATGATATCTTCGCCCGTGTCCTGATCTGCCGCGAAAAGG
ACCACAAGCTGTGCCACATTCTGTGGAAAGAATAACGGCCGCGATCGTAGCCTAATCGGC
TATCATCAGCGACGAACAGCAAAACGCCCCTGACGGGGCGTTTTGTTTATTAGCGAGTTT
TGCTTCAACGAATTGCGCTGAATTACGACAGCGGATCGACCTTCAGGCAGGACACCGCAT
GACGGAAGCTGCCTTCGAGCACCGGTCGGGTTTTGGTACATTCCGGCCCGACAACCGGGC
AACGGGTGCAGAACACACAGCCTGTCGGCGGATTAATCGGTGACGGCAGGTCGCCTTCCA
GCAATTGAATCTGCTTATTGCGCTCCTTGTCCGGATCGGGAATCGGCACCGCCGACATCA
GGGCGCGGGTATAAGGATGCTGCGGATTGTGGTACAGCTCGTCATAGGTTCCCAGCTCTA
CCGCATGGCCCAGATACATCACCAGCACGCGGTCGGAGATGTGTTTTACCACCGACAAAT
CGTGAGCGATAAAGATCAGCGACAGCCCCATTTCCCGCTGTAACTGTTGCAGCAGGTTCA
CCACCTGCGCCTGAATCGACACGTCCAGAGCGGAAACCGGTTCGTCACAAATGATCAGTT
TCGGTTCCAGAATCAGCGCGCGGGCAATACCGATGCGCTGGCACTGACCACCGGAAAACT
CGTGCGGGTAGCGGTTGATCAGGTTCGGCAACAGACCCACCTTCATCATCATCGCTTTGA
CGCGGTCTTTCATTTCCTGACGCGGCATATCCGGGTGGTAGGTACGCAGCGGCTCGGCGA
TAATCTCGCCGATGGTCATGCGCGGGTTCAGCGACGCCAGCGGGTCCTGGAAAATCATCT
GGATATCGCTGCGCACATTGCGCCATTCGGCATCGCGCATTCCTAACAGGTCTTTACCCA
GCCAGCTAATGCGCCCGCTGGTGGCCTTCACCAGACCGATGATCGCGCGGGCCAGCGTGG
ACTTGCCGCAACCGGATTCGCCAACCACCCCCAGCGTTTCCCCTTCGTACAGCCGCAGGG
TAACGCCATCGACCGCTTTTAGCTTCTTGGCGGGCTGCCAGAACCACTGTTTATCATCGC
GGATATCAAAGTGGACTTTCAATTCATCCACTTCAAGCAATACTTTTTTGTTTTCCAGCT
CATTCATACTAATTCCCCCACACTCCGGAAACAGGCACGCAGACGGCCCTCGCCAAACGG
CGTCAATTCAGGCGCATGCTGGCATCGGTCCTGTGCATAGGGGCAACGCGGCAGGAAAGG
ACACCCTTTCGGCAAGCGTAACAAGTTGGGCGGATTTCCCGGAATGGTGGCCAGCGCTTC
GTTCTCTTCGTCAAGGCGCGGGACGGCTTTCAACAAGCCGATGGAATACGGATGCGTCGG
CTCGTAGAAAATCTCGCGCGCGCTGCCGTACTCCATGGTACGACCGGCGTACATTACCAG
TACCTTATCGCAAATACCGGCCACCACGCCCAGATCGTGGGTAATCATGATAATGGCGGT
ATTGAACTCGCGCTTCAGGTCGTTAAGCAATGTCATGATCTGCGCCTGCACCGTCACGTC
GAGCGCGGTGGTCGGTTCATCGGCGATCAGCAGTTTAGGACGGCACAGCAGCGCCATCGC
AATCATGACACGCTGACGCATCCCGCCGGAAAACTCGTGCGGGTACATGCGCATACGTTT
TCTGGCCTCCGGCATTTTCACCGCGTCCAGCATGCGCACCGACTCATCAAACGCTTCGCT
TTTACCGAGCTTCTTGTGCTGCATCAGCACTTCCATTAGCTGGTCGCCGACACGCATATA
CGGGTTCAGCGACGTCATCGGGTCCTGAAAAATCATGGCGATCTCTTCCGCTCGCAGGCG
ATTGAGCTCGCGCTCCGGCAGATTGAGAATTTCGCGACCGTTAAAACGGGCGGAACCGCC
GATGTGGCCGTTAGCGGCCAGCAGCCCCATCAGCGCAAACGCCGTCTGGGATTTACCAGA
GCCGGATTCTCCGACGATCCCCAGCGTCTCACCGGCGCTGAGAGAGAAATTAAGGTCGTT
TACCGCCGTGACATCGCCGTCAGGCGTACTGAAAGTCACGCGCAGATCTTTAACGTCAAG
CAGAGCTTCACGAGATTGTGACGTATTCATCATGGTCTGAAGCGTCTCCTTAGCGGTCTT
TCGGGTCGAGGGCATCACGCAGGCCATCGCCGATAAAGTTGAAACAAAACAGGGTCACCA
CCAGAAAACCGGCGGGATACAGCAGCAGCCACGGCGCTACTTCCATTGAATTGGCGCCAT
CGTTCAGCAGCGCGCCCCAACTGCTCAGCGGCTCCTGGGTACCCAGGCCAAGGAAACTCA
GAAAAGATTCGAACAGGATCATGCTCGGCACCAGCAGCGATGCGTATACCACGACCACGC
CCAGCACATTCGGCACGACATGGCGCAGCACGATGTTGCGGGTGGAGACACCGCACACCA
GCGCGGCTTCAATGAACTCTTTACGTTTCAGGCTCAGGGTCTGGCCGCGAACGATACGCG
CCATATCCAGCCAGGACACCATGCCGATCGCCACAAAAATCAGCAGAATATTTTGCCCGA
ACAGGGTCACCAGCAGGATAACGAAAAACATGAACGGGAAGGAGTTGAGGATCTCCAGCA
GACGCATCATGACCGAGTCCACTTTCCCACCGATATAGCCGGATGCGGCGCCGTACAGCG
TTCCCACGACCACCGCCACCAACGCGGCGGCAACGCCAACCATCAGAGAAATACGTCCGC
CGATCGCCACACGTACCAGCAGGTCGCGGCCGGACGAATCGGTGCCTAAATAGTGTTTTG
ACACCATGTCAGGCGCGCTGGACATCATATTCCAGTCGGTATCGGCATAGTTGAACGGCG
CCACCATCGGGCCGACGACGACAAACAGCGTGATGAGCGTCAGTACGAACAGGCTGGCTA
GCGCCGCCCGGTTGTGCATGAAGCGACGACGCGCATCCTGCCATAGGCTGCGCCCTTCCA
CTTCCAGTTTTTCGCTGAAGTTATCCAGCGCTTCGCGGTTACGTTTATTCCAAAACATCA
GTGATTTACCTTAGTAACGGATCTTCGGATCGATGACCGCGTACAGCACATCGATGACCG
CATTAAACAGAATGGTCAGCGCGCCCACCAAAACCGTCAGGCTGAGCACCAGCGAATAGT
CACGGTTAAGCGCACCGTTAACAAATAACTGACCAATACCAGGTAAACCAAAAATGGTTT
CAATCACCATGGAGCCAGTGATGATCCCCACGAACGCCGGCCCCATGTAGGAAAGCACCG
GCAGCAGCGCCGGTTTCAGCGCGTGGCGCAGAATAATCCGGTACAGCGGCAGCCCTTTGG
CGCGCGCGGTGCGGATAAAGTTCGAATGCAGCACTTCAATCATGGAGCCACGGGTAATAC
GGGCGATGCTGGCGATATAAGACAGGGACAACGCGACCATCGGCAAAATAATATATTTCG
GCGCACCGCCGTTCCAGCCGCCCCCAGGCAACCAGCGCAGGGTTATCGCAAAGATCAGCA
CCAAAAGTGGCGCTACCACAAAGCTCGGGATCACCACCCCGGTCATGGCAAAACCCATTA
CTGTGTAATCCCATTTACTATTTTGATTCAATGCGGCAATCACGCCGGAGGTCACCCCCA
GCACCACGGCCAGCAGAAAAGCGGCGGCACCCAATTTAGCCGACACCGGAAAAGCCCGGA
CGACCAGATCATTTACCGAATAATCTTTGTACTTAAAAGACGGCCCAAAGTCGCCCTTCA
GCAACTGCACCAGATAATTACCGTACTGTTTGATCATGGGATCGTTCAGATGGTACTTGG
CTTCGATATTCGCCATGACTTCGGGGGGGAGGTTGCGTTCCCCAGTAAACGGACTTCCCG
GGGCCAGTCGCATCATGAAAAACGAGATGGTAATCAGGATGAACAGTGTCGGGATTGCTT
CCAGGCAACGACGGAAAATAAATTTTAACATTGACCTTACCTATAAAACCGGTCTGAGAT
TTTCTCTTCTGTTTATCAAGTTGACGTGGGCTGCGTGACGACACGCAGCCCGGATATCAT
TAGTGCTTGATAATATAAAGATTTTTAACGTTGAGGTTATCCAACGGATCTTTGCCGGTC
AGGCCGCCCACATACGGTTTAACCAGACGGGTATTCGCGTAGTAGTAAACCGGAACGATA
ACCGCATCTTTCTCCAGCAGCGCTTCCGCTTCTCTGTAGACGCTGGCGCGTTCATCTTCG
GTTTTGGCCGCCAGTGCCTTCGCCATCAACTTGTCAAAACCCTCGCTCTTGTAGTGCGAG
GTGTTGCTGCTGCTGTTGGCGATCATGATGTTCAGGAACGTGGTCGGTTCGTTGTAGTCC
GCGCACCAGCCAGCTCGGGCAACGTCATAAGTGCCCTGATGACGGCTGTCCAGGAAGGTT
TTCCACTCCTGGTTTTCCAGTTTTGCATCAATGCCAATGTTACTTTTCCAAATGGAAGAC
GCCGCGATCGCCAATTTCTTGTGCAGATCGGACGTATTATACAGCAGGTTAAAGGTCAGC
GGTTTTTCAGCAGTGAAGCCTGCTTCAGCCAGCAGTTTCTTCGCTTCTGCATTACGTTTT
TCACGCGACCAGCTCACCCACTCCGGCGGAGTCAGTTTGCCATCCAGACCGTCGATGTAC
GGCGGGGTGAAACCAAACGCCGGGGTGTCGCCCTGACCTTTCACCTTGTTAACCAGAATG
TCCTGATCCAGCCCCATCACCAGCGCCTGACGCACACGGGCATCGGTAAACGGCGCTTTC
TGGTTGTTGATCTCATAGTAGTAGGTGCACAGAGACGGATCCGCCTTCACTTCATTGGGG
ATCTCTTTCTTCAGCTTCTGGAACAGCTCGATCGGCAGGTTGGTATAGGTCATGTCGATC
TCGCCGCTGCGGTAGCGGTTCACGTCCGTCACTTCGGAGGAGATCGGCAGATAAGTCACT
TTATTGATGATGGTGTTGGCGTTATCCCAGTAGTTCGGGTTGCGTTCCAGAACGATCTTT
TCGTTCACCACCCACTCTTTCAGTTTGTAGGCGCCGTTGCCCACCCAGTTAGCCGGCTGG
GTCCATTTGTCGCCAAACTGTTCAACCGCTTTTTTGTTCACCGGGAAAGTGGACGGGTGC
ACCAGCAGTTTATAGAAGTACGGCACCGGTTCGCTCAGCGTCACTTCCAGCGTGTGATCG
TCGATCGCTTTCACACCCAGTTCGTCAGGTGATTTTTTGCCCGCGACGACGTCATCGATG
TTAACGATATGACCGAACTGCAGATAACTGGCGTAAGGCGATGCCGTTTTCGGGTTGGAA
ACACGCTGCCAGCTGTAGACGAAATCCTGTGCGGTGACCGGATCGCCGTTGGACCATTTA
GCGTCTTTACGCAGGTGGAAGGTCCACACTTTGAAATCTTTATTGTCCCAGCTTTCCGCA
ACGCCCGGCGCAGGATGGCCATCCGGAGAGGTAACCAACAGCCCTTCCAGCAGGTCGCGC
GCAATGTTGGATTCCGGCACGCCTTCCATCTTATGCGGGTCCAGCGAGGCAACCTCGGAA
CCGTTGTTACGCACCAGCTCCTGTTTCTCAGCCAGTTGAACACCGGCCGGCACCTTGGCG
GCCCAGGCGGAAACGCCGGCAGAGGCAGTGATAGCAGCGAAAATGCTGACCGCCAGTCTT
TTTTTAATTGTGTTGTTTACCATTATTTACCTTGCTCCTGTTCTACTGTTATCACCCAAT
CAGGCACATAACTTTTTACGTATTAAGCGGACAGACATCATCGCCACCAGAGGAACGAAT
CTGGCAACATGGCCGCTCAATCACATCTAAATTGTTTTATCCACGCAGCACAGGCAGATA
CGTCATAGCACCGCGCCAACGTGTTGGAAAAATCAACAGAGATAAAAACAGCACATTTCA
GCAACCCAAAAGCCACCGCAGCCCTTTCCCAGACCCGGTAGCCCACAGCCATTTCCACTC
TTCCCTGATGGTACGCCCCCCATAAAAAGCAGCCACGGATAAGGTTCTAATAAAATTAAC
TTATCCATAACAGCCAAGGGGAATAGCGTGATGCCGAACGTATCAGAAGAATCCGTCTTC
GCCAATAGATTTTGCAGACTGTTACTTAAATTTCTTTTCCATCTCGGAAAGTCACAAAAT
GGCTCAAGCGCGTAAATGGATATAAAAACATCCACGACGAGCGTCACAACGGTAAAGATT
CATCAGGCAGCAGATTGTCCAATAACTTCTTAGTATGAAAGGATTAACAATAGATCAGGA
TGAAAAACGCACGATAAAACACTTCCACACACAATAACACCATTCCGGCGCCACGCCCTT
TGCGTGTGAATAAATTAACAGCGAAAACGCGTACACACCTCGCCATAATGCCTGCCGCCT
TTTACGCCATATGCATTAGCTTATCTAAGGCATGCGATAAAAAATGAAAATAAGCTATAC
CTTCTGGAATGATAAATGAGTGATAAATAACAGTGGGCGACATGCTTTCCCCGGCCCGAT
AATTGCCGGGGAATAAACATAAGAAAAAAGTATTAATAAAATAAACTAGCAGCCCTTGCG
GCTATAGCAAACCGGGAAACAAGGTGCGAATTCCCGTAACGATAAATTCGATGCCGAGCG
ACATCAACAGCAACCCCATGATACGCGTCACTACGTTAATGCCGGTCTGCCCCAGCAATC
GCACCAGCGCCGGAGCGGCTCTGAACAGCAGCCAGCAGCAGAATGCAAAAAAGGCAATCG
CCACCGACAACCCCAGCAGATTCTGCCAGCCGTGATAACGGGAACTCCAGACAATGGTGG
AACTGATTGCCCCCGGCCCCGCCATCAGCGGCAATGCCAGCGGCACCACGCCAATACTTT
CCCGATTGGCGGTTTCCGTTTTCTCCTGTTTATTCTGTTTATCCTCACCCAGCTTGCCGC
TGATCATCGACATGGCAATGGTTACAATCAGAATGCCGCCCGCAATCCGAAACGAATCAA
TAGAAATGCCGAACAACCGCAAAATCATGTCGCCGAAAAACAATGCCCCCCAAAGAATGA
TAACCACGGAGACATTCGCCGTCAGGTTGGTCTTCGACCGCCCTTCCGCGCCCTGATAAT
TGGTCATGCTAATAAAGATAGGCAGAATGCCCACCGGGTTAATCAACGCAAACAACCCGA
TAAAGAATTTGATGTAACCGGAGAAGTCCAGAACAGGCTGAATCACATTCCACCCCTGAA
GATTATTGTCAACACCGGGAATCCCTGATAAGCCACGACCAATGCCGTGATGTCTGCTAC
AGTAATGTAAAGCGGCGCGCGCCTCCATCCTCCTTCCTGATAATTATTCTCTACTGCCAT
TCAGATCTTCGATACAAATCCATATAAACCCACTCATATTATGGTCATTTATTTTTAACA
AATCGCCATTATTAATGATATTAATTCTCAAACATATCATGCTGAATGGTGTCAGCATTG
AAATTTAGCGAACAAGATCACAAAAAACCGGCTAACAACGGGGTATTCTGCCTTCATCGT
AACAGGAAGGATCAAAGACAACCGATTCTACCGTCAAATCGCCGACAACTTTAGGAATAG
GATTGAGAAACCGAGGTTTCTTTTATTAAGCAAGGCGATCGCATTCATCAGGAGCGCTTT
GAGTCAATGGATAATCGCCGCGGCCAAATTATCAGGTGCGTCAACCATTATCTATACTGC
TTATTTACCGGGCTGACCATTGACTGAAAGAGCTTAACATTACAGGAGAGCATTATGGCC
GTAACAAACGTTGCTGAACTTAACGCTTTGGTCGAACGCGTCAAAAAAGCGCAGCAGGAG
TTCGCAAATTTCACGCAGGAGCAGGTCGATCAGATCTTCCGCGCCGCCGCGCTGGCTGCG
GCGGATGCCCGTATACCGCTGGCGAAAATGGCGGTCGCCGAATCCGGCATGGGTATCATC
GAAGACAAAGTGATCAAAAACCACTTCGCATCCGAGTACATCTATAACGCATACAAGGAT
GAGCAGACCTGCGGCGTACTGTCCGTCGATGATACGTTCGGCACTATCACGATTGCCGAA
CCTATCGGCCTGATTTGCGGTATCGTTCCGACCACCAACCCGACCTCGACCGCTATCTTC
AAGGCATTGATCAGCCTGAAAACCCGCAACGGCATTATCTTCTCCCCGCATCCGCGCGCG
AAAAACGCCACCAACAAAGCGGCGGACATCGTACTGCAGGCCGCTATCGCCGCGGGCGCG
CCCCATGACATCATCGGCTGGATTGATGAACCGTCGGTGGAATTGTCCAATCAACTGATG
CATCACCCGGATATCAACCTGATCCTGGCGACTGGCGGCCCAGGCATGGTAAAAGCGGCC
TACAGCTCCGGCAAACCGGCAATCGGCGTCGGCGCGGGCAACACCCCGGTGGTGATCGAT
GAAACGGCCGACATCAAACGCGCCGTGGCATCGATTCTGATGTCCAAAACCTTCGACAAC
GGCGTGATCTGCGCTTCCGAGCAGTCGGTGATCGTGGTCGATGAAATCTATGATGCGGTA
CGCGAACGCTTCTCGACCCACGGCGGCTACCTGCTTCAGGGCAAGGAACTCAGCGCGGTA
CAAGGCATTCTGCTGAAAAACGGCGCGCTCAACGCCGCCATCGTCGGCCAACCGGCCACC
AAGATTGCGGAAATGGCCGGTATTACCGTGCCAGCCAGCACCAAGGTGCTGATCGGTGAA
GTGACGAACGCGGACGAGTCCGAACCGTTCGCTCATGAGAAGCTTTCCCCGACGCTGGCC
ATGTACCGGGCGAAAGATTTTGAAGACGCGGTCGACAAAGCGGAAAAACTGGTCGCCATG
GGCGGGATCGGCCACACCTCCTGCCTGTACACCGATCAGGACAATCAGACGCGTCGTGTC
AACCATTTTGGCGACAAAATGAAAACCGCCCGTATCCTGATCAACACACCGGCCTCTCAG
GGTGGGATCGGCGATCTGTACAACTTTAAACTGGCGCCGTCGCTGACGCTGGGTTGCGGT
TCGTGGGGCGGTAACTCCATCTCCGAAAACGTCGGGCCGAAACACCTGATCAACCGTAAA
ACCGTGGCTAAGCGAGCAGAGAATATGCTGTGGCACAAACTTCCCAAATCTATCTACTTC
CGCCGCGGCTCTCTGCCGATCGCGCTGGAAGAAGTTGCGAGCGACGGTGCTAAACGCGCG
TTCATCGTCACTGACCGTTTCCTGTTTAATAACGGCTATGTTGACCAGATTACGTCGGTG
CTGAAACAGCAAGGTCTGGATACCGATGTCTTCTTTGAAGTGGAAGCTGACCCGACGCTC
AGCGTCGTTCGCAAAGGCGCCGAGCAGATGAACGCCTTCAAACCCGACGTCATCATCGCG
CTGGGCGGTGGTTCGCCGATGGACGCCGCCAAGATCATGTGGGTCATGTACGAACACCCG
GATACCCATTTTGAAGAACTGGCGCTGCGTTTTATGGACATCCGTAAACGTATCTACAAA
TTCCCGAAAATGGGCGTGAAAGCCAAGCTGATCGCCGTCACCACCACCTCCGGCACCGGT
TCTGAAGTGACGCCGTTCGCCGTGGTGACCGATGACGCCACCGGTCAGAAATATCCACTG
GCAGACTATGCGCTGACCCCGGATATGGCGATTGTCGACGCCAATCTGGTGATGAACATG
CCGAAATCGCTGTGTGCGTTCGGCGGGCTGGACGCGGTGACCCACTCGCTGGAAGCCTAT
GTATCCGTGCTGGCAAACGAATACTCCGACGGACAGGCGCTGCAGGCACTGAAGTTGCTG
AAAGAAAACCTGCCGACTAGCTACCGTGAAGGCGCGAAAAACCCGGTGGCCCGCGAGCGC
GTTCATAACGCGGCGACAATCGCCGGTATCGCTTTCGCCAACGCCTTCCTGGGCGTCTGC
CACTCAATGGCGCACAAGCTGGGTTCGGAGTTCCATATCCCGCACGGGCTGGCCAATGCC
CTGCTGATTAGCAACGTGATTCGCTATAACGCCAACGATAACCCGACCAAACAGACAGCA
TTCAGCCAGTACGACCGCCCGCAGGCGCGCCGTCGTTATGCGGAAGTGGCCGACCATCTG
GGTCTGGGCGCCGCAGGCGACCGTACAGCGCAGAAAATCGAAAAACTGCTGGCCTGGCTG
GAGAGCATGAAGAAAGAGCTGGGTATTCCCACCTCTATTCGCGAAGCTGGTGTACAGGAA
GCCGATTTCCTGGCCAAAGTGGATAAACTCTCTGAAGATGCGTTTGACGACCAGTGTACC
GGCGCGAACCCGCGTTATCCGCTGATTGCCGAGTTGAAACAAATCCTGCTGGATTCGTTC
TACGGCCGTCCGTTTGTCGAACATGCGGTCACCGAGGCCAAAACCGCACCGGTAGTGGCC
AGCGTGCCTGCCAGGGCGGAAAAAGCCGAGAAGAAAGAGAAAAAAGCCGTTAGCTGATTG
ACGGTATCTGATCAAAGCCCTGTGCGCACGCGCAGGGCTTTTTTTTTTGGATTTGTCACA
CCGCGACAAGAATGACTCGCCCCTCACCGCCATTAGCCGCTGCGATACGGTCTGCCACCA
ACGTACCGTCATTCTCTATAGTCTGGCTGTCAGTACCTACGCGCGCGCTGACAACTATCC
CGTTACAGCGACAGAGAGCATTACGTCAGGAAAGCGAGGTTGATGCATCAAAAAGCGCAT
CAGCGCTCAAACGCCCTGCGGCCTCGAATGCCAGCCGTTTTGTCGATAACCGGCCGACAG
CAGGGTTGTTACGGGTACCAATCCTGGTTGGCGAGCGTTGGCAGCGCCTCGACATCAACA
AAGGGGGCAGGCTAAGGGATTATTCGGCTCAGACGGCGAGTTACGGCCCGGAAAGCACAT
CAATAACACCGAGGGGAGCATCTGTAAAAACACCGATAAACGCGGCAAATACGCATCTGG
TAACGAATATTTAATTTATATTATCAATTTTTACCAGGAGAGATAACCGGATAATCGTGC
CCTCTATCCGGTTATTAATAAGCCCGGCTGAATGCTTAGCCTATATAGATATGGATTATT
CCGTTTCTGATCGGGTCAAGCCCAACGCGATTTTATAATGCTTTCGACACACCGACACGT
AACTCTCATTTCCGCCGATAACGACTTGCTCGCCTTCAATGACGGGCTTGCCATGCGAAT
CCACCCGCAATACGTGATTCGCTTTACGTCCGCAATGGCAGACGGTCTTAAGTTCGATCA
GTTTGTCTGCCCACGCCAATAAATAATGACTGCCGCTGAACAATTCCCCGCGGAAATCGG
TACGCAGGCCATAACAGAGAACCGGAATGTCTAATTGATCGACAACATCACACAGTGCAT
TCACTTGTTCACGTGTCAAAAACTGACTTTCATCAATTAACACACAGTGAATAGTTTGCT
GACGATGCGCCAGCTCAAGCGTCTGGAATAAGTCTGTCTGTTCGTTAAACAATAACGCCG
GTGAAGAGAGACCGATGCGGGAACTAACGACGCCGCCTCGCCCGGAACGGTCATCTATTT
CAGCCGTAAACACCAGGGTTCGCATTCCCCTTTCCTGGTAGTTATATGAAGACTGCAACA
GTGCGGTGGATTTCCCTGCATTCATCGCGGAATAATAAAAATAAAGCTGCGCCATGGCTC
CTCGTTCAACGGCATTCACCGGTCAGTAATCGTTAAAATTTATTGTAACATAGGTATTGT
CGCTGACGAGGGTTTAGTCGTGCCGCCTCGGGCTCCGCACGCTCCCTGAATCATTCAGTG
GTTTGGTAATATAGACAGTTCCATCATGGGGGCTCAAAGAAACTATCGATACGCTCCACA
TGGCTATTTCCGCTACAGATCGCGCTAACAGAATGTATTAACTGGCTTGTCCGAAATTTA
TATTGGTCGGTCAACACGTGATTTCCGTTTTAAATTTGCTAAATTTTAACAACCTGACAA
TTTTGCCTATTGCAGAAAATAAAACGGCACTCTATTATCTCTGTACTGTCACCGTTAATA
TTTATTTTGAGATTAATCCAATGAGCGAAGCACTTAAGATTCTAAACAACATCCGCACCC
TGCGTGCCCAGGCAAGAGAATGCAGCCTCGAAACGCTGGAAGAAATGCTGGAAAAGCTGG
AAGTCGTGGTGAACGAGCGCCGCGAAGAAGAAAACCAGGCTCAGGCAGAAATTGAAGAAC
GCACACGCAAATTACAGCAATATCGTGAAATGCTTATTGCCGATGGCATTGACCCGAACG
AATTACTGCAATCCCTGGGTTCAAGCAAAGTTGCCGGCAAAGCCAAACGTGCAGCACGCC
CGGCTAAATATCAGTACACCGACGAAAACGGCGAACTGAAAACCTGGACCGGCCAGGGCC
GCACCCCGGCAGTGATCAAGAAAGCCATCGAAGAACAAGGCAAGTCTCTGGATGACTTCC
TGCTGTAATTCACAGTTCGAGAATCAAAACGAAAACACCCCTATCAAAGGGGTGTTTTTT
TATGTCCTGATTCAGGCACTCCCCGTACTGACTAACAGTACAGGGGGAAGAAGATTAATT
GGCGTCTTCCTCTATCGCCTCTTTCAGCCACTGAGTAAAGTCTTCACCCAGCGCGTCATG
GCGAAGGCCATATTCCACAAACGCGGTCATGTATCCCAGCTTATTACCGCAGTCATGGCT
TACCCCTTTCAGGTGATAAGCTTCAACGGTTTCTTTTTCCATCAGCATAGCGATAGCATC
GGTCAACTGAATTTCATTACCGGCGCCTGGTTCTGTTTTCTTCAATAGATCCCAGATATG
TTCAGACAACACATAACGCCCAACCACCGCCAAATTAGACGGCGCTTCCGATGCTTTGGG
TTTTTCCACCACGCCGACCATCGGCGCGCTGTCGCCCGGTTTTAATTCCACGCCTTTGCA
ATCCACCACGCCGTAACTGCTGACATTCTCCACCGGCTCAACCATAATCTGGCTATGGCC
TGTGCTATAAAAACGTTGCAGCATTTCGCTGAGGTTGTCTTTTTTCAGATCGGATTCATA
TTCGTCGATGATCACGTCCGGCAAAATAACCGCCACTGGTTCATCGCCAACCAAAGGATG
AGCACAAAGTACCGCGTGACCCAATCCTTTCGCCAGCCCCTGACGAACCTGCATAATAGT
GACGTGTTCCGGACAAATAGACTGAACTTCTTTTAGCAGCTGGCGCTGAACGCGTTTTTC
CAGCATTGCTTCCAGTTCAAAGCCGGTATCAAAATGGTTTTCTATTGAATTCTTAGAAGA
ATGTGTAACTAAAATTATTTCATTGATACCGGCAGCAATACATTCATTAACTACATACTG
GATTAACGGCTTATCGACCAGCGGCAACATTTCTTTGGGAATGGCCTTGGTAGCAGGCAA
CATGCGCGTCCCCAACCCAGCCACTGGAATGACCGCTTTTTTTACTTTTTTATTAACAGT
TGACATAAACAACCTCGTATATATCGTTCAAATAATGAGCTTTATTTGTCCGGCGCATAA
AACCGCGAAAGTATATCAGGTTCAATGCGCGATGCTCGACCAATCTGGATTCGTGATTAA
AAATCATAGGTCACATACTAGGGAATAAAAAATAATAACGATAGATACACCTAGTCTGAA
GTGCGGGGGAGTTCGCAGCTATCGGATTAGTCTGTAGAAAGCATCAGTCGCAGACGACCG
CCGCTGCCCCACATCTGGCATTGCCATGACTCGCAGTGATAACTGATCTGATTAAGATAG
GCGGCTTCCAGCGTGCCCAACGGCACCCCGTTATTTAGCCCGATGTGTTGTTCTTCCACA
CTCAGGGTGGCATGCAACCCCGCCGAAATCAGGATCAGCCGTTTCAGTTCCCGATGATAG
TAACCAACCAGCAAGGGAAATTGCCCTTGCAGATTTGCCTGACGCAATAGTTGGTTAACC
TGATTAAGCAGCACCGGCAATTCGGGCAACCGGCGCTGCTGATGCACCAGATGCTCCTGC
AACAGGCTGTTGAACAGCGCCCGTAACAGCAATGCCGCCAGCACGCCGTGATTATTGGCC
GCCTGCGTCACATCAAGACAATAAAACGCCAGATCGTCCCCGGACAGCGCCGCAATATCA
AGCACCAGCCCCGGGCGGTCCGCCGCCATTAGCTGTCGGTAATTGACCCGGCAACGCGCC
AGCGTCTGCTGAACCGGCGGCTGCAACTGCTCAAGCAGTTTCAACGCCGCACCCGGCGAC
TGGTTCAGCGTATCTAAATCATGCATCAGCTGTTCGACTTCATTGGCCTGCGAAGTAAAC
ATCGTCGGATACAGGCAGGCCATAACCGATTCGCGCAAACGGGTGTAATCATGGATAGGT
TTGAGCAGCACATCCTGAACGCCAAGACGCAATATTCTGGCGATGTCCGCCAGATGACTG
GTGGCGGACACCACCAGCACCGGCGTGGTGATATCGTGCAGCCGCAGCCGCTCGACGAAT
TCGAAACCGCCCATCATGGGCATATTGAGATCGCAGATAATCAGATCGGGTGACTGATGG
GCCATTTTTTCCAGCGCATCCTTGCCGTTATCCGCCTCATGCACGTCTGCGCCCAGAGAT
GTCAGATAGCCGGCCAGCACGGAACGGAAAACAGCCTCATCCTCAACAACCAAAATGTGT
TTTCCCGTCAGTGGTTGTGCCATCAATGACCCCTTGCACCGCTCATCATCATTCGTTGCC
GAATCCTAAATCGGAAATAACCCTATACACCCCGGTTCACCAGCGGCAACAGCAGCTCCC
GCTGTTTTTCTACCGCCAGTCTGCCAGACTCAATAGCCTCTTCCGCCCGATGAAAATCCA
GCGTGGCGATTTGCGGACAATAGGGTTGAATCAATACATCCGGAGGATCGCCCGCCATGC
GATTCATTTTCAGGCGATTCTCCAATACCTGTATGGAGGTACTCATGATCTCCATCGCGG
TGGGCGTCGTTTCCGTCTGTCGACGAAAACGGTGAGACAGACGAGACCTAAGACGTTGAC
GCCAACCGTGCGGCGCGAGAATCGCCTCCTCAGTCTGAACCGCCGGCCTGGCCGACAACA
GATTATGCTGCTGCAGGCTGGCGTCGTGCTGCAAATCCACCGCAATCACCACATCCGCGC
CCATCGCACGAGTCAATGAGACCGGAACCGGATTAACGACGGCCCCATCCACCAGCCAAT
AGCCATTGAATTGCACGGGGGACAACAACCCCGGCATACTGCAGGAAGCGCGAATGGCTA
AATGTAAGTCCCCCTGCGTCAGCCAAAGTTCCCTTCCCGTACTCAGATTAGTTGCCACTG
CTCCATATTTGATAGCACACTCCTCAATATGTTGCGTACGTAGCAAATGCTTTACATGAT
TGAAAACGCGATCGCCCCGCAATAATCCGCCACGCCGCCAGGAAAAGTCCATCAGACGGA
TGACATCCCAGTAGCGGAAGCCGCTCACCCAGAGCGCCATACTGTCCAGACGATGTGTGG
CGTAAGCGGCGCCGACCAGCGCGCCTACCGAACACCCCGCCACCACGTCAGGCACAATCC
CCAGATCCTCCAGCGCCTTCAGCACACCGATGTGCGCCCATCCCTTAGCCGCGCCGGAAC
CCAATGCCAGACCGATTGTTACCTTCCGCATGGTACTTCTCCTGTATCTTATTCTAGGCG
CTGCCCTACTGTTATGTCCTCACCGGGCAGGATTATTGCGATACGCGAACCCTATTGGGT
AACATAGCGCACGCCTAATCAGTGGCGTCTCAATTATTTAACCTTATTGCAGAATTTTGC
AGGAGATATTGTGTCCGAATGTTGCCCGTGCGGCAGTGATCAGCCTTACGAACACTGCTG
CCAGACCTATCTGCACCGCGATACCCAGGCCGCACGCCCTGATCTGTTGATGCGCTCACG
GTATAGCGCCTACGTCAAACAGGATATCGATTATCTGGTTGACACCTGGCACCCGGATTG
CCACGCGGAAAACTGGCGAGCCGACATCGTCGCCAGTTGCGCCGACACGCACTGGCTTGG
TCTGCGGATACTCGACGTCGCGCCGGGAAAAACGGCGGATGAAGGCTATGTCGAATTCGC
GGCCAGCTACAGCGCCACCGAGAATCCGGATCGCCGGGTACTGATGAGGGAACGTTCTCG
CTTCCTTCGTTATCACGATCGCTGGTACTATGTCGACGGCGTTCACCTGCAAACCGGCAG
GAATGACGCCTGTCCGTGCGGCTCCGGCAAAAAATACAAAAAGTGCTGCGGACAATAATA
CCCTTGATTACCGCGGTGATTCCGGCATCGCGTAACGGCAACATCTGATTTATGTTTTGG
ACAGGATCCCAATTCCATGCAATCCCAGAATATCCAACGAAAAATTTTACGGACAATCTG
CCCTGACGCAAAAGGGCTTATCGCCAAGATCACCAACATCTGTTACAAGCACGAACTGAA
TATCGTGCAGAATTCGGAATACGTTGATCACCGTACCGGTCGTTTCTTCATGCGTACGGA
ATTGGAAGGTATCTTCAACGACACCACGCTGCTGGCCGATCTGGACAGCGCCTTACCGGA
AGGCTCCGTGCGTGAACTGAGCAGCGCCGGGCGTCGCCGTGTCGTTATTCTGGTGACCAA
GGAAGCCCACTGTCTTGGCGACCTGCTGATGAAAAGCACCTACGGCGGTCTGGATGTCGA
GATCGCGGCGATAATCGGTAACCACGACACGCTGCGTACGCTGGTAGAACGCTTTGATAT
TCCGTTCCATCTGGTCAGCCACGAAGGCCTGACACGCGAAGAGCACGATCTGAAAATGAT
CGCGCAGATCGACCAATACAAGCCTGACTATGTGGTGCTGGCGAAATACATGCGCGTGTT
GACGCCCGCCTTTGTTCAGAACTACCCTAACCGCGTTATCAATATCCATCATTCGTTCCT
GCCGGCGTTTATCGGTGCGCGCCCGTACCATCAGGCTTACGAGCGCGGCGTGAAGATCAT
CGGCGCCACCGCCCATTACGTGAACGACAGTCTGGATGAAGGCCCCATCATCATGCAGGA
CGTGATCCACGTTGATCATACTTACACCGCAGATGACATGATGCGTGCTGGTCGCGACGT
GGAAAAAAACGTGCTCAGTCGGGCGTTATACCATGTGCTGGCCCAGCGGGTGTTCGTTTA
CGGCAACCGCACGATTATCCTGCGTTGATGAACACGTCGCCGCCCCTCGCCTACAATTGC
AGCGGGCGGCATAAAAAACCGGCAAACGAACTTGTTTTTGTTTTTTCGGTCTTTACAGGG
GCGCGGCATTTGATATGATGCGCCCCGCTCGATACGAAAGAGCAATCAGGCCAGTGGTGG
GGTTCCCGAGCGGCCAAAGGGAGCAGACTGTAAATCTGCCGTCACAGACTTCGAAGGTTC
GAATCCTTCCCCCACCACCATCTCTCAAGTCGCTACGACATGTTGTTGCCACATCGCACT
GCCATCAAATAAAAATCACCCAAAACCGCAGTAAAAAAGCACACTGTGATATCGCCATAC
TCTCTCCTGTCGCACCATGAAAAATCGCCGCAATGACTCTGCGATATTCACCTACCGGTG
TCATAGTGATAGTACGGGTCAGGTAAGGTGATTACTCTTTCCAGCGTTCCGGCATATAGC
TGAATACCGGCAATTGCCAGGACCAGAAAATAGCGGCCAGACGCAGCGATAACCCGATAG
AGAAAGAGATCAGCTGGTTGAGATCGTGGTTGATGCCGATTTCGCGCAGGCCAAGGTAAA
CCAGCGCCACCAGCAATGAAACGCAGGCATACAGCTCTTTGCGTAGCACCATTGGCGTCC
GGTTGCAGAAGATATCCCGCAAAATCCCGCCGAAGATACCGGTGGTAATCCCCGCCATCA
CCACCACGGTCGGCGAATACCCCAGTTCAATCGCCACATTGCAACCGATAATGGTGAATG
CCACCAGCCCCATCGCGTCCAGTACCAGAAACAGTCGGTGAAGATGGTGCATCACGCGCG
CAGCCAGCACCGCCAGCAGTCCGGCGCTAATCGTGAGGTAGATATAAACAGGATGCTGAG
TCCAGACGATGGGATAGTTACCCAGTAGAATATCGCGCACCGTACCGCCGCCCAGCGCGG
TAATAAAAGCGATCATCGAAACACCGAAGATGTCCATGTTGCGGCGGCCCGCGGCCAGCG
CACCGGACATACCCTCAGCGGTAATAGCGATCAGATAGATATAGGTCAGCACACACGTAC
CCTTGTGAAATGTGCCCCTCCCTCTGTCCTTTTACCTGAGAGTTTACGCGGTAAAACCGC
TTGCCCCTTCGGTGGGTTGTCTGGCAACCGCTCTCCAGTTGGCGTCATAGAAATGTGCAG
TAAGGTAGCCTGAGCGATTATGGGAGTTTGCGCCTTCGGCGGGAAGAACGTGGTCTTCCG
CTCTCCTGCAAGCCGCGGAGTATACGGGCTATCATCGCCCGGTTCAACCAGCCATCATCG
ATAGTTATGACTGCTGATACAGCAGCATAGCCGCCGTGACTCGACTCCCGTCTTTCTGCT
ACCATCAGAGCACGTTTTTTTAACAACGGCAGCGAACATGAAGTTTGTTTCTTTCAATAT
CAACGGGCTGCGCGCCCGACCACACCAGTTGGCCGCAATCATCGAACAACATCAGCCTGA
TGTGATCGGTCTGCAGGAAACTAAAGTCCATGACGATATGTTTCCGCTCGACGAGGTGAA
ACAATTTGGCTATCACGTCTTCTACCACGGACAGAAAGGCCATTACGGCGTTGCGCTGCT
GACCAAAGCCGAGCCGCTGGCGGTTCGGCGCGGATTCCCCACTGACGAAGAAGACGCCCA
GCGCCGTATCATCATGGCGGACCTGGCGACGCCGCTCGGTACGCTGACCGTGGTCAACGG
CTATTTTCCGCAAGGCGAAAGCCGCGACCACGCGGTGAAATTCCCGGCCAAGACCCGTTT
CTATCAGGATTTGCAGCATTATCTTGAACAGCACCATCAGGCGGACCAGCCCGTGCTGAT
TATGGGTGACATGAACATCAGCCCGACCGATCTGGATATCGGTATTGGCGAGGACAATCG
TAAGCGCTGGCTGCGCACCGGCAAATGCTCATTTCTGCCGGAAGAACGTGAATGGATGGA
ACGGCTGAAGAACTGGGGACTGGTCGATACCTTCCGCGCCGCCAACCCCGAGTGTCAGGA
CCGGTTTTCGTGGTTTGATTACCGTTCGGCCGGGTTTGACGACAACCGCGGCCTGCGCAT
CGACCTGATTATGGCCACCGCACCACTGGCCAGCCGCTGCGCGGCCACCGGCATTGATTA
TGCTATCCGCGGAATGGAGAAACCTTCCGACCATGCCCCGGTATGGGCGGAATTCACACT
CTGATGACGTGAACGGGGCTGTCCTCAGCCCCGCATCACCACTTACTCTTGCTGCTGGTC
TTTGATGATGCGCCACACCAGATTGTTGGTGCCGAGATTGCCCTTGTCACGCTGACATTG
CAGCAACACCCCTTCCGCCCTGACCACCGAGCCTTCAGAGTAGTTTCTGTTCTGGTAAAC
GCAGCAACTCATGCAATTAACCTGGGTTTCACGCTGTACGTTGCCGCCATTACCGTTTCC
CCAGATCACCTGGGGAGGCACCGGCACGACTACGTCAGTGTTGGTGCTCCCCTGTGTTGT
GGATACCGTACCGTGGGTACTGCTGGTATTGCCCGGTAGTACCACCGGATTCCCTTGCGT
AATCACCGTGGTTTGCGTCGCCGCCTGCGCAGCGGAAGATAACAACAGACCTGTTGCCAT
CAGGAAGGTGCCCCATGCTTTCATCTGCGTTACTCCTTTGTGCTGGCTGAACGTGGCTGA
CGACGTTTCCGCCCGGCGGGCGGAGCGCGTTTAACCGGAGGTAATCCTCTGAATGCCGTG
ATATTACCACTTTGCCGAGCCTGCTGAATAAGTTCATGCAGCGACTGGGTCAATGGCTGC
ATGAAATCCTGATAGCGGCAGCGTTTTTCGCTGATCTGCGTCAGTGTGGCTTCCCAGTGC
GCGGTCATATCCGGGTGCGCCGCCATCGGCGGCAAAGCGTGGATCAACGCTTTGCCCGCT
TCGGTGGAATGAATATAACGCCCTTTCTTTACCAGAAACGCGCGTTTGAACAGTAATTCG
ATAATGCCTGCACGTGTGGCTTCGGTGCCCAACCCGTCGGTTTCGCGCAGAATTTTCTTC
AATGCCTTGTCCTGCACAAAACGTGCGATACCGGTCATGGCGGACAACAAGGTCGCATCG
GTAAAGTGCCGGGGCGGCTGAGTCTGCCGTTCCACCACCTCGCCGCGCTCACACAGAAGT
TCATCGCCTTTCGCCACCACCGGCAACGGCATCCCTTCGTTTTCCTCATCCCGTTCTTTG
TTGCCCAGCAGCGTCCGCCAGCCTGCCTCAGCCAGAAATCGCGCCTTAGCGACAAACTTG
CCGCCGGCGATATCCAGATCGATAACGCATTTACGAAACACCGCATCCGCGCAAAACTGC
ATCAGATATTGCCGGGCAATCAGCCCATAGACCTGGCTTTCATGTTCCGTCAACGAGGTG
CGGGCGCTGCGCGCCGTGGGAATAATGGCGTGGTGGGCATCGACCTTGCCGTCATCCCAG
CAGCGGTTGCGGCGCTCGGTATCAACGGCAGGCTGCGGCAACAAATCCGGCTGATGCGCC
GCAATTGCATTCAACACCGCCTGTCGTCCGGCAAAATGCTCTTCCGGCAGGTAACGGCAA
TCCGAACGCGGATACGTAATCAGTTTGTGAGTTTCATACAGCCGTTGGCACACATCCAGC
ACCTGCTGGGCGCTAAGGCCAAAGCGCTTGGCGGCTTCAATCTGCAAAGCGGAAAGCGAG
TACGGCAACGGCGCGGTTTCCGATTCCCGTTTATCATTATAGGCGGTGACCCAGGCCGGT
TGCCCTTCAATGCGTTTGACGACGTGTTCGGCCAGCGGGCGATGCAGTAAACGCCCATCT
TCATCCTGATACGGCTCACAGGATTCGCTGGGCTGCCACAAGGCGACAAACCGTTCGTTG
GCCGGCGTGACGATGTGCGCCTTAACCTCGAAATAGTCGCGAGGCACAAAATTGTCGATC
TCCTCATCGCGCCGCACCACCAGCCCCAACACCGGCGTCTGCACCCGCCCGACCGACAGC
ACACCTTCGTAGCCGGCGTTTCGCCCCAGCAGGGTATAAGCCCGGGTCATGTTGATGCCG
TACAACCAGTCGGCGCGCGAACGGGCCAGCGCGGAGACGCACAGCGGAACGAACTCCCGG
TTTTCACGCATGCGTGACACCGCCCGCTCCACCGCCTGCGGATTCAGGTCGTTGATCAGA
CAACGACTCACCTGCTGACGCTTTTCTTCCGGCAGCGACAGATACTCCAGCACTTCGTCC
ACCAGTAACTGCCCTTCCCGATCCGGGTCGCCGGCATGAATGATTTCATCCGCCTGAGTC
AGCAGTTTTTTGATAACATTCAGCTGTTTGCTGACAGAGGGGCGCGGCTGCAGCAGCCAC
TTCTGCGGCACAATCGGCAGATCCGCCAGCGACCAGCGCGCATAACGGGCGTCGTACACA
TCCGGTTGCGCCTGTTCCAGCAGGTGCCCCACACACCAGGTCACGACATCCTGTTCGCCA
CAGGCAATAAAGCCATCGCTGCGCCGCTGCGGTTTGGGCAGCACATCGGCAATGGCTCTG
GCAAGACTGGGTTTTTCCGCAATAAACAGTCGCATGTCACACCGCAAGGCAGAACGGATA
TTTACTGATTCGCGCCCCGTCAGGAGCGCGAATCAGGGGAAACATCGTCACTACAGAAAT
TAGAAATAGCTGACAAACTTCGCGCTATCAACGGGCGTGATCGCGGCGGAGGCTTTAAGC
TGAGGCGTCCCTAAATAAAGGAAACCGACAATTTCATCCTGCGCACGGCAGCCAAACGCG
TCACGCACCAGCGGATGGTGAGTCCAGGCGCCGCTGCGCCAGATACCGTTGAACCCCTGC
GCCAGCGCCGCCATTTGCATGGCCTGCACCGCACAGCCGGCAGACACCAACTGCTCCCAA
TGCGGGACCTTCTGGTTTTCTTCGCAGTGCGCCACCACAGTAATGATCATCGGGGCGCGG
AATGGCGCCTGACGCGCTTTTTCGACGGCAGCCTCGTCCAGATTATCCTGCAATGCCGCC
TTGACCAACAGATCGCTGAAGCGGGATAACCCCTCATCCTGGATAATGGAGAAACGCCAC
GGTTGCAGCGCGCCATGGTCCGGAGCCCGCAGGCCCGCACGCAGAATATTCTCCAGCACG
TCGCCCGCCGGCGCAGGTGCCGCCAGACGGGACGCCGAACGACGATTCAGTAGCAATTCC
AGAGCATCCATCACATCTCTCCTGTCATGAAAATCTGCTGTCGGTGAATAAGATCCGGTT
GCGCGCCACGGTAGCACAGGTAGAAGATTTGTTACAAGTTAGCGCCCTGCCGCCAACCCT
GTGACAAGATAAATAGCTGACTTTTATCCTGTCGCTCATTAGGATACCGCCAGTGCCCTG
CGTGCGGGCGATGAGCGCCGATACATTTTGGGCGGCGACCATCACCCGGCAAACACAGGG
TGCTGCTTAAACCCAGTTTTCTTTTGACGGAGTGGACATGCGCACAATGTGGCGAATTTT
CAGTGGAATATTCAAGTGGGGGTGGCGCCTGCTGAATTTTATCCGCGAATTTATCCTCAA
CCTTTTTCTGGTGTTTTTGATCCTGGTCGGCATCGGGGTCTATAGCCAGCTAAAAACCCC
GCAGGCTGAGCCTACGCGAGGAGCGTTACTGCTGGATCTGACGGGCGTGGTGGTGGATAA
ACCGTCCGTCAACAATAAACTGCGTCAGTTCGGACGGGAGTTCTTCGGCGTGTCCGCCAG
CCGTCATCAGGAAAATGCGTTGTTTGATATTGTCGACAGCATCCGTCAGGCCAAAGACGA
CAGCAACATTACCGGCATGGTGATGGATCTGTCCGATTTTGTCAGCGCGGATCAGCCTTC
GCTGCAATACATCGGCAAGGCGCTGCGGGAATTCCGCGATGCCGGCAAACCGATTTTCGC
CGTCGGCGACAACTTCAACCAGACGCAATACTATCTGGCCAGCTTTGCCAACAAAATCTA
CCTGACCCCGCAAGGGAATATCGACCTGCACGGCTTCGCCACCAATAACCTTTACTACAA
AACGCTGCTGGACAAGCTGAAAGTCACCACGCACATCTTCCGCGTCGGTACTTACAAGTC
AGCGGTCGAACCGTTCATCCGCGACGACATGTCGCCGGCTGCCCGTGAAGCCGATAGCCG
TTGGATTTCCACCCTGTGGCAGCATTATCTCGATACGGTGGCGGCCAACCGCCAGATCAC
GCCACAACAGCTGTTCCCCGGCGCCGAAAACCTGCTCGCCGGCCTGCGAACGCTGGATGG
CGACACCGCCCGTTATGCGTTGGAAAACAAGCTGGTGGACGAAATCGCCTCCCGTTCGGT
GATTGAGCAGGCGTTCATCAAAGCCTTCGGGTGGGACGCCAAGAACAAAAACTTCAATTT
CACCAGCATCTATGATTACGCGCCGACCCCACCGGCTACCAACGCCAACGAAATCGCCGT
GGTGTTTGCCAACGGCACCATCGTCGACGGCAAGGAAACCCCGGGGTATGTCGGCGGCGA
TACCACAGCGGCGCAAATCCGCGACGCCCGTCTGGACCCGAAAGTCAAAGCCATCATTCT
GCGGGTGAACAGCCCCGGCGGTAGCGTCACCGCCTCTGAGCTGATTCGTTCGGAGCTGGC
AGCGGCGAGACAGGCAGGCAAACCGGTGGTGGTTTCCATGGGTGGCATGGCGGCTTCCGG
CGGTTACTGGATTTCCACGCCGGCCAACACCATCATCGCCAGTCCCAGCACCCTGACCGG
CTCGATCGGGATTTTCGGCGTTGTCACCACCTTCGAAAATTCGCTGGACAGCATCGGCGT
ACACACCGACGGCGTCGCCACCTCTCCGCTGGCCGCGCTGTCCCAGACCAAGGCCTTGCC
GACCGAAGCCAGCCAACTGATGCAACTCAATATCGAGCGCGGTTATCAGAACTTTATTTC
ACTGGTGGCGGAGTCTCGCAAGAAAACGCCGCAGGAAGTGGATGAGATCGCGCAAGGGCA
TGTCTGGGTCGGCAGCGATGCCAAAGCCAACGGACTGGTGGACCAACTGGGCGACTTTGA
CGACGCCGTGAAGAAAGCGGCGGAACTGGCCAAGCTGGAACATTATCAATTGAGCTGGTA
TTCCGGAGAGCCGGACCTGCTCAGTGCGATGTTCAATCAGGTCAGAAGCTCGGTTTACGC
CATGCTGCCTTCCGCGTTGCAGGCTATGGTGCCGGCACCGGTGGCTCAGTTGGCGCAGAC
GGTTCGCGCGCAAACGTCGGTGCTGGACGCGTTGAACGATCCTCAAAACCGTTATGCGCT
GTGTCTGAATTGCGGCGACGTGCGTTAACGTCTCCCTGAACAGCCCGGCTCAGCCGGGCT
GTTTTTAGCGCCGAAACCTTTTTATAATCCCTGCCTTTCACGGCTAACCTTTTCTCTAAC
CAACAGTGTCCCGACCCAGACTATCCATGCAAAAGAAATCCATTTATGTCGCCTATACCG
GCGGTACTATCGGCATGCAGCGCTCCGCCCACGGTTACATTCCGGTTTCCGGCCACCTGC
AACAACAGCTGGCGCAGATGCCGGAATTTCATCGTCCGGAGATGCCCTCGTTCACTATTC
ACGAATATACGCCGCTGATCGACTCATCCGATATGACGCCGTCTGACTGGCAATCGATTG
CGGATGACATCCAGCAACACTATGACCAGTACGATGGTTTCGTGATTCTGCATGGCACCG
ACACCATGGCATTCACTGCTTCCGCCTTGTCTTTCATGCTGGAGGATCTGTCCAAACCGG
TTATTGTGACAGGGTCACAAATTCCGCTGGCGGAACTGCGCTCAGATGGGCAAACCAACC
TACTCAATGCGCTGTACGTGGCGGCCAATCACCCGGTCAACGAAGTCAGCCTGTTCTTCA
ACAACAAACTGCTGCGCGGCAACCGCACCACTAAAGCACACGCCGACGGCTTTGACGCCT
TTGCCTCGCCGAATTTTCCGCCGCTGCTGGAAGCGGGTATCCACATCCGCCGCCTGACGC
CAGCCAACCCCGACCCGATTAGCGGGCCGCTGATCGTGCATGCCATTACGCCGCAGCCGA
TCGGCGTGGTGACGATCTATCCCGGCATCTCTGCCGATGTGGTAAGCAATTTCCTGCTTC
AGCCGGTAAAAGCGCTGATTCTGCGTTCGTATGGAGTCGGCAACGCGCCCCAAAGTTCGG
GCCTGCTTGATGAACTGCGGCGCGCTTCCGAACGCGGCATCGTGGTGGTTAACCTGACGC
AATGCATTTCCGGGCGGGTCAACATGGACGGCTACGCTACCGGTAATGCGCTGGCGCAGG
CTGGCGTCATCAGCGGGTATGATATGACGGTTGAAGCGGCACTGACGAAACTGCATTATC
TGTTAAGCAGGAACGATCTTTCCCCTGACCAGATTCGCCAGTTAATGCAGCAAAACCTGC
GCGGAGAACTGAGCGATAAAGATTAAATCGCCTGCAACCAATACACAGCATCCAGAACAT
AAAAATAGTAATAAGAAGACCACAATATGAACAGAGCACTCTTACTGGTGGATCTCCAGA
ACGACTTCTGTGCGGGCGGCGCCCTGGCCGTCTCGGACGGCGATAGCGTGGTCGCGGTGG
CGAATCAGGCTATCGCCGCTTGCCAGCAGGCCGGGGTAATGGTCATTGCCTGCCAGGATT
GGCATCCGGCGGATCATCGCAGTTTTGCCGTCAATTCCGGCACCCAGGTAGGTGATCTGG
GCGAATTGGACGGCTTACCACAGATTTGGTGGCCGGTGCATTGCGTACAGGGTTCGCCCG
GCGCCGATTTCCATCCCCGGCTGAATCAACAGGCGATAGACTGGGTGGTACGCAAAGGAA
CACACCCCTTTACCGACAGCTATAGTGCATTTTTCGACAACGGCCACCGCACCCGCACCG
ATCTGTATGACTGGCTGAAAGCCAGAGACATTACCCAACTCACCATTATGGGGCTGGCAA
CCGATTACTGCGTTAAATATACCGCGCTGGATGCGCTGGCGTTGGGTTATCAGACCGAGG
TGCTGACGGACGGCTGCCGCGGCGTTAATCTGCACCCGAAAGATAGTCAGCAGGCGCTGG
AGGTGATGGCGAAACACGGCGCCACGCTGACGAACCTGCCCGCTTTTATCGCGTCGCTCA
GCCAGTAATTCATGCGCGCATCACGCCAGTTGCCGATGCTGGTGCGACCGGGTTTAGTCC
TGCGGTTTCAGGGTAGTGATAGGCTTTAGAGCGGTGGCAGGCTCCAGGGGAGTGATAATA
TCGCCGGCAAAACGCTGCTTGAGCTCCTGCTTGCTTTTCATTTCGATTTCACCACGGGTG
TTGATCGTCATGTGGTCCGCCTCGGCGTTATTACGCGCCTGCCACAGCATGACCATCTGC
AACGCGTTTTCCTTTTGCTCCGCCGTCAGGGTTACCCCGTCCGGCCATTTTCCCAGTTCC
ACCGCCGTGACCAGACGCTGGTAGATTTCCGGGGTCATGCTGTTTATTAAATCATCCAGT
TGCATGTTTTTTCTGCCTGAAGTCAGATTTTAGCTGAAACGTTTCAAGTCAAAGTATTGT
ATTAGCGACGTTAACCATCGGTCTGTTGACCGCTTTCCGTATCGATAAAGCTGAGCGACG
CAGAGTTCACGCAATAACGCTCGCCGGTGGTGTCCTGCGGGCCGTCGGGGAACACATGCC
CCAGATGCGCATCGCAATGACCACAGCGAATTTCGATACGGCGCATATGGTGGGTGTCAT
CTTCCAGATAACGGATGGCATCCTCCGCCACCGGGCGATCGAAGCTTGGCCAGCCGCAGC
CGGAATCATATTTGTTGTCGGAATAAAACAGCGGCTGATGACAGCACAGGCAGTGGTAAA
CCCCGGTACGCTTGTTGTGCAGCAGTTTGCCGGTGTAGGGACTTTCCGTCCCCCGCTGCT
GCGTGATATGCCGCTGCAGATCGGTTAACTCGTCCAGATTACGTGGTGAAACAGTTATCT
TGGTCATCAGGTTCTCTCTGAAACACGGTTTTTTCGCCAGAGCGATGAAGCATAATTCTA
ACAAAAAGTTAACACCGCTACAGCCTATTTTGACCTACACTTAGTCCCATGCGGCAAAGG
CATTTTTAATTGTGATCTCAGTCACAATTACACCTATGGCAGGTGTTTCCATGCCTGTGT
ATTCCTCATATGATTAGGTTATGCACTTTAATTAGGCTGATAGCTGTTTATCGCGCAACT
GTTGAACGGACTTTTGACTTACCGCAACGATTGACACGATTCCGCTTGACGCTCAGTAAG
GTTTTTGTAATTTTACAACCAACCTTTTATTCACAAACCAATAGCTGGTGGAATATATGA
CTATCAAAGTAGGTATCAACGGGTTTGGCCGTATTGGCCGTATCGTTTTCCGCGCTGCCC
AGGAACGTTCTGACATCGAAATCGTTGCCATCAACGATTTGCTGGATGCGGATTACATGG
CGTACATGCTGAAGTATGACTCCACCCATGGTCGTTTCAACGGTACCGTTGAAGTGAAAG
ACGGTCACCTGGTTGTCAACGGCAAAACCATCCGTGTTACCGCTGAGAGAGATCCGGCTA
ACCTGAAGTGGAACGAAATCGGTGTTGACGTTGTCGCTGAAGCAACCGGTATCTTCCTGA
CCGACGAAACTGCTCGCAAACACATTCAGGCTGGTGCCAAGAAAGTGGTTCTGACTGGTC
CGTCCAAAGACGACACCCCGATGTTCGTTATGGGTGTTAACCACGCCGCTTACGATGGTC
AGGACATCGTTTCCAACGCTTCCTGCACCACCAACTGCCTGGCGCCGCTGGCTAAAGTCA
TCAACGACAAATTCGGTATCGTTGAAGCACTGATGACCACCGTTCACGCGACTACCGCTA
CGCAGAAAACCGTTGACGGCCCGTCTCACAAAGACTGGCGCGGCGGCCGCGGTGCTTCTC
AGAACATCATCCCGTCCTCTACCGGTGCTGCTAAAGCTGTAGGTAAAGTGATTCCGGCTC
TGAACGGCAAACTGACTGGTATGGCGTTCCGTGTACCGACCCCGAACGTATCCGTGGTTG
ACCTGACTGCCCGTCTGGAAAAACCGGCTACTTACAAAGAAATTTGTGCCGCTATCAAAG
CCGCTTCTGAAGGCGAACTGAAAGGCGTTCTGGGTTACACCGAAGATGACGTGGTATCCA
CCGATTTCAACGGCGAAAAACTGACTTCTGTGTTTGATGCCAAAGCCGGTATCGCACTGA
GCGACACCTTCGTGAAACTGGTTTCCTGGTATGACAACGAAACCGGCTACTCCAACAAGG
TTCTGGATCTGATCGCCCACATCTCCAAATAATGTGGCGATGAACAGATGATGAAAGGGC
GACGTGAGTCGCCCTTTTTTATTGGGTATATACCCGTCATACTCCAAACTGCAGGTGTGT
TGGCTACCCTCACAGTCACTTACTTAATGTAAGCTCCTGGGATTCATTCGGTTGCCGCGT
TACAAGGCGCTTAACGAGCCTTGCCCTGTCGGGCCAACGCACTGCGTTGTTCAACACGCA
AGCGTGTTGTCCTACAACTCGGATTATTTTGGGTATACAACAAGACCATCAAGGCAAAAC
CAATACCATGAACGATAAAATTTATTCACTTCCTATCAATAACGCGATCACTGCGCATCT
GAGCCAGCGCCAACTGGACCAACTGCCGATTATCGTGGTGGATCATCCGCAGGTTCGTGC
CGCCATCGCGCTGCAAGGCGCGCATCTGATTAGCTGGCAGCCCAAAGGTGAACAACCGGT
ACTGTGGCTGAGCGACAATACACCATTCGAGCACGGCGTAGCGATTCGTGGCGGTGTGCC
TATCTGTTTCCCTTGGTTTGGCCCGGCTGCGCAGCCCAACCACGGCTTCGGTCGTCTGCT
GGCGTGGGAGTTCACCTCTCACAGCGAAGACACGAACGGCGTTACCCTCACCTTCACGCT
GCGTGATTCAGAACAAACACACGCCGCCTGGCCGCACGCGTTTACCGTACTGGCTCGCTT
CCATTTAAGCGCGCAGGAATGCCGCATGGAACTCGAATGCCACGGCGACTACAGCATCAC
CAGCGCGCTGCACACCTATTTCCAGATTGGGGATATCAGCAAAGTCCGCATTGGCGGCCT
GGGCAACACCTTTATCGACAAAGTTAACGATGGCAAAACCGATACCCAACAGGGCGACCT
GACCTTTGCTACCCGTACCGACCGCATTTATACCCAGCCAGCGCCACTCAGCCTGATTGA
GGACCCGGTGTTGCAACGCACTATTGAAGTGCATCATGCTCACCACAGCGACGTGGTGGC
CTGGAACCCGGGCGCAGAACTGTCTCGCACCATCAGCGACATGACCGATGACGGCTACCA
GACTTTTGTGTGTGTTGAAACTGCATGCGTTACCCAGCCGCTCGTGGCAACCACGCAAGC
ACCGGCGCGTCTTACCTCCACCATTCGCCTGCGTAAATAATCTCTATTCTGCTCATGGCT
GGCTTTTGCCAGCCATGCTTCGATTACACCACATCCAGCGGCTGTTTACGGTGCGGGGCG
GGATAAGCCTCATCCAGTATGGCGAGCTCTTCAGGTGACAACGTCACTTGAAGCGCGGAG
GCATTTTCTTTGACATGCGCCAGCGTAGCGGCTTTAGGAATGGCGATGACGCCAGGCTGG
CGCGTCACCCAGGCCAGCAGCACCTGTGCGGGCGTCAGCGTATGTTGCTGCGCTACGCGC
ACCACCGCCGGGTGAGCAAACAGGTCATGGCGCAACTCCCCGGCCTGCGCCAGCGGGCAA
TAAGCCATGACCGGAAGCCGACGTTGCTGACACCAGGGCAGCAGGTCATACTCAATGCCC
CGCGACGCCAGATGATACAGCACCTGATTGGTCTGACACTGCTCTCCGCCCCGGCAGGAC
CATAACTCTTCCATGTCATCGGTATCCAGATTAGAGACGCCCCAGCGTCCAATTTTGCCC
GCCTGTTGCAACTTTTCCATCACGGCGATGGTATCTACCAGCGGAATGCCGCCGCGCCAG
TGCAGCAAATACAGATCGATATAATCGGTTTGCAGGCGTTTCAGGCTACGTTCACAGGCG
GCAATGGCCCGCTCGCCGCCCGCATTATGCGGATACACCTTGGAGACCAGATAGACACGG
TCGCGACGGCCACGAATCGCCTCTCCCACGACCTCCTCCGCCCCGCCGTCAGCGTACATT
TCCGCGGTATCGATCAGTGTCATGCCCACATCAATGCCGGCCTGTAATGCGCTGACTTCA
CTGCTCCGCCGTTGGGCGCTTTCTCCCATAAACCAGGTTCCCTGACCAATAGCGGGAACC
GCGTTTCCATCAGGAAATGTTACCTGTTTCGTCATGTTATTCCTCCCCCTGTACTTAGGG
TAACAAACCCCGAGCGCTCCATTAATGTGCAAATGGGGTGAATCCACCCCATTTTTGTGC
AATCAATGCACAATCACTGCGCAATTTACTTCAGAAGGTATAACTGACGCCGCCGCCCAA
CATCAGGCTGTAGTTTTTATCGACCATCGGGCTGTTTTTGATCTCATCCGACAGCCGGAT
ATAACGCCCGCTGACCCAGGTACTCCAACTGGAATTGATCTTGTAGCCGGCGTTCAGTTC
GACATACGGCGACCAGCCATCATCCGGCTGATAATTGCGCAGTCCGGAACGGGCCGATTC
GTCGCCGGTGACACCATAATAGTAGCGGTTCTGATTTTCGCTCGACCAGGTGATCCCCAC
GCCCGGCGTCAGGCTCCAGTCACCGTCGTTGAAGCGGTAAAGGTAGGCGGAGTCCCACAC
CAGGCCGTTGCTGTAATCCAGCGTGTCGCCGGCCAGCATGGTGCGCAAGGTGCCCCATTG
CGCATCGTAACGATAGGATAACCCCGCCATCAGCGTACCGCGCCGACGCTCAAGCTGCTT
CATCTGGTTATCATCGCTATCGCCCGGTTTAAACCCGAACGGGTTGTAATACGCCGTCAG
CGACAGCTTGTTCTGCGCGTCATTCCACAGGTAATACCCGCCCTGCAGGCCGCGCAGATA
AAAGCTCTCACTTTCATAAGTCACCAGCGGAAAAGGATACACATGACCGTTATCACCCCG
GTATACCGGGGTCTCTCCGACCGCGCCCAGTCCCAGTGAGAACTCGTCCGCAAAGGCCGC
CGGAGCCGCTGCCGTGCCGGCCAGCGCCGCCATTAAGAAAGTTAACACGTAATTTTTCAC
GATTGTCGGTTCCCATTCAGTGTTACGTATTTGATCACTTCCAGCAGAATAGCAGCGCAG
GAGTCCTACATACATCACATTAATGTGAAAGATACATAAGTTATAACGATTTCGTCTGCC
TGCCAGCACCCCGCATCAGGGCTGCATTGGCAGATAAAAAAGCCGATTGTGGGCCGCCTC
ACCGAAGTGAGTCATTGAAATATCTTAAAAATGCGACGAAAGATTAGAGGAAATTTTATG
GATGCAAACTACGCTTTAAACAAGGATGAGGATTTCCGCTGAGTGTAGCTGGGCGCCAGT
TGCCTGCCCCTTCCCGCCGACCAAAGTTGGCATAAGGGTTGCTGTATCTCAGTAAGCGGT
CTTCTTCCGAGAGAGCCATCCATTAAACAGGCTGTATACATACCATTCGCTCTCTTACTC
TGTGTTAATCGACGAAGGACGGGCAACGCTATGAACATATTTGATCATTATCGCCAGCGT
TACGACGCTGCCAAAGACGAAGAGTTCACTCTGCAAGAGTTCCTTACCATCTGCCAGCAG
GATCGCAGTGCGTATGTGAACGCCGCTGAGCGATTGTTAATGGCTATCGGTGAGCCTGTT
ATGGTCGACACCGCTCTGGAACCGCGTCTGTCTCGTTTATTTTCCAACCGGGTAATTGCC
CGCTACCCTGCGTTCGAAGAGTTCTATGGTATGGAAGAAGCCATCGAACAAATCGTCGCC
TACCTGAAACACGCCGCGCAAGGGCTTGAGGAGAAAAAGCAAATCCTCTATCTGTTGGGT
CCGGTGGGCGGCGGTAAATCTTCGCTGGCTGAACGGTTGAAATCGCTGATGCAGCGCGTT
CCCATCTACATTCTGAGCGCCAACGGCGAGCGCAGCCCGGTCAACGACCATCCGCTCAGC
CTGTTTAACCCGCAGGAAGACGCGTTGATCCTGGAGAAAGAATACGGTATTCCGCGCCGC
TATCTGGGCACGATCATGTCGCCCTGGGCGGCCAAACGGCTGCAGGAATTCGGCGGCGAC
ATCACCAAATTCCGCGTCGTCAAGGTGTGGCCGTCCATTCTGGCTCAGTTGGCGATCGCC
AAAACCGAACCGGGCGATGAAAACAACCAGGACATTTCTGCGCTGGTCGGGAAAGTGGAC
ATCCGTCAGCTGGAGCATTTCGCCCAGAATGACCCGGACGCCTATGGCTACTCTGGCGCG
CTGTGCCGGGCCAACCAGGGCGTGATGGAATTTGTCGAAATGTTCAAGGCGCCGATCAAG
GTACTCCACCCGTTACTGACCGCGACTCAGGAAGGCAACTACAACGGCACCGAAGGCATC
GCCGCCCTGCCGTTCAACGGCATTATTCTTGCGCATTCCAACGAATCGGAATGGGTACAG
TTCCGTAACAACAAGAATAACGAGGCGTTCCTTGACCGTGTCTACATCGTCAAAGTGCCT
TACTGCCTGCGAGTTTCCGAAGAGGTCAGAATTTACGACAAGCTGTTGATAAACAGTGAG
TTGAGCCGCGCCCCCTGCGCACCCGGCACGCTGGAAACACTGGCTCGCTTTTCCATTCTG
TCGCGGCTGAAAGATCCGGAAAATTCCAGTATCTACTCCAAAATGCGGGTATACGATGGT
GAAAGCCTGAAAGATACCGACCCGAAGGCCAAGTCGTATCAGGAATACCGCGATTACGCC
GGCGTCGACGAAGGCATGAAAGGGCTTTCCACTCGTTTCGCCTTCAAGATCCTCTCCCGC
GTGTTCAACTTTGATCACAGCGAAGTGGCAGCCAACCCGGTCCACCTGTTTTACGTGCTG
GAACAGCAGATTGAGCGGGAACAGTTCCCGCAGGATGTAGCGGAAAAATACCTGGAACAC
CTGAAAGGCTACCTGATTCCGAAATACGCTGAGTTTATCGGTAAGGAAATCCAGACCGCT
TACCTTGAATCCTACTCGGAATACGGTCAGAACATTTTTGATCGCTACGTGACCTATGCC
GACTTCTGGATTCAGGATCAGGAATACCGTGATCCGGACACCGGCCAGCTGTTTGACCGC
GAGTCTCTGAACGCCGAACTGGAGAAAATCGAAAAACCGGCGGGTATCAGCAACCCGAAA
GACTTCCGCAACGAGATCGTCAACTTCGTGTTGCGCGCCCGCGCCAGCCACAGCGGCCGC
AATCCGAACTGGACCAGCTATGAAAAGCTGCGTACGGTCATTGAGAAGAAGATGTTCTCC
AATACCGAAGAGCTGCTGCCGGTGATTTCGTTCAACACCAAAACGTCGACGGAAGAGCAG
AAAAAACACGACGACTTTGTCGATCGCATGATGGAAAAAGGCTACACCCGCAAACAGGTG
CGTTTGCTGTGCGAATGGTACCTGCGTGTGAGGAAGTCATCCTGATGCCGTACATCGACA
GGCATGTCGTTTGGGGGAAACATGGCCTATTTCATTGATCGGCGTTTGAACGGCAAAAAC
AAAAGCGCGGTTAACCGCCAGCGCTTTTTGCGCCGCTACAAGTCGCAAATAAAACAGTCG
ATTGCCGGGGCCATCAACAAGCGTTCGGTTACCGACGTGGAAAACGGAGAGTCTATCTCG
ATCTCCAACTCGGATATCAGTGAACCGATGTTCCATCAGGGCCGTGGTGGGGTTCGTCAC
CGGGTACATCCCGGTAACGACCACTTCGTGCAAAACGACAAGATCGAGCGGCCTCAGGGT
GGCGGAGGCGGCGGATCTGGTCAGGGCGACGCCAGTCAGGATGGCGAGGGGCAGGATGAG
TTCGTGTTCCAGATATCCAAAGACGAGTATCTTGACCTGCTGTTCGAGGATCTGGCGCTG
CCCAACCTGAAAAAAACCGAACACCGGCAACTCAACGAGTACAAAACTCACCGTGCGGGG
TACACCGCCAATGGCGTCCCCGCCAACATCAGCGTGGTGCGTTCGCTGCAGAACTCGTTG
GCGCGCCGCATGGCGATGACCGCGGGTAAACGACGCGAGCTTCACCAGCGGGAAGAAGAT
CTGGTGTTGCTGGAAAACACCGAGCCGGTCCAGTTGCTGGAGGAGGAACGACTGCGGCAG
GAAATCGCTGAACTGCGCCAGCGCATCGCCAGCGTACCGTTTATTGATACGTTCGACCTG
CGTTACAAGAACTACGAACGCCGGCCGGAACCGTCAAGCCAGGCGGTGATGTTCTGTTTG
ATGGACGTATCCGGTTCCATGGATCAGGCCACCAAGGACATCGCCAAACGGTTTTACATC
CTGTTGTATCTGTTCCTGAGCCGCACTTACAAAAACGTGGAAGTGGTGTATATCCGCCAC
CATACGCAGGCCAAGGAAGTGGATGAGCAGGAGTTCTTCTACTCTCAGGAAACCGGCGGC
ACGATTGTCTCCAGCGCCCTGAAACTGATGGAGGACGTGGTCAAAGAACGCTTCGACCCT
GCACAATGGAATATTTACGCCGCGCAGGCTTCCGATGGCGACAACTGGGCGGACGACTCG
CCGCTTTGCCGTGAATTACTCGCCACTCGCCTGCTGCCGATGGTGCGTTACTACAGCTAC
ATCGAAATTACCCGCCGTTCACACCAGACGCTGTGGCGGGAATATGAGATGTTGCAGAAC
AGCTTTGACAATTTCGCCATGCAACATATTCGCGATCAGGACGATATCTACCCTGTCTTC
CGAGAAATCTTCCACAAACAAACCGTCGACAACTAACCTGCCGCAGCCAGCCGTTCACGC
GCTGGCTGTTTTTCCCTTCTGAATGGTATCTCCCCCCTGTTTACTGGTGGCTGGTTTATT
GTCGCCATGAGTTCACCCATCAAACTGCACTTTTCCGCCTAAGACCGGGTGCTTTATCCC
TTTTTAATAAGGGTTTTTATTTTAAGTGTTATGTTATAACATAATCATAATTGCAATAAA
TTTTCACACTTTCGGAGTGCCGTGTGCTGGATGTCAGGCAGTTAACACTTTGTATCGATG
GGAACCACAAGATTCATGACGTCAGTTTCTCCCTCGCGCCCGGTGAGCGCGTCTGCCTGC
TGGGCGGTTCCGGTTCCGGCAAATCCCTGACGGCGCGTTGCCTGCTGGGCGCGTTACCTA
TCGGCAGTCGACTCAGCGGCAGCATTCGTCTTCAGGGCCACGACGTGACGGGATTGCCGT
TGTCACAGCGCCCGCCAGATGAACGCCCGGCGGCCATTTTTCAGGATTCAGCCACGTCGC
TCAACCCGTTATTCACTGTTGAAGCGCAACTGCGCATGGCGCTAAAACATCAGCCGACTC
ATCGGCCGCAGCCGGATTTGCTGCGTGCGGTCGGCTTTGCCGATCCGCAAGCCGTGCTCA
CGCGCTACCCCGGCGAACTCTCCGGCGGCCAACGTCAGCGCCTGTGTATTGCACTGGCAT
TACTGTGTGAACGTCCGTTATTGATCGCCGATGAACCCACCACGGCGCTGGACGTGGTCA
CACAGGCGCAGGTACTGCAAACCTTGTTGGCTCGGCTGCACCAATCTCCGCACACCAGCC
TGCTGTTCATCACCCACGACATCACGGTAGCGGCCATGATCTGCCAGCGTGCGCTGGTGA
TGGAGAACGGCCGGTTGGTTGAGCAAGGCGACATGCGTCAGTTGCTGACGCATCCCCGCC
ATTCTTATACCCGTGCGCTGGTATCGGCGGCGCGTCAGGCATCCACTGGCGCCGCTTTTC
CCCGCCAGAACCGCACGCCATCCGCACCATGTTCACAGGCCAGTTAATGTTATGCACCAC
GCGTCTTGCATGCTAAGTGAAGCCCCCTTTTTACAACTCCATCAGGTCAGCCACCAGTAT
CAAACAGCGGGTATGTTGACACGCCGGGCAACGGCCACTCCGTCGCTGCAGCACGTCAGT
CTCGACCTTCATGCGGGAGAACGCGTGGCGCTGGTGGGCGCATCCGGCTGCGGCAAATCC
ACCTTGCTGAAAATTTTGCTGGCGCTGGAGTCGCCGATTCAGGGTACGGTGCATTGTCAG
GGGCGCGAGGTGCGGCCGGATCGCGTAGCCCGGTTACGCTGGTACCGGCGGCTGGTGCAA
TACATCCCACAGGATCCGGCGGGATCGTTAGCGCCGCATGCCTCGGTATTCGCGCTGATC
GCCGAACCGCTGCGGCAACTGGGGATGGCGGAAAACCTGAAACAGACGGTCTGTGACGTG
CTGGAGCAGGTCGACCTGCCGTTAACCCTGCTGCATCAGCGGGCCGAATCGCTATCCGGC
GGTCAGGCTCAGCGAGTCGCCATTGCCAGAGCCATTGCGCTACGCCCGGCGTTTCTGCTG
GCGGACGAACCGGTGAGTGGGCTCGACCTGCCGCTGCGCCAGCAAATCACTACGCTGCTC
GATACGCTATCGCGCCGTCATGGCATGGGATTATTGCTGGTTTCCCATGACCTGTCGGTC
GTGGCGGCACTCTGCCAGCGGGTATTGGTGATGTACAACGGCAGTCTGGTGGAAGACCGC
CCGCTGTCAGAACTGCTCGCCGAGCCATTCCATTTTCATACCCAGGCATTGCTGGCGGCC
GTGCCGACGCTGCCGGCTTTTGATTGAACTTTCCAATACCATAAGGAATGCGTATGTTTC
GCTCCCCCTCTCTGAAGGTGGTTGCTACGCTGGCATCCACCCTGTTGCTTGCCGGTTGTT
TTGACAAACCGGAGCCCGCCGCCACCGGCGCAGACTCGTCGCGGATTCGGCTGGCGATGC
TGCTGCCGCCGCGTTCAGCATTGTCGCCATTCAGCGATGATGCGTTCAAGCTGTCGCGCT
GGCGTGCCGGCGAAACGCTGGTGGTGCTTGATGCCAACGGCGATGCGCAACCCGCGCTGG
CGACGCACTGGCAACAACTGGATGCGCTCACCTGGCGCTTTACCCTGCGCGACGGCGTCA
AATTTCACGACGGCAGCGATTTCAACGCCAGTGCCGTGGTCAATGCGCTGACCGCCGCCA
CACACGCCACGCCGAAACCACGCATCCTTGACGGCGTAACGCTGAGTGTCGTAGAGGAAG
ACGCTCACACCGTGCAGATTAAAACCGCCACCCGCGACCCACTGCTGCCGCAACGGTTAT
CCAGCCCTCAGCTCACCCTACTCTCGCCCGCCGCTTACGGCGCCAACGGCGTGGTCAGCC
CGGTCAAAACCGGCACCGGCCCGTTCGTTCTGACGCAGGTTAACGGCACCAGCAGCGCTC
GGTTGGATCGTTTTGACGGCTACTGGGGCAACAAAGCCACGGCACCGGGCATTGATGTCG
ATTTCGTCCCGGACAGCGCCGCCCGTACCGCCGCATTACGCACCGGCACGGCCGATCTGG
TGGAGGCGATCCCGGTTTCGCAGGCCCCGCTGCTGGACCCAGCGCTGGTGCATGAAGTGC
CGATGCCTCGCACCAACACGCTGTACCTCAACACCCGGCGTGGTGTTTTCAGCGATCCGG
GTCTGCGGGCCGCAGCGCGTGATGCAATCCACCGCGATATTCTGGTCAAAAACGTGTATG
AAAACCGGGCTGACGTGGCGGCCGGGCTACTTGGCCCAGCGGTACAGTGGGCCGCGGCGC
TGCGTCAACCGGTGGTGGCACCCACCGCAGCCCGAGCCCCGAACGGCGCGACGATCACGC
TGGCGACCTTCAGCGACCGGGCGGAGTTGCCGGAAGTGGCGGTTTATCTGGCCCAACAGT
TGACCGCCGCCGGCTTCACGGTGAAACAGGAGGTACGCGAATATTCGCAGATAGAAGCGG
ATGTGCTGGCCGGCCATTTCGATGCCTTTATTTTATCTCGCGCCACCGTGCTGGATTCAG
GCGATCCGGTGGCTTACCTGTATAGCGACTTTTCCTGCAAAGGCTCATTCAATATTTCGC
AACTGTGTAATCCAGAAGTGGACGACGCGCTGAAACAGGCGGCCGCCACCCCCGCAGGAG
AGGCGCGACGCCAGGCGATCATGGCCGCCGAAAATCTGATTCTGGCGACTAACGCTGCTA
TTCCATTGCTCCACGAGCGGGTGATTCAGGGCGAATCCGCCCGTTTGCGTCAGGCTATCC
GGGACCCGCGTGAACGCGCCCTGATCGATGTACAGACCCACATCGATGGAGCACATGCCA
AGCCATGAGCGATACGTGGTTTCGGTTGCCTGCAACACTACGACCCTCGCTGCTGGTCAT
GGCCTCACGCCTGTTGACTGCCCTGACCCTCATCGTGCTGATCGGACTGCTGCCCTGGTT
GTCTGACGCCGACCCGGCGCTCAGTCTGCTGCGCGCCCGTTCCAGCGAGCAGGAGGCCAC
GGCGGAAGCGCTGGATGCCATTCGTCAGCATCTGGGGCTGGCGCAGGGACCGTGGGCGTT
CTTAAGGAACTGGTTAACCGGTTTATTGCACGGCGATGCCGGCCTGTCCTGGGTATCCGG
CAAGCCGGTGTTGCCCGGTATGCTGGACGCCGCAGGCGTGTCACTCACACTGATGCTGGC
GGCATTGGCGGTAGCGATCCTGCTGGCTCTGCTGCTGAGTTGGCCAACCCTACAACGCGG
GTTGACCGGCGATAACCGGCGCAGTAACGGTGCGCTAGCCACCGCCTTCACAGCTATGCC
GGAGTTTCTGCTGGCGTCGTTCCTGCTGATTGTCGGCGCGGTCTGGTTGAAGCTGTTGCC
GCCTTATGGCTGGCAATCATGGCAACACCTGACTCTGCCCGCGCTGGCGCTGGGTATTCC
GGCGGGTGGCTTGCTGGGTAAACTGTTCAGCGATGCATTGACCACCACATTCAGCGAGCC
CTGGCTGCTGACCTGGCATATGGCCGGCTTTTCCCGTCGTGACTGCCTGCTGGGCGTCAT
TCGTCGTGCCCTGCCCGCTATTCTGCCGCAGGTCAGTCTGGTGCTGGTCGGGCTGACCGG
AGGCGCGGTGGCGGTGGAAAAGGTGTTCGCCATTCCCGGACTGGGGCGGGCGACATTAGG
AGCAGCGGCGGCTCAGGATCTACCGGCGTTGCAATGTGGCGTACTGATTCTGCTGGTTAT
CGCGGCACTCGCGGGGATGAGCTCGGCGTTGTTGCGCAGCGGTCTGCTTGGTCATGCGCT
GGAAAACGGTTCCCTCTCTACGCCTGCCAGCGCTATTAAAGTGACGCGCCGTCATTACCG
TTTGCCGTTGTTCATCGCGTTGTTGCTGACAGCAATAGTGCTCACCGGCCTGCCGCGTGA
TCCCTTCGCTTCCGACTTTGCCCGCCTGCAACCGCCTGACTGGTCATTGCCGTTCGGCGC
TGACGCCACAGGCCGCGACATGCTGGCGCGGGTCGCGCACGGGGCGTTATCTACCCTGTT
CACCGCACTGGCGGTGACGCTCTGCTGCCTGCTGCTCGGCCTGCTCCTCGGGCTGTTTCC
TCGCCTGCTCAGTGGCCCGGCCGAAGTGGCCAACGCCATGCCGCCGGTGATCGCCGGCAT
GGTGGTCGCCGCATTGTACGGTCCCTCTACATCAGGCGCAGCGCTTGCCGTTGCTCTGGT
GGCCTGGGCGCCGCTGGCGGTGCACACCGCGTCGCTGGTGACCGAAATCACCGCTCAACC
GTATATCCGCATCACGCCGCTATTTGGCCTAAGCCGCTTCACCTGCGTCATACGCTACGT
CATTCCGGCGCTGATAGGACCGGTCACCCGTCATGCCATGCTGCGCCTGCCCGGCATCGC
GCTGGCGCTGGCATCGCTCGGCTTTCTGGGATTAGGCGAACAACCGCCGACACCGGAATG
GGGACGCATACTGGCGGAAGGCATGCCCTATGTCGAACGCGCCGTCTGGACGGTGTTGCC
GCCCGTTTTCGCATTGATTCTGCTATCGGTACTGGCTGTTTCGCTCAGCCAATGGTCACG
ACGATGAAAGGCGACATCAGGTTGTGCAATACCGCACAACCTGATGCCATCGGATAACGC
CCCGGCCCAGTCATCGCGGGCAAAAGCGCGGTCATCTGTCCAGAGACTGTCGGCCGACCG
GCCTCAGTCGCGCACTTTACGGTAAACCCACAACACCACAATGGCGCCGACCACCGCCAC
CGCAAAACTACCGATATTAAAACCATCGACTTTGCCAAAACCAAAGAAAGTGCTGATCCA
GCCGCCGACCACCGCGCCGACCACGCCCAGCAACACGGTCATGATAAAACCACCGCCATC
TCTGCCCGGCATGATCCACTTTGCCAAAATACCGGCAACGAGACCGAAAATAACCCATGA
AATGATTCCCATCCTGTCCTCTCTGTCAGTCGCGCATTAAGCGATGTTCCGCAATAATGA
TGTGTAACCGCTAAGGGCTATACCTATAAAAGCGTAGCATAAGATGCATCGCTTACTTTG
CCGCGGCCGTGAATGCACATTTTTCCGCCACCTCTGGCGGTCATAGCCCAACACCGCAGC
ACAGCAAAATAGACAATGCCACTAGGGAGTGACAGCCAATTGACAATCACGCCAAACAGA
AGAATAACAACCGGCTTTTACGGGAAATAAAAAGCGCCTGAACAGTCATTCAGGCGCTCC
CGTTGTTCGTATCGGCACGGATACGGCGGCAATGTTTATCTGCCTGCGATAGACAAGCGA
AGATTATTGATCGGCAACAAAATAGTCATTATCACCGGTCATCGGAATATAAACCCTGAC
CCATTCGTCGCCTTCCATCAGTTCCCAGCTGTGCCCTTCGCCATTGGTATCCTCAGCCAG
CAAAACCGTTCCCGGCGACAGAATAAATGTAGAACCGTCACTGACTTTGAATTTCAGCTT
ACCTTTCAGCGTAATGACATATTGTTTTCTCGGCGCCGGGTGCGTGCTTTTCTCCCACGC
CTCCACCGAGTTATTAATCCAGAAATTTTGCGCGGGTATTTTTTCCAGCACAGGAATGCT
GCCTTTCAGATAAGCCGAATGGCTATCCGGTGTGGTGATGAGTTTAATTGCCGGAATGCG
CGGAGGATTAGTTGACGTTCCTGCGATGACGTTCAGCGGTATCAACGATGCTATTGCCAT
TAATAAAAATATTTTAACTTTATTCATTACTACCTCAACTCCCTGTTTAATTTGAAGCCA
TTGATGACCAATAATTATCTCTCTGAAAATTTCGTTGTGAATTATACGAAAATTATTCGT
CAGATAAACAAATGTGCATTCTGAATATCATTATTTATTCAATAGGTAATAACGATGAAG
ATATAGGAATTATCCAGCCGTCCTGATAGGAAACCAGAACATATAATCAGGTAACCAATA
TCATCTTGCAGACAAAGGGGTTCCTGAAGGCTCATCGGTTTTTACACCTTACCTCTGGCA
AGAAAATCAACGGCACGTTTCCGTTCCCCGTATGAATAACGTCGTTTTCTTCGTCCTTAC
CCGGCAGCTCACCCGCTCCCAGGTAAGATCAATGTCGATCTGGCCGACTCGACTTCATCA
AACCCGGCCGTTATGATCGCCCTTCCGGGCCTGCCACTCGCCGTCTCGTTGTGGTGAGGT
ATCGTCTCGCCCGGCGGTAGACCTGAGGTCATCTCCCGCCTGGGAGCTTTACATGGAATA
TCACAATGAAAAAAGTAGTGCTGTCGCTTATTGTCTCTGTGTTGTCGGCCCAGGCGTTAG
CCGCGCCGCAACTGGCTAACCTGAGCAAGCTGGAATATGGCCCGCGCTGGGCGTTCAACC
GCGAAGAAGTTCAGTTGATCTGCAGACCCGGCCATGCCATGTACGTGATCAATCCCAGTA
CGCTGGTGCAATACCCGCTCAATGACGTGGCGCGTGAGCAGGTCAACTCCGGCAAGATGA
ACGCTCGTCCGCTGGAAACCCTTCTTCTGGATGACCCGCAGAATCCGGGCCAAAAAATGA
GTCTGCAACCCTTTATCGACCGGGCAAAAGCCCTCTGCCAGTAGCGCATATAGCACTCCT
GAAGAGAGAGTGGATTACGAATACGCGGGTTTGCGCTGGTTGTCACAAAGTGTACAGATT
GTTTCAGAATTGACCGTCAAAAACTGGGCCAGACTGGCAAACGAAAGTGAGTCGTCTACG
CTTAAAGTGCGGGTTGTGATGCAGCCCGCAACAAATGCCAACTTTTAGCGCACGGCTCTC
TCCCAAGAGCCATTTCCCTAGACCGGGCACAGGAATCGTGTTCGGTCTTTTTTTATGCCA
TTGATTTTAAATGATTTATTTTTCAATGTCCGAAAATGTCCGAAATTTGTCCGAAAATCC
GTACCCGGTGTAAATTGCAACGGGTTAGATAATCATCATTATCTGTCGCAAGATAGACCT
TTCAATAACAGGGATGTAACAAAAAGTTCAAGCTAAGCGACTCGAATAACCTATCCCAAG
AAGCGTTATCATTAAGCAATCGTTCGCCTGCGAACTAATCATCGTATCGACCTTCACCAC
TCCATTGCTGGTCACGCATTTGTCGATAATGCTGACGCAAACGTTCGAACTCAGCGGCTT
TTCCGGCGGCCATCTGTGCTTCACTCTGACCACTGGTGTAGAGAGTCTCCAGGCGTTGGC
GACTGTCCAGCACCAACCTGACGAACTGCTCACGCTGACGCTCTCCGGAGTTATCTGGCG
GCGGCCCCCTTGGGAGTGCCGCCACTGAGACAGCCCTGCTGTTCAACAAAGGTGGCGAAA
GTTCAGAGAAAATGACCATTCGTCATTTTCGCGACGGTGGATAAATGCGTTGGGTTTGCC
GTAGCCCGAAATCCCGTAGGCCTTTCACCAGCCTGGTCACGCGGCATTTTCTTATTGTTA
ATGCGTATTCGGAGAATGGCAGCATAACAATGGGAGGTGGCCGTCCTATTGATATACATA
GATAAGATAAAATTCTGCATATTTGCTATTTGTACCACCACCACCTAACCTCTCTGGAGA
GGGATAACTGACAGAAGGATACTGACAGAGGGTAACTGAAGAATGCAGGAGCGCAGGCGA
AGGTTTCTGCTTAGCATCGGGAGAACTCGTCATGAATGTCCAACCCAAATATGCCAGTAG
CGAATCGCCGAACCCGGTCGAGGCTGTCGCCGAGTTTGCCAGCCAGATTGGTCATGAAGG
CATCGATGCCGTCATTTTCTTCTGCTCCCCAGACTACGACCTGGATGTTCTGGGCCGAGA
GTTGAAGAACACCTTCTCCTGTCCCTGCATAGGTTGCACGTCCTCTGGACAGATTGGCAC
CGAAGGCTTCCAGCACTCTGGACTATTGGGTCTCGGATTAGGCGGCGGTTTTCGCATCCA
CTCCTTCATGATTCAACCTTTGGTCAACTATACCGCGGTAGTGGCCGATATCGCCGAAGC
AATTCGCCGCGATAGTGAGGCCAGGCCGAACCTGCATCGTTTCGGTCTGCTGCTGGTAGA
CGGCCTCTCTATGGTCGAAGAACGTCTGGTAGCGAACCTCTATCAGCAGATCGGCAACGT
TCCTATAATCGGCGGCTCCGCTGGTGATGACCTACGTTTCGAAAAGACTCATGTCTATGA
TGGAAATGGACGGTTCATTTCCGACGCAGCCGTATTCGCTGTTATCGAGACCCATTCGCC
CGTCACCACCTTTAAGGTCCAGCACTTCGAACCCAGCGAGGTAGAGCTAATCATCACCGA
GGCCGACCCGGAGAAGCGGCTCATCCTGGAGATAAACGGCGAACCTGCCGCTCAGGTTTA
CGCGGAAGCCTTAGGTCTCACGGTGAACGAATTGACGCCGACGGTATTTTCCCGCAATCC
GCTGATGCTCTCCTTCGGTGATGAACCCTACGTCCGTTCCATACAGAAGTGGAACGACGA
TCTCTCTCTCACCTGCTACTGCGCCATCGAAGAAGGACTGATCGTCGCCATCGGCAAAGC
GGAGGACCCGGTCCGAACCCTCAAACAGGCCTTTGACAAAGTCCGCGAGACGATTCCAGA
ACCCGCGGTAATCATCGGCTGTGATTGCATCCTGCGTCGACTCCAGTTCGAACAGGAAGG
GCTTGAACAGCAGATCGGCAGCGTAATGGCGCAGAACCGGGTAATCGGTTTTTCCACCTA
CGGCGAGCAATATAACGGGTTGCACGTGAACCAAACCTTCACGGGCATCGCCATTGGAGG
ACAGAACGTTGACTGAAGGAACATTTTCCGAAGCGTCCGCCAGTGGTTTGTCCACCGCCG
AATACCAGCGCAAGCTCACCGCCCGGGACAAGACCATTGAAGTACTCAAGCGCCGCATTG
CACAAGAGGCCAGACACAGCCACGCTACGCCCTTTGCCATCCTGGAACAAAACGTAGGCC
TGGAGAAGGTGGTCGCCCGCAAGACCGTGGAGTTAGAAAACGAACGCCAGGAGTTAGAAA
AAACGCTGACCGAGTTGCGCTTCACCCAGGATCAATTGCTACAGGCTCAGAAGATGGAGT
CCATCGGACAACTCGCCGCCGGCATCGCCCATGAAATTAACACGCCAACCCAGTACGTTT
CCGACAATGTGGGTTTCGTTAAGACAGCCACCGTTTCCCTTCTGAGCCTGTTGGACTCCG
CGCTGGCGTTGGCCGATGCCACACGGGGGAAAATGGCTGAAGAGCCCGTGATGGCGGAGT
TCGACACCGTTCTCAAGCGCACTAAACTGGATTTTCTGCGCCGCCAGATTCCAAACGCCT
TAGACGAATCGCTGGAAGGCCTTGGTCATATCGCCAAGATCGTAGCTGCCATGAAGGAAT
TCTCCCACCCTTCCCATAGCGAGAAGGAATTGGTGGATGTGCGCGAGGTCATCAACACGA
CGGTGACCGTCGCCCGCAACGAATGGAAATACGTGGCGGAACTTGAGACCTGCTTCGAGG
ACGACTTGCCGCAATTGCCGTGTCTGCGCGATATGATCGGTCAGGCCATTATCAACCTGG
TGGTGAACGCCGCCCACGCCATCGCAGATACCATTCAGGAAGGCATCAGGGAAAAAGGCA
ACATCATCATATCAGCGGCGCGGGACGGCGAGTATATGGAGATCCGAGTCAAAGACGACG
GAGGCGGCATTCCTGCAGGGATCCGCGACCGCATTTTCGATCCCTTCTTCACGACCAAAG
CCGTAGGCAAAGGCACGGGTCAGGGGCTCGCTATTGTCTACTCGACCGTGGTAGACAAAC
ATGATGGGCTGATCCGTTGCGAGTCTGAAGAAGGCGTGGGGACGACGTTCATCCTGCAAC
TGCCCCTTCACTGCCACACAGAGGATGGCCCGGCATGCAAGTGATGTTCGTCGATGACGA
AAGTCGGGTGCTCTCCGGTATTGAGCGGGCCCTCATGATGCAAGACACCGAATGGGAATG
CCGCTTTGCCAATAGCGGCCAGGAGGCACTTGCGATGCTGGAGAAGAAGCCGGCCGACGT
GGTGGTGTCCGACATGCGAATGCCCTTCATGGACGGCGCTGAATTACTTACTCAGGTACG
CGACCGCTGGCCTGGTACAATACGCATCATCCTGTCCGGCTATTCTGAACCCGATGCCAC
CGTGCGTATGGTGGACGTCGCCCACCGGTTTGTATCCAAACCCTGTGACAGCACGGTGCT
GCTGGAGATGGTAGGAAGCGCTCTGGCCCTGCGCGACATGTTCCAGGACCCCGCGGTGGT
CGAGATAGTGGGCCGCACCAGCCGACTGCCGGCTGCCCCCAAAGTGTTCACCGAAGTATG
CCGTCTCATTGCCAACCCCGGCAGCGATACCCGACAGATCGCCGAACTGCTGGGCAGTGA
TCCTGCGTTGAGCGCCAAGATTATGCAGCTTGCTAATTCGGCCTATTTTGCCAGAGGCGG
TCACATTAATGACATCGGAAATGCCATCATCCACCTGGGTCTGGATCAGGTGCAGCTACT
TGTTCTGGCGTCTCAGGTCTTTGCGGACGCGAAGCTCGACCCTTATGTGGACCGGCTGCA
ACAACGTGCGCTGCTCGCCTCAACCCTGGCCGCCAGCATCTCCGGTCATCAGGGACTGGA
GCCGACCGCCGCCTTACTTGCCAACATTGCGCTGCTTATCCCCGAACTGAGGGAATCTGA
CAACGAGGCAACCACGACTCGCGACAACACCCCAATACACGCCGCGGTAGGCGCATATCT
GCTGGCGCTGTGGGGTTTACCTGTGGACATCGTGGAAGCCGTAGCCTGTCACACGCACCC
CTCCCGTTCCGCGGATAAAACCTTTGGCGCGATTGGTGCTGTGCATGTAGCGGTCGCTCT
CGCCAATAACAGCGGCCCGGACCTGGACTATCTTGAACAAACCGGCGTGCTGAATAAACT
GCCCCAGTGGCAGAAAATGCTCGCCCACACGCAGGAAACTCTCGATGACTGAAACTGCCT
TGCCCCGGGTGCTGTGCGTAGACGACGAGCCCAATGTACTTGCTGCAATGGAACGTAACC
TCTTTGGCGAATTCGACGTTGTGGTGGCTCACAGTGGTGAAGCCGGCCTGGACGCCGTTC
GCTGGGGACAGCGTTTTGCCGTGATCATGTCCGACATGCGTATGCCTGGCATGGACGGCG
CCACCTTCCTCGCCAAAGCGCGGGAAATCTCGCCCGACAGCGTACGTATCCTCCTCACCG
GGCAAGCCGACGTGGAATCCTCCATCGCGGCCATTAACAAAGGGGCCATCTTTCGCTACC
TCTGCAAACCTTGCCCCAAGGAGGAACTGGTTGCGGCGCTTAGCGATGCAGTCAGTCAGT
ACCGTCTCATCTGTGCGGAAAAGGAGTTACTGGAAACCACCCTAACCGCCTCGGTCAAGA
CACTGACTGAAGTGCTCGCTATGGTTGCTCCCTGGGCTTTTCAGCGGGCGGCCTTCGCCC
AGTCCTGTGTTCGCCACGCTCTGTCCAAGCTGGAGTGGCCTGATGGATGGATATATACCA
TCGCCGCCTCATTGAGCCAAATCGGCTGTGTTGGTATTCCCGCCGATATCGTCCAGGCCG
ACGCAGCCCAGCGTAACCTCTCGGAGGATGAGAAAAAACTCCTTCAGGAGCACCCAGATG
TCGCCGGCCGCCTGGTGAAGAACATTCCCCGCCTCGAACTGGTGGCCGAGATCATCCGCC
ACCAGGCCGGGGTTGCCCCGTCCAACGCCCCCACAGAGGTTATCCGCGGCGCTCACCTCT
TGCGCGCCGCTCTGGAACTGGAACGCCACGCTGCCCGGGGGCTGAGTCTGGAACATCCCA
GGGAAATCCTGCGCGTGGCGCGGCCGGCTATCCCTGAGTACATCATCAAATCGTTGGTTG
ATTTCCGCTCTAACGTGGCCGGTACCCGCACTGTGCGCATTTGCGAATTAAAACCCGGTT
GGATAGTGGATGAAGACATCCGCACCACCAACGACTTGATGGTACTCACCAAGGGCCATG
AACTCACCGACACCGCCATCTCCGCCCTTCAACACCTCCTCGCCGCAAACGCCGTGAAGG
AGCCGATCAGGGTGCGTGGAATTCCGGATACCGCAACGTCTTCGTGACATCATGCCGGTG
CGGCCATGATAAATAATAATGATATTGACCGTTCGGTAATCTCCGACCGGGTAGTATTCG
CTAAAAACCCACTGATTGCTCAGTGGGCCGTTTCCCTGGCGTTCAAATTAGCGTTTAGCA
TGGACATCATGGCATCATGATCGGTTATTTTATAGACGTTTTTACAGATCAATTTTTTGA
AATTGATCGCTACCACCGATCGGTTCAACCATCACCGCCGTACAAATTAGCTACGTTTGC
CGGTGTCCTCGCCATCGGCACTCAGGGCTGTTTGACTTATTCACTGCACCGGGAATGGGT
CGATGGAATACCGTGTGGAAAAGTCACTGACTGACAGGCTGGAGACAACGCCGGTGGTGT
TATCACCCACAAAAACCTGCTGGACTGATTGACTCCTGATGGCCTTATAAATCAGAGTCG
GCACCGATACACCGTTACCGATTCTTTTGCTTCCGAATATGGCTCCCGTCACCACCCATA
CCTCTCCATCCTGCAACGCCAGTTTGCGAACCGACGCTTCGACTTTACGCCAGGATATCC
GGTTCAGTTTCGGCAGTTGCGGCGTCATATTCGACATAGAAAAAGACTCATGCTGTGCCA
GAGGATTTGGCATATTCCCCGCTGGCGTCATATGTCCCTGATCGTATCCGGAGTACTCAT
AATCGTCAGTTGCCGATCGCACCGCTCTGGGTATTAATGGCTCAACATGAAATGAGTCAC
GCCGGGAAATGGTGTCCGCGGCTTTGACCCGTTCGGCGGTTAAACGCTCGGCAGAAATTA
ATGGCGCTTTATTCGCATAACTATAAAGCACGACAAATTCAGTGAAACAAATCTCTTCGT
CATAATGAATATTGGGTGTTTCATTGTGGATAAATTTACCGGGGCATAACGACTGACCTG
CCATTACCGGGAAACACGCCAACACCAGCATCAATGACGATAAATAACGCGTCATTTTTT
CCAATGTCATCAGCTTGCTCTCTCTTGCGAAAATACGGTGAATTCGCTTAATCCTGTTGG
ACATCGACGTATAATGCCAACCGCTTAAACGACGGCGGCTTAGATGGAAGCTGCCGGGAA
ACACCGTTATTATTCCGCTGGCTGCTGAAATAATCGTGTGTGTACGGTACGTTCCTCGTT
CACCAAACCACAATGTTCACCAGCACTGAATACGATAACGCATGAACATACGGGTAATTA
GTCTTTCACCATGCACGCACTATATTCAGGTGGCGAAAAGATGATCACAATCGGAGAGAA
TGCAACGTCCATTCACCGAGACACCATGCATGACGGCAGGACAAGATTTAGCATATTGTT
ATGAAATGGCGTTTAAATTTTGGAAGTAGTTTAGCAGTGGGGAAATAACAGGAACATACC
GTATGTGGTGCAATATCTATAATATTTATATTCGAGAGAAACAGACGGAAAATAACAATA
AACCGGGCAGCAGGATAATCCAGCTGCCCGACCATCGTCAGGCAGACGGCGTGACGGATG
CCGCCATTTTCTTCAGATCCTGATCAATAAAGAACAGACCGCCTTCCTGAGCATTCACCA
TGCCCATCTTGTCGAGGATCGACTTGAACAGTTTTTCTTCTTCATGCTGCTCCGACACGT
ACCACTGCAGGAAGTTGAAGGTGGAGTAATCCTGCAACGTCATGGCTGCGTGAGCCAGCT
CATTGATTTTACTGGTGATCAATTGCTCGTGTTCATAGGTCAGTTTGAACACATCCTGCA
GCGAGTTGAAATCAACCGGCGGCGCGGCAATTGCGCCCAGCACCGGCATGCTGCCAGTAT
CGCCCAGATAATCGAACAAGCGCTGCATGTGCTCCATTTCTTCACGGGAATGCGATTTCA
GGAAAGTCGACGCCCCTTCAAAACCTTTGTCGCCACACCAGGCGCTCATCTGCAGGTATA
AATTGGCGGAGTAAAATTCAAGATTAAGCTGCTCATTCAGCTTTTGAATCATTTCTTTTT
TTAACATGATCATTCCTTATTTTTACTGGCAGGTGACTGATGGATTCGCATTATGCCTGC
AAATAATAAAATTTAAAACATTCCATTAACCAGCCAGTGAATGATTTCGTTATAAATTCA
AAGCATTATCATTTAGCCATGATAATGCTTTTCATTATGGGGAAATGATCGCAGATTATG
ATTTGATAATTATTTTCATTATCAATGCTTGTTATTAGAAAATAGACCTGATGTATTTCT
CTCACTCGTGCAACACGGGTACAGACATATTCCCCGCTCACGCTCTTACACGATTCAAAC
CGGCGATAGCGTGGCAAAAAAACTGACCAGCGCGATGATCAGAACAGATAACGCCAGTTC
CACTGTGGTGAGCCGCAAAAAATAGCCATACGCTGCGCTATTTGCCCGCTGAAAGCGCGG
CACCACCCAATAGCGATTGAATAACGCCAGTAGCGCCATAATGGTCACCAACAGAATTTT
CACTGCCAACAACGCGCTATAAAGCCCTGCTCCCGGTAATGGCCAGCCGAGAATCAGTCT
TGTGCTCACCAGCCCGGTCAGGATTGCCACTGCAACAGCCAGGTGACCATAACGGGAAAA
ACGCATCATCGTCAGGATAGCGTCCGTTCGTGTCTGCACCAGACGGGCATCCTGTAACAC
AAACAGCAGTGGAGGCAGCCCTCCGACCCAAAACGTCACGGACAACAAATGCACGACCTG
ATTGATGCAATGCAATACGCCAGGCCACCCTTCCAGCATCGCTGCGTGCCCCACCCATCC
CATGCCGCCTAGTTGCAGTATGCCCAGTATCAGCACGCCCGCTTGCCGATAACGACTACG
CCAGAAAAACATCACGCAGGTCATCAGTGCCAGCACGGGTTGCCAAAGCCAAATGTTCCC
AAAGCGGGTGCCCAGCACGGCGTGCCAGATGCTGGCATCACCGATATTACGCCAGTCGCC
ACTCATCAATCCGGCTTGCGCCGCCAGTATGGCTACGGCGGTCAATAACGCCGCCACACA
GCCGATCACCATCAGACCATGCAACTGCGACGCCAGCCGGGCCTGGTACGTTCGGGGAGC
CAGCAATGTGCTGTAACAGGCTGAGCCGACCAGCAACATAAGACTGGAGAAATGTCCGAG
GCGCGATAACGCATAAAGCCATTCCAGCGTCATCGCTTACTTAACGCCAAAGCGATAGCT
TCCTTCAGTTTTGTGACCATCAACGGATAACACGCGCCAGCTAACCTGATAACTGCCGCT
GACCAGCGGCTTCTCAAGCGGTACCACCAGAACGTTGCGATGGCCGCTTTCCACTGTCGC
CTTGCCCACAGGCACACTCTGCCCCGCCAACGTCAATTCAACGTTGCTGAAAGACGGCTC
GATCTGTTCGGAGAAAAGCAGCGTCAGAGAAGAAGGCGCGTTTTGCGCCGGGATATCCTT
ATCCGCTGTCGGCGTCTGGCTTTTGAGGTGCGCATGCGCCAGTGCCGCGTGGGAAATAAC
CAGACTTCCCACCAACATCGCTACATTCAGGACCGGAAAAATTTTACGTTTCAACATGAT
GTCATCCTTTCTGACGGTCCCCATTGCGTTCAGGAGACCAAGATTCAGCGGCAAGGATAC
GAGCCCCCGCTCGCCTTGTCGAGGGACAGGACAGTAACAGAATTTGCCAATTTCACACTT
CTGCTTTAAGTTTGTGGCGCAATAGAGAGGAGGCAATCATGGGATACAATCTGGCCGAAC
TTCCTTATAAAGAAATGGAAAGGGTCAATGTGGATCTGGCGGCATCTGGCGTAGCGTTTC
GCGAACGCTACAACATGCCGGTGATCCCGGATGAAATCGAACGGCAGCAGCCCGCGCACC
TGCGCACCTATTTCCGGGAGAGGGTCAGTTATTACCGGGAGATGTCTCGTCAGTTCGCCA
CCCTGCCTTACGACCCCAACAGTAAATAACGAGCCCGTTCTCCGACATGGTTTCGGAGAG
GCGCTATCCGGTACGACCGGGTAGCGCCTGTTTACTGCCTCATCCCAGTTTCATGCTGTC
TTGTCTGCTCTGGGCACTGATACCCACCGGTCAAAAAAACACTTTTTTTCTTGCATCCCT
TCGCAAACAGGGAGTTAATAAACAGGCAAACCAACCTTTTACCAAGCGAGGCTCAACATG
AGTAAAGGACTGGACAGCAAGAAAAACGCCAAGAAAAAACCGCTGAAAAGCGCCGTGCAG
AAACGAGCGGAAAAGCGGGCTAAACGGGCTCAACCACAGCCTGAAACCAACTGAGTTGCC
GCCGTTCTCCTACTCCGTTGAACGGTATTGTCGCCAAGGCAACATTCTGCTCTGCGATCA
CCCTCTGCCTCCTGACACCCGGTGATCGCAGTTTCAAACGCTGACCAACCTCTCTTGTTC
CCCTTATTCCCTGACAATCCATCTTGAGAATGCTGAGAGGGTTACCGGCTTGACGTAAGG
GCGTTATTTCAACGCCGGCGGGTGCTCCAGCACCATCAGCAGGAAGGTAAACTCCTGTGC
GATCTCTTCAAACTGAGCCAGACGGCCGGATTTTCCGCCATGCCCTGACCCCATATCGGT
GTGCAACAGTAGCAGGTGCTCATCCGTTTTCAGTTCACGCAGTTTCGCTACCCATTTAGC
CGGTTCCCAGTATTGCACCTGAGAATCATGCAGACCGGTGGTCACCAGCAGGTGCGGATA
CGCCTGCGCCGACACGCGGTCATAAGGGCTGTATTGTTTGATGTACTGGTAATCCCGCGC
GTTGTTTGGGTTGCCCCACTCGTCGTACTCACCGGTAGTGAGCGGAATGGACTCGTCCAG
CATGGTGGTGAGCACGTCGACAAACGGCACCTGCGCCACCACGCCACTGAACAACGATGG
CGCCATATTAATCACAGCCCCCATCAACAACCCGCCCGCGCTGCCCCCCATCGCGAAGGT
TTTCGCCGGATCGCCGTAACCGCGCGCCAGCAGGGCCTGTGTGACATCAATGAAATCCGT
AAAGGTATTCATCTTGTTGGACAGGCGCCCCTGATCATGCCATTGCTGCCCCAACTCGCC
GCCGCCGCGGATATGCGCCAGCACGTACACGAAGCCGCGATCCAGCAAGCTAAGACGACT
GCTGCTGAACTCCGGATCCATACTGCTGCCATAAGCGCCGTAGCCATAGACCAGCAGCGG
ACTTTGGCCCAGCTCGCTGTCTTTGTGATACACCAGCGATACCGGCACCGACTCGCCATC
GCGGGCCGTTACCCACAACCGTTCGCTTCGGTAATTTCCGGCATCAAAATTTTTCACCTC
TGATTGCTTAAGTTCCACCTGAACACCGGTCTTCATATCCAGCTCGTAGATAGTCATCGG
CGTGGTCATGGAGGAGTAGCCGTAACGTAATTGTGTGCTCTCCGGCGTCGGGTTATAGCT
CAGCCAGGTCACATAAGCCGGGTCGTTAAAGGCAATCTGGCGGGATTCCTCCGTCTGCCA
GTGAATATAGCGAATGTAAGTCAGCCCGCGTTCGCGCTCTTCGACCACGTACCAGTCGTC
AAACAACGAAAACCCCTCCAGCACCTGTTCTGGGCGCGGGGCGATCAACGCGTCCCATGT
CGATTCGCTGGCGTCGTGGGCGCGATAAAAACCAAAGGTTTTGCCGTCTTTGTTGGAGCG
GACATAGAATGCGTCGCGGAAATGGTCGACGATATACTCGTGATCCGGCCGCCGAGGCAC
AAACAGCTGCGGTTTGGCCTGCGGATCGGCGGCGTCCAACAACAGAATTTCCGTGCTGGT
GGTGCTGTCAAGGTAAATCAGGATATAACGTTCGGACGTGGTTTTATCCAGGCTAAGATA
GAACGCGTCATCCGTTTCTTCGTACACCAGTTCGTCCTGCTGCGGATCCTCACCCAGACG
ATGACGATAAACCTGATAAGGCAGCAGGGTCTGCGGATGTTTACGCACGTAATAGAGAGT
ACGGGAGTCTGCCGCCCACTCACTGCCGGCCGAGACATTTTCCAGTCGATCCGCCAGCCA
CTCGCCGGTGGCGAGGTCGCGAAACGTCACCACATACTGCCGACGGGAAAGCAAATCTTC
CGCCACGCTCATCAGTCGATTGTCAGGACTGACGCCCAGCGCGCCCAAATTGTAAAACTC
GCTGCCGTCCGCCCGCTGGTTGCCATCCAGCAATACCTGCCAGGAGTCGCTTCCCGTCTC
CTGCTCCAACTGACGTTGATAGATAGCGTAATCCTTGCCGGTCTCATAGCGGCTCTGGTA
ACGATAGCCGCGTTTCACGTAGGGCACGGAGACGTCTTCACCGGGGATCCGCGCCACCAT
TTCCTCATATAAGGTCTGACGCAGCGCGGCATGGGGCGCCATGATCTGATCGCAATAGAG
ATTCTCTTCCTGCAGCCAGGCCAACACATCCGGGTTGCTCCGTTCATCATCTCGCAGCCA
ATAGTAATTATCGATGCGGGTATCGCCATGCATCGTCATCGCATGCGGGCGTTTTTCGGC
TTGCGGCGCTTTCATCCACGTCACTCCTTTCCATTCATTGATCAGGCTCTGCCTTCCATC
CCGCCCCGCGCCGGCGGGCCAACGGTGGTGAGACAGCAAATGCCCAAAGCCTGTCATGAA
TCATCGGGGGAATCCAGCTTGTGCCGAGATCTGCATGACTTTTCACTCGCTTTTGCGTAC
CGGTACGCGAGCAATGCCAAACGCAAACGTTTTCGTTTATACTGCGGGCACGTTCGGGCA
CCGGTCTGCCCGTTTTTTACTACACGTTCTTTTTACAACACGCTCTTTTTTACAACACCA
TCAGGTATCAGGTTATGTTAACAATGGGAACAGCCCTGCGTCCCGGAGCCACCCGCGTTA
TGCTGTTAGGCTCCGGCGAGCTGGGAAAAGAAGTGGCGATTGAGTGTCAACGTCTGGGTA
TTGAGGTCATCGCGGTCGATCGCTACGCCCACGCGCCGGCCATGCAAGTCGCCCACCGCA
GTCACGTCATCAATATGCTGGATGGCGAAGCACTGAAACAACTGGTGGCGCAGGAACGCC
CAGATTACATCGTGCCTGAAATCGAAGCTATCGCCACGGATATGCTGGTCGCGCTGGAAC
AACAGGGGCAACACGTAGTGCCGTGCGCCGAAGCCACCCGTCTGACCATGAACCGCGAAG
GCATCCGTCGGCTGGCGGCGGAAACGCTGAGCCTGCCGACATCCAGCTACCGTTTTGCCG
CTGACGAAACCGCGTTCCGTCAGGCGGCTCATGAGTTGGGTTTTCCCTGTATCGTCAAAC
CGGTGATGAGCTCATCGGGGAAAGGCCAGAGCCTGATCCGGTCGACGGAACAGCTGGACC
ACGCCTGGCGCTATGCGCAGGAAGGCGGTCGGGCCGGCGGCGGAAAAGTGATTGTGGAAG
GGCTGGTGAAATTCGATTTCGAAATCACGCTGTTGACCATCCATGCGGTTGACGGTCTGC
ACTTCTGCGAGCCGATCGGCCATCGTCAGGAAGACGGTGATTACCGTGAATCCTGGCAGC
CGCAGCAGATGAGCGAGCTGGCGCTGACGCGAGCCAAAGAGATCGCCGGTAACGTGGTGA
AAGCGCTGGGCGGTTTTGGCCTGTTTGGCGTGGAGCTGTTTATTTGCGGCGACGAGGTCA
TCTTCAGTGAAGTTTCGCCACGCCCGCACGATACCGGCATGGTGACGCTCATCTCGCAGG
ATCTGTCCGAGTTTGCGCTGCATGTGCGCGCGTTCCTCGGTCTGCCGATCGGCGCGATCC
GCCAGTATGGCCCGTCAGCCTCCGCGGTTATCCTGCCGGAACTGACCAGCAACGATGTGC
GTTATCAGGGGCTGGAGCAAGCCTTACGGCCGTCTACCCAGATTCGCCTGTTCGGCAAGC
CGGACATCAGCGGTCGCCGCCGTATGGGCGTCGCACTGGCGGCTGCCGACAGCGCAGACG
CCGCCGTGCAACTGGCCAAGGCCACCGCGTCAGCCGTTAAGGTAAGCGGCTGAGGTCACG
CCAGGCCCATGCGCCAGCGTGGGCCTGAATCCTCCCCCCGATAACACCATAACCGTGCGC
CAGACGACAGGTTTGTTGTAACGAGCAATGCCGTCTACACAAACGCAAGACGGTTTATCG
CCCCGCCGACTGAAAACAAAAAAGCCCGCGAAAGCGGGCTTGGGGAATTAAGAGGGGAAA
ACGTCGGTCAGGCTGTCGCGCCGGCAACGGCTTCACGCGCCAGCACCGTGATGCGATCGT
AGTCGCCGCTTTCCAGCGCATCGGCCGGCACCAGCCAGGAACCACCGACGCACAGCACGC
TCTTCAGCGCCAGATAATCGCGGTAATTCTTGAGCGAGATCCCACCGGTCGGGCAGAAAC
GAATCTTACCGAACGGACCGGCAATCGCCTGCAGCGCTTTCACCCCACCGTTAGCTTCCG
CCGGGAAAAATTTAAACTCGCGCAAACCGTAATCCATCCCCAGCATCAGTTCGGATACGG
TGCTGATCCCTGGGATCAACGGAATAGTGCCTTCCGTTGCGGCTTTCAGCAGCGGCTCGG
TCAGGCCGGGGCTGATGGCAAACTGCGCACCGGCTGCGGTCACTTCCGCCAGCTGCTGCG
GGTTGGTGACCGTACCGGCGCCGACGATAGCGTCCGGCACTTCTTGCGCGATCAGGCGAA
TCGCCTCTACCGCACACTCGGTACGCAGCGTCAGTTCCAGCACACGCACACCACCCGCTA
CCAGGGCTTTCGCCATCGGCACCGCGTGTTCCAGTTTGTTAATCACAATAACAGGAACAA
CCGGACCGGCTGTCAGAATCTGTTCCGCACTGGTTTTCCAGTTTTTCATCAAGGGTAATC
TCCAGTCATGCCCAACGGGCATCGATTAATGATCTGGCGCGCCCCTGCCACAGGGATCCG
CGGTTACCCACGGACGTCCGACCGCACCGTCAGCTAAAAACGCTAACGGCTTCGCCCCGC
CTTTCGACGGGGAAAAACCGCTTATTCCACTTCGTTCCAGGAACGCCCATCGCGGGTAAT
CATGGCGACGGACGCGACCGGCCCCCAGGTCCCTGCCTGATAAGGTTTGGGTGAGTCATT
GTCCATTGCCCAGGCATCCATAATGGAGTCCACCCATTTCCAGGCCTCTTCCACTTCGTC
GCGGCGCACGAACAGCGCCTGAATACCGCGCATGGTTTCCAGCAGCAGGCGCTCATAGGC
GTCCGCCAGATGTTGCTGGTTAAACGTTTCCGAGAAGCTCAAGTCGAGCTTGGTGGTCTG
CAACCGATGTTTGTGGTCCAGCCCCGGGATCTTGTTCAGAATCTGAATTTCCACCCCTTC
GTCCGGCTGCAGGCGGATGATCAGCTTATTTTGCGGTAATTGCTGATAGGAATCGTGGAA
CAGATTGAGCGCCGGGTTTTTAAAGTAGACCACCACTTCTGAACATTTTGACGGCAGACG
CTTGCCGGTGCGCAGATAAAACGGCACGCCGGACCAGCGCCAGTCATCGATATCGACGCG
AATAGCCACGAAGGTTTCGGTATTGCTGCTCTTGTTGGCCCCTTCTTCTTCCAGGTAGCC
CGGCACTTTCTTGCCCTGCACAAAACCGCCGGTGTACTGCCCGCGGACCGTCACTTCATG
CACATTGGAACGATCGATACGGCGCAGCGAGCGCAGGACTTTCACCTTTTCATCACGAAT
GCGATCGGTGCTCAGATCCGCCGGCGGCGACATGGCAATCATGGTCAGAATCTGCAACAG
GTGGTTCTGGATCATGTCGCGCATTTGCCCGGCCTGATCGAAATACCCCCAGCGCCCTTC
AATGCCCACCTCTTCCGCCACGGTAATCTGCACGTGATCGATAGTGCGGTTATCCCAGTT
GTTGGCGAACAGGGAGTTGGCGAAACGCAGCGCCAACAGGTTCAGCACGGTTTCCTTGCC
GAGATAATGGTCGATGCGGTAGACCTGACATTCGTTGAAAAACTCCGCCACCTGATTGTT
GATCACCCGTGACGACGACAGGTCGGTGCCCAGCGGTTTTTCCATCACCACGCGTGCCGG
CTCCTTGTTCAGGCCTGCCTGCCCCAGGCCGCGGCAGATAGCGCCGAAGGTGCTCGGCGG
CATGGCGAAATAATTGATGGTGGTGCGATTTTGCTGATCGAGCATCGTTCCCAGCCGCTT
GAACCCTTCGGTGTCTTCCACATCAAGGTTGCAGAAGTCGAGCCGGTTGCTCAGGGTTGT
CCACAATGCCGGGTCGAGCGGTTCCTTGAGAAAGGTGTCCAGCGCTTCGCGCACCACTTT
GATATAGGCGTCTCGATCCCACTCCGCCCGTCCCACGCCGATAATGCGGGTTTCCAGATG
AATATGGCCTGCTTTTTCCAGTTGATACAGTGAAGGCAGCAATTTGCGGCGCGCAAGGTC
GCCCTTTGCACCGAAAATAACCAGGTCACAAGCCTGGGCTGTTGACGTTACCGCCATTTT
CAATCTCCTCATTGCAGGACGCTGTAATTTTATTACATTAATAATGTACTCTTTTTGACA
CAAACCAGTAAACCCGTAAGAAAAGCACATTATCGGCTGATTCTGATACCACAAGGCCTC
CGAACCTATTGTGCCGATGGAGAAAACGAGTCTGGCATCTGCCTAAAAGAGAAATTTTTC
ATCGTTTCTGACAGCCAGTTACTATTCTGAAAGTTAGACACACGTCATATTCTGACAAAA
AAAGCCGATGACTTGTTGTGTCGACCTCTGCCAACCGTTACGGGCTCGTAGTATATTTCA
CAAAATCCGCATCGGTTTCACCTTTGGCTGAAATCCAAAATACCATAGATGGTCATTGTC
ATATGAATATGCTGGAAAAAATCCAGGGTCATCTGGAGCTGTTGAGCAAGTCGGAACGAA
AAGTGGCGGAAGTCATTCTCGCGTCGCCCCAGACAGCCATCCACTCCAGTATCGCCACCC
TCGCCGGCATGGCCGAGGTCAGTGAACCCACGGTCAACCGCTTCTGCCGCCGGTTGGATA
CCAAAGGCTTCCCCGATTTTAAACTGCATCTGGCGCAGAGTCTGGCCAATGGTACGCCTT
ATGTGAACCGTAACGTGGAAGAAGACGATTCGGTGGAGTCTTACACCAGTAAAATCTTTG
AGTCCACCATGGCCGGGCTGGAGCATGTGAAATCCTGCCTGGACATTCAGGCTATCAACC
GTGCGGTGGATTTGCTCACCCAGGCGCGCAAGATTTCCTTCTTCGGCTTCGGCGCCTCGG
CGGCGGTAGCCCACGATGCGATGAACAAATTTTTTCGTTTCAATATTCCGGTGGTTTACT
TTGATGACCTGGTCATGCAGCGTATGAGCTGCATGAACTCCGGCGAAGGCGACGTCGTGG
TGTTGATTTCGCACACCGGGCGCACCAAAAGCCTGGTGGATATGGCGCGGCTGGCGCGAG
AAAACGACGCCACCGTTATCGCCATTACGTCGGACGGCTCCCCTCTTTCGCGGGAAGCCT
CGCTTACGCTGCGGGTCGAAGTGCCGGAAGATACCGATGTCTACATGCCGATGGTGTCGC
GCATCGCCCAGCTAACGCTGATTGATGTGTTAGCCACCGGTTTTACCCTGCGGCGCGGCG
CAAAATTCCGCGATAACTTGAAGCGGGTCAAAGAAGCATTGCGCGAATCGAGATTTGATA
AGGAAGAACGATTCAGCAACCCGTTAACTAATTATGTTATAACATCGGGTGGCAAGGGGT
GATGCCCGCGGGAAGAAATCCTGTCGCTCAATCATAATTACAGGCACGACATCCGGACAG
TGCAGAGCGACAGAGACGGCATCCATGTTATGTCCTCTACTGATACTGACGGCATTACCA
CATTACAACAAGCTTCACCAGTCAACGGAGTTATACATGTCCAGACGGCTCAGAAGAACC
AAAATCGTTACCACGCTGGGACCGGCTACAGACCGCGACAATAATCTGGAAAAGGTTATT
GCCGCAGGCGCAAACGTAGTCCGCCTGAACTTTTCTCACGGCTCGCCGGAAGATCATCTT
CTGCGCGCCAACAAAGTTCGCGAAATTTCGGCTAAACTTGGCCGTCATGTTGCTATTCTG
GGCGACCTCCAGGGCCCCAAAATCCGTGTATCCACCTTCAAAGAAGGGAAAATTTTCCTC
AACGTGGGTGACAAGTTCCTGCTGGACGCCAACCTTGGTAAAGGCGAAGGCGACAAGGAA
AAAGTCGGTATCGACTATAAAGGATTGCCCAACGATGTGGTTCCCGGTGACATTCTGCTG
CTGGATGATGGCCGTGTGCAGTTGAAAGTCCTGACCGTGGGCGACATGAAAGTGTTCACC
GAAGTCACCGTCGGCGGCCCGCTGTCCAACAACAAAGGCATCAACAAACTGGGTGGTGGT
CTGTCCGCCGAAGCGCTGACCGAAAAAGACAAGGCCGACATCATTACCGCGGCTAAGATC
GGCGTGGATTTTCTGGCGGTGTCATTCCCGCGTACCGGTGAAGACCTGCACTATGCTCGC
CGCCTGGCGCGCGAAGCCGGTAGCAACGCCAAAATCGTCTCCAAAGTGGAACGTGCAGAA
GCGGTGTCAACCGATGAAGCCATGGACGACATCATTCTTGCCTCCGATATCGTCATGGTC
GCTCGTGGCGATCTGGGCGTGGAAATCGGCGATCCGGAACTAGTGGGTATCCAGAAAAAA
CTGATTCGACGCGCTCGCCAACTGAACCGTGCGGTCATTACCGCTACGCAGATGATGGAG
TCGATGATCACCAACCCAATGCCGACCCGCGCCGAAGTGATGGATGTCGCCAACGCCGTG
CTGGACGGCACCGATGCGGTGATGCTTTCGGCGGAAACCGCTGCCGGCCAGTATCCGGCG
GAAACCGTTGCGGCCATGGCGAAAGTCTGTCTGGGTGCGGAAAAGATCCCCAGCATCAAC
GTATCCAAACACCGCCTTGATGTGCAGTTCGACAACGTGGAAGAGTCGATCGCCATGTCC
GCTATGTACGCGGCCAACCACCTCAACGGCGTTACCGCGATTATCGCCATGACCGAATCC
GGCCGCACCGCGCTGATGATGTCCCGTATCAGTTCCGGTCTGCCGATTTTCGCCATGTCT
CGTCACGAGCATACGTTGAATCTGACCGCGCTTTATCGTGGCGTCACGCCGGTGCAGTTC
TCCAGCTACACTGACGGCGTAGCTGCGGCTAACGACGCCGTGATCCTGCTGCGCGACAAG
GGTTTCCTGATGTCCGGCGACCTGGTTATCGTGACTCAGGGTGACGTGATGGGAACGGTC
GGCACCACCAATACGGTGCGTGTACTGCGGGTGGAATAATCGCGTAGCCATAGCGGTACC
ACAACGTTCGACGAAGGTTCATTCAGCTAAAAAGCGGGGCGCGATTATCGCCCCGCTTTG
TTTTTGTTATCGCATATCTTGCTCTGGGGTCGTCATCCCCTACCTTCCACGAATGATCCG
CCTATTGGCTATCCAGCCCGCCAGACAGATTAGCCCGGCTGGAACTGGATTTGCCGTCGC
TATAATCAACGTCATAACCGCCGGAAAGGTTGGCACGGCTGGCGCTGGCGTTGCCATCGC
TGTAGCGGGTATCCAGCCCACCGAACAGATTCGCGCGGCTGGTGCTGTGGGTGCCGTCGC
TAAAGTGGGTGTCATAACCGCCAGACAGGTTAGCCCGGCTGGTGCTGGTCCGCCCATTGC
TGTAGCGGGTATCGAGTCCACCCAATAAATTGGCGCGGCTGGTGGATGTCGAGCCATCGT
TATAACGGCAGTCCTGTCCACCGGACAAATTGGCCCGGCAGCTGTCAGCCTGGGAAAAAG
GGATGTGAGCAGTCAGTAACGCAAGACATAAAAGTGGTTTATTCATAAAACTTAACCTTC
CTCCAAAGGAATATACCCGTCATACGTCCCGGCCAGGAATAACCTTTTAGTTATTTCGCA
ATAACCCACTTTGTTATTTCCTGACCGGATTAATTATTACCATCGGCACGAATACTACTA
ATCCTTTTATTATCGCGCGATGTTTATCTTATTGTACGTTGACTGGCGGACGAGTTTCCT
GGGTACCGCTATTGCTGCTTTTCGTATCGTCCGTTTTTTCCCCGGTGCTGGCTTTGGTCT
TTCCCTTTGTACTGGTGCTGTCAGCATGGTGTTTCTTCACCACCTTTTTCGCCGATTTCT
CTTCACCTTTCACGGCAGTTTCAGCAGCGACTTTTTCGGCCTTCACCACGTTCTCTCCGC
CGACATTCGCTTTCACCGCTGAAACGTCACGTTCAGCCTTGACTGCAGCGTCAGTATTCG
CTTTATCCACCGCCTTGCTCAGTGCAGATTCGGCGGATGCCGGTACCGCACTGGTTGCCG
TGGCGTCAGTTGCGCTTTTTTCCACCGTGGTGGTCGCTGCGTTGGCAGTTGCATAGGTTG
TTGCCAGTAACACGCCTAAAAACAGTGGTTTCAGATTCATGATAAAAATCCTTTAGCAGA
GATTCTTTTATTAGCCTGAATTAAATAGGCGGATAAATTATCCCGCAGTATTTACAGTGG
CTAACGGTTGAAGTCATACATGCAGTGACCTCGGGGGCTATTAAATCAAAAGCAATAATA
AAAAGAATATGGAATACTCCGAGAAAAGATTGGGGGCAAACAACGCTATTTTTAAAGTTT
TTTATAAGTTCCGACACGTATAAAATGAAATAAGGGTTAACTGTTACAGATTATGTATTC
TCGACAACGGACTAGTCGCGTTTGATTAAATAACGGATTGATTATTCAATCATATAAACA
CTACAGCAGACTGTACCGGACTCATCTGAGTACCAGATGCAGGCAAAAAAAAAGCGGAAC
GCCAGTTCCGCCTGTGTTGTTTTACTGATGCGACCGCCTTGCGGTTCCCTATTTTTTGCG
CGGGTACAGGTCTTTACGCAGATAGGGTTCGGTTTCCCCCGGTTTACGGGTTTTCAACAG
TTTCAAAATCCAGGTGTACTGTTCCGGGTTAGGCGTAACCAAAAGCTCAACCTCTTCGTT
CATACGGCGGGCAATCGTGTGATCGTCAGCGCCATTAATATCGCTCATCGGCGGGCGAAT
ATAGACATCCAACCGGGAGGTTTTGCCATCATACACCGGAAACAACGGCACGATTTCAGC
ACGGCATACCTTCATCAAGCGGCCGACAGCGGGCAACGTGGCTTTGTAGGTCGCAAAAAA
ATCGACGAACTCGCTATGTTCGGCACCATGATCCTGATCCGGCAAATAATAGCCCCAGTA
GCCTTCACGCACTGAGCTGATAAAAGGCTTGATACCATCATTACGGGTATGCAGACGTCC
GCCAAAACGGCGACGCAGGGTATTCCACAGATAATCCTGCAACGGGTTTTTCTGATTGTG
TATCATGGCGGCCATTTTCTGACCGCGCAGGCTCATCAGCATGGCGGGCAAGTCCACTGC
CCAGCCGTGCGGCACCATGAAAATCACGTTACGCTGCTGTTCCCGCAACGCATCGACAAT
CTCCATGCCATGCCAGTGGACGCGACGCTCAGCCCGCCCGGCGGGCAATATCGCCAGTTC
CACCATCATCAGCATCGCCTGCGGCGCCGTCGCAAACATCTGATCGATGATATGCTCACG
TTCGGTCTCCGACAGTTGCGGCATACACAACAGCAAATTGATACGGGCACGCCGTCTCGC
GCCTTTGGAAAACCGCCCTACCAGTCGGCCTAACGCGCCCAGTATCGGGTCGCGCAAGCG
GGCCGGGATACAGGCAATCAGCGCTGTCACTCCCACAGCCAGCCAGAGCGCCCAGTAGCG
CGGATGAAAGAAGGCGGGCGTAAACTGCGGGATGAACTCAGCGTTGGTTTTCTTCTCTTT
TTTCTCTTGTTCCATGCAACCACTCTTCATTACAAAATCGAGTTAATGATAATAGCTACC
CGACGTTTTGCAATTGAACACGCACTGGTCTGATATTCCCCGTGCGACATAAAAAAACAG
CCGGCAGCGCAAACTGCCGGCTGTCACTTATCCGCAACGGTGATCAGTCCAGTTGCAGTT
GAGGTAAGACTTCGCGCACGTGCGCCAGATAATCGCGGCGCTCTTTGCCCATCAGCCCTT
CGGAGCGCGGCAGTTTCGCTGTTAGCGGATTGACGGCTTGCTGGTTGACCCACAATTCAT
AATGCAAGTGTGGGCCGGTGGAACGCCCGGTATTGCCGGACAGACCGATGCGATCGCCAC
GCTTGATCTTCTGCCCAGGTTTAACCAGCAGACGGTTCATATGCATGTAACGGGTGGTGT
ATTGACGCCCGTGACGCACAGCCACAAAGTTACCGGCTTCACTGTCACGCTCAGCCACCA
CGACTTCGCCATCACCGACGGCCAGCACCGGCGTTCCTACCGGCATGGAGAAATCAACAC
CACGGTGCGGCGCGATACGACCGGTTACCGGATTAAGACGGCGCGGATTGAAGTTGGAGG
ATACCTTGAACTGCTTCATGGTCGGGAAACGCAGGAAGCCACGGGTCAGACCGGAAGCTT
CGCGGTCATAAAATTTGCCGTCTTCAGCACGGAACGCGTAGTAGCTTTTCCCGCCGGTAC
GCAACCGAACGCCCTGCAGCTCACTTTGTTCGCTACGGCCATCCAGTATTTCACGGGAAA
TCAGCACGGCAAAACTGTCATCTTTACGCAGTTTGCGGAAATCCAACTGCCATTGCAGCG
CACGAATCACTTCCCGCACTTCGCTGCTGGTCAACCCGGCAGCCTGTGCGCTACTGGCAA
AACTGCCATCCAGATGACCGATCAGCACTTTGTTCTGCCAGTCCCCTTCCACGTTCTCGA
TTTCTTCACGGTACGCATCGCCGTTCCGGGTATAAGTTCGAGTTTCGCGGCGAGAGACCT
GCCAAGTCAGCGTTTGCAGCGCGCCGTCGCTATCCAGCGACCAGGTCAGTTGCTGGCCGA
TCTTCAGATTCCGCAACGCCGCATTACGATCCGCCAGAGCAGCGATATCCGACATATCAA
TACCGTACTGCGTCAGAATACTGCTCAGCGTATCGCCGGTAGACACCACATACTCATGCG
TGTCATCAGCGTCTTTGTCATCCAGCTCGTCTTTAATGATGCCATTGGTGGTGGATGGCT
GATCCAACGGTTCACTGTTGGCTTCGGTTACATCCGCCGTCGGTGCCGAACCGGCGATCT
GCTGAGTCGCTACCGGTGGTAATGGGTTGCTGTCCAGGGGTTCACTGGCAGGAGGATTCA
GAGCCTGGCTCCGAGTTTGATTTTTTTCGCTTTCCGCGTCTTTTACGATAACAGGTGCGT
CATTGACCGGGGGATATGTCATTGGCCGCCAGACTGCGGCGGCCAGTGTGACGACAGTCA
GTGACCCCAGCATCACGCGGTGAGGCCGGGGCAGGCTGTTATACGCCAGAGCGATAGTTC
GGACTATCTGCTGCACTTGTTCCTATCCTCATTATTTTTCCTTCAGGCAGCTTAAATACT
GTTCGGACAGTTGCAACAGGAAACGCGCATAGCTGTCTTTATCCAGTGCAATGTCACTTC
CCAACGGGTCCAGCACGCCGATGCGCACGTCAGTTCCCCTGGCGACAGCATGTATGACCG
CTGGCCTGAATTGTGGCTCAGCAAAAACGCAAACCGCTTTATGCTCAACCAACTGTGTTC
GTATCTGGTTTAAACGCTGTGCGCCGGGGGCAATAGCCGGATTGATGGTAAAATGCCCCA
GCGGAGCCAACCCATAATGCTGTTCGAAATAGCCATAGGCATCGTGAAACACGAAGTAGC
CCTTGCCACGCACAGGCGTCAGCATATTAACAACATTTTTATCTGTCTGCGCAAGTTTCT
CAGTGAATTTACGCAGGTTTGCATCCAGTTTGTCTTTATTCTGCGGCATGAGTTCCAGCA
ATTTTGCATGAATGGCAACGGCAGAAGCCTGCGCCATCTCCGGCGACAGCCAGATATGCA
TATTGAACTCACCGTGATGATGCCCATCATCATCGCTATCCTGATGATTTTCAGGCTCAT
TAGTGTGATCATGCCCGTTGCCGACAGGGTTATCATGATCGGAGTCATGCTGCGCACCGT
TTTCCACCGCCGCATGTTCAGGATGTGACTCCCGTAACAATAGCGATTTGACGGCCGGTT
GCAGGCTCAATGCGATTTGACGTTCTGCCGGCAGCGGTTGCAACGCCTTGGGCAGAAACG
CTTCCATTTCCGGCCCAACCCAAATCACCAGTTCTGCCGATTTAAGACGCTGTACATCGG
ACGGACGTAGTGCATAATCATGCGGCGACGCGCCATCCGGCAACAGCACTTCCGTGGGCG
TAACGCCATCAGCGATCGCCGCGGCGATAAACGCCAGCGGGCGAATCGAGGTAACCACGG
CGGCAGAGGCAACCGGCGTGGCAGACAACGAAGCCAGCAATGTACCGGCAGCAAGTACGG
TGTTTAGCCATTTATAGTGAGTAACTCGCAACATACCCAATCATCCGTCGATTTATCAAT
AAAAACGCGTTATATTATAACGTCACACACCCTCTGCAAACAGAATTCTATGTCAACGCT
GGTTTCACTGGAAAATATTGGCGTGCAGTTTGGCAACAAACCTGTACTCAATGATATTTC
TCTCACATTGCAGGCTGGCCGTATTCTGACGCTGCTCGGACCCAATGGCGCGGGAAAATC
CACGCTGGTCCGGGTTGTACTGGGATTACAGGCCCCAACCCACGGCACGCTGACCCGGAC
GGCGAATCTTCGCATCGGCTACGTACCGCAAAAGCTGCATCTGGACCCAACCCTGCCGCT
GACTGTCAAACGCTTTATGCAGCTACGCCCCGGAGTCAATAAGCAGGACATCATGCCAGC
ATTGAAACGCGTGCAGGCGGGTCATCTGCTTGAACAACCGATGCAAAAGCTCTCCGGCGG
CGAAACCCAACGTGTTCTACTGGCGCGCGCTATCCTTGCCCGCCCGCAATTGCTGGTGCT
GGATGAACCCACCCAAGGGGTAGACGTCAATGGACAGTTGGCGCTGTACGAGTTGATTAA
CCAACTGCGACAGGAATATCAGTGCAGCGTACTGATGGTCTCCCACGACCTGCATCTGGT
GATGGCAAAAACCGATGAGGTCCTGTGTCTCAATCAGCACATCTGCTGCTCCGGCACACC
GGAAGTGGTGTCGCTGCACCCGGAATTCCTGGCTATGTTCGGCCACCGCGGCGCCGGACA
ACTGGCGATTTACCGCCACCATCACAATCACCGTCACGATCTGAACGGAAAAATCATTTT
AAAACGACAGGATGGTAATCACGCATGATTGAGTTGTTGTTGCCCGGCTGGCTGGCAGGG
GTGTGTCTGGCGGTGGCGGCAGGGCCGCTCGGTTCCTTCGTGGTATGGCGCCGTATGTCT
TACTTTGGCGATACCCTCGCCCATGCTTCATTACTTGGCGTTGCGCTGGGCCTGTTGCTG
GACATCAATCTGTTCTATGCGGTAATTGCGATAACTCTGTTGCTGGCCGTGGGGTTGGTC
TGGCTGGAGCGCCGCCCAGGACTGGCGATCGATACCCTGCTTGGCATCATGGCGCACAGC
GCACTGTCGCTGGGTCTGGTGGTGGTCAGCCTGATGAACAATGTCCGTGTCGATTTGATG
GCTTATCTGTTTGGCGACCTGCTCGCGGTCACCAGTGAAGACTTGTGGCTGATTGGCCCT
GGCGTGGTGCTGGTGCTCGGCGTATTGGGGTGGCAATGGCGCGCCCTACTCTCCATGACA
GTCAGCCCAGAACTGGCGCACGTCGACGGCATCGCCATCGCCCGCACCAAACTGTTGCTA
ATGCTGATCACCGCCTTGACCATCGGGCTGGCGATGAAGTTTGTCGGCGCGCTGATCATC
ACCTCACTGCTGATTATTCCGACCGCCACCGCACGTCGGTTTTCCCGCACACCGGAGCAG
ATGGCCATTTGCGCGATGGGCGTCGGCATTCTGGCCGTCACCGGCGGACTTGCTTTCTCG
GCCGGCGCCAATACGCCCGCCGGCCCTTCCGTTGTGCTATGTGCATCGCTGCTGTTTATG
GTTAGTCTGCTGAAAAAACAGGCTGCCTGACACAACCGTATTTTAGCTGCTATAGAAAAG
AGGTTAATCAGCCCGTCAGGGTCTTTCACCTACCTGCAGATGTGTTTAACGTTGCCGGAC
TTATCGCCAGCCGACAGGCTGGCGATAACGAGAGATAACGATGAAAGGCGGCCTACTCCT
ACTACTCTTCTTTCCTACTCTTCTATTCTTCGCGGGTCAGGCCGAAATGGCGATAGGCGT
GCTGCGTAGCGATGCGGCCACGCGGCGTGCGTTGCAGAAATCCCTGCTGAATCAGATAGG
GTTCCAGCACATCTTCAATGGTTTCACGTTCTTCGCCGATCGCCGCCGCCAGATTGTCCA
ACCCCACCGGGCCGCCCATGAATTTGTCGATGACCGCCAGCAGTAACTTGCGGTCCATGT
AATCAAACCCTTCGGAGTCAACCGCCAGCATATTCAATGCCTGAACCGCCACCGTGGCTG
AAATCGCGCCGTCTGATTTTACTTCGGAGAAATCCCGTACCCGGCGTAACAGCCGGTTAG
CGATGCGCGGCGTGCCGCGTGAACGACGGGCCACTTCCAGCGCGCCGTCCTCGGTCATAT
CCAATCCCAGACACTGAGCGCTGCGCCGTACAATATGCTGCAAATCAGCGACCTGGTAGA
ATTCGAGCCGCTGCACGATGCCGAAACGATCGCGCAACGGCGAGGTCAGCGAACCGGCGC
GCGTTGTCGCCCCCACCAGGGTAAACGGCGGCAAATCCAGCTTGATGGAGCGCGCCGCCG
GCCCTTCGCCAATCATGATATCCAACTGGTAATCTTCCATCGCCGGGTAGAGTACTTCCT
CCACCACTGGCGACAGTCGATGAATCTCGTCGATGAACAACACGTCGTGCGGTTCAAGGT
TGGTGAGCAGCGCGGCCAGATCGCCCGCTTTCTCCAGCACCGGCCCGGAGGTCGTGCGCA
GATTCACGCCCATTTCGTTGGCGACAATATTAGCCAGTGTGGTTTTACCCAACCCCGGCG
GACCAAAAATCAGCAGATGATCGAGCGCATCACCGCGCTTGCGGGCCGCCTCGATAAATA
TTTCCATCTGCTCGCGGACCACCGGCTGCCCGACGTACTCTGACAGCAGCTTCGGCCGGA
TCGCGCGATCCTGCAGTTCTTCGTCGGCAACGACACCGGGTGAAATCAGACGATCGGCTT
CAATCATACGTACCTCACAGTGCAGCGCGCAGCGCTTCCCTGATCAGGGTTTCGCAGTCG
GCACCCGGCCGCGCCACTTTGCTCACCATACGGCCGGCCTCCTGCGGTTTATAGCCGAGG
GCGACCAGTGCCGCTTCAGCTTCAGCCTGCGGGTCCGCCTCCGGCTCCGCATTGCCAGTC
GCCGCCGGCAAGGCAATATCGCTGGCGACGTTGAACAGATCGCCGTTCAACCCTTTAAAG
CGGTCTTTCATTTCCACGACCAGACGTTCTGCCGTCTTCTTGCCCACGCCCGGCAATTTC
ACCAGCGTGTTGATTTCCTGACGCTCCACCGCGCTGACAAACTGCTGGGCCGACATGCCG
GACAAAATCGCCAGCGCCAGTTTCGGCCCCACGCCATTCACTTTGATCAGCTCGCGGAAC
AGCGAACGCTCTTGTTTATTGTTAAAGCCAAACAGTAATTGTGCGTCTTCCCGCACCACA
AAGTGGGTAAAAATCACCGCTTCCTGGCCGAGCTCCGGCAACTCGTAAAAGCAGGTCATC
GGCATATGAACTTCATATCCGACGCCGCTGGCTTCAATCAAAACCAGTGGCGGCTGTTTT
TCCAGTACGATGCCTCTGAGACGACCTATCACGTGATGTTTTCCTTAATCTGGCTGACCT
AAACGTGGCGTATAGCTTATAACACAAAAAAAGAGGCGGATACAGAAAAGCTGGATGCAT
ATCCAGATATAAGATAGAGCGGGAACCCCTCTCCGGCGACGGTATGAAAACCGTGAAACG
CCGGGGAAGAAATGCTCACCGTCTCCCGGCCCATCGGAGAAATCGGCCGGAAAATGTGGT
TACGCTATCGGGCTATTCAGCGCATCGTAATTTTTCCAGCGATAGTTGCACCATGAGATC
ACCCAGCAGGCGACAAACAGTGTCACAACATAGAATCCGGCATTGCCGAGTTGCTCGTTA
AACACATCAACCACGCGCCACCATCCGGTGTGCAGATCCAGTTTATCCGCCAGCAATCCT
AACGCCTCCATACCGCCGATGAATATCGCCACCACCACCGACGTCGCGGTAATAGTCAGG
TTGTAGTAGAGCTTGCGCTGAGGTTTGCGAAATGCCCAGCCATAAGCTCCCACCATCAGC
ACATTATCCAGTGTGTCCACCAACGCCATACCACAGGTAAACAACGCCGGGAAAATCATG
ATCGACCAGATCGACATACCCTGCGAAGCGCCCGCGGCGGAGATGCCCAATACGCCGATT
TCGGTGGCGGTATCAAACCCCAGACCAAACAGCAGACCAACCAGATACATATGCCAGCTT
TTGTTCACCAGCCGAAACGTAGCGCGAAATAGCCATCCCATCACACCCGCGGCCGGCACA
GCATCGGCCTGGCTGAGCGTTTCTCGCCTTCCCTGTTTGAACTGCTGAAAACGGACCCAG
ACACCACGCAGAATCACCAGATTCACCAGAGCCATCAGCAACAGAAATCCGGCAGAAACC
GATGTGCCGATAACACCGCCAACGTCATGAAACCATGCCATGTCATCCTGTAATGCGGCG
GCCGTCGCGGCCAGCGCCAGCGACGCCAGAATCACAATAGAAGAATGTCCCAGCGAGAAC
CAGGCGCCTACCCCCAACGGCATCGCTCCCTCCTGCATCATTTTGCGGGTGACGTTGTCG
ATAGCGGCGATATGATCCGCATCCACCGCATGACGCAAGCCGTAACACCAGGCCAGCAGG
CTGGTGGCCATCAGGGCGGCATGGTCATGAAATATTCCCCATGCCAGCAGCCACACCAAC
ACATTAACCACCACCAGACAGCCCACTATCGCCACGGCGCGTGGATTATTCCTGAACACG
AGCGACAACATGCCAATACCTCTGTATCAGTCCGGCGGACTAGCCCGTCGGGTAAATTAC
GAGTGTGAGATTTTATAAATTGTTCATACGACGCTGCGTTATCCCAGATCAAAACAGGAA
ACGGTTACGATAACTGAAGGGCTTAAACCAAAGCGGTGTATAGAGTACGCACTGGCAAAC
GAGGCGCATCAGAAGAGAAATAGATCAGGGAAAGCGAGGGGACGAATCGGGCGGCTATCT
GACAAAACCGGGCGTTGGTCAGGCCGCCGCCCGGAATTGAACGATCACGTCATTCACGAA
TATCAAATCAGTCAGCGAATACGCCCGCGCGCCAGCGTCAGTTTGTCATCGCTGATACGC
GAGAAACTCTGGCTGAAATGACAGTGCGTAATGGCAATCGCCAGTGCGTCGGCGGCATCG
GCCTGCGGGCTGGCGGGCAGTTTGAGCAGCGTTTTCACCATGTGTTGTACCTGGCTTTTT
TCTGCTGCACCGGTGCCGACCACCGTTTGTTTCACCTGCCGTGCGGCGTATTCAAACACC
GGCAACGACTGATTCACCGCGGCGACTATCGCCGCGCCGCGCGCCTGCCCCAACTTCAAC
GCCGAGTCAGCATTACGAGCCATAAAAACCTGCTCGATAGCGAAATAATCGGGTTGAAAC
TGGGTGATAATTTCACTGACGCCGGCATAAATCAGCTTGAGGCGCGTGGGCAGATCATCC
ACCGCGGTGCGGATACACCCGCTACCCAGATAGCTGATCTGCCGGCCTTGCTGACGGACG
ATGCCGTAACCGGTGACGCGGGAACCGGGGTCGATACCGAGAATAATACTCATCGTTTCC
CCCCGGTTTCCTGCTGAGCAAGGAAAACGGCCATTACAGCAGTGCCGCTACCTCGTCGGA
GATCTCACCATTGTGGTAGACCTCCTGCACGTCGTCGCAGTCTTCCAGCATATCGATAAG
ACGCATCAGCTTCGGTGCGGTGTCAGCATCCATGTCCGCTTTGGTGGACGGAATCATCGA
CACTTCGGCAGACTCGGCCACCAGACCGGCCGCGTCCAGCGCATCTTTTACCTGGCCGAA
GCTTTCCCACGGCGTAAACACGTCGATCGCGCCATCGTCATAGGACACGACGTCGTCAGC
GCCGGCTTCCAGCGCCGCATTCATCACCGTATCCTCATCCAGACCCGGCTCATAGGAAAT
CACGCCTTTTTTAGCGAACAGGTAGGACACGGAACCGTCGGTTCCCAGGTTGCCGCCGCA
TTTGGTGAAGGCATGACGGACTTCGGACACGGTGCGGTTACGGTTGTCGCTCAAACACTC
TACCATCACCGCGGTGCCGCCCGGGCCATAGCCTTCATAAATGATGGTTTCCATGTTGGC
GTCGTCATCGCCGCCCACGCCGCGCGCAATCGCCCGGTTCAGGGTGTCGCGCGTCATGTT
GTTGGACAGCGCTTTATCGATGGCAGCACGCAGGCGAGGGTTGGAGTCGGGATCGCCGCC
GCCCAAACGGGCCGCGGTAACCAGTTCGCGGATAATCTTGGTAAAAATCTTGCCGCGTTT
GGCGTCCTGTGCTGCTTTGCGATGCTTAGTGTTGGCCCACTTACTATGACCTGCCATAAA
AATCTCCGAAAAAAGCCTGTTCAGGCCGGATCAATAACAAACTCTTCAATCGCCTGCCGG
TTGCTCCAAGATTTGGTCAACCGCGCCGCATCGGGCGCACCCAGCCATTGATAAGCCAGA
TGTTCACTGATCTCCACCGGGCGTTCATCAGGTAACGCCAGACAGAACCAGTGTTCCAGG
TTATGCGTGACGCCAGGGGCATAGCGACGTCTCAAATGAGCAAAAAGCTCGAATTCCACA
CTGCGTTGACAGTCAACCAGCGTCAGCGCCTCGGCAGCGATGTCGATGTTAACTTCTTCT
TTCACTTCACGCTGTGCGGCACATCGCGCGCTTTCATCCTCCTCCAGGCTGCCGGTGACC
GACTGCCAGAAATCCGGATCATCGCGCCGCTGAAGCATCAGCACCCGTCCGGTATTCCGG
GCATAAATCACCACCAACACCGAAACGGGTCGCTTATAGTTCATCTTACTGATTCTCTGC
ATCCTGCGCGGCTTTACCCTTACCCACCACCGCGATAGAAAGTTCATCCAGTGCCGACGG
GTTGCCGAAGCTCGGCGCTTCGGTCATCAGGCAAGCGGCTGCGGTGGTTTTCGGGAACGC
GATCACGTCGCGGATATTGTCGGTGCCGGTCAGCAACATCACCAGACGGTCAAGGCCGAA
GGCCAGGCCGGCGTGCGGCGGGGTGCCGAATTTCAAGGCGTCCAACAGGAAGCCGAATTT
TTCGCGCTGCTGCCGCTCGTCGATGCCGAGAATGCGGAATACCGTCTGCTGCATCTCGCC
ACGGTGGATACGCACCGAACCGCCGCCGACTTCGTAGCCGTTCAGCACCATGTCGTAAGC
GTTGGCGATAGCGGCTGTCGGGTTGGCTTCCAGCTCTGTCGGAGACATATCGCGCGGCGC
GGTGAACGGATGGTGCATCGCGGCAAGGCCGCCTTCACCGTCCTCTTCGAACATTGGGAA
GTCGATGACCCACAGCGGCTGCCAGCTGTTTTCATTGGTGATTTTCAGGTCGCGGCCCAG
TTTCAGGCGCAGCGCGCCCAGCGCGTCCGTCACCACTTTGGCGCTGTCGGCGCCGAAGAA
CAGGATGTCGCCATCTTCCGCCGCAGTACGCTCCAGCAATGCCGCCAGAATACCGTCGTT
CAGAAACTTGGCGACCGGGCTCTGGATACCTTCCAGACCGTTGGCCTTCTCGTTAACCTT
GATGTACGCCAACCCTTTGGCGCCGTAGATTTCGATAAATTTGGCGTATTCGTCGATCTG
TTTGCGGCTCAGCTGTGCGCCGCCCGGTACGCGAATAGCGGCAACGCGGCCTTTCGGATC
GTTGGCCGGGCCAGAGAAGACCTTGAAGTCCACGTCTTTGAGCAGATCGGTCACATCCAC
CAGTTCCAGCGGGTTGCGCAGGTCCGGTTTATCGGAGCCAAAACGACGCATGGCTTCGGC
AAACGTCATGATCGGGAAGTCGCCCAGGTCCACACCGTGGATTTCCAGCCACAGCTCGCG
CACCAGTTTTTCCATCACTTCACGCACCTGCGGCGCGGTCATGAAGGAGGTTTCCACGTC
GATCTGGGTAAATTCCGGCTGACGGTCGGCACGCAGGTCTTCGTCGCGGAAGCATTTGAC
GATCTGATAGTAACGGTCAAAACCAGACATCATCAGCAACTGCTTGAACAACTGCGGCGA
CTGCGGCAGCGCGTAAAATTTGCCTTTATGCACACGGCTCGGCACCAGGTAGTCGCGGGC
GCCTTCCGGCGTGGCTTTGGTCAGCATCGGGGTTTCGATATCAAGGAAGCCGTGGCTGTC
CATGAAACGGCGCACAAAGCTGGTGATGCGGGCGCGGGTTTTCAGGCGCTGAGCCATCTC
GGGACGGCGCAGGTCAAGGTAACGGTACTTCAGACGCGCTTCTTCGCTGTTGGTTTGGTT
GGCATCCAGCGGCAGCGGTTCAGCCCGGTTGATGATGGTCAGCGCGGTCGCCAACACTTC
CACTTCGCCGGTCGCCATCTCTTTGTTGATCTGATGGTCCGGACGGGCGCGCACCACACC
GGTCAATTGGATGCAGAATTCGTTGCGCAATTCGGAAGCCAATGTGAAGGCCTCCTGACG
ATCCGGGTCGAAGAACACCTGCACCAGACCTTCGCGGTCGCGCATATCAATAAAAATCAA
CCCACCCAGATCGCGGCGGCGATTGACCCAGCCGCACAACGTCACTTCCTGGCCCACATG
GGACGAATTCAACAGCCCGCAATATTCAGTACGCATTACGATGTCCTTTTACACCGCCGC
CGGTGCCCTGTTTCACACGCCAATTGGCGGCGATACGGGGTCTGTGAACCGGTCGGCATG
GTTTTTCTGGATTACAGTCCAATGAAAAAAGGGGAGCATTATAAAGGAATTTCCCCACAA
CGATAAGTACGATGGTAGCGGTCTGCGGGCCGCCCCGCATACTCTTTTTTGCTTTTTGCC
GTGCTTTTGCCTGTCGGTTACACAATTGCGGGGTATTATGCTAAAACCCTGTTACGTCAG
CCGTCATGGCGACCTGCTGTTTCAGAGCGTTCACTCGCAGAGAAACCTATCGGGACAAGG
ATTTATGTATATCGGTTTACCGCAGTGGCAACATCCCGGCTGGAACCGGCTGGGCCTGCG
CGATCTGGCGGATTATGCCCGCTACTTCAACTGCGTGGAGGGAAACACCACCTTTTATGC
GCTGCCGTCGGCAGAATCCGTGCTGCGCTGGCGGGATATGACCCACGATGATTTCCGTTT
CTGCTTCAAATTTCCCTCCGGCATCAGCCATCAGGCCGGTTTGCGTCATTGCCAGCCGTT
GGTGACGGAGTTCTTTCGCTGTCTGGAGCCGATCCAGCACCGGCTCGGTCAATTGTGGCT
ACAGCTCCCCTCCGCCTTTGGTCCGGATCGGCTGGACGACCTGTGGCAGTTTATGGCCTC
ACTGCCCGGCGGGTTCTGTTACGGCGTAGAGGTTCGCCACCCGCTGTTTTTCGCCAAGGG
AGATGAAGAACGCCAGCTTAATCAGGGGTTGCATCAGCGTGGGCTAAACCGGGTGATTAT
GGATAGCCGGCCGGTACATCATGCCGCCCCCACCAGCGACGCACTGCGGGACGCCCAGCG
CAAAAAGCCGAAAGTGCCGCTGCATGTGGTGCGCACCGCCGAAGAACCGCTGATCCGTTT
TATCGGCAGTGAAGATCCGGACGACAACCTGCGCTGGTTCATGCCCTGGCTCGCCAAACT
GGCGGAATGGCAAGCGCATTCCCCCTATCTGTTCATCCACACCGCCGGTACGGCCAGCGC
GCCGGAGCTGGCGCAACGGCTATGGCCGCATCTGAGCGCGGTGATTTCCGGCCTGCCGCC
CTGCCCGGACTGGCCACAGCAGTCGTCGCTATTTTAGGGCGCCACGCTGAAAAACATTGG
GCAAAAATCGCCGGCGCCTTTTATCACAATTTCTTATTAATAGCGTTTGATGTCCGCCAA
TTTCACCTACAATATCTTCGTGTTATGCAGGCGACAGGTCGGCGACAGACACGCTATGAT
AGCGTCTGCCGCTTCTGGTCAGGCAATGGAGTGAAAAATGGTAAGCGCGCTTTATGTGGT
GCTCAGCGCATTGTTGTTAGTCAAATTGTCGGTTGATGTGGTGAAACTGCGAATGCAGTA
CCGGGTGGCCTACGGCGACGGCGGTTTTTACGAATTGCAAACCGCCATTCGCGTCCATGG
CAACGCGGTGGAGTACATCCCTATCGGCGGCCTTCTGTTGGTGCTGATGGAGATGAATGG
AGCGATGAATGCGATGGTTCATCTGTGCGGAATTATGTTGTTGCTCGGACGGTTGTGTCA
CTACTACGGCCTGCGACACCGTGAACTGAACTGGCGGCGTTCCGGTATGTCGGCCACCTA
TGTTTCATTGCTGCTGATGATTCTGTTCAACCTCTACTACCTGCCCTGGGATCTGGTGTT
TACCCTGCGTTAATCCCGCCCGGTATCCACGGTAAGGCCTGCTGACTGCGCCTTACCGTC
TTTCTCTCATACATCTTTGCCCTCTCTTTCTGCTAGAATGCGCCCTTGTTCTTCCCTGTA
TGCATTTTCCCTGCTATGTCAAACCGCGATATGATTTTTTCCGCGCCCATCGCCAACCTG
GGCGACTGGACGTTTGATGAACGCGTTGCTGAAGTGTTTCCGGACATGATTCAGCGCTCT
ATTCCTGGCTATTCGAATATTATTTCCATGATCGGCATGCTGGCAGAGCGCTTTGTTCAG
GCGGACACCCAGGTCTACGATCTTGGTTGTTCGCTGGGCGCCGCCACCTTGTCGATGCGC
CGCAATATCCGCGTGCCCGGTTGCCGCATCATCGCCATCGATAATTCGTCGGCTATGGTG
GCCCGCTGCCGCCGTCATATCGAGGCGTTCCGCGCCGATACACCCGTCGAGGTTCGTGAA
GCGGATATTCTGGACACCGAGATTGAAAACGCCTCACTGGTGGTGCTCAATTTTACGTTG
CAGTTTGTACCGCCGGCCAGCCGGCTGGCCTTGTTGCAGCGGATCTGGCGAGGATTGCGT
CCCGGCGGCGCGCTGGTGCTGTCGGAAAAATTCAGTTTTGACGATGCCTCGATCGGCGAA
TTGCTGTTCAACATGCATCTGGATTTCAAACGCGCCAACGGGTATAGCGAACTGGAAATC
AGCCAGAAACGCAGCATGCTGGAAAATGTCATGCTCACCGACTCGGTGGAAACACACAAG
GCCCGCTTGCGTGAAGCCGGCTTCAGCCACAGTGACGTGTGGTTCCAGTGTTTTAACTTC
GGCTCCCTGGTGGCGTTGAAAGCGGAGCACGGTTCATGATCGATTTCGGTAATTTCTATC
AGTTGATCGCCAAAGGCCCGCTCAGCCACTGGCTCAATACGCTTCCGGCCCAGATCAGCC
AATGGCAGCAGGACTCGCTGCACGGCGAGTTCAAACACTGGATTAATAGCGTGGAGCATC
TGCCGACGCTGACGCCAGAGCAGCTTGATCTCGCCCACGGCGTCACCGCCCAAATGAATA
CGCCGCTGTCAGTCGGTCAGCAGGAGGGCATTGAGAGTCTGCTGCGCAACCTGATGCCCT
GGCGCAAAGGCCCGTTTTCACTCTATGGCGTCGATATCGACACCGAATGGCGTTCCGACT
GGAAATGGGATCGGGTGTTCCCGCATCTCAGCCCGTTGCAGGATCGGTTGATTCTGGATG
TCGGCTGCGGCAGCGGTTACCACCTGTGGCGCATGCTCGGCGCTGGCGCTCGTCTGGCAG
TCGGCATCGATCCGATGCAACTGTTCCTGTGCCAGTTTGAATCAGTACGCAAGCTGCTGG
GTAACGACCAGCGTGCCCACCTGCTGCCGCTGGGTATTGAACAACTCCCGGCGCTGGCCG
CGTTTGATACCGTGTTCTCTATGGGCGTGTTGTACCACCGGCGCTCTCCGCTCGACCATC
TTTGGCAACTCAAGAATCAACTGGTTTCAGGCGGGGAGCTGGTGCTGGAAACACTGGTGG
TAGAAGGCGATGAGCACTGTGTTTTGCTACCGGGCGAGCGTTATGCCCAGATGCGTAACG
TCTATTTTCTGCCCTCGTCCGCCGCGCTCGCGCGCTGGCTGGAAAAATGCGGTTTTGTCG
ATGTTCGCGTGGTAGATCAGTGCGCCACAACGCTGGAGGAGCAACGTCGCACTAGCTGGA
TACGCACGGCTTCACTGGCGGATTTCCTCGACCCGAACGATCGCAGCAAAACCCTCGAAG
GCTATCCGGCGCCGTTACGGGCGGTACTGGTCGCACGCAAACCCTGAGCGGGAACCATCA
AAGTCAGGGCGGCGCCGCGCGTAAGTCAACACACCAGACCAACGCGACGACTCCGCCCAA
TAATGCCAATAATCAGTTGCGATTTTTGACGATCAGCTCAATGGCCGCGTCCTCGGTCAT
ATCGGTATTTTGGATCTCGACGTGAATATCCTGACTGCTGGTTTCATTAAAAAGCGTCGT
ATTGCCGACGATCTGGAAATCGCCGGTTATCGCATCTCCCCTTTCCACTTCATAAATGTC
CAGCAACTTAGCGACGATAAACCCGTCTTCCGGATCGCGGATAACGATGAAACCAATGCG
ATGCTCATGATGCACAACGATTCCACGCATAACAGGATTCCTTTTGGCTGTTGGGATAAT
CGGCAGCATACCACCAGCTCAGGGCGATAAAAGATAAACGCATAACAATTCAACACATTT
TCTGGGCGTGATCACATTCAGTCCGGTAATAACCACAACGTACAACAACGGCGGCGTACA
GCGGGTGATGAAGCGGTCGCTCGACGCGCCATTAAAGGGCATAAAAAAAGCCCCGACAAC
ACCGTCGGGGCCTGGTACTCGCAAGCAGACCGATAAGGGGAATGCTGCGCGGCAAAGGGC
ATCGGGAGCATACCAGACGGTGCCAACTCTTATGCAGGCACGGTCTAGGAGGCGGATGTC
GCAGAGGGAGCCGGTTCCGGGCTCAAGGCGTTTTTCATGGCCGCCACGACATCACCATCA
ACACAGTAGTGCTGGAATTCATCCATTTCAGTTTCGGAACAGAGTGTGACACCCAATTTG
CGATAACGCATCGGCGATGGCAACCATTGGCCTGCCGAGGTGTGCAATTCCTGAATACCA
CAGGCGCGGAACTTATGCAGGTTGGTCAGTCGTACACCCGCTCCTGCCATAATGATAGGA
CCACAACTGGCCGCATTAAGTTCCCGTAACAATGTTAACCCATTTTCGGCGCTTTGCTGT
TGGCCGGAAGTCAGTACGCGGGCGACGCCCAAATCCGCCAGCTGATTCAGCGCCAGACGA
GGGTTCAGGCACATGTCGAACGCACGATGGAACGTTACCGCCAGCCCTTCGCACCGTGCC
ATAACCTGCCGCATACGCGCCATATCAATATGCCCTTCCTCATCCAGAATCCCCACCACC
AACCCCGGAAACCCCATCGACCTGATCTGATCGATGTCATACAGCATCGCCGTAAACTCC
TGATGACTGTAACAAAAGTCGCCCCCACGCGGCCGCACCATCGGGTGCACCGGAATGACG
AGCGTTTCCCGCGCCTGTCGCAATACGCCATACCCAGGCGTCAAACCGCCCTCACGTTGC
GCAGCGCAGAGTTCTACCCGATCAGCTCCCGCCTGCTGTGCCGTCAGCGCGCAATCCAGG
CTATAACAGCAGACCTCCAACATTGGCATACCCACCCTCCCGTGCCAAAAAATAACAAAA
CCGGAAAAACACCGCATTTCCGAAAGAATTACCCGTGCATCACGATAAGGGCGTAATGCA
CGCCTAATACTGGCATCCCCTCGCCAGCGGTGGAGAGAGGCGTGTCACACTGGCGACAGG
ATTTGGGCGTGGAATATGACACATCACACAATTTACAAGACAGCGAGCTAACCTACTGAC
CAGCCGACTGTTCGCTGGCCACAATCTCCTGAATGCGATAGGGATGAAATTTCAGCGTGA
CCCGCCCGTTAGTCACCGCCAGCGTCGGATTGGGCAGGCGTTCATGTTCACCCTGCGGAT
GACTGAATTTCAGTTTAATACCGGGAGCGGTCAGGGCTGCATCCGGTAAGCAGGCCAGCG
CACGGGGATGTAAAGTGGCCGGGTCGCCGGGCAATACCAGCTCTACGTGTTCCCACCCTT
CATGCGGATAATGTTTACTACCCGGCCACGGCAGTTCCACGCAATCAATTTGCCACGGTC
CCACTGTTAACGGTTGATGAAGGGTAAACAGGCAGATAGGCCGGCCGTTAATCATGTTTT
CCGACAGCAACGACCCACAGGCCAGCAGCGCCGTACGCCATTGCTCCGCCGTACTGTTCT
GATGACAGCGCAGAGAAATGTGGTCGGCGTCAAACGCGGCAAGGTCAAGTTCGAGCTGCT
GCGCGAGTTGCTGAAGTTCAGTTTCAAAACGGGAAAGGTCATTCAATAAGGAGGGGGGAA
GCGTCGACGGTAACAAAGCGGTCATTATTTCCTCATTAACCTGAATAAATAGTTTATCCA
CTCTAATTTAACATAGACAGAAATAACCTCCATCTTTTTGCGACTTTGCTATCATACCAT
GCTGGCATTAACCGACTTTCTTGTCTTTTCATGCCATTATTTGCAACGGCAGACAAACTT
CATTTCAATCAAAGAATAATAACAACAAATACTGTTAACAAAATGACAGAAATATAATAA
AAATTACAATGTATTGATTTTTAATGAATTTAAAAACCCGATGAGAGTATTCTTAAATAT
TCTCTGTAACATTGAGAAATAAACAAAAAACGGATAACTTCGAAACTACCCAATCTCCAC
TAAATGACCAAAGGGCATTTACCATGTTGCTAATAACTTTCTCTATGTTAGTTGTCATTG
CCGGTTATTCACTGTTCCGTCATTTTAAAACAATGCAGAGCACTCGACTGAGCACGGACC
GTCGACACAAACGACGTTAAGTTTTTTATTAATACTCCCCTTCCGCTATTCAGGCTTGCC
GGAAAGCCGCGCCTTTCACCTTAAATTTTATTATCGATAATGGCAGCAGGTATCTCGCCG
CATTATCGAATGAATTGCTTTATTTTTATTGACGCCCCGCCAGGGGCGCTTGTCATGGTG
CTCTGCTGACTACACAACCCAAATATGGTATAAAGAAAGGCTTGATTCGTCATTTAGGGT
AAACCGGTGAATATTCAGGCTCTTCTTTCAGAAAAAGTCCATCAGGCAATGATTACGGCG
GGCGCGCCCGCTGACAGCGAAGCAATGGTTCGCCAGTCAGCAAAAGCGCAATTTGGTGAT
TATCAGGCAAATGGCATCATGGCGGCCGCCAAGAAACTGGGCATGCCCCCGCGCCAGCTT
GCCGAGAAAGTAGTACAAACGCTGCAGCTGGATGGCATTGCAGTCAAAACGGAAATTGCC
GGTCCCGGTTTCATCAATATCTTTCTCGACCCCCAATGGCTATCCGGCCAGTTGGAACAC
GCGCTGACCGCCCCAAAACTGGGCGTCTCTGCGGTTGAGCCGCAAACTATCGTCGTTGAC
TACTCGGCTCCCAACGTGGCTAAAGAGATGCATGTCGGCAACCTGCGCTCGACCATCATT
GGCGATGCCGCCGTGCGTACTCTGGAATTCCTCGGCCATAAGGTTATCCGCGCCAACCAC
GTCGGTGACTGGGGCACCCAGTTCGGTATGCTGATTGCTCATCTGGAAGATGTGCAAAAC
GACACCACCAGCGATCTGGAACTGGCGGATCTGGAAGCGTTCTACCGTGAAGCGAAAAAA
TACTACGACGAAGATGCCGTCTTCGCCGAACGCGCCCGTGGCTACGTCGTGAAACTGCAA
AGCGGCGACGAGTATTGCCGTTCAATGTGGCGCAAGCTGGTGGATATCACCATGATCCAA
AACCAGCACAGCTATGACCGTCTGAACGTGTCGCTGACCCCAAATGACGTCATGGGCGAA
AGCCTCTACAACGCCATGCTGCCGGAAATCGTCGCGGACCTGAAAACCAAAGGGCTGGCG
GTGGAAAGCGAAGGCGCCATCGTGGTCTATCTGGACGAGTACAAAAACAAGGAAGGCGAA
GCGATGGGCGTCATCATCCAGAAAAAGGATGGCGGCTACCTTTATACCACTACCGATATC
GCCTGCGCCAAATACCGTTATGAGAAACTGGGCGCCAACCGTGTGCTGTACTATATCGAC
TCCCGCCAGCATCAACACCTGATGCAAGCCTGGAGCATCGTGCGTAAAGCCGGTTACGTG
CCGGAATCCGTCAGCCTGGAACACCACATGTTCGGCATGATGCTGGGTAAAGACGGCAAG
CCGTTTAAAACCCGCGCTGGCGGCACCATCAAACTGTCCGAACTGCTGGACGAAGCCTAC
GAACGCGCGATGACGCTGATTGCCGGCAAGAATCCGGAAATGGATCGCACCGAACTGGAA
CAGCTGGCGCAAGTGGTCTCGGTGGGCGCGGTCAAATACGCCGACCTGTCGAAAAACCGC
ACCACCGACTACATCTTCGACTGGGATAACATGCTGGCGTTTGAAGGCAACACCGCACCC
TATATGCAGTATGCCTACACCCGCGTGTCATCGATCTTCAAACGCGCCGGGGTAGAAGAA
GCCAGCCTGACCCAGCCGATTGTACTGACCGCCGAGCATGAACAAGCGCTGGCGACGCGT
CTGCTGCAGTTCGAAGAGACCGTTACCACCGTGGCTCGCGACGGCACGCCGCATGTCATG
TGCGCTTACCTGTACGATCTGGCCGGGCTGTTCTCCGGTTTTTACGAAAACTGTCCGATC
CTCAACGCCGACAGCGACAGCACACGTCAAAGCCGCCTCAAACTGGCGCTGCTGACCGCC
AAAACGCTGAAAACCGGCCTGGAAACGCTCGGTATCCAGACCGTTGAGAAGATGTAATCC
GCATCGTCTTCATCGCAATAAAAAAGCCAGTCAGTTAACTGACTGGCTTTTTTCTGCCGC
AATACCCTGTCAAACCCCATCCATTCAGGCGCAATCAAGGTGCCTGAATGGATAACATCA
AATACTCCGGCGGGAAAAATCTTTCAGGCGGAAGCCCAGCAAGGCCAGGCAGGCGAAATA
ACTGCCGGCGCCGGCGACAACCACCGCCGACAAACGCAACAGACGCGCGGTCATGCTGCC
CTGCTCCCAGGGCGGCATCCACAGGCATAGGGCGATCAGGACCAGGGACATGACAATGAC
CGCAACGACCAGTTTGATCAGAAACGCCGTCCAGCCCTGCTGGGGTTCAAAGATGCGCTG
ACGACGCAACTGCCAGAACAACAGCGCGGCGTTGATACAGGACGCCAGACCAATCGACAG
CGACAGCCCGGCATGTTGCAGCGGGCCAATAAATATCAGGTTCATCACCTGGGTCATCAC
CAGCGTCGCCAGGCCAATTTTCACCGGCGTTTTAATATCCTGCCGTGCGTAAAAACCCGG
CACCAGCACTTTTACCAGAATCAACCCCATCAGCCCGATCGAGTAAGCGACCAGCGCACG
CTGGGTCATCAGGGCGTCAAACGCGCTGAATTTACCGTACTGGAACAATGCCACGGTCAG
CGGCTTGGCCAGCAGCCCCAGCGCCACCGTGGCCGGCAGCGCCAGCAGGAAACAGAGCCG
CAGTCCCCAGTCCAACAGCCGGGAATATTCTTCCTGATTACCGCTGGCAACGCTTTTCGA
CAATGACGGCAGCAGAATCGTCCCCAGCGCCACACCGAGCACGCCGGACGGAAACTCCAT
CAGCCGATCGGCGTAGTACATCCAGGACACCGCGCCCTGGCTGAGGAACGACGCAAAAAT
AGTGTTGATGATCAGTGAAATCTGGCTGACCGACACACCGAGAATCGCCGGCGCCATCAG
CTTCATCACCCGGCTGACGCTGGGGTCGCGGAACTTGATACGCGGCAGCACCAGCATGCC
GATTTTCTTCAGATGCGGCAGTTGGTAGCCCAGTTGCAACACCCCGCCGGCCACGACCGC
CCAGCCCAGCGCCATCACCGGCGGGTTAAACCAGCGGGTGCCCAGCAACGCAAAACCAAT
CATGCTGATGTTCAGTAAGGTAGGCGCAAACGCCGGCACCGAAAAGCGGTTCCAGGTGTT
CAGCACCGACCCCGCCATCGACGTCAGCGAAATCAGCAAAATATAGGGAAAGGTAATCCG
CAGCAGCGCCGAGGTCAGCTCAAAGCGTTCCGGCGTCGAGGCAAACCCCGGCGCGGTCAC
CATGATCACCCAGGGCGCGGCCAGCATCCCGGCTACCGTCACCAGCGCCAGTATCAGCGT
TAGCATCCCGGACACATAGGCCAGAAAGGTGCGTGTCGCCTCCTCGCCCTGCTGGCTCTT
GTATTCCGCCAGAATCGGTACAAACGCCTGGGAAAACGCGCCTTCGGCAAAAATTCGCCG
CAACAGATTCGGCAGCTTGAACGCCACAAAAAATGCGTCGGTCGCCATACCGGCGCCGAA
CACGCGGGCGACGATCGCGTCACGCGCGAACCCCAGCACACGGGAAAGCATGGTCATGGA
ACTGACCGCAGCCAGTGATTTCAGTAGATTCATTCAGTTGTTCTGACTATCAGTTATTCT
GACTATGGGAAAGAGAGGGATGGCGGGGAAAACCGGGTCGTCCGCCATGTCCACGACGGT
CAACCCGCCCGTGATAACCCGTAACGGCAGCAGAAGTACTGACTCTGACCCGTGCCGCCG
CACCGGCTATCGCGGCACACAGCCTAGTCGATTGCACCGCCAATAGCCACACGGATGCCC
GATGGCCGCCGGTTTTTTCAGCGTTTTCTCACTAACGTCTCGATCACCCGTTGCGCGCGC
AACGCCTGATCGCCGGAGGTTAACGGCGGCGTGTGTGAAACTACCGCGTCGATAAAATGC
CGGACCGCGCCCGCAAAACCACGCTGTTCCAGCGTGCTCTGCCAGGACGGCGCCGGATGC
AGCGACACCGTGCCGCCGCGCTCTTCACGCCACTCGCGCAGGTTATCCACCTGATACCAG
CCGCCATCGTTGACCAGTTGTACGCTTTCACGCTGGCTGCCGGCCTGACGGTGCATACTG
GTGGTGATCATCCCATGAGCGTTCTGGAACTGGTGCTCGGCGTAAATCAACTGCCCCTGT
GGGTTGCAGCGTAGCAGGCCGCCGCACAGCGTGGCCGGCGCATCCGGCGCTTCCGCCAGC
CACAGGGCGGTATCCACCACGTGCAAATAGTCATCCAGCAGGGTAAACGCCAGCGGGTGC
GGCCCGATATTATCGCTGCGGTGTTTTTCCATACGCAGGCTGTCCGGGGCCGGCCGCAAT
TGCCTGAGCCGTTGATAAAGCGGCGCAAAACGACGGTTGAACCCCACCATCAGCAACAGA
TTGCGGCTGGCCGCCAGCGCCACCAGTTCTTCCGCCTGCGCCAGCGTTTCCGCCAGCGGC
TTATCCACATAGACGTGTTTGCCAGCCAACAGCAGCGTGTTGACCACCTCGTAGTGGCTG
GCGGTGCTGCTGTGTACAAACACTGCATCACACTGGCTGCTCAGCGCCGCCAGAGAGGAA
AAACAAGTAATACGATACTGCTGGCACAGTTGCCGGGCCCGCTCCTGCCCCGGCGACCAG
GCGCCCGCCAGTTGCCAGTGCTCAGCCTGTGACAAGATCGGCAAATACGCCTTGCGGGCG
ATATCGCCCAATCCGGCCACCCCGATACGTAATAATCTCATGCTATCGCTCCGGTACGTG
CTGCATTCAGGTCGCCGTCAGGCGAGGCGTTCCTGTAGCGCGGCCAGTTGTGCTCGCAAC
TCAGCGACCTCGTTTTCGAGTGCGGAAACCCGCGCGGCCAGCCCGCCTTCGGCCGGTTCA
TCGACTGGATCAGTGGGCGCGACATCCGCCACCTCGCCGCTGAACAGATGCATGAACCGG
CTTTCACGCTTGCCCGGCTCCCGCGCCAGCCTCGCCACAAAGGGCCCGTCCTCGCGCTGT
TGCAGTTGCTGCAGTACGTTCTCCACCGCCTCCATATCGGCAAACTCGTACAAGCGGGCC
GCACGGGTACGCAGTTCGCCCGGCGTCTGAACGCCGCGCAGCAGCAAGGTGGTCATCAGC
GCCACTTCGGTCGTCGAAAACTTCAGGTCGCCGAATTCGGAGTTGCAGAAACGGTGTTCA
TACTTCATCACCCGGTTGCCAAAACCGCTGACGGTACGCAGAAAATGCCGTTTGACCAGC
AGATCAAGCGTTTGCTGTACCTCGTTTTCGGTCAGGTCCATCACCGGCTCGCGGTTGGTT
TTCTGATTACAGGCGGCGGTCAGGCCATTCAGGGACATCGGGTACTGTTCCGGGGTGGTC
ACCTGTTTTTCCAGCAGGCACCCGATTACCCGCGCTTCGCGGGGCGTCAGTTGATATTTC
ATGGCACATCCTCATTGACCCGCATGCTCAGCGCATCGGCGTCCATTCATGGTTAGTCAG
GGCGGTCAGCACGTGGTCCTGCCACATGCCGTCAATCAACAAGTAGTTTTTGGCGTAGCC
TTCCTTTTCGAACCCAAGCCGGGCCAGCAGGTTGCCACTGCGCTGATTGTGCGGCATATA
GTTAGCCATGATGCGGTGCATATGTTGCTGACGCTGCATGTAATGCAGCGCCGACTGCAA
CGCCTCGTACATCATCCCTTGCCCCTGCCATTTTTTGCCCAGCGAATAGCCGAGGTAGCA
TGCGTGAAAAGAACCGCGCAGCACATTGCTGAAGTTGGCGACGCCGCGCACCTCATTTTC
ATCCGGGTCCAGCAGCAAAAAGTAGTAGGCGCTGCCCTGTTTGTGCATATCGCAGATCAC
GCTCAGCCGCGCCTGCCAGCCGGAGGGATAACAGTGGCTGGCATCACGCACCGGCTCCCA
GGGTTTCAAAAAATCACGGTTTTCCACGTAATACTCAGCCAGACGCCAGGCATCGCGTTC
GTGCGCCAGACGGACCACCAGTCGATCCGTGGTCAGACGGACCCTGGGTGTCGTTGAGCG
ATAGCCAAACATGCCTTCCCCCCTCAGGTGACGGATTGTCGATGAAGAAATTTTATTGAT
GCGATCAACGCCGACGCGGCGGACGCCATAAAAGGATAAATCACCAATAGCGCTTACTAT
AAACACATAAATTCCATAGCGTAAAATCATGACCGCCGAGTTATTGCACAATCGACACGC
CATACTGACTTTTTTTCGTAAACTGCGCGTCAGATAACTGTTGAACGATAAAAAAATTTA
TTAGCCGGGTAGTCTATCGCAACGGCGCAATCGGCGAGAGAATAGACAGGCTGCATTCTT
TTCTTCTTTCCTCGTGGTGAAACATGTCATTGATGACGCAGGCCCGCAGCCTGGGTAAAT
ATTTTCTACTGCTGGATAACATGCTGGTGGTATTAGGTTTCTTCGTGGTATTCCCGTTGA
TTTCCATTCGCTTTGTCGACCAGATGGGCTGGGCGGCGCTGACCGTCGGGATCGCGCTCG
GCCTGCGTCAGCTCACCCAGCAGGGGCTCGGCATTTTCGGCGGCGCCATCGCCGACCGTT
TCGGCGCCAAACCGATGATTGTCACCGGCATGCTGCTGCGCGCCTCCGGTTTTGTGTTCA
TGGCCTTGGCCACCACGCCGCTGATGCTGATTCTCTCCTGCGTGCTGTCGGCGCTGGGCG
GTACGTTGTTCGAGCCGCCGCGCAACGCGATGGTCATCAAGTTGACCCGTCCGCACGAAC
GCAGCCGTTTCTTTTCGCTGTTAATGATGCAGGACAACGCCGGAGCGGTGATCGGCGCGC
TGCTCGGTAGCTGGCTGATGCAATACAACTTTTCGGTAGTGTGCTGGGTCGGCGCGTCGG
TATTCGTGCTGGTGGCCGCGCTGAATGCCCTGCTGCTACCCGCCTATCGCATTTCCACCA
TTCGTACTCCCATTCGCGAAGGAATGATGCGGGTGATGCGCGACCGTCGCTTCGTTGTCT
ATGTGCTGACGCTGACCGGCTACTTCATGCTGGGCGTGCAGGTGTTGTTGATGATGCCGA
TCATGGTTAACGAACTGGCGGGTACGCCGTCCGCGGTGAAATGGATGTACGCCATTGAAG
CGGCGCTGTCGCTGACGCTGCTTTACCCCATCGCCCGCTGGAGCGAAAAACGCTTCCGTC
TGGAACAGCGGCTGATGTTCGGGTTGTTCATCATGACCCTGAGCCTGATTCCGATGGGCA
TGATCACCAGTTTGCAATGGCTGCTGGGCCTGATCGGGCTGTTTTACATTGGCTCCATCA
TCGCCGAACCGGCGCGGGAAACGCTGGGCGCATCGCTGGCCGACGCCCGCGCCCGCGGCA
GCTATATGGGGTTCAGCCGTATGGGGCTGGCGCTGGGCGGCGCGCTCGGCTACAGCGGCG
GCGGCTGGTTGTTCGATACCGGAAAGGCGCTCGGCCAGCCGGCCTTGCCCTGGTGCATGC
TGGGCATCATCGGTATGTTGACCATGGCCGCCCTGTACTGGCAGTTCCACTTAAAGCGCA
TCGAACCCGCCATGCTGAACGAGCACTGATCACGCGAGTTCAGACTTCATCACCGCACGG
GGCGCATCGTCGCCCCGTTTTTATCGTCAATGTCCAACTGTTGCGGCACACACTTATTGC
TACGGACATGTGTTGCTACGGACATTGCACATGGACGAGCCGACGCTGACGATAGATAAT
CCCGCACGACATCATGATCACGGTAGCGCCCGATACGGCGCCGTTCAACCCGAGGAGTTC
CGGTATGAAACTGTTTGTCTATGAACATTGTCCTTTCTGCGTAAAGGCACGCATGATTTT
CGGCCTGAAACAGTTGCCGGTGGAAGTATCCGTGTTGTCCAACGAGGATGAAGCCACGCC
GATTTCGATGGTCGGTCAGAAAATGGTGCCGATTCTGCAAAAAGAGGACGGCAGCTACAT
GCCGGAAAGCCTGGATATTGTGAAATACATCGACGCGCTGGACGGCAAACCGGTACTGAC
CGGCCCGACCAACTCGGCTATCGACGCCTGGATTCGCCGCGTGTATGAATACGCGCCGCG
CCTGCTGATTCCACGCTTCTCCCGCGCCGATTTCGAAGAGTTCGCCACCGACGCCGGCCG
CAACTACTTTATTCACAAGAAAGAGGGGCAAATCGGCAGCTTCGATACCCACTTCAGCCA
GACGGGCGCGCTGATCGGCCAACTGGAAGGCGACCTGCAAGCGCTGGCACCGCTGATTGT
TTCGCCGCAGGCTTGCAACGGCAAGCTATCGCTGGATGACATCAATCTGTTCGCCCTGCT
GCGCTCGCTGACCATCATCGCTGATGTCAATGTCCCGGCGGCCGTCGCCGCCTACTGCGA
CACCCTGTCTCAGAACGCCGACATCGACCTGCTGATCGAACAGGCGCAATAGCCCCTTGT
TGTTGCCGCCATCACTACCGGCTGACGGCGGCGTTTAGGCCTATTCCGATTGGCGATATC
GCCGGAATAACGCACCCTGCCGGCATCCCTCGCCCGGCGAGGGAATCATGGAAAACAAGA
GGTTATAACAATGAAAAAATCGGGACTGGCCGCTCTGGCGCTGCTGGGCACGCTGCTGGT
AAGCGGCTGTAACCAATTGGCGCAATACAGCCTGAGCGAGCAGGAAATTAATCAGTATTT
ACAGCAGCATAATGACTACCAGAAGCAACTGGGCGTTCCCGGCGTGCTGGATGCGCAAAT
CACGCTGACCGAGCTGACCAGCCAGATTGGCCGAGCGGAACCCGGCAAAGTGACGCTGAG
CGGCAACGCCAAGGTCGATATCAGTTCGCTGCTGGGTAAACAGCAGGCGGACATGAAACT
GACGCTCAAAGCCCAGCCGGTGTTCAACAAGGAAGAAGGCGCCATCTATCTGAAAGACAT
GGAGCTGGTGGATTACAGCGTTCAGCCGGAAAAATTACAAACGGTGCTGCAAACGCTGAC
GCCCTACCTGAATCAGTCGTTGAAAAGCTACTTTGACCAGAAACCCGCCTACGTGTTGAA
TCCGGAGCGCAACAACAAAGAAGCGCTGGCGAAGAAACTGGCCAAAGGCATCGAAGTGAA
ACCCGGCCAACTGGTTATCATGTTGACCGATTAAGCAAAAACGGGTGGCATTCGCCACCC
GTTTTTCACTCTTCAGACGCCTCGTCATCCGTCTCGTCGTCTTCCGCTTCCGCCAGCTCA
TCGCGCATTGCTTCCAACGCTTCACGGCAAATGATCGCCAGTGTGCGATAAAACGCGGTG
GTGGCATGGCTTTCCACCTTGCCCAGAAAACGATCGCTCCACGCCAGCAGATAGCGATCG
AAAAACGCCGACTGCGCGGCGGTTTCATCTTCCTGCGCCTGATCTTCCAGCCAGGACGCA
GCCAGCAGCAAGGCGCCAAAATGGTCTACCGGCCCGTCTCCCAGCGGCATGCCGCGCTGT
TGCAAAAACGCGCGCACTTCGGCCTCTTGCGCTGCCGGGTCCCAACTGGAACGGTGCGGC
GGCACCGCCGGCTGCGCGCCGAACAATGCCTCATAATCAGCGCCCATCGCCGGCAAATCA
ACGCTGTGCTGCCAGCGCGCCATCAGCTCGTCCTGCGCCAGCGGCCATTGCTGCGCCAGC
TTGCCTTGCGCAATCAGGTTAAATAACGGCGCCATCAGCGGGTCCTGCGGCGGGCGGTTA
AACAGGGTGCCGAGAATGCGGCACACCACGGAAAATTCATTCATCTCATCAACCTGTAAA
AAGACATGACGGCGCGCTTAGGTGACAATGTCACAAATTCGCAAACTCCGGGATCGCGGG
TTTCCCGCGCAGTTCCAGAAAATCCAGCACCCGGCGCGGGCTGACATTCAACACGCGATC
CTGCGGAAAATCAACGTCCCGCATAATGCGTTCACAATGCGGAAATTCGCCCAGCGACCA
GGCGATATGCGAATCCGACCCCAGCGCCAGATAACCACCGGCATCACGCACCGCTTCGGC
CACCGCACGGCAATTCGACTCGCTGCCCTGACGAGAATGGGTAAAAGACGAGTTATTCAG
TTCCAGCGCCACGTTGTATTTGGCGGCGGCCTGCGCAACCGCACGGATATCGATCGGGAA
CTTCGGGTTGCCGGGATGGCTGATGATATGCACCGCGCCCTGCGCCATCGCGGCAATCAT
CGCTTCGGTATGGGTATCGCGGTCCGCCGGAGGAAACACCGGCTCGTGGAAACCGGCGAT
AACCAGATCCATGCAATCCAGCATCGGTCCGGTGCAATCAATATCGCCCGCCAGATTCTT
GATGTTGGCTTCAATGCCGCGCAGGATGCCGATGCCGTCCACGACACGCGGCCAGACGCG
CATATTGATGAAGTGCCAGTAGTGCGGCGCATCCGCCATATCCGGGCCGTGATCGGTAAT
GGCAAACAGGCGGATCTGTTTGGCTTTGGCTTCGGCCACGTAGTCATGCAGGGTGCTGTA
GGCGTGGGTACTGGCGACGGTGTGCATGTGTAAATCGACGGGATACATGGTTTCTCCTGA
CTCGACATTGATAAGCCAGCATAGCATTTATCCTGCACCGACACAGCCGAGGCATCGGCG
CAATAACTGCAAATTAACAGAAGTGAAACATACGCCGCCTCGTTCGTTGCACACCCGGAC
TACGGGCCGACAAGACGGACTGGCGAGTAAAGCAGCAGATTGCGCTAAGTTTGGCTAAAT
GCACGTTTTTATGAAAGAAGTGTGTTGACGCTGCAGCGGATTTTCCCTAGAGTAGCGCCC
CGTTGCCCCCGACGGCAACGAACCGGTGAGGTGTCCGAGTGGCTGAAGGAGCACGCCTGG
AAAGTGTGTATACGTGAAAACGTATCGAGGGTTCGAATCCCTCCCTCACCGCCAGATTAA
AAACCCCTGCTTTCGAGCGGGGGTTTTTCTTTATAGGTCAAAAACTTCCTGATTTCATAG
CGATTTTGTGATCAACCCTTCCATCCCGGCACTTCCGAGGTGGTACAAAATGAGGTCTAT
TAGCAACCTAATCCAGAACCGTAATGGCATGTGGTATGCCCGCGTTGTCATCCCCAAAGA
ACTATGTCCTTTGCTTAACAACCAGTTGTAGTGGCATCGTTAATTTGGCCACCTGAATAG
AGGTGATATCATCGCCTCATAGTCAAAAACAGGTGACATTATGACCGGACGTATTAGGAG
CAATTTTAGCCCCGAGTTTCGCCTCGAAGCTGCCCAGCGTACTCGATCAGCATTACACCG
TTGCCGCCGCTGCTACGGCAATGAATGTCGGTAAATCCACGATGGATAAGTGGGTCCGGC
AGTTGAAAGAAGAGCGAGCGGGAAAATCCCCCATCGCATCACCAATGACACCTGAACAGA
TTGAAATACGCGAATTGAAGAAGAGACTTCAACGCATTGAAATATAAAGATATATATTGA
AAAAGGCTACCGCATTCTTGATGTCAGACTCCCTGAACAGTTCTCATTAGTTGAGAAACT
CAGGGCGCGGTTTCCTGTTGCCGTTATGGGCAACGTGTTTGGGGTTCATCGCAGCATTTA
TAAATACTGGCGGCAGCCAAAGAAACCTGATGGCACACGGGTGGCGTTAATCAGCCTTGT
TCGTGAAAGCTACCGCGAAAGTAACGGTTCTGCAGGCGCATAATATTGCCGCGATGGTCA
CCCCAAAAGGCGTAAAACTGAGCCGCTGGCGGGCAACAAAGCTGATGAAAGAACTTAATC
TTATTAGCTGTCAGCAGCCAGTCCATCGATATAAGAAGGCGTCTAAGGAACACGTTGAGA
GCCCTAATTATCTGGAACGCCAGTTTGCTGTAACAGAGCCTAATCAGGTGTGGTGCGGTG
ATGTGACTTATATCTGGACGGGTAAACGCTGGGCTTATTTAGCCGTTGTGCTTGATCTGT
TTTCCCGTAAACCGGTTGCCTGGGCGATGTCATTTTTCCCAGACTCTGCACTGACAGGTA
AAGCGCTGTCCATAGCCTGGGAAGCGCGAGGAAACCCCGCTAACTTGCTGTATCACTCAG
ATCAAGGTAGCCACTATACCAGCAGGAATTTCAGACAGTTACTGTGGAGATATCAGATAA
AACAAAGCCTGAGTTGCAGAGGAAATTGCTGGGATAATAGTCCAATGGAACGGTTCTTCA
GAAGCCTGAAAACAGAGTGGGTGCCGAAATATGGGTACGCAAACTTTAGCGAAGCCAGCA
CAGCGATAACAAATTACATCACGGGATATTACAGCCAGCTCAGACCTCATCAATATAATG
GTGGTTTGACGCTAAATGAATCAGAACGATTGTTCTGTAAAAACTCTAAAGCCGTGGCCA
GTTTTGCTTGACCACTACAATGACCTATAAAAGTAGGGATCACATGGAACAAGAAGTAGA
TGACAGCCTTCACTCTTCGCATTCTTCTTTCCGGGAAAAATTGCTAGAGCATCTATTCAT
TGCGGAGCTACTCAAGAAATCTTGGAAAACAGGGTGTTGTGACATCGAGGTGGCAAAGTC
TGAGGTGGATAGTAAAGGGTATGACCTCATCGTTGAAGCTGAGGGGATCTTACGGCATAT
TCAACTGAAGTCGACCAAGCAGGGCGGAAAAGCTGCCAACCAGAAAATCCACCAATCGTT
GTCCTCAAAACCGTCTGGATGTGTTGTGTGGATGTTCTTTGATGATGTGTCACTGCAAGT
TGACCATTATCTATTCTTTGGCGGGGCTCCGGGTGAAAAATTACCTTCTCTCGGGGATAA
AGTTGCCAAGCACACCAAGGGAAATGCAGATGGTAAGAAGCTTGAACGCCCGATGATCAG
ACAATTGCCGAAGGGGAGCTTTACCAGAGTAGACACATTCGAACAGCTTTATGAAAGGCT
TTTTGTGCTATAGATGTGGTACAGATAAGTGGTACAGAAGTAAAATTTATTGCAATAGTT
ATCGCAATAAAATCAGTTGGTTACTGATTGACGATTAGTATCGAGGGTTCGACAAAACGG
CTTGCCGTTTTGGACCGCCGCAGGGCGAGCGCTCCGCGCGAGTCAATCCCGGTCGGGCCG
ACATACCTCCGCCTGCAACCCCCCTCAATAACATGATTCATGACCTCAAACTACAGGACG
GGTATTTATTAATGCTATGATCCGCAGCACTCAGCACGATCGATGATTTTGAATATTTAG
TGATTATCAAATCTATCAATTAGTGCTGAGTTCCCCTAGCGAGGTTTACTATTTAATAGA
GCTAGTTAGGTGTTATACGCATCCAGATGTCGAGGCATTATCCCAAGACCTTCCGGTACT
TATAGATTTTCTACTATCAGTAGGTGAGAAACATTGGGCTCATTGGTTTAAAAAAAATGC
TGAATTAATCCGCGGGTCCGACTTCAGAGGTATTGAAGGTATTTTGTCGTCATTTGGTGG
AATGGGTAGCATCAATGATCTGGTTATTCATCCAATGAATGGTCACACAATAACCGAAGA
GCAGATTCAAACAGCTAACGTTACGCTCGAATCACTACTGAACTCAGTAGCAGAAAAAGC
TCAAAAGTTATATGCCGAAGAAATCGATGACCGTCGTCGCACATAATAAACGATTCACTC
GTTCGCTTCTTCACTAGAGCAGGTTAAAGCCTGCCCTAACCAAAAGTGGCACCACCATCC
ATTAATTTAAAATGGATAAATAATCAATCCCGAGAATTCAAAATACACCCTCATCGCCAG
ATTCAATCACACTATTTACACCCTAATCCCCCCTATACCTCACCGTTCTCCGCTCACGCT
CATCCACCGTCAGCGAGAACACATCCGGCCGGGCGTAGTGGCCGACCACATCCAGATCGT
AACGGGCGCCGACCAGCAGGTCGGCGTCGATTTCCGCCGTCAGTAAACCAGCCTGACCGG
TCAGCGGCCCGGCCAGTACGTTGCCCAGCGGATCGACGATCAGGCTGCCGCCGTTGATCA
GCGGCCGTTGCGGATCCCAGCCGGGCACCTCAATGCCCAACGCGGCCGGCGACGGTTGCA
CCTGGCAGGCGGTAATCACGAAGCAGCGCCCTTCGTGGGCGATATGCCGCATCGAGGCGT
GCCAGATGTCGCGCTCGTCCACCGTCGGTGCGCACCACACCTGTACCCCTTTGCCGTACA
TCGCCATACGCAGCAGCGGCATGTGGTTTTCCCAACAGATCGCCGCGCCGATTTTACCCA
CCGGCGAATCCAGCACCGTCAGCGTGGAACCATCGCCCTGTCCCCAGATCAGCCGCTCGG
TGCCGGTGGGCATCAGCTTGCGGTGCTTGCCCGCCAGCCCGGCTTCCGGCGTGAAAAACA
ACGCCGTGCAGTATAAGGTGTTGCCGTCGCGTTCAATGGCGCCCACCACTAGCGTGGCGC
CGGTGCGGGCCGACAACGCTGCCAGCGCCGCGCACTCTTCGCCATCCAGATCGACGGCAT
TGTGGTAATACTGTGCAAACGCCTCGCGCCCTTGCGGCAGGCGATAGCCCAGATAGGTGC
CGAACATCTCGCCCTTCGGGTATCCACCTAATAGCGCCTCCGGCATCACCACCAACTTCG
CGCCGCTACGCGCAATGTCTTCTTCCCATGCCAGAATCGCTTCCAGCGTCGCCACCTTGC
CGGCAGGTGAACTCCCGATTTGCAATGCCGCCACCACCGATGTCGCCATAGTGTGTTCTC
CGGTCAGTTGAGATGGCCCGACGGGCCAGCGATAGTGATATGCTGCCCGTTCCGCTGAGT
TGAATGAAGCCCATTTCGTTGTTGATTGATATGAATGAAATAAATATCAGCAGTCTGGAT
TTAAACCTGCTCAAGACCTTTGAAGCGTTATACGAGGAAGGCAGCGCCAGCCGCGCCGGG
TTACGCCTCGGCATCACCCAGTCCGCCGTCAGCGCGGCGTTGAAACGGCTGAAGCAGTGG
TACGGCGACCCGCTGTTCGTGCGCACCGGCCGGGGACTGATGCCGACGCCGCGGGCGCAC
GAGCTGCAACCGCTGGTCAGCGATGCGCTCAACAAATGCCGTGAAACGCTGACGCTACTG
CAACCCAACCCGCAGGCGTATGCCGGCCGTACCGTAACCCTGGGGCTGTCGGATGATTTT
GAACTGGCGCTGGGGCAAACGCTGATTGCCCGCCTGCAACAGCGAGCGCCGGGATTGCGG
CTGGTGTTTCGGCAGGCCCACAGCCAGATCGCGGCGGACCTGCTGCTGCGGCACGAACTG
GATCTGGCGCTGACGGCAGGCGGCTTCAGCTACCGTTCGCTCTCGAAGGTACAGGTCGCC
AGCGGTGGTTATGCCTGCCTGGTGGCTCGTGACGTGACCGCGCTGTCGCTGGAGCGATTT
ATTCAAACGCCGCACCTGTTGATCTCGCACGGCGGGCATATCGGGCTGGTGGATGAACAG
CTGGCGGAACAGGGGCTCAGCCGGCGTATTGCCGTTTCCACCACCCATTTCGCCGCGATT
CCCTGGCTGTTGCAGGATGACACCCTGCTGGCTACGCTGCCCACCCACGCCGCTCAGGCC
ATCGCGGCCCGCGCGCCGCATCTGCGGTGCTTACCGTGCCCATTGTCCATGCCGGATTAC
GCCATCGAACTGGGATTCCGGCCGACCGTCATCCGTGACAGCGCGATTCGTCTGGTGCGT
GAAACGCTCAGCCAACTGGCGGGCGAGTTTCAATGGTTCACGCCTGCACGCCCTTTACCT
GAACGGCGATAGTCGGCGTTTGGACCCACGCATAATCCGCCTTTGTGCACGTTTCTGCAC
GTTATCTCCCGCGCTAATCACGCTTGGGGGAATGACGGCGGCACGTCTTATTACCGCGTC
TAAGCCCGAATAAGACTTAATCCGGCCTGTGTAAAAGGCGCGGTAATCTCATCAGGAACG
GTGGATTCCACAATCAGCGTGCTGGCCATAGCTAATTCGCCAATCGCATAGCGGGAGGCT
ACATTCAGCTTATCCTGCGTCGCCATGACAACGGTTTCCGCCGCGCGCGCCGCCAGCGCC
CGCTTGATGTACGCCTCTTCCAGATCGCCGGTACTGAACCCCGCCTGCGGATGCACCCCG
GTCACCCCCATGAAAAATACGTCGGCCCGAATCGTCGCCAACGCTTCCACCGCGGCGGCA
CCTACCGCCACCAGGGAGTGCTTGTAGAGGCGCCCGCCAATCAACACCACCTCAATACCG
GGATGGTTTACCAACGCCACCGCCACACTGGGGCTGTGGGTCACCACCGTGGCGGTCAGC
GTAAGCGGCAGGCATTTCACCAGCTCGCCGCTGGTAGTGCCGCCATCAATCATCACCACC
TGCCCCGGCAGGATCAGGGAGGCCGCGGCCCGCGCCAGTTGATGCTTGGCGCCTATCGCC
ATCCGGCTGCGCGCGTCAACGCTGACCACCGTGCCGGACGCGGGCAGCGCACCGCCATGT
ACCCGCTGCAATCGGCCCTCGCTGGCCAGCTCCCGCAAATCACGCCGGATGGTATCTTCC
GATACGCCAAACGCCTCGCTCAATTGTTTCGCCAGCACCTGCCCTTCGGCCGCCAGTTGT
TCCAGAATCCGCTGTTTACGCTGCGTGGTCAGCATGGTGTTCTCCGGGAGGGTCATTTAC
ACCGCCATACTTACCCGATATCGCCTGATTTTGCACGATTTTTTGTTGTTCTGGTCTTTT
TTAGCACGCATCAATGCACGAAAATGCATGATTACACTTGAGGATGCCCGAAATATTACG
CTAGGATAACCGCTCACACCTTGTTCAGGAGAGTCATGATGCTCACCACTCGAGACCGGG
TACGTATTGTCGACAGCGTTGTACTGGCTAACGACTGGTACCTGCTGAAAAAAACCACGT
TTGACTTTCTGCGCCGGGACGGCACCTGGCAGCGGCAGAGCCGGGAAACCTATGATCGCG
GCAACGGCGCCGTCATCCTGCTGTATCATCGCCAGAAACAAACGCTGCTGCTGACCCGTC
AGTTTCGCTTTCCGGTGTTTGTCAACGGGCACGACGGGATGCTGATTGAAGCCGCCGCCG
GGCTGCTCGACCACGCGGAACCCGAGGTGCGCATTCGCGCCGAAGCGGAGGAAGAAACCG
GCTACCGGGTATTCAATGTCCGCAAGGTGATGGAGTCGTACATGAGCCCCGGTTCGGTCA
CGGAAAAACTGTACTTCTTTCTGGGCGAGTACGACGATCATTCCCGTATCGGCGCGGGCG
GCGGCGTGGAAGACGAAGGCGAAGACGTGGAAACGCTGGAAATGACCCTGCCGCAGGCAC
TGGCGGCGATTGACGATGGCACCATTATGGACGCCAAAACCATCATGCTGGTGCAATACG
TCGCGTTGCATCGCTGTCTGCCGTTCGACGGCACGAAGCGTTAATGCCAATACATTGAAT
TCTTATAGATTTTCGGCGAGTGTGATAACTCGCCGTTCCCCGTAACGCGCTGGGCTGGTT
ACGTCGGTATTGATCTTGCCGACTTGAACGCGCTTAACGCCTATATGGCGCGCGTTGCCG
AACGACCGGCGGTAAAAGCGACGCTGGCGGCGGAACATCGCGCCTGATGGTTATTCATGT
GCGCGCATACCGCGCACATTTTTTCCCACACGACGGCGTCAAAAAATAATTAGGCAAGGA
ATTACTTGCCACCCTTATTTATTTCATCTCGATTATTATGCGTCTTTCTTTTTTTAGAAT
GACAACCACGATAAATCCTCACTGACATTTACAACTCGCCAACCTGTTTATTTAATAGAC
TTTTTTAATAAATATTTTCCTGAAAATTGACATTTCGCGTGTTTATATTCATACACTATT
ACACCTGCCCGCGATCATCGTGCAGGTTTCCGGTTATTTATTTCCCGTTTTCGATCTTAA
AAAAATAAGGTCAATGGCAAAGGTTCATTGGTTATTTATCCGCTGTCCGGGGTATGCCCA
TAGCATCTGGATGCACTTATCAACGCAAATTGGGCACGATTATGCGTGTCTGAAACACAG
AGATACACGACAGGAGAAGGTTATGAAGAAAATGTATTCGTTACTGGTCGGATTGATGCT
GGCTGCCGGCATCATGTCTAGCCCTGCCGTTCAGGCCAAAGGTCAGGCGGGAGTATTTGA
TTACTACCTGCTGACCTTATCCTGGTCGCCCACCTTTTGCCTGACCCACGCCAGCAACGA
GCAATGCACTAAAGGGTATGGCTTTGTGTTACACGGGTTATGGCCGCAATATGCCAACGG
CGGCTGGCCGGAGGACTGCCCGCCGATTACCGCGCTCACCGCGCAGGAGCGCAAATACGG
CAATACCCTGTTCCCTACCGATACCCTGCTCACCCATGAATGGAGCAAGCACGGCACCTG
TAGCGGACTGGGGGCGAACGGTTATCTGCAAGCGGCAGACAACGCGCTAACCAAGGTGAA
GATTCCGGCCAGTTTCCAGGCGCCGGCCAAGCCGTTACAACTGACGGCGCAGCAGATTCT
GACCGCATTTCACCAGAGCAATCCCGCGCTTCCACAAGAGAGTATCGTCGCGATTTGCAG
CGGCCCGGAACTGTCTGAAATCCGCGTCTGTATGGACAAAAACCTGAATGCCCAGTCCTG
CGGTAAAGCGGTAAAAACCCAGTGTCGTGACGGCAATATTCGCGTCCCTAACGTACGTTG
ATCCGTCCTCCCGCGCCTACCGCGTGGTGAAACCCTCCTTTTAGCCCGCCTTACCGGCGG
GCTTATGTCAATTAGTGCCTACACATTGAATAACAATATTTACTTTTGTAAAGATTTCTA
TTGTATTTATTCTACATGTGAAATATCACTGTCACCCGGGATCACTAGCATGTCCGGTTA
GACATACTCCATTCACCCCAGTGCAGGTATACAGCATGTTTTTGTTTTCACCCCAGGACA
GCACCTACACCAGGATGTTGTGCCAGTTTGAATTTCAGGCGCAGCAGGAAGGGATTATCC
GTCAGACAATGGCTGCCGCGGTGGTATTCCGGGGCGGGATTCTACTGGTGCGTCGCAGCG
CCAACGATCCGGTGCTGCCCGGCCACTGGGAGATCCCGGGCGGCAGCCGTGCGCCCGGCG
ATCACAACCTGCTTGCCACGCTGATGCGGGAATTACAGCAAGAAACCGGCCTGCGGTTAC
GTTATATCCGTCATTATCTGGGCTTTTTCGATTATCTGACGCCGGTTAACGAGAAGGTTC
GGCAGTGGAATTTTCTGGTCGACGTGATGCAGGAAGAGGTGTGTTTGAACGGACAAGATC
ACGATGCCTGGCAGATCGTGCGTCAGCCTACGGATATCCCGGAAGACTGCCCTATCAGCG
AAGAGAGCCGCTTTGTCGTCAACGCCGCGATTCGGATGCTATAGCCCGTTGATGTTATGG
TCATGAATGTTATGACCATGAATGTTATGACCGTAGATGCTATGACCGTAGATGCTATAA
CCGTAAATGCCATAACCCGTAAACGATGACCCCGGCGCGCCGGGGTCTGGTAACGCTTAC
ACCAATTGGCCGAGAGAAGCCGGCTCGAACCCTTTAAGGGCTTCCAGTTCCTGCTGACGG
ACTTTCGCTGCCCAGTTTGGATCGGTCAGCAGCGCACGCCCCACCGCGATCAAATCAAAC
TCATCACGCGCCATGCGATCCAGCAGCTTATCGAGACCAGCCGGGCTGGAGCCTTTGCCG
GCAAAGGCGCTGAAGAATTCATCCGACAGCCCGACGGAACCCACGCTGATCGTGGCCGCA
CCGGTCACTTTCTTCGCCCAGCCGGCGAAGTTCAGGCCGTTCTCGCCATCCACATCCGGG
AATTCCGGTTCCCAGAAACGACGCTGGGAGCAGTGCAGAATATCCACACCGGCGGACACC
AGCGGCGCCAGCCAGTCTTCCAGCGCCAGCGGGGTCGGCGCCAGACGAGCGCTGTAATCC
TGCTGTTTCCACTGGCTAACGCGCAGAATCAGCGGGAAGTCCGGCCCCACCGCGTCGCGG
ACGCTCTTCACCACCTCGGCGGCAAACCGCGCGCGTTGTTTGACGGTGGCGCCACCGAAC
GCATCGGTACGCTGGTTGGTTCCCTCCCAGAAGAACTGGTCGATCAGGTAGCCGTGCGCA
CCGTGCAGCTCCAGCGTATCAAAGCCCAAACGTTTCGCATCGGCGGCGGCGCGGCCAAAC
GCGGAAATAGTATCGGCAATGTCTTCATCGGTCATGGCATGACCGCGTTCGACTTCCGGC
GAGAACAAACCGGACGGGCTTTCGATGTAATCCGGTTCCCACTCCACACCGGGATACGGT
GCCGAACCGACGTGCCATATCTGCGGCCCCATTTTGCCGCCCGCGGCGTGAACCTCGTTA
ATCACCTTCTGCCAGCCATTCAGCGCGCGTTCGCCGTGGAAGAACGGAATGCCGGGGTCG
TTGCGCGAACCGGGACGATCCACCACGGTGCCTTCCGACAGAATCAACCCCACTTCACCC
TCCGCCCGACGACGGTAATAGGCGGCAATATCATCGCCCGGAATGCCCTCAGGTGCGAAG
CTGCGGGTCATCGGCGCCATCACAATACGGTTTTTTAATTCCAGTGTTTTCAGCGTAAAA
GGACGGAACAGAACATCAGTATTGGCCATGTGGCTCATCTCCTTGGGCATGAACCCGTGA
TGGTATACAATGTAAACCTGGTGTCAATCAGGCACATTAATGCTACCAGGTAGCCTAAAG
GAAACCACCATGCTGAAGCCCTGCATATCCCCGTTCTCCCATGCCAACTGCCCCAGCCGT
TTTCTGCTGGAGCAGATCGCCGATAAATGGTCGGTACTGGTGCTGGGCGCGCTGTGTGAG
AAACCGCTGCGCTTTAACGAAATCAAACGCAGCCTGGAAGGCATCACACAAAAGGCGCTG
ACGCAGTGTCTGCGCAAACTGGAACGCAACGGCATTGTGGAACGCCGGGTACTGGCCTTC
TCGCCGATTGCGGTGGAGTACCACATCACGCCGCTCGGGCACACGCTGAAAGAGCCGTTT
CAGGCGCTTTACCGCTGGACGGTGGAATACCTGCCGCAGGTAGCGCAGGCGCGGGAAGCC
TTTGATCAACGTCTGGAAGAACAGACCAGAACGATGTCCGACGCCAACGCGTAAAAGGCC
GTTAATGCGCGGACATCGCCTTTGCGGCGGTATCAGGATACGGTAAACGACATCATCATG
CCGGTGTCTTCATGTTCCAGCAAATGGCAGTGCGCCATAAATGCCCGCTCTTTCGGCGCC
GGATGATTGAACTGCACCAGCACCTCGCTGTGCGACCCTTCCATATGCACAATGTCTTTC
CAGCCACGCCGGTGTGCCGCGGGCGGTTTGCCATTTTCCGACAGGATGCGAAAACGGGTG
CCGTGAATATGGAAAGGGTGCAGCATCATGTCGCCTTGCCCGGAAATCCGCCACACCTCA
ACGTCGCCGCGCCGGACGTCAAACATGGGCTGCCCCATCTGGAACGCCGCGCCATTGATG
CGGTTGCCGGACAGGATATCCAACTGCGCTTGCCCCGTCTGGTGGTTCATGCCGCCGTGG
TTCATTCCTCCCTGCGCCATGCTGCCATGATTCATGTTCATACCGCCGCCGTGCGCCATC
CCCTGCATCGCGCCGTGCCCCGCCATATCCATACCGGCCATCGCCTGCATGCCATAGCGC
TGCATTAACGCCTGCATGCCTAGCATGTCCAGCTGCGGGTCCATCGTCAGCTGTAGCTGG
CGCGTTTTCAGCCCTGCGGTTGACGGCAGCGCCGGCAGTGTCGCCAGCGTTTCCGGCAGC
GCGCCGGCGCCGGGTTGCAGCGTTGGCTGAATACGCAATACCGGCACGGGCTGATCAAAC
GGCGGCACGCTCATCCCCATCTGCGTAACCGGCTGCGTCACCATATCGAACGCCTTACCG
TCACGCGCATCCACCAATACTTCAAAACGCTCGCCCATCAGCACGCTCAGTGCGCTCACT
TGCACCGGCTCCGCCAGCAGACCACCATCGCTGCCAATCACATACAGCGCTCGGCCGTCG
CTGGCCGCCAGCGTCAGCGATCGCGCGTTACAACCGTTCAGGATCCGCAGGCGCAGCCAC
CCGCGCGGCGCAACATGCTGCGGATAGCGCGCGCCGTTGGTCAGCATCACATCGCCAAAC
CAGCCGACCGCTGCCGACATCACATCCAACTGGTAATCAATCTGCCCTTTCGCATCCAGA
CGTTTGTCCTGCAGGATCACCGGAATATCGTTCACGCCCCACTGCGACGGCAGCGACAAC
GCCCGGCTGGCGGCATCCTGAATCAGAATCAGTCCACCCAATCCCATCGCCACCTGACGG
CCGGTCACCCCGTGGGTATGCGGATGAAACCACGCCGTCGTCGCCGGCTGCTCTACCCGG
AACGCAGCGCTCCAGGTTTTGCCCGGTGCGATCTCCGCCTGCGGGCCGCCATCCGCGTTC
CCCGGAATTTCCAGCCCATGCCAGTGCAACGTGGTGGTTTCAGGCAGAGTATTGGTGACG
TTGAGGGTCACCACCTGCCCGTGCTCCAGCTGCAATGCCGGCCCCAGAAATCCACCGTTG
ACGCCCCAGGTGGCGGTTTCCAGTCCCGTCAGCCAGCGCATGCTGCCGGTCTGCAATTTC
AGGGCGATATTGCCGCCCGCATCCGGCGCCAGCAATGGCGGCACTGGCAAAGCCGGACGT
TCGGCGGCCCATACGGAACGGCTCCACCAGGGTAAAGCGCTAGCCGCCCCCAACATGGCG
CTCAATTTGATAAACTCGCGGCGACGCATACGTCTCTCCTCGGTGCGGATAGCATTCAGG
AATAGCGTTGATGATGACTGGCAGACTGCACCTTCCAGTAACGGGAAGGTCAAGCGTTTT
TATTCCACTCCAGTGCGTATTTCCGTGCTGTAAATATAAGTCCCGACAAAATCCAAGTCC
GTATCCGGTGCAATAAAAAAGACATCTTTATTAAACAGTAGATATTCTTTTATTTGTCTT
TTTCTATCAGCCAGTCGTTTTAACCGCTGCATTCTTTACTCGGACCACTCTGATTTTATT
CCGGTGCATTTCATCTTCCACTCCTCGTTGCAATAATAACGCCGAAGACAATGTCATCAT
CGGAAATACACTGTATAGCGAGATGAAAAATGAATTATCCCTTTGTTTCCGCTTTGCTAT
CAGAAATAGCCCCCACATTAGGCATTCAGATCGAGTTCGAGCCGGAATTCAACTTCGTCG
GTGAAATAATATTTCCTGACGGAAAGACACATCTATTTAAAAACACCAATCTCAACCTTA
ACCCTTCCGCCTCTTCAGCTATCGCACGGGACAAGTTCTACACCAAATATCTTCTTCAAA
AGAAAGGATTTAACGTACCGCGAGGGAAAACATTTTTTTCGAAAGCACTCAATAAAAAAC
TGGCGCGGGAGAACCGAAGAGGCATTGAAGACGCCGCGCAGTTTGCCGGGTCGCTGGGGC
TCCCGGTGTTTGTTAAACCCAACAACCTGAGCCAGGGCGCTGGGGTAACGAAAGTTTATG
AGATGCAATCGATGTCGGCTATCTGCCGCCGCCTTTTTTCCCGCACGGATGTGCTGCTGG
TGGAGCAGGAATGCCAGGGCCGGGATTACCGGGTGGTGGTGCTGGGTGACACTGTTATTT
CGGCGTATGAACGATTTCCGCTGGCGGTCTATGGCGACGGTAACCAGACTGTCCAGCAAC
TGCTGGTCGCGGCGCAGCATACTCTGCCCCTGCACGGGCGCCCCAGTCGCCAGATTGATC
CACGCGACCCACGCATTGATATCAAACTGGCCGACCTGGGTCTGAACCGGAAAACCATTC
TGCCGGCGGGGCAAAAAACATTTCTGCTGGATAACGCCAATCTCTCCACCGGCGGCACCT
CGGTGGATATTACCGACGCCATTCACCACAGTTTTGCCGCGCTGGCGATTGCCGCCACCG
CGTCGTTAGGGCTTCGTCTCGCCGGCGTTGATATTATCTGCCATGACTTATCTACAGATG
CCGGTGCGCAACTCTGGAATATTATCGAAATCAATTCCGTACCGGGTTTAAACAATTATG
CCGCACTGGGGCCGCACCAGTTGGCGCGTGTTAAAGCGCTTTACCGGGCCATCCTGCTGC
AAATACAACAGGACAACGCCATACAAAAGCCTGAATCTGGCTGATAAAAATAACGCCCCG
GAAAATTCAACCTCAGAGACGCCGTTGTGGAGGGAAATATCATTCTGGTTTGATCCGCCG
CCATCCGTAGCGGCGTTCTGGCTGATTATTCCTTTCGTCCCAACCAACGTTCTTTCAAAA
TACTGCCGCGCACGCCAATATCCAGCAACGGGCGCGGCGGAATATAGCTGGGTTGACCTA
ACGCCTGCATATCGGCAATCAGCGGATTATCGATGCCGGTCGCCAGGTCCGCCAGCGTGC
TGCCGGCAACGGTCTGTTTGGAGATACCGGCGCCGTTGCACCCCACGGCCGCATACAGAT
TATCAGCATATTTTCCCCAGCCCGGCGCCCCGTTACGGGTGACGCTGATCATGCCGGACC
AGGTATGAGCGACCGGCACCTCGGCCAGTTGCGGAAAGCGGGACAGGAAGATCGCCTGAT
GCCGTCGCGTCATCTCCACGGTGTAGCGTGCCGTGACAGTGTAACTCGGCACATAGGTCA
CATGCTGGCGAATCAGGAAGCGATGATCGCGGGTATAGCGCAGCGTGGCGCCCGCTATGG
CATTAGCCGGCGTCATCCCCCACGCGTCAATCTGGCCGATACGCTGTTGCTGCTCCGCCG
TCAGCGGTCCGGTGAGGGTGGCAAACGTCGACAACCCCACTACCTGACGGGAGAACATCG
GCAGTTGCCGGGCGCAGCCGTTGGTCGCCACCATCAGATGCCGGGCCCGCACCTTGCCGT
AAGGCGTGCGCACCCGCACCGTTTTGCCGGGTTGAATCTCCAGCGCTGGCGAGCGCTCAT
ACAGCGTCACGTTGTCGGGCAGGCTATCCGCCAGCCCCCGGACCAGCGCCGCCGGGTTGA
GCAACACGCAATTCGGTGTATGGATCGCCGCATGGTAATAGGCCGTGCCCAGCTTGCGGG
CCAGCGCATCGCCCTGCAATAGCTGGTAGGGTTCTGACAGCGCCTGCAATTCGTGGGTGT
ACTGTTCCAGCAATCCATGCAGTTCAGGGCGAACAATGCAATGATACTTACCGTGGCGGT
TCCAGTCGCACTCAATGCGATTGCCGGCGATCAGCGTTTCCAGTTGCGCCAGCCCGGCGT
GCAGCAGGCGGCGATAGTTGGCGGCTTTTTCCAGTTCCGCGGTGGAACTGCCGATATTGT
GCGGCAGGTCGATGGCGAACCCGGAATTGCGCGCGGACGCGCTGTCATCAATGTCAACCG
CATCCAACACCACCACCTGCTCATGCGGGCGGTTCTCCGCTATCCGGCGGGCGAACGCCA
GCCCGGCGTAACCCGCGCCAATCACCAGCCAATCAGCGCTAATTGACTGGCGCAACGCCG
GTTTCGCTACTCGCGGCGGCAACATCGCCGACCAGCCATTGATATTGGCATCCAGTGGTA
ATGCATTGATATTCAATTTATTCGTCCTGATACATTTCGCCATAAAAATCGGGCTGTATC
ACACAGCCCGAATAGGTTTGTTATCAACATTATACCGCCCCGACGACGACGTGCGTCACT
CAGAAATCAACGATAACGGTCGTTCCCGGATCTGTGCCCACATAGACCCCACCCATATCC
TTCAAATCCTGCACGGTTATCTTCGCTTTGACCTCATAGCTGACCGTACCGCCGGACTCC
ACCCGTTCCAGACGCAGCTTGCTGGCGACAATATCCTTTAAGACTCCCCATGAGGAGGTC
CAAATCCGAGTGCCGGCATTGTCCGCGACATTATTCTTACCCAGTACATTTTCTGTCAGG
GACTGCCCTTCACCGGAGCCGATTCCCATGACATTGCACACTTCCACATAGGCCACCGCC
TTGCCACCCAGCATGAACTCCCGTTCGGCTCCTACCTTCGATTTAGCCGTCGTTCCCGCC
ATCGCCGTGATCACCTGCGGAGACGCATAATCCTTTATGCTGAACCCCAGCAAAGGCTCG
CTGGGATAAGGGCTGGTAACACCAGCGGTATTCAGGAACGCGGTCAGTTTATCCATGCAG
GTTTTCACCGCCAGCTCGACTTTCAGCTTGGTTTCATTGCTCTTGATGATTCGGATATCT
TTGCCATTCACGCTATCCATCGGCGCGCCGTCAGGGTATTTCATGTTGTACCATTCCGCT
GCCATGGTACCAGCATAATGCGGCAACCACTGCAACCGGTTATAGACCACTTTGCGACCG
CTGTTCAGCATATTCCAGGTTGCCAGAAAGCACCTCGCACGGTTGCTGCCAATCTCTTTA
TCCGGCGTATCCAAATAAGGAACCAACGCCTCGCCCGGTTCCACATCGACAATCAGGTAA
AGGTCGCGGGCTTCGTCGGCAGCATTCTGGGGGCGATTGTTCAGCAACATAGCTTTGTGC
AAACCAAACGCTCGCAGCAGCCCATAGGGTATGGTTTTCAACCGACTCTCCCGCAATGAC
AATTTGCCTTTCACTTTCGATAAATCTGCGTCGGCGGGCGCGACGGCATCGTCCAGCTTC
CGATGCTCCCGGTTCATCAACCAGGCGCTGCAATCAATGGCAAAACGGATTTTTACCGTT
CCCTTTCCCTGCGCCTCCAGCTCTTTGATCAGATTCGCCGCCCCGGTGGTGATAGCCCAG
TCGTTCATCAAGGGTGAATTCAGGTGCAGATGAATCAGCCATTCGACATTCTGAAATCTC
ACTGCATCCGACGTCGCGGCGTCACTCAACGTCTTCGCCCACGCCTTCATGGTCGCCAGC
CCGCTCATCAGTTGGTTGGAAATGATCAGAATCGTGCCGATGGCTTTGCCTGCGGAAATC
GCATTGTGACCAAATCGTTTCGTTTCATGCGTTTGTAGCAGAATGCCCGACTTGTTCAGG
GCGCTATACCCTTCGGCGTTCGGGTTGTTGGTCATCACGTAATTGCTGATGTTCTTAACG
TAATTTGACACTACCGCGTCATCCGCCAGCGGTGCCAGTTTATAGGGTGTCAGTCTGTCT
ACCATGTTCATCTCCATGAGTCTGCATATCGGAATAGCCTTGCCAGCGCGGTGAGGGAAC
AGCGATCGCCGCGCCATCACCACGCTGACGTCCACAGAGAAATTACGTAACGCAGGCAGG
GATGACTCGGCGAAACGCCGCGCCTGCCAAGGGGAAAATCGCATTCGGATAAGAACGAGT
CGGGCGCAGACGAAAATGCCGCACCGGCAAAGAGACGGGAATCGCGAGGGACAATGCGCC
ATACCCGACGGTATGGCGCATTGTTACGCAGAGGAACGTTATGCAGAGGAGCGTTATGCC
GATGAGAGTGACGCCAGGAGATTACGGCGTCGGCAGATTCTCTTTCGTTTCGGCGCCAAA
CCCGCGCAGCCCGACCACGTGTACATGTTCGTGGTTCTGGAACACTTTTCGCACCAGCTT
GTAGGTGGTGCCTTTTTCCGGGCTGATGTTCTCCGGCGCAGCGATAATCAGCTGCATTTC
CAACCGTTCGCACAGTTCGAACAAGGTGGCGATGGACTTGGCATCCAGACGCGCCGCTTC
GTCGAGGAACAGCAGGCGGCACGGTGAAATATCCTTGCCGCGCAGACGACGGGACTCTTC
TTCCCAGCTCTGCACCACCATCACCAAAATCGACATCCCGGTACCGATGGCCTCGCCGGT
GGACAGCGCTCCGCTCTCGGCACGCAGCCAGCCGTCGGCGCCGCGGTTGACTTCCACTTC
CATCTCCAGATAGTTGCGGTAATCCAGCAGCTCTTCGCCGATGGTCTGCGGCGTACGCTG
CCCCATGTCGATTTCCGGGTTCAGGCGCTGATACAGCTTCGCCAGCGCTTCGGAGAAGGT
CAGGCGGGTGCTGTTGAACAGGTCCTGATGCAGTTCCTGCTGCTCGGACAGCACATTGAG
CAGCGTGGTGTGGGTTTCGCGTACGTTGACATTCAGCCGTACGCTCTTCACCTGGCCGAA
CGACACCGCCTGCAACCCCTGGTTGAGCATACGGATGCGGTTCTGCTCGCGCTGAATGGT
TTTGCGGATGATGTTCGCCACGCTGCGGGAACTGATCGCCAGCGTCTTCTCGCGGGCAGT
CAACTCTTCGGTCAGCCGGTTTAGTTCGATCTCCATCTGCTCGATGGCTTCCACCGGGTC
ATCGGTACGGATGATATCCTGACGGATACGCTCGCGCAGATGCTGGTATACCGCGATGTA
GAACTGTATTTTGCGCTCCGGCCGTTTCGGATCTTCCGACATACGCAGCACATCGCGCAG
GTGTTCGTTGTCCGCCACCGCCTGACGCAACGCCCCCAGCGCCTTATCCGACATGGAGCG
CAGATCGTCGCCGCTCATGTACGCCAGTTCACGACGATGCAGGCGGCGTTCGACGCCATT
GTCTTTCACCAGCCGCATCACCGCGCACCAGCCCGCTTTGGCGGTCACCACCTGTTCGCG
CATTACGTGATAATCGCGCTCCAGTTTGCGCAGTTTCTTCTGCAGACCATCCATTTCCGC
TTCGCAGAAGGTAATCTGTTTCTCCAGCTGATTGCGGCGGGAGCGGTTGGCGCTCAGGGC
TGCGTGCAGCTCATCGCGGCGCTGGCGCGCGCGCGCTTCGGCGTCCGCATCGGCGCGCAC
GCCAATGTCCGACAGCTCCTGCGTCAGTTCCTTCAGCATGTCGCGTTTAGCGTCGTAAGA
ACTTTTCAGCGACGCCTGCAACTGGCTGTACTGGGTCAGTTGCGCCTGTTGCTGGCGCAG
TTGCTCGCGGGCGCGGGTACGCTCCTGCTCCGCCTGCTCCAGCCGCTGACGCAGCTTATC
GTTGAGATCGACGTTGGCGTTCAGCATGCCCGCCGAATCGGTGTAGCTGAAATGCGCGCG
GCGCTGCACCACTTCAATCAGAGCGAACGCCTGCTGTTTGGCGCCGCGCTGAGCCGCCTG
TGCCTGCGCGTAATCTTCGCGCATCTGCTCATGCTGTTGCGGGTCGTTCTGCAACACCGC
CGCCAGCGGCTCCAGTTTCACCAGCGACGCACCGTGCTGCTGCATGAAACGGGCCGCTTC
TTCGGCTTCGTCCCGCTCTTCGCGCAGTTCTTCCACCCGGTCCGCCAACGTGTCGTCGCA
CAACAGGCTGATGCGCGGAATCAGGCGGTTCAGCATGCCAGCCTGCTCTTTGGCTTGTTC
ATACTGCTGACGCTGCTGCTGGTTTTCGTTATCGAAATTGCTGATGGCGCGATCCAGTTC
ACCGCGCCGGCCGCTGATCTGGCGAATTTCCGCTTCCGGATCCGATTCGAACACTACCGC
CAGGTGGCTGCCGATAAAGCGGCTGAACGCCTGATGCAAACGCTGAATCTTCTGTACGTC
AAACGACAGCGTGGCGTACTGCTCGGCCAGTTGCTCGCGCGTTTCACGCAAACTCTCCAA
CCGCTGCTCGCGGGCGGCGCGACCAAACAGCGGCAACTCCGGGAAGCGCGAGTAGCGCCA
CTGGCGCTCGGCGATTTTCACCACCACCGCTTTTTCCAGCTCTTCTACCTCGAACACGCT
GTCGTCGAACGATTGCGGATCCCCTTCGATCAAGTAGAGATCTTCCGGGCAATCGTCCAG
ATCGGCCAGTTGTTCGCGCACCAGCGACAGATCCGCCACCACGATGGCATGACGCGACGG
ACCGTATAACGCGGAGAAGTACGGTGCGTCATCCAGCGTGACGTCGTCATAAATTTCAGA
TAACAGCACCCCGCCAAACCGCTCCGCCAGCGCGTTAAGGCGCGGGTCTTCGGAGCCGCC
CGGCTGGCTCAGGCGCTCAATCTGCGCATCCACCTGCTGCTTGCGCACCGCCACGCTGTC
GCGTTCCACCGTGGTTTCACGTTCGCGCTCCAGCAGTTGCTGCATGTATTCGGTGACCTG
CTGACTGTCGGCAAAGTTTTCGCCGCTCTGCTCGCCAAGCTGGGTCAGGGCTTCCTGCGC
CGCCAGCCATACCGGCGCGCGGGCGGTCAGCTGCGTGATACGCTGTTGGATTTGTTCCAG
TTCCTGACGCAGCGCCAGACGGTGCTCGCCGGCTTCCGACACGCGGACGGACAGGTCTTC
GATACGGGCTTCCAGCTCCTGCTGCAGGCTGTCGAGATCTTCCGGCTGGTAATCCTGACC
GCTGCGCTTGACGAACTCCTGCAACAGCCGTTCGGCGTCCTGCTGCTCGCGCTGGCGTTG
CTCTAGCTCCGACAACCGCATGCGCAGCGGCTGCACCTGCTCGGCCAGATAGCGCTGGGA
AGAGCTCTCGCGCAGCAAATCACGGGCCACGTCCCAGGCTTCGCTGCGGCTGATGGCGCC
GGCAATGCGGCACACCAGTTGGTACGCTTGTTCGAACTGGCTGTTGGCGGCGTCCGCCAC
GCTCAGTTTCTGTTCCAGCATCAGCAGCAGCTCGGTGGCTTCCTGCTCTTTGGCCTGGAA
ACTGTCGAGCCATTCGTCAGCGTTGTCCGGCGTCAGCTCCGGCACCTGACACAAGCTGCG
TGCACGCTCCAGCGCCTGTTGCGCCTGGTTGTACTGAATGGCGCGCGTCTGCTGCACATC
CAACGCCTGCTGGTAGTCGGCCAGTTGGCTTTTCAGTTCGTCCACTTCCTGCTCGGCGGC
GTCAGCGCGGGCTTCGTTCTCTTCCAGCTGGTCGCGCGCCTCTTCCACCACCTCGTTTTG
CTCTTCCAGCCGGTAGCTCAGCTCTTCCAGATCGGCGTTGTAACGTTCGATCTTCTCCTG
CTGACGCATCGCGGTCTGCACCAGATTGAGGTGATCGCTGGCGGCCTGGTAATCGGTTTC
CAGATCGCTTTCGGCGCCGCTGTGCTCTTGCAGCTCACGCGCCATTTCAACATGGCGGGT
CTGCTCGGTAATCAACTGTTTGCGGCTGGCGAACAGTTCACGCCGTATCGCCAGCGAACC
ATCCAGATGGATACGCCGTTCATTGGCGTGCCGCATGTAATCCGCCGCCACATAAGAGGT
GGCTTCGGAAATCAGGTGCTTGAACAGGTCGCGGTCCGACTGGGTAACGCGAATCGCCTC
CAGCGTCATGCGGTTTTCGCGCAGCGCGGCTTCCATGTCCTGGAAAGCTTTGCGCACCCC
GCTGTTTTCCGGCAGCAAGTAATCACGCAACGACCGGGTGATGGCGCTGGAAATCCCGCC
GTACAGCGAGGCTTCGATCAGGCGGTAGAACTTGCTGCGGTCCGATGCCGAACGCAGCCG
ACGCGGCACGACGCCGAGATCGAACATCAGCGAATGGTAATCGGTGATGGAGTTGAACTG
CTTGAACTGGACGCCTTCGTACTCATCGAGCCGGTCTTTCACGTCCTGCAACGACAATAC
CCGCGCCTGACGCTCGCCCACCGTCTGGGTGAAAATCTGCGTCGGCGAGACGGCGACCGG
TAAGCCCTGAATGGTGAAGGGTTTGATGTCGACCTTGCGGTCGCGACCGGCGACCTGCTG
CAGCCTGACCCCGACCAGCACGCGCTGATGGCGGGAGTTGACCACGTCCAGCACCGAGTA
ACAGACGCCGGCGCGCAGCTTGCCGTGCAGCCCCTTGTCGCGGGAACCGCTGGTGGCGCC
CGCTTCGGTGGTATTACGGAAGTGCAGCAGCGTCAGATCCGGGATCAGCGCGGTGATAAA
CGCCGCCATGGTGGTGGATTTCCCGGCGCCGTTGCCCCCGGACAGGGTGGTAACCAGCTC
GTCCAGATCAAAGGTGCGGGCAAAGAAACCGTTCCAGTTAACCAGCGTCAGTGAGCGAAA
TTTACCGCGTTCAATCATTCCTGTTCATCCTCAGCTCGTTGATCATCACTGGAAGCGTTA
TCGCCGTCGCCATCATCGCTATCTTCCAGCGACAGGCTGCCATCAATCGGCATGGCTTCG
CCGTCGCGAATCATCCGCAGTTGCGCCTCGCGCGGATCGTCGCCGCTGCGCACATCGGCG
CCGAAGCGGAACACCGCCTCGGTAATGCGGAATTTGCTGCTGTCGGCCCCCATGAAATAA
ATCATGCCGAGACGGCGTAACCGGTTGAGCGAGGTGCGGACTTTTTCCTGCAGTTTCTGC
CGGTCGAGGTCCGACCCGGTAGAGCGCTGGTTTACCAGCTTCAGCAGTTTGTTTTCGTCC
GCCAGGCTCAGCAGTTCCTCATACAGCTCCTGCTGGCTGAAAATCCCCTCGTGCGCCAGC
CGTTCCGGACTGAGGTAGAGGTAGCAAAGGATCTTGCCCACCATCATGTCCAGTTCGGAC
AGCACCGAACGCGGGATCAGCGTGGTGGAACGCGGCCTCAGGTAGAAAAAGCCTTCCGGC
GCGCGAATCAGCTCCACGTTGTAACGGCCGTAAAACTGCTCCAGCTCATCCTGAAAATCC
ATCAGGAAAACGTGATTTTCCAGTTCCTCCACGCCAATGTGGCGCCCGGCGCGCAACTGG
CTGTCCAGCGCCGGAAACAAGGTGTTGGAGAGCGCGGTCATCAACCGCGCGGAAACGTGT
TGATCAATATTTATCGATGACATGGGCCTGCACCTTGGCTCCGTAATCATTGATTGCCTG
CCACAGTGCAGGCAATCCGGTGAAATCAGCTTCGGCCACGCCCAGGCGAACCGCCTGGTC
GACCACGATTCGGGCAACATCGAAATGCTGCGAGCGCGGGTACTGCGTCAGGTACTCCCG
CACTACGTCGCCCAGATTAAGCGGTATTTGTTGCTGTTTGTATTTCTGCAATGCCAACTC
GATCATCGCGGCGATCTGCTCGCGGATTTCGCTGAAGGCTTCATACTCCAGGTCCGGCGG
CAGTTCACCGGTGACCTCTTCGGAACGCAACGCCAGCTCCTCATCACGCATATCCAGCAG
ACGGTCGGCATTGGCGTGGGTCAGCGCCCACGGCGCCTCGAAATAACTCTGTACCGACTG
GCGCAAACGCTGGGCAAACACGCGATTTTTATCCATGTCGATGGCGGTACGGATGAATTT
ATGCACGTGGCGGTCATAGCCGATCCACAGGTCGATGCTCTGCTGACCCCAGCTAACGAT
GCGGTCGAGTTTGCCCTGCAGGTCGAATACCAGATTGTCGACAAACGCCAGCGCCGCCTG
ACCAAGCGTGGCGTCCTGAATACGCAGCAGGCTGGTCTGTAGTTTGTCGCCCGCCGCTTC
CAGCGTGTCCTGCAATTCACGCAGGGTATCGGAAGTCTCGGTCAGCAGTTTTTCGCAACT
GGAAATCGCAGCACGCCAGTCCTGATTGAGCAGCCCGGCGATACTCTCTTTCACCCCTTG
CTGCTGCTCATCCATCACCCGCTGCGACAGGTCGATGCTGTCGAAAATCTCCGCCACCGA
ATACTTGAGCGGAGCGAACACATTGCGATGCCAGTGGAACTCGTCACCGCCCTCTTCGGC
TGCTTCCGCCGCCCGTCCCAGCTCCTGCGCTACGATCGACAACTGCATCGACAGACGCAG
CGCGGAAAACTCACGCTGACGAATGTAATAATCGGTGATGCCGATACCCAGCGGCGTCAG
ACGGTAGATGGCGTTGCCGTCCGCCAGTTCGCTGGTAAAACGGTTGATCAACCGCTGACG
CACCAGATCGTTGATCGCATTATTGGCGCGCACCGGAATGGTTTCGTTGGTTTGCTCAAA
GCCCTTGCTGACATGACGGAAGGCGTCCACCAGTTCCCCTTCGCTCATTTCGCCGTCCAT
GCGCTCGCCGTTCAGGGTGGCGATAGCCAGCAAAAACGCCAGACGCTCGGTGGGCAGCGT
AATGGCGAAGTCATTTTTTCTCGCCCAGGCAACCAGTTCGGGTACGGTCTGGGAAAAATC
ACTCATAATGCATCCTTCATAGGGGGCTTGTGCGCCATGACAGGCTTGTGCGCCATAACA
TGCTTGTGCGCCATAACATGCTTGTGCGCCATAACATGAATGTAGCGCCCCAGGCTGACA
AAGGGTTCCTGCCGACAGTAGCGCTGCTCCAGCGCCAGCAGCAGGTCAAAATCGTCAATC
TGTTGTTGCTTGTTCTGCAGGTAGTCATGAAACACCCGTATGCCGGTCTTGCCGCTCACT
TGTAGCCCGAGTTCGTCAAGCCACTGGTAGACCTGCGGCGGGTCAAGCGGGTGATCCGGC
GACAACGAACGGCGTTTGCGCTTGGGCATGCCGGCGTCGACATAGCCGAAATTGCCCAGC
ACCATGTTGCGCATCACCAACGCCTGATGGTTGTAAAACATCAGCGACAACGCGCCGCCC
GGCGCCAGACAGTCGGTCAGCGCCCGCAACGCCTGCTGCGGCTCCGCCACCCACTCCAGC
ACGGCGTGAAACAGCACCAGATCCACCGGCTGCGACAAATGCGCGCCGACATCCTGCGCG
GCGCACCGCACAAAGCGCATATTATCAGCCACCCCTTGCTCCTGAGCCGCCTCACGGGCG
CGCGCAATCATCTCATCGGACAGATCGCACAACAATACCTGATGTCCCAACGCGGCCAGA
CGGCGGGACATCGGCCCTTCGCCGCCGCCCGCATCCAGAATGCGCAGCGGTTGTGACGGC
AGGCGCGTCAGCAAGATTTCCAGATCCTGCCACAATACCGCCTGACGCAGCTGCCCCTTG
GTGGTGCCATAAATGTTTCGAGCAAATTTGTCAGCGATATCGTTAAAATTACGATCCTGC
ATTCCACGGTTCCGCATGATGGGTGACTGTACTACCTAAACAACTGGTTTTTCTCTGAAC
CTGACATTCTGTCACAGGCTGGCCTAGAATGAATGGTCTGAACGCCTATTTTCGCCCGTA
TGGCGGTTTTTCATTCAAAAGGGACGCTATTTTATGCTGTTTGCCGTCAAAAAATACATC
GGTAGTCTGTTATTGCCGCTACCGTTGCTGATGCTGGTGATGGGCCTCGCCCTCGCCCTG
CTGTGGTTTTCCCGTTGGCAGAAAACCGCCCGGGTCCTGCTGACCGGCGGCTGGCTGGCA
TTGCTGTTGCTGAGCCTGCAACCGGTGGCCGATCGGCTGCTGCTGCCGCTGGAGTCTCGT
TATCCAACCTGGACGCCGAATTTCCCCACGGCGAATTATATCGTGGTGTTGGGCGGCGGT
TACACCTTCAACCCGGACTGGCCTCCCAGCGCCAACCTGCTCAACAACAGTCTGGCGCGC
GTCACCGAAGGCATCAGGCTGTGGCGCGCCAACCCTGGCGCCAAGCTGATCTTCACCGGC
GCCGCCGCGCAGGGCAATCCGGTTACCAGCGCCAGCACCGCCGCCCGCGTCGCCGAAAGC
CTGGGCGTCCCGGCGCAGGATATCCTGTTGGTGGATCAGGCGCGCGATACCGAAGAAGAG
GCGGCCGGAACCGAAGCACTGATCGGCAAACAGCCGTTCCTGCTGGTAACGTCCGCCAAC
CATCTGCCGCGCGCTATCCGCTTTTTCCAGGCACGCGGGCTGCACCCGATCCCGGCGCCG
GCCAACCAGTTGGCCATCACGTCGCCGCTTAATCCGTGGGAGCGGGTATTTCCGTCCGCA
CTCTATCTGTCGCACAGCGAGCGGGCCTGGTATGAAGGATTGGGTCTGATCTGGCAACAA
ATGAAAGGCGTCACGCCCCCGCCGGAATCCTGATGCCTGCACGCGGGCGATCAGGGGTCG
CCCGCGTCGTTGGTTATTCCAGCCAGGGCAACAGTTCGCGGGTCGCGGTGTCGAACAAAG
GGCGGTCTAACTGACCGGTGTGGATGTAGCGGGAAACCGCGGCCCACAGAATGTACAGCC
AGCGGCGGTAGACGAAGGATTCAGCCAGCGGCGCCTGCTTCAGATAATGATAGAACAGGT
GTTCCGGCATACCCGGCTCTTCACACAACCGGAACAGGTCGTACTCACGCGGCGCCCACA
ACATCATGCCGGGGTTGATCATCGCCAGCAGTTGATCGCTGCGCGGATCTTTCAGCATGC
TGCGCAAGGTCAGGTTACCGTGCACCAATACGCTATTGTCATCGAAATCCGCAAACAGCG
CAGGCAGGCTCTGCCGGGAGCGGTACAGCACGGCGCGATCCTGCTGCGTCAGCTGCGCGG
CGTTAACGTTCATCAGCGTAGCCCATAGCACCTCCAGCCGCTGGCGATACCAGTTCGGCC
AGCTGTTGTCCTGCGTGCTGTCGACCGTGCCGACGCAGCCGTGACTGTCGATTCGATGCC
AGGCCAGCATGCTTTCGACGATCTGGTCCATCAGCAGCGTCCAACGCTGAGGCGAGCGGG
ACGGCGCTTCCACCGACACGCCGCGCAGGCGCTCGATAAGCAGCAGTTCTTTATAAGGCG
CCTGGTGGGTCATCACCATCCCGTAGACCGTCGGTAGCCTGACTTCGCCTTCCCGGGCCA
GCATGGTCAGCTTGTAAGCCTCTTGCCCGGCGATCCCCTGACAAATATAGCTTTTCGCCA
GCAGCGGCATGGCGTTGCCCGCATGATCATACAAGGCATACAAATGCGCATAAGGTTGCT
CGCTGATGCGTTCAAGACGGCTGAGCGATTCTCCCAGTACCGTACTCAACTCGGCTTTTA
ACAGTTCCATAGGCGGTAAAATCTCGCTGTTGCAGGCACGCTCCTGTGCCTATCATGCGG
GCAGCACACAACAATTTCCCCAATGCAGATCAAAGAAAACGGGATATGCGACGGCACGCG
CGGCTCAGGCCAAATTAACAAAATGAGTAGCATAGATCAGTAGTATGTATGGATCAGTAG
TATGTATGGATCAATAGTATGAGTAGATCAATAGTATGAGTAGATCAGAGGTATGGATGA
ACGGGCATACCGATATGAGGGCAGTAGTCGCAGGCAAAAAAATGCCCGCCGAAGCGGGCA
TCTGTTGCATCATCCGGCGGATTCCTCTGCTGAACACCGCGGATAGCAGCCAGTTTCGCC
GCTTATTTCAGTTCAAACGCGCCCAGATCCGGCGCAGCGCCTTTATAGGCAATCTTGACG
TCGCCGCCCTTGTCGATCATCCAGCTGTCTGACGCCAGACGCAGGTATTTCAGCACCGGC
AGGCTGCCATCAGCCTGACGCGCTGCATCCCAGCCCGTGGTGGACACACTCTGGAATTCG
GCATCGGAAACCGTGTTGCTGAAGTTCCAGGAGTTGTAGCGCATGTTGGCGCCATCGGTA
TAGGCCAGCGATTGCGAGCGAGCAGCATAAGAGATGTTATTGCGCAGCGTGCCCAACGCG
ACTGCGTTACCGTTCGCATCAATGCCCCGCATGCTGTAATTGACGGTGTTTTTGAACGAG
GTGTTGTTGAAGAAGTCATTCGCCACCGGATGGTGGTTGGCATAGAAACCCGCCGCTTTA
TTCAGGAATGCCACCGAGTTGCGCACGATGTGTTTGGGCGCATTGCTCACGTACTGAGCG
CCGTAGCCTCCGGCTTTGAAACCGTTGCCGTTACCGGCGGGCAGCGAGGTGGTGGTACCC
GGCAGGTAGCCGTGCGACCAGGCCCAGGAGTTCTCAATGGTCACCGAGGAGTAGGCGTTG
ATCAGGTCAAAGCCGTCATCCGAGTTGGCCCAGGCGCGGCAACCGCTGAAAATGTTGCCC
GGCATATTGGCGGCAATGTGTGCGCCAAAACCATCGCCACTCTGACCTGCGCCATTGGAG
GTCAGCGGGTCATAATTGTGATGAGAATCGGTATTCAGCACGGTGTTGTTGGCCCCGTTC
TTTAAAAACAGCCCGGTCCCCATGATGTGGTGGATATTGAGTTGTTCGAAGCGGTTGTTG
CTGCCGTTAATCCACACCCCCCAGGATTCATGATTCTTGTTGTTATTTTGCGGAACCCCT
TTGATTTCCAGCCCTTTGAGGGTAACCCAGCTTGCTACTACGTTAAATCCTTTAACGCGG
CAATCGTCTTTCATCTGGCTGAAATCAAACACCGGCGTTTCACCGGTATAAGCAACATAT
TCGATGCTGTTACCCGAAGTACCATTCTTATTCAGGGTAATGGCGTTCACGATATCTGTC
TGGCTGGCGCAGCTGTTAAGCCCGGCGATAAAGGTATAGGTTCCGCCGCGAATCCACAGG
CGGTCGCCGGGAGAAAGGGTCTGTTGCGCACGAGCAAAAGATTTCCAGGGGGCGCTCTTG
CTGCCGTTGGCAGAATCGCTGCCGTTCGACGCCAGATAATACTCAGCGGCCAGACTCTGT
GCCGCAGTCCCAGTCAGTACCAATCCAATTATTGCGGGTAAAAATTTTTTATTCACTTTC
ATTGTGTCACTCCATCCTTAAGCAAAACAAAACCCAGAGCATTTATCGCCATCGAATAAA
TGCTGACCAATAATAAGTCATGATTAACAATTGTGCACCTGCGGTACGGATTTTTATTAT
CCCTGCTAATAAATTTATTAATTAAGCTATACCATTTGTGACATAACAATAGCGACGAGT
GATTAACGGATTTTCTGGCTATAGTAATAGCCAATAATCCACGGGATAAAAAAAGCGTAT
GTGCTCGCAGCGCATACGCTCATCGGAAAGGATAATAAAACTGGCGTCAGTTTGCCGCCA
TCACCGCTCTGACGCGTGCCAGATCTTCAGGCGTGTCCACCCCCACACTCGGCACTTCTT
TAGCTACCGCCACATGGATCTTCTCGCCATACCAGAGCACACGCAATTGCTCCAGCATTT
CGATTTTCTCCAGCTGGCTGGGCGCCCAGCCGACATAGCGACGGATAAATCCGGCACGGT
AGGCGTAAATACCAATATGTCGCAGGAAATGATCGCCAATGGCATCACGAGATTTGGCAA
ACCGATCCCGCTCCCACGGAATGGTGGCGCGAGAAAAGTAAAGCGCATACCCTTCGGCAT
CCGTCACCACTTTTACCGCATTCGGATTGAACGCTTCTTCACAGGTGGTGATCGGTACCG
CCAGCGTAGCCATACCTGCGCGGCTACCAGCCAGATTGTCCGCCACCTGACGGATAATCA
CCGGTGGAATCAGCGGTTCATCGCCCTGCACGTTGACGATGATTTCATCATCGGCAAAAC
CGTAATGGTCGATAACTTCGGCCAGTCGTTCGGTGCCGGAATTGTGATCCGGGCTGGTCA
GGCAAACTTCGCCGCCCGCCAGTTCAATGGCGCGGGCGACATCAGCGTGATCGGTTGCCA
CCACGACGCGGCTGGCGCCAGACTCGCGGGCGCGCTCCATCACGTGCACCACCATCGGTT
TGCCATGAATATCCGCCAGCGGCTTGCCCGGCAACCGGGTGGATGCATAGCGGGCGGGAA
TAATTGCAGTGAACGTCATTTTGCGATCTCATCCGGCGCCAGCGTGCGGGCTTCATTTTC
CAGCAGGACCGGAATACCATCCCGCACCGGGTAAGCCAGCCCTTCGATTTTGCAAATCAG
TTCCTGCTTTTCTTTGTCAAAAATCAGCCGTCCGTTACACACCGGACAAGCCACGATTTC
AAGCAAACGATGATCCATGCTTCCTCCATCAAGAAGCGATTATCAAAAATAGCCGGTCAC
CCGGTTTCCGTCTGGCGCGATACGCGATGCGCATCAATCAGGCGCGTCAGACGCTGTAAC
AGTAACGCCGATTCTGGCGCTGACAATGCGGCGTCAACCGGCAGATACCACCAGTTGGCG
CGGGCAAAGGTGCGGCATTTCACCGCATCCTTTTCCGTCATGATCAAGGGTTGCTGGTCA
TTGGCGGTCAGCGCCTGCAATTCTTCCGGTTGCCAGTGCTGATGGTCGGCAAACGCCACT
TCGCGCACCGGCGTGCATCCCAGCGCTTTCAGCGTAGCAAAGAAGCGCGGCGGATGACCG
ATCCCCGCCATAGCAACCAACGGAGGCAATGCTGATACCGCGCGGCGTTCTCCGGTCAGC
AGATTAACCGCGTCGCCTGCCGTGAGCTGCATGGCGATTTCACCGCTTTTCGCCTCGCCG
CCATTCACAATGACAGCGTCGACCGAACGCAGGCGCGAGGCCCGCTCCCGCATCGGCCCG
GCCGGCAACCACCAGCCGTTGCCAAAGCGGCGCACGCCATCCACCACCACCAGCTCCATA
TCCCGCGCCAGCGCGTAATGTTGCAGGCCATCATCGGTCACGACAACGTCCAGCGGCTGA
TGCGCCAGTAACGCCGCTACCGCCTCGCGCCGTTTGGGCGCGACGGCGACCGGCACGCCG
GTGCGCTGGTAAATCAGCACCGGTTCATCACCGGCCTGAGCGGTAGTGACTTCATCGGTG
ACCCGCAGCGGATAACGATCCGTCTTACCGCCGTAACCACGCGATACCACGCCGACACGA
TAACCCTGCTGTTGCAACTGCTCCACCAGCCAGATCACCACCGGTGTTTTACCATTGCCG
CCGGCAGTCAGGTTTCCCACCACCACCACCGGCACCGGCGCTCGCCACACCTTGCGCCAG
CCGCAGCGGTAACTCAGCCGGATAAGATGGCTGATCAGCCCATAGAGCAACGACAGCGGC
AGCAACAGCCGGTACAGCGGGGAACGCCCCGACCAGATGCGTTCAATCATGCGCCAAACT
GCAGCTTATGCAGTTGGGCATACGCCCCATTTTGGGCCAGCAACTCGCTATGCTGGCCGC
GTTCGATGATCTGCCCGTCTTCCACCACCAGAATTTCATCCGCCTTCTCAATGGTGGACA
ACCGGTGCGCGATCACCAATGCGGTGCGATTTTTCTGCAACTCGTCCAGCGCCGCCTGAA
TGGCACGCTCCGACTCGGTATCCAGCGCCGACGTGGCCTCATCCAGCACCAGAATCGGAC
AGTCGCGCAACAGGGCGCGGGCAATCGCGATACGCTGACGCTGGCCGCCGGACAGCAGCA
CGCCGTTCTCGCCGATCACTGTATCCAGGCCCTGATCCAGCCTGCCGATGAAATCCATCG
CATGCGCCATTTTGGCGGCGCGCTCAATATCCTCGCGGCTGTAGCGATCACCACAGGCAT
AAGCGATATTGTTGGCAATCGTATCGTTAAACAGGTGAACATTCTGAGACACCAGCGCAA
CCTGGCTACGCAATGACGGCAGCGTGTAATCGCGCAGGTCGTGCCCATCCAGCAAAATCT
CGCCGGACTGGATATCGTAGAACCGGGTAATGAGGTTGGCGATAGTCGATTTTCCTGAAC
CGGAACGCCCCACCAGCGCCACAGTTTTCCCCGGCGGAATATGCAAGCTGATGTTTTTCA
GCGCTAGCGTTTCCTTACCAGGATAAGCAAAGTTGACCTGCCGGAACTCAATATCGCCCT
TCGCATGCGCCAGTTCACGTGTACCAGTATCCTTTTCCTGTTCCATGTCCAGAATAGTAA
ATAGCGTCTGGCAGGCCGCCATGCCACGCTGGAACTGGGCATTGACGTTAGTGAGCGACT
TAAGCGGGCGCATCAGGGTAAACATGGAAGAGAACACCACCGTGATGGTGCCGGCGGTCA
GGGTTTCCATCACGGACGGAAAGCTGGCGGCGTACAACACGAACGCCAGCGCCAGCGAAG
CAATCAGCTGGACCACCGGATCGGAAATGGAGGATGCCGATACCATCTTCATGCCCTGTT
GGCGCATGCGATTGCTGACTGAGTCAAACCGTTCCACTTCCACCGTCTGTCCGCCGAAAA
TCAGCACCTCTTTGTGCCCTTTCAACATCTGTTCGGCGCTGGTTGTCACCTGCCCCATGG
TGTTCTGCATGCTTTTGCTGATGCTGCGAAAACGCTTGGATACCACCCGCATACTGTAGG
AGACGATCGGCGCGATCAGCACCAGAATCAGCGACAACTGCCAGCTGTACCAAAACATCA
GCACAAACAGACCAATGATGGACGCGCCTTCACGCACCACGGTTACCAGCGCGTTTGATG
ACGAGGCGGCCACCTGCTCGGAATCATAAGTGATACGGGACAGCAAGGTACCAGTAGACT
GCTGATCAAAGAAGGAAACCGGCATACCCATAATATGGCTGAACAGGCGACGCCGCATGT
TCATCACTACTTTGCCCGATACCCAGGCCACGCAATAACTGGAAATATAGCTGGAGATGC
CGCGCATAATCATCAGTCCGATGATAGCCAGCGGCATCCACACCAGCACACTGCGGTCGG
CCTTACCGAATCCGTCATCCAGCAGTGGTTTGAGCAGGGACAGCATCAGCGTATCGCCGG
CAGCGTTGACCACCAGCGCGACCGCTGCGACCGTCAGCCCGGCTTTGTAAGGGGTGATCA
TCGGCCATAGGCGACGAAACGTCTGCCACGTGGAGAGATCTTGATCGTTAATCATTCAAT
AAACCTGAGCCTTTGATAAATAGCCGTCTATTATTACTCATTATCCCGGCTAGCGCCAAA
CCACTGATGATACCAACGGGGTGATATTTCCCCCCGATAGCGCAACATTTCGATGCCTTC
GTCGAAAAAACGCACACTCAGCTGTCCGTCGCTGGCGGTGTCGTGCCAGCGATCTCCCCT
CTGACGGTAGCGCCGCACTACGCTGACAGCCGGCAAACGCCACGGATTGTATCGGGAGTT
GGACGACAACACCTGCTCCGCCTCCACCGCCCGTAAAAATGGCGGCGATGATGACGTGGT
GCTACCATGATGCGGCACCTGAAGGATATCCGCCGCCAGCATTTCACGTTGGGTACGCAG
CAGCATGGCTTCATCTTCATGTTCCAGATCGCCCGTCAGCAGCACCCTATAACGGCCGTC
GTCCACCCGCACCACGCAGGAGTCGTGATTGCCGGCTTCCCACACCGGCAACGGCGGCCA
GATGACGCTGAACGTCAACCCTTGCCAACGCCACCGTTCACCTTGTATGCAAGACCGATG
CCCTGATTCAAGCAACGGACTGTATACCGGCACAGACGGAAACGCGCGTTGCAATGCCGA
CAGCCCGCCGCGGTGATCCAGATGGCTGTGACTGAGGATGATGCCCTCCAGTTGTAATCC
CCGCCATTGAAGATAAGGCAGGATTTCACGATCGGCCATGTTACCGCCGTCCCAGCCGGG
ACCGGTATCATACAACCAGGCTTTACCTTGTCGTTCAATCACCACGGCCAACCCGTGACC
GACATCCAGCATGTCAACCCGCCACGACGGCGCGGGTGATTTGGGGCGCAGCAGCATCAC
CAGTACCAGCGCCAGCAGGCTGAGCGGATAAGTTCGCCACCAGGCGAAACGCCAGACGAT
CACCGCCAGCCATCCCGCCACACTGTAAGGCACCACATTTTCGCCCAGCGATAACCAGCC
CGGCGGTATGGCCTGCAACGGCAGGAAAACCAGCGCCAGCGATCGATCGGCCAGCCACCA
CAGACCGTGCGCCACCACCGGAATAGCCATTAACGGCAACGCCAGTAGAATCAATGGTGT
GGTGATGAATGATACCAACGGTACCGCCCACAGATTGGCCGGTAGCGAACTCAGGCTGAC
GCCGTGAAACAGCAACACTTGCAGCGGCATCAGCAACAGTGTGATTCCCGCCTGCAAATG
CAATCCGCGCAGCCATACCCAACGTTTAGGCCGCTGCAGATGCGGCGGTAGCGGCGCCCA
TTGATACCAGAAGATCAGGGCTGCAACCGCCAGTGCGGAGAGCCAGAAACTGTCTGATAA
TACGCTCAGCGGGTCACTCACCAGAATCAGCGCCACGCACCACAGCCACACCTGCCACGA
TGAAACCGATACGCCGCGCAACCTTAGCAACGTCCAGCATGATAACGCCAGCGCAGCTCT
TACCGCCGGCGGGTTTCCCCCGGCCAGCCAGACGTATCCCCAGGCGCAGCACAGACCACA
CCACAACGGCGTGCGATGCTCTATCCAATGGACCGGCAACAGATATTGCACCACACGAAC
CACGCCCCAGCCAGACAGTGCCGCCAGCACGATATGCAGCCCCGATATCGCCATCAGGTG
CATGATTCCGGTCTGCCGAAGCACGTCGAGGATCTCATCCTCCACCACCGTCATTTCACC
GATCGCCAACGCCAGTATTATCGACCGCCACGGCAATGACCGCGTTTGCCGCTCCGCGTG
TTCAACCAGACGCTGGCGCAAACCGCACTCTGGCGTCAGCACAGCGGCAGAGAGTATCCG
CCCGGTCAATGGCTGCGCCTTAGCCAGCGCCCAACGCTGACTGTCAAAACCGCCTTCGTT
CAACCGGCTATGCACCGGACGCAGCCGTAGCCGGACCTCCCACTGCTGCCCACCGCACCA
GTCCGCCATCTGCGGCTGCGCATCCAACCGCGCATAGAGCGGCGGGAACACCCAACGCCC
GCTGATCTCCCACAAACGCACCACAACCTGTCCGGCATCCGCCTGCGCAAACCGGACGCT
ACTGACGCTAACCCTTGCCGTCACCGGTCGCTGGGTAAACTGTTCCACCTGATTCAGTAT
CACCCGGCCGCTGTAGAGGCTCCAGATCACCCCAAGCGCCACCAGACCGACCGAATAAAA
ACGCGTCTTAAGCAGCCACAGCGCGGGCAGCCCCCACACCAGCGAACGCCTATCCGGCAA
ATCCGGCAATATCAGCAACAACAACGGACCCGTTATCAACGTCGCCGCCAGTTGGTTCAA
TGAAATTCTGATGGTTTGTCCCTTACCATTTATCGCCGAATTTCCGGCTGTCGCCTTGTC
TGGGGCGCAGTGTGCCAACCCATGGCCCCTGGCGACAGCAAGTGATAACAACCCCGGAAC
CGGCTACGCAAACAACCGCAACGGTTGCAATCCATTGCAACAACAATGCGAGGCGGTATG
AGCGAGATAAAAACCCGTTGGCTCTGGTCTTGACAACCAGAAGCGGTTCATCGAATGGTA
TGCCGCAGGTCACGTCTGACGGTTATGGTTAATCGTTGCGCAACCACGGACTATTGGCGA
AAAACGAAAGGGAACATCGACATATGACGAATAAAAACAGGATTCTCATCATCAGCGTAG
TGGCGTTGTCAGCCTGCTCGACGGCGCCACGGAACGAACCGAGCGACAACGCCTTTCGGC
ATGTGGCACGCGCCGCCAACGAATGCACCACCGATTTACTGGCGCAGGTAAGGTACCTCG
ACGGTAAATATCGGGTAATGACACGGTATTACATCAAAAGCCAGGCTATCGACACCGACG
GCGGCGGCAAGGTCATCGACACACAGGTGCGGGAGATTCCCGCCATCAGCGCAGACGCGC
TGGATAAAGGCGAGACAGGCAGCGCATGGCGCGACTGTATGATGCGGAAAAACGCGCTGG
CACCGGAAATCGTGATGAGTCAGTCGTAGGCGGGTTGCCTGACTAGTCACCCCGCCCCCA
AAAGCATCAGGGCCGGAAACCGGCCCTGTACGTCAGTGGAATTATTTCGCCTCCACCGGC
GGTTTAATTTCACCCATTTCCTTGATTTTGCGGGACAGCTCGCGGCGTTCTTTCGACAGT
TCCGCATTTTTGATGATGTATTCATCCACACGGTCTTCATAGTCGCTGCGCATGTTGGCG
ATAATGTTCTGAATATCTTCAATCGACATACCCGGCTTGATGTACTCGCTCAGGTTATCC
AGCAACAGCACACGTTTCTGGTTATCGCGGATTTTCTTTTCATTGTCCGCAATTTCACGC
TGCAACTTGTTCTTACGACGGAACATACGCACGAATTCCAGCACATCCTGGAAACATGGC
TTAGTGTTACCCTTCTCCATTTTTCTACCCTTACTTAACGATCAAAATTCGTTATGCGGA
GACCGCGTTACTCCAGGCTGTATCCCGCAATAATGCGCATCATCCTCCGCCTTGATAGCA
ACGTGTGGGCTACGCCAGCGACGTGCACCATTGCGGAACATAGACTCACCATACAGGTTA
GCCACTATCGTCGACAAGGTGGTTTTCCCATATCGCCGATGCAATTGTTGTCTTTATGTG
CACCCTATCACTCCCGCTCTCTGATTGCACCTGACTCGATTCAACACCGCAGAGCATTGC
ACATGTCAGCTTCTGTCAGGCGGCAGGATGGTTTACCATGACGGCTTTGTGTTGTCCGTC
ACCGTTTTTACTGAAAGAGCGATAATTTGCCTTTAAATTGGCGGGCCGTTCCGCATGGCG
CTTATGCCAGGCAAAACCGGCGGTGACAAACACGCTTAGCGGCGGTATGACTGATTTCCC
AGCGCTTGCCGTCGCCAGGCTGAACAGAGAGAAACCGTGCAAAATCAACACACCGAACCC
ACTTTTTTCATTCATGACTATGAGACCTTTGGCAAGCATCCGGCCAAAGATCGTCCAGCG
CAGTTCGCCGGCGTCCGCACCGATTTGAATTTTAATGTGATTGGCGAGCCGGTAGTGATC
TACTGCCAGCCAACCGACGATTACCTGCCCGACCCAGAAGCGGTGATGATTACCGGTATC
ACGCCACAGGTGGCGCAAAGCCGGGGGATGCGCGAAGCGGAGTTCGCTCGCCATATCCAT
GAGGCGTTCAGTGTGCCGGGCACCTGCATCATGGGGTACAACAACATTCGGTTTGACGAC
GAAGTCAGCCGAAATCTGTTCTATCGCAACTTCTACGATCCTTATGCCTACAGCTGGCAA
AACGGCAACTCTCGCTGGGATTTGCTGGACATGCTGCGGGCGTGCTATGCCTTGCGCCCG
GATGGGATTGTCTGGCCGGAAAACGACGACGGTTTTCCCAGTTTCAGACTGGAGCATCTG
ACGCGCGCCAATGGCGTCGAACACACTCAGGCGCACGACGCCATGTCGGATGTGTATGCC
ACCATCGCTATGGCGCGCCTGCTTAAACAGTCGCAGCCAAAACTGTTCGAATATCTCTAC
GCGTTGCGTAACAAGAATAAAGTCAGCGCATTAATCGATATTCCGCAAATGAAGCCGCTG
GTGCATGTTTCCGGCATGTTTGGCGCCGCGCGCGGTAACACTAGCTGGATCGTGCCGCTG
GCCTGGCATCCGGATAACCGCAACGCGGTTATCGTCTGCGATCTGGCGGGCGATATTCAA
CCGTTGCTGGCGCTGAATGCAGATGAACTGCGCACCCGGCTTTATACCCGCCGTACTCTG
CTGGCGGAAGATGAATCGCCGGTACCGATCAAACTGATTCATATCAACAAATGTCCGGTT
CTGGCGCCAGCCAGCACACTGCGGCCAGAAGACGCGGAGCGGCTGGGCATTGACCGTCAG
CACTGTCTGAACAATCTGCAACTGCTGCGTCAGCATGGCGGCGTACGGGAGAAAGTGGTG
GCGCTGTTTGCCGATGCCCCGCCGTTTGAAGCATCGACGGATGTGGAGCTGCAGTTGTAC
GATGGCTTTTTCAGCGACGCCGATCGGGCCGCAATGGATATCATCCGTAAAACCGACTCC
CAGCATCTTCCAGCCCTGAACATTCAGTTTGCCGATCGCCGGGTGGAGGAATTGTTGTTC
CGCTACCGGGCGCGCAATTTCCCCGGCACGCTTGATGAGCAGGAGCAGCAGCGCTGGCTG
GCGCATCGTCGGGCCGTGTTTACCACCGACCGGGTGCAAGATTACTTTGATGCCTTGAAT
CAGCTCTACCAACAGCACGATGGCGATGAAAAGAAAACGGCGTTGCTGAAAGCGCTGTTT
TCCTATGCTCAGCAACTGCTGACTTGATATTCTCACAGGCGTGCCGACGCGTTGCTATCG
GATAGGTACCCCGGATAGATAACCGTTCGGATATGCAAAAAAACAGGCTCTCATGAGAAC
ATGGGAGCCTGTCGATAGCGTTTGTCGTATTATATCGTCCGACAAATTACGCCAGATCTT
CGTTGTACTGCGGTACCGGCTGGCTGAAACTGCGCGTCACGAACGTCAGATAGAGCAGAC
CAATCGCCGCCCACACCAGCCCCAGCGTCATGGAGGTGCTTTCCAGATTCAGCCACAGCG
CGCCGACGGTCAACGCGCCCATGACCGGTAGAATCAGGTAGTTCACGGTGTCTTTCAGCG
TCTTGTTGCGGCGTTCACGGATATAGAACTGAGAAATCACCGACAGATTGACGAAGGTGA
AAGCCACCAACGCCCCGAAGTTAATCAACGCCGTCGCGGTCACCAGATCAAACGAGATGG
CGGACAGCGCGATAACGCCGACCAGCAGTACGTTTAACGCCGGTGTCCGCCAGCGCGGAT
GCACATAGCCGAAGAAACGCTCCGGAAATACGCCATCACGTCCCATCACGTACATCAGAC
GGGACACGCCGGCATGTGCCGCCATACCAGACGCCAGTACGGTGACGCAGGAGAAAATCA
GAATGCCGAACTGAAACGTTTTACCCGCCACGTACAGCATGATCTCAGGCTGAGAGGCAT
CCGGATGTTGAAAGCGTGAAATGTCCGGGAAGTAGAGCTGCAGGAAGTAGGACACCACCA
CGAAAATTACGCCGCCGAGCAACGCCGTCAGGAAAATGGCTTTCGGAATGACGCGGCCTG
CATCTTTGGTTTCTTCAGACAAAGAGCTGATGCCGTCAAAGCCGAGGAACGAAAAGCACA
GGATCGTCGCGCCAGTGATCATCGGCACCACATGGGCGTTATCGGACCAGAATGGACGGC
TACTGGTCAGCGTACCGGCGCCTTCGCCATGCGCTACACCATAAATCACCATACCGGTGA
TGGCCGCCATCACGGCGACCTGCAGCACAACAATCAGACTATTGAAGTTGGCGACGGTTT
TGATACCGCGCAGGTTGGACAACGTCATGAAGCCCACCAGCAGCACCACAAAAATCCACG
ATGGAATGCTGGGGATTAAGGTTTCAAAATAGATTTTTGCCAGCAGGATGTTGATCATCG
GCATGAACAGGTAGTCCAGCAACGACGACCACCCCACCATGAAGCCGACAGTCGGGCTGA
TGGCTTTCTGGGCATAAGTATAGGCCGACCCGGCGGACGGGAAGCGACGCACCAGCTTAC
CGTAGCTAAGTGCGGTAAACAGAATCGCAATCAGCGCAAACGCGTATGCGGTGGCGACGT
GACCATCGGTCAGCCCGGAAACGATGCCGAAGGTATCGAACAGCGTCATCGGCTGCATGT
AGGCCAGGCCCATCATGACCACAGGAACCAGGGTCAGAGTTTTACGCAGTTGTACCCGCG
GCGTGGAAGTGGAAACAGTGGAATCAGTTGTCATGACGCAGACCTCCCTTACCAGCAGCG
ACCTTACCGGTGCCAACCATCAACCATGATCCCGCTATGAATGACGAAGACGCCGTGCGG
CGGTGCTTCAGGTATCCGGAACGTCCGGAAGCGAACGGACGAACTGTGTCGCCGTAGCCG
AGGTGCTGAGCAGCGGATACACCGCCCGATGCCAGCCATGCCAGCATATCGCCCTTGTCG
CTGCACTCGCAGCACCAGCCGGCGGGCACCGACTCCAAAACAACTGATTGCCCCATTATG
TCTCTCTATTTACTCTGCGCAGCCCGTAGCATGCGTTTTACCGATATCTGTCCGGTGCCA
TCAACAGCACCAGCCTCTTAATGAAGTGCAAAAAAATAACCGACGCGATAGCGATGCGTC
GGTTTTTCAGGGCGCGTATTTTGCCCCAGCCGGCAATCAGAGACAAGACCTGTAAAGCCA
ATCGTGCAAGACTTACGCGGTCAACGCTGTAGCTGGCGCGGATCAAACGGCTCAGCGAAG
CCGTTTACGCTTTTCGTTTTGATCCAGTTCCAGTTCGGTAATCACCTGTTGCAATCCTCG
CTCCTGCGTAGCGCTTAGCGACGAAAACCTGAAGCTCAGGCGTTCGATCTGCTTCACCTC
GCCTTTACTGTCCATGACTTTGGTGGTGGCATGGTTGACAAACTGCAAGTCCAGACAGAA
TTGCCCGTAACTGGCAAGATCCACATCAATATTTCTCAGCAGCATGCCCGGCTCAAACAG
CTCAGCCATAGCTTTGTCATCGGTGTACATGGACAAGCCGCCCAGCGACAGATCCTTCAG
GTTAAATTCGAAATGGGTGTTGTCCGGCAGTTCTCCCCGGCAGTTCATTGGTGGCCAGGC
AGGTGAGTTGATACGGAAAAAATTACGGCGTTGGATATAGTACAGCACGTCGGGAACCGC
CGCGCAGAAAGCGGGGAGGCCGTCATGATCGACCGTTCTGATGATCGTGGTACGAAATTC
AACCTTGGCGCCAGCGGTTTCTGCCGCAAACTCAAGCTCACCCGCAAACAGCGCCCGGCT
GTTTTCACGCTCCAGCGCGCCAAGGTCAAAAAGAAACTCCTCTTCGTCCGAATCAACCTC
AAGGATCTTGCTGATGAACTGACCGTGCGTGTGATACACCATTACTGTGGCGTCTTGCTT
TTGCAGTCCGCGCAATGTGGCGCAAATAGCCATTTTATTATGCCTGGCGTACTGCTCTTT
CATCTTGTTATCCACTACATCCATCCCCACCGTCAATTGAATGGTCAATGCATCATTCAG
TGTCCCAGAACCCCCAGGATACAGCATGGCACTAGTATCGACATTCATGCCATCAACTTT
AGGGCTTTATCCGTTCATTCGCTTATGCGCTGTACGCACGGAATATCCGAAATACAGAAC
GCCTCGCAAACACGAGGCGAAAACTCATGAAAAGAATAGGGGTGACTGTTCGCCAATAAT
AGACGAGGTTCAGACGTGAGGATAGTGAGAAAGCAGCCAGGTTAGCGCCAGCAGGTCGGC
ACTGCCGCCAGGGCTAATGTTGCGCTCGACCAACGCTTGATTCATCTCCTGTAGTCCCTG
CCGGGTCACACCGCCGGACAGTAGCGCCCGCGCCTGAGATTGCACGAACGTCAGCCCTTT
TATTCCGCCTCGGGACACGACATTGGTATCCGGGTTGTGGGCCATTAATACCACCAGCGT
CTGCAGCAAAGCAGAGTCGTCATCCTGCCCCTGTGCGCGGGCGTGCAGATAAGCGGGCAG
CGCATACTGACGAACGGTGGCAAAACCGCTGGCGGCTTCCCCCCGAGCACCGGTCAGGCC
GTGACGCCGGAACAGATGTTCTCCCGCCGTCGCGGTGTGCTGGTTGTTTTCCAGTTCATT
ACGCACCAAATCGGCGCTCATCTGCGCAGCGCACTGACACAGACTGTCCCGCGTCAGCCG
TAGCCGACGCCCCGCCAGCCAGCCGGCGGCGCTGCACAGCAACCCAAAGGCAAAAATGCC
GCCTTTATGGGTATTCACGCCGCCCGTCGCGGCCAGCATCGCCTGTTCGGCGGCGATGCC
AATGGGCCGCACCTGCGGCAGGAGCTGGGTCATCGGCAACGCGCTATGCGCTATGCCTGC
TTCGGTAAAACGTGAAAACCAGGGAGCCAGCGCGGCGATACTGGCCTGAAACAGCGGCAC
ATCCATATCGCGATGGGCACCGTTGTTATCCTGATCCACCAGACCGGGTTTTGGCGTCAG
CATCACCTCGACAGTCAGGGCGGCAGCCACCTGCTGGTGAATAGTGGGGATTGCCACCAG
CGCGCCAGTGGCATCAGGAAATAGCGGTGTCAGTAACGGAGAGGAAACACTCGACTCAGT
GTGCGTTAAACCAGGCATGGAGGATACCCTCGATTTTTTCAATCACGTCCGGTAACGCAT
GGCGGCGCGAACGCGCGCAGGCATGCGCCGATTCATCACAGAGTATACACCGGCGACGAT
CATGCGCCAGTAACGTCCGGCTAATCGACCCTTCCTGCGGACAAAACACGTCAAAATCCC
ACAGCCGCCCTAATGGGTGCTGATCTTCCAGTGCAATGGCCGCCGCCTTAACGCTCAACG
CATCCTTGGTAATGACCCAGAATGCCTCTGCGCCGGTATCCAGCCAGTGCAGCTGTTGTT
CCAGCGCTTCCCAGCCGCGCGCCAGGCACAAGTCATTGAACGCGGCCACCGCTTCCGCCA
TACCTCGTCGATACAGCGGCGAATCTTTAACCGACCCCGGCGTCACCAGCGTCAACGACA
CCAGCGTCGACTGATGCCGCGCCAGCAGTTGCTGCTGACGGGCATAGCGGCGCTCCTTCG
CCGCCAGCAGGCTTTCCAGTGAGACGGCGACCGGTGCGTCTACCGCAACATCGCTCACTC
GTTTTCCTCTTTAACCTGACGTACCACGTCAATCACGCTGCCGTCACGGTAGCGGATCAC
CCCGACGATGCGGTCGTGGAATTCGATGGCCTTCGGTTCACCCACCAGTTGGATCGCCCG
CTGGTACAGATCGTCGATGGACATCACGCTCAGACCGGCGTTGACCAAACGCTCCGCCAC
ATCCGGACGCGCCGGGTTGACGGCGATGCCGTGGTCGGTCACCAGCACGTCGATAGCGCT
GCCCGGCGTCACACAGGTCGTGACCTGGCGCACTACCGTCGGAATACGACTGCGGATCAA
CGGCGCGACCACGATGGTCAGGTTGGCTGCGGTCGCTACATCGCAATGGCCGCCGGAAGC
GCCGCGCATCACGCCGTCGGAGCCGGTGATCACGTTGACGTTAAACTGGGTATCGATTTC
CAGCGCGCTCAGAATCACCACGTCCAACTGGTCGCAACAGGCCGCCTTGGCACTGGGGTT
GGCGTAGACATTGGTGGAGATTTCCACATGATTGGGGTTTTTCGCCAGCGATGCCGCCGC
GTTAGCGTCAAAGCACTGGGTGTCCAGCAGTTTTTCAATCAACCCTTTTTCATGCAGATC
GACAATACTGCCGGTGATGCCGCCGAGTGCGAAACTCGCCACCACGCCCTGTTTCTGCAT
GCGATCTTCCAGAAAACGGGTACAGGCGGTAGAAGCCGCGCCGGAGCCGGTCTGGATCGA
AAAGCCCGGTTTGAAATAGCCGGAGTGTGCGATCACGTCCGCCGCGCGGCGGGCAATCAG
CAGTTCACGCGGGTTGCTGGTGACGCGCGCCGCACCGACGCTAATTTTCGCCGGGTCGCC
CACTTCGTCCACCGGCACCACAAAGTCCACCTGATCCTGCACCAGACTGGCCGGCATGTT
GGGGAACGGCACCAGACTTTCGGTCAACAGCACGACTTTACGGGCATAGTGGGCATCCAC
CATCGCGTAGCCGAGCGAGCCGCAGCGGGATTTACCCGACGTGCCGTTGGCGTTACCGAA
TTCGTCGCTGCTCGGCACCCCAAGGAACGCGACGTCAATCTTCAGTTCGCCGCTCTGCAA
CAGATGCACGCGACCGCCGTGAGAGTGAATCTGCACCGGCTCTTTCATCAGGCCGTGCGA
GATGGCGTCCGCCAGCTTGCCGCGCATGCCGGAGGTGTAGATGCGGGTAATCACGCCATT
GCGGATATGTTCGATCAGCGGCGCGTTGCAGGTCATCAGCGAGCTGGAGGCCAGCGTCAG
ATTTTTAAAACCCAGGCGGGCCAGCGTATCCACCACATGGTTAATCACCTTGTCCCCTTC
ACGGAAGGCGTGATGGAACGAAATGGTCATACCATCCTGCAGCCCGCTTTTGCGGATCGC
CTCTTCCAGATCGGCACACAGTTTGCGCTGGTGCTTCTGGACGACGTCATTCAGCCAGGG
GGTGCTGTGGTTGGCATTAACGAACGGTTGCAGATGGCTTTTTTCCGGATATTGCTTCTG
CAGTGCTTCAATAAAGTTACTCATGATCCAATCCTGTCATTGCGACGGCCCGCCAGCGCG
ACATCTCGCCGCCGGCCGGCCAGTGCGGAAACTATCGGTTACCCGGTCTGCGCCTATTGT
CGTACGCCGGAGGCCAGCGCACGCTCCACCACCCGGCGGGCGTGGTCGATAATCGGGCCG
TCGATCATTTTTCCGTTCAGCGAAATGACCCCCAGCCCGGCGCGCTCGCCATCTTCCGCC
GCCTTGATGACCAGATGGGCGTAGTCCACCTCATCCTGGGTCGGCGCGTAGGCGTTGTGC
AGCAGTTCAATTTGACGTGGGTTGATCAGCGACTTGCCGTTGAAGCCCAGCCGGCGGATC
AGATCCACTTCTTTCAGGAAACCTTCTTCGTCGTTGACATTGGAGTACACCACGTCAAAG
GCATCGATACCGGCAGCACGGGCAGCGTGCAGCACCGCGCAGCGAGCATAGAACAGCTCG
GTGCCGTCGCCGCGTTCGGTTTGCATGTCCATCACATAGTCGAACGCCGCCAGCGCGATA
CCGATCATCCGCTCGGAGGAGCGGGCGATAGACACGGCGTTGATCACCCCAATCGCGGAC
TCAATCGCCGCCATAATGCGGGTAGAACCGACTTCACGGCCGCACGCTTTTTCGATGCGG
ACCAGGTGATGTTCCAGTTCATCGACATCGTCGGTAGAATCGGTTTTCGGCAGGCGAATG
ACATCCACGCCGCCTCGTACCGCCGCTTCCAGGTCTTTCAGACCAAACGGGGTGTTGAGC
TGATTGATGCGCACCACGGTTTCAATGCCCTGATACATCGGGTGCTGCAACGCATGGTAA
ACCAGCAGACGCGCGGTATCTTTCTCACGCAGGGAGACGGCGTCCTCCAGGTCGAACATG
ATGGAGTCCGGCTGATAGATAAAAGCGTTGGACAACATGGCGGCATTGGCGCCCGGCAGG
AACAGCATACTGCGGCGCAGTTTTTTCGGCTGAGTAGTGCTCATCACAGTTTCTCCCAGT
CAATCTGATCAACATCGGCGGCACGCAGCACGGCGCTCTGCACCCGGGCACGGATCACGC
AGTCCAGCGCGCCCTTGTCCTCAACCACGATGGTGCCGGACTCCACGCCCAGCGTGCGCA
GGGTGTCGTTCACCACCTGCGTGATCTGCGCGCCAAACTGTTTGATGACCTCGCTGTTTA
TCACCACAGTCAACGGGCCTTCCGCCGGCGCCACCTTGACCAGCAAGTCGCTGGATTCAA
AGGTGCCCGCCAGGGCCTCCTTGATAATTTTCATGTTGTTTACCTGCTTAATACATTAAA
AACACGTTACGCACAGGCGAGTTCGCCATAGCGTTGTAAATGCGCAAACGTAGTCGCCGG
GACAATCTCGCGGATAGGTTCAAACTGACGCAGCTTCAGTAACCGGCGCACTTCAGAGGC
GGAAATCGCCAGGCCGGAGTGTTCGCGAGTGCGTTCAATTTCCACCACTTCCAGCGCCGG
CGCGGCAACCTGCCCGGCCTGCTCCAGCCAGTGATGCATATCCTGGTTGTACTGATGCGT
GACCGGGCAGAAAGGTTCGGTGCCGACAAAGCGCCGGGTAATACCGAGCGCCGGGGCGAT
GTACTGACGAAAGATGATCAGATCCAGCGCCGCATGGGCCTGAGTAATCAGTTGCTCTTC
TTTCAGGAAATAGCCAGGAAAGGTAGCTTTGGAAATCATGTATTCCGACCCGGCATGCAC
CGTCAGATTCGGGATATGCGCCACCCCCTGACGAACCATCTCCAGCCGTTCGGTGAACGG
GAAAAAGGACACATCTTCCCGCACCACAAAGATATGCAGCCAGTCACAGGCACGAGCGGC
CTGCTCCGCCAGATAACAATGCCCCAGCGTGAACGGATTGGCGTTCATCACGATGGCGCC
GATGTCCCGGCCCGGTTTGACCTGCGCCGCCAGGGACTGACAATACTGTTTGATGCCGAT
AGGCGTGTTTTCCATCAGCACGGCCTTGTCGTCATAACAGGCCAGCGGGTAGAAACCGCA
GCCGCGGAAAACCTGGATATTGCAGGGGCGGGTGTAGAGAAACAGATGGAACTGACCACG
CTCAGCGGCGAACTGCACCACCTCGTTCACCACTTTCACCCCCAGATTGAGATCACGATA
GCTGGGATCCACCGCCACACACTTGATGGTATTCGCGCACAGTCCGGCGCAGGCCACCAG
TTGGCCGTTATGCCTGCCCACCACAAAAAACTCGATATCCTTGTCCATGCCCAACTGGCA
CATCCCGAGAAATTGACTGACTTCCGCCAGTTCACGAGGTTGGACGCGAACATCCAGCGT
GGCAAACGTAAAACTCTCATCGGCGTACATAACGGTTATCCTGCTTTTTGCTGTACCACA
TAACACGTGGGGTCGACGCCTCCGGCAAGCCGGAGGCGATACCTGTCAGTGCCCCACAGC
GGCGGGCGCCGCTCGCGGGGTTTTCACCGGCTGGGCGACTTCACCAATGGTGTTGCGCAG
GTGACCCACGTTTTCAATTTCCACTTCAATGCTGTCGCCCGGTTTCATGAACAGCGGCGG
CGTACGTTTCTTGCCGACGCCGCCAGGCGAGCCGGTAATGATCACGTCACCGGCGCTCAG
CGCGGTGAAGGTACTGATGTATTCGATCAGATCCGCCACTTTGTGGATCATGCTGGCGGT
GTTGTCGTCCTGCACCATGCGGCCGTTCAGGTAGGTGCGGATGGACAGGGCATGCGGATC
CGGGATTTCGTCACGGGTGGTGAGGTACGGCCCGAACGCGCCGGTCTTTTGCCAGTTCTT
ACCAGCGGTAAACCAGCTGTGCTGCCAGTCGCGGGCGGAGCCGTCCATATAGCAGCTGTA
ACCGGCGACAAACGACAGCGCCTCGTCGCAGCTGATGTTCTGGCCGTCTTTGCCGATGAT
CACCGCCAGTTCGCCTTCATAGTCGAACTCGCTGGAGTAGTGCGGTTTGAGCACCTGAGT
ACCGTGACCAGTCTGCGAGTCGGCAAAACGCACAAACAGCGTCGGCGCCGGGTTCAGCTC
GTTAAACTCTTTGCGTTTGTCGGCATAGTTCATGCCGACGCACAGGATTTTGGACGGTGT
CACAATCACCGGCAGAAAGGTCACATCTGCCACGGCGACGTCCGGAGTCTGGCTCTGGAA
CGCCGCGGCTTCCTGGAGCGCATCGCCCGCCAGCAACGCTTTCAGGTCCGGATAACGGTC
GCCGAGCCGGCTTCCCAAATCAATCAGGCCCGCAGGCGTGTGGATCCCGTAGCTGTTTTT
GCCGTGATGGCGGTAACTTGCAAGTTTCATAATCTTTCCCGTTTAAATAAGGCCGCTTGC
TATCGCGGCGTTATTTGTTTTTGTCATACAACCGTCACACCAGGAACTTGCCAAGAACCA
GCAAGGCCACGGAGACGTTAATTGCCCCACCGATACGGGTGGCAATCTGAGCGAACGGCA
TCAGCACCATACGGTTACCGGCGGTGAGAATCGCCACATCACCGGTACCGCCCTGCCCGC
TCTGGCAGCAGGACACGATCGCAACATCAATCGGATGCATACCGATTTTCTTGCCAACGA
AGAAACCGGTCGTCACCAGTGCCGTCACGGTAGAGACAATCACCAGCAGATTGGTAATGG
TGAACGCATGCACCAGCTCTTGCCACGGCGTGATAGCCACACCGACGGCAAACAGAATCG
GGTAGGTCACCGATGTCTGGAAGAATTTGTAAACCACCTGAGAACCTTCCAGCAGACGCG
GAGAGGCACCATTGATCAGTTTTACGATGACCGCGGCGAACAGCATGCCTACCGGCGCCG
GCAGACCGATCCATTTGAAGCCCAACATCCCTACCATGTAGAGCAGGATGGCCAACAGCG
CGCCCGCCGCCAGATTGGCCGGGTCCATCTTGCCGCTCAGAGCACTGGTCAACGAAGCCG
GCGTCTGTTCGATGCCGTTCGTCTTGTTCGGCATCAACTCGCCTTCACCGGTCAGGTGCG
GATAGCGTTTACCCAGTTGATTCAGTACGCCGGCGATAATAATGGCGGTCAGGCTGCCCA
ACATGACGATCGGCAGGATACGACCCAGCGCGACACCTTGTTCCATATGCAGTAGCGCGG
CATAGCCAATCGAAAGCGGAATCGCCCCTTCGCCCACGCCGCCAGCCATGATCGGCAGCA
CCAGGAAGAAGAAAATCTGGAACGGTTCCAGACCCAGCGCCATCCCGACGCCCATACCGA
CAATCATGCCAACCACTTCACCGCACAGCATGGGGAAGAAAATTCGCAAGAAGCCCTGAA
TCAGCGTCTGCCGGTTCATGCTCATGATGCTGCCGACGATAATGCAGCAGATATACAGGT
ACAGAATGTTGGTGGATTTGTAGAACTTGGTGGTAGAGTCCACCACCACCTGCGGCAGCA
GACCGTAATACACCAGTGCGGAAGGAATAAAGGTGGCACAGATAGCCGCCGCCCCCATTT
TGCCGACAAGCGGCAGACGTTTGCCGAACTCGCCGCAGGCAAAACCGAAGAACGCCAGCG
TGGCAACCATCACCACGATATCGCTCGGCAGTTTGCCTTCCAGACACTCCAGCGTAATCA
ACACCCCGGCCAGAACAAACAGCGGCAGCGGAATAACGCCAATCTTGTAATTATCAAGAA
TGTGCCACCATCTTTCTTTTAATGAAACCTTCCCAGAGGTCTCCTCTTTCACAACGATAT
AGGAATCATCAGTGGTACTCATAACTTTCTCCCCTTGTTATTTTCCCGTGCATAGTAAGA
GGTCGACATCAATTATTATGTGACAATCTTCAAATTAAAAAATGAGTTTTAATGGTGCTT
ATGGTTTTTATGGTTTTTATTAATTTTTGATTAAAAATCAATAAAATAAAAGAATTTTTG
GCGAGGGTTATTTTCGTGGTTTTTATGGTTTCTATGGAATGAATGGTCCTTATTCCGATA
AGAGAATTATATGTTGAGAAAAAGTAATTAAAATGTCCTCTCCCGGTGACACTTAATTTA
CGCTTTATTTAAAATCACAGAAATAAGAATACTATTTTCACAATTTACGCGGAGCGCTTC
ACAAGACTATTTTTTATACCCTTTCTTGTACGCCTTTCATGATAAATTAGCCATCTTCGT
TTCCGTGGTTTACCGGTGATTAGCACATTATGGCTGTCAGGCTACCGTTCCATCTCAAGC
TGTTCATCTACCTGATGATCTTTTTTTCTCTGCTGCTTATCACCGCAGGGCTTTACTATT
ACCGGGCGGTAGACCAGCAACTCTATGACGAACTGGGCAGCCGGGCGCAGATTCAGGCGC
GTGAAATCGCGATTATTCCCTCGCTGGTTGATGCAGTGAAACACGGCGACACCGCCACCA
TCGACGACCTGGTCGACCAAATCAAGGCGCGCAGCGACGCCAGTTTTATCGTCATCGGCG
ATCGCAACGCCACCCACCTTTATCATTCGGAAGAACCCTCGCTGCTCGGCACCGAAATGA
TCGGCGGCGATAACAAAGAGGTGCTGGAAGGGCAAAGCACCATCACGCTACGGCGTGGCG
CCATCGGCATCTCACTGCGCAGCAAAGCGCCGATCATGGAGGGCGATCAGGTTATCGGCA
TTGTATCGGTGGGGTATCTGAAAAAGCGTATCGACAACCTGACATTCAGCAAGGTTGCTC
ATGTCGGCCTGGCTATCGTCGCCATGCTGGTCGCGCTGTTCTTCTTTTCCTGGTGGTTCT
CCCGTAACCTAAAAAAACAAATGTTCGGGCTGGAGCCGCTGGAAATCCGGCTGCTGGTCA
GGCAGCAAAAAGCGCTGCTGGAATCCATTTATGAAGGCGTGATCGCCATCGACAAACAAC
GCAATATCGCGGTAATCAACCATGCGGCCAAAGATCTGCTGGGCCTGATGATGCCCTCGT
ATCAACTGCGCGGCAAACCGATCGATGACGTGATTGCGCCGGTGCCGTTTTTCTCCAATC
AAGATATATGGGTCAACGATACCCATGATGAGATCTGCCGCTTCAACCAGATTACGGTCA
TCGCCAGCCGCGTGCGCATTATGCTGGAGGACGAATTGCAGGGTTGGGTGATCAGCTTTC
GCGACAAGAACGATCTCCACACCCTGAGCATGCAGCTCAGCCAGGTGAAGCGCTACGCCA
ACAGCCTGCGCATTCTGCGGCACGAACAGCTGAACTGGACCGCCACATTGGCCGGGCTGT
TGCACTTACGCCGTTATGACGAAGCCGTGCGTTACATTGAGGCACAGTCCGAAGGGGCGC
AGGTGGTGCTGGATTTTATCTCCAGCCGCTTTTGCTCCCCTGCGCTTTGCGGCCTGCTGC
TGGGCAAATACGCCAGCGCCCGTGAAAAAGGCATTGAACTGCGCTTTGATCCACGCTGCC
AGCTCAACGGCATCCCCGCCTCCCTTAGCGAAACAGAGTTGATGTCAATTATTGGGAATT
TAATCGATAATGCGGTAGAAGCCACGTTGGCCAGTACCCCGGTTCACCATCCTGTCGAAG
TGTATATCCACGATGGTGAGCAGGAACTGGTCATTGAAGTGGCCGATCAAGGTACAGGGA
TTGACCCCGCCATTGTGGATCGGGTATTTGAAATGGGCGTCACCAGCAAACAGGAAGGCG
ATCACGGGCTGGGTCTGCATCTGGTTTCCAGCTATGTCAGCCAGGCACAGGGCGTGATCG
AGGTTTCTGATAATTCGCCTCACGGCGCTATTTTTTCTATTTTCATTCCGAAAAACACCA
TATAACCAAAAACAGGGAATACGCATACCATGCCGATTGCGAGCACCATGCCGACTGAGC
GATCCATTGAAAACTTCGATGTACTGATCGTTGAAGATGAAAGAAAGCTGGCAAATATCC
ACGCGGAATTTATCGAAAAGAATTTCGCGCTGCGGGTGGTAGGCACTGCATCAACCCTGA
ACGAAGCCAAACGCATGCTGCAACAGTACAAACCCCGGCTGATGCTGCTGGATAACTACC
TGCCGGACGGCGAAGGCGTTCAGCTTATCGAAAGCGACCTGATGCGCAGCATCAACTGTT
CGGTAATTTTCATCACCGCCGCCAGCGACATGAATACCTGTGCGCAAGCCATCCGGTGCG
GCGCCTTTGATTACATCATCAAACCGGTGTCCTACCCGCGGCTACGCTCATCGCTGGAAC
GCTTTATCCAGTTCGTCAAAACCCAGCATACCTACAAGGTCGTCGATCAGCAGAATGTGG
ACGTGCTTTACCAGTTGCAGGCGTCTACCGTGCCTAACGGGCCCGGCAGCAAAGGCATTG
AAGAAAACACCCTCAGTCTGATCAAACAGATCTTTCAGGACGAGCCGGAAGCCCTGTTCT
CCGTAGATGACGTAGTGGAGAAAACTGGATTAAGCAAAACCACGGCACGGCGTTATCTGG
AGTTCGGGCTCGAAAACCATTTTCTGGATGTAGAAATGCGCTACGGCAAGATTGGCCACC
CCCGGCGTCTTTACCGCAAAAAATACCTGGACTGACCCGCACGTCCGAACGCCCTTTCCT
GTACGCCATGCTGGCCGCCTCTCGCCGGTATTGGCGTTCTCCCAGTCAACCGCCGTGACG
TCAGAGGGCTTCGATGGGCAGCAGTTCGGTGGGCGGCAGTTCGGTGAGCCATAACATGAC
GCTTTTCCGGTCGAGGGCGCAGATTCAGTCAATAGACCTAACCTGCCCAGGCATTTCTCC
AGATAAACCACCTCACGTCACAAAAAACTATCAAACAGCGTAAATACACCTAAATCTCTA
CACTACAAGCACCGATAACACACTGGCCGGGCGTCACAAAGCGACGGCTTGTATCACCGA
TGTTCACGGCACCAGACCAAACCAATAACAACACTCAGGTAATTTATTTCAAGGAGTACG
GCAATGGGGTTCAGCAGCACGATAAAAAATACCAAAATTTCTCACAAACTCTACTTGGGA
TTCGGCGTAGTGTTATTACTGGTGGTGATGGCTTCCTCACTCAGCGCCATACGCTTTCGT
GATATTCGCGATATCTACGAAAAAACCAATCTGATTTACAACATCAACATTGAGGTCTTC
CAGGCCAAAATCAACCGCCTGAAATATTTCTATACCCCGGACGACAGTACCCAAGCCGTT
CTGACCGGTTTCGTCAAACACGCCGCCGACCTGACCCAAAGCGCCCACACACTCTCCTGG
CACAGCGACGAGCTCGGTTACATCAACGATCTGGACAAGATCATGGTGGATTTCCAGAAA
GCGGTCGCAGATATGTCAACCGCCACGCAACAGGTCGTCGCGCTGAGAAAGCAGGTCGCC
ACGCTGAATGCGCAGGATGCCGTCAAAAGTTTTCGCGACGGCCTGCAAAACCAGCAACTG
GACAACGCGTTGTACCAGCGCGTCGAGGAATTGGCTTACGCCACGACATCGCTGAAAAAC
CTCTCGTATGAATTGCAGCTTACCGGCACTGACGACGCCGCCAAGGCGTTTAACAGCCGC
TACGCCGAGGTGCAGAAGGCTTATCAGGCCTTGCTGCCGACGCTTTCCGGCGACACGCAG
AAACTGGCGGAAGCGCTGTGGAAATACACCGGGCAATACGCCGTGCAGAATCAGGACTAC
TCTCGTGCCTGGAGTGATTTGAAAAAAGCGGAAAATGCGGTGAAGACCGGCGGGGATAAA
AGCAGCGCAGTGATCAAGTCCCTGATCACGACGGTGAAAAACCAGAACGATGCGCTGGCG
TACGGTTCGGCCAACATTACGCTGTTGATCGGGTTGATCGCCGTGGTAATCGGTATCCTG
ATTGCCGTCTATATCATTCGCCAGATCACCCGCCCGGTAATGCATAATCTGATGCTGGCG
GAACGTATCGCCAGCGGCGACCTGACCGCGACTATCGAAGTGGATCGTCACGATGAGCTG
GGCAAACTGACCGCCGCCATGGCAGCCATGAACGATCGTCTGCGTCAGATGATTTCCGAT
GTCCGCGACAGCGTGGGTCATGTCACCCATTCTGCCGCCGACATTGCCGCCGGCAACAGC
GATCTCGCCTCCCGAACTGAACAACAATCCGCCGCCGTGGTGCAAACCGCCGCCAGCATG
GAAGAACTGACCTCAACGGTGAAAAACAACACCGAAAACGCCCGCCATGCCAGCCAAATT
GCCTCCGACGCGTCGAAAAATGCGCATAAAGGCGGCGAAGTGGTGCAAAACGTGGTGAAA
ACAATGGATGATATCGCCGCCAGCTCGCGGAAAATCGCCGATATCACTGCCGTCATTAAT
AGCATCGCCTTCCAGACCAACATCCTGGCGCTGAATGCCGCCGTGGAAGCCGCGCGTGCC
GGTGAACAAGGGCGCGGTTTTGCCGTGGTGGCCGGCGAGGTGCGTAGTCTCTCCCAACGC
AGTTCCCAGGCCGCCAAGGATATCGCCGCCCTGATCGCTGAATCGGTGGAAAGAACCAAT
GCCGGCAGTACGCTGGTGGCGGAAGCGGGACAAACCATGGGGAGCATCGTCAACTCGGTA
TCCCGCGTTAACGACATTATGGGCGAAATCTCTTCCGCCTCAGAAGAGCAAAGCCGCGGT
ATCGAACAGATCTCCCGCGCCATCACCGAACTGGACAGCACCACACAGCAAAACGCCGCG
CTGGTCTCGCAGTCATCCTCTGCCGCCAATACGTTGGAAGAACAGGCGATGCTGCTGGAA
AAACTGGTTGCTACGTTCCGGCTGTCCGAATCCTCGGCGCCGTCACCACGCCCGGCTCCG
CTAAATAACCCGCGCCGCCCACTGCAGGCCCTGCCCGCCGCCGGTAAGACTAAAGCATTA
GCTAAACCGGCCGGCAAAGATCATCAGAATGACTGGGCTTCCTTTTGATCGCACTGGACC
GTTCGTGAACGCTCTGATTTGATCGTTCCGGCGTTATCCTGACAAGCGGTCCGCTCCTGG
CGGGCCGCTTCTTTTTGTCTATACCCGAACATCAGAGATGACGGATGTTAATGAGGGAAC
AACCGCCATCCCGCTTTAAAACACCATCGTCATGGGGTCCGGGTGCTGATACTCAAACCC
CAGTTCGCTGCAGATCCGTTGCCCGTCAATCAATCTGGCCTGCGCTGGGTCGCCCGGCAG
AAACTGTGGCGGCTCCAGCCCCATCTGGCGCGCCTGCGCCGGATAGAAATCCTGTTTAGC
CGGATGCGCCGGCGCGCACAGGTTGTAAAGATGCCCGCCATGCGGACGCTGCAGCAACAG
CGTAATAGCGCCGATCACGTCTTCCAAATGGACCAGATTCACGCCGTGACTACCATCCGG
CAGATCGCGCCGCCCGGCGAGAAAACGCCCCGGATGGCGATGGCTTCCCACCAGTCCGGC
CAACCGCAAAATATCCACCTCGGTATGAGGCAACGCGTGCAGCCACTGCTCCAGCGCCAG
CAAAACCCTGCCCGTCCCGGTTTCCGGCTGTAACGGACTGTTTTCTCTCACCCGGCCGCC
GAGCGGTCCGTAGACCGAAATGGAGCTGGTGTACATAATCCGCGGCACCCCCAGCGCCAG
CGCGCTGTTGACCACCTGCTGCACCGCCTGCAGATAAGCGCCGCCTTCCCGCTCAAGGCG
CCCCGGCGGTAGGGTGACAATCAGCGCGTCCACGTTCAGCAGTATGTCCAGTTCGTCCGG
CTCGCACTCCAGTTCCGGCGTCAGGCATAGCCGATAGCACTCCACACCGGACAGCCGCGC
TGCCATCACGCCATCATCGGTGCTTTTGCTGCCCACCACCCGATACCCCCGGCTCTGCAA
CGCCAGCGCCAGCGGCATACCCAGCCAGCCAAGTCCGATTATCGCTACCTTTTTCATCGT
CGTTCTCCTGACCTCCCGGTGTTTCTGTTCCCCGGATGAATACTCTGCGCTTTTCATTAT
GTACCCTTATCGCCCATCTGGCGGTAATGTGATTTGTATACAACATGATTTGTACACGGT
GGGTAAAAAAATGTTGCGCTATCACATCAACATGGTTTAGGTTAACCAACAGACAACATC
ACTCTACTTTGACGACAAAGAGACGAATTCATGTTACGCGTTAACTTCAACCACCATCAT
CACCATCACCCTGACTAGTCTTTCAGGCGATAGGTGCTGGAAGACATTCAGATCTTCCAG
TGGCGGTAGACGCGTAAGAAAAGCCCCCGGAAGATTGATTCCGGGGGCTTTTTTTTTTGG
CCGGAATTTTTTAAAAAAGCCTGCTTAACAGGCATCACAGACAGGATAAATTGAGGTTCA
CATGCTGGATAAAACACGTTTACGTATCGCGATGCAGAAATCAGGCCGCCTGAGCGACGA
CTCCCGGGAACTGCTGGCCCGTTGCGGCATCAAAATCAACCTGCAGCAGCAACGCCTGAT
CGCGTTTGCCGAAAACATGCCTATCGACATTCTGCGCGTACGCGATGACGATATTCCGGG
GCTGGTGATGGATGGCGTGGTGGATTTGGGTATCATCGGCGAAAACGTGCTGGAAGAAGA
GTTGCTCAACCGTCGCGCACAGGGCGAAGACCCGCGCTATTTCACGCTGCGCCGTCTGGA
TTTCGGCGGTTGCCGCCTGTCGCTGGCGATGCCGCTTGATGAGGAGTACACCGGCCCGCA
ATGTCTGCAAAACAAACGCATCGCCACCTCCTACCCGCACCTGCTCAAACAGTATCTCGA
TAAGCAAGGCGTCAATTTCAAATCCTGTCTGCTCAATGGTTCGGTTGAAGTGGCGCCGCG
CGCCGGTCTGGCTGACGCCATCTGCGATCTGGTTTCCACCGGCGCGACGCTGGAAGCCAA
CGGCCTGCGAGAAGTCGAAGTGATTTACCGCTCCAAAGCCAGCCTGATTCAGCGCGACGG
CGAGATGCCGGCCGAGAAACAACAGCTGATCGACAAGCTGTTGACCCGTATGCAGGGCGT
GATTCAGGCGCGCGAATCCAAATACATCATGCTGCACGCACCCAGCGAGCGTCTGGATGA
AATCATTGCGCTGTTGCCAGGCGCCGAGCGACCCACCATTCTGCCGCTGGCCGGCGATCA
GAACCGCGTCGCCATGCACATGGTCAGCAGCGAAACCCTGTTCTGGGAAACCATGGAAAA
ACTGAAAGTGCTGGGCGCCAGCTCTATTCTGGTGTTGCCGATTGAGAAGATGATGGAGTA
ACGCCATGAGCAACCGCTTCAACACCCTGATTGACTGGCAGACCTGCACCGAAGCGGAAC
AGCGCCAGTTGCTGACCCGCCCGGCTATCTCCGCTTCCGATCGCATCAGCGCGATTGTCA
GCGAGATTCTGGCAACGGTGCGTGCCGACGGCGATGCCGCGCTACGTGAGTACAGCGCCC
GTTTTGACAAAGTGCAGGTCGATAGCCTGCGCGTGTCAGCCGAGGCGATTGACGCCGCCG
TCGCACGACTGGGCGACGACATCAAACAGGCGATGGCGACCGCCGTACGCAATATCGAAA
CCTTTCATAACGCGCAAAAACTGGCGCCTATCTGCGTAGAAACTCAGCCGGGCGTGCGTT
GCCAACAGGTAACCCGGCCGATCGCCAGCGTGGGGTTGTATATTCCGGGCGGTTCAGCCC
CGCTACTGTCCACCGTGCTGATGCTGGCGACCCCGGCGCGAATCGCCGGGTGCCAGCGCG
TGATTTTGTGTTCGCCACCACCGATCGCCGACGAAATACTGTATGCGGCAAAATTGTGCG
GCGTACAGGAAGTGTTCCAACTGGGCGGCGCACAGGCGATTGCCGCCATGGCGTTCGGCA
CCGACAGTGTGCCGAAGATGGACAAGATTTTCGGCCCCGGCAATGCGTATGTGACCGAAG
CCAAACGTCAGGTCAGCCAGTTGCTCGACGGCGCGGCCATCGACATGCCAGCCGGCCCGT
CCGAAGTGCTGGTGATTGCCGACAGCGGCGCCACGCCGGATTTTGTCGCCTCCGACCTGC
TGTCGCAGGCAGAGCACGGCCCGGATTCACAGGTTATCCTGCTGACGCCGGATGCCGACA
TGGCGCAAGCGGTGATCGAGGCGGTAGAACGCCAGCTGACCACATTGTCTCGCGCTGACA
TCGCCCGTCAGGCGTTGGCCAGCAGCCGGGTGATCGTGGCGCGCGATCTGGACCAGTGCA
TCGACATCAGCAATCAATACGGCCCGGAGCACCTGATTATCCAGACCCGCGATGCCGAAG
CCCTGGTCGAGCGCATCACCAGCGCCGGCTCGGTCTTTTTGGGTGACTGGTCACCAGAGT
CCGCCGGCGATTATGCGTCCGGCACCAACCATGTGCTGCCGACCTACGGTTACACCGCCA
CCTACTCCAGTCTGGGGCTGGCGGATTTCCAGAAACGTATGACGGTACAGCAGCTGTCGC
CGCAAGGTTTGCTGGGGCTGGCGTCAACCATTGAAATCATGGCGCAGGCCGAGCAGTTGA
CCGCCCACAAAAACGCCGTCACCCTGCGCGTCAACGCCCTCAAGGAGCAAGCATGAGTAT
TGATAATCTGGCTCGCGACAACGTACGCCGCCTGACCCCGTATCAGTCCGCTCGCCGCCT
GGGCGGCAACGGTGACGTCTGGCTGAACGCCAACGAGTACCCGCAGGCGCCGCAGTACCA
ACTGACCTTGCAGACGCTGAACCGTTACCCGGAATGTCAGCCCGTGCAGGTGATTGAACG
CTATGCCGCCTATGCCGGGTTGAAACCGGAGCAGGTGCTGGTGAGCCGTGGCGCAGACGA
AGGCATTGAACTGCTGATTCGCGCGTTCTGCGAACCGGGTAAAGACGCCATTCTGTTCTG
TCCACCGACCTACGGCATGTACGCCGTCAGCGCTGAAACGTTCGGCGTAGAGCGCCGCGT
AGTGCCCTCGACCGCCGACTGGCAACTGGATCTGGCCGCGATCGAAGGCGCGCTGGACAA
CGTTAAAGTGATTTATGTTTGTTCGCCCAACAACCCGACCGGAAACCTGATCAACCCAGA
GGATCTGCGCCGTCTGCTGGAGTTGGCGCGCGGTCGGGCCATCGTCGCTATCGACGAAGC
CTATATTGAGTTTTGCCCGCAGGCGACCACGGTCGGCTGGCTGGCGGAATACCCGCATCA
GGTCGTATTGCGCACGCTGTCCAAAGCCTTCGCGCTGGCCGGCCTGCGTTGTGGTTTCAC
CCTTGCCAGCGCAGGGGTGATTCAACTGCTGCTCAAAGTGATCGCCCCCTACCCACTGGC
GTTGCCGGTAGCGGATATCGCCGCGCAGGCGCTGAGCGCTGAGGGTCTGGCGGACATGCG
CCGCAATGTGGACGAGGTGCGGGAAAACCGCCGCTGGCTGCGTGAGTCGCTGAAAGCGTT
GTCGAGCATAGAAACGGTATACGCCAGCGAAAGCAATTATCTACTGGTGCGCTTCGCCGA
TTCGCCAACCGTCTTCAAAACCTTGTGGGATCAGGGCATTATTTTACGCGATCAGAACAA
ACAGCCGGGGCTGGCGGGTTGTCTGCGCATTACCATCGGCAACCGCTACGAGTGCGAGCG
CGTCATCAGCGCATTGCAGGCGTTATCCGGCAAAACGGCATAATTTGAGGAATCACCGTG
GGATTAAAGTATCTTTTCATCGACCGTGACGGCACGCTGATTGCCGAACCGCCCGAGGAC
TTTCAGGTCGACCGGCTGGACAAGCTGGCGCTGGAGCCGGATGTCATTCCGTCGCTGCTT
TCCCTGCAAAAGGCTGGTTTCAAGCTGGTGATGATCACCAATCAGGACGGCCTGGGTACC
AGCAGTTTCCCGCAGGCGGATTTCGATCCGCCGCACAACCTGATGATGCAGATTTTCACC
TCGCAGGGCGTGCGTTTCGAGCGAGTGTTGATTTGCCCGCACTTCCCCGGCGACAACTGC
GACTGCCGCAAACCCAAAACCGCGCTGGTGGATGCGTTCCTGAAAGACAACGTGATGGAC
AGCGCCAACAGCTACGTAATTGGCGACCGTGAAACCGACGTCCAACTGGCGCAAAACATG
GGTATCACTGGCCTGCGCTACCAGCGTGACGGTCTTAACTGGCTGGCGATTACCACCCAG
TTGACCAAACGTGACCGTCATGCCCACGTCAACCGCGTCACCCGTGAAACCGCGATTGAT
GTTAACGTCTGGCTGGACCGCGAAGGCGGCAGCAAGATCCACACCGGCGTCGGCTTCTTC
GACCACATGCTGGACCAGATTGCCACCCACGGCGGTTTCCGCATGAATATCGATGTCAAA
GGCGATCTGTACATCGACGATCACCACACAGTGGAAGACACCGGGCTGGCGTTGGGCGAA
GCGCTGAACAACGCGCTGGGCGACAAACGCGGCATCGGCCGTTTCGGCTTTGTACTGCCG
ATGGATGAATGTCTGGCGCGCTGCGCGCTCGATATCTCCGGCCGCCCGCATCTGGAATAC
AAAGCGGAGTTCAACTATCAGCGTGTCGGCGATCTCAGTACCGAAATGGTGGAGCACTTC
TTCCGTTCCCTCTCCTACGCCATGGGCTGCACCCTGCACCTGAAAACCAAAGGCCGCAAC
GACCATCACCGCGTCGAAAGCCTGTTCAAGGTGTTTGGCCGCGCGCTACGTCAGGCCATC
CGGGTGGAGGGTGATACCCTGCCCAGCTCCAAAGGAGTGCTGTGATGAACGTGGTGATTC
TGGACACCGGTTGCGCCAACCTCTCTTCGGTGATGTACGCGGTTAAACGGCTGGGGTATG
ACCCGTTGGTTAGCCGCGAACCGGAGGTGGTGCTGCACGCCGACAAGCTGTTTCTGCCGG
GCGTCGGCACCGCGCAGGCCGCAATGGATCAACTGGCCGAACGCCAGCTAATCGATCTGG
TTAAAGCCTGTACCCAACCGGTACTCGGCATCTGCCTTGGCATGCAATTGTTGGGCAGCC
GCAGCGACGAAAATGGCGGCGTGGACACCCTGGGCATCATCGATACGCCGGTGGTACAAA
TGGCAGACCGCGGCCTGCCGTTGCCGCACATGGGCTGGAACCAGGTGACGCCGCAGGCCG
GTCACCGTCTGTTTCGTGATATTCCGGATGGTTCGTACTTTTACTTCGTGCACAGCTACG
CCATGCCGGTCTGCGCCAATACCATCGCCCAGTGCCACTATGGCGACGCCTTTACCGCCG
CGGTGCAGAAGGACAACTTCTATGGCGTCCAGTTCCATCCGGAACGCTCCGGCGCGGCAG
GTGCTCAGCTACTGAAGAATTTTCTGGAGATGTAAACGGACATGATTATTCCCGCATTAG
ATCTGATTGATGGACAAGTGGTCCGTTTACATCAGGGCGATTATGGCCAGCAGCGCCAGT
ACGGCAGCGATCCACTGCCCCGCCTGCAAGACTATCAGCAGCAAGGTGCCCCGGTGCTGC
ATTTGGTGGATTTGACCGGCGCCAAAGATCCGTCGGCGCGTCAGATTCCGTTACTCAAAA
CGCTGCTGGCCGGCGTCTCCGTGCCGGTTCAGGTCGGCGGCGGCATCCGCACCGAGCAGG
ATGTGGAGGCGCTGCTGGCTGCCGGCGCCAGTCGGGTGGTGATTGGTTCCACCGCGGTCA
AACAACCTGAGCGAGTCCAGCAATGGTTCACCCGCTATGGCGCTGATGCGCTGGTGCTGG
CGCTGGATGTGCGCATTGACGCCGGCGGCGTGAAAAATATCGCCATCAGCGGCTGGCAGG
AAAACTCCGGCATCACGCTGGAACAGACGGTGGAGCGTTATCTGCCCTTCGGTCTGAAAC
ATGTGCTGTGTACCGATATCTCCCGCGATGGCACGTTGCAGGGGTCTAACGTCGAGCTGT
ACCGTGAAATCAGCGCCCGTTATCCGCAGGTGGCGTTTCAGGCGTCCGGCGGCATTGGCT
CGCTGGCGGATATCGCCGCCTTGCGCGGCAGCGGCGTACAGGGCGTGATTGTCGGCCGGG
CCTTGCTGGAAGGTAAATTCAACGTGACGGAGGCGATTTCATGCTGGCAAAACGGATAAT
CCCTTGTCTGGACGTGCGTGACGGCCAGGTGGTGAAAGGCGTACAGTTCCGTAATCACGA
AATTATTGGCGATATCGTACCGCTGGCGCAGCGTTACGCGCAGGAAGGCGCTGATGAGCT
GGTGTTCTACGATATCACCGCGTCATCCGACGGCCGTGTGGTGGATAAAAGCTGGGTATC
CCGCGTGGCGGAAGTGATCGACATTCCGTTCTGCGTCGCCGGCGGCATCAAAAGCGTGGA
AGACGCAAGTCAGATTCTCTCTTTCGGCGCGGATAAAATTTCCATCAACTCGCCAGCGCT
GGCGGATCCGGACCTGATCTCGCGTCTGGCGGATCGCTACGGCGTGCAGTGCATCGTAGT
CGGTATCGATACCTGGCATGACGCCGAAACCGGCCGCTATCATGTTAATCAGTATACCGG
CGATGAAAAGCGTACCCGTGTTACGCAGTGGGAAACTCTCGACTGGGTACAGGAGGTGCA
GAAACGCGGCGCGGGTGAAATCGTACTGAACATGATGAATCAGGACGGCGTGCGCAATGG
TTATGACCTGACGCAACTCAGGCAGATGCGCGAGGTCTGCCACGTTCCGTTGATCGCTTC
CGGCGGCGCCGGCACCATGCAGCACTTCCTTGACGCGTTTCAGGACGCCGGGGTGGACGG
CGCGCTGGCCGCGTCGGTATTCCATAAGCAAATCATTAATATTGGCGAACTCAAACAGTT
CCTTAAGCAACAAGGCGTGGAGATCCGGGTGTGTTAACCGAACAACAACGAAACCAGCTC
GACTGGCAAAAAACCGATGGCATGATGCCCGCTATCGTACAACATGCGGTTTCCGGCGAA
GTGCTGATGCTGGGCTACATGAATCAGGACGCGTTACGGGCCACGGAAGAGACCGGTAAG
GTCACGTTCTATTCCCGCACCAAGCAGCGGCTATGGACCAAAGGCGAATCCTCCGGCCAC
TTCCTCAACGTGGTATCGATTACGCCGGATTGTGACAACGATACGCTGCTGATTCTGGTC
AACCCGATTGGCCCGACCTGCCACCTGGGCAACAACAGCTGTTTCCACCCGGCACAAACG
CAGTGGCAGTTTTTGTACCAGCTGGAGCAGCTTCTGGCGGAGCGTAAGCACGCCGATCCG
GCCAGTTCCTATACCGCACAGTTGTACGCCAGCGGCACCAAGCGCATCGCCCAAAAGGTC
GGCGAAGAAGGGCTGGAAACCGCGCTGGCGGCCACCGTGCACGACCGCGAAGAATTGACC
AATGAAGCCTCCGATCTGGTCTATCACCTGCTGGTGCTGCTGCAGGATCAGGAACTGGAT
CTGGGTACGATCATTCAGCGTTTGAAAGCGCGTCACACGAAATAACCCTTCCTGCCCGCT
TTATCGTCGGTAAAGCGGGCTTTTTCTCATCACCATGTTTTTGCGGCCTTTGGCTGCATC
TCCCCGTATTTTGGCCGCGTGCCGACTCGCTCCCTTTATTACCCTGCCCTTGCTTTTGGT
GCTTCGCGACACAGGGTATGGCTACAAATCTTGTGCCGCGACTACTACCCATTGTTCACA
TCATTTACCAATAAGGGCAAACCATGACATTCAAAAACAAATTCTGCCGGCAGGCAGGTG
GTCTGACGACGACGGCAATGCTGGCGATATTCGTGTCTCACGCCACGCTGGCGGCTCCCG
GCGATGTAGAGAACGTGATTAAACGCAACGGACTGGACAATACGCGGATTATGGCGCTCT
ACCGCAGCGGTGAGTTGGTGGCGAAGGAAGACGCGCAGAACAATGTGTTGGAGCTGGTCA
ATCCAGCTGTGGACACGCCGAACAGCACGACCCGCAACACGAAATACTGGTATCAGTCCA
TGCCGCTGACGGAGTACAAAGCCTTTGATGCCACCGGCTACACCGCCTTACCCTGCACGC
AGCAATATACGAGTTGCATGTTGACGCTGGAGTATCGTTATACCCAAAAATCGTTATCCA
AAGAAAAGCCAGGGATTCTGATTCAATTTAGTACGCCGAAAGAAGGATGGCTTTATGAGG
ATTTCGTCACCCGGCACCATTGCCCCATCAAACAGGAAGGCGGCGGTAGCTTTATTTTGG
GTGAAAAAGGTAAAGCAGCGGTTGCCAGCGGCGAATGCGACAAGGAATATCGCACCCAGG
GGTTAGGCGCGGTATTCAATGGTTTTCTACAGCAGAACAGCGTCAAACCGGTTATCGCCT
ACGTGCTGTTGGTGAAATAATTCACGCTTCCCGCTCTGGCTCGCGCCAGTTCACTGCCGG
AGACGCGTGGCGATATTTATCATCGGATCGTAAACAACATCAATGATGACTTGTTCAGCT
ACAGGAGTGACCTGTAGCTGAATGTACAGCAAGGTTCTGGAATTATTGGGCTGATGGTTG
ATACGTCTGCCAGCCGCCTTTCCAGGTTTCCAGAACGGGAATATCCCGCATACCCGCCAC
AGGGTTATTTTTATCGGCGCCATGATAAGTGATGGGGGATTCGGCCAGAATAACAAAATC
AGCACATTTCCCGGCAGTCAGTGACCCTACCCATTGCTCAGCATGACATTGCCAGGCGGC
ATCATAGGTCATGGCTTTTAGTGCTTCGAACCGGGAAATGGATTCCTGCTCATTCAGCAC
GGGCGAGTCACAATTAGCCGGTGCGCCCTCCATCACACGAGAAATCGCCTGCTCCATCAT
GCGTAAAGGCCCCAGCGGGGTCACGCTGTTGTCACTATGCAGGGTAATTTTCATGTCTTG
CTTTAACGCGGACTGACACCGGTCAAGCAAAGCGGCGCGTTGTTCACCAAGAATCGTTTG
CTGAAATACCCATCCCCAATACCCCACATGACCGATTAAAAAGCTGGGGGAAATACCCAG
CGCTTTCATATCCTCAAGATTCTGATCGGAAAGCAGGGAGGCATGTTCCATGCGGTCTCG
CCGCTCGTTATACGTGCTCAGCGTCACCCCCGCCTGCTTGAAAGCCAGCAGGGTACGATC
GATAGCCTGCCCGCCATTGGCATGGATCATCAACGGCCAATGGTATTGAACCGCTTGACT
CACCAGAGAATTAAATGCCGTCGGGTAATCAAAATTGAATAAGCCGATATTCTGCTCTGA
TGCTGTTTTTTCATAGTTACTATCGCAGCAATAAGGCTGTAGTTGATATCCCGTCAACCC
CTGATTCGAACCGTCGGAAACCACCTTAATGTACGGCAGGTTAAAACGACTATCACCGGT
GTTTGGGAGGTATCGATTATTGATCTTATTTTTAAAATCATCAGGACTGGTCACGACCAG
CGCGCCGCCAATTCTGACGCGACAACGGCTGGCACGCGCTTTTAGCTTCAACAATAACGA
CTGGTTGAGCAGGGACTTACCATCCCACGGCTCAATCCCCGCATCAAATAAATAGGTCAC
GCCCCGCTTACTGGCTTGCACAAATATATCGTCAATGGATCGATTCAACTGAAAAGGGAA
AGTTAACGGGTTCTGGCTGTTGGTAATAACAGTAATAACGGGGGCAATATCGTTTATTTC
GGCCAGAATACCATCCGGGTTGATAGTGATCGGTTGGCCTTTATCTTTATAGTATTGCTG
CACGACCGTGATTGCATGGTTGTTAATATAGGCAAGATGCATCGACGCATTCATGATAAA
AACCGGCTTATCCGTCCCTATTTCCTGATCGAGAATAGTGGCATTGAACGCCTTTTCATC
ACCAAGGAAAAGGGAGGGATCGACATTATGACCAACCACCCATCCCCCCATATACGGGCC
TTTTTCCATAACAATCTTCAGCTGTGACGTCACCCATTGCCTGGTGTATTGATCTTCCGG
CGTCTGCGCTACCTGAGATCGCAAATTCTGACCAGTAAATGGGCTAACGTCCGTTGCCAG
ATCCAGAACCGCAGTAGGGATAATGTGCACGTGGGGTTCAATCAAGCCGGGAATGAGGGT
CTGGCTGCCAGACAGTACACGCTCCTGCGTACCGGGTGGCATCTGCGTTTTGACATAATC
ATATGACCCGGTAGCGACAATCACACCGTCCTGAATACCCATCGCCTCGACAGACACGTT
CTGACCATTCTCCAGCGTCAGAATGGTTCCCCCTGAGGGGCCATTAGCATCCGTTGCAAT
ACGGAAGATAAGTGTTTCCGTATTTACCTTATTGATATCATTGGATATGTTGATAGTAAT
ATTCGGGATGAAAGACTTCCATAATGGGCTACAGCAGGAACAGGTAATACTGTCAGAATG
GTTGCATGCGTGCGTCATAAAGTTTCCTTTCAACAATGAATTATTTAGAAAAACCAATAT
AAAGCTGGTCTACAATGCGGAATTCTTCAAGTTGGGAAATCAACTCATGACTTTTATCGA
AAATTATTATTGATATTTAATGGTTTTTTATAAAGCCACGCTACCGTGAAGCATATTGCG
CCTATATCAGGTTTAATGGTTAAATTACTATTTTTTATATGTTTCCTTAGTCATTGCGTT
TTCAGGAGATTAGCAACGAATGTACTAAGGCTAAGCAGCATTTCTGTATCGGGGAAACAT
GTGAGCCGGGCGGAAAAAGCGCATCAATGAAAAGCGCGTTTCAGGCAGGAAACTGAGGGG
CGAATGGTGATAACGCATTGTTGTAAAAAATTGTTGTAAAAAAAATAGCACCCGGCTGGG
TGCTATCTATGAAACAGGCGTTATAGCTGATTAATCAGCCATAAATGTTGGCGCGATCGC
GTAACTCTTTACCCGGTTTGAAATGAGGAACGTATTTACCTTCCAGTTCCACTTTCTCAC
CAGTTTTCGGATTACGACCTACACGCGGTGCACGGTAGTGGAGTGAAAAACTGCCAAACC
CACGGATTTCGATGCGGTCACCGCTGGCCAATGTTGTGGCCATCTGTTCCAGCATCTCTT
TTACCGCATCCTCAACCACCTTGGCTGGGATATGAGATTGCTGTCCAGCAAGTCTTTCGA
TAAGTTCAGACTTGGTCATGATTCCTCCAAGCATGTGGTCAGTTAATACCACGTTAACTT
ACTACCGTTTGAGGCAGGGCGGCAAGCATCGCCACCGCCCAACCCACCGTCATTACTCGC
CTTTTGCAGCTTTGAAAGCTTCAGCCATGGCGCTAGAGAAATTGCTTTCTTCCTGTTTGT
TATTAACAGAAGCGATAGCATCTTTCTCGTCAGCTTCATCCTTGGCACGGACGGACAGGC
TGACAACACGGTTTTTGCGATCAACACCAGTATATTTGGCTTCGACCTCATCACCCACGC
TCAGAACCAGCGTTGCGTCTTCGATACGGTCACGAGAGGCTTCAGAAGCGCGCAGGTAAC
CTTCAACACCGTCGGCTAATTCAACTGTAGCACCTTTGGCGTCAACTGCGGTGACTTTAC
CTGTAACAATTGCACCTTTCTTGTTAACAGACAGGTAGTTATTGAACGGGTCTTCGGCCA
GTTGTTTCACGCCCAGGGAGATACGCTCACGCTCGGCATCAACCTGCAGAACCACAGCAG
CGATTTCGTCACCTTTCTTGTATTCGCGAACGGCTTCTTCGCCAGCTACGTTCCAGGAGA
TGTCGGACAGGTGCACCAGACCATCGATGCCGCCATCCAGACCGATGAAGATACCGAAGT
CAGTGATGGACTTGATCTTGCCTTCTACGCGGTCACCCTTGTTGTGGGTTTCAGCGAACT
GCTGCCACGGGTTGGATTTGCACTGTTTCAGGCCCAGGGAGATACGACGACGCTCTTCGT
CGATGTCCAGAACCATAACTTCCACCACGTCGCCCACGTTAACCACTTTGGACGGATGGA
TGTTTTTGTTGGTCCAGTCCATTTCAGATACGTGTACCAGACCTTCAACGCCTTCTTCGA
TTTCTACGAAGCAGCCGTAATCAGTCAGGTTGGTTACGCGGCCAGTCAGCTTGGTGCCTT
CCGGATAACGCTTAGCGATAGCGACCCACGGATCTTCGCCCAGCTGTTTCAGGCCAAGGG
AGACACGGGTACGCTCGCGGTCGAACTTCAGCACTTTAACAGTGATTTCGTCGCCCACAT
TGACGATTTCGCTCGGATGCTTAACGCGTTTCCAGGCCATGTCGGTGATGTGCAGCAGGC
CGTCAACGCCGCCCAGGTCAACGAATGCACCGTAGTCAGTGAGGTTCTTGACGATACCTT
TGACTTCCATGCCTTCCTGCAGGTTTTCCAGCAGTTGATCGCGCTCTGCACTGTTTTCAG
ATTCGATAACGGCACGACGGGAAACAACAACGTTATTGCGTTTCTGGTCCAGCTTGATCA
CTTTGAACTCAAGCTCTTTGCCTTCCAGATGCAGGGTGTCACGTACCGGACGGACATCAA
CCAGAGAACCCGGCAGGAACGCACGGATACCGTTCAGCTCAACGGTGAAACCGCCTTTCA
CTTTACCGTTGATAACACCGGTAACAGTGGCAGATTCTTCGTAAGCTTTTTCCAGCATCA
GCCATGCTTCGTGACGTTTAGCTTTTTCACGGGACAGCAGGGTTTCACCGAAGCCGTCTT
CTACCGCGTCCAGAGCTACGTCTACTTCATCACCAACCTGGATTTCAATTTCACCCTGCG
CGTTTTTGAACTGCTCTACCGGAATGGCAGATTCAGATTTCAGGCCGGCATCAACCAGGA
CAATGTCCTTGTCAATAGCAACCACAACGCCACGAACGATGGAACCCGGGCGGGTTTCAA
TTTCTTTCAGGGATTCTTCAAAGAGTTGAGCAAAAGATTCAGTCATGTTGATAATCTTTG
GGTTTTTAAATTTAACGTCCATCTGGCGTCCTGCTCGATGGGGTTGTTTCACATCCGCGC
CACATCCTTGCGGCGAGGTAAATAGTATCAGGCCAATTGAGGCAATTTCTGGCGCACATA
CGCCAGTGCCTGCACGACCACTTCATCCAGCGTCATATGCGTGGAATCCAACACCAGTGC
ATCCAGTGCTGGCACCAACGGTGCAACCGGTCGATTACGGTCACGCTCGTCACGCTCTTT
AATCTCGGACAAAAGACGTTCAAAGTTAACATTAAAGCCTTTCGCCTGCAACTGGAGCAT
GCGACGTTTGGCGCGTTCTTCCGCACCGGCATCCAGGAAAATTTTCACTGGCGCATCAGG
GAACACCACCGTTCCCATATCACGGCCATCGGCAATCAGCCCTGGCATTTCGCGAAATGC
GCGCTGACGACGCAACAGCGCCTCGCGCACTCGCGGAAATACGGCAGCCTGAGACGCTGT
ATTTCCCACTTCCTGGCTGCGGATCTCATTGCTGACATCTTCGCCTTCCAGGATAACTTT
CAGTTGCCCGTTTTCCGGCACAAACCGCACATCCAGATGCGACGCTATCGGCACCAGCGC
CTCCTCGGAGGCAATATCCACCTGATGATGCAGGGCTGCCAACGCCAGCACACGATAAAT
CGCGCCGGAATCCAGCAGATTCCACTGCAGCGCGTTAGCCAGCGCCTTGCACAGGGTTCC
CTTGCCCGCACCACCTGGCCCGTCAACCGTAATTACCGGTGCAGTCACCGCCATCTCTCA
CTCCTTACAAAACAGGGAAATCGCATGTCATCGTAGACAATACAATAAGTCATTATACCC
TGCCGTGGCAGCAAGCGTGAAATTAAAGACTTATTACTGCAGAAGATCGGGCAAATATTG
TGATATCCAGAGTATAACGCTAAATGCTGACGCACAGGGCCATATCGCGGACCTGTGCGC
CAGAACATCAGCCAAATCAAAACATCAGCCGATGTCAGGACATCAGCCGTGCTGGCTCAG
ACGTTCCAGTTGCTGGAAGTAATCCGGGAACGTTTTAGCGGTGCATTTAGGATCGAGGAT
GGTGACCGGTGTATCAGACAACGCCACCAGCGAAAAGCACATCGCCATACGGTGGTCATT
GTAAGTGCCGATTTCGGCTGCTTTCAACTGCGTTGGCGGCGTTATGCGGATGTAGTCATG
CCCTTCTTCCACCTCGGCGCCGACCTTGCGCAGTTCCGTCGCCATGGCGGTCAGACGATC
GGTTTCTTTCACGCGCCAGTTGTAGATGTTACGTAGCGTAGTAGTCCCGCCTTCAGCGAA
CAACGCGGTAGTGGCGATGGTCATTGCCGCATCAGGGATATGGTTCATATCCATATCAAT
GGCGTGGAGATTACCGCGCTGACATTCGATGTAGTCATCACCCCAGCGGATCTCTGCGCC
CATCTTCTCCAGCACGTCGGCGAAGCGGATATCGCCCTGCACGCTATGGCGGCCGACACC
GGTCACACGTACTGTTCCACCCCGAATAGCCGCTGCCGCCAGAAAATAAGATGCAGACGA
TGCATCGCCTTCCACCAGATAATGCTCAGGCGACTGATAATGCTGATTACCGGCGACCAC
GAAAGTCTGGTAATCGTTATTGATCACCGTGATGCCGAAGGTTTCCATCATGTGCAGGGT
GATATCGATATAAGGTTTGGAGACCAGATCGCCTTTAATGCTGATGCGCGTATCTTGCAC
AGCCAACGGTGCCGTCATTAACAACGCAGTGAGAAACTGGCTGGATACCGAACCGTCTAC
ACTGATATCTCCGCCTTTGAAGCCCCCTTGCAGGCGCAACGGCGGATAATTTTCCTGCTC
CAGATAGTCGATACGCGCGCCCCCCTGCCGCAACGCATCCACCAGGTGACCAATCGGACG
TTCTTTCATACGCGGTTCGCCGGTCAACACGATATCACTATCAGTCAGGCACAGCGCGGC
GGCAAGTGGGCGCATCGCCGTCCCGGCATTCCCTAAAAACAGCTCCAGCGGCGCAGACGC
AGTTAATGCGCCCCCCACACCGACAATTTCGCACTCTGTGCGGCTGCCCAACAGGCGGTA
CTCAACACCCAACGCACTCAACGCATTGAGCATATGACGAACATCGTCACTATCCAGCAG
GTTGGTCAGGCGAGTCGTGCCTTTTGCCAGGGCCGCCAACAGCAACGCACGATTGGAAAC
GCTTTTGGAACCCGGCAGATTGATCGTGCCGTTAATCAATGAAATCGGTTGTAGGGTCAG
GGATTCCTGCATGTGAAACATGTTCTCCAAGAGTTAATACAAAAACCCCGGCCAGATAAC
CGGGGTTTAAATCAAAAGCAGCACGTTGTCGCGCTATATTTATCAGCCGTGGCGACGCTC
AAAGTCGACCATGAATTCTGTCAGCGCTTTTACGCCATCCAGCGGCATGGCGTTATAGAT
GGACGCACGCATACCGCCTACGACACGGTGACCTTTCAGCGCGTGCAGACCGGCAGCCTG
AGCTTCCTGCAGGAACACCGGATCCAGTGCAGCATCTGCCAGTTGGAACGGTACGTTCAT
ACGGGAGCGATTGGCCAGCACAACGTCGTTACGATAGAAATCGCTGCCGTCGATAGTGGC
ATACAACAGATCGGCCTTAGCTTGATTACGCTTTTCCATCTCCAGCAGGCCGCCCTGTTC
TTTCAGCCACTTGAACACCATACCGGACAGATACCAGGCAAACGTCGGCGGCGTATTGAA
CATGGAATCGTTATCAGCCAGGACTTTGTAATCCAGAATCGACGGCAGTTCACGGCGCGC
CTTGCCGAACAGGTCTTCACGCACGATCACCAGTGTCAGGCCGGCAGGCCCGACGTTTTT
CTGCGCACCAGCGTAAATCACGCCATAGCGACTGACATCCAGCGGGCGGGAAAGGATGCT
GGAGGAGTAATCCGCCACCACGATTTTGTCGCCAAAATCCGGCGTTTCTTCAATCGCCAG
ACCGTCAATGGTTTCATTCGGGCAATAATGGACATAGGCGGCGTCATCCGACAGCGTCCA
CTCACTCATCGGTTTCACGCCGCGCAAACCGTCAACGCGGGTTTTCACGTCAATGACATT
CGGGGTGAGGTATTTTTCAGCTTCCTTGACCGCGCTATACGCCCAATAACCGCCATCGAT
ATAGTCGGCTTTAGTGCTATCACCCAGCAGGTTGAGCGGAACCGCCGCAAACTGCGCACG
CGCACCGCCATGGCAAAACAACACTTTGTAATTCGAGGGAATTTTCAGCAAATCACGCAA
GTCCTGCTCAGACTCGCTGGCTACTTGCATGAACTCTTTACTGCGGTGGCTGATCTCCAT
CACCGATGTACCCAGCCCACGCCAGTTGCACAGTTCCTGCTCTGCACGACGCAACACTTC
TACCGGTAACATGGCCGGACCGGCACTAAAATTAAAAACCTGAGTCATTTCCCATCACCA
CTATAAATAGCGACCTGTCTAAGTCGCATCAGTTTACCCTGCTATCGGTTTTATCACTCG
TTTTTCCTGCCTGCAATGCTTATTGCCCCTGATGTTCGAAAACTTGCGCACTCGTTCGCC
TGTTATCGTCCCCGGTGATACATCTGTTACATCATTGCCGGAACACGCTGCGCAATACGC
AGCATGCAGGATAGAGTCAGCACACAAAACCACGTATGATGCAGCCTCCTCATACCAAAT
TCAGGTTCGAAACATGACCCAAACGTTTATCCCAGGCAAAGACGCCGCCCTGGAAGATTC
CATCGCCCGTTTTCAACAGCAGCTCCTCAACCTGGGGTTCAACATCGAAGAGGCCTCTTG
GCTGAACCCGGTGCCCAACGTCTGGTCGGTACATATTCGTGACCGCGACTGCGCCCTGTG
CTTCACCAACGGCAAGGGGGCAACCCGGAAAGCCGCACTGGCTTCCGCGCTGGGCGAGTA
TTTCGAACGTCTGTCCACCAACTACTTTTTTGCTGATTTCTATCTGGGCCAGCAGATCGC
TGAAGGTGATTTCGTGCATTACCCTGACGAGAAGTGGTTCCCGCTTCCCGAGGACGACAG
CCTGCCGGAAGGCATTCTGGATGCGCGCCTGCACGCCTTTTATGACCCAGAACAACAGTT
GATCGCCAGCGATCTGGTGGACCTGCAATCAGGCAATCACAACCGCGGTATCTGCGCCCT
GCCGTTTACTCGTCAGTCCGACCAGCAGACGGTTTATATCCCGATGAACATCGTCGGCAA
CCTGTATGTATCGAACGGCATGTCCGCAGGCAATACCCGCAATGAAGCACGGGTGCAAGG
GCTGTCTGAAGTATTCGAACGTTATGTGAAGAATCGTATTATCGCCGAGGCCATCAGCCT
GCCGGCGATTCCGGCCGACGTGCTGTCGCGTTATCCGGGCGTGGTGGAAGCCATTGCCAC
GCTTGAGCAGGAAGGTTTCCCGATTTTCGCCTATGACGCTTCTCTCGGTGGTCAGTACCC
GGTGATCTGCGTGGTGCTGTTCAATCCGGCCAATGGCACCTGCTTTGCCTCGTTTGGCGC
CCATCCGGATTTCGGCGTGGCGCTGGAGCGTACCGTCACCGAATTGCTGCAAGGCCGGGG
GCTGAAAGATCTGGACGTGTTTACGCCGCCAACCTTCGACAATGAGGAAGTTGCGGAGCA
CACCAACCTGGAAACGCACTTTATCGATTCCAGCGGCCTGATTTCCTGGGACCTGTTTAA
AGCCCAGGCAGACTATACGTTCGCCGACTGGAGCTTCAGCGGCACCACCGAGCAGGAATT
CGCGACGCTGATGGCGATCTTCAATAAAGAAGACAAAGAGGTGTATATCGCGGATTACGA
ACATCTGTCGGTGTACGCCTGCCGTATTCTGGTACCGGGCATGTCGGATATCTACCCGGC
GGAGGACCTGTTGCTGGCGAACAACAGCATGGGCGCACATCTGCGCGAAACCCTGCTGTC
CTTGCCGGACAGCCAATGGGAAAAAGCGGATTATCTGGCCCTGCTGCAACAACTGGACGA
CGAAGGGCTGGATGACTTTACCCGCGTACGCGAGCTGTTAGGGATAGCGACCGGCAAAGA
CAACGGCTGGATCACACTGCGTATTGGCGAACTAAAATCCATGCTGGCACTGGCCGGCGG
CGACCTGGAGCAGGCGTTGATCTGGGCGGAGTGGTCAATGGATTTCAACCAGTCGGTCTT
TGCGCCAGCACGCAGCAATTATTACCGCTGCCTGCAAACGCTGCTGCAACTGGCGCTGGA
GCCTGAACGCGACCCTGCCCAGTACTATGATGCGTTCGTGTGCATGTACGGGCAGGACGC
TGTCGACGCCGCAAGCGCCGCCATTGCGGGCGAGCAGTGCTTCTATGGCCTGTTCGCCGT
CGATGCTGACCTGAAAGCATTGCCGGCTCACCAGTCGTTACTGGCTGCTTACGAAAAATT
GCAACGCGCTAAGCGCCAGCACTGGCAGGTAAAATAAGCCGGGTCTGTAGCTGACCGGAT
GGCGGAAGGCCATCCGGTCAGGCCTCCAGCACAGGCAAAGGCTGCATTTCCTTATTTATT
TTTTCACAACATCCCCACCGAGACAGCCCGATTGAGACTATGCAAAGCCTCGCTTATTCC
CTTATTTTTATATGGATATACGGCATCACTGCGGAATATTTATTTTTACAAAAGCATCAT
TGTTACCGAATGGTAAATAAGAAATTAAATAATATAAAACCCAAGTATGGAATCACTACA
AAAACTTATTTTATTTAACGCTAAATGGGTAATTAAGGCCCCTTCATTCAACTGTTTTGA
TAATTTTTAAAAAATATTTTTTACATAAAAATCAATAATTTGAATAAAAAATACCCTATA
AACCCGCTTGTGATCAGCCTAATAAATTCCAGCGGTATGATCCACGTCAAATTATGACGA
ATAACCCTTTGTTAGTATCTCACCGTAGATAAACTTTAAGAGAGAGTTAGTGTGAAAGCT
GACAACCCCTTCACCCTGTTATTACCGCCGGCGATGGCAAAAGTCGCTGAAGATGCCGGT
GTCTATAAAGCAACGAAACAACCGCTTACTGCGTTTTTTCTGGCGATTACCGCCGGTGTG
TTCATCTCAATAGCGTTCGTTTTTTACATCACCGCCACGACAGGTTCTTCATCCATGCCG
TATGGTATGGCTAAACTGGTAGGGGGCATCTGCTTCTCTATGGGTTTGATGCTGGTGGTT
GTCTGCGGCGCAGACCTGTTCACCTCTACCGTGCTTACCGTGATCGCCAAGGCCAGCGGC
CGTATCACCTGGAAGCAGTTAGGGATGAATTGGCTCAACGTTTATGTCGGCAATCTGGTT
GGCGCCTTGTTCTTCGTGGCGCTGATCTGGTTTTCCGGCGAATTCATGGTAGCGAATGGC
GCTTGGGGGCTGAATGTATTGCAAACCGCCAGCCATAAGCTGGAGCATTCATTCGTTGAA
GCGTTGTGCCTTGGGATTCTGGCGAACCTGATGGTTTGTCTGGCGGTATGGATGAGCTAC
TCTGGCCATACCCTGACCGACAAGATGCTGGCTATGATCCTGCCGGTCGCCATGTTTGTC
GCCAGCGGCTTTGAACACAGTATCGCCAACATGTTCATGGTCCCGATGGGGATTGTGATT
AAGAACTTCGCTCCGGATGCATTCTGGCACGCCATCAGCATGGCGCCGGGCCAATTTGAG
CACTTGACCGTCAGCAACTTTATTGTCGATAACCTGATTCCTGTCACGATCGGCAACATC
ATTGGCGGTGGATTGCTGGTAGGGTTGACCTACTGGGTCATCTATTTGCGCGGTGGAGAT
CAGCACTAAGCTGCTGTCGGCCGCAACGTCGGGTTATAAAAATCCAAATCAAAGGTAGGT
GTAATATGACCGAACTTAATCAGAAACTCGCCCAGGCTTGGGAAGGTTTTAGCAAAGGCG
AATGGCAGAATGGCGTCAACTTACGTGACTTCATTCAGAAAAACTACGCGCCGTATGAAG
GTGATGAATCCTTTTTGGCTGGCGCTACCCCGGCAACCAATAAACTGTGGGATGCCGTTA
TGGAAGGCATCAAACAGGAAAACCGTACTCACGCGCCGGTTGACTTCGATACCGATGTAG
CAGCCACCATTACCTCTCATGATGCCGGTTATATCGACCAGAAACTGGAGCAAATCGTCG
GTCTGCAAACTGATGCTCCCTTGAAACGTGCGCTGATTCCGTTCGGCGGGATCAAAATGG
TTGAAGGCTCCTGTAAGGTTTATGGCCGTGAACTGGATCCGCAACTGAAAAAAATCTTCA
CCGAATACCGTAAAACCCACAACCAGGGTGTATTCGATGTTTATACTCCGGATATCCTGC
GTTGCCGTAAATCTGGCGTACTGACTGGTCTGCCGGACGCTTACGGCCGTGGCCGTATCA
TCGGCGACTATCGTCGCGTTGCTCTGTACGGTATCGACTACCTGATGGCGGACAAATTCG
CCCAGTTCACTTCCCTGCAGTCCAAACTGGAAAACGGTGAAGATCTGGAAGCGACTATCC
GCCTGCGTGAAGAAATTGCTGACCAGCACCACGCGCTGTCGCAAATCAAAGAGATGGCAG
CGAAATATGGTTGCGATATCTCCAGCCCGGCCACTAACGCCAAAGAAGCGGTTCAATGGA
CTTATTTCGGCTATCTGGCTGCGGTTAAGTCTCAGAACGGCGCCGCCATGTCCTTCGGTC
GTGTCTCCACCTTCCTGGATATCTTCATCGAACGCGACCTGAAAGCGGGCAAAATCACCG
AACAAGGCGCTCAGGAACTGATCGACCATCTGGTGATGAAACTGCGTATGGTCCGTTTCT
TGCGTACTCCGGAATACGACGAACTGTTCTCTGGCGACCCGATTTGGGCAACCGAGTCTC
TGGCCGGTATGGGTCTGGACGGACGTACGCTGGTTACCAAAAGCAGTTTCCGCTTCCTGA
ATACCCTGTACACCATGGGGCCGTCTCCGGAACCGAACATGACCATCCTGTGGTCTGAAA
AACTGCCGCTGAACTTCAAGAAATTCGCTGCTAAAGTGTCCATCGATACCTCTTCTCTGC
AGTACGAGAACGATGACCTGATGCGTCCGGACTTCAACAACGACGATTATGCAATCGCCT
GTTGCGTCAGCCCGATGGTAATCGGTAAACAAATGCAGTTCTTCGGCGCTCGCGCTAACC
TGGCGAAAACCATGCTGTATGCCATTAACGGCGGTGTGGACGAAAAATTGAAAATGCAGG
TGGGTCCGAAATCCGAGCCGATCAAAGGCGACGTGCTGCACTTTGACGAAGTGATGGAAC
GTATGGATCACTTCATGGACTGGCTGGCTAAACAGTATGTCACCGCGCTGAACATCATTC
ACTACATGCACGACAAGTACAGCTATGAAGCTTCACTGATGGCGCTGCATGACCGTGATG
TGTTCCGTACCATGGCGTGCGGTATCGCAGGTCTGTCCGTCGCTGCTGACTCCCTGTCCG
CCATCAAATATGCCAAAGTGAAACCGGTCCGTGACGAAAACGGTCTGGCTGTCGACTTCG
ACATTGAAGGCGAATACCCGCAGTTCGGTAACAACGACCCGCGTGTTGATGACCTGGCTT
GTGACCTGGTTGAACGTTTCATGAAGAAAATTCAGAAACTGAATACCTACCGTGGTGCTA
CGCCGACTCAGTCCGTACTGACCATCACCTCCAACGTGGTATACGGTAAGAAAACCGGTA
ACACTCCGGATGGTCGTCGCGCTGGTGCGCCGTTCGGACCGGGCGCCAACCCAATGCACG
GCCGTGACCAGAAAGGCGCTGTCGCCTCTCTGACTTCCGTGGCTAAACTGCCGTTCGCCT
ATGCGAAAGACGGTATCTCTTATACCTTCTCTATCGTGCCGAACGCGCTGGGTAAAGACG
ACGACGTGCGTAAAACCAACCTGGCAGGCCTGATGGATGGTTACTTCCACCACGAAGCCA
GCATCGAAGGCGGCCAGCACCTGAACGTCAACGTGATGAACCGTGAAATGCTGCTGGACG
CGATGGAAAACCCGGAAAAATATCCGCAGTTGACCATCCGTGTATCCGGTTATGCCGTTC
GCTTCAACTCGCTGACCAAAGAACAGCAACAGGACGTCATTACCCGTACTTTCACTCAGT
CCATGTAATTACATGTCTGTCTGAAAAGGCGTAAACTAAAGGCTCCACATCGGTGGGGCC
TTTTTATAACGGGTATCCAGCCCGTCTCCTTTGTGGACCGCCGCAAGCGGCGTTGAAAAT
TTCTCCCGGAAATTTTTCACCACCCCCGCCGAAAAAAATCAGAACCTGTTTTGTCAGCCG
GCTACGACATCCCGGCTGGCGGGCTGACAAAACAGATTCGACGCAGAGCGAATACTGTGG
CCGTCCACGCCTCAGTTCCGCCACTGTGCTCATCGAAGGCCGCTATTTCTCGGCCCAACC
TGGAGAAACCTTGCATGTCAGTTATTGGTCGCATTCACTCTTTCGAATCCTGCGGCACCG
TAGACGGTCCCGGTATTCGCTTTATCACTTTTTTTCAGGGTTGCCTGATGCGTTGCCTCT
ACTGCCACAACCGCGACACCTGGGATACCCATGGCGGCAAGGAGGTTACCGTGGAAGAGT
TGATGAAAGAGGTGGTGACTTATCGTCATTTTATGAATGCGTCCGGCGGCGGCGTGACGG
CATCCGGCGGCGAGGCCATTCTGCAGGCGGAATTCGTCCGTGACTGGTTCCGGGCCTGCC
ACGAGCAAGGCATTAATACTTGTCTGGATACCAACGGTTTTGTCCGCCGTTACGACCCGG
TTATTGACGAGCTGCTGGACGTGACGGATTTGGTAATGCTCGACCTCAAGCAACTCAACG
ACGAGGTGCATCAAAATCTGGTGGGGGTATCCAATCACCGTACGCTGGATTTTGCCCGTT
ATCTCGCCAAGCGTAACCAACGTACCTGGATTCGCTATGTGGTGGTCCCTGGCTGGAGCG
ATGACGACGCTTCCACCCACCAGCTAGGGGAATTCACCAAAGAAATGCACAACATTGAGA
AGATCGAGCTGTTGCCTTACCACGAACTGGGCAAACACAAGTGGACGGCCATGGGCGAGG
AATACAAGCTGGATGGTGTCAAGCCGCCCAAAGCGGATACCATGGACCGCATCAAGTCTA
TTCTGACCAGTTACGGCCACAAAGTCGTATACTAACTCCCCGACTTCGGTGAAGAATGGC
GCCGGTTGTTCAACACCGAATGTGCGTCTTCGCCAAAGTCATCTCGTTCCGCCAGCCGGC
ATCGACGTCAGCCGCAGACGACCATCGGCTGGCGTTGATAATCAACATCCCGCCAACCCA
ATATCGGCCAATAAGGCGTAACTGAACCACCTTTCTGGGCGAACCATACTTACCGTGCAC
CACAATCAGCAAGATAGTATGTCTGGGGGCAACACCGTTTGAGGGGCTGCGTTTTACCGC
GTGGAATGGTTGACCTTGTTTTACTGTGTTTTTTTCTTCCTGCAACAATCAGAAGCAAAC
TCACGGCAAGAAAAAAGATAATCATGGGTATTATATGACAGGCAATCGTATATCCACACC
GATGTGGCATACGAAAAAAGAAACCGGGTGTCGTGCATAAGCCGCATTATTGCGGTGTGG
GGACCGCCCAAGCGGAGCAACTTGCACGTACCATAGAGGGAAAACACATTGAATAAAACC
GAATTATTTCAATGCTAACATTTAAAATGGCTGTGTGTTCAGGGGCACATTTATGCGGCT
CGACAAACTGGAAATTCGCTGGCTGAAACTATTTTGCAAAATTGTTGAGAAAAAAGGCAT
CACCAACGCTCAGGATGCCACCGGACTGAGCCAGCCGGTACTAAGCCACTACCTCTCCCG
GCTGGAAGACACGCTGGGGCTGATTTTGTGTGAACGCGGCCGCGGCGGTTTCTCACTGAC
TACCGAAGGTGAAGTGGTCTATCAGGAAGCGCGCTCGGTGATTGCCACGCTGGATGACTT
TGCCAACCGCCTGGCCCGCATCAAACATGAATTGATCGGCGAAGTACGGATTGGTTGTCT
GGATAATATCGTCTCTCATCCGGATCAAGCCGTTTCACTGGCAATTCGTCGTCTGTTCGA
GTTAAGTCCCGATGCATCCATGAACCTGAGCATCAGCGGCCATCATGCACTGATGGAACG
ACTGCGCAACAGCGAGCTGGACGTGGTATTAACGGTTCTGCCAGCCGATGTGCCGCCGGA
TATTTTCTTCCAACCCGCATTCATTGAGCACAGTTCATTTTACGCCGCCGCCGAACACGC
CGAACGCATCGAACAAGAGTGGCGCGACGGTACTCTGAACCCGAAACGGCTGCTGATTGA
CGGCTACCCGATGAATGACATCTGCAAACAGCTCGGGGCGGTGGCCAAACAAGGACAACA
GAACATAGCCTGTAGCGAGGAAGGTTGCATATTACTGATTCTGGCCGGCACCCATGTGGG
TTTCCTGCCAGACCACTATGCTTCGCGTTGGGTGCAGGAAGGGAAACTGACTGCCATCGC
GCCGGAAAGTCTGCAACTCAGCAGTATTTTTTATCTGGTCCGCAATGCCAAACAGCGGTT
GAGCCCGGTCGCTGAAGTCCTGTGGAACAATATCATTGAAGCCGGGCAACCTTCCCTGAC
CGGTCGTCGCCGCCAGTCATGAACCCGCCGGGCCTGAAATCAAGCGTTCACACCGCCAGC
GGCCGGGGATGATGATCGGCTTTTTTCAGTAATATGATCAGGTACCCCAGCGATACCGCC
GCAATCAGAACGAACAGTAACTGGTCGGAATAAGTCTGCATCAGCATTGCCGCCAAACTC
GGACCGCACAGGCTGCCGATGGTATAACTGAGCAGCAACGCCTGATTCATGGCTACCAGC
TCGTTGGGCGCGACCTTTTCACACGCCCATGACATCGCCACCGGATATAACGTGAACCCG
GCGGCGCCGAGCAGAAACAACGACGGGACCATGCTGTATCGCCCCGGTGCCAGCATAGCC
AGCGAGCCGAGAATAACGGCGAAGACCAGAACCCGCAGTACCAGCAATCGCCCATAACGA
TCCGCCATCCGCCCGACCGGCCATTGCCCGAGAATACCGGCGCTGATCAATAACGCCATC
CAGTAACCAACGTTGGCATCGCTCATGCCCTGATGGGCCAGATACAGCGGCATCAAGCCA
TACAAGGAACCAAGAATGACCCCGGAAATCACACATCCCTGAATACCCAGCCGGGCGGCG
CGATAACGCAACATACGCCAGACGTTGACGCGCTGGGTCACAAGCTGCGGCGGCGGAATA
CGGGCAAACAACAGCGGCAACACCGCCAACAACGTCAACGCCACCAGCCAGGGTAGAATG
CTGAACAGTGCGGTTGGCACCATCCCCAACAGCAATTGCCCTACGACGCTGCCCAGATAA
TAGGCCATCATATAAGCGGCCAACAGTCGCCCCCGGTTGAGCGCATTACCACTGCACAGC
AGTGCGCTTTCCACTACCACCCAAATCAACGCGCAAGCGACGCCGGCGACAAAGCGCCAC
AGAATCCAGCACCCGACATCCGGCGACAACGCCAGCGCCGCGGTTGCCAGCCCAAACATC
AGAGTAGCCAGATAATAACTGCGGTTAAAGCCATAGACCCGAATCAACCCGCCAGCCACC
AGCGTTCCCAGCAGATTGCCGCTGAAATAGGCCGAGCCTACCACGCCAACCTGCCAGACC
GGCAATTGGCGATCATTGAGCCATAACGGCACCAGCGTATTCAAAACGGCCAGACAAACA
GTAAGCAGCAATAGCCCGCAGAGCAGCAATAAAACCGGGCGCGTATAGGTTGACATGGAG
AGACAAACCGGAAAGAGAGGATGTTTTGCGCGCATCATGCCACTGGCAATGGCAAAGTCA
ATCGCCTTATTATCCGCTGCCGCACAATTTGCTCATCCGTCGATATTTCGGTAGAACAGG
CTCGTTTCAGCGGCGAGAAACCCGCTTCCACTCCAGGTTGCCATCGAACCATTCAGCCAG
AAAATCCACCAATGCCCGCAATGCGGACGGCATGCGTTCACGGGAGTGATAAGCCGCATA
AATGTCCAGTTCCTGCGGTTGCGCTTCGGGAAACAGGGCAATAAGCCGCTTGCTGGCGAT
CAGGTCCGTGACGGAATAGACCGGCTGCAAACTTACGCCTGCGCCATTCAACGCCGCCTC
CAGCAACATCAGCGAGTCATTAGCGCTGAAACTCCCGCCGACCGGTATCGCCACGGCTTC
GCCTTTTCGGGTAAAACGCCACAGGCTCTTGCCAAAGAAGGAATAGGTCAGGCAGTTATG
CACCGCCAAATCCTCCACACGCTGCGGCGTGCCATGCACTGCCAGATAGGATGGCGCCGC
GCACACCACCGACGGACATCCCCCCAGCCGACGGGCAATAAGCCCCGAATCCAGTTGACT
GGTAATGCGAATCGCCAGATCGATACGCTCCTCGATCAGATTCAGCGTATGACTCGCCAC
CTGCAGGTCAATGGCCGTTTTGGGATAACGCCGTAGATAGGCAGTGATTGCCGCCACCAG
CGTCGCTTGCGCCAGTGACGGGGAACAGGTCAATCGCATCAACCCGGAGGGTTCCTTCCT
GCCGCGGGAAGGCATCTCCAATTTTTGCGACACCGCCAGCAATTCACGACAGTGCTGCAA
TGCCGCCTCACCCTCGCTGGTCAAGCTAAGCTGCCGGGTGCTGCGATGTAATAATCGTGC
TTCAGCCCAGCGTTCCATTTCGGCCAGATAGCGAGTCACCATAGCACGCGACATCTCTAA
CGCCTGCGCCGCCCCCGTCAGGCTTCCCTGTTCGGTTATGGCGACAAAGACCTGGGCTGC
GGTAATTCTATCCATCACTCGTCCGTTTTATGCAACAAAGCTGTTCGGCAGGTAGGGTTT
TTCTTTACTAGAATGAAATTTAACATGACGCCATCTTATTCAGGAAGGAGTATTACCGTG
TTAAAACAAACCCTGCTTGCCACCCTCTTCGCTTCCATGGCGTTTTCCGCCTCCGCTGCG
CTGAAGATGGAAGTTTACAACCCCGGCGAAAAATCAGTCTTCCCGGTATCGTCTGAAATC
ATTACCGGCGAACACGATGCCTTGCTGATCGATGCCCAGTTCCAGCGTAACGATGCCGAA
AAGCTGGTGGAAAAAATTCGCGCCACCGGAAAAAACCTGAAAACTATCTATATCAGCCAT
CACGATCCGGATTTTTATTTCGGACTGGATGTGTTGAAAGCTGCCTTCCCTAACGCGCAG
ATCGTCGCTACGCCGCAGACCATCGCCGCCATCAACGCCACCAGGGACAAAAAAGTGGCC
TACTGGGGACCGATTCTGAAAGAAAACGCGCCGAAACAGGTCGTGGTGCCGCAGACGCTG
AACGCGGACCATCTGACACTCGAAGGCAATACGATTGACATCGTTGGTCTGAAAGGCGCG
ACGCCGGACCGTACCTTCGTCTGGATTCCTTCGCTGAAAGCCGTTGTCGGCGGCGTGCAT
ACCGCGGCGAATATCCATGTGTGGGTGGCAGACACTCAGACAGTAGCCTCGCGTCAGCAC
TGGCTGGCGGATCTGGACGTTATCGATAAGCTCAAGCCGACCACCGTGGTGCCGAGCCAC
TATCTGCCGAACAAAGACGGCTCCGCGCCCTGGTCACCGAAAAATGTGGCCTTTACCCGC
CAGTACCTGAAGACCTTTGAGAAAAATGTCCCATCATCGGCCAACAGTACGGCGCTGATC
GACGCGATGAAACGCGCCTACCCGGACCTCGGCGAGGCCGCCTCGCTGGATCTGGGCGCC
AAGGTCATCAAAGGCGAGATGCAGTGGCCCTAAGAACCGACAGGTAAAAGTCAGAGGCGA
CCGCCAGCGGATCGCCTCTGACGCCAGAACAGTGCACTTTTCTTTCAGGTTTGCGATCCC
TGATCGCAGAACGGGTGCAGAAAATCACGTCATCGCCTGCTAACTCTCAGGAAATAGACA
ATAATTAAGGCAGAGCGCCACACAGGCGATAATAACGGGCTGCCATTCCCACACTCTCTC
GGAAAGGCGCGTGGCGCGATAACCAGTCTCTTTCCCTTTTCTGATGCGCCCGCCACCCCG
GGCAACATACGGAGCGTATGAATGAACAGGCTACACTACATCTTCGACCCGTTGTGCGGT
TGGTGTTACGCCGCAGCGCCGTTAATCCATACGGCCCGTAAAATCGAAGGGTTGCCCGTT
GTGCTGCATGCCGGCGGCATGATGACCGGCCCGAACCGCCGTCGTATTACTCCGGAATGG
CGGGATTATGTTCAACCGCATGACCGCCGCATTGCCCAGATGAGTGGTCAACCGTTCGGC
GATGGCTATTTTAACGGCCTGCTATGGGACGTGACGGCAACGCTGGACTCTGAGCCACCC
ACGACAGCAATTCTGGCGGCGGAAGAACTCGGCGGCCGGGGGCTCGACCTGCTTGAGCGC
CTGCAACGCGCCCACTATGTCGAGGGACTGCGCATCTCCGATCCCCCGGTACTGATGAAA
ATGGCGGTAGAAATCGGCCTGTCGTTGGACGATTTCGAGAACGCTTGTATCCACTGGCGT
GGTTTGCCGACCCGCAAGCATATCGAAGAGAGCCGTCAATGGCTTACCCAGTCGGGCGGC
GCGGGTTTTCCTACGCTAGTCTTCGCGGTAGACGACATCTTCACCACCCTGAATATTGCC
CCCTGGCTGGGCCGCCCTGACGACTGGCATGATTATCTGGCAAAACTGGTAGCGGAAAAT
CAGTAAACGGCGCCCAACCCGCTTTTCCACCACGACCACACGATTGGAAACAGCGGGTTG
CCTGTGATGTGAAATCGCAGCATTTTCTCCCCGTCAACAGGACGTTCCCCATGATTCGTG
TTCATCATCTGAATACTTCCCGTTCACAGCGGGTTTTATGGCTGCTGGAAGAGCTGGATG
TCCCTTATGACGTGATCAATTATCAGCGCAACAAGGCCACCCTGCGCGCTCCGCATGCCT
TGCGTGATATTCATCCGCTGGGGAAAGCGCCAATAGTTGAGCACGATGGTCAAGTGCTGG
CGGAAACCGGTTTAATCCTGGAATATCTGGTCGCCACATTTGGCCCGCAACTGGCTCCGC
CGAGCGACAGCCCGAACGTGTGGCGCTACCGCTACTGGATGCACTACGCTGAAGGTTCGC
TAATGTCGGCTATGCTGCTGAAACTGGTCGCTCACAAAATGGGACCGTTTGGCTGGCCGA
TTCGCGGCATGGTTAATACCCAGCTCAATCTGCACTATGACTTTCTGGAACAGGAGGCTG
GGAAATTTCGCTGGCTGGCAGGCGATGCGTTTTCAGCAGCAGACATCATGATGGGATTCC
CGCTGGATATTGCCGCCCAGCGCGGCTGGCTCACCCCGTCGCGCGCCAGTCTCTGGCGTT
TACTGGACGCGATGCGGGCGCGGCCTGCCTGGCAGCGCGCCGCCCGCTACGGTTAGCAGC
AACGCATACCGCGACAGTCCCTATTCGTCATGGTATGCGCAGCGAGCGATGTCTCTCAGC
AAACCAGGTGCCGAACCGCCATCAGGCATTCCGCCCAACGGCATTACCACCTGACGGATA
AGGCAACATCCAATCATGCACTACCCAATAAACGCGCCATTCAATAGCAGCACTATTCAA
TAGCAATACTATTCAATAAAACAATGCCTTTTCCATCTGGATCAGTTGGAAGCGTGCCTG
CCAGTCCTGCAGAGTAATACGGGTTAACCGCGCCACGCCCTGATAAAACGGGTGACGACA
GTGGCACTCCAGTAAATCCAGATAGCGCATCGCCCAGGGTAACAAATGCTCGGTAAGCAA
TTCCGACAGGCTATCCGGCTGATTTTCCGCACACCACGCCGCCAGCATCAGCATCAGACC
AATGTGATCCTCCGGCTCATGCCGATCGCAGCGCGGCTCAATCCCCAGTTCTCGTAACCA
GCGGCGCAATGCCAGTGTCGAATCACCAAACAACACATTTTGCCGATCAAGATATACCGA
CCCCCAGGGTGGTGCCGGCACGCCCTCACTACTGCTGAATAATCGCCGCCAGGCTACCGA
TAACGTTTCATCGTAGCCCGGCTGCAGGCCAAGCTGAATTTGCCGGGCGGCAATGGCGAT
GTCTATCCGGTCGCCACACGGCCATGTCTGCTGCCATGTCTGATGCCTCAGGCGCTCAAT
CCACGCCGCGTTGTGCTCATCATCCGGTGCGTAATAGAGTAAAGCGCCGAGCAGCCGCCC
AGTCAGGCTGACGATATGTTTTGGCATAAATCACCTCGTTGACTCTTTCTTCAGGGGACT
TCCCCCCTTTGTTCTCATCCTGCCACCACCCGTTCTTTCCCAGTTGAGTCAGCTCCGGCC
AGTGCAACGACAAAAACTTAAAACCCTGCGAGCCAGCTCTCCATAAGAGGATGCCTGAAT
CCTCTCATCCATACCGATATCCGCTCGGAATCAGACAATTCCGCGCGCCATAGCCGCAGC
GAGGTGTGATTTCAGCCATAAAAAAAGCGCCCCGAAGGACGCTTTAGTAAGAGAGTAAAC
TTCGCCACGCTTGACGGTGTTACGCGATAAATTGCAGACCATTCATGTACGGGCGTAATA
CTTCCGGCACTTCGATCCGGCCGTCAGCCTGCTGGTAGTTTTCCAGCACCGCAACCAGCG
CGCGCCCTACCGCCAGACCAGAACCGTTCAAAGTATGTACCAGACGGGTTTTCTTATCGC
TCTTGCTGCGGCAACGCGCCTGCATGCGACGAGCCTGGAAATCCCACATGTTGGAGCAGG
ACGAGATTTCGCGATAGGTATTTTGCGCCGGCAGCCAGACTTCCAGATCGTAGGTTTTGC
AGGCACCAAAGCCCATGTCACCGCTGCACAGCAGCACCTTACGATACGGCAGCTTCAGCA
ATTGCAGCACTTTTTCCGCATGACCGGTCAGTTCTTCCAGCGCCTGCATCGACTCTTCCG
GGCGGACGATCTGCACCATTTCCACTTTGTCGAACTGATGAACGCGAATCAGGCCGCGGG
TATCGCGCCCGTACGAACCGGCTTCAGAACGGAAGCACGGCGTATGCGCAGTCATCTTGA
TCGGCAGCGTATCGTCGTCCAGAATTTCATCACGCACCAGGTTGGTCAGCGGCACTTCCG
CGGTAGGAATCAGCGCGTAGTTGCTGGTTTCCGCTTCTTCGCTCAACGGCTTGGTGTGGA
ACAGGTCCTCGCCAAACTTCGGCAGTTGCCCGGTCCCGAACAGCGTATTGTGGTTAACCA
GATAAGGCACGTAGGCTTCCTGATAACCATGCTCACTGGTGTGCAGATCCAGCATGAACT
GCGCCAGCGCGCGATGCAGGCGGGCAACCGGCCCTTTCATCACCGAAAAACGCGCACCGG
TCAGTTTTACCCCCAGCGCCATGCTCAGGCCGCCGGTCAGTTCCCCTAAATCCATATGGT
CGCGCACCGGAAAATCAAACTGACGCGGTTCGCCCCAGCGCAGAACTTCCTGATTTTCCG
AATCATCTTTACCAGGCGGGACACAATCATCCGGCATGTTGGGAATCGTCAGGGAAATCG
TTTCAATGTGATTCAGCACCTGCTGCAATTCAGCTTTGGCTGCGTCCAGTTTCTCACCCA
ATTCATTCACGTCGCGGCGCAGCGGTTCAATGTCTTCCCCACGCGATTTAGCCGCCCCGA
TCTCTTTCGATCGGGAGTTACGTTCTGCCTGCAAATTTTCTGTTTCAACCTGAAGCACTT
TACGGCGTTCTTCCAGCGTACGCAGCGCTTCCACATCCAGTTTAAAATTTCGGCGAGCCA
GTAATTTTTCGGCAACTGCGTCTAGCTCATTACGCAGTAAATTGGGATCGAGCATGCTAG
TCCTGTGCTTGTATTATTAAGGGGATATTGATAATTACAGGGCGCCGACAGCGGCGCCGT
GCAGCAGAAAATCTCGGAATAACCTTACCGCAACGTTAATGCTAGCGGTAGCGTTTTGTC
GGGCTATTTTGATCCTGAGCAGCGAGCCAGGCCAGCTTTTCGCCAATCTTGGCTTCCAAA
CCCCGCGAAGTCGGCTGATAGTAGTGCGTTTCTGCCATTTCAGGCGGGAAATACACTTCA
CCGGCGGCGTAAGCGTTATCTTCATCATGCGCGTAGCGATATTCGGCGCCCAGCCCCATC
TCTTTCATCAGGCGGGTTGGCGCATTGCGCAAGTGCTCCGGCACGTCGTAATCCGGCTTC
TCGCGGGCATCATGCATCGCTGATTTGAACGCGGTATACACCGCATTACTCTTCGGCGCA
CACGCCAGATAGACTATCGCCTGAGCGATGGCGCGCTCACCCTCCGCCGGACCGACGCGG
GTGAAACAATCCCAGGCGGCAATCGCTACCTGCATCGCCCGCGGATCGGCGTTGCCCACA
TCTTCAGACGCGATAGCCAGCAAACGCCGGGCGACATACAAAGGATCGCCACCGGCGGTA
ATGATACGGGCATACCAGTACAAGGCGGCATCCGGCGCCGAACCGCGTACCGATTTATGC
AGCGCGGAAATCAGGTCGTAATAACGATCGCCTTTGTTGTCAAAGCGGGCGCTGCGCTCG
CCGGAGACTTCCCTCAGCAAGGCCGATGTCAGCAGGCGCTGGCCGCTGGCGTCCACTTCC
GCCATATCGGCCATCATTTCCAGCAGATTCAGCGAGCGCCGGGCATCGCCGTTTACCAGC
TCAGCCAGCAGACGACGGGTATCATCCGGTAAGACAATCTGCTGTCCGCCCAGTCCCCGT
TCCTTGTCCTGCAACGCCTGTTCCACCACCTGCTCAATATCGTCGGCGCTCAGCGCCTTA
AGCAGATAAACACGAGCGCGGGACAACAGCGCCGAATTCAGTTCAAACGATGGGTTCTCA
GTGGTAGCGCCAATAAACGTGATGGTGCCGTCTTCAATATGCGGCAGAAAAGCGTCCTGC
TGGCTTTTATTGAAACGATGCACTTCGTCCACAAACAGGATAGTGCGACGCCCAGCATCA
CGGTTTTGGCGCGCGCGCTCAATCGCTTCGCGAATTTCCTTGATGCCGGAGGTCACCGCG
GAAATCCGCTCCACATCGGCGTGTCCATAGTGCCCGATCAATTCGGCCAGCGTCGTTTTC
CCAGTCCCCGGCGGCCCCCACAGAATCATGGAGTGAAGTTGCCCCGCTTCAATCGCACGC
GGCAGCGGTTTGCCAGGCCCCAACAGATGCTGTTGACCGATATATTGCGCCAGCTTAGCC
GGCCGCATCCGCGCGGCCAGCGGCTGGAACTGATTACTGGAAAAATCGAGTGACAGATTG
CTCACACACGCCTCACTGACGCTGGTCGTCCACCGCTACGCCTTTCGGCGGCGTAAAGCG
GAACTTCGCGGCATCCACCTCGCCATTTTGCTGATTTTTCAGCGTATAGGCGCTGCGCTG
CCCATCCTGTTCGGTGGCGGTAAATCCATGGATCGTGCCATCAATGCTCACGTTGATGGA
AAACTGTTTCAGATTGCCATTCGCTGCACGGGGAGTCAGATCGAAGTCATCTCCTTTCTG
ACTCACGTTGTATTTACCCCAGTCTTTCGGGTCGTTACGGGTAATCAGAATGAACGGCGT
ATTACCGGTCGCATCCTTCACCCAGGTTGCCGTCACCTGTTCGACGAACGGGTTATAAAA
CCACAGTGTTTTACCATCGGACACCAGCGTACTTTCATCCGGCGACGAGGTTTTCCAGTT
GAACAGATTCGGGCGTTTTACCCACAGCTCACCGGCGCCTTCCTGCACCGCGGCACCATC
ATTGGTGGTGACTTTTTGCGTGAAGCTGGCATGGAAACTGTTCACTTTATTCAAACGGCT
CTGTAAATCACTGGCCGCATCGGCATAGACTGCGCCGGAAACCAGGCTAGTCAGTAAACA
ACCAGCCATCAACCCTGTTCTTATCATACTCATACAAAAATCCTTTGCGTGTTCTTACCG
CATTGCGGCTCCCGACGGGAGTCGATTTCAGTTGAACGCTGCTTCAGTTGAACGCTATTT
CAGGCGAACGCTAATGTAGCCCAGCCGGTCATGGCATGACAGACGAATTGTCTGTTATCC
AATACCTTTACGCATCTTTGCAGGGACATACACCGCACCGAAAATTACTCCATCGGCGGC
GGCGCCAGCACCTCGCGGTTGCCGTTGTGGCCGGGGGCGCTGACAATCCCCTGCATCTCC
ATTTGCTCGACAATGCGGGCCGCACGGTTATAGCCGATGCGGAACTGGCGCTGCACCCCG
GAAATCGAGGCACGGCGTTTTTCCACCACAAAAGCCACCGCCTGATCAAACAGCGGATCA
AGATCTTCATCGCCTTCAAAGCCAAGGCTGCCGCCCTCGCCATCGTCATCACCGCTGATA
ATGCTGTCGATGTACTCTGGACGACCGCGCGCCTTCCAGTCCTGCACCACGGCATGCACT
TCCTGATCGCGCACAAACGCGCCATGAACGCGAATCGGGATCGAGGAGTTAGGCGCCATG
TACAGCATATCCCCCATGCCGAGCAGCGACTCCGCGCCGCCCTGATCGAGGATAGTACGG
GAGTCGATCTTGCTCGACACGGTAAAAGCGATACGGGTTGGGATGTTGGCCTTGATAAGA
CCGGTAATCACATCCACCGACGGGCGCTGCGTCGCCAGCACCAGATGAATCCCGGCAGCG
CGCGCCTTCTGCGCCAGACGAGCAATCAGCTCTTCCACTTTCTTGCCCACCGCCATCATC
AGGTCGGCAAACTCGTCCACCATCACCACGATATACGGCAATTTTTCCAGTACTGGCGGC
TGGGTATCCATACTGTCGCCCGGCTTCCAGAACGGATCCGGCACCGGGCGGCCCATCGCT
TCCGCCTGCATCACGCGCTCGTTATAACCGCTGAGGTTACGCACGCCAAGCGCCGACATC
AGTTTATAGCGACGCTCCATCTCCCCCACGCACCAGCGTAAAGCATTGGCGGCGTCTTTC
ATGTCCGTCACGACTTCGGTAAGCAGATGCGGAATCCCCTCATACACCGACAGTTCCAGC
ATTTTCGGGTCGATCATAATGAAACGCACATCCGCCGGCATCGCCTTGTACAGCATGCTG
ATAATCATAGCGTTGACGCCGACCGATTTACCGGAACCGGTGGTCCCCGCCACCAGCAAA
TGCGGCATTTTCGCCAGATCAGCCACCACCGGCTGCCCGGAAATGTCTTTGCCGAGCACC
ACAGCCAGCGGCGAGGCGGTGTCACGGAATCGGTCGCAATCCAGCACTTCCCGCAAGAAT
ACCGTATGGCGATGGCGATTTGGCACCTCAAGGCCGACGTAGGGTTTGCCGGGGATAACC
TCGACAATACGCACCGCCACGACCGACAATGAGCGCGCCAGGTCTCTGGCCAGATTGGAG
ATGCGGGCCGCCTTGACGCCCGGCGCCAGATCCAGTTCAAACCGGGTGATCACTGGTCCC
GGGTGGTAATCCACCACAGTGGCTTTGACGCGATAATCCGCCAGCCGGGTTTCGATCAGA
CGCGCCATGTCATCCAGCGCGTCACGGTCGACCGGCGCATCATTCATGGAAGGCGGCGTC
AGCAGGTCCAGCGATGGCAATGGCGTCGTCGGCTTCTGCAACGGCTGATCATTACGCATC
AGGAACGGGTGAATCAGGCTGTCCATAATTGACGACGGCGATTCAGCTTCCACTTCAGGT
TCGGTCGGCGCAGCGGTCTGCAACGCTGGCGCATGCTGCCGCTCATCCGGAAAACGCTCC
TGCGGCTGCAACGTGAACAGCGGTTCTAACGGGCCGTCATCAACCAGGTCGGCAAAGGGC
GAAATAGCGAAAGCGCTGTCCAGCGGAGCCTCGGCTTTCGGCTTCATGTCAGGCAGTCTG
GTTTCGGCAACAGCGGGCGCCACCGTTGGCGGTTCAGGCGCAAAAATCGCCGGCGCATCC
TGTTCCGTATCCGGCCCATGCTCTTCGCCATAGCGAGAACGCTGCATGGTGGCGAAATCA
CGCGCCAGCTGCGCCTGCAACAGCGTTTCCTCATCCTCTTCATGGTCGGGATAGGTCTCG
CCGTAGCGTTCGCGTTGCTGGTCAGCAAAGGCTTGCCGCAACGCCGCGTCCTGTATCAAC
GTATCCTGCTCGTCATCAGGCAACGCTGTCTGCGCGGTCACGTCGTCCGGCAAAGGCGCT
TGCGCGGCAAACGGCGCCAACACGCCGGTTTGCTCAACGTGTGCGACCTGCGTCTGTTGC
TCCGCTGCACGAGCCTGCTGTTCGGCCAGCCGTTGCGAAGGCAGTTTGATGCCATACGAT
GCCAGCTCACGGCGAGTGGGAATACGAACCGGATTTGGCCGTGGTAATTCCGGCCCCATA
CCGCGCTTGACCTGCGGATTGTTGTCTTCATCGGTGGTAAACGCCGGCATGAACAGCGTC
GCATTCTGCGGTTCCGGTTTCGGCACCGGGGCAGCCCCGGCGCTTCCCGAAACAACCGCC
GCCGCAGTGACCGCTGCCGTACGGGTAATGCGATCGTCAGACTGCAAGGTCAGCGGTTGC
CAGTCAGGCAACGGTTCAGACAGTGATGGCGCAAGGTCAGCTGGCGCGGGCATTATCCCC
GCCCCCTCAACCGAAGGCGCTGGCGCCAACGGCGATGCCGACGAGACATCAGCCCCCGGT
CTGAATTCAGGCGCAGGCGTTGTAACCGGCGGGACATAGGATTCAGGCCCGGCCAACGGC
GTAACGACTATCGGTTCAGGATGTGGCTTCAATACCGGCTCCGCATCAGGCGTTGCCGCA
GTGGCAAATGCACGCTCGTTCGCCTCGTCTGCAGCCGGCATCTCGGCGGCTACTGATGCG
GTAGCGACCGCGCCTGACGTTGCTGTCACACCCGGAGCGGAAAACAACACATCATCGTCA
TCTTCCTCTGCCGATGACGATATAGCGACGGGTTCTTCGTCGTGAGGCGCGGCAGTGCGG
TGAGCATCTTTTCGCGCCTCTGCCGATGATTCATCAATATCTTCGTCGTCATCGTCGTAA
AGATAGTCATCTTCACGCCGACGGCCGGAAAACAGCGTCAGACAACCCATCACCCCGGCA
CCGAGCTTTTCTGCGATCGTCAGCCACGACCAGCCGGTGAACAGCGTCAGCCCGGCGGCC
CAGACGCACAGCAGGATCATGGTGCCGCCAATGTTATTGAAACGCGGAATCATCGAACTG
CTGAGCAAACTGCCCAACACCCCGCCAGAGGCGAAATAGTAGATGTCATCCACGTTGAGC
GCCGCCAGCCCGCATGAGGTCAGAATCAGGGCCAGCGTGCCGATCAGGCGCAGCGAGAGG
GTAAAGTAATCCAGCGTGGCGCGCTGGCCGCGCTGGCGATGAACCACCCAGCACAACGAC
ACCATCACCACGGGAATGGCATACGCCAGTACGCCGAAAATGAAAAACAGGGTGTCCGCC
AGCCAGGCGCCTACCCCGCCCCCCAGATTGTGAATCGGCTCATGCCAGGCGGTTTGCGAC
CAGCTAGGATCCGAGGGACTGAAACTCAGCAGCGCCACCGCCAGATAAATGGCAAAAAGC
ACCACAACGATTAACATCGCTTCCAGTAAACGTCGACCCGCGCTGAGTTTTTTCAGCGTG
ACGTCTTTATCTTCTGTATATTCCTGGCTCAAGCGTCTCTCCAGGCTCCCTGTAAATGTT
TCATGATAAAGCGCCGAGTCTTCCCCGGCGCCATACTGTACATATTCACAGGAGTGTAGC
TGAATTTATCGGGTTATGCACCCTTGCCGTCAGCGTGTCTTGATGACCAGCCGGTTGCTT
TGCTTCACTTCTTCCATCACCACATAGGTGCGGGTATCGTTCACGCCCGGCAGACGCAAC
AGCGTTTCTCCCAGCAACTTACGGTATGCCGACATATCCGGCACGCGGGTTTTGAGCAAA
TAATCAAAATCCCCGGAAACCAGATGACACTCCTGAATTTCCTCAAGCTTCTGCACGGCT
GAATTGAACTGTTCAAACACATCCGGCGCGCCGCGGTTGAGGGTGATCTCGACGAACACC
AGCAATGACGCATCCAGATAATGTGGGTTCAGCAGCGCGGTATAGCCATTGATAAAACCC
TGTCGTTCCAGACGACGAACGCGCTCCAGACACGGCGTTGGCGAAAGGCCGACCCGCTTG
GAAAGCTCCACATTGGAGATACGTCCGTCTTTTTGCAATTCGTTCAGGATATTGCGATCG
ATACGATCAAGATCTTTTCCCGGACGTTTTTTCGTGTCTACCATTCTTATTGTCTCTCTT
CATCCTTCCCTGTTTAACCGCTGTCTCTGACCAACCTCAATGTACCAGAGCCACCCCTAA
AGAAGACCCCTGCCTTTTGTAGTGTGTTCATTCTTTGTTCCGACCGCGTTTCCCGGAAAC
GTCGTGAAACGCCGGTTATCCATTGGCAGACAACGCCGCCGCCATAGACCCCAAACGCAT
AAAAGCCGGAGCATTTAACTATTCACATACAAAAAATTTCCTCTTCCAAGGATGTTTTCG
CAAAAGCACAGCCGATTGTCAAAGTAAAACAATTAAAATCAGAAGAAAGTGCCAGATTCG
CTCCTGGCAGTCCATTCGGGCAGCGTTTTCACACGTTACCCGCCCGCCGTCATGTTATCA
GCTGCCCCCCCTGCCAATATTCCGTAACGATTGAACCGATAGCCAACAACATTCTTCCAC
ACTTTTTTTACGCAGGTAATTTCCTTACAATTGGTCATATCGTCCGTTCGAGTGAATTGA
GGAACTCATGAGCACTGCCAAACACCGTAAATTATTAATTCTGGGTTCAGGCCCGGCAGG
CTATACCGCCGCGGTCTATGCTGCGCGGGCAAACCTAAATCCGTTGCTGATCACCGGCAT
GGAAAAAGGTGGTCAGTTGACGACCACCACAGAAGTGGAAAACTGGCCCGGCGATCCTGA
CGATCTGACCGGTCCGTTGCTGATGGAGCGCATGCACGCCCATGCCGCCAAATTCAATAC
CGAAATCGTCTTTGATCACATCACGCGTGTCGACCTGCAAACCCGTCCGTTCCGTCTGTT
CGGCGACAGCGACGAGTACACCTGCGACGCATTGATCATCGCCACCGGCGCGTCCGCTCG
CTATCTGGGTCTGCCGTCTGAAGACGCATTCAAAGGGAAAGGTGTTTCCGCCTGCGCGAC
CTGCGACGGTTTCTTCTATCGCAACCAGAAGGTCGCGGTAGTCGGCGGCGGCAACACCGC
GGTGGAAGAAGCGCTGTACCTGTCCAACATCGCCGCCGAAGTGCATTTGATCCACCGTCG
CGACAGCTTCCGCGCGGAGAAAATCCTGATCGACCGCCTGATGGCGAAGGTCAGCAGCGG
CAATATCGTGCTGCACACCCATCGCACGCTGAATGAAGTGCTGGGCGACGATATGGGCGT
GACCGGCGTGAGCCTGCGCGACGCCACAGGCGAAGCAACCGAGCAGTTGGATGTGGCAGG
CGTGTTTATCGCTATCGGCCACAGCCCGAATACCGCCATATTCGGCGATCAGCTGGCACT
GGAAAACGGCTACATCAAGGTGCAATCCGGTATTCACGGTAACGCGACTCAAACCAGTAT
TCCCGGCGTGTTCGCCGCCGGCGACGTCATGGACCATATCTACCGCCAGGCTATCACCTC
GGCCGGCACCGGTTGCATGGCGGCACTGGATGCCGAACGCTATCTGGACGCCCTCGTCAA
GTAAGCCCTGATTGCCGGCATGCCAACCCGGACGTGATCGCGTCCGGGTTTTTTATTGCA
GTTTGTCACTGCAAAAATTGATCGACACCCCATTCCGCCGCCTGCTTTTCGTTTGCACAA
CCCCGCCACCGCGGTAACATGGCGCATCGCAACCGTTACGCCACCATCGTGTTAAGTAAC
GGTTATATAAGCGTTATTTTCATGTATAAACTGGAAGCGATCGGCACCTGATGAAAGACA
CCCGACAACGAGAACTGACCCGCTGGCTGAAACAGCAAAGCCGCCTGGCGCACCGCTGGC
TACGACTATCGCTGATGCTCGGTCTGGCAAGCGGCCTGCTGATTATGGCGCAGGCCTGGT
TACTGGCCTCACTGCTGCACGCTCTAATTATCGCCCACACGCCGCGTAACGAGCTGACCA
CGACGTTTTTGTTGCTGGCGATGACGTTCGTACTGCGGGCATTGATCAACTGGATACGGG
AACGCGTCGGTTTTCGTTGCGGTCAAACTATTCGCCAGCATATCCGCCAACAGGTGCTGG
ATCGGCTGCAGCAACTGGGGCCAGCCTGGATTCAGGGAAAGCCGGCCGGCAGTTGGGCCA
CGCTGATACTGGAGCAGGTGGACGATATGCACGATTACTACGCCCGCTATCTGCCCCAGA
TGTATCTGGCCGTGCTGATTCCGGTGCTGATCCTGATTATCGTATTTCCGGTGAACTGGG
CCGCCGGGGTCATTCTGTTCGTTACCGCGCCGCTGATCCCGCTGTTTATGGCGATGGTCG
GCATGGGTGCCGCCGACGCCAACCGCCGCAACTTTCAGGCGCTGGCCAGACTGAGCGGCA
ATTTTCTTGATCGACTGCGGGGTCTGGATACCCTGCGCCTGTTCTATCGCGGCGAGGCGG
AAACTGAACAGATTCGCCATGCATCGGAACAATTTCGCAGCCGCACCATGGAAGTGCTGC
GCATGGCTTTTCTGTCTTCCGGCGTGCTGGAATTTTTTGCCTCGATCTCGATCGCGGTGG
TAGCGGTGTATTTCGGCTTCTCCTACCTCGGCGAGTTGCATTTCGGCAGCTATGGCGCCG
GTGTAACGCTGTTTGCCGGTTTTCTGGTGCTGATTCTGGCGCCGGAATTCTTTCAGCCGC
TGCGCGATCTCGGCACGTTTTACCACGCCAAGGCCCAGGCGGTCGGGGCGGCGGAAGCCC
TGCACCGTTTCATGACGGCCGAAAGCGAGGAAACCGGGGCCGGCACCCTGCCATTTCAAA
GCGATACGCCTGTCACACTGATAGCCCATGAGCTCACTATTCTGTCACCCTCAGGCAAAA
TACTGGCCGGGCCGCTCACCTTCAAACTGGACGCCGGGCAACGGGTTGCGCTGGTCGGTC
CCAGCGGCGCAGGGAAAAGCTCGCTGCTGAACCTGCTGCTGGGTTTTCTGCCCTATCGCG
GTTCGCTAACGGTCAATGGCGAGGAGCTACGCACCCTGTCGCCCACGTCATGGCGGCAGC
ACCTGAGTTGGGTAGGGCAAAATCCCCATCTGCCGGAACCCACGCTGCGGCAGAACGTGT
TGCTGGGTCGCCCGGAGGCCAGCGACCATACACTGCAACAAGCGCTTGAGCGCGCTTATG
TGCACGAATTTCTACCACAGTTGCCGCAAGGTCTGGACACCCCGCAGGGCGATGGCGCCG
CACGGCTGTCAGTCGGTCAGGCTCAGCGGGTCGCTGTGGCGCGCGCATTGCTGCACCCAT
GCCGATTACTGCTGCTGGACGAACCCTCCGCCAGCCTTGACGCGCACAGCGAGCAGCGGG
TCATGAGCGCGCTGTGTGAGGCGTCGCGCGCTCAGACCACGTTGCTGGTGACCCATCAAC
TGAGCGAAATTCGGGACTATGACGAAATCTGGGTCATGGCCAACGGTCAGTTGGTCCAGC
AGGGTGACTACCTTACCCTGAGTCAGTCAGCCGGGCCGTTTGCCGACTTACTGGCGCAAC
GCCGGGGAGAACTGTGAGATGGAAAAGATTCGGGCAATGCAGGTTCTAAAACCCTTTCTG
GCGCTGTATCGCCGCCACCTGTTCCGGCTTGGTCTGGGCGTGGTGCTGGCTATTCTTACG
CTGTTAGCCAGTATCGGTCTGTTAACGCTGTCAGGCTGGTTTCTGGCGGCCTCGGCGGCC
GCTGGTCTGGCCGGGCTGACCACGTTCAACTACATGCTGCCGGCGGCCGGGGTGCGGGGT
GCGGCGATTCTGCGTACCGCCAGCCGTTACTTTGAGCGACTGGTAAGCCACGACGGCACC
TTCCGCGTCCTGCTGCATTTGCGTGTGTTCACCTTTAGCCGCATCCTGCCGCTGGCACCG
GGCGGGTTGATTGGTTTTCGTCAGGCCGAGCTGCTCAACCGGCTGGTGGCGGATGTGGAT
ACGCTGGACCATCTCTACCTGCGGGTGATTTCGCCGCTGGTGAGCGCACTGGCCGTCATT
CTGGCGCTGGCTTATGGCTTGAGCTGGCTGGATACCTCACTGGCGCTGACGCTGGCCGCC
ATCATGCTGGCGCTGCTGCTGCTGTTACCCCTGGCGTTTTACCGTGCGGGGCAGCCGGTC
GGCGCCGACCTGACCGCGCTACGCGCCCATTACCGGGTACAACTGACCACCTGGATTCAG
GGGCAGGCCGAACTGGCGGTATTCGGCGCACTGGCACACTTTCGCCAGCAGTTGGAAATA
CTGGAGCAGCGCTGGTTTGAGCGACAACGTCAACAGGCCGGGCTGAGCGCGCTGTCACAG
GCCATCCTGATTGCCGCCAGCGGCTTGACCGCTACCTTACTGCTGTGGCTGGCCGCCGGT
GGCGTCGGCGGCGACCATCAACCGGGTGCGCTCATCGCGCTGTTTGTGTTTGCCGCCCTC
GCCGCTTTCGAAGCGCTGGCGCCGGTCGCAGGCGCATTCCAGCACATCGGGCAAGTCGTC
GCGTCGGCGGCACGAGTCGATCAGCTACTGAAACTGCGTCCGCCGGTCACCTTTCCGTCT
CAGGGCCCCAGCCAGCTGGAACAGATTCAACTTACACTGGATAAAGTGAGCTTTACCTAC
CCGGAACAAAACCAACCGGCGCTGAGCGAAATTTCGCTGACGCTTGCGCCGGGAGAGCAT
GTCGCGTTGCTGGGACGTACCGGTTGCGGCAAATCGACACTGTTGCAATTGCTGACCCGC
GCCTGGGATTGTAGCGCCGGCGAAATTCGCCTTAATGGCATGCCGATCGCCGCATACCCG
GAGTCTACTCTGCGCGATACCATGAGCGTGGTGTCGCAGCGGGTGCATATTTTCAGCGCG
ACATTGCGGGCAAACCTGCGGCTGGCGGCCCCCGCGGCCAGTGACGAGCGGTTGCAGGCG
GTGCTAACGCAAGTCGGGCTGGAGAAATTGCTGGAGGATCAGGGGCTCAACGCCTGGCTG
GGCGAAGGAGGACGTCAGTTGTCCGGCGGCGAACAACGCCGTATCGGCGTAGCGCGCGCC
CTGCTCCACCCAGCGCCGCTGGTGTTGCTGGATGAACCGACAGAAGGGCTCGACGCCGAT
ACCGAACAGCGCATACTGCAGCTATTACGGCAGCACTGCCTGGGTAAAACCCTGATCGTC
ATTACCCATCGTCTGAACGGGCTGGAAAGTATGGACCGGCTGTGCGTGATGGATGGCGGG
CAACTGGTGGAACAGGGTTCGCATCATAGCCTGATGGCGTTACAGGGGCGCTACTGGCAA
TTTCATCAACACCTGTAGGCCGAGGTGCGCATGCTGTTGTATGAACTGTCCCCGTTTTCG
CTGCAGTTTCCTAACCCGGAAACCGCGCTGCGGGATCCCAATGGTCTGTTGGCCTACGGT
GGCGACCTGTCGCCCGAGCGTCTGCTAAGCGCCTATCGTCAGGGGATTTTCCCGTGGTTT
TCACCGGGAGAGCCGAACCTGTGGTGGTGTCCGGACCCACGTGCGGTGCTGTTCCCGGCG
CAGCTCCACCTCAGCCGCAGCATGAAAAAATTCATGCGCCGCACCGATTATCGGGTCACA
CTGAATCAGGCGTTTGACGCGGTGATTTCCGCCTGTGCCAGCGAGCGCGAGGAAGGCACC
TGGATTGGCAGCGACATCGTGCACTCCTATATTCAGTTGCATCTGTCCGGGCTGGCGCAC
TCGGTCGAGGTCTGGCGTGGCGCCCAGTTGGTCGGCGGCTTGTACGGCATCGCTCAGGGT
GCGTTGTTTTGCGGCGAATCGATGTTCAGCCGGGCGGATAACGCGTCCAAATACGCGCTG
GCGGCGTTTATGCAGCATTTTGTGCGCCACGGCGGCCAGTTGATTGATTGCCAGGTGCTC
AACGACCATACTGCCTCGCTGGGCGCCTGTGACATTCCCCGGCGCGAGTTTTTGTACGAG
TTAAATCGGCTGCAACAGGCTGCATTAATTGACGGTTGCTGGTATCCACAACCCCTTGAT
GTAGCGGTTGATGACACCCCTTCCGAAGGGGATAAATGAGCGGCAGCCACTCACGCGCCT
TTACATAATGAGGGTTTTTCGGCATTATCTTGCCGGTTAAAAACTAAGGTAATTAAACCT
AGAGGATTCGATGGCCAAAGAAGACAATATTGAAATGCAAGGCACCGTGCTGGATACGCT
GCCCAACACCATGTTCCGCGTTGAGCTGGAAAACGGGCACGTGGTTACCGCTCATATCTC
CGGTAAAATGCGTAAAAACTATATCCGCATCCTGACGGGTGACAAAGTGACTGTGGAACT
GACCCCGTACGACCTGAGCAAAGGCCGCATTGTCTTCCGTAGCCGTTAACAGCCACGTCA
TCGCCTGAGGCGATGCGTCCGGATGTTTGCCTTTCTGCCCTTACCTCTGGTGAGGGCGTT
TGCATTTTAAGGGTGTCCGTTACTTACCCGCCTATCCATTTAGACGATGCGGGCACGCTA
TCGCCAAATTCAGTGATGAGCGATTCAGTGATGAGAGCGACATGAAAAAGGGCATCTGAC
GATGCCCTTTTGCGTTTTTAGCGTGACGTCGTATCAATTCGTCACTTAGTGAACCGCGCC
TTCGGCTTTAGTCTTTTGTGCGCTCAGGAAGCGATAAGTCAACTGCTGGGCAGCCTTATC
CAGTTCCACTTTCACGGAACCGCCGTCCACCAGCGAGCCAAACAGCAGCTCATTGGCCAG
CGGTTTCTTGAGGTTTTCCTGAATGACGCGCGCCATCGGCCGCGCGCCCATCGCTTTGTC
GTAACCTTTTTCCGCCAGCCAGTTGCGCGCTTCTTCGCTGACTTCCAGCGACACGCCTTT
GGCATCCAGTTGTGCCTGCAGCTCGACAATAAACTTGTCCACCACTTGCTGAATCACTTC
CGCAGACAGGTGGTTGAACCAGATAATGCCATCCAGACGGTTGCGGAATTCCGGCGTAAA
GACCTTCTTGATCTCTTCCATCGCATCGCTGCTGTTATCCTGCTGGATAAGACCAATGGA
CTTACGCTGGGTTTCCCGCACCCCGGCATTGGTGGTCATTACCACGATCACATTGCGGAA
GTCCGCCTTGCGGCCGTTGTTATCGGTCAGTGTGCCGTTGTCCATGACCTGCAACAGCAG
GTTGAACACATCCGGATGCGCTTTCTCGATCTCATCAAGCAGCAGCACCGAATGCGGATG
CTTGATCACCGCATCGGTGAGCAGGCCGCCCTGATCGTAGCCCACGTAGCCCGGAGGCGC
GCCGATCAGTCGGCTGACCGTATGGCGTTCCATGTATTCAGACATATCGAAGCGCAACAA
CTCAATATCCAGCGCTTTCGCCAGTTGTACCGTGACTTCCGTTTTCCCGACCCCGGTCGG
ACCGGCAAACAGGAACGACCCGACCGGTTTGCGTTCATGCCCCAGACCGGCACGGCTCAT
CTTGATGGCTTCAGTCAGCGCCTCAATGGCTTTATCCTGCCCGAACACCAGCATCTTCAG
ACGATCGCCCAGATTGCGCAGCACATCACGGTCGCTGGCGGAAACGGTTTTCTCCGGAAT
GCGGGCGATGCGGGCGACGACCGATTCAATATCCGCCACATTGACGGTTTTCTTGCGTTT
ACTCACCGGCAACAGGCGGCAACGGGCGCCGGCCTCATCGATCACGTCGATCGCTTTGTC
CGGCAGATGACGGTCATTAATGTATTTCACCGCCAGTTCCACCGCCGCACGAATCGCCTT
GGCGGTATAACGCACATCGTGATGCGCTTCGTATTTCGGCTTCAGACCGTTGATGATCTG
CACCGTCTCTTCCACGCTCGGCTCGGTAATGTCGATTTTCTGGAAGCGACGTGCCAGCGC
GCGATCTTTTTCGAAGATATTGCTGAATTCCTGATACGTGGTAGAGCCAATCACGCGAAT
CTTGCCGCTGGACAGCAGCGGCTTGATCAGGTTAGCCGCGTCCACCTGGCCGCCGGAAGC
CGCGCCAGCGCCGATAATGGTGTGAATTTCATCAATAAACAGAATGCTGCTCTTATCCTG
CTCCAGTTGCTTGAGCAGCGCTTTAAAGCGTTTTTCAAAGTCGCCGCGGTATTTGGTGCC
CGCCAGCAACGAGCCGATATCCAGCGAGTAGAGCGTGCAGTCGGCCATCACCTCCGGCAC
GTCGCCCTGCACGATGCGCCAGGCCAACCCTTCGGCGATAGCCGTTTTCCCTACGCCGGA
TTCGCCCACCAGCAGCGGGTTGTTTTTACGGCGACGGCACAATACCTGAATGGTGCGCTC
CAGTTCGCTGTCGCGGCCAATCAGCGGGTCGATGCCCCCCACCCGGGCAAGCTGGTTGAG
ATTTGTGGTGAAGTTTTCCATACGCTCCTCCCCGCCAGCCTGTTCTTCGTTAACCGGATT
TTCCGGGTTTGCCGCCGGACCGGACTCTTCTTTGCGCGTACCGTGAGAAATGAAATTCAC
CACATCCAACCGGCTGACGTCGTGTTTGCGTAGCAGGTAGGCCGCCTGGGATTCCTGCTC
GCTGAAGATAGCGACCAGCACGTTGGCGCCGGACACCTCGCTGCGCCCGGACGACTGCAC
GTGGAACACAGCGCGCTGCAGCACCCGCTGGAAACTCAGCGTCGGCTGGGTATCCCGTTC
TTCATCATTTTGCGGCAGCGTGGGCGTGGTCTGTTCGATAAAGGTTTCCAGTTCCTGACG
CAGAACCGCCAGATCGACCGTACAGGCTTCCAATGCCTCTCGTGCGGAGGGGTTGCTGAG
CAGCGCCAGCAACAGATGTTCCACGGTCATAAACTCATGCCGGTGCTCGCGCGCTCTGGC
GAAAGCCATGTTGAGACTGAGTTCCAGTTCTTGATTGAGCATAGGCACCTCCCCCAATAA
ATTGCCCTATTCAGGCTTTTTCCAGCGTACAAAGCAATGGATGCTCGTTCTCCCGGGCAT
AACGGTTCACCTGAGCCACCTTGGTTTCAGCCACCTCGGCGCTGTAGACGCCGCAGATGG
CCTTGCCCTGATGATGAACCGTAAGCATCAGTTGCGTTGCACGTTCAATATCATAAGAAA
AGAACTTTTGCAGAACGTCAATAACAAATTCCATCGGCGTGTAATCATCGTTGTTAAGTA
TCACTTTATACATCGATGGCGGCTGTAAGGCTTCAGCATAATGTTCTTTGGTCAGGTCGT
CAGTCTGCGCCCCAGTGCTATGATTTCCCATCTTCTATCCAAATCAGTTCTGATACTTAT
CCGCTGGCTGTCTTCACAGCAGCATGCCTGATTTTTATTGTATCACCGCCCGGTAGAAAT
CGCTCAGCCCCCAAAAACGCACCCTCTCTGATATTAACGGCAATAAAACCCGACAATAGC
GTTATCTGTATCAAATTTTCACAAACCTGCGGCAAAGTGTCGGATTCGGGTGCTTGACGG
CAAGGGCGATTTCACTAGAGTGTAGAGTTGAATTGATGTTGTTTTAATCAATTCGGTTTT
GCCTTAACCCAATAACCTCACCTTAGAGAACACTCTAGCCGAAGGATGAAGATGCATGGA
GACAGGTACTGTTAAATGGTTCAATAACGCCAAAGGCTTTGGCTTTATTTGTCCCGAAAG
CGGCGGTGAAGATATATTCGCCCATTACTCAACCATTCAGATGGACGGCTACAGGACCCT
GAAAGCAGGTCAGGTAGTGCAATTCACCGTGCACCAGGGACCCAAAGGAAATCACGCCAG
TCTGATCGTGCCGGTAGTCGGCGAAACGGTCGCCTGAATGTTCACCCCACGCTTTCCGAT
CTTTCTCCTTTAATTCCTGTGACCAGGTCAAACGAGTCCAATGCCGGTCGCCGGGCGGCC
GGCATTCTTTATACTCTCTCCCCGCATATTCTCTCCCCGCGACAGACAGGTTCAGGCGTG
AAACAACACCTAATCCGCCCGCCCACGCGCCAGCCACAACACCCGTGAAAACATGCTGCG
AATCAGCGGCGGGATGGCCGACTCCCCCTGAGATGCCGCTTCCAGCGCCACTTCAATCGC
CAGATCCGGCTTGGAGGTTCGGTGAATCGCCTTGGTGATAACCTTGGCCGCCGACAGCGG
CACCGGTTCCGGCAACTGCGCCACCCGGTGATAGACCTGACTAAAGCCGTTGCGATACAT
GAAATGCTCCATATCCAGCGCCGGCAGCACGGTCAAATGGTCGCGTTCGGATTCACTCTG
CGATTGCAGCAGGCTGCGAGCGGTGGCGGCGTACTTTTTCCCGGCGTCATCGCCATCCAC
CAGCACATGCCATTCGATGCCCATGCGAGAGGCGAACTTCAGTAGCGGTTTTAACCCCAC
CTGAGCAAACTCGATCACCCTCACCCCTTCCGCTTCGAAGTGGTGACCGCACTGGCGCGC
CAGTTCACTGAGCATCCAGACTTCGGTTTCGCCTTCCACCAGTAGCCAGCAGCGCGCGAA
TAGCGACGCCGGACGATTAAACCGAATATGAAAGGTAATGCGGCGACTATCTTCCTGCGT
CATGCCCTGACGGCCGATACGGTAGGTAGCGACCTTCGCCGATTCGCGTACCAGACGGCA
AACCTGTTCTACCGGCACCAGCGACAGCAATTCGCCGGAATTGGTGGTGGTGATTTTTTG
CAGCGGCAACTGTGTCAGCAGCCCCCACGCCACCGACAGCATGATAGGGTGCAGCCGGGT
TTCCGGGTCTTCAATCAGCAGCAGCGGCCGGGCGTGCGGATCTAGCGCCGTGGAACCCTT
GGCCTGCAGCAGGGTAGAAAACAGCTCCAGCAGGATAATACGGCGGCTGCGGCTGTTGGG
GCCGGAAATCATGCGGTTGATGTTATCCAGCGAGCGCCATGCCCGGCCATTGCCTGCGCG
CGCATGGCGATGGTGGCGCCGATCGTTCGGATCCGCGCCCTGTTCGGAAAAATAGTGCTC
GACCAGTTGGCGCATCGCCACCAGCCCCTGCCGCAGCTCCTGATTAGTCAGCCGGTTGGG
ATTTTGCGCCAGTTCGCGCACCAGCGTCTCAAACTGGCGCGATAGCCGATCGTTATCATC
GATTTGCGGCATCAGCGTGCCGGTGCGAAAACGGCGAATAAAGCGGGCGTCACGCAGCCG
CAGCACCGGATGCAGGCGAATCACTTCGCTGGCCAGCCAGTCGATATTGTCCAGCGGCAG
CGCCTGACCATCGGCATCCAGAAAGCTGCGCCAGGTAAAGATCGCCTGGCTTTCATCCAT
TTCCCCTTCCAGCCGATAGAAAATACGGTGCAACCGCCCTTCACCCTTGATCCATACCGG
TGATAACGAGCGATAACGAGGAGCCAGATGGTGACCGGGCGCAGATTCGCAAAACGTGAA
AATCACCTGCAGGTGACGCTCGCGGCTGGCTTCGTCACCCGGCGTAAAATGAAAATCTTG
CAGATCAAAGTGATAAAGCGGTGGCGATGGTGTCAGCAGCAGCGAGAGCGCATCCAGCAG
GCTGGACTTGCCCCAGGCGTTTTCGCCGATCAGCACGGTATTGTCGTCCAGCGTTAGCGA
CAGCCGATTAATACCACGGAATCCAAGAATCTCGACTCTTTCCAGATACATCCGCGCCTC
CTGTTCTGGGGTCTTCTCACGAGAATGACGATAAAAACGCGGCAGGGTCAAGCCCTACGC
CTCGGATCTGCCTCGCGACGCATAAAAATGCCCTGTGAATGCGAGTGATTGTCATCCACA
AGTAAAATTGCGCTAAATCAACTTCGCCTTAAATTGCCTATAAAAGATCTTTTTAGACAT
CGGCAACCGTTCTATGCTTTTAAACAAGCATTATAAATGCAACTTTAAAAAAGGAAGCCA
TTATGTATTGTGTGCAATGTGAACAGACCATCCGAACCCCGGCCAGTAACGGTTGCGCCT
ACGCGCAAGGCATGTGCGGCAAGACCGCCGAAACTTCTGACCTGCAGGACCTGCTGGTCG
CCGTTCTCCAGGGGCTGTCTGCCTGGGCGTTGCAGGCACGCGCACTGGGCATCATCGACC
ACGAGATCGACAGTTTTGCTCCCCGCGCCTTCTTCTCTACCCTGACCAACGTGAACTTTG
ATTCACCGCGTATCATCGGCTACGCCCGCGAGGCGATTCGTCTGCGTCAGGGGCTGGCAA
CCCGTTGCCGGCTGCTGGACGCCGCTATCACGGTCGATCACCCGATGGCGGAACTACAGC
TGGCGGGCGATGATATCCCGACGCTGCAGCAACAGGCTGCCGAATTTGCGTTGAATAAGG
ATAAAGCCGCTATTGGCGAAGATATCCACGGGCTGCGTATGCTGTGCCTGTATGGGCTGA
AAGGCGCCGCTGCTTATATGGAACACGCGCATGTGCTGGGACAGCACGATGACGCATTAT
ACGCCGACTACCATGCGTTTATGGCCTGGCTCGGCACCGCGCCCACCGATGTCGACACCC
TGCTCGGCAACGCGCTGGCCATCGGCAAAATGAATTTCGGCGTAATGGCGATACTGGATC
AGGGGGAAACCTCCGCCTACGGTCATCCGCAGCCGACTCAGGTTAACGTACGCCCGGTGG
CGGGCAAGGCGATTCTGATTTCCGGCCATGACCTGAAAGACCTGCGTATGCTGCTGGAAC
AAACCGAAGGCACCGGCATCAATATCTATACCCACGGCGAAATGCTGCCGGCGCACGGCT
ATCCGGAATTGAAGAAATTTTCCCATCTGGTCGGCAACTACGGCAGCGGCTGGCAGAATC
AGCAAAGCGAATTCGCCAAATTCCCCGGCCCGATCGTAATGACCTCCAACTGCATCATCG
ATCCGAATGTCGGCCAGTATACCGACCGGATCTGGACCCGCAGCATCGTCGGCTGGCCGG
GCGCGCAACACCTCGAAGGCGATGATTTCAGCACCGTGATCGCGCAGGCGCAGCAACTGC
CAGGGTTCCCATACAGTGAAATCGAACACCTGATTACCGTCGGTTTTGGCCGCCAGACCC
TATTGAGCGCCGCCGATACCGTGATTGATCTGGTCGCCAGCAAGAAACTGCGCCACGTCT
TTCTGGTCGGCGGTTGCGACGGCAGCCGCACCGAACGCAGCTATTACACCGATTTCGCTC
TCAACGTACCGCAAGATTGCCTGATCATGACGCTGGCATGCGGTAAATACCGCTTCAATA
AGCTGGACTTCGGTACGCTGGAAGGCTTGCCGCGTCTGCTGGATGTCGGCCAGTGCAACG
ACGCTTACGCCGCTATCATGCTGGCGGTCAATCTGGCGGAAAAACTGGGCTGTGGCGTCA
ACGACCTGCCGCTGAGTCTGGTGCTGTCCTGGTTTGAACAGAAAGCGATTGTCATCCTGC
TGACGTTGCTGGCGCTGGGCGTGAAAAATATTTATACCGGTCCGACCGCGCCCGGCTTCC
TGACCCCGTCGCTGCTGGCGATTCTGAACGAGAAGTTCGGCATGCGCGCCATCACTACCG
TGGAACAGGACCTCAACGATATCCTCACCGCCTGATTTTTTGTTGACTTTCGCCTTCCGC
CGTCGCATGGCGGAAGGCTGTTATGGAGACCTCCCATGACCATGCCCACCCCGCAGTGCC
CCAACCGCATGCAGGTGCACTCTCTTCATCAGGAAACGCCGGATGTGTGGACGCTTTCCC
TGATCAACCATGACTTTTATCCCTGGCAGCCCGGCCAGTACGCGCTGGTCAGCATCGCCA
ACAGCAGTGAAACGCTGCGCGCTTATACCCTGTCCTCCTCGCCCGGATTGAGCCCGTTCA
TCACCTTCACGGTGCGTCGACTGGAAAACGGCACCGGCTCGCGCTGGCTGACCGAACAGG
TGAAGCCCGGCGATTATCTGTGGATCTCCGATGCGCAGGGTGAATTCACCTGCACCCGCG
CCGTCAGCGACCGTTACCTGATGCTGGCGGCGGGCTGTGGCGTTACGCCGATCATGTCAA
TGACGCGCTGGCTGCTGGTCAATCGCCCACACGCGGATATTCAGGTCATCTTCAATGTCC
GCGATCCGCAACACGTGATTTTTGCCGATGAATGGCAAACACTCCGCCAGCGTTACCCGC
AGCAACTACAGTTAACCCTGATGGCGGAACAACAGGCTGAAGCCGGTTTTCTCAGCGGCC
GCCTTAGTGAGTCAGTGCTGTCGCAACAGGTGCCGGATATCGCCAATCGCACCGTAATGA
CCTGCGGCCCGCAACCCTATATGCAGCAGGTGGAAACGTTTTGCCTGCAGGCCGGCGTTC
CACGCGAGCTTATCTTCAAGGAACAGTTCGGCGCGCCGGAAACCGTCCTGGACGATGATG
GCGACCAGCTCACCATGACCATCCGCCATTCGTTACAACAGTTGAAAGTTCCGGTTGGTA
TCAGCCTGCTGGCTGCGCTGGAAAGCCACCAGTTGCCGGTAAACGCCGCCTGCCGTGCCG
GCGTTTGCGGCAGTTGCAAAACCCGTATTCTCAGCGGCAGCTACACCACTACCAGCACCA
TGACGCTGACGCCCGACGACATTGAAAACGGCTATGTGCTGGCCTGCAGTTGCCAGTTAC
AAGGCGATGTCGAATTGGTCTGATTTTTCCACTCTGCCTTGCCATACGGCATACATCACG
CTCAGGCTCCACCCCGCATTTTCGTTACGAAATCGTTAAGGCGGGGTTTTTCCCCCTTTT
GCTTCCGGCTATATTAAGCTGTATTGATATCGTATTGCGGGTGTGAACATCGACAGGGAC
ACCGCTGCAGTTTCAATCGCGCTGTTGTGGCAGGAGCAAACACCATCATGACCATCAGAC
CCGCCTCTATTCTGATCCTTGGCGCCAGTGGCTACATTGGCCGTCACCTCCTAATGCGTC
TAAGCCAGCAAGGTCAAACAGTCATTGCCGCTTCGCGTCACATCGACTCGCTGGCGGCCC
TGAATCTTCCCGGCATACGCTGTGAATACGTTGATCTGATGAAGCCATACACGCTACCGG
AAGGATTATGGCAGGCAGACACCCTCTATTATCTGGCGCACAGCATGGGCGACGGCGCTG
ACTTTCTGGAGCGGGAATACCAGTCGGCGCAAAACCTGCGTCAGGTGCTACGTACCAGCC
GGGTCCGGCAGATAATCTATCTCGGTTCGGCACAGGCTGAGCGCCATCCCTCCACCCATA
TGCAGGCGCGCAAACTGACCGGTGACATTCTGCGCAGCAGCGGCATTCCGGTTACCGAAT
TGCGCGCCGGCATTATCGTCGGCCCCGGTTCCGCCGCATTCGAAATCATGCGCGATATGG
TGAACAATTTGCCGGTGCTGACGCCGCCACGCTGGGTGCGGTCGAAATCCGCGCCGATTG
CGCTGGAAAACCTGCTTACTTACCTGACGGAGCTGAGACATTACCCCGCGGAGCGCCATC
GGGTTTTTGATGCCGCCGGACCGGAATACCTCAGCTATCAGTCGCTGTTCGAGCGCTTCA
TTCGCATTACCGGCAAACGTCGCCTGTTGCTACCGATTCCGATGCCGACCGGGCTGGTAT
CGGCCTGGTTTCTTAACATGGTGACCTCGGTTTCCGGCTCCACCGCCCGGGCGCTAGTGC
ATGGGTTGCGACACGATCTGCCAATGGACGACGGCGCGCTGCGTCGTCTGATTCCCCAGC
GGCTAATTGGGTTTGATGAAGCGGTGCGAGCCACGCTGGCCGATGAAAAAGCCGCGGCGC
AACACCCTGACTGGGGATATGACCCTGATGTTCAGGCGCGCTGGCAAGCCAATTACGCGT
TCTACCCCAAGCAGGCGGGCTACAGCCACAAAACCGGCGCCAGCAGTCAGGCATTGTGGC
AAATCATCCAGCAGGTCGGCGGCCGGGAGGGGTATTTTTATGCCAACCTACTGTGGACTA
TCCGCGCCCGAATAGATGATTTATGCGGCAATCAGGTGACTTACCGCCGTCCGGAGCGGG
CCGAGTTGATGGAGGGCGACTTCGTCAACGGCTGGAAGGTCATCCGGGTCAGACCCCACC
AGCAGTTGGTGTTGCTGTTTGGCATGAAAGCGCCCGGACTGGGGCGTCTGGCCTTCTCGA
TTGACGATCGTGGGGCGTATCGGGTGCTGGATGTGCGTGCCTGGTGGCATCCTGCCGGCT
GCAACGGGCTGGGTTACTGGTTCCTGATGATGCCCGCGCATCTGTTTGTGTTTCGCGGCA
TGGCGCGCCGTATCGCCGCACTGGCGCTAGAGGCCGAACAACGGGACATCGTTCGCCTCC
CTTACAGCGATTAAGCCATCCGTCTTCTTTCCACGGCCGACGGGCGCAGGTTATCGACCT
GCCCCTGCGCCACTGCGGGGCGCTGCGCCGTATTTCTCCAGCAATGCATCGGCAATCGCT
TCAGTTTCCGCATCCGCCTCACCGTCATAGCGCTGCTGCCGGAAGTGCATCTGGAATGCC
GCCACCACCTGTTGCTGCTGGCGCGCGGTCATGCCTGGGTTGACCTCATAACCATAACGC
GCCAATTTCTCCAGCAGCGCCTGTTTGTCTGCCGGCGCATATTCCTGCCGCCCCCCCAGA
TAGAAACGGACCCGTTGCGGCTCCGGCCAGGCGCCAATACCTGCCATCGCCAGTTGATGC
CAGGGAAACAGCGGCCCCGGATCGACCTTGCGCTGGGGAGCAATATCGCTGTGCCCTACC
ACATCCTGCGGCACAATATGATGACGGGCGATGATGTCCCGGGCGAGATGGGTCACCAGC
GTAATCTGTTGCGGGGTGTAAGGCTGCCACCAACGGGTGCCGGACGCCGTTTGCCGCCAG
CCGGGGTTGACCTGCTCGATGCCGATCGATGTGGCGTTCAACTGACTGTAACCGCGCCAG
TAACTGGTGCCTGCATGCCAGGCCGCCTGCGACTCCGGAACCAGTTTCCACGCCACGGGC
TTGCCATTAACCTGCGGCGGATAAGCCGGCACCAGGTAATGCGCGCTGACATGTTCGGCG
GTGAGTTTTTCCAGCGAATTGTCCAGATCCTCAGCCGTATAGTGAAACACCAGAAAGCGG
ACCCGATCACTCCGGCTGACAGCCGGAGACGACTGATCCAGTTGGTAATCGCCCTCATCG
ACATAGCGTTCGTGGGTCTGGCAGCCTGCCAACAACGTCATCGCCATCAGCGCCACACTA
CGCCATACCAGCCCGATGCCGCGGGTCATGATCGGCGCACCACAACCGCGGTGCCACTGA
CGGACACCATCAGCATGCTGGCGTCTTTACCCACGGTTTCATAATCAATGTCGATGCTGA
CCACGGCATTCGCTCCCAGTTCCTGCGCCTGCTGTTGCATTTCACGAAACGCGATCTGTC
GGGCGTTGCGTAACTCTTTTTCATAGGCGCCGGAACGGCCGCCGACGATATCGCGTATGC
CGGCAAAGAAATCCCGAAAGATATTGGCGCCAAGGATGGCTTCGCCCGTCACCACGCCGC
AGTAGGTTTCAATGACGTGTCCTTCCAGGGTTGGGGTGGTGGATAATTGCATCATGCCTC
CTCGCATCAGATGTTCGACAGACAGATCGGTTACTACATGCTCACAGCCTTATTACGCTT
TTATAGCAATGCCTGCCACTAAAAAACTTTTTCAAAACACAAACGTCATCAATCATACTT
TTCAGCAACACCCCCCCGCTACAGTCGAGGTTTGCTATGACTGAAGATTGTCCGCCACAG
GGCGGCTGTCACCCTGACAAATCCGCCTGCCGCCGCGGCAAAGCGCGATTTTGTGCTAAA
ATATCAACAATAAGTCGTGTATTCGCAAATTTTAACCCACGACGATTGCATAACTATTCT
GCCGAAGCTACCATTCGCGGCATCAATGTCTATTCAATTCTTTCGCATGAGTATTCAACT
AAACAGCATTAACTGTTTCTATGGCGCACATCAGGCGCTGTTCGATGTCACCCTTGATTG
TCCATCCGGAGAAACGTTGGTGTTGCTGGGTCCCAGCGGGGCCGGTAAAAGTTCGTTATT
GCGGGTACTGAACCTGCTGGAAACACCCCGTTCCGGCACCCTGAACATCGGCGGTAATAC
CTTCGACTTCAGTCAGACGCCCGGCGAAAACGCCATTCGTGAACTGCGCCGCAATGTCGG
CATGGTGTTCCAGCAATACAATTTGTGGCCGCATCTCACCGTGCAACAGAACCTGGTCGA
AGCGCCCTGCCGCGTACTGGGACTGGGCAGTCAGGAAGCCCGTGAACGGGCGGATAAACT
GTTGAGCCGTCTGCGGCTGAGCGACTTCGCCGATCGCTACCCGTTACATCTCTCCGGCGG
CCAGCAGCAGCGCGTCGCCATTGCCCGCGCACTGATGATGGAACCGCAGGTACTGTTGTT
TGACGAGCCGACCGCCGCTCTCGATCCGGAAATCACCGCTCAGGTAGTCAGCATTATTCA
GGAACTGAGCGAAACCGGCATCACCCAGGTGATCGTCACCCACGAAGTCGATTTCGCACG
TAAAACCGCCAGCCGCGTGGTGTACATGGAAAACGGCCGCATCGTGGAACAAGGCGACGC
CTCGCATTTTACCCAACCACAGACACCGGAATTTGCTGGCTATTTATCTCACTGATAGAT
AAGGATAATAATATGAAAAAATTGTTCGTTGCCGCCCTGCTCGGCGGATTAAGCCTTTCC
GCTGGTGCAGCCGAAACTATCCGTTTTGCCACTGAAGCGTCCTACCCTCCGTTTGAATCG
GTAGACGCCAGTAATCAGATCGTCGGGTTCGATGTCGACCTGGCCAACGCGCTGTGCAAA
CAGATCCAGGCCACCTGTACTTTCAGCAATCAGGCATTCGATAGTCTGATCCCCGGCCTG
AAATTCCGTCGTTACGATGCGGTGATTGCCGGCATGGACATCACGCCGGAACGCCAGCAA
CAGGTGACGTTCACCCAGCCGTACTATGAAAACTCGGCGCTGTTCATCGCCCAGAAAGGC
AAACTGGCCGATATCGCCGCGCTGAATGGCAAGCGTGTCGGGGTACAGAACGGCACCACC
CACCAGAAATTCCTGCTGGATAAGCATAAAGACATCACCGTCGTGCCGTACGACAGCTAT
CAGAACGCGGTGCTGGACCTGAAAAACGGTCGTCTGGACGCCGTCTTCGGCGACACCGCC
GTCGTGAACGAGTGGTTGAAACAGAACACGAATCTGGCGTCAGTGGGCGACAAGGTGACC
GATAAAGACTACTTTGGCATCGGTCTGGGCATTGCCGTTCGTCAGAACAACGACGAGCTG
GTGAAAAAATTCAACGATGCGCTGAACAAGATCAAGCAGGATGGCACCTACCAGACCATC
TACAAGAAATGGTTCCAGCAGTAAGCCGACTAAGACTCAATGACTGAATTCCAACCTCTT
GCAAGCGCCGCCGGGATGACCGTCGGCCTTGCCGTTTGCGCCCTGGTGCTGGGGCTGCTG
CTGGCGATGCTGTTTGCCCTGTGGGAAACGGCGCGCTGGAAAGCCATCAGCGCCTGCGGC
ACCGCTGTCGTTACCCTGTTGCGCGGCCTGCCGGAAATTCTGGTGGTGCTGTTTATCTAT
TTTGGTTCGTCGCAGTTGCTGTTGATGCTGTCTGATGGTTTCACGCTTAATCTCGGCCTG
GCGCAGGTGCCGGTCAAACTGACTATCGATGACTTTGAAGTCAGCCCGTTTCTGTGCGGC
GTCATTGCGCTGTCGCTGTTGTATGCCGCCTATGCCTCGCAGACGCTGCGTGGCGCACTG
AAAGCGGTGCCGCGCGGCCAATGGGAGTCCGGGCAGGCGCTGGGCATGAGCAAAAGCGTG
ATTTTCCGTCGGCTGATCATGCCGCAGATGTGGCGTCATGCGCTGCCGGGGCTGGGCAAC
CAGTGGCTGGTGCTGCTGAAAGACACCGCGTTGGTCTCGCTGATCAGCGTCAACGACCTG
ATGCTGCAAACCAAAAGCATCGCCACCCGCACTCAGGAACCCTTTACCTGGTACATGATT
GCGGCGGCTATCTATCTGGTGATTACCCTGTTGAGTCAGGCGATCCTGAACAGGATTGAA
GCACGCGCCACGCGCTTTGAACGGAGGCCGTCCTGATGCTGGGCTACATTCCTGAACTGC
TGAAAGGGTTGCACACCAGCCTGATGCTGACGCTGGCCGCGCTGCTGCTGGCGTTGCTGT
TGTCGTTATTGCTGACGGTGATCCTGACGCTGAAAACCCCGGTAGCGTCGCAGATAGCCA
AAGTCTACATCACCCTGTTTACCGGTACCCCGCTGCTGGTGCAGATCTTCCTGATTTACT
ACGGTCCCGGTCAGTTCGCCGCGATCCGCCAGATTGACTGGCTGTGGAATCTGCTGTCTC
AGCCGTGGCTGTGCGCGGTCAGCGCGCTGGCGCTTAACAGCGCGGCCTATACCACGCAAT
TGTTCCACGGTGCGGTACGCGCGATTCCAGACGGACAGTGGCAATCCTGCGCCGCGCTGG
GTATGAATCAGCGCCAGACGCTGCGCATTCTGTTGCCGTTTGCGTTCAAGCGCGCGCTCT
CTTCGTACTCCAACGAGGTGGTGCTGGTGTTCAAAGGCACCTCGCTGGCTTACACCATTA
CGCTGATGGAAGTGATGGGCTACGGCCAGTTACTGTACGGCCGCACCTATGATGTGCTGG
TGTTTGGCGCGGCAGGCGTCGTCTACCTGTGCGTCAATGGCCTGCTGACGCTACTGATGC
GCCTGGTCGAGCGGCGCGCGTTGCGTTTCGAACAGCGCAACACCTGAACCATCAGTGAGC
ATGACCTAATCACTGATTACGCCGGCTTTCGTGCCGGCGTTTTTTATGCATGGGATTCAT
TTCATTCGGACGAGTCACCAATTTAAATCTGCTTTATTTTTATAAAATTATCCTAATCTC
GCCTTATTCACGCTATCCACCCACAAACTTAATTGAATTTATAATCATTATATTTGCATA
TAAATACATTTGGTGGCATGGTGTCGTCATCTTTTTCAACGGCCATAACGTTGGTAAACA
TAAGTTACGCTGGAGTACCCCATGAAGAAACTCGTCCTTGCCGCGCTGCTGGCCAGCGCT
ACCTTTAGCACGATGACCTTTAACGCGATGGCGGCTGACACTATCCGCTTCGCCGCGTCG
GCGACGTATCCGCCGTTCGAATCGCTGGATGCCGGCAACCAGATCGTCGGGTTTGATATC
GATCTCGCCAACGCGCTGTGCAAACAATTGCAGGCCACCTGTACGTTCACCAATCAGGCG
TTTGACAGCCTGATCCCGGCGCTGAAATTCCGCCGTTATGACGCCGTTATTTCCGGAATG
GACATCACGCCGGAACGCAGCAAGCAGGTAGCATTTACCCAACCGTACTATGCCAATTCA
GCAATCGTCATCGCTCAGAAAGGTAAGTTTCACTCGCTGGCGGACCTGAAAGGCAAACGC
ATCGGCATGGAAAACGGGACGACCCACCAGACATTCCTGCAAGACAAACATCCTGAAGTG
AAAACCGTTCCGTACGACAGTTACCAGAATGCGCTGATCGACCTGAAAAACGGTCGTCTG
GACGGCGTGTTCGGCGATACCGCCGTGGTGAACGAGTGGCTGAAAACCAACCCGGATCTG
GCTACCGTGGGCGAGAAAGTCACCGATCCCGCCTATTTCGGCATCGGGCTGGGTATTGCC
GTGCGCCCGGACAACCAGGCGTTGCTGGAGAAATTGAACGGCGCGCTGAACGCCATCAAA
GCCAACGGGGCTTACAAAGCCATCAACGACAAGTGGTTCCCGCAGCAGTAAACCGGCCCT
TGTTTTTATGCCGTTATTTTCACGCTGCCGGTTGCCGCCGGCAGCGTGCCACGCCGCTCC
CCGATTTTCGCCCGTCTTGCATTTTGTCCTTATCAAATCCACTGCGGATTGATTTAATAG
CGTTTTCTTCTTACCGGCTCTTCGCCTTCAGGCAGGAAAACGATGTCGCTGGATTTTTCA
ACATTGAAACGCATCCCGACAGGGGTATGGGTATTGGGCGGCGTCAGCCTGTTGATGGAC
ATTTCGTCGGAAATGATCCACAGCCTGCTGCCGTTATTCATGACCACGGTTCTCGGCACC
AGCGTGGTCTTCATCGGATTGATTGAGGGGTTGGCGGAAGCGACCGCGCTGATCATCAAA
GTGTTCTCCGGTGCGCTCAGCGATTACCTCGGCAAACGCAAAGGGCTGGCGCTGCTCGGA
TATGGTCTGGGCGCCGTCAGCAAACCCTTGTTTGCGCTTGCGACCTCATCCGGTCTGGTG
CTGGGCGCTCGCTTGCTCGACCGGGTGGGCAAAGGCATTCGCGGCGCGCCGCGCGATGCG
CTAGTCGCAGACGTCACGCCGCCCGATATTCGGGGTGCGGCGTTTGGCCTGCGTCAGTCG
TTGGATACCATCGGCGCCTTCGCCGGTCCGCTGCTGGCGGTCGTGCTGATGTTGCTGTGG
CAGAACGATTTTCGCGCCATCTTTTGGGTGGCATTCATCCCCGGCGCGATGGCGATTGCC
CTGCTGTTTTTCGGTCTGCGCGAGCCCGAACACGCCGGTGCGGCCAAACGCACCAACCCG
ATCCGGCGTGCTAACCTGAAACGTTTGTCCGCCCAGTACTGGTGGGTGGTCGGCCTGGGT
GCAGTATTTACGCTGGCGCGCTTTAGTGAAGCCTTTTTGGTGCTGCGCGCGCAGCAGGTC
GAGATTCCCATAGCGTTGATTCCGCTGGTAATGGTGGCGATGAATCTGGTTTATGCCTGC
TCCGCCTATCCATTCGGTAAGCTTTCCGATCGGATGGATCATCCTAGCCTACTGAAAATG
GGCCTGCTGGTGCTGATTGCCGCCGATGTGGTGCTCGCCGTCAGCCAGCACTGGCTCAGC
GTCATTGTCGGCGTCGCGTTATGGGGCGTACACATGGGAATGACGCAGGGGCTGCTGGCC
GCCATGGTGGCTAACACTGCGCCAGCGGATCTACGCGGAACCGCCTACGGTGTCTTCAAC
CTGATAAGCGGCGTGGCGTTGCTGCTGGCCAGCCTGGGCGCCGGAATTCTGTGGGACGTA
TGGGGCGCGGCCTCCACCTTTTACGCTGGTGCGCTAATCTGCCTGATCACGCTGGCCGGT
ATGGCGCTGATGCCGCGCTCCCTGTTATCACGTTAAACGGTTATCACGTTAAACGGTCAT
CGTGTTAAACGCGCCGTTGCAGCAGCGCCAGCACCTCATAGTGCGCGGTATGCGGGAACA
TATCGAATAGCTGCGCCTGCTGTATCTGGTACGCCGGCAGGCGAGCCATGTCTCTCGCCA
TACTCTCGGCATTGCAGCTGGAGTACAACAGATACGGCGGCGCCATGCGGCTCAGGTAAT
CGCACAATTCGGCGCCGATGCCACGCCGGGGCGGATTGACGATCACCAGATCCGGCGTCT
GGGTTTCGCCAACGGCAAAACGGGTAGAATCCAGCGCAGCGAAACTGACGTTTGTCAGCC
CCAGTTGCGCCGCCGAACGTCGGGCACAGGCGATGGCTTCCGCGCTGATCTCAATGCCGG
TGAGCGGCGTATCCGAGCTGGCGCAATGCAGGCCGAATCCGCCCACCCCACAGAACAGAT
CCCACAGGCTGCGCACCGGCAACGTCGACGCCCACTGCCGGGCGGTGTCATACAACGCGG
CCGCCACCTGTGGATTGGTCTGGAAGAAACTTTGCGGCCGGATATACAACGGCACCTGAT
TAAAGCGCTCTTCCAGCGCCTGTGCTTCCGTCAGCGGAATCTCCTGTTCCCCTTCCAGTA
TCGCCTGATGGACAGGTTGAATATTGGCCGATATCACCGCCAACTGTGGCAACTGCTGCT
GTAGCCAGGGCAGCGCGGCGCGCAGTTGCGTCAGCTTGGTTTCGGAGCGCAGCACAAAGC
GCAGCATGAAGTGGCCGCTCAGGGTGCTTTGTGTCAACAGCAGGTATTTCAGTTCGCCCC
GACGTCGGGCGACGTTATAGGGGGTCAACCCGGCGCGGGCGATAAACGCTTTCAATACAC
TAAAAACCGGAGCAAAACTGTCGGGATACAGCGGGCAGTCACAGAGGTCCACCGTCGAAC
CGTCACGATGCAGCATCCCCAGCAGCGGGCGTTCAACGCTGCCGCTGACCACCATCTTGG
CTTTATTGCGAAAAGCGACGTCCGCCGAGGTTACCGGCGTCAGCCAACGTTGAACCGAAT
GCGCGGCCAGCAACCCGAGCAGATGCTGCTGCTTATCGGTTACCTGCTGCGGATAGGCGG
TTTCCAGCCATTGACAGGAACGGCACAAGCCGTCGTTATAGCGGGCACATTGCATGGAAA
ATCTGAAATCTGTCGTCAATATCAAAAGGGGGCTGATTGTATCACCCCCGCGCGGGAAAG
TTAGCGATAGCGCATAAAAGTTAGCGATAGCGCGTAAAAGTTAGCGACAGCGAGTAAACG
TTAGGGATGGCGCGTAAAAAAACGCTGGCTGCGCCGGGGCAGGAACAGTAACAAAATCAG
CAGAAAGTCCGGCAGCCGCTGCATCAGCAAATGGTGCAGGATTTCACCGACGCCGTCGCC
GCTGACATGAAAGATCGGCGGTAGAAACTCCACCAGCGACGCCGTCAGCATGTAGACCGT
CACCAGACACTGGGTCAACAGGAAACACCAGCGCCCCCAGTTCAGCCCGCTGAGCACCGC
GAATCCACAGCGGATTTCAAAGCATACCACCAACAGCGCGGCCAGCAGCACCAACGTGCT
GTCCCACTGTTTGGCGCTGCTGCTGAGCCAGCCGCCAAAGCCGCTTAGCCCCAGTTCGCT
AATGGTCAGGACGATACCCAGACAGCGGGTGGCGATAATCGCCGATCCCGCCACCATGAT
GGCAACCGGGGCGAACATGCCCCGCTGCAGCAGCTCCCGCTTACCGTACAGTATGATTGC
GCTCCCCCTGAAATCACCACGCCCCCAGAAAGTATGGCGGCGTGGCGAGAATTGGCAAAT
ACAGGGCGGAAGCGCCGCCGTCAGCCGCGTCTTGCTTTTTGCAAATCGCGCTGACGCTGC
TTTTCCGCCCGGGCCATAAACCACCAGGCAATCAAACCGATAACGCCTACCACCAACAAT
ATCAGGGATGCCAGCGCGTTAATCTGCGGGTTAACGCCCATTCTTACGCTGGAAAAGACC
AGCATCGGCAAGGTGGTGGCGCCGGGACCGGAAACGAAGCTGGCAATCACCAGATCATCC
AGCGACAGAGTAAAGGCCAGCAGCCAGCCGGAAACCAGCGCCGGCGCAATCATCGGCACG
GTAATGATGAAGAACACTTTCAGCGGCGTCGCACCCAGATCCATCGCCGCTTCTTCAATC
GAATGATCCATCTCACGCAGACGGGCGCTGATGACCACGGTGACATAAGCCGAACAGAAG
GTGACGTGCGCCAGCCAGATGGTCAGCATACCGCGTTCCGCCGGCCAGCCGATGGCCTGT
GCCAGCGACACAAACAGCAGCAACAGCGATAACCCGGTGATCACGTCCGGCATAACCAAC
GGCGCGGTCAGCATGAAGGCAAAGCCGTTGGAGCCGCGGAAATTACCGAAACGCACCATC
ACCACCGCCGCCAACGTTCCCAGCACCACCGCCATGGTGGCCGACGCCGCCGCGATAGTC
AGGCTGAGCACCACCGCGCTGATCATCGCCGAATCCTCGAACAACGCGCTATACCACTGG
GTGGACCAACCGGCCCACACCGTCACCAGACGGGAACTGTTGAAGGAGTAAATCACCAGC
ATCAGCATCGGCGCATACAGGAAACCGAATCCCAGCACCAGAATCAGTGTCCGCCACGGC
GAACGCACGACCGGTAAATTGTTCATGCCTGATCCTCCGCAGCTTTATTCTGATGTTTAT
GGAACCAGATGATCGGAATAATCAACAGGAACAGCATCACCATCGCCACCGCCGACGCTA
CCGGCCAGTCGCGGTTATTGAAGAACTCCTGCCACAGGATACGACCGATCATGATGCTGT
CCGGCCCGCCCAGCAGCTCGGGAATCACGTACTCGCCGACGGTTGGAATAAACACCAGCA
TCGACCCGGCGATGATGCCGCCTTTAGTCAGCGGCACAATCACGCTGAAGAAGGTCCTTA
CCGGGCGCGCGCCCAAATCCAGCGACGCCTCCACCAGCGAATAATCAAGGCGGGTCAGCG
CGGTGTAAATCGGCAGCACCATGAACGGCAGATAGGAATAGACCACGCCGATGTATACCG
CCAGATTGGTATGCAGGATCACCAGCGGCTGATCGATAACCCCCAGCCAGAGCAGGAAAT
TATTCAGGATGCCGTTGTCTTTCAGAATTCCCATCCAGGCGTACACGCGGATCAGGAACG
AGGTCCATGACGGCAGGATCACCAGCAGCAACAGAATATTGCGGGTGGACGACTTGCTGT
GCGCCACCGCCCAGGCCATCGGATATCCCACCGCCAGACAGCACAGGGTCGAAATCGCCG
CGACCTTCAGCGATTGCAGGTAAGCGTCGATGTACAGCGGGTCGGACAGCAGTTGCAGAT
AGTTGCCGATATTCAGGCTGATTTGCAGCCGGTTCTCCGCCCACTCCAGCAGATCGGTAT
AAGGCGGCACGGTGCGCGCCATTTCTGCGAAACTGATCTTGAAGACGATCAGGAACGGCA
GCATAAACAGGCACAATAACCACAGATACGGCAGCGCGATCACCAGCTTGCGGCCATGCG
CCAGACGCAGCCGCGCCAGCGTAGCCCGTAGCGGGCTCATCGGCTGGCCCGGCGGTTCAT
GTTGTTCAGATAACATCGCCATTGCGTCTTCCCCCGTTACACCGTCAACACCACACAGCT
GTCCGCATCCCAGCACAGGCGGACTTCATCCCCCCAGGTGGGCGAACCTTTGCGGAACCG
GTCGGCGTTTTGCAACTGGGCGCTGATGATCTGACCGCTGTTCAGCCGGACATGGTAAAT
AGAGAGATCGCCCAGATAAGCGATGTGCACCACTTCGCCCACGGCAAAGTTGCAGCCGTC
CGCCGGCACCTCGTCGCACAGCATGATCTTTTCCGGACGCAGCGCGATATAGACCGGTAC
ACCGTCCACCACCGAGACATCGGAGTTGACCTTCAGCGGATGCACCAGCCCCGGACTCTG
CACAATCAGCGCATCGTCCTGACGCTCAGTCAACAGCCCGTCGAACATATTAACCGAGCC
GATGAACTCGGCGCTGAAACGGCTGTTCGGGTTTTCATAGATCTCTTCCGGCTCGCCAAT
CTGCACGAATTTACCACGGTTCATGATGGCGATACGGCCCGCCATGGTCATGGCTTCTTC
CTGATCGTGCGTGACCATCACACAGGTCACCCCTACCCGCTCCAGGATGTCGACCACTTC
CAGTTGCATACGGTCGCGCAGTTTTTTATCCAGCGCACCCATTGGCTCGTCCAGCAACAG
CAGCTTAGGGCGTTTAGCCAGGCTGCGCGCCAGCGCCACGCGTTGGCGCTGCCCGCCGGA
AAGCTGATGCGGTTTGCGCCCGGCAAATTCCTGCATATGCACCAGCGTCAGCATCTCTTC
CACGCGGTCTTTGATTTCGCCACGCGACAGCTTGTCCTGTTTCAGGCCAAAGGCGATATT
CTTCTCCACCGTCATATGCGGGAACAGCGCGTAAGACTGAAACATCATGTTGATCGGCCG
CTGATAAGGCGGCACCAGAGACAGGTCCTGCCCGTCCAGCACAATCTGCCCCTGAGTAGG
CTGCTCAAAACCCGCCAGCATACGCAGCAGCGTGGATTTGCCACACCCCGAGGCGCCCAA
CAGGGCAAAAATCTCGCCTTTATAGATGGTCAGGCTGACATCATCAACCGCGAACTGGCC
GTCATAAGATTTGGTCAGGTTACGCACTTCCAGCAACGGCGTGGCCGCTTTCTGAGGCTT
GGGCTGGGGGCGGGGAATCGCTTCGTTCACTTAATATTGCTCTCCGGCAGAAGCAGAACA
AAGTCGCAGCCACATGACTGCGACACAAATAGCACAAACAGGCGGGGTTGAGCCGCCTGT
TGCATGAAGTGGAATCAAAGGTGGCGGTTATTTCCCGCTTTTTACCTTGGTCCACGAGCG
TGTAATCACGCGATCGATTTTCGGTGACTGCACCTTGAGCGTAAACAACTTGGCACGAAT
ATCCGCAGGCGGATAAATGTTCGGGTTGTTACGCACCTCTTCTTTCACCAGCGCCGTCGC
TTCCTTGTTAGGGTTAGCGTAATACACATGGTTACTGACGTTGGCAATCACGTCCGGTTT
CAGCAGATAGTTGAGGAACTGATAGGCTGAATCCAGGTTTTTGGCGTCTTTCGGAATCGC
GAACACGTCAAAGAACGCCAGCGCCCCTTCCTTCGGAATGCTGTAGCTGATGTTCACGCC
GTTTTTCGCGTCTTTGGCACGGTTGGCAGCCTGCATGACGTCGCCGGCCCAGCCGATAGC
CACGCAAATATCGCCATTCGCCAGATCGTTGATGTACTGGGACGAGTGGAAATAACGCAC
GCTCGGACGCAGCTTCAACAGCAGGTCGGTCGCGTCTTTGGTGTAATCGGCTTCATTGGT
GCTGTTCGGATTTTTGCCCTGGTAGTTGAGCACCGTGGCGTAAATCTCAGCCGGTGCGTC
CAGGAAGGAGACGCCGCAGCTCTTCAGCTTTTCCAGGTTTTCCGGTTTCAACACCAGATC
CCAGCTGTTGACCGGCGCGTCTTTACCCAGTACCGCTTTTACCTTATCCACGTTGTAGCC
AATACCGGTGGTGGCCCACAGATACGGCACCGCATATTTATGGCCCGGATCGTGTTCCTC
GATCAGTTTCATCAGTTCGGGATCGAGGTTTTTATAGTTCGGCAGTTTGCTCTTATCCAG
CGGCTGAAAGACACCGGCACTGATCTGGCGCCCCAGGAAGCTGGCGGAAGGCACCACCAG
ATCGAACCCCGTGCTGCCGGCCATCAGTTTGCCTTCCAGCACTTCGTTGGAGTCAAACAC
GTCATACACGACTTTAATACCGCTCTCTTTCTGGAAATTCTCCAGTGTGTCCGGCGCGAT
ATAATCAGACCAGTTATAGACGTGCAGCGTTTTCTCTTCCGCAGATGCGGTGACGGACGC
GGCCATCATCAAGCCGGTTAAAGCACCCGAAAGCCATTTTTTACGTTGGGTGAACATCCG
TTCCTTCCTCCATACCAGGGGGTAAATATAGGGGGGTGAATGTACGGTGCCTGGAAACAA
CACCGCTCTTTGTTTCTCCGGCCTCAGAATCACGGCGCGATGAATGGCTATGCACCCGCT
TTTTTCATCGTTAAAGCACAACCAACCGCGACGTTATTCTCTGAACCATACAGAAATAAA
GCATAACCGCACTGTTACGCCCGCACCATACCGGAACACAAAAAACAGGTTTTATCGATT
ATTTATTCACAATCTATCTATGTGCTGCGTCCTGAAACGATAAACATAGAAAAACATCTG
GCTTAGACAATAAAAAACCGCATTAAATGCGGTTTGCTAAAAATAAGAAAAGCTGATGGT
CAGCTATTGATTCATAACGCAATCAGTGCAGGCTTGAGGTGTTAGAATGCTCAGCAGGGC
TCTCTTCCTCATCGCCCAAAAACAGCAGATTATTGGCGCTGGCTTCCATGATAACCATAG
AGATCTGCTGTTCGGCTTGCTGCATGAAATGGCGGAACTGCTCTAGTGTGATACCGGCGC
CGGCGCTAAATGTCTGGCAAACGATCAATTTAGGCAGGTTGTCGTCCTGAATATCGAGAA
ACGCCTTGGCGGTCAGCGAACTGGCGTTGATCTGGCTCAGATTGCCCGCCAACGGAATCA
ATGCGGTCGGTTTCACTTCCGCCAGCGCGGAGAACAGGATAACGCTGTCGGCCATGTCGA
TCTTGGCGTCGAACACGCCGTCAAAATTCTGCATGTGCGGCAGATGCAAAGCCTGACAAG
AGTCGCACTCGAAGTAAATGATGCCCAGTTGATCCAGCCACCGCCGAAGCAAATTCAAAT
CAGGGACGATGATTGAATCCATCTTGATCGCCTCATATTTCATGGATGATAAAAAAACCT
GACCTACGCAATGCCTAACCCAGGAATAGCAGGCCAATCCTCATCGCTGATTGACCACGA
CGGCGCGCCTGCGCGCCTAAAAGACGGGGCTCACTCCGGGCATTCAACCTGCCCTGACTG
AACGGGATACCGCACGGAGATGGTGCTCAATGTAGTCGATCATCATCCCGGCGATATCCA
GCCCGGTGGTGGTTTCAATGCCTTCCAGCCCGGGCGAGGCGTTGACCTCCATGACCAGAG
GCCCGCGCGCCGACCGCAGTATATCAACACCCGCTACATTGAGTCCTAATGTTTTTGCGG
CCTTGACCGCAATTGCGCGCTCCTGCGGCGTGATCCGCACCCGGCTGGCCGACCCGCCCC
GATGCAGGTTGGAGCGAAAATCGCCCGGTTTAGCCTGTCGTTCGATCGCCGCGACCACCC
GTTCGCCGACCACCAGACAGCGAATATCCTTGCCCTGCGCCTCACTGACATATTCTTGCA
CCAGAATGTGGGCATTGAGACCGCGAAAGGCATCAATGACGCTTTCCGCCGCCTGATGGG
TTTCCGCCAATACCACCCCGATTCCCTGCGTGCCCTCCACCAGTTTCACCACCAGCGGCG
CGCCGCCGACCATCTTGATCAGGTCGGCGGTATCGTCCGGCGAGTGCGCAAAACCGGTAA
TCGGCAAATCAATACCCTGACGGGCCAGCAATTGCAGCGAATGCAGTTTGTCCCGGGCGC
GGATCACCGACATGGCGTTATTCAGCACGACGCTGCCCAACATTTCAAACTGGCGCAGCA
CGGCCGTGCCATAAAAGGTAATCGCCGCCCCGATCCGCGGAATAACTGCGTCATACTGGT
CCAGCTGGCGCCCTCGATAATGAACAGACGGCGCGGCCGAGTTAATGTTCATATAGCACG
ACAACGGGTTGATCACCTCGATGCTGTGCTGTCGCTCCTCCGCCGCTTCGCATAGCCGCT
TGCAAGAATAGAGAGAACCGTCCTGTGACAGAATGGCGATTTTCATAGCGCTCCGGTGCT
ATCGGGTGGCCCAGCCCTGCTGTAGCAGGTAGTCCAGCATGAACGGGCGACGTTCCTTGC
TCAGGGTGCGTCGGATTTGGTCGCTCCAGCTTTCCATACGCTGATTGCTGTCGCGGTGAC
GGTAATACTCGACGATATGCTGGTCATATTCCGCCAGCAAAGCGTGATCCAGCGGCTGAT
AGCGGTTCTCATGCACCACCAGTGCCGCCGGCAGACGCGGTTTAAGATCGGGTTGCGCGG
CCGGATACCCCAAACACAGCCCGAACAGCGGCAATACCTGCTGCGGCAACGCCAGCAACC
GGGTGACTTCGGCGATCTGATTACGAATGCCGCCGATGAAGACGCCGCCCAATCCGAGCG
ATTCCGCCGCCACCAGCGCATTCTGCCCCATCAGCGCGGTATCAACGCAGCCGAGCAGCA
ACTGCTCCGCCAGCCCCAGTTCCGCTTGCGGATAAATCTGCTGGTGACGATGAAAATCGG
CGCAGAACACCCAGAACTCCGCCGCCTGCCCGACCCAAGGCTGTTCGCCGGTCAGGTGCA
CCAGTTGCGAGCGCAATGCGGGCTCGGTAATGCGGATAATCGAACTGCATTGCAGGAAAC
TGGAAGTGGACGCGCTCTGTGCGGCGGCGATAATGGCATTACGCTGCTCGTCGCTGAGCG
GCTGGTCGATAAACGATCGGATGGAGCGGTGTTGGCGTAGCAGTGAAATGGTTGGCGTCA
CGTTGAATATCCCTGAAACACAATGTTGAGATGACACAACACCGGCTGCACTTTCCGGCG
CGAAGCTCGAGCAGACAAGCACAGTACCGGCGGCGGCATCCGGCGTCGCCGTTCTGTTGA
TAAAACGACCATTCGGCATAAGTGGCAAGTATATGTCAGACCGTCAGACAGACCAATGCC
GCCAGCGATTTTAGGCCATGTCTGGCGTCGAACACGGTTGCAATAGATGACGCTAATCGT
TATGACAGGTAATGACTGCTTCAGATCAACCCTGATTGCAGGCATAGTAACGCGGTTGGC
TAAAAACCGTTTACAACGTGGGTATTTCCCTGATTACAGGGCAACCCAGACAATATTAGA
AAGTAAGGAGTCCACATGTACGCAGTTATTTTCGGTCGCCCCGGCTGTCCTTATTGTGTC
CGCGCCAAAGAGCTGGCTGACAAACTGACCGAAGAGCGTGACGATTTCAATTACCGTTAT
ATCGATATTCACGCGGAAGGCATCACCAAAGCCGATTTGTCCAAAACGGTAGGTAAACCG
GTAGAAACCGTCCCTCAGATTTTCCTGGATGAAAACCACATTGGCGGCTGCACCGACTTC
GAAGCCTACGCCAGAGAAAACCTGTTCCAGTAATCCCGTTTACCGGCAAAAAAGGCGCCA
GCGGCGCCTTTTTGTTTTTCGGTCATAACTTGTTTTTCGGTCATAGTTCGTTTTCCTGCC
ATAATTTTTTTCTGCCATAACCATAAAAATAGCAGCTAGCGCGTCGACACACGGTTATAG
GCCGCTGGGCAACACATTTCCGACGAAAACACCGCTAACGGAAACATTTTCTTTAGTGAA
GCTTTAGTGGAAATAGTGCCGGCTAACCGCTCGCAAGAACAGAAAAACCAGCCCGCCCAT
CAGGCACCAGAATACCGCGCTGCTGACATAAGCCAGTTCCTGCCAGAACGACAGGCTGGA
AAACTGCCACAGCTGCAGCACTAGCAGGCAGATCGGCATCGCCACCAACGCCCCTATCAG
GGGATAATGCAATCGTCGGTTGCGCGACAGGTAGCTCGACACCATTCCCGGCAGCAAAAA
CAGCAGCATACCGGGATCGCCCCGAAAACCGTCTTCCAGCGACGTGCCGGCGATACGCAT
CTTCTGACTGAGAAACACCAGCGTAAACAAGACAAAACAACTGACCACGCCCAACCAACC
TCTGTTGTTGCCTGTCATGTGAGCCTCCCCGAAATAGACTTAAGCCACGCATGACGAGCA
ACGATCGTCGCCCACATCGATCATGACGCGGCAGGTATCCCTAATGGGACGAAAAGCCAG
CGATGAGATGATTTATCAGCATCATCAGCTGGTTGTCCGCTGGAGAAATCACTAAAATGG
CGTTGCCATACCAGACGATGCCGCCGCTGTTTCGGGGCATTGCCGGATAATGAGTAATGG
GGCCGATCCTTTATTATCATCATGTTGTCGTTCAGACATGGCCGGAACCCCTGTAATGGG
GTAAATTTAGTCTAAATTATTTTTTATATCAATAATTTACCAGTAAACAACAAGTTACAT
TCCATGAATATAAACGTCGCTGATTTGTTAAACGGGAATTACATTCTGCTGTTGTTCGTG
GTTCTCTGCTTGGGTCTTTGTCTGGGAAAATTGCGGCTCGGTTCGGTTCAACTCGGCAAT
TCCATTGGCGTTCTGGTGGTATCGCTGTTGCTCGGGCAGCAGCATTTCGCCATCAATACC
GACGCGCTCAATCTCGGTTTCATGCTGTTTATTTTCTGCGTCGGCGTGGAAGCCGGCCCC
AACTTCTTCTCGATTTTTTTTCGTGACGGCAAGAATTATCTAATGCTGGCACTGGTCATG
GTCAGCAGCGCATTGCTGATCGCTCTGGTGCTGGGCAAGGTATTCGGCTGGGGGATCGGC
CTGACCGCCGGCATGCTAGCGGGCGCCATGACCTCAACGCCGGTGCTGGTAGGTGCCGGG
GATACGCTGCGCAACACCATCAGCCTTGGACCACAGTTGTCGATGACGCAGGAGCAACTG
AGTCTGGGCTACGCGTTGACCTACCTGATCGGTCTGGTCAGCCTGATTTTCGGTGCCCGC
TACCTGCCAAAACTGCAACATCAGGATCTGCCGACCAGCGCCCAACAGATTGCCCGCGAA
CGCGGCCTGGACGCCGACAGTCAGCGCAAGATCTACCTGCCGATCATTCGCGCCTATCGG
GTCGGCCCGGAACTGGTGGCCTGGGCCGATGGCAAAAACCTGCGTGAGCTGGGTATTTAT
CGTCAGACCGGCTGCTACATTGAGCGCATCCGTCGCAATGGCATTCTGGCGACGCCGGAT
GGCGACGCGGTGTTGCAATTGGGAGATGAAATCGCGCTGGTGGGGTATCCGGACGCTCAC
GCCCGCCTCAACCCCAATTTTCGCGATGGCAAGGAAGTGTTTGAACGCGACCTGCTGGAT
ATGCGGATCGTGACCGAGGAAATCGTGGTGAAAAACCACAACGCCGTGGGCAAACGCCTG
AGCCAGTTGAAACTGACCGACCACGGCTGTTTCCTCAACCGCATCGTCCGCAGCCAGATT
GAAATGCCGATCGATGACGGCGTGGTGCTGAATAAAGGGGACGTTTTGCAGGTCAGCGGC
GACGCCCGCCGGGTGAAAAGCATCGCTGACCGCATCGGTTTTATTTCCATTCATAGCCAG
GTCACCGACCTGCTGGCCTTCTGCGCCTTTTTCATCATCGGCATCATGGTGGGGCTGATC
ACCTTCCAGTTCCGCAATTTTTCCTTCGGCGTCGGCAACGCGGCAGGCTTGCTGTTTTCC
GGCATCATGCTTGGTTTTCTGCGCGCCAACCACCCGACGTTCGGTTACATCCCGCAGGGC
GCGCTGAATATGGTGAAAGAGTTCGGCTTGATGGTCTTCATGGCCGGCGTCGGACTCAGC
GCCGGCAGCACCATCAACCACAGCTTTGGCGACGTAGGCATCCAGATGGTGTTGTCCGGA
CTGATCGTCAGCCTGTTGCCGGTGGTTGTCTGTTTTCTGTTCGGTGCCTATGTACTGCGC
ATGAACCGGGCGCTGCTGTTCGGCGCCATTATGGGAGCACGCACCTGCGCCCCGGCGATG
GAGATCATCAGCGATACCGCCCGCAGCAATATCCCGGCGCTGGGTTACGCTGGGACCTAT
GCCATCGCTAACGTGCTGCTGACGCTGGCCGGGTCGCTGATTGTGATTATCTGGCCACAA
CTACCTGGTTGAGCCATTTTGTAAATCAACGTCAATTTTTTTTCGAAAAGCACAGAACTT
TTTTCCAGAGGTAAAGTCTGAATAAATGCCACTGCTTTTCTTTGATATCCCTAAATTGAG
GAGCCCGTCGTTCACGCCGGTTAGGTTCAAGAACGACGGGCATTTTCTTTTTATGGTTCA
TTTCTTGTTTTTCTGCCGACGTTACGCGGGTTACTCATTGGTTTGTTGACGTTAATTAGC
CGGTCTAATAAGGCCCGGTGCGTTATAACATTTTCATGATGGATTTGCGCCCCGCCTTTC
ATGAAGGTTATATTAATGCCCCATCTGCTGAGCAGTCAGCACACATTGCCTGCGGTTAAC
CATCCCCGGTGCATTTCACTTTCATCCCTATCACGTATCCCGATTCAGGCATTTGCCATG
AAGGATGGCGTAGTGCATGGTGAATATCCTGCATCGGAGCATGTCTGACCGGCATTATCG
AGGAAAAACATGGAAACGCGTCGCGCAGCACGGCTCAACAAATTGGCTCAGGCTTTAAAA
AAGGCCGATAAACTGCACCTGAAGGATGCGGCGCAACTGCTTGGCGTCTCTGAGATGACA
GTCCGACGCGATCTGAACGCTCAACCAGAGGCGTCGGTGGTGCTGCTGGGCGGCTACGTG
GTTTGTGATCTGAAAACCAACGGCGCCACCAGTTATTTTGTCTCCGACCAGCAGGCAAAG
CACGTGGTGGAAAAAAGCATCGTAGGCGAACTGGCCGCCAGTTGCATCGAACCGAACGAT
ACCTTGTTCTTTGACTGCGGCACCACCATCCCTTTCATCATCGCCGCCATTCCGGATGAC
CTGCCGTTTACCGGCATTTGCTATTCGCTCAATACTTTTCTGGCGCTACAGGGTAAACCG
AACGGCCGGGTGATTCTGTGCGGTGGGGAGTTCCATCCTGACAACGCCATTTTTACTCCG
CTGGGGCGTCAGCATGAACTGGATCAAATCTGCCCGACCAAAGCGTTCATCTCGGCGGGA
GGAATCGACCCGGAGGCAGGCGCCACCTGTTTTAATTTCGCCGAGCTGGCGATGAAACAC
CGCGCGATGGCGTTATCCCAGCGCGTAATTTTAGTGGCGGACGGCAGCAAATTCGGCAAA
CGCAAACCCGCACGCATCGGCGCGCTGACTTTATTTGATACGGTCATCACCAACCACACG
CCGGGCGCTGACTGCATGCACTATCTCAAATCCAACAACATTCGCCTGCTGACGCCCTGA
TCATCACGGCAGATGGCCCGGCCGGGCCATCTACTCACCGCGTCAGACCGGTTAGCCGAA
TAATCCGCCAAACCAGCCGGACAGCGTCATCAACACCGTATCCCACAGGCGGCTGAAAAA
GCCGGCTTCCGGTATATCCTCCATCACCACCAACGGCCGCTGGCCGATACTGTTGCCATC
CAACTGAAAATCAATGGTTCCGACCACCTGCCCTTTCTTCAGCGGCGCCTTCAACTGTGG
TTGAGTCAGCGTGAAGCTGGCCTTCAGGTTTTTCATCTGCCCTTTCGGCGCGGTCAGCGC
GGCGTCCTGCGCGACGCTCAGTCTGGCCTGTTTTTCAGTGCCGAACCACACCCGCTGAGT
CGTAAACGGCGTATCGCTGCGTACCGGCGTCACCGTTTCAAAGAAACGGAATCCCCAGGT
CAGCAGTTTTTCACTTTCCCGGAAGCGCACCGCGTCGGACGGCGCGCCCAGCACGACCGA
AATCAGCCGCATGTCGCTATCGACGGCGGACGCCACCAGACTGTGGCCCGCGCCGCCGGT
ATAACCGGTTTTCACGCCATCTACGTGCAGATTGCCGCTCCACAGCAGGCGGTTGCGATT
GGGCTGGCGGATATTATTGAACGTGAATTCTTTTTCGCTGTGCAACGCGTATTCGCTCGG
CACATCGCGGATCAACGCCTGAGTCAGACGCGCCATGTCGCGGGCCGTGCTGTACTGCCC
TGGCGTGTCCAGGCCATGCACAGTGAGAAAATGGGTATTTGTCAGTCCGAGAGTAGCGGC
GTACTGGTTCATCAGGCTGACGAACGCATCCTGGCTGCCGGCGACATAGTCCGCCAGTGC
GATACTGGCGTCATTACCGGACTGAATCACCATGCCTTTATTAAGATCGGACACCGGAAT
CTGGTCACCCGGCTTGAGGAACATCAGCGACGACCCACGCAGCGCCGGATTACCGGTAGC
CCAGGCGTCTTTTCCAACGGTGACCTTATCTTCCGGCGTGATCTTGCCCACCTTGATGGC
CTGACCAATCACATAGCTGGACATGATTTTAGTCAGGCTGGCGGGATCCAGCCTGACATC
GGCATTCGACTCCGCCAGCACCCGCCCGCTAGCGTAATCAATCAGAATAAAGGCTTTAGC
CTCAATTTGCGGCGGGGGCGGCGCCTGCTCAGCCCGAAGCACCGGCGAAACCGTCATCAG
CGCCGTGGCGGCCACCACGACTACGCGTCCCCAAGAAATGAAAGGTGTCACTATCTTCAT
GCGCGCTGTCCATAAATTGTTAAAAGTGAAGAGGATCAATCGGTTTACCCAGTCCGATCT
CTACTAAGGTAGCCCGGCATACCTGAGAATAAAATCGTTCACTCGGTAAAGTTCGTCAAA
GAAAATAAAAAATCAGCGGAATCTGCCTGGGGACGCAGTCAGATTCACTACCAACAGGCG
ATATTGCCCTTGTTTACGCCACCTCTGCGCGGCCGCGCCCACACATCTGTCGAAATCATT
AAAATTCCTTATTGAATAATCTTTGTATACCACTTAGTTCAACATTTTTAATCTGTTATT
TCTTTTTAGAAAGCGTAATAGTGCGAATAAATTAAGTGGCATTTATCTCATCCCAAATAA
TGTGATAAATTAACGATGTCAATATATTAACAACAAAGATAGAAACAGTATTCCTTCAGT
TTTTTCAGAGGGAGGATTATTAATTCGGTTAAATCTCACTACTAAAAATGCTCTAACGAT
AGCGCCATGCCTTGGCCGGGCAAACAAAAGGGAATTTATCATGTCCATAGAAAAATGCAT
TGTCACATATGACTCATGGAAAATATATGTTGAAAGGCATATTTCCGATCCTGCACATGA
AACCATCATTATGGTTAACGGAGCACTATCGACAACGGCGGCATTCAAAAACACCGTCAA
AAATCTGTCCAGCAGGTTTAATATCATCCTTTTTGATTTGCCGTTTATTGGTGAATCACT
GCCTCACAACACGCTGGATAGAGTCATAACCAAAAGCGATGAAGTCAACATCCTGCTTCA
TCTCATCGATACGTTTGAACCGGACCATATCCTGTCGATTTCGTGGGGCGGTCTGTCGTC
AATGCTGGCCTTGTCAAACAAGCCCAAACAGATCAAGAAAGCCGTGATCGCGTCATTTTC
AGCGCATCTTAACGATAAAATGCGGGATTATATCCAACGCGCCAGGCATTATATCCATTC
GAAGGAATTCGAAAATGCGGCAGAGCTGCTCAATAATGAAGTAGGTAAATTTCTGCCGCC
GTTATTGAAGCATATTAACCTTAAGCACATCTCCTCCATGAGCGAATTTGCATTTCAGCA
GGTCAATTTCCATATAGACCAGGTTCTCACTCTTAAGGAAGAGCAGTATATCGAGATGTT
CAAAGATATTAATGCCGAGATACTTTTTTTGAATGGCGAAAATGACGAGTACACTACCGC
CGACGATATCAAAAAAATGGAAAAATATATCAGAATCTGCGAATTCAGCACGATTCCTGA
AGCAGGTCACTTCCTTGACCTCGAAAACAGGAAAGCTGCAAAGCAGGTAGCGGAAAGAAT
AATAACGTTTTTCGCATAACGAAATGCTTATTCTCCAGGCCGCTGAATAAATATCAGCGG
CCTGGTCATCACGTAGATAGTCAAATAATGTTTAATTATCGGCGACGTTCGCGCTTGTCT
GCGCGTTTTGCCAGCCAGTCACCGAGCGTTTGTACAATCTGTACCAGAATAACCAGCGCA
ACCACGGTAACCACCATCACCTGGGTTTCATAGCGGTAATAGCCGAAACGAATCGCCAGA
TCGCCCACGCCACCGCCGCCAACAATCCCGGCCATCGCGGAGTAGCCAATCAGGCTGACC
AGCGTGATAGTCAACCCTCGCAGCAGCCCGGCGCGCGCCTCCGGCAGCAGTACCGTGCAG
ATGATGCGCAGTGGACTGGCGCCAAACGCTTCCGCCGCTTCCACAACCCCCGGATCCACG
TCACGCAGGGCGCTGTCGACCAGCCGAGCATAGAACGCTATCGCGGCCACCGACATCGGC
ACCGCCGCCGCTACCGGGCCGATGGTGTTCCCCAGCAAGAACTGGGTCAACGGCAACAGC
AATACCAGCAAAATGACGAACGGAATCGAGCGGATGATATTCACCAGCACCGTACCGAAC
AGATAGAGGAAACGGTTTTCCCAGAACAGATGACGGTCGGTCACATAGATCAGGAACCCA
AACGGCAACCCGCCCAACACGGCAAACAACGTCGAAATACCTACCATCTGGAAGGTTTCG
TTGAAAGCATTGAACAGATCGGTCAGCAACTCAGCCATGCAGCACCTCCACCTGAGCCGT
GCGTTGTTGAATGTGTTTCACCGCATCCGCCACGACCCGATTGTCGCTGGGGTGAATCAG
CAGCGCGACCAGAATGCCTAACGCCCGATGGCCGATATACTCGATTTTGCCGTGCAGAAT
ATTGACCGACACGCCATAGCGGGTCGCCACATCCGACAGCACCGGTTGCTCGGCCGACTC
GCCGATGAACAGGATTTTTAGCAACGTGCCGCGCAGCTCCTCCTTCAGGCGCGCCGGCAG
TTCCAGATTAAGGGTGTGCGACACCAGTTGCCGGGTAAAGGCATGTTGCGGCGTGGCGAA
AATATCGAACACATCGCCCTCTTCCACCACGCGACCGCCAGTCATCACCGCCATACGATC
GCAAATCGCCTTGATCACGCTCATTTCGTGGGAGATCAGCACAATGGTGATGCCCAGCTT
CTGATTAATCTCTTTCAGCAAATCCAGAATCGCCGCCGACGTTTCCAGATCCAGCGCCGA
TGTCGGCTCATCACACAGCAACACCTCCGGGTGATTGGCGATGGCGCGGGCGATGCCCAC
ACGCTGTTTCTGACCGCCGCTCAACTGTGACGGATAAGCATCGGCTTTATCCGCCAGCCC
CACCAGCGCCAAAATTTCCGGGACCCGCTGATTAATCACCGGCGTCGATTTACCGGCGGC
GCGCAGGCTGAATGCCACGTTCTGTGCCACGGTGCGCGTCTGCATCAAATTGAAATGTTG
AAAAATCATGCCAATTTTCTGGCGCTCAACACGCAGCGCCTGACCACTCAGGTCGCTGAC
CCGCACGCCATTGACCCGCACCTGGCCCGACACCGGGCGTTGCAACAAATTAATGGTGCG
CAGTAGCGTACTTTTTCCTGCCCCGCTGGCCCCAACAATCCCGTAGATCTCTCCCTGACG
AATGTGCAGACTGACGTCATCCACCGCCCGCGCGCCCGCGCCTTTTCCCTGAGGAAATTC
TACGCAGATATTTTCTAACTGAATCATTATCCGCATGACTCCTGATAACCAATGGAAGAA
AAACAGAAAGCCGGTCGAAGACCGGCTCATGCTAATACCACGCGATCCTGGTTCTGAATC
GGCGTGCTGCCGATGGTTGTCATACCTCAACACACCATCGGCTTCAGGTCGTTATTATTT
GACCGGCGTCGGCGTTTGCGCCGTCATCCAGTCAGGACGCTGGAACTGGCTGAACATCGT
GGTTGGATCGTTAATCACGGCGGCATACGCCGGAGATTCCACCGCCGCTTTAATCTCTTT
CACGAACGGTTTGTCCAGATCATCGGTGCGCACCGCAATCACGTTTTTCAGGTTTTCATC
CAGCGTTTCCAGCTTCAACGCGGAAGAGAGTTTCAACCCGGCGGCGATGGCGAAGTTACC
GTTCACCAGCGACGCGGTCACGCTATCCAGCGTACGCGGCAATTGCGCGGCTTCCAGCGA
CTTGAATACCAGTTCGCGCGGGTTGTCCTGAATATCTTTTTCCGACGCTTTGGTCGGATC
GATATTCGGTTTGATGGTGATCAACCCCAACGATTGCAGAAACCGCAGGCCGCGCGCCAG
ATTAGTCGGGTCGTTGGAGAGGGTGATCACATCCCCTTTCTTCAATTGATCCAGCGAGGT
GATTTTACGGGAGTAGAGCCCCATACTGGCAGTCGGCACCGTGATCAGACGAGTGAGCTT
CAACCCTTTGTCGGCGGAGAATTTATCCAGATACAACGAATGCTGGAACAAGTTGGCATC
AATGCTGCCGTTAGACAACGCCAGATTGGGCTGCACATAGTCGCTGAATTCGCGCACCAC
CACTTTATACCCTTTTTTGGTCAGTTCCGGCTTGATCGCCTGATTAACCATATCCCCGTA
CGGCCCTGGCGCCACGCCAAATACGATAGTGTTTGGGTCGCTCTGCGCTAACGCCTGCGA
GGTTCCAGAAGCCAAAAGCGCAACCGCCAACACGGCACGAATCGAATGGGTTAATGTCAT
AGGTTGGGTGAATGTCATAGGTTGGGTGAATATCATAGGTATAGTTATCCCGTCTGCTAA
TAAATAGCGGTCATTATTGGAAATATCAGCCTGATTGGTAAATAGAAAAAAGCTATATCA
ATATTTCCTGTCCGTCTGTTGTACCGAATGACGGATAAATCGCCATCTCAGAAGCGGTTA
CATCCAACCGCGGCTGTGGGTATAGTGATAAACAGCGTTATTTAAAGCACCAACATTGGC
ATGAGCGTCAGGCGGCGAGATAAGCCGCCGGCTGCATTGCGTAAAAAACCAACGGGAAGG
AGTGATGTGATGCTGATAATCTGGGGTCGTGAAAACTCGACCAATGTGAAGAAAGCGCGC
TGGTGTGCGGCAGAACTCGGGCTGGCGTATGAACTGGTGCCGGCTGGCGGGCAATTCGGC
CGCAACCGCGATCCGGACTACCTGTCCATGAACCCTAACGGACTGGTGCCCTGCCTGCAG
GATGACGACCTGGTATTGTGGGAATCGCATGCCATCGTACGTTATCTGGCCGCGCAATAT
GGTCCAGGCCGCTTCTACCACGCCGACCCGAAGATACAGGCCGGCATCGACAAGTGGCTG
GACTGGGCCGCGGGGTTCACCGAGCCTTACAAACAGGTCTTTATCAATCTGGTGCGCACC
GCGCCGGAAAAACGCAATATGCAGGATGTTGAGACCGGTATCGCCGGTTGCGAAAAATTG
TTTGCTATCGCCGATGCGGTATTGGCAAAACAACGCTGGCTTTCCGGCGACGAATTTGGC
ATTGGCGATATCCCATTAGGATGCATCGCTTACAGCTGGTTCAACCTGCCGATTAGCCGC
CAACCTCGCCCACATCTGGAACGCTGGTATCAGCAACTGACCGAACGGGATGCCTTCCGC
CAGACCGTAATGTTGCCGCTGACCTGATGTTGCGCGGAGCGCCCGGCGCGGGCGCTCCAT
CACACTGGATATCGTCACTCCGCCAGCCCAACTTTCAGCAACTTGCCGTTATCCTGATCG
GTCAGCACATAGAGATAGCCATCCGGCCCGACCCGCACATCGCGGATACGCTCGCCCCGA
TCCGTCAGCAGACGCTCTTCCGACACGACCCGATCGCCTTCCAGCGACAATCGGATCAGG
CTGGTGCCCGCCAGCGCGCCGATGAATAACGAATGACGCCAGGCCGGGAAACGGCCGCTG
TTGTAAAACGCCATCCCGCTGATGGCGGGCGAAACTTTCCAGTAGTAAACCGGGTTGGCG
GTGCCGGCCACCTCCGTTCCCTGAAATTCAGGAATTTTCTGCCCCGAATAATCGATACCG
TACGTCGCCAGCGGCCAGCCGTAATTTTCGCCCGGCCGGGGAATATTCACCTCATCACCG
CCCCGCGGTCCGTGTTCGCTTTCCCAGATATCGCCGGACCACGGATTCAGCGCCAGTCCT
TGTGGATTGCGCAACCCGTAGGACCAAATTTCCGGTCTGGCGCCCGTGTGGTTAACAAAT
GGATTATCAACCGGCGCCTCGCCCTCCGGGGTGAGGCGCACCAGCTTGCCCTGCAGACTG
CCCAGATCCTGAGCCAGCATGCGCTGCTGATTTTCGCCCAGCGCGATAAACAGATGCCCC
TGCCGGTCAAACGCCATCCGCCCGCCAAAATGGGCGCCGGTCGAGCGCTTCGGCAGTTGG
CGGAAAATCACGGTGAAGTTGTTCAAACGCCGCATATCATCCGACAGAACACCAAATCCT
GCCGCCGTTCCCGCCAGCCCTTCCGGCCCCGATTCGGCATAACTCAGGTACACGCGGCGA
TCCTGCCGGAAATTCGGCGACAGCACCACATCCAGTAAACCGCCCTGCGAACGGGCAAAC
ACCGCCGGAACGCCGTCAATCGGCGCCGATAACCCTTTTCCGGCCTGCCAGTTCCGCAAC
TGGCCGGAACGTTCCGTCAGCAACAATCCTTGCTCATCCGGCAAAAACGCCAGCGACCAC
GGATGATCAAGATTATCCTGCAACACGGTGACTGTCGGCGCGGCAAACAGACTCATGGAA
AACAGCCAGCCTGCCGCCAGCAGCGGCAAGGTAAGAAAATGAAAGCGGGGAAAAAACATG
CAGGTTCTCCCTGTTATTGGTCGTGGCGATGAAATCACCACATGTAAAACGGCACAGAAT
GTAAAACTAATAGCATGTTGAACCAAACTGCCAGGTAAAATTTACTCAAATTTGCATCTT
GTTCCATCCAACCGCGCCAGCCGCCGGCTGCCGGTTCTCACTGATTGTTTTATAATCACA
CGGGACTGTTTCCTGACGATGATTCAGGTATAATCCGCCGCATTTTTCCGCCCCAACCCG
ATCTATGAGACGCTATGACTGTTAACACCTTCGATCCATCCCAGACCACCACGCTGTCGG
CACCGCAAAAAGCCCTGAGCGATCAACCCGGTGGCGCCGGCAAAGACCTGTCCCGCAAGA
TTGGCTTTGTTAGCCTCGGTTGCCCGAAAAACCTGGTGGATTCGGAGCGCATCCTGACCG
AATTGCGTACCGAAGGGTATCAGGTGGTGCCAAGTTACAATGATGCCGATCTGGTGATCG
TCAATACCTGTGGCTTCATCGACAGCGCGGTGCAGGAATCGCTGGAAGCGATTGGCGAAG
CGCTCAACGAAAACGGCAAGGTGATCGTGACCGGCTGTCTGGGTGCGAAAGATAATCAGA
TCCGTGAAGTACACCCCAACGTGCTGGAAATAACCGGCCCACACAGCTACGAGCAGGTGC
TCAACCATGTGCACCGCTACGTCCCCAAGCCGGAGCACGACCCGTTCACCAGCCTGATCC
CGGCGCAGGGGGTGAAACTGACGCCGCGCCACTACGCCTATCTGAAAATTTCTGAAGGCT
GCGATCACCGTTGCACCTTCTGCATCATTCCGTCGATGCGCGGTGATTTGGACAGCCGCC
CGATCGGTTCAGTGCTGGATGAAGCCAAGCGGTTGGCGGATGCGGGCGTCAAGGAACTGC
TGGTCATATCCCAAGATACGTCTGCCTATGGCGTCGACGTCAAGCACCGCACCGGGTTCT
GGAACGGCCAGCCGGTGAAAACCAGCATGGTCAGCCTGTGCGAGCAACTGTCGTCGCTGG
GGCTATGGGTGCGTCTGCACTATGTTTATCCGTATCCGCATGTGGACGACGTTATCCCAC
TGATGGCGGCCGGCAAGGTGCTGCCGTATCTGGATATTCCGCTGCAACACGCCAGCCCGA
AAATCCTCAAGCTGATGAAACGCCCCGGCGCGGTGGAGCGAACGCTGGAACGCATCAAGC
GCTGGCGCGAGATTTGCCCGGAGCTGACGCTGCGTTCTACGTTTATTGTCGGCTTCCCCG
GCGAAACCGAAGAAGATTTCCAGATGCTGCTGGATTTCCTGCAGGAAGCGCAGTTAGATC
GCGTAGGCTGTTTCCGTTACAGCCCGGTAGAAGGCGCGACGGCCAACGACCTGCCGGATC
AAGTGCCGGAAGCGGTGAAAGAAGAGCGTTACCACCGTTTCATGCAGGTGCAACAGCAGA
TTTCCAGCCAGCGTCTGCAGGCTAAAGTGGGCCGCGAACTGAAAGTGCTGATCGATGAAA
TCGACGAAGAAGGCGCTATCGGTCGCAGCATGGCGGATGCGCCTGAGATCGACGGCGCAG
TCTATCTGAACGGCGAAAACCGGGTCAACGTGGGCGATCTGGTTACCGTGAAAATTGAAC
ACGCCGACGAATACGACCTGTGGGGCAGCCTGGTCTGACTCCATCCAAATCAGTCGGGTT
GATAACCCGACTGATTCCGCACTCCCCGTCATTTTGACCAAAAAACCGGCAACGCTTGCC
GCATCCAGACAGTTCGCCTTGCGTCGTTCCGGCGCCTCAAGTAGCCTTGCTTCATGATTA
TCTACTCCATGTGGACGAAGGCAGCAGCATGTGGAAACGCCTGATATTCGGTCTTTTCAC
CGCCATTCTGGTGATGGCCTGCGGCGCTTTTCTGCTCGACCGCTGTATCAGTTGGCGCAC
CGCGCCCTACATTTACGAGGATGTGCAGGATCTGCCGCCGCGTCAGGTCGGGGTGGTGTT
GGGCACCGCCAAGTATTATCGCGCCGGCGTCATCAACCAGTATTATCTGTTCCGGATTCA
GGGCGCGCTCAACGCCTACAACAGCGGCAAGGTCAGCTACCTGTTGCTCAGCGGCGACAA
TGCCCAGCAGAGCTATAACGAACCCATGACCATGCGGCGCGATCTGATCGCCGCCGGGGT
TCAGCCCACCAATATTGTGCTGGACTATGCTGGATTCCGTACGCTGGACTCTATCGTGCG
GACCCGCAAAGTGTTCGACACCAACGATTTCACCATTATCACCCAGCGATTCCATTGTGA
ACGCGCGCTGTTTATCGCGCTGCACAAGGGCATTCAGGCGCAGTGTTTCGCGGTGCCGTC
ACCCAAGGATATCTGGCAGGTGCGCCTGCGGGAGTTTGGCGCCCGGTTGGGTACGTTGTT
CGATCTCTACATCCTCAAGCGCGAACCCCGCTTTCTGGGGCCACAGGTGCCGATTCCGTC
CGAGTACAAAATTTCGGATGACGAGCCCAGTTACCCGGCCGTACCGCCGGAATTCATGAA
CGACCTTGATTCGCGCGTGGAGCCGCCGCTGCGACAAAAACCGCCGACGACGACGTCCCG
CTGATCAGGGTTCGTGCGCAGATTGCGCTGAAACCGGCCCGGCAACCCGAGCCGTCAGCC
AGCGCCATACGCCCTCTACCGGTCCTTGCCGGAAAGCGCTCAGCCAGAGACGCGCCGTCA
GCAGATTGCATAGCCATACCGGCGGCACCACCAGCAATAGCTGCCAGCGATCCAACTGCA
TGAACCAGCCGAGGCGATTGAACAACGCGGTGCAAATCAGGGTCTGCAACAGATAACTGC
TTAACGCCATACGCCCGACATCAACGACCCAGCGAGTCAGCCGCCAGTTCGCCAGCGTCG
GCCAGAAGCCATAGCACAACGCCAGATACGCCACCGCTTGCAGCGGCGCGCCCACTTCCC
GCGGGATTTGCAGCAGTAGACCGCACCAGCGATATTCCCACTGCAATTGCCATTGGGCCA
TGATACCCAGTCCGTTAATCAGCAACGCCAGCGGTAGCAGCCATAACGCAACACGGCGAT
AATGCCGTTGGCTGAACTGCCCCCGCAACCAGCCGCTACGCATCAGCGCCGCGCCCATCA
GCATCGACCCGGCCAGCAACCAGCCATATTGGATGCCCAGCGACAACAGGCTTTCATTCA
GCAGCGACAGACGATTGTGCCAGGCTTCCGGTCCGCCTTGCGTTAACCACCAGGCTTCAT
AGGTGACCTCGGCCGGCCCCGGTTGCCAGAAACTGCCGCCGTCCGGGCTCAGCACCTGGC
TCAACACCACCAGCATCGCCAGCCCCATCAGGTACAGCACGACGCCGGTACGCAGCAACA
TGCGGGTGCTGTCGGCGTGCCGCAACAGGCCGTAGCACACCAGACCGATCAGGCCATAAT
CCAGCAAAATGTCGCCGTCCCACAGAAAGAGACTATGCAGCAAGCCAAACACCATCAACC
AGAACAGCCGGGCATGGATCCAGCGCTTACCGCGTTTCAACAACAGTTGCAGCCCGGCGC
CAAACAGCAGGGCAAACAGGGTGAGAAACTTTCCCTGCGCCACCATATCCATCAGCGCCC
ATGTCCAGGCATCGGCGGCGGAAGGCGGTCCCTGCCACGCGGGGTTGAGATAGGCCGCGT
GCGGCAGACCGAACGAGACAATGTTCATTAGCAAAATGCCGAGCATCGCCAAACCGCGGG
CAAAGTCCAGCATGGGAATACGAGATGAGGAATGGGGCGGTGGCGGCATGGCTTTTAGCA
AATACAGGGAAGTATCAGCGAATTGTAGTGACTGGCGCGGCAAATGCCCATGATTTTATG
GCGGCCGACACCGACCACCAAAAGACAACCCACACTACCAATCAGTTTTGGTGGTGGCGC
ACCGCGCGCAGGAATTCCTGCCGGGTATTCTGACTGGATTTGAACAGGCCGCCCAGCGAG
GTGGTCGTAGTGGCACTGGTGGCGTCACGAATGCCGCGTGCCTTGACGCAATAGTGCACC
GCGTCGATCGACACCGCCACGTTGCTGGTGCCAAGCAGCGTCTGCAACGCCACCAGAATC
TGTTGAGTCAGACGCTCTTGCACCTGCGGACGCTGGGAGAAGAACTGCACGATACGGTTG
ATTTTGGACAACCCAATCACGCCCTCTTTCGGGATGTACGCCACCGTGGCTTTGCCATCA
ATCGTCACAAAGTGGTGTTCACAGGTGCTGGTCAGGGTGATGTCGCGTACCGTCACCATT
TCGTCCACTTTCATCTTGTTTTCGATAATGGTGATTTTCGGGAAATTGGCGTAGTCCAGA
CCGGAAAAAATCTCTTCCACATACATTTTGGCGATGCGATGAGGGGTTTCCGCCAGACTA
TCGTCTGCCAGATCGAGATTCAGCAGGTTCATGATTTCCGTCATGTGCTCAGCGATGAGG
CGCTTACGGGTTTCACTTTCCAGCATTTTGCCGCGCAGTGGGGTTTCCAGGCCACGCGCC
AACAGCGCCTCGTGAACCAGGGCCGCTTCTTTTGTTAATACAGCCGATTTTGTTAATACA
GCCGACATTTTTTTCTCCAGCAGGTGTCTCTCAGTCTGACGTTGCCCGGAGCCAACGCCG
GCCACAACTCTAATGGAGTGTCTGACGATTATCCAGTGATTGTGCGTCATGGCCGATGAA
AAGACTTCAACTTGCCGCGGCGCTTACCACGACAAACACAACGCCCGCGGTATCCGTTGC
AACGAATACCGCGGGCGAACGGACAGGATCAGAATTTTTCCCAGCTACCCTCGTCACTGG
CTGTGCGGGCAGGCGGCAGCGCGGGAGCCATTCCACTCAGCGCCGGGCGCTTCAGTGCCA
TATTGCCCGCCGGGCGCGTGCGACTGGCGGCCGTCTGGTATTCAGAACCGAGGTGGAACA
CTTCTACCGCCTTCGTCAGTTGCTGCGCCTGCTCTTCCAGCGAGGCGATCGCCGCCATCG
CCTGTTGCACCAGCGTGGCATTCTGCTGGGTTACGCCGTCCATTTCGTTGACGGCCTGCC
CAATTTGCGAAATCCCCCGGCTCTGTTCGTCCGATGCCGAAGCAATCTCGCCAATCAGGT
CGCTGACATGCGATACAGCGGTGATAATCGTACCCATCGCTTCACCCGCCTGTTTGACCT
GTGATGAGCCAATATCCACTCGGGATACCGACTCGGCGATCAACCCCTCGATCTCTTTGG
CCGCCTGCGCGCTACGCTGCGCCAGACTGCGCACCTCTCCCGCCACCACCGCGAATCCCC
GGCCCTGTTCGCCGGCCCGCGCGGCTTCCACTGCGGCATTCAGCGCCAGAATATTTGTCT
GGAAGGCAATACCGTTAATTACCGAGGTAATATCGGCAATCTTGCGGGAGCTGGCGGTAA
TACTGTCCATGGTTTCCACCACGTTATCGGTAATTTTCCCGCCCTGTTTCGCCGCATCGG
TGGCTTCATGCGCCAGCTTGGTCGCCTGATGTACGTTTTCAGCATTGTGCTGCACAGTGG
AGCTAAGCTGTTCCATACTGGCGGCGGTTTCCTGCAGCGCAGACGCCTGCTGCTCGGTAC
GGCTGGATAAATCGTTATTGCCCTGCCTGATTTCGGTCGCCCCTTGATAAATCGCTTCGG
CGGTACTGCTGATCAACGCTACAGTATCTTTTAGACTGTGCTGCAATTGCTTGATATCAG
GAATAATACGCCCGGCACAGTTGCGGCCGAACTCGGCCAGATGTTGATCGAGTCGACCGG
CGATCAGTTTTCCAAGGTGTGCTTTGATCACCGAGATCGGATTAACCAGATATTTGGTCA
GGTAGCGTTCGCTGACCAGGAAAATCGCCACGCTAATAACCAGCGCCAGAATTAATACAT
TTCGGGTCCAGTTATTATGAGAATTAACCGTATCAATATAATCCGAGTTGGTCACCACAC
TGGCATATTTCTGCGCCACTTCGCCAAACGCCACACTGGCCGGCGGATAGACGGTGCGAA
AAATACGCCGAAATTCATCCAGATTATTGCTTTGCAATGCCCGATACATAGGTTCAATAC
CATTACTGATCAATGCTGACCAGGTGGTAATCATATTATCCACCAGCACCTTATCCACGC
CTACCTGGTCGGCTGCTTTAAATTTCTCCAGCGCGCTTTTCGTGTTATTGATTGCTATCT
GTGCAGAATCCAACGTTTTTTTAGCATTCTCGGCATCGCTAAACTGAGAATAATCCATCA
CTCGCGCCATACGGGTGACCGAGCGGAAATACTGATCATTACCATAAACCAGATAAGTAT
AGGTACGCCCCTGAGTCGAATTGTCGTGCAATAATGTCGTGACCTGTTTTAAGGAATAAA
GGCTAAATCCGGATGCCCCTCCCCATAGCACCACGAAAAATCCCATAATGAATAACATCA
TCACTCTTATACTGATATCTCTTAGAAAAGACATAGTTAACTCCCGAACGTTATTTGACG
TTTTTCCACGATTCGCTGATTAGCAGAGCATCCTTCACCCATTAATACGGCAGTGCATCA
ATATCAGAGCGCCATTCTTGCCAAAATCTGTCGGTATGGCGGCATAGAGAAACCAGAAAT
AACGCCGGCCAGCGTTTATAAGCTGGATAGTCACTGGCGGTACGTTATCTGATTATCAGC
AAGTATAGGCAGGGATAGAAAAAATGAGATGACTCACCCGGTTATTCGTCGAAAAACCGA
CTGGCAACGTGCGCCAATATCAATACGCCCCCCCTCTGCGCGACAATAAAAAATGCACCG
GCAAGCCGGTGCATCCGGGATAACGCGAAGACGCGGAAAGCGTCAGAACGTTTCCCAGTT
CCCGTGAGACGAACTGGCCGGCAGAGAGGCTTTCAGCGCCGGTCGTTTCAGCGCCGGCAC
AGCAGCGCGAGGAGTAATCAGTACGGTCTGCTTGTCGCCCAGGTCAAACGCCGCCACCGC
CGCCGTCAGATTCCGCGCCTGCTCTTCCAACGAGGCCGCCGCCGTGGTGGCTTCCTGCAC
CAGCGCCGCGTTCTGCTGCGTCACGCCGTCCATTTCCGTTACCGCCTGACCAATTTGCGC
AATACCCCGGCTCTGCTCGTCGGACGCCGCCGAAATCTCGCCCATCAGATCATGTACCCG
CGACACCGAGGAAATAATCACTTCCATGGCGCTGCCGGCTTCCCGCACCAGTTCAGAACC
GGTATTCACCCGGCCGACCGATTCGCTGATCAGCGTCTCAATCTCTTTGGCCGCCTGCGC
GCTGCGCTGTGCCAGACTCCGAACTTCCCCGGCCACCACCGCGAAACCACGCCCCTGCTC
GCCGGCTCGCGCCGCTTCCACCGCGGCATTCAGCGCCAGGATATTGGTCTGGAAGGCGAT
GCCGTTAATCACGCTGGTGATATCGGCAATCTTGCGGGAGCTGTCGGAAATACTCTGCAT
GGTGGTCACCACGCTTTCGGTAATGTCACCGCCCTGCCGGGCCATCTGCTGCGCCTCTTC
CGAAATCTGCCGGGCCTGACGCACGTTATCGGCGTTGTTTTTTACCGTCGACGTCAGCTC
TTCCATGCTGGCGGCGGTTTCCTGCAAGGCGGCGGCCTGCTGGTCGGTACGGCGCGACAG
TTCATCGTTACCCTGCCGAATTTCGCCGGTGCCGGTATGGATCACCGACGAACTGGTATG
AATAGTCTGTACGGTATCGCTCAGGCTATGCTGCATCGCCCGGATATAGGGGATCAACTG
GCCGGCGCAGTTGCGGCCGAACTCATCCAGTTCCGCGCCGAGTTTACCGCTGGTCAGCAA
TTCCAGATGGCGTTTAATCTGACCAATCGGTTTCACCAAATAATTGACCAGATAACGGTC
GCTCAGGAACAGCACGATAACGCCAATAATCAGCGCGGCCAGTAGCACATTCTTGTTGAT
GGTGATGTGTGTCTTCAGCGCCGTGATGGTATCGTCCGACTGAATGGCGTTGACGTATTT
GTTCGCCACATCGCCAAACTCCACGCTCAGCGGCATATATTGTTGGCGGTAAAGTTGCTG
GAAATCGTCGTTCCGCCCTTCGTTAACCGCCGCCAGCATCGGTGCCATTCCGGTTTGCAG
TAAACGACTCCAGACATCGACCATCTGCTTCGCCAGTGACTCGTCCACGCCGACATGCCC
GCTGCTTCTAAACTGCGCCAGCGCCTCTTCGCTATTTTTCAGTGCGGTGGTCGCCGAGGT
CAGGGTCTTCTGCGCATTGTCGGTATCGCCAGACTGCCGGTAATCCACCACCCGCATCAT
CCGGGTTACCGAGCGGAAATACTGATCATTGCCTTTAACCAGATTCGAGAAACTTTTCTT
TTGGTCTATCGTGTCATCCAGCAGGTGGTTCATGCTGCTGAACGAGTTCAGTGTATAAAT
AGAGGTGATACCCCAGATAACGGTAAACAGTGCCAGAATAATTAACATCATTCTTCTGAC
AGTAATATTTCTTAAAAAAGTCATAACAGGCTCCGGACAATTAATCATGCGTTAAGCACG
TGTTTGATAGTAGCCACCTGCGTTTGGTTGACCCCGACGGTAGCCAGACGCCTCCCTCGC
CACTGCCATCCACTTCGCATCGTGACAAGAAAGCCCCTGACTCAACACACATTATCGGGA
GGTGTCAGTAATAACATTTATGTTTCTGGTACGAATGATTACTGAAAAAATCAAAACAAC
ACGCCAGCGTTGACGACGATCTGTTCAGTCGGCCATGACCGATAATGCCTTCAATGGTTT
TCACGTCTCTAAAACTATGTCTCTAAAACTATGTCTCTAAAACGATGTCTCTAAAACTAT
AAGGCAAAAACAAAGAGAATCCTGCTCTAAAAAAATAAAACCCCTCAGAATCACACCTCC
CCATTATTCCGCTGCTGATATTTTAATTGCCTCCATTATTGAATCAAATGCAATAATAAC
CCATTGCAACTGTTAAAATTTATACCACTTTTTCCTCCCTCTCGTCGCACGCCGCCCTTT
CCACCGCGCTGTTATCCGCTCTGTGCCGAACGCCATCTGGCCTCTGAGCGCGTCAAAACA
ACCGTGCCTGTCGCCAAGATAGCTGGCGTCAGGCGTCCGTTATTTAACGAATACGATTTT
AAACAGCGTTATTTTTGACGATACGGTTTTAACCCTTGTTGTCTTAACGTTGGATGTTCC
AATCGAGTATAGAAGCGATAGAAAATTATTACAGTGCAGCACGGACCATAACGGCAAATC
GTCGTTATCACCGCGTCAGGCGAACAGGTGGGATATAAAACGGAGTAAGCCGAAGGCACC
GGTAAACCGATGCCTTCGGCGATAACGCGAGAGGTTGGAAACGCGTCAGAATGTTTCCCA
GTCGCCGTGAGACGACCTGGCCGGCAGGGAGGCTTTCAGCGCCGGTCGTTTCAGCGCCGG
AGCGCTAACGCGTGGGGAGCGCAGCGGCGTATCGCCCAGGTCAAACGCCGCTACCGCCGC
CGCCAGACTTTGCGCCTGATCTTCCAGCGACGCCGCCGCCGTCGAGGCTTCCTCCACCAG
CGCCGCGTTCTGCTGCGTCACGCCGTCCATTTCCGTCACCGCCTGACCGATTTGCGCAAT
GCCCCGGCTCTGCTCATCGGACGCCGCCGAAATCTCGCCCATCAGGTCATGCACCCGCGA
TACCGAGGAGATAATCACTTCCATCGCGTTGCCCGCTTCCCGCACCAGTTCAGAGCCGGT
ACTCACCCGGCTGACCGATTCGCCAATCAGCGTCTCAATCTCTTTGGCGGCCTGCGCGCT
GCGCTGCGCCAGATTGCGTACTTCCCCGGCCACCACCGCGAAACCGCGACCCTGTTCGCC
GGCCCGCGCCGCTTCCACCGCCGCGTTCAGCGCCAGGATATTGGTCTGGAAGGCGATGCC
GTTAATCACGCTGGTGATATCGGCAATCTTGCGCGAGCTGTCGGAAATACCCTGCATGGT
GGTCACCACGCTGTCGGTAATGTCGCCGCCCTGACGAGCCATCTGCTGTGCCTCTTCCGA
AATCTGCCGCGCCTGACGTACGTTATCCGCGTTGTTTTTCACCGTCGAGGTCAGCTCTTC
CATACTGGCGGCGGTTTCCTGCAAAGCCGCCGCCTGCTGGTCGGTACGGCGCGACAGTTC
GTCATTGCCCTGCCGAATTTCGCTGGTACCGGTGTAAATCACCGATGAGCTGGCATGGAT
AGTCTGCACCGTATTGCGCAGGCTGTGCTGCATCGCCCGGATGTAAGGGATCAGCTGACC
GGCACAGTTGCGGCCGAATTCATCCAGTTCCACCCCGAGTTTGCCGCTGGTCAGCAATTC
CAGGTGATGTTTAATCTGACCAATCGGTTTCACCAGATAGTTGACCAGATAACGGTCGCT
CAGGAACAGTACGATGACGCCGATAATCAGGGCAACCAGCAGCAGATCCTTGTTGATGGC
AATATGTTTTTCCGCTGAGATAATGGCATCATCGGATTGAATAGCCGTCACGTACTTGTC
CGCCACGCCGCCGAATTCCACGCTCAACGGCGGATACTGTTTGCGAAACAGCTGGCGGAA
ATCGTCCATCCGACCGTCTTTGACCGCCGTCAGCATCGGCTCCACTACGCTTTGCAGCAA
CCGGCCCCAGACATCGGTCATCTGCTGCACCACCTCTTTATCCACCCCGATATGCTCGCT
GTTTTTAAACTGCGCCAGCGCCTCTTCGCTATTCTTCAATGCGCTGGCGGCTGAACTCAG
GGTTTTCTGCGCATTGTCGGCATCGCCGGTCTGCAGGTAATCCACCGCGCGCAACATCCG
TGTTACCGCACGGAAATATTGATCGTTGCCTTTGACCAGCGTCGAGTAACTCTTCTTTTG
TGCCATGTTGTCATTCAGCAAATCACTCATGCTGCTGAATGAGTTCAGAGTAAAAATGGA
TGCCATTCCCCAGATAACGGTAAACAGTGTCAGGATAATTAACAACATTCTTCTGACAGT
GATGTGTCTTAAGATATTCATAACAGGCTCCGGATAATTAGTCGCGCCTTCAGCGCTTGC
TTAGTCATAGCCACCTGCGGTTGGTATTCCCCAGTGTAAATAGTGCATCGCTCACCACTG
TGCACCTGCTGCGCATTGTGACAAGAAAAACCCTGGCTCAATAAAATTATTTCAACAATG
TAATAACAATATTTTTATTCCGGCATAGATAGCGGTTAAATAAACCGCATTCCTTTTTAG
CGACCCGTATTCACTTTCATGACCGGCAACACGTTCAATGTGTCTTCATCGTTAATACTA
CCGATTGAAAATTAAGTGAGCCTTAAAATAAAAAAGTAAAGCTGACCAGGATCACGTTAT
TTCATTTCAGCCTTGTTTATTTTTTAATTCCCTCAGTTATTGAGTCCCGGGTAATCATCT
CAGCGGCAACCACCCGGATAAAAACCTGCCACCATCGCCATAAAACAGAATGCACCGGCA
AGCCGGTGCATTCTGAGCTAAAACGAGAGAACCAGAAGCCTGTCAGAACGTTTCCCAGTC
TCCGTGGGACGACCTGGCCGGCAGGGAGGCTTTCAGCGCCGGTCGTTTCAACGCCGGAGC
GTTAACGCGTGGGGAGCGCAGTGGCGTATCGCCCAGGTCAAACGCCGCCACCGCCGCCGC
CAGGCTCTGCGCCTGATCTTCCAGCGACGCCGCCGCCGTCGAGGCTTCCTGCACCAGCGC
CGCGTTCTGCTGCGTCACGCCGTCCATTTCCGTTACCGCCTGACCAATTTGCGCAATACC
CCGGCTCTGCTCGTCGGACGCCGCCGAAATCTCGCCCATCAGGTCGTGTACCCGCGACAC
CGAGGAGATAATCACTTCCATCGCGCTACCGGCTTCCCGCACCAGCTCAGAGCCGGTACT
CACCCGGCTGACCGATTCGCCGATCAGCGTCTCAATCTCTTTGGCCGCCTGCGCGCTGCG
CTGCGCCAGATTGCGCACTTCTCCGGCCACCACCGCGAAACCTCGACCCTGCTCGCCGGC
CCGCGCCGCTTCCACCGCCGCGTTCAGCGCCAGGATATTGGTCTGGAAGGCGATGCCGTT
AATCACGCTGGTGATATCGGCAATCTTGCGGGAGCTGTCGGAAATACCCTGCATGGTGGT
CACCACGCTGTCGGTAATGTCGCCGCCATGCCGGGCCATCCGCTGCGCCTCTTCTGAAAT
CTGCCGCGCCTGATGCACGTTATCAGCATTATTTTTCACCGTCGATGTCAGCTCTTCCAT
GCTGGCGGCGGTTTCCTGCAAGGCGGCCGCCTGCTGGTCGGTACGGCGCGACAGTTCGTC
ATTGCCCTGCCGAATTTCACTGGTGCCGGTGTAAATCACCGACGAACCGGCGTGGATAGT
CTGCACCGTATTGCGAAGGCTGTGCTGCATTGTCCGGATGTAGGGGATCAACTGACCGGC
GCAGTTACGGCCGAATTCATCCAGCTCGACGCCGAGTTTACCGCTGGTCAGCAATTCCAG
ATGGCGTTTAATCTGACCAATCGGTTTCACCAGATAACCGACCAGATAACGGTCGCTCAG
GAACAGCACGAGAACACCCATTATCAAAGCAACCAGTAACACGTTTTTGCTAATAGCGAT
GTAGTTCTCTACATTCGTAATAGTATTGTCGGACTGGATAGCGGCGGCGTATTTTTCCGT
CAATTCGCCAAACTCCACGCTCATCGGCGGATATTGTTTCAGGAAAATTCGTTTAAATTC
GTCCATTCGCCCGTCTTTCAGCGCGCTCATCATTGGCTCGACCGCATTGCTGAGAATCTG
TTCCCATGATGCAATCAGTTGCTGGACCTGTTCATCGCTGACGCCAACCTGCCGGCTGCG
CTTAAACTGCGCCAACGCCTCTTGGGCATTTTTCAGCGCACCCGTCGCAGAACTCAACGT
TTTCTGGGCATTATCCATATCGCCTTGTTGTATAAATTCCGGTATGCGCGACATACGCAT
TACCGCACGAGAATATTGATCATTGCCGCGGACCAGAATGGAATAGCTTTTTTTCTGATC
CTGATTGTCACTCAATAAACCATTAACATTGCCAAGCGAATACAGGGTTAATGAGGATGC
CATTCCCCATACAAGCGTAAAGAGCACCAGGATAATTAACATCATTCGTCTGACGGTGAT
ATTTTTCAAGAAATTCATAACAGGCTCCGAATCATTTTCTGCGTGCATGGCACGTATATT
AGTTATAGTCACCTGCGTTGGTTGCTCCCCGTGTAATCAGGCGTATTCTTTACCGCTGTT
TACTTATCTGCGCATCGTGACAAGAAAAACCCTGGTGAAACCGGCAAAGCCAGCACTGAG
AATCAGTCACAGTACTAATCTTTCCGGTATAAACTATTGCCAATTAAACAAGTGAAATAG
CACTTCAGCTTATCGTTTTCGTTGCTCAGAAAAATAATCCGAGAACCCGACGACCTTCAT
TTCAAAGATTACCCAGAGAAAATTAAGCGAGCCTTAAATTAAAAAACACTATGCCGTCAG
CGATCACATTATAAAATATGCATGCACTTTCCCTTTAATATTGCTGGTTATTTCCCCTTC
ATTAAAAACACCTATCGCTGTCATTGTTGTAGCCTACATTATTCGGGCGACAGGAAAGCC
TTAAGCCAACGTGCTGCCGTGCCGGAGGAGCAAGGCAGAGATCGACCGGAATGTGAGGCA
GCCGACGTACCGGCAGCCAGCAAAATGGTGGGGATATGATTCAGGTAGTGTCAGCCATAA
AAAACCACCGGTACCGAAACCGATGGCTTTTATGATGCGTTCGGTGAAAAAGAAGCCGCG
TCGTTCACGACACGGCAATTAATCTCAACGGGACGGCGCTGCGCTCAATGCCAGTCGTGA
CGTGGGCAGCATGCCGTTGGCGGAATACCGGTGCTCCTCCTCCGACAGACTGAATACGGT
GACGGCGCCCGCCAGTTGCCGAGCCTGAGACTCCAGCGATGCCGCCGATGATGCCGCTTC
CTCCACCAGCGCCGCATTCTGCTGGGTCACGCCGTCCATTTCCGTCACGGCCAGGCTCAC
CTGCTTAATGCCGTTCTTTTGCTCTTCAGACGCCGACGCGATATCGCGAATCAATGCATC
CACACTCATGATGCTGTTGATAATATCGCCCATTGCCGCGCCGGCCTGCGTCAATTGGAC
GGATCCCGCTTCGACACGCTGAACGGAATCGCCGATCAATGCGCCGATATCCTTAGCCGC
TTGACCGCTACGCTGAGCCAGATTACGGACTTCGCCCGCCACAACGGCAAAACCACGTCC
GGCCTCACCGGCGCGCGCCGCTTCCACCGCCGCGTTCAACGCCAGGATATTGGTCTGGAA
AGCGATACCGTTGATCAGGGTGATGATGTCATTGATTTGACGCGAACTGTCAGAAATCCC
CTTCATCATCGACTCCAGCGACTTGCCCGCTTCGCCGCCGCTAAGCGCGCGCTCGGTAGC
TTCCTGCGCCAGTTTGCTCGCCTGCTTAAGGTTATCCGCGTTTTGAGTCACCGTCGCGCT
CAACTGCTCCATACTGGCGGCCGTCTGTTGCAATGCCGCGGCTTGTTCTTCCGTCCGGCT
GGCCAGCTCGTCGTTACCGCTTCTGATCTCGCTCGCGCCAACATGCAACGCGGCCGAGCT
ATCGCGGATCACGCTCACGGTATCGTGCAGATTGCTTTGCATTTGCCGGATGTAGGGAAT
CAACTGCCCAACGCAGTTACGACCGAATTCCGGCAGATCCGCGCCAAGGCGCCCCTCCGT
CAATGCGGTCAGATGACGTTTGATATCCCCGACCGGTTTAACCAGATAGTTGACCAGGTA
GCGATCGCACAGGAATAACGCCAACACCCCCAAAATCAGGGCGCCACTCAGCACATCCCG
GCTGACGGAGGTTAGCCGATTCGCCCGGGTCAACGAGTCGTCGACCTGTATCGCCTCGCC
GTACTGCGCTACATTGCTGCCAAACGCCTGTGCCAAAGCAGGGTAAGCGTCCAGATAATA
ATGCTGGTATTCCTCGAAACGGCCGGCGCGGCTGGCGTTCAACATCGGCATCAGCGCCTG
GGAAATGGCGTTGTCCCATGAGTCGGCGATTTGTCCCGCCAGCGTGGCGTTGATACCGTC
ATGACCGGCGGCGCGGAAGGCTGTCAGCAACGTGCGGGTGTTGTCGAGATTGCTTTGTAC
TTTTTGCAGCAGCGCCTGAGCCTGAGCGCTATCACCTCGCTGCTGAAACAGCGTACTGCG
GTTAATCAGCGCGATCGACTGGGTAAAGGCTTCCCGACCGTTGGACAAAATAGTGTAATT
TTTCTTCTCGGTTTGATTGGTGTTCAATAACGATTCGACTTTATTTAATGACACGATAGT
GGTAATCGCGCTGCCTCCCCAGATTAAGATAAACACCGTAAGTATGATTAAAAGCATGGC
CCTGATGGTGATATTTTTTAAAATGCGCATCATGATATCCAGATAATGTGTGTCTGATTT
GAATAATGCCTTATCCACAGCGCAGCAAAATGCGATGGCGCAAAGATGGATGAAGCTATT
TACCCTAAGTAATTCAAGTCACAGGCAGGCGGCAATCCGTTGAAACTCCAGCCGTCTACA
CGAGTAAGAGACGGGAGCCAAGGAAAGCAACCAATGCATCCGCAATTGAAAGATGGCGGG
TATAACGGGTAGGAGATCAGTCATTTCTGACCGTCTGTGTCGTCCATAGGATGTCACAAA
GAAAAAGAGGGATAAGCAGGCTCCGTGCCAAAACCCGAGTCCTATCTTATCCTTACTCAG
TGATAAAAAAAAAGCCACGCTATTACCCGGCGGCTGATTTAAATGTCACAAAAAATAAAA
AAAACCGTCGACGTATGCCCGACATTTTATAGATATAACCTGATAGCCAAATATTAGCTT
TCAATATAACTATTATCACCTGCTTTTCACTACCGGGGATACACAGTAGGCCGCATCCGG
CACGGTGATATCACTGCACGTCTTACCGCACCCTTTATGACGGCCAGCGAACGGATAAAC
AACCGGGTTGCCAGTCGCAGACACAACCGTTACACTCACCATAAATAAACAACTTAACAG
AAGTTATTCACCAAAAGAGAATATATGGACTTGACCCAACTGCGTATGTTCTGTCTGGTG
GCGGAAACCGGTTCACTGGTGCGCGCAGCCGCGCAGCTTGGCCGCGTGCCTTCCAACCTC
ACCACCCGGTTGCGCCAGTTGGAACAGGAACTGGGTACCGATCTGTTTATTCGTGAGCGC
CAGCGCGTTCGCCTTTCACCCGCAGGCCATAATTTCCTGTGCTACGCCCAGCGTATTCTG
GCGTTGAGCGATGAAGCGCTGGCGATGGCGCACACCAGCGAACCGGCCGGCCTGTTCACG
CTAGGGGCGGTGGAAAGCCTGCTGATCGCCTCGTTGCCTAATTTGCTGGCGCTGTACCAC
CGCCGCTATCCGCAGGTTCAGTTAGCGCTGCGCAGCGACACCTGCGGCGCGCTGCTGGAC
GCCGTGAACGCCGGCGAACTGGCGGCAGCGCTGGTGACCGGGCCGATTAACCATGACGCC
ATCAACAGCTGCCGGGTCTTTTCACAGCAGTTGGCGCTGATTACCGCCACTGGCATACCG
CCGATTTCTCAGGCTGAACAGGTGCGTCACCTGCCGTTGCTGGCCTTCGCATCAGGCTGC
GGCTACCGCCAGCGACTGGAAGGCTGGTTTCGCGGGCAAGGCATCTCCCCCGCCGCCGTA
ATCGAAATGCCGTCGTACGGCGCCCTGCTGGCGGGCGTGGCGGGCGGCAGCGGTGTGGCG
ATGGTGCCGCTCAGCGTACTGGAAGCCCTGCCGGCCGGCCAGCAGGTTCAGGTCCATCAC
CTGCCTACCGATATCGCCTCGGTCAGCACCTGGCTTATCTGGCGGCGGGATGCCTTCGGT
CCCAATGTTGAGGCGCTGAAAAAACTGATGATTGAAATCGGCGTTTAATACATTCCCTGT
CGGCATTCGATATCAATGCCGCATTATCCCTGGCAGCCGCTGCGTCATTCCGGCGGCTGC
GCCACTCTGAATAAGGAGCTTCACCATGCAAATGATCAAAACCCGTGCCGCTGTCGCCTG
GGGCCCCAACCAGCCGTTGTCGATTGAAGAAGTAGACCTGATGCCACCGCAGAAAGGCGA
AGTGCTGGTGCGTATCCTCGCCAGCGGCGTCTGCCATACCGATGCCTACACCCTGTCCGG
CAAAGATCCAGAGGGCGTTTTCCCGGTGATCCTCGGCCATGAAGGCGCCGGCATCGTGGA
AGCGGTGGGTGAAGGCGTGACCAGCGTAGCAGTCGGCGACCACGTTATCCCGTTGTATAC
CCCGGAGTGCGGCGAGTGCAAATTCTGCCGCTCAGGTAAAACCAACCTGTGTCAGGCTAT
CCGCGCCACCCAAGGCAAGGGCCTGATGCCGGACGGCACCCACCGTTTCTTCAAAGACGG
CAAGCCGATTTTCCACTACATGGGCACGTCCACCTTCGCAGAACGCACCGTAGTGGCGGA
AATTTCACTGGCGAAAATCAGTAAAGACGCCCCGCTGGAAGAAGTGTGCCTGCTGGGTTG
CGGCGTGACCACCGGCATGGGTGCCGTGACTAACACCGCCAAGGTGAAACCGGGCGACAC
GGTAGCGGTGTTCGGTCTGGGCGGCATCGGCCTGTCCGCCATCATCGGCGCGAAAATGGC
GGGCGCCGGCCGCATCATCGGCATCGACCTTAACACCAGCAAGTTCGATCTGGCCCGCAA
ATTGGGCGCCACCGACCTGATCAACCCGAAAGATTACGACAAACCGATCCAGGACGTGAT
CGTCGAGATGACCGACGGCGGCGTGGATTTCTCCTTCGAGTGTATCGGTAATGTCAACGT
GATGCGTTCCGCGCTGGAATGTTGTCACAAGGGCTGGGGCGAGTCCGTCATCATCGGCGT
GGCCGGCGCGGGCGAGGAAATCGCCACCCGGCCGTTCCAACTGGTGACCGGGCGCGTATG
GCGCGGTTCCGCTTTTGGCGGCGTCAAAGGCCGCAGTCAACTGCCGGGGATCGTGCAGCG
CTATCTGGACGGTGAATTCCAGCTCAACGACTTCATCACCCACACCATGCCGCTTGACCA
GATCAACGAGGCATTTGATCTGATGCACGAAGGCAAATCCATTCGTTCCGTGGTGCATTT
CAACTAATGACAGGAAATTCGCACACCATGACTGTGTCACTGGAATTACTGGAAGAACAC
CGGTTGTTCGGCGGCTGGCAGCGGCGTTACCGCCATGCCTCCGCCACGTTGAACTGCGAC
ATGACCTTCAGCGTGTTTTATCCTCCCCTTACCGGGGAGGCCCCACCGCCGGTGCTGTAC
TGGCTGTCGGGGTTGACCTGCAACGACGAGAATTTCACCATCAAGTCCGGCGCCCAACGG
GTGGCGGCAGAACTGGGGCTGGCGCTGGTGATGCCGGACACCAGCCCGCGCGGCGATGAG
GTTCCGGACGACGCCCAGTACGACCTGGGCAAAGGCGCGGGCTTTTATGTCAACGCCACG
CAATCGCCCTGGGACCAGCATTTCCGTATGTTCGACTATATCAGCGACGAACTGCCGGCG
CTGGTGCGCCAGCACGTCAGCGCCAGCGATCGGGTCGCCATCAGCGGTCACTCGATGGGC
GGGCACGGCGCGCTGATGCTGGCGCTGCGCCATCCGGGGCGTTTCCGCTCGGTGTCGGCC
TTTGCGCCAATCGTCAACCCGTCAACGGTGCCCTGGGGGCAGAAAGCCTTCAGCGCCTAT
CTGGGCGACGACCGGCAGCAGTGGCTGCAATACGACAGCTGTCATCTGCTCGCTCACAGC
GACGCGCCGCTGCCGACGTTGATCGATCAGGGCGACGGCGACAGCTTCCTGCCAACCCAG
CTTCAGCCCGAGCAGTTGGAAGCCGTCGCCAGTGCACGGCAATGGCCGCTGACGCTGCGC
ATTCAGCCGGGTTATGACCACAGCTACTACTTCATCGCCAGCTTTATCGAAGATCATCTG
CGTTTTCACGCAAAGCACTTGCAGCCGAACTGATCGGAGTTGTTTAATAATGCGATAAAC
CCGGCACAACAGACGGTGTAGATTGACCCCTCGCGGATGTGCCGGTATTACATAAAAACG
TGATCGCCACCAAAGTGGGAATCCATCCTGACGGCCAATCATTGACTGACGGATAGATTC
CTGCAAACGTGGCATCATCTGCCAATGTGCAGGTGAAATAGAGAAATGATAAGGTTTTTT
TTGCATTCTTTCGTCTGTTTTTACTGACGATTTTTCGGCCCTCTGGCGTCGACATTGACC
AAAAAAAATACAGCAAGTAACATTGCCGTTACATCGCAACCATCAACAGGGAGCAATTTG
TTTTGCAACGCAAACGTGTATCTTCCACCGAGCTGTTTGCCGTAGGTTACGATTCGGAAA
CCAGCATATTAGAAGTAGAATTACTGAACGGCAGTCTGTATCAGTACAAAAACGTAGCAC
GAATGATTTATGAGGAGTTGATGGCCTCCAATGCCAAAGCGCGTTATTACGCACGTTACA
TCAGGAATTCCTTTCCGTATGACAAACTGCAATAACCCAGCCCTTAATGACGGGGTGGTT
TAAAAAACCACCCCGTTACTTTATCAGCCGTTCGCCAGCTCCACAGTCCGGAACGCAGTC
AGCAACATATCAGTGCCCAGCGGTCCGGGCAGATAATGAATGGATTCGCCGGCCTGCAAG
GTACGGGCGATAACCGCCTGCAATGCCGTTTCATCGGTAATATCCACACCCAGCTCGGCC
AGCGATATCGGCAACCCGAACACCCGGAACGCCGCTTTCAACTGACGCAGCGTATCGGCT
TGCCCTAACAGCGCGCACTGCACCAGAATGCCGTAAGCCACTTTGGTGCCATGCAGAAAA
TGCGCCGTCTGCGGCAGCACCGTCAAACCGTTGTGCACCGCATGCGCCGCCGCCACCCGG
GTGTAGCGCTCGCCCAATCCACCCACCATACCGCCGCCGGCGATAATCGCGTCGATAACA
TCCAGAAAGTCCTGGTTCAGCGTGGCGTTATACACGGCCTTCAGCGCGGATTCGCTCTGG
TTCAGCAGCACATCACGAATATCCTGCGCGGTTTGTAACCCCAGACGTACAGTCAGCGAC
AGGGTTTCCGGCTGCGGGCTTAACACCACCGCTTCATACCATTTCGCCAGCGTATCGCCG
ATCCCCGCCAGCAGGTATTCCACCGGCGCCGCCAGCAGAATACGCGGTTCCACCAGCACC
AGATGATTGGCATCGTTAAAAATCTCAAACCGTAGCGCCTGCCCGGCATCGTTGTACCAA
ACCGAGAGCGGCGTCCAGGCGGCGCAGGTCGCGGCAATGGTCGGAATCGCCACCAACGGC
AGACCAAGACGACGCGCTACCACTTTGGCAGTGTCCAGCACCGCGCCGCCGCCGACGCCA
ATCACCACGGTGCGGTCATCACCCGCCGCCGCCGTCAACCGCGCAATTTCATTTTCGCTG
CAGTGTGCGGAAAAACCGGCCGACCGGGCCGTCGGCGCAGAAAACGCCGCCGGCAGATAA
GCGCGCGTCGCCGCCAGCGCCCGCTCGCCATGTATCCAGAACGCACGGGCCAGTACCTCG
TCCGGATAAAATTCGCTCAGCTTGTCAATCGCCCCGGGGAAAGAAAAATAATTGGCCGGT
CCCACCTGGACCCGGATATCAGTTGTACTCATTACGGATGCATTCCTGTCTGAATCGATT
TTTGTATCTCCCCGTCATCCGTCGAGTTGCCGATGCGTTGTTCAACACGCAAGCCGGTTG
TCCTGCAGCTCGAATGATGTTGGGTATAGATAATGTTCTGTTTAATCTGGAGCTCTGCGC
GGAAAAACCATAGTTAAGGATAACCGGCGCCGATCTTAATAACGTTTTTGCTTAAGTTAT
GCTTTTTCATTTCTTTCCCGAGCCACCCAGAAACCCATTCAGGCATTCCATTCTGCGGTT
AATATGATATTTTTCAACGTCGGGCTCCCGTCATTATCGCTGTTAAGAACCAGTTGTTGT
CAATTATGTCCATAAACCCGCGTTCGCGTCTGGAAATGCGCTACATTTCCATCTCTTTTG
CCGGATTCCCAGCGCTCAGACAGGTGAATTTCACGCTGGAAGGCGGAACCATCCACGCGT
TGACCGGCGCCAACGGCGCGGGAAAATCCACGCTGATGGCGATTCTTTCCGGATCTTATG
ACCATTACAGCGGAGATATCCTGCTGGATGGCGAAAAAGTTGCGATTCATTCTCCCCGAG
ACGCCAAACGCCACGGTATTCATCTGGTGCAACAGGAAGTGGACGCCGCGCTGGTGCCTA
CGCTGTCGGTGGCGGAAAACATCATGCTGGATCAACTGGCGGAAAGCGGCCACGTACTCA
ACTGGCCGGCGCTCTATCAGCGGGCGCAGGCGCTGCTGGCGCAACTGGGGGTCAGCATCA
ATGTTCGCCAGCGGCTGGAACGGTGCTCGCTGGCGGAAAAACAGCAAATCCTGCTGGCGC
GCGCGCTCTCCCATCGCTGCCGATTTCTGATTCTCGACGAACCCACCGCCCCGCTCGATC
AGGAAGAAAGCGCCCGGCTGTTCGCCGTCGTGCGCCGTCTGCAGCAGGACGGTATCGGCG
TCGTCTTCATTTCGCACCGTATCCACGAGCTGAAAGCCATCTGCGACACGCTGACCGTGC
TGCGCGACGGGCAATTTGTCAGCAGCGGCCCGATGCAAGGGCTGAGCGGCGGGGAAATTG
TCGAGCGGATGCTGGGCCACCGGCTGGATGATATTTTCCCGCCGCGCCGCCCACGCCGCG
ACAATGACACCCTGTTGCAGGTAGATGGCCTGCATGACGACACCCTGCTGCACAACATTT
CGCTCCGGCTACGTCAGGGCGAGATTCTTGGCATCGCCGGTCTCGCCGGCGCCGGCAAGA
CCGAGCTGTGCAAGGCGCTGTTCGGCGCCGCCCGCAGCCGCATCGAGTCCGGGCGCTATC
AGGGTCAGCCCTGGCGTCCCACCTCGCCGGCCGATGCGGTACGACAGGGTATTGCACTGG
TGCCGGAAGAGCGGCGCAAAGAGGGCATTTTTATTGACGAATCCGTCACCATGAACCTCA
GCATCAGCGCCAGCGACAGCTTTTCCCGCTACGGCGTTTTCGGGCACGGTCAGGCGCTGG
CCTGGGCCCGCTCCCTGATCCAGCGGCTGACCATCCGTACCAGCGGGCCGCAACAGCGTT
TACGCCGTCTGTCCGGCGGTAACCAGCAAAAGGTGGCGATTGGCAAATGGCTGCGCAGCG
ACGTACAGGTACTGATTCTGGATGAGCCCACCAAAGGCGTGGATATCAAAGCCAAACAGG
ATCTGTTTACCCTGATCGATTCACTGGCGCAGCAGGGTAAAGGCGTAATTTACGCCTCCG
GCGAATTCTCCGAACTGGTGGGCCTGTGCGACCGAATCTGCGTGCTGTGGGACGGGCGTA
TCGTCGCCGAACTGGACGGCGCCGACGCCGACGAAGAGACGTTGTTATTTTATTCAACCG
GAGGAACTCCCGCGTGAGTCAGCCACTTGCATCCAACGGGGCGCTGCCCTTTCATCACCG
CCTGTTTGACCTGTTCTACAAATGGGGGATGCTGATTACCGTCGTCGCGCTGATCGTCCT
GTTCGGGCTGGCATCGGACAATTTCCTCGATCCGAACAACATCATCAATATCCTGCGTTC
CATCGCCATCGTCACGGTGATCGCGATAGCCGTTTCCATTTCGCTATCGGTAGGCGGCTT
CGACCTGTCGGTGGGGTCGACCGCCTCGCTGGCGAACGCGCTGGTGATTTCGCTGTTCGT
CTGGCACGGTTTGGGCGCCACTGCCGCCATCGCGCTGACGCTGACGCTGTGTCTGCTGGT
GGGGCTGTTCAATGCGTTTCTGATCGTGGTGCTGCGGATTCCCGACATGCTGGCGACGCT
GGCCAGCCTGTTCGTGATTCAGGGTGTGGCCATGACCTACAGCTACGGCGGCTCCATCAC
CCAGAATATGCTGCTGCCGAGCGGCGATATGGCGGAAGGCGTTATTCCCGAGGTGTTCGC
CACGTTGGGACAGGTGCCGGTGATTGTGGTGATCATGCTGGTGGTGACGGTGCTGGTGCA
GCTTTATATGTCGCTGACCAAGCACGGCCGACGCATGTACGCGATTGGCGGTAATCCAGA
AGCAGCGCGGCTGGCCGGCATCCGCACCGCCCGTTACCGCGTGCTGGCTTACCTGCTTTC
GTCGCTACTGGCGGCACTGGGCGGCATCCTGCTGGCGTCGCGTATCGGCTCTTCGCAGGT
CAACGCCGGCAGTGGTTATCTGATGGACGCGGTGGCCGCCGCCTATATTGGTTTTTCGCT
GGCCGGCTCCGGCAAACCCAATGCGCTGGGAACGTTGGTCGGTGCGGTGATCCTCGGCGT
GTTGCAAAACGGGCTGGTGATGCTGTCCGTGCCTTATTACGCTATGGATATCATCAAAGG
GCTGGTGCTGGCGCTGGCGCTGGCGATGACCTACTTCCAGAAACGCTGACGCCTGCCGAA
ACGTCTCCCTCACGCCGACCGACGAGACGACGCGGCACATAAAAAAATGGGGCCGGTATT
GCCGCCCCAAACTGACAAAAGGCCTAAACGGTATACAGACTAAAGGGCTGTGCGCGGTGC
GTCGATTGCCACCGCGCCGGCACCCGACTCATAGCGAAACGCCGCTATCGCTTCAGACGC
CGCAAGACGCGAAACCCCAGCCTGGCGACGCCGAGCAGGACCCGCGGCAGGCGCAACGAA
TCCAACAACGACCACAGCAAATAAACCCGCACGGTTTTGCCGTACCCGGGCGACCCATGC
ACGTCATCCAGCGACAGAATATGGTGCTGCCGGGACAAACGGCGGATCGCGTCCGCTTCG
ACGTTAGGGATCACCTCGTCGCGCAGGCTCTGAACGTAATACAGCCTGACGCTATGGTTG
GTATCCTCCTGGCGCATCACGAACGTGGCATCGAGGTAACGAAATACCTTGTCGTCGTCA
TCCAGTTCCGGATGCGTTTTCCCCACATTATGCCCGATAACCAGCCGTGTAACGTAAGGC
AGCCGCCGATAGACATCCCGATCGTGGTACAGCGAATCCAGCGGCGTGCCCGCCATGGTG
ATGCCCACGATGCGGCTATCGTTCAGGCTGTTCTTGTACGCGATAAACCCACTGAAGCTC
AGGCCGAAAATATGGCACCGAATGTCGGAGCGATCCTGTGCGAGATAATCCAGCACATCG
CTGTACATGCGGTAGGATTGTTCGTTGTAGGGCAGTTGGTTTTCCCCCACCCCCGGCATT
TCCGTCAACACCACGGTAACGTCGAAACGTTCGAACAGCCCCACCAGATTCACCCACTGC
TCTTTCAGCGAGATGATGCCCCCATTAATAATGACGACGTTGCCGGTGTTCTTTTTTCTG
ACGTAACACACTTGGCGCCCCTGCGACAGACTGACCCTCGTCACCGTGCCGCTCTCGATA
TACTGCTGGCGGAACAAGCGCTGACAATGCCGGTTGCACTCATGCTGGAGCGGCGTTTCC
GGATAGGGAAAACGCGCCAGATTGTAAAGCGAACACGCCTTGAGCAATTCGCCTTGATTT
TCATGGTACTGCGCCTGACGGTAAAACACCTGGCTCCAGCTATGCGGCAAATCGTCGCCC
AGATGATGAATATCCGGCAGGATGGCGCGGGTTTCCGCGCCGACATTCAGCACATTGCTG
TGCAGCAGCACAAAATTCTTGAGTTCATCAAGCATCATGATGATGACTCCAGTGCAAAGC
CTTCCATGTTGCTTTTTATCTGCGCCAGAAATTCTGACGCCAGCCGGCCGTCCAGCACAC
GGTGGTCGAAAATCATCGACAGATTCGCCACCTGCGACATCGCCACGTCATTCAAGTTTC
GCGACAACTTTTCGTTAATCATCCCCAGCGTAAACGTGAACGTGGAACCGGATAGGGGAA
TACAGGCGTCGGGGCTGTTTTTCCCCAGCGATGTCACGGTGAAGCTACCCCAGGTTTCCG
CCTGCAGCGTCGGCGATAGCATCGCCAGCCGCAGCAGCAGGGCGGCCAGTAACGGCGGCA
AACGCTGAATAAAGCGAATTTTCTTGTAATGTTCGCTGGTAGCCACATCCTCCTGCTTGA
ACTGCTGCAGCGCCCGTTCGATATCGGCGACAGACAGCCGATCCGTATTTCTGATCACCC
GTGAATACACCCCGGACACGCCGTTCAGCGCCTTTTCCAGCGTCACCCGGGTACTGATGT
TATCCGGGCAAATCAGCGTGCTGGCGCTGCCGAATTTGATCATCGCGTTCAGTTGCGGGA
ACTGACGCAGCGCCTCGCTGATCGCCTTGATGGTAATCGCCGTCATGCTGCGCTGCAGCC
CGCCCGCCACAATGCGCGAGACATCGATCTCTCGCATGACGGTAATGGCCGGAATGCCCC
TGGATATCGCTAGAAAAGAGAGCGTCTGGCGCCTTTCCCTAGAAACTTTCAGTAACTTCA
TGGCTCACGACCCTGTAAATGTCATTCAGCGTGGTGCACTGCAATACCTGCTCGACATCG
ATTTTGATGTTCTGCTGTTTTTCGATTTCCATCAACAGATAGACGAAGGTCAACGAGTCC
CACTCCGGAAGGTTGGTCAAATCCTCCTGCGCCTGTTCGGTCGCCAGCGCCATGCCGGTT
TTGGTATTGATCAAGCCGATAAAATCGTCCAGTTTCATGGTCATTCCCCTTCTTTGACAG
TGACGGTATGACTGTTTTCGGCCAGCGACGCGGGCGCCGGGTCGATAACGGTGAACACAT
TGCTTGCGGTTTCGGTGAACCCGCAATCCGGATAAAAACGCTGGAATTTTCTATTTTTTT
CGGTCGGGCCGTACGCGGCGGTAATCCGGTCGACACCCCGTGTCCGGCACAAGCCGAACA
GCCAGCGCATCGCCGCGAACTCGACCTGACGCCCGAAGATACGGCAGCTCATGATGAAAT
TATCGATGTGACAGCCATCGCCGTCGAAACGCAGGAATATCGCACCAATGGCGCCGTAGT
CGCCGATTCGGTCGCGGCACGCCAGCGTAACCGCCAGATGCCCTTCCCGCGCGAGGTAGC
CGGCCACGTCCTGCGTGGTCATCCGTTGCGTCGTCATATTGAACTGGTTGGTGCGCAGCG
TCAGTTGCGATACGCGATCCAGCGTGGACGAATCCACCGGCAGGATAGTCAGCGTCATAC
CCAGACTGGCCAGAAAGGCGTGGTCATCCGCAAAATCTTTTTGCAGCTCCGTGCGGAGTT
TATTCTGCGCATAGCTCAGGTTGCGCATGCGGTCATCGCTGCTGAGGGTCGGACGCAGGA
AATAGTCGGCGGCGATCAGCGTGGCGAGGTTCTCCGCCACGTCGCCGGAAAATTCCAGCA
CGGTGATTGCCGGAATGCGGGCCTTGACTTCCGCGCATTCGAACGCCGAGTCGTCAATAA
AAAGCATGTGTTCCGGGGAGATGTTCAATTCGTTGGCGATGTTCAGGATGTTGCCGCTTT
TCCCCTGCCAGTTGGCGCTGACCACGGAAAACTTGTCCAGTGAAATGCGCATCTCGTCGG
CGCGGCGTTTAAACGCCTCCTCCACATTCTCCAGATTGTTTTTGCTACAAATGGCCAGAA
TGATGCCCTGATCGTACAGATTGCGCAGATACTCCTGATAGCGCAGGTGCCCCGTGCCGA
TATGTTTATCCGCCATCAGGATGCCGTCGACGCCGTCGTCCGCCAAAATGCCCTTCCACA
ACGTGTTATCCAGATCGCTGACCACGCATTTCAGCGTTTTCCCCAGAACTTGCCGGATAG
CGGCAACGCCGACGCGCGCAATGACGTCCAGCGCATCCAGGCCAACGCCCAGCCCTAATA
ACTGCGCCGTTCGGCGGGTGGCAGCATCCTCCACTGTCCCGCCGATCTCCTGCAGATCGA
CCACCGTCACGCGATCTTCCGTCTGCCCCAACGCCACAAGATACGCGTTGAACTCGCCGA
TCAGCTGCTTCAACGCCGCCCGCTGATCCTGCGCGATAATCTGTTTGAGCTGTGATTCAG
CGATATGGACGGTGTTCAGCACAATGCGGGCATCACAGCCGGTAGCGGAAAAATTCAGCA
GATACGCCAGCCGACTTTTGTGCTCCTGGATATTTTCGCGGATATCATCCGCCGGCAGCA
GCGAACCAATATCGTTTTCGATAAAGGAGGAATCAAGGACATAAAAATGAAACTGCGCCC
CGAACGTCTTGATGTCGGCGGCACTACCCAAAACGTGGGGAAAATAGTCGCTGTAAATAC
CGTCATAAAAGGATGGATAACAGCCCAGGTCATTCAGGTTGAACGCAATCAGGTCATTCA
ATGCTTTATGATTGAAATTACTGAACGTGGCTATATTAACGATGCACTTTCCTTCCGCCG
TGATTTTTTTCGAGGCGGCGATCCGACTTAATGCATTATCCTGTTTCATAAATGTCCTTA
TTCTCTTTATCCCTATCAGATTTCAGGTTGCAGGCGTATCCGCTTCACGACTCGGTCCAT
CGATGCACCTACGGGCCTTTTCTCTTTGGGCTACAGTAGATTTCATTCCACAGGGTTTAC
GGCCGCGGTCGTGTTGACGTTCCCCCAGTCATTTACTGATATAACCACCTAAGGATTCAC
GCTATTGTCGCGTTACAAGGCTCATAACGAGCCTTGCCCTGAAAAGCAAACGCATTGCGT
TGCGCAACACGTCTGTCGGTTGCCCTGCAACTCGAAGTATGACGGGTATAGATAAAAGTC
CTTTTTACATGATGTTATAAAAGGCCTTTCCTGTTTCTTAGAATCAGACCGCCCGCCAGC
CAACGCGACGACTCAACAGAAATACCAATGGCACTTTCATTGGCAAGGGAGATATCGCTG
AATTCTTTTATCTGAAAAAACAGCGCGGCATTGGCAGTATTACCGATTTTATCCACCATA
CTGAATATTTCATCTACCGTATAACCGATATCGGATAAAATTTTCTCCAGCATCGAACCG
GAAAGTTGCGGCGGCAGCAGCCAGTCCGGACGCCCGCCTAATTTATCCGTCAATGCATTG
ATTGCATCCTGGGTAATAACCGGAACCAGTTTTTCAATCAATTTATATTCTTCATTCAGC
AAAGCGCCATAATCAATATCATTACGGGAGCCACGCCAATTAGCCAATTGCCCAACCGCT
TCATCAACGCCCAGATATTTAAAAGAAATATGTTCAATCTCAATACTGGATGCTGAGGGC
TGATTGGAAATCAGGCATCCGCCGACACCGTCGCCAAACAGCGTATAATTCACCAGTTCC
TTCGTTTCTTTCTTACTGGCATGTTCATCAAAGATATCCAGGAATTTATAGGCGGTATCA
ACCCCGATGACCAGGCCGTTGTCCAGGCCATTATCCGGTGCCGCCACCAGCTCGCGAGCT
AGCTTGATCGCCTGCACCGCGCCAGAACACCCCGAAACAATCTGGTAGGTTTCAATCTGC
CGAAACTCCATAGCATGACACGCCTGATTGACACTGCTTGGCAAGAGCGTATCCGGCGTG
GCGGACGCTACGATAATAAAATCGATGCGTTCTTTATTTATGCAGGCGCTGGAGAGAAGT
TTCTTGATTACTATGGTAATTAATTCTGCTGACGACGCGATAGGTTTACCGGTATTCATA
TTAACGGCAAAATGCCGGCCGGTATTCCCGAAAAGCTTTTTAATTAACTCAGGTTTAAAT
CCGATTTTATTCCCCAATTCCTGATTACTAATAACTGGACCAGGCAAATAGGTTTCCACC
GCATTAATATATACGCTCATTGCTGTTCCCTCATCGAAGCTTGTGATAAAGCTCTCACAC
CTGCTTTTCTTTTGCAACTGCAATTTCACGCATCATTATAAAAACCTATTTCACATTATG
TACTTTACCGCTCTATAAAATACAATAATTACCAGGGTAATTCTTAGGCACACCAATTTC
TTTTTCTATGGTCAGTCATAAATAAATAGTCATAAAATCATAAAATAAATGAAAAGATTG
CTAATTTTAAGCTATAACCCTTGCCAAAAGTAAAATCCACGGCATTCAGCTTGAAAATAA
AAAGCGTAAAAAAAGTGTCATAGATTCGCACCCAAAGGATATTCATAAATAATATTTTCG
CTATGCCATAATAACCAATCACCAAAAGACACAAATAATATTTCTTTATGTGGCTTATTT
AAAAATACAACGAACTAATAATATTCATTCTGCCGCATAATTTTGAACATCAATTATTTT
GGCGGCATAATTCTATCTACAATAATATTAGCCGGTATCACACAATGAATCGCGACAGCG
AACGCGGCGAAACGCCTGCTGATGGCAGTCTTCGCAACTGTGCCTGCCATCGGGGACGCC
AAACGTTCGTCGAAAGCAGCGCGCCGCTCCACAATTCAGGCGCGGCGTCTCCTGGCTGAA
ATGTGAGCGTCATCGCATTTTCACTCGCAATTGGCTACAATAGAGCGCCGTCACACCCGT
TCAGGATCCTGTTATGACATCCGCATCATCCTCGCGCGCCACCGCCTGGCTGCGCGTGGT
CACATTGGCTATCGCCGCGTTTATTTTCAACACCACGGAATTTATTCCGGTGGGGCTGTT
GAGCGACATCGCCAACTCCTTTGCCATGAAAACCGAAGACGTCGGTCTGATGATTACGAT
TTATGCCTGGATCGTGGCGGTGGCCTCGCTGATCTGCATGTTGCTGACCAGCGGCATTGA
GCGTCGTAAATTGCTGATTGGCCTGTTCAGCCTGTTTATCGTCAGCCACCTGCTGTCTGC
CGTCGCCTGGAACTTTACCGTACTGGTCATTTCCCGCGCCGGGGTGGCGCTGGCGCACTC
GGTATTCTGGTCGATTACCGCCTCGCTGGCGATTCGCATGGCGCCGCCCGGCAAACGCGC
GCAGGCGTTGGGGTTGATCGCCACCGGGTCGTCGCTGGCGATGGTGCTGGGGCTGCCGCT
GGGTCGGGTAATTGGCCAGTATCTCGGTTGGCGTGTGACCCTGCTGACCATCGCCGCCGG
CGCCACGATCGCCATGATCCTGCTGGCGCGCTTGCTGCCGTTGCTGCCCAGCGAGCATTC
TGGTTCGCTGTCCAGCGTGCCGAAACTGTTCCGCCGCCCGGCGCTGGTCGGCCTCTACCT
GCTGACCGTGGTGGTGGTGACCGCGCATTTCACCGCTTACAGCTATATCGAACCGTTTAT
CCAGACGGTCGCCGGTTTGCCGGAAAACTTCACCACCTTGATTTTGCTGTTGTTCGGCTG
CGCCGGGATCGTGGGCAGTATGCTCTACAGCCGTTACAGCGAACGCTTCCCGATCGGCTT
TCTGGTGACCGCCATGTTGCTGTTGCTGGCCTGTCTGGCGCTGCTGATGCCGCTGTCCGG
TTATCCGTTCGGCCTGACGCTGCTCTGTCTGGTATGGGGGCTGGCGATGATGTCCATCGG
GCTGGCGATGCAGGCCAAAGTGCTGTCGCTGGCGCCTGACGCCAGCGATGTCGCCATGTC
GATTTTCTCCGGGTTGTTCAATCTCGGCATCGGCGGCGGCGCGCTGCTGGGCAGTCAGGT
CAGCCTGCATCTGGGGATGGACAAAATCGGTTATGTCGGTGCGCCGCTGGTGCTGGTGGC
GCTGTTCGCCACCCTGCTCAGCGTCTACCGCAGCGTGCGACTGGTGCAGTCTCGGGTTTA
AGTCTGTCGCGTTTGAACGCCATCTCTTTCGCCCATAAAAAAGCCAGCCGCAATACGGCT
GGCTTTTTTGCTTTACGCAACGGTTACTGGTGTTGCGGGAAGGTCATGTCGCGGTATTTC
ACCATCCGCGAACCTTTTACTAACCGGAAACCAAGCCAGATCACCAGAAACAGCGGAATG
CCGATGTAAGTCGCCGTCACCGCGTACCAGTCGATCTTGTCAGCCAAAAACGCCTGATAG
TTCTGGCCCAGCGTAATAATCAGGCACAGCACGAAAGCAAAGATCGGCCCCAGCGGGAAG
AAACCGGAACGGTACGGTAACGCGTTCAGGTCAAGTCCCTGCATGACGTAACCGCGGCGG
AAACGGTAGTGGCTGATGGCAATCCCCAGCCAGGCGATGAACCCGGTCATACCGGAGGTA
TTCAGCAGCCACAGGTACACCGTCTGGTTGCCGAACATCGACGACAGAAAGCACAGGCCC
GCGACCACCGTGGTAGCGTACAGCGCGTTGCGCGGCACCCCGCCTTTCGACAGTTTGCCG
AAACAGGCCGGTGCCTTACCTTCCCGCGCCAGCGTAAACAGCATGCGGGTGGACGCGTAC
ATGCCGGAATTACCCGCCGACAGCACCGCGGTCAGGATCACCGCATTCATCACCGCCGCC
GCCGACAGCAGGCCGGCGTTCTCGAACACCAGCGTGAACGGACTAACGCTGATATCTTTC
ACATCATTGCGCAGCAGGTTCGGGTCGGTGTAAGGGACCAGCAGGCTGATGATCAGGATG
GCGAAAATATAGAACAGCAGAATACGCCAGAACACCTGGCGAACCGCGCGCGGAATATTG
GTCTGCGGGTCTTTTGATTCCCCCGCCGCCACGCCGATCAGTTCGGTGCCCTGGAACGAG
AAACCGACAATCATCGCCACGCCGATCATGGCGGAAAAGCCGCCGGCGAACGGCGCATCG
CCAATCTGCCAGTTATGCCAGCCCGCGTGTTCGCCCCCGCGCACAATGCCGATCATCATC
AGCAGCCCGACCGCGATAAACAGGATGACGGTGGTGACCTTAATCAGCGAGAACCAGTAT
TCCGCTTCGCCAAACCCTTTGACGGAGATGTAGTTCAGCAAAAACATCAGCGACAGGAAC
AGCGCGCTCCACACCCAGCCGGGCGCCGACGGGAACCAATATCCCATCACCAGTTGCGCC
GCCACCAGGTCGACCGCGATGGTCACCGCCCAGTTGTACCAGTAGTTCCAGCCCAGCGCG
AAGCCGAACCCTTCTTCCACATAGCGCGCGCCATAGGTGGAAAACGAACCGGAAACCGGC
ATGAATGCCGCCAGTTCGCCAAGACTGGTCATCAGGAAATAAACCATCAGGCCGATCAGC
GCATAAGACAGCATCGCACCGCCGGGCCCGGCTTGCGACACCGTCGCGCCGGAAGCGACA
AACAACCCGGTGCCGATCGAACCGCCAATGGCGATCATCGTCAAATGCCGCGCTTTCAGC
TCACGGCGCAGTGTGGTTCCCCGCTGTTCGGCGGAGTGAGTTTCATGTTGAGCCATTACA
ATTCATGCCCTTGAAAATTTGAGGGCGGATTGTAGGCAATCCGCTACCCGCTGAATAGCG
CACAGCGCGGATTATAAGAGACCTTCATAACTCAGCCGGCATCATAAGAAACTCCTCTGG
ATTGATGCCCCGTTCGTTACGCCAGTGTTGCCAGTCTGTTTAGATACCGTCATCGCCCTG
ACAATACCCCAGAAAACATTGCAGCACGCCGGATAAATGTTTCTGGCGGTGGTGCACCAG
ATACAGCGTGCGGTTCAGCGGCGGCAAAGGAACCGACAGTTCCACCAGCGCGCCGGTGGC
AAGCTGGTCGGCGATCACATGGCGCGACAGGCAGCTGATGCCAATGCCGTGCCGCACCGC
GTGCTTGATCGCCTCCGAGTTGCCCAACTCCATCACCAGCCGGAAATGCGGCAGGCGCGC
CAGCAACAGATGGTCCAGCACTTCACGCGTCCCCGAGCCGTGTTCACGCAGGATCCAGGG
CGCGTCCGCCAGCATCTGTAACGTAAAGTCATGATCAATCAGCGGATTGCCCGGCGCACA
AAACACCACCAGTTCATCTTCCCGCCAGGGCTGGGTGATCAGTTCGGGATGGTGGCACGG
CCCTTCAATCAGTCCCAGATCGACCCGGAATTCGGAAACGGCATTCACCACATCCAGCGT
ATTGCCCACGTACAGTTCCAGCGGAATGGCCGGGAAATCCTGACGGTAGCGGGCAATCAT
CGCCGGCATCAGATAATTGCCGATGGTACTGCTGGCATAAATCCGCAGCGCGCCATTATC
GCGCCGGAACAGCTGCTCGATCTCCGCCGACTGCTCCAGCAGCGCCAGCGCTTTGGGATA
CAACAGGCGACCGTGCTCATTGACCACCAGCCGTTTGCCGACGCGGTCAAACAGTTGCAC
CCCCAACTGACTTTCAAGATCAGCCAGCGCCGCGCTGACGGCCGACTGTGACAGCGACAA
CACCACCGAAGCCTGGGTCGTTGAACCACTTTTCAGGACTTCGGTAAACACTTCCAGTTG
ACGTAACGTAATATGCATAGGGGCTCTTATCGTAAATATCTATAGGTTATAAATATATAA
TCAATTTCTATTTTAAGTGTGCTGATCATAGGCTGTGCCCTCAACCTCTATCATCCAGAG
TGGGTATGGCTATGTTTTCATTTTCTTCCAGGGTACAACGTTTTTCCCCTTTGTCCGCCG
CCGGCCACCTGCTGATCGGCATCATCCTGACCGGCCTGCTGACCCGAGGCGTATTATGGT
TATCCGTCCAGCCGACGATAGCCGGATTAGGACTAGGTTCCCTGACGCTGGCGATACTGG
TTGGCATGGTGCTGGGCAATACCGTCTACGCGCATCTGCAACCCTGGAGTGACGCCGGCG
TTCAGTGGTCCCGGCATCATCTGCTGCGCTGGGGCATCATCCTGTACGGCTTCAAACTCA
GCTTTCAGCAAATCACCGCCATCGGCGCCGCCGGTCTGGTGATCGACCTGTTGACGCTCA
CCTCTACTCTGCTGCTCGCCTGCTGGCTGGGACAGCGCTGGTTCCGGCTGGATCGGCACA
CCGTATTGCTGATCGGCGCAGGCAGCAGCATTTGCGGCGCCGCCGCCGTGCTGGCCACCG
CGCCGGTGCTGAAAAGCTCGGCCGACAAGGTAGCGGTGGCGGTATCGACCGTGGTGCTGT
TCGGCACCACCGCCATGTTTTTTTACCCGTGGCTGTACCAACATTTTATCCAGTATAGCG
GCTGGTTATTTACCCCGCAGACTTTCGGACTCTACCTCGGCTCAACGGTGCATGAAGTCG
CGCAGGTAGTGGCCGCCGGCCACGCTATCGGCCCGGTGACCGAGAATACGGCGGTAATCG
GCAAGATGCTGCGTGTCATGATGCTGGCGCCGTTCCTGTTTCTGCTCGGTCTGTGGCTGA
AACAGCGTCAACCCGCGCATCAGGCTACCGCGGCCGCCACCGCCGGTTATCCGTGGTTCG
CCCTGGGTTTTGTGTTGATGTGCGGGGTCAACTCGCTGAACTGGCTGCCGGCAGGTTGGG
TCGCCATGCTGACGCAACTGGATAATGCGCTGTTGACCATGGCGATGGTGGCGCTGGGGC
TGGCCACGCGCCTGAGCACGCTACGACAGGCCGGCATCAAGCCGTTGCTGCTGGCGGCGG
TCCTGTTTCTCTGGCTGGTGGCAGGCGGCGCAGCCATCAATATAGGGGTACAACACCTCT
TGGCCTGAACGAAACAAGGCTACATCCAGCCAAGCGGTAATGTCATAATGCGCGGGTATA
AAAAGGAGAAAAGCATGAAATATGTCGGAGCCCACGTCAGCGCCTCGGGCGGCGTGGATC
AGGCGGTTGCCCGCGCCCATGACATCGGTGCCACCGCGTTCGCGCTGTTTACCAAAAATC
AGCGCCAGTGGCAGGCCCCGCCGTTGGCGGCGGATGTCATCGATCGTTTCCGGGCCGCCT
GTGCGCAGTATCAGTTCACCCCGGCCCAAATTCTGCCGCACGACAGCTACCTGATCAATC
TGGGGCACCCGGACGACGACGCCTTACAGAAATCCCAGGCGGCGTTTATCGATGAAATAT
CGCGCTGTCAGCAACTGGGGCTCACGTTGCTGAATTTCCATCCCGGCAGTCACCTGCGTC
AGATCGACGAAAGTACCTGTCTGAGCCGCATCGCCCGGTCTATCAACCTGGCGCTGGACG
CCACCGCCGGCGTGACCGCCGTGATTGAAAATACCGCCGGTCAGGGCAGCAATCTGGGGT
TCCGCTTTGAACATCTGGCGGAAATCATCGATCAGGTGGAAGACAAAAGTCGGGTCGGCT
TCTGTATCGACACCTGCCACGCCTTTGCCGGCGGTTATGATCTGCGCACCGAAGCCGATT
GCGAGCTCGCTTTTGCCGAACTGGAACGCGTAGTCGGTTTCCGCTATTTGCGCGGTATGC
ACCTGAATGACGCCAAAAGCGAATTCAACAGCCGGGTAGACCGTCACCACAGCCTGGGAG
AAGGCAACATCGGTAAAACCGTATTCAGCTATATTATGCGCGACCCGCGCTTTGACGGTA
TTCCGCTGATTCTGGAAACCATCAACCCGAATATCTGGGCGCAGGAAATCGCCTGGCTGA
AGTCACAGCAATCGCCCGCCAGCGTCACCTGACCCCTCACTCGCCTAAATATTCACGTGG
CGGCACGCGTTTAGGCCGCCCGCTTATTCAACTTCCTGCCGCCTCAATTGCCCCGCTCGC
TGGAAGACCTTGTCCGACACCGTGCGCGGCTTATGCCCTTGCCCACTGGGCTGAACCACA
CATTGAAAGGCATCGCGCAGTTGCATCGGCTTGCCGTGCGTATCACGCCCAATCGCGTAT
TTATCGTGGAAGGGAGAAATCGCCAGCGCCAGGTTCTCGACAATAGTATCGCGATCTGAG
AAGGCGTTCTTTTTTAGCGATAGCATTTGATTGATGATGGCACAGTCAATCAGCGTACCA
GTAAGCCATTCGGTTTCTGAGGCATATCCGGCGCACCAGCGCAAATAATTGCCGCTGGTA
AACGTTTCCATTAGATCGGTATGCGCGCCCACGAAACAAGCGCCGAGCAACAGCCCGGTA
ATATTGAAATGATGGGACAATTCACCGACCGGTACGAGGACATCCCGGATATGCGTACCG
CCAAGCTCTTTTCCCTGACCGTGCGCGGCGACATAGATAATGATGTTTTTGAACGGGATC
TTGCACAGGCAATGTAGTGCGGTGCGAAAACTCTTCTTATCGTAGAAATTCGCGTAATAC
ACCTCGGTATCACCGGCAACTTTGGCGATGCCTTCAATAAACGGCACCACGGATGAGCGG
TTGGCATCATGCTCATCCAGTTCCCAGGGCGATTCCAACACCAAAATTCCACGACTGGCA
TGGTGACGCGGCATACGGTTCTCCTTCTCTTCCCCCACAGCAATGCAAAATCATACCGCT
ATTACCCGATTCGGCGAAAAAAACGTAAAAAAAACGCCAGTCGCAAGACTGGCGTTTGTC
ATCAGGTTACAGCGGCAATCAGGCTTTGGCCAGTTGCTCTTCCGGACGTTTCAGCACGGC
ATACAGCACGCCAGCCACTACCGTACCGGCGATGATGGAGAACAGATAACCCAGTACCGG
CGTAATCGCACCCGGAATCAGCAGCACGAACAGACCGCCGTGCGGCGCCATCAGCTTCGC
GCCAATCGCCATAGAGGTCGCGCCGGTCAGCGCACCGCCCAGGATACAGCACGGCAGCAC
ACGCATCGGGTCGCGGGCAGCGTAAGGAATGGCCCCTTCGGAGATGAAGCACAGACCCAG
CACCACCGCCGCCTTGCCGCCTTCACGTTCGTTGGCGGTGAATTTTTTGCCGGCAATAAA
GGTCGCCAGACCCATCGCCAGCGGCGGCACCATACCGGCAGCCATGACGGCGGCCATCGG
CGCATACACCTGGCTACTCAGCAGCGTAGTACCGAACACGTAAGCCACTTTGTTCACCGG
GCCACCCATGTCGGTACACATCATACCGCCCAGAATCGCGCCCAGAATGACCGCATTGGC
CGTGCCCATCGACTGCAGCCAGCCGGTCAGACCGGTCAGGATTTTCGCTACCGGCGTACC
CACCACGTAGATCATGATCAAACCGGTGATCAGCGTGGCGACCAGCGGAATAATCAGGAT
CGGTTTCAGCGCCGACATGCTCTGCGGCAGCGTCACATGGTTGCTGATGGCGCGAGCCAG
ATAACCGGCCAGGAAACCGGCGATGATACCACCGAGGAAGCCGGCGCCGGTGCTAACCGC
CAGCATACCGCCGACCAGACCCGGCGTCAGGCCCGGACGGTCAGCAATCGAGAACGCGAT
ATAACCGGCCAGTACCGGCACCATCAGGGCAAAGGCCGACCCACCGCCGATCTTCATCAG
CGCGGCAGCCAGCGTACCTTCTTCCTTGAATGCCGTAATCCCGAACACGAACGACAGGGC
GATACACAGACCGCCTGCCACCACCATCGGCAGCATGTAGGACACGCCGGTCAGCAGGTG
ACGGTATGGTCCAGCACCGCCTTTCCTGGCGGACTCGCCGCCGGCCGCCGCACTGCTCTG
GGCGGACGGCTGGAACACCGTCGCCTCGGACAGCGCCTTGTCAAACTCCTGCGCCGTCTT
CTTCAGCGCCAGACCGGTGGAGGTGCGGTACATCTTTTTGCCAGCAAATTTGCTAAGGTC
AACTTCAATGTCCGCCGCCACGATCACCAGATCCGCCTGCTCGACGTCTTCCGGGCTGAT
CGGGTTGCCGGCACCCACGGAACCGCGGGTTTCGACCTTCACCCACCAGCCGCGCTTTTT
CGCTTCGCTTTCAATCGCTTCCGCCGCCATGAAGGTGTGCGCCACCCCAGTCGGACAGGC
GGTCACCGCCACGATGCGTTTGGCGGTAGCCGGGGCCGCCGCAGCGGTGGCCGGCGCCTG
ATACGACTGCGCTTCCGCTTTGGCTTTTTCCAGAAACGCCGCCGGTTGACTCAATGCCAG
TTCTGTATCCCCGGCAAACACTTTTTTGCCATTCAGACCACTGTCTGCCTGTACGGGAGC
ACCCAGCACGATGGCCAGCTCCGCATCGGCAAACTGCTCAGTGAGGATAAGTCCTGCGTT
AGCTGCAGCAGCACCGAGCAAATTTTTCACCAGACGGCTTTTCGCCAGTCCCAGTGATTT
ATCAAGTATCAGCAGCGTTTTCATTGTTTATCTCCTGCTGTCAGTTAAATGGTTTTAGAT
CGACACGCGCCATCATCGCAGCCAGCTGCGGGCGATCGCTAATGCCTACGTTGCTCTGGC
TGACGGCCAATGCTGCCACCGCAGTGGCCAGGCGCAACGTGTGTTCACTGGACTCACGCA
TCAATAAGCCATAGATCAATCCCCCCACCATGGAGTCACCCGCACCTACCGTACTGATCA
CTTCACAGGCCGGCGGCTTCGCCAACCAGGCACCAGACGCATTGACCCACAGCGCACCTT
CCGCTCCCAGCGAAATCACGACATGGGCAATACCCTGTTCACGCAGCGCATGCGCCGCAT
CCACCACATCCGCCAGCGTGGGCAACTTACGTCCGGCCCAGATTTCCAGCTCCCGGCGGT
TGGGTTTCACCAGCCACGGCGAGGCTTTCAGGCCTGCCACCAGCGCTTCGCGGCTGCTGT
CAAAAATAATGCACGGGCACTGACTGCGCAGGCGTGACATCCAGTCGGTAAACGCATCCG
GGTCAACGCCGCTCGGCAGACTGCCGCTAACGGCAACCATGTCAAACTGGCCCAGCCAGC
TCAGCGAATCGTTGACGAAACGCTGCCAGTCCTGCTGGGTTACCTCGAAACCGGAGAAAT
TCAGGTCGGTCACCTCGCCATTCTGCTCGGTGAGTTTGACATTAATGCGAGTACGTCCCG
GCACCACCTGGAAACGGTTGGCGATGCCCAGCTCGCTGAACAGCTGTTGAAAACCGTCCT
GATTGTCTTTTCCCATAAAGCCGCCCACGGTGACATCGATGCCAAGGTCTTTCAGCACCT
TGGCGACATTGATGCCCTTGCCTGCCGCATGCAGGCCCGTGGTCTGAACCAGGTTGACTT
CGCCGCGCTCAATTTCCGGGCAATAGCCGACTAAATCATAGGCGGGATTCAGGGTAATAG
TGGCAACGCGCCTGCTCATGCTGCACCCTCCCCAAGACCGGACTGAATAGCATCGCCGAT
GGCTTTCAGCGCCGCTTCAGCATCGCTGCCGTTGGCGGTAAAACGCAGACGGTGACCGCT
CTTAACACCCAGCGCCACCACTTTCATCAGGCTGCGGCCGTTGGCCGGTTTGCCGGTGCC
GTCGAGGTTCGCCACGGTGATCTCGCTGGAGAACTGTTTGATGACGTTAACCAACATCGC
CCCCGGACGGGCATGCAGACCGTGCTCGTTACGGACAGTAAATTCCGCCGCCAGCGCGTT
GCTCTCTTCTTCTTCCTCTTCTTCACTGCTCAGCAGCGCCAGCAGCGTGGCTTCGTCAGC
GGACAGCAGGCTATCTGCCTTGCCGGCGATCAGGAGCTTGCTGAGGTAATCCAGCGGCAC
GAATACCTGCTCATCAGCGGCTGAAACCGTCAGCAGCAGCGCCACGTTTTCGCCATCCAC
CGCGAAAGGCTCCGCCGGGCGACTCACCGCCAGCGCGCTCACCAGATTGCCGTTCAGGCT
GTCGCTCAGCCAGACGCCTTGCCCCAGATGCACCGGCTTATTACCGACCACATGGCTGAC
AAAGCTGGCATCGACGGCGCCAATCTGTTGCAGGCGGCCAGCGTTCAGCGCCTGCAGCGT
CATCAGGTTGTCGGTCGCCACATTCAGGCTAATCAGCGAGGTATCAAAACGGAACGCGCC
CGCCAGTTGTTCGCCCATCAGTAACCCGCGCAGTTCGTCGGCTAACGTGGTGCTGGCCAG
ACGGGCCGCGACGCGATCATCGCTCAGCACGTGGGTCAACTGACGCAGCAGCGCCAGATG
TTCGTCGGAACGGGCGGCAATCCCCAGCACCACATACGCGGTCTGGTCTTCGCCCCACGC
GATCCCCTGCGGGAACTGGAACACCTGAACACCGGTTTTCTGCACCAGATCGCGCGTATC
GGTGGTGCCATGCGGAATGGCAATGCCGCTGCCGAGATAGGTAGAAGTCTGCAGCTCGCG
CTGAAGCATCCCCTCGACATAGCCCTCGCTCACGCAACCAGCCTCGGTCAGTGCGGCGGC
TACTTGACGAATGGCCTCCTCTTTACTGCCGGCGGAAGCACCTAAATGAATGTCGTGCTG
TGACAACTGAAACATAACGCTCCTCTCTTGCTGAACTTGAATCGTTTCAGCTTTTATGAG
AAATAATTTGCTGACTCTCTCAGGGTAGTTTCAGCAAAACCTCGCTGAAACGTTTCAAAA
ATTCTGCGTTTTTCACTATATGTATGCAAGCATTCTGCATAGATAAAATGACAGATCTTA
GAGGTCACGCACATTTTCACCACGAAACACCAAAATTATTAACACTTTGACACACGCGTG
CTGAATAGGTGCTGAAGAAAAAAAACTGAAACGGACTTTCGTTTCTATTCCATCAGCGTA
AGATAGCGCGTTCAGTTTCCTTCTTGCTTATTTTTTAACCTGAATTCAGCATGACAATTT
CTTCTGCCCGCGCGGCCCGACGCCTGCCCGACCTGACGTCTTCGGCGTTTCTGGTGATTG
CTTTTCTGACCGGGATTGCCGGTGCGCTACAGCTCCCCACGCTCAGTCTCTTTTTATCAA
CGGAAGTACAGGTGCGCCCGTTCATGGTCGGGCTGTTTTATACCGGCAGCGCGGTGATCG
GTATCGTCGTCAGCCAGATTCTGGCGACCTATTCCGATCGTCAGGGCGATCGCAAGACGC
TGATATTGCAGTGCTGCCTGTTGGGCGCGCTGGCCTGCCTGCTGTATGCCTGGAACCGTA
ACTATTTCGTACTGTTGTTTATCGGCGTACTGCTGTCGAGTTTCGGCTCCACCGCCAACC
CGCAACTGTTTGCGCTGGCGCGGGAACACGCCGACCGCACAGGCCGCGGCGCCGCCATGT
TCAGTTCGGTAATGCGGGCGCAGATTTCGTTGTCCTGGGTGATCGGGCCGCCGGTCGCCT
TCGCGCTGGCGCTGGGCCTCGGTTTCCCGGCGATGTACCTGACGGCGGCGGTGGTATTCG
TACTGTGCGGGCTGCTGGTGTGGCTGCTGTTGCCGTCCATGCCAAAAACCCGGGTTAAAT
CCGCCGCGACGCTGGAATCGCCCCGACAGAACCGGCGCGATACGCTGTTGCTGTTTACCG
CTTGTACGCTGATGTGGACCTGCAACGGCATCTATCTGATCAATATGCCGTTGTATCTGG
TCAATGAATTGCAGTTACCAGAAAAGCTGGCCGGGGTCATGATGGGCACCGCCGCCGGGC
TGGAAATCCCGGTGATGCTGCTGGCCGGCTACCTCACCAGCCGGTTGGGCAAACGCCTGC
TGATGCGGCTGGCGGTGATCGCCGGGCTGATTTTTTATGCCGGGCTGACGCTGCTGAACG
GTTCGTGGGCGCTGCTGGCGCTGCAACTGCTGAACGCGATTTTCATCGGCATTCTGGCCG
GGATGGGGATGCTGTATTTTCAGGATCTGATGCCGGGTCAGGCGGGTGCCGCCACGACGC
TGTTCACCAACACCACCCGAGTAGGCTGGATTATCTCCGGTTCGCTGGCGGGCATCGTGG
CCGAAGTCTGGAGTTATCATGCGGGGTTTGTTATCGCTATCGCCATGCTGGCGGGCGCTG
CCGTCTGCATGTGGCGTATCAGCGACGTCTGATCCCGTCAGGGCGCGGTGGCCTCTTCGA
GTTGAATCAGGTACAGCATCGCTTCATCACGGTGATGCCGGCACATGTCGCGGCTCGGTT
GCAGACCGCGGCACACCGCCGGGCGTAACGGCGAATGGAACAGACCGCAACGCATGCGTT
CATCCAGATGGATGCACGGCGTATTGGCCGGTTTTCCCTGCGGCATGCCGGGAATCGGGC
TGGAGATAGAAGGCGCGGTACAGCAGGCGCCGCAATCAGGGCGACATTCCATCAACATAA
CCTCCAGGGGTTCCCGTTACTCTTTCAGGCCGCAGAGCCTAGCAGGCTGTCGGCCGCAAG
GCCACTATTTACCTTACCGCCGTTTTACCGCCGTTTTTATTACCGCCATGTTTACTGCTC
TGCCGCCGGTTTGTCTGGCAGCAGGCGGCCACAAATCCCGCTTGCCTGAACCCATCCTGA
CGGGTAACGTGTCGCCACAAAAATTTCTCTTCTTTATTTAAGGTATGTTTCATGGCAAGA
GCGAATGAGATCAAACGCGGCATGGCCGTTAACTACAACGGTAAGCTGCTGCTGGTAAAA
GATATCGATATCCAGAGCCCCAGCGCCCGCGGCGCCAGTACGCTGTACAAAATGCGTTTT
TCCGATGTCCGCACCGGTCTGAAAGTGGAAGAGCGCTTCAAGGGCGATGATATTCTGGAC
ACCATCACCCTGACCCGCCGTTCCGTTACTTTCTCTTATATTGATGGCGACGAATACATC
TTTATGGACGAGGAAGATTACACCCCGTATACCTTCAAGAAAGAGCAGATCGAAGATGAA
CTGCTGTTTATTCCTGAAGGCGGCATGCCGGGCATCCAGGTATTAACCATGGACGGACAG
TTGCTGGCGTTGGAACTGCCGCAGACGGTTGATCTGGAAATCGTGGAAACCGCGCCGGGC
ATCAAAGGCGCGTCCGCCAGCTCCCGCAACAAACCGGCCACGCTGACCACCGGTTTGGTC
ATTCAGGTGCCGGAATACCTGAGCGCCGGCGAAAAAATCCGTATTCATATCGCCGAACGC
CGCTACATGGGCCGCGCGGACTGATCGCCGCCGGTGAATACCCGCGTCTGGCGGGCCACG
CCAGACGCTTTCCTGCACACTCAAGGAGGCTCCTGTGTTGACGAAAGTAAACCTGATCAC
CGGTTTTCTCGGCAGCGGCAAAACCACCACCATCAAGCACTTGCTGTCCCGCAAGCCCGA
AGACGAAATCTGGGCGGTGCTGGTCAATGAGTTCGGTGAAATCGGTATCGACGGCGCGTT
GCTGAGCGATACCGGCGCACTGCTCAAAGAGATCCCCGGCGGTTGCATGTGCTGTGTGAA
TGGGCTACCGATGCAGGTAGGGCTCAACATGCTGCTGCAGAAAAAACCTCATCGTCTGCT
GATTGAACCCACCGGTCTCGGCCATCCGAAGCAGATTCTGACGCTGCTGACCTCGGAAGC
CTATCAGCCGTGGATCCAGTTGCAGGCCACGCTGTGTTTGCTGGATGCGCGTCAGCTCGG
CGACAGCCGTTACACGGAAAATGAAAACTTCCGCGACCAGCTGGCTGCTGCCGACGTGAT
TGTCGCTAACAAGCAAGATACCTGGCAGGACAGCGACCGTGACGCGCTGCAGGACTGGTA
TCAGCAGCAGGGTCAGGATCGTCGCCTGATCACACTAGCCCAGGGGCAGTTGGATACCGC
CGTGCTGGACCTGCCGCGGGAAAACCACAATACGCTGCCGGATGCTCGTCACCACCATCA
TTCCAGCGCCGCCAAAACCGGGCTGGCCGCACTGAAACTGACTGGACAGGAAAGCTGGCG
CCGGGCATTGAATCAGGGTCAGGGCTATTATGCCTGCGGCTGGATTTTCGATGGTGATAC
TCAGTTCAACACCGCCAGTCTGCTTGACTGGGTGCGTCTGGCACCGGTAAGCCGCGTTAA
AGGTGTGATGCGTATTCCGGAAGGCACGCTGGTGGTCAACCGCCAGGGATACGACCTGCG
CATTGAAACGCAACCCGCCTCGCCGCCGGACAGCCGTATTGAAATCATTAATGAATCTGA
AGCGGAATGGAACACCTTGCAAAAGCAGTTGTTAAATTCCCGTTTAACGTAAGTGATGTA
AGTTATACGCTTGGACAATTTGACAGTGAGTCAGGATGTATGTCAAAGCGTAGTAAACTG
CTTATTTTATTATTCAATCTTCTGGGTTTTTCTCTGTTCTTCTCCTGGTATTTGCCCGCA
CGGCACGGGTTCTGGTTCGGCATAGACACATCGCTGTTTTTCTATTTCAACCAGCATCTG
GCCACATCCAGCGCGTTTCTCCATCTGGTGGCGATTACCAACAATCGTGCCTTCGACGCC
TGTGCATTACTGACCATGGGGCTGCTTTATCTGTTCCATTACCTGCGTCGCTCCCATGAC
GCGCGCCGTCAGATGCTGCTTATCGGCCTGGCAATGCTGATGACCGCGGTGGTGCTAAAC
CAATTGGGGCATCTGATACCGGTGCAGCACAGCAGCCCGACGCTGTTTTTCAGCGATATC
AACCGGGTGGGCGAGCTGACCGGCATTCCTACCAAGGATGCGTCCAGCGACAGTTTCCCA
GGCGATCACGGCATGATGCTGATGATCTTCGCCGCATTTATGCTGCGCTACTTTGGCCGA
GCCGCCTTTGCCGTCAGCCTGTTGATTGTGCTGGTATTTGCCACGCCGCGAATCATGATC
GGCGCGCATTGGTTTACCGATGTCGCCGTCGGTTCGCTATCGGTGGTGCTGGTGGGGCTC
AGTTGGCTGCTGCTGACCCCAGCCTGTGACGCCCTGATTAGCTGGCTTGACCGCCAGTTA
CCCGGTAAAAAATCGTTTAGTCAGTAGGCCTGACTGACGGTGGCCGCAGCAAACGATTCG
TCTCCTCGCTGTGGTCACCCCTGCCCGCTCATTCAATTTTTTTGGCTATTTTGCACACGT
TTTATCGCTTCGCTCTCCCGCCGCAGGTTTTTATAGGGCTGGCGTGAAAAATTTCATCAC
GAAATCGTATAAACAAAAGAGGCAAAAAAACTCGCAATCTAATTTTTGTTAAGGTATGGT
CGTCGAGGTTCGTGATTTATGGGTAGACATCCGGCCAGTTAAACAACTGTTGCAACACCA
ATAATAATGTGCGGTATTGCACAATTTGGTTGACGGATAATTGTCCTATTAAAAGTAGTG
CTTTAGTCTGACACTCGTTTTGTTTGGCATAGATACATCGATCAATAGATGCATCGATCA
ATAAATACATCGATCATAAACACAGCGATAGCGATTGAATCGTTAAGGACATCAAGGGAA
CATAACAACAATGGTCAAATCTCAACCGACTCTGAGATATATCTGGCGGGCCTTGCCTGC
TGTGGCGGTAGCGGTAATGCTTACTGCCTGTACTACCAATACTGCAAATGTTAATACTCA
AACTGATAGGCGTGTGGTTAACGGTGGTGACCCTTCACTACAAGCCTCTCAGGATGAATT
CGAAGCGATGGTTCGCAACGTGGAAGTCAAATCCAAGTTGCTTGAGCAATACGCCAGTTG
GAAAGGCGTACGTTATCGCCTCGGGGGCGACAGCCGGAAAGGCATTGATTGCTCCGGTTT
CGTTCAGCGGACCTTCCATGAGCAATTCGGTATGGATTTACCGCGTTCCAGCTACGAACA
GCAGGATATCGGCGTCCAAATCCAGCGCAATAAGCTGCGTCCGGGCGATCTGGTCGTGTT
CCATGCCGGCTCTACCGGCCGCCATATGGGCATCTATATCGGCAACCAGCAGTTCGTTCA
TGCTTCCACCAGCATTGGTGTGACTATTTCCAGCATGGATGACAACTACTGGAAACCCCG
TTACCGCGAAGCGCGTCGGGTGCTGAAGCAGGATTCACATAGCTGATTTTCTTTTTCCTT
GATGTCGTCCAAACAAACTTAAAACGCCGCTCGTCAGACAGCGGCGTTTTTTATTGATCC
ACCTGTCCCTCCGATAACAACTTGGATCGATTAACAGTAGGTTTGACGCCTTAATTCATG
GTAAAACAGAGCACCATAGCGTCCGGCATCGTAATTGCCAGGAATTTCAGGCACTTTCTC
CGGTAGGTCGGCTTTTCATACGGAGAAACATGAGGTTATCAGGAGTCTGCCATTTCGATG
TTTATACGTGCACTTATCGCCACCTTGCTGTCTGCCTGCACCTGGCTGGCCTATGCCGAA
CCGACCGCGCAGCAAACTTATGCGTTTGCAACCCTGGGCGAACCGAAATACCAGCAGGGC
TTTACTCACTACGATTACACCAATCCATCGGCCCCCAAAGGTGGCAAAGTTACGTTCAGC
GCGCCAGGCACTTTCGATAACTTTAACCGCTTTGCTTTGCGCGGTCTGGCTGCCGCCCGC
ACCGAAAGCCTGTACGACGCCCTTTACGTCAGTTCAGAAGACGAACCCGCCAGTTATTAT
CCGTTGATTGCGCTTACCGCGCGTTACGCCAGTGACTACAGCTGGATTGAAGTAGAGATG
AACCCCGCCGCGCGTTTTCATGACGGCTCACCCATTACCGCCGCAGACGTGGCGTTCACC
TTCAATATGTTCATGACGCAAGGCGTGCCGCAGTTCCGTCTGTACTACAAAGGCGCCGAC
GTCAAAGCCATCACGCCGCACACGGTCCGCTTTACGTTCCCTGAACCAGACAAGGAAAAG
ATGCTGGGGATGCTGACGTTACCAGTCATGCCGGAGAAATTCTGGCGCGACCACAAACTC
AGCGACCCGCTGAGTACCCCTCCGCTGGCCAGCGGTCCCTACCGCATTACCGATTATCGC
ATGGGCCAGTACGTAATTTATTCGCGCGTGACCGACTACTGGGCGGCCAACCTGCCGGTC
AACCGCGGCCGCTACAACTTTAACCAGTTGCGTTATGACTACTATCTGGACGACAGCGTG
GCGCTGGAAGCCTTCAAGGCCGGTGCGTTTGATCTGCGCATAGAGGGTTCCCCCAAACAC
TGGGCGACCCAGTACGAAGGCGGCAATTTCGCCCGCGGCTACATTAGCAAGAAGGATGAA
ACCAATCAGGCGGCGCAGGATACCCGCTGGCTGGTGTTTAACATCCAGCGGCCACAGTTT
AGCGATCGTCGGGTGCGTCAGGCGCTGGCGCTGGCCTTTGACTTCAACTGGATGAACAAA
ACGCTGTTTTTTAATAGCTATCAGCGCCCCAACAGCTTTTTCCAGAACACCGAGTACGCG
GCGCAGGGCATGCCATCGGCGGAAGAGCTGGCCTGGCTGACGCCGCTGAAAGACAAGATT
CCCGCCGAAGTCTTCGGCCCGGCATACCGGCCGGAGGAGTCCGATGGCAGCGGTTACGAC
CGCGCCGGGCTGCTCAACGCGATGCAACTGCTGCAACAGGCGGGTTGGGAACTGAAGAAT
CAGGTACTGGTGAATAAACAAACCGGCCAGCCTTTTCGCTTCGAGCTGTTGCTGCCGAGC
ACCGCCAACTCCATCTATGTGCTGCCGCTCCAGCATAGTCTGGCACGACTCGGTATTCGC
ATGGAGGTGCGCAGCGTCGATAGCCCGCAGTTCAATAACCGGTTTCGCAAGCGTGATTTC
GACATGATCCCGAAGCTGTACCCGGCGATGCCCTACCCCAGTTCCGACCTCGCCATCAGT
TGGAGTTCCGGGTATATCAACTCCTCCTATAACTCGCCAGGTGTGCAGGACGCCGCCATC
GACCAATTGATTGATAACATCATTCGCCATCAGGGCGACAAACCGGCGCTATTGTCGCTG
GGACCCGCGCTGGACAGAGTGCTGACCTGGAACCAGTTCGCCATACCGATGTGGTATTCC
AATCACGATCGTTTCGCCTACTGGAACAAATTTGCCATGCCTGCAACCCGCCCGGCCTAT
ACGCTGGGTATCGACAGCTGGTGGTATGACGCTGATAAAGCGGCCACCCTGCCGGCAGCG
CGTCGATAAGGAGCCGATGTGGGAACTTACCTGTTACGTCGACTATTGCTGGTGATCCCC
ACGCTGTGGGCCATCATCACCATCAACTTTTTTATTGTGCAGGTCGCGCCGGGCGGCCCG
GTCGATCAGGCCATCGCCTCGATTGAAATGGGCCAGGGCAGCGGCTTTGGCGCTGGCGGG
GACGGCGGGCTGGCGCGCGGGCCGGGCGGCAGCAAGCCGTCGGTGGAAAACACCTATCGC
GGCGCCCGCGGGCTGGACCCGGAAATCATCGCGGAAATCACCAAACGCTACGGCTTCGAT
AAGCCGCTGCACGAGCGCTATTTCAAGTTGATCTGGGATTACGTGCGATTTGATTTCGGC
AACAGTCTGTTTCGCGGCTCGTCGGTCATTGCCCTGATTAAAGAGAGTATGCCGGTGTCG
ATATCCCTCGGGCTGTGGAGCACGCTGATCATCTATCTGGTTTCCATTCCGCTCGGCATC
AAAAAGGCGGTGCGCAACGGCTCGGCCTTTGACGTCTGGAGCAGCACGCTGATTATCGTC
GGCTACGCTATCCCGGCGTTCCTGTTCGCAATTCTGCTAATCGTGCTGTTCGCCGGCGGC
AGTTACCTCGACTGGTTCCCGCTACGCGGGCTGGTGTCGCCGCATTTTGACAGCCTGTCC
TGGTTTGACAAGGTTACCGATTATCTGTGGCACATTGCGCTGCCGGTGCTGGCGATGGTG
ATTGGCGGCTTCGCCGCGCTGACCATGCTGACCAAGAACTCGTTTCTGGATGAAATCCGC
AAGCAGTACGTGGTCACCGCCCGCGCCAAAGGGCTGGATGAAAAACGAATTCTCTACCGC
CACGTATTTCGTAACGCCATGCTGTTGGTCATCGCCGGCTTTCCCGCCACGTTCATCAGC
ATGTTTTTTACCGGCTCGCTGCTCATTGAGGTGATGTTCTCCCTTAACGGCCTTGGGCTG
CTGGGATACGACGCCACCCTGCAGCGCGATTACCCGGTGATGTTCGGCACACTGTACATT
TTCACCCTGATTGGCCTGCTGCTGAATATTCTCAGCGACATGACCTATACATTGGTTGAC
CCGCGTATCGATTTCGAGGAGCGCCAATGAGCCGTCTCAGCCCCATCAATCAGGCGCGTT
GGGCGCGCTTTCGCGCTAATCGTCGCGGCTACTGGTCGCTGTGGATTTTTCTGGTGTTGT
TTCTCGTTACCCTGTGCTCTGAGCTGGTCGCCAACGACAAACCGTTGCTGGTGCGCTACG
ACGGGCAGTGGTACGCGCCATTCATGGTGGATTACAGCGAAACGACCTTCGGCGGCCAGT
TGGCTACGCCGGCCGATTACCGCGACCCCTGGCTGGCGCAACGGCTGGAACAAGGCGGCT
GGGCATTGTGGCCGCTGATTCACTACCGCTACGACACCATCAACTATGCTACCCAGAGCG
CGTTTCCGTCGCCGCCGTCGCGCCAGAATCTGCTCGGCACCGACAGTCAGGGGCGCGACG
TGCTGGCGCAAGTGCTATATGGCTTTCGCATTTCCATTCTGTTCGGGCTGGCGCTAACGC
TGCTGTCGAGCCTGATTGGCATCATGGTGGGCGCGTCTCAGGGGTATTACGGCGGGCGTG
TGGATCTGTGGGGGCAACGCCTTATCGAAGTCTGGTCCGGTATGCCGACGCTGTTTTTGA
TTATCCTGCTCTCCAGCGTGATTCAGCCGAATTTCTGGTGGCTGCTGGGCATTACCGTAC
TGTTTGGCTGGATGACGCTGGTCGGCGTGGTGCGGGCGGAATTCCTGCGCACCCGCAATT
TCGACTATATCCGCGCGGCGCAGGCGATGGGCGTCAGCGATTGGTCCATCATGTTTCGCT
GCATGCTGCCCAACGCCATGGTCGCCACCCTCACCTACCTGCCGTTCATTCTCTGCGGCT
CCATCACCACCCTGACCTCGCTCGACTTTCTGGGTTTTGGTCTGCCGATGGGGTCCGCCT
CGCTCGGCGGTCTGTTGCTGGAAGGGAAAAACAACCTGCAGGCGCCGTGGCTTGGCATCA
CGGTCTTCATGGTGCTGGCAGTGGTGCTGTCACTGCTTATCTTTATCGGCGAAGCGGTTC
GCGACGCCTTTGACCCAGGTAAGGCGCATTGATATGTCCGCACAACCGTTACTTGAAATC
CGGGACCTGAGCATTGCGTTTCGCAACGGCGGCCAGCAGCGGCAGGTGGTCGACCAGGTC
TCGCTGAGCATTGAGGCAGGAGAAACGCTGGCGTTGGTCGGCGAGTCCGGCTCCGGAAAA
AGCGTAACAGCGCTGTCGGTGCTGCGTTTGCTGCCCTCGCCGCCGGTGGTCTACCCTCAC
GGCGACATCCTGTTTGCCGGCGAATCGCTGCTCAACGCCAGCGAACAGCGGCTGCGCCAG
GTGCGCGGCGACCGGATTGCCATGATCTTTCAGGAGCCGATGGTATCCCTCAACCCGCTG
CACACCATTGAAAAGCAATTGGCGGAAGTGCTCTCGCTGCACCGAGGCATGCGCCACGAA
GCCGCGCGGGGTGAAATCGTCGGTTGCCTTGAGCGCGTCGGTATTCGTCAGGCGGCGCGA
CGACTGGCGGACTTTCCCCACCAGCTTTCCGGCGGCGAACGCCAGCGGGTGATGATCGCC
ATGGCGCTGCTGACGCAGCCCGACCTGCTGATTGCCGACGAACCGACCACCGCGCTGGAC
GTCACCGTACAGGCGCAAATTCTGGATCTGCTCAACGAGCTGAAACAGGAACTGAACATG
GGCCTGCTGTTCATTACCCATAACCTGAACATTGTGCGCCGACTGGCGGACCGGGTGGCG
GTAATGCAGGCCGGGCGTTGCGTGGAGCAGAACCAAACCCGCGAGTTGTTCAGCGCGCCG
CAGCATCCGTATACCCAGCAGTTGCTGAATGCCGAGCCGACAGGGGAAGCCTTGCCGCTG
GAACAGACCGCGCCGACGCTGTTGGATGTTCGGGAACTGGGCGTCAGCTTCCCCATCAGG
CGTGGTCTATTACGCCGCACGGTGGGGGAAAAACCGGTGCTGCAAGCGCTCAGCTTTAGC
CTGCGCCGCGGAGAAAGCATCGGGCTGGTGGGCGAATCCGGCTCCGGCAAGAGCACCACC
GGGCTGGCGTTGCTGCGTTTGCTGCGTAGCCGTGGCGAGATCTGGTTCGACGGCCAGCCG
CTGTACCGGTTTAACCGTAAGCAAATGCTACCGGTACGTCGCCGCATTCAGGTGGTGTTT
CAGGACCCAAACGGTTCCCTGAATCCCCGTCTGAATGTGGAGCAGATTATCGCGGAAGGG
CTGCGGGTACATCACCGGTTAAGCCCGGCGGAACAGACGCAGCGAGTGATCCAGTCCATG
CAGGAAGTCGGGCTGGACCCGGACAGCCGCTATCGCTATCCGTCAGAGTTTTCCGGCGGC
CAGCGCCAGCGTATCGCTATCGCCCGGGCGCTGATCCTGCAACCAGAACTGCTGATCCTC
GACGAACCCACCTCATCGCTCGATCGCACGGTGCAGGCGCAGATTCTGACGCTGCTGAAA
AAATTGCAGCACACCCATCAGTTGGCCTACCTGTTCATCAGCCACGATCTGCACGTGGTG
CGTTCACTGTGCCATCAGGTGATTGTGCTGCGGAACGGCGAAGTGGTAGAGCAAGGCGAG
TGTCGGCAACTCTTTGAACACCCGCAGCAGGACTATACCCGGCAGTTACTGCAACTATCA
GCCTGAATATCCGGCCCTGTTCAGGAAAGCATGGGGGTAAAGGCGTTACAGCAGCATCGC
TACCGATGCTGCTACTTCAGAAAGGGTATTGGGCGCAGACGGATTCGGCGATCGCCACGC
CGACGTCTTTCAGGCGGCACATGGCGGCGCTTTCGTCCTGACGATGCAGGAACAAGCATG
GCTCGCCTTCCCACTCCACTATCGCACATTGTAGCTGGATATCATCCAGTGACTGGTTGA
GGTGACGCATGATCTGGCGAGCCTCTTCGCCGTCGTGGCTGAGCAGTTTAAAACCGATCA
GGTGACTGTCATCATCCATGCTGCAAAGCGGAATCGGTTCAACTTTGACGCCAGTAAAAC
CGGATAACCAGCGGTAACTTTGCGGCAAGCGATGAACCACCGAAAGTTGGAGAGTATTCA
CAGCGGTCTTCCTCAGCTAAGCTGCTTTAAAATTCACAAAATTATAACATAAATCGGCAA
ACTTTTTTGCTCCGCACCTTTGTTTACCACTATTCGGATACAAAAAAGCAACATATTTTC
ATGGTGAGGCCGTCCCAGAAGCATGGCGCTCAGATTGGTAACCGTTCAAAACGTTAACAA
GATCACGATTTTGACTGGTTTTGCGCTATATGTAACCTTTTATTCCAGATATCTCAACCA
ATTTCTTCAATTCGTTCACTTTTGATTCAATATTTTCACATTCAAGGGCGACGGGAGGGA
GCACTGCCGGCGGGTCGCCGGCGGCAGAAGCAAGAAAGAGAGGAACGGAAGCGGTGCCTA
ACGCCGACTGGCGTACAGAAATAAGCCGAACGCGCCTGTCGAGCAGAACGCCATAGCACC
CACCATTGGCCACACGCTCTGGAACGTTGCCAGCGACAATAACGACCCCACCAGCGACCC
TAGCCCGAAGCGCATGGTGCCGGCCAGCGAAGACGCCGTTCCGGCCATATGGGGGAAATC
ATCGAGAATCACCGCCATGGCGTTGGACGCCACCGTAGCGACACAGCCTACGAATACCGC
GACGCCAACCACCAGCGGAATAAACCCTAAATGGAAACTACTGACTACCACCAGCCATAT
CCCCATCACGAACTGGATAATCAACCCCAGCCGGAACATGAACATCGCCCCCATCCGCGA
CACAATACGGCTGTTGAGCAGCGTCATCAAAAACAGGAACACGATATTCAGCGCAAAGTA
GTAACCAAAGTGCTGGGGCGACACACCGTTAAGATCGATGTAAACAAACGGCCCGGCGCT
CAGAAAGGCAAACATGCCGGAAAACGACAGGCCGCTGGCAAACATATAACTGAAAACGCG
GCGGTGACGGACCAACTGGAAAAAGTTCCCCAGCGTGGTACGCAAATGGAAACGCTGTCG
CCGTTCCGCCGGCAAGGTTTCATGGATAAACACCCATACCAGCACCGTCGCCACCAGCGA
CGCGGCGGCGATAGTCCAAAAGATGGCGTGCCAGCTAAGCCAGAACAACAGCGCGCCGCC
GATGATCGGCGCCAGCAGCGGCGCCACCGTCATCACCAGAATCACAAACGACATCATGCG
CGAGAATTCATCTTTCGAGAACATATCCCGCATCAGCGCGTTGATCACCACGCTGGCCGA
CGCGGCCGACAAGCCGTGCAGGAAGCGCATATGAATCAGTTGATCGACCGTTTGCGACAG
CGCACAGGCGGCGGCGGCCAGAGTAAAAATCAGCACGCCCCCCAGAATCACCGGCTTACG
GCCGATACTGTCCGACATCGGGCCATAGAAAATCTGGCCGATGGCGAAACCGAGCACATA
CGAGCTGAGGGTCATCTGCACCCGACCCGGATCGACCGAAAATTCTTTTGCGATCACCGG
CAGCGCCGGTAAATACATATCGATGGCGATTGGCATCAGCATCGATATCAACCCCAGAAT
AAAAATCAGACCGACGCGCGAGGATGATTGTGGTTGCACGAAAAACGATTCTCCAGGTAG
ACGACGGTTTCCCGCCACCCAACGGCGGCGGATACAGGGACTTAACAGATAATAAGACGA
TGGCCGACGGTCTTTCGGCTATTGCCCGATGCCGACTACCTCTTCCGGCGTCAGCGGGCG
ATATTCGCCGGGCTCCAGCGCGTCATCCAGCGTAATGGCGCCGATGCGTTCACGATGCAA
CGCCACTACATGGTTGCCAACCGCGGCAAACATGCGTTTTACCTGATGATAGCGACCTTC
GCTGATGGTCAACCGCACCTGGTGCTCAGAAATCTGCTCCAGCGTTGCCGGGCGCGTCAG
ATTCTTCTCGCCGTGTAATTGCACGCCAGTCTGAAAGTTCTCCGCAGTATCCGGCGCCAG
CGGTTGTTCCAGCGTCACCAGATAGGTTTTTTCGCAATGGTGCTTCGGCGAGGTAATGCG
GTGCGACCACTGGCCGTCGTCGGTCAGCAGCACCAGACCGCTGGTGTCGATATCCAGCCG
GCCAGCGGCATGCAGCTTGTGCGCCACCGGTTCATCGATAAAATACAAAATCGTCGGGTG
ATCGGGATCGTCGGTTGAACACACATATCCCTGCGGCTTATTCAGCATGAAATAACGCGG
CCCGTGCTGCTGTTTGAGCACATTACCGTCGAACATCACCTCATGGTCCGGCAGCAGCTT
GAACGCACCGCTTTTTACCACATCACCGTTTACCGTCACACGCTGCGCGTGCAGTTCGCG
CGCTACCAGCGCACGGCTGATCCCCAACTGTTGGGAAAGAAATTTATCCAATCGCATTAA
TGAATACTGCCTATGGTCGTCACGAATTGCCGGTCAGGCATGGCGCTGACCGCCACCTGA
TAGGAAAAGGCGCCGGCTTTCACACCGGATATTGATGTAAACCGCCCTTCTGCGCCGTTT
AAAAAAAGCATAATAAAAGCAACTTTCTGTTCTTCACTGCTCTGCTGCCCTGCCCGTCAT
TGAGCAGAAAAGGGAGAGTATACCGCGACGTTTTGCCGTATTGGCGGCATTTCATCGCCC
GATAATTATCAGGAGCCCTATTATGTCATCGATTCACGGTCATGAAGTATTACATATGAT
GGTGGCCGCCAACAGATCCTTTACCACCGATGAACTGATTGCCGCCATTGAGGCGCGTTT
CGGCGGCGATGCCCGCTTTCACACCTGCTCCGCCGCCGACATGACCGCCGCCGGGCTGGT
GCAATTTCTGGCTGACAAAGGCAAATTCATTCCGCAAGATAACGGGTTTACCACCCATGA
AAGCAAAATCTGCCGCCACTGATGTCATTTACACTGCGCCCATACCAGCAAGAAGCGGTT
GACGCCACCCTTGCCTATTTTCGCCAGCACACCGCTCCGGCGGTGATCGTTTTACCCACC
GGCGCCGGCAAAAGCCTGGTGATCGCCGAGCTGGCGCGGCTGGCGCGCGGCCGGGTATTG
GTGCTGGCGCACGTCAGGGAACTGGTGGAGCAGAATCACGCCAAATATTGCGCGCTGGGG
CTACAGGCGGACATTTTCGCCGCCGGGCTTAACCAGCGCGACAGCGACGGCAAGGTGGTG
TTTGGCAGCGTGCAGTCGGTGGCGCGGCACCCCGACAAATTTGATGACGCTTTCTCGTTG
CTGATCGTCGATGAATGTCACCGGATTAGCGACGATGAAGACAGTCAGTACCAGCAAATC
ATCCAGCATTTACAGCGGGCCAATCCCCAGTTGCGACTGCTGGGATTGACCGCCACCCCT
TATCGCCTCGGCCGGGGCTGGATCTATCAGTACCACTATCACGGCATGATCCGCGGCGAC
GATAGCTGCCTGTTTCGCGACTGCATCTACGAGCTGCCGCTGCGCTACATGATTCGGCAC
GGTTTTCTGGTGCCGCCGGAGCGGCTGGACATGCCGGTAGTGCAGTACGACTTTAGCCAA
CTGGCGGCGCGCAGCAATGGGTTGTTCAGCAATGGACTGTTCAGTGATGTGGAGCTGAAC
CGCGAGTTGAAGCGTCAGCAGCGAGTCACGCCACAAATTGTCCGCCAGATTACCGAGTAC
GCCGCTAACCGACGCGGCGTGATGATTTTCGCCGCCACGGTCGAACACGCGCGGGAAGTC
GAAGGGCTGCTGCCGACCGGCGAAGCGGCGTTGATCAGCGGCGAAACGCCGGCACCGCAG
CGGGATGCGCTGATCGCCGCCTTCAAGCAGCAACAGTTGCGCTATCTGGTTAACGTGTCG
GTGCTGACCACCGGTTTCGATGCGCCGCACGTCGATGTGATCGCCATTTTGCGCCCGACG
GAATCCGTCAGCCTCTACCAGCAAATCATCGGCCGCGGCCTGCGCCTGTTTCCCGGCAAA
ACCGACTGCCTGATTCTCGACTACGCCGGTAATCCGTTTGATCTTTACACGCCCGAAGTC
GGCCACAGCAAACCGCACAGCGACAGCCAGCCGGTGCAGGTGTTCTGCCCGCAGTGCAGC
TTCGCCAACCTGTTCTGGGGAAAATGCACCGACGATGGCACGGTGATTGAGCATTATGGT
CGTCGTTGCCAGGGCTGGCAGGCGGACGAACAAGGGCGGCGGCAACAATGCGATTACCGT
TTCCGCTTCAAAAGCTGCCCGCATTGCGGCGCCGAAAACGACATTGCCGCCCGACGCTGT
CAGACGTGCGAAGCGGTGCTGGTCGATCCGGACGACATGTTGAAAGCGGCGCTAAAACTG
AAAGATGCACTGGTGCTGCGCTGCAGCGGCATGAACCTGCAACACGGCGCCGACGCCAAA
GGCGAATGGCTGCGCATCACCTACTACGACGAAGACGGCGCCGACGTCAGCGAACGTTTC
CGGCTGCACACCGCCGCTCAGCGCAACGCCTTTACGCATGTGTTTCTGCGGGCGCATCAG
CGCGCGCCCGGCGTGCCCTTCCACTGGCAGCATGCTGACGATGTGGTGGCGCAGCAGGCG
CTGCTGCGCGCGCCGGATTTCGTGGTGGCCCGTTTACAGGGCAAATTCTGGCAGGTACGG
GAAAAGATCTTCGATTATCAGGGCCGCTATCGCCGCGCCCATGAACTGCGCGGCTAGCCG
TAGCGGTTTTATTTGCCCGCGCCGCCATATTCCGCTAAAATCTGGCCCGCTTTTATTGGT
AATAACAACATCGTTATTCGAATAACAAGCAGAGTTATCAACAAGTAGAGTTATCCCGCC
TGTTGCTGGGTCGCCTGTAACGGGTTCATTTTATCAAGTAGAGAAAGCAATGATTACTAT
CAACGCAGAAGTACGTAAAGAGCAGGGTAAGGGTGCGAGCCGCCGCCTGCGCACTACCGG
TAAATTCCCCGCCATCGTTTACGGCGGCAGCGAAGCACCGGTTTCCATCGAACTGGACCA
CGATATCATTAAGAACCTGGAAGATCGTAACAGCGAAAGTCTGTACGGTGAAATCGCCCT
GGTCGTCGATGGCAAAGAAACCAAAGTAAAAATCCAGGCTGTTCAGCGTCACCCGTTCAA
GCCGAAATTGACTCACATTGACTTCGTTCGCATTTAATCACGCAACGACGCCTTCGACGA
GCCAGCAAAAACGCCGCACCTGTTGCGGCGTTTTTGTTTTTCTCATCGGCACCTTCCCAT
TATCTCGCCAGTACTCCATGTCCTCCCTTGCCATATCCCTTCCTCCAAAAAAAAACGCCA
CCGCATGATGGCGGTGGCGTTTGGCTACACGAAGAGAGTGAGTCTTATCAGGCGTGGCTG
CCCTGTGCGACCAATGGCGCATCCTGCTCGTGCGGCGCTTTCGGCGGCTGGATGAACAGG
GTAATCACCAGCGACACAACCGACAGCAGCGCAATGGCGATAAAGGTGCTGTGGAATCCG
CCCAGCGCGGCCGCGATAAAAGAACCGGCCAACGGACCCAGACCGAACCCCTGATAAATC
AGCCCGTAGTTTTTACTGTGGTGCTTCAGTCCAAAGAAATCAGCCACAATCGCCGGGTAG
ACGGTGATATTACCGCCGAAACAGAAGGCCACCGCACCGGTACACAGGAAGAACGTCATG
GCATTCAACGGTAGGAAAGCCATCACAGTCACCGACAGCGCGGTCACCAGCAGCGTAAAG
TTCAGTACCCGCAAGCGCCCCACGTTGTCAGACAGATAGCCGAGAATCAGGCGCCCGGCG
GTGTTGCAAATGGCAATCGCCGATACCACGCTGGCGGCCGTCACCGCATCCAGCCCAGCC
ATTTTCACGCCGATATCCTTCGCGATGCCGATCAGATACAGCCCGCTCATACAGGAGGTG
AAGAACACCACAAACAGCAGCCAGGCTTCTTTACGGCGCAGCATTTCGCTGACGGTAAAG
TTAACGCTGCCGCCGAGGGCCGCTGTCTGAGCCGGTTGTACCGGCGCGTCTTTCAGCAGC
ATGGCGCCGCCGGTAATCATCAACAACGCCATCGCTCCCCACCAGAAGAACGTCTGGGAC
ACGCCGACCTGCGCCAGCAACGCGCTGTTGATGTATTTGAACACCAGACTGCCGGTGCCG
TACGCGCCGACCGAAATTCCGGCAATAACGCCCTTGCGATTCGGGAACCATTTAATCAGG
TTGGACAAGGTGGTGATGTACGCTGCACCGTCGGCAAACCCAACCACCACGCCTACCAGC
AGCCACAACATCGGCAACGAGGACACCATAGAGGCAGCCATCAGCGCCGTCCCCAACACC
AGGCCGGCGATCAACGTCAGCTTCCGGATACCGATACGTTCCTGAATACGCCCGGCAAAC
AACGTGGCGAATGCCAGGAAAAAGCTGGTGAGAGAAAAAGTGGTCGCCACCGAACTGAGC
GGCCAGTCGAATTTGTCGACCAGCGGCTGGTTGTAAAGACTCCAGGTATAAATGGTCCCC
AGCCCCATTTGGGCGAGGATAGTCCCTGCAATAATAACGCCGCGATTTGCCGGTTTACTG
TTCATGCCGGTCCCCTTAATTTTTCTGGTGTGAAGATAAAGCAGACCGGAGCCTGCCGAA
TGGCACCAGTATAAAGAGGGGCTAAATCCACGGGGTTAATAAGGGCATGAACGGCATGAA
TTAGGGAATGAAATGCCTCCAGAGCGGTATCAATGACATTGAATACATTTCATGCCGGAC
CTATTTACAGCTACAACCGCATCAGTTGGCGAAATTCCCGCACTTTGCTGCGGCTGACCG
GCACCTGAAAATCCAGGTCGCTCAGTTTGAGAATATAGGTGTTGTTGAACCAGGGCTCGA
TCTCGCGGATCTTGCTCAGGTTGACGCAGTACGAACGGTGACACCGGAAAAAATAGGCTT
CCGGTAACCGACCGCAAAACTCGGTGATGTTCATCGACATCACGAACTCATCACGCCGGG
TATAGACAAAAGTCAGCTTTTCGTGGGATTCGGCGTAATAAATATCGTGAATATTGGTGA
CGATAATCCGTTTATCTTTAATCAGATTGATGGTCATCGGCGCCGGGCGGTTGTCGCCGC
CAGAATGGGTAGGCAATTGCTGTTGCTGCCACGCCGCCTCAAGTTTTTGCAGCATACCGA
CAATGCGGGTTTCATGGTAGGGCTTGAGGATATAGTCGAACGCTTCCAGCTCAAACGCCT
CCACCGCATGATTCTTATAAGCGGTGATGAAGACGATCAAGGGTTTATGGGCGAACTGGC
TGATGTTCTTCGCCAGCATCACCCCGTCCAGCGATGGAATGTTGATATCCAGGAAGATCA
CATCTACCCGGTTATCCTGCAGGTATTTCAGCACGTCGAGGCCATCGTCAAACACGGCGG
CCACCTCAATCTGACTGTGTTGTTTGACAAGCCAGCTCAGCTCCTGCTGCGCCAGAAACT
CATCTTCGACAATGATCGCTTTCACGCTGTTCTCCTACCGTCAGCCCCGTTCACGAGGGA
AACGCCACCACACTATCCGAACGGTTGACGTTGTCCCGGGTGATAAAAAATTCGATTTCC
GTGCCGGGGTTGAGCCGGCGAATCCGCAGCCCCTCACCATACAGCAGTTTGATGCGGTGA
TGCACATTGAGCAGGCCAATCTTGTTGCCCGGCAGTTCGTTGCGCTCGACGCGGGCGATC
ACCTCATCACTGATGCCGTTGCCAGTATCCCGCACCGCCACCCGAATACGATCCCCCTGC
TCCTGAATACTCAGCGTCACCACGCCCTTGCCTTTACAAGGCCGGATACCGTGCACAATC
GCGTTTTCAATCAGCGGCTGAATCAACAGGCTGGGGATATGGCAACTGACTTCTTCATCA
ATGTCGTAAATCACCGTCAGCTTGTCGCCAAACCGAGCCTGCTCGATGGCGATGTAATCC
TTGACCTGATAAAGTTCGCTTTTTATATCAATCAGTTCCTCGTCATTGCGTTCCAGGTTA
TAACGCAGATAACGCGACAGGTTGATAATTAGCTGACGCGCCGTATCCGGGTTCAGCCGA
ATAGAGGTGGAAATGGCATTAAGCGCATTAAACAGAAAATGCGGGTTAATTTTGCTTTGC
AGCGCCCGCAATTCGGCACGGTTGGCCATCTCGCGCAGTTGCTCGGCACGGGAGACTTCA
AGCTGGGTGGAAATGATCTGCGACAGCCCGATCGCCATCTCTTTCAGCGACCAGGTAATC
CGGTGCGCCCGCCGGTAATAGATCTTGAGCGTGCCGGTCACCTCGCCTTTTTCCCGCAGC
GGGATCACGATCATCGAATGAATTTCCGGGGTGCGATAGGCCTCATCGTTATTTTTGATG
ATGATCTTCCCGCCCTTTAACGCCAGTTGGGTCGTCGGGCTGAGATCGCGATCGCCGCTG
TGGTAATTCTCCTCCCCTACCCCTACGTAGGCCAGCACCTGCGAGATGTTGGTGATCGCC
ACCGCATCGGCATCGATGTCCCGGCGGATAATATCGCATACCGTACTCAGCGACTGGCTA
TTGCTGTGGCGAAACAGCGGCAGCGTCTTGTTGGCGATATCCAGCGCCAGCTTGGCCTGC
CGGGCGGCAATCGCTTCCTTTTCCCCTTCCACGCTACGCACCAGCAACACAATCAGACCA
ATGCTGACCGCCCCCAGAATCATCGGAATGGCGATATGGGCGACGATATCCAGCCCCAGC
GAAAACGGCCGCGCCCACAGCACCACCAGCAGCATGGTCAGCGATTCGCACAGCATGCCG
CCGGCAATGCCCACGCTCCAGTGACGATCGCGCGGAATGCGCCGGTGAATCCAGGCGGAC
ATAAACCCGGCCACAATACTGGTGATCAGACAAGGTATCGATGTAATACCATTAATATCA
ATCAGATAACGGTGAGCACCGGCGATAATCCCCGTAGTGATGCCGACCCACGGCCCAAAC
AGGATGCCGCCGGACATCACCGCCACGACCCTGACGTTCACCAGCGAGCCTTCCACATTG
ATGCCGGACCAGGTGCTAAACAGCGCAAACAGGGAAAAAATGGCGGTGACTACGGCCAGG
TCAAAGCGGGAGTGCTCGTCCTGCTGAAGCAACTGACGGAAATGACGCGTCCGCGTCAGG
AAAAACAGGCAGATAAGCATCAATGCCGCACGGTCGTACACCGCCAGCAACATGTCAAAG
GTCGAACGCACGGGAATCTCACAACACAAGCAGTCGAATGCCCATCATAAAACAGCGGGC
AAGCGCTGCCAAACCGGTTTGCAGGCAGGGATAACCCCTGCCTGAACGCGCCGCTCACCG
CACAGAGCGGAAAACGAGCCGCAGAAAGGAAAAATCAACGACCGCCGCCGCCAAGCCGAC
GCTGCAATTGATCGCGCAGATTGGGTGGCGTGCCTTTGATGGTCAGAGTATCGGTGGCCG
GGTCCCAGAAAATGCGTTCTCCCAGCAGCAGCGCGTCAAAATTGATGCTGAGCCCGCCGC
CGCTGCCGGCGAACTTGGTCAGTTGACGCAGCGTGCCGCGATCCGCCGGAAAACTCTCTT
CCAGCTCATAGCCCTGCTCGGCGGTGAACGTCTGAAAGGTCTTGTCGCCCAGCGGCGGCA
GCTCTTTCGACAACGCTTCCAGTTCAATCTCTTCGCCCGCCTGCAACTGCTCGTTGCAGT
AGCTGTACACTTGCTGACGGTATTGCTGACGCTCGTTCTTGTCCAGCTCCGCATCGGCGC
AATAGTCATCCACCGCCTTCAGCAGCCCTTTGTTCTGCGCCTTGGTATCCAGCCCTTCCG
CCGCGGCCAGGAAATCCATAAAGAAATCCGATACCTTACGGCCGACACGCCCTTTGAGGA
AGGTCAGGTAGCGGGTAGATTCCGGGCTGGTTTCCCATTCGGTCAGGTCGATGCGCGCCA
CGATATCCGCATGGTGGATGTCCAGATAATGGGTACTGCTGATATCCAGCTGTTCGTTCA
CCCGCAGGCTGTTGCAGCTGTTCAGCACGGCAATCAGCAGGTACTCCACCGCCAGATAGC
GATATTGACAGAACAGCACCACGCCGCCTTCGGCGAACGGGTATTTAGCCAGTTCATCGC
GCAACCGACCGGTGGCGGCGCGGGAGAATGCCAGAAAGTCATCATCGCCTTTGCGACAGG
AACGCAATGCCGTCGCCAGTTCGCTCTCTTCATTAAACAGGCCGTACGCCTTGCTTTTGG
CGCTGTAAACGCGGTGCAGTTCCGCCATCATATCGCTGACCGCGCCGTTCACGGTCAGCA
GCGAATCCCGCAGCACCATCTCCAGTGACTGCTCGTCGCGCTTGATCAACTGGTGCAGGG
CAATCTGGTCGATATCCAGACTCATGGTAGACTCTCCTTCTAGTAAGGAGCGTATTCAAG
CACCTGACGTTTCGGCATGCAACTCAAAGCATCCCGGTTCTGACGATTAGCATTGATAAA
AGTGCGGAAAACCACGCCCCTATACGGTAATATATTTGCCTTTCATCACCTGAGAAACAC
GATTTTATGCCACAATCATCCCGTTACAGTGACGAACAAATCGAACAGCTGCTGTCTGAT
CTGGTCAATGTGCTGGAAAAGCACCACACCCCGACCGATCTCGCACTGATGGTGCTCGGC
AACATGGTCACCAATCTGCTCAATACCAGCATCGCTAATCCGAGACAACGCGAAGCGCTG
GCTGGTTCGTTTGCCGACGCATTACAGGCGTCGATAAAAACCAACGACATCCACTGATAC
CGGCCCGTTTATGGTAACCAACCGTCCGCGCTACCGTGAAAAAGTCTCCCAGATGATCAG
CTGGGGGCACTGGTTCGCCCTGTTCAACATTCTGCTCGCACTGGGGCTGGGTAGCCGCTA
TCTGTTCGTTGCCGACTGGCCGTCGTCGCTGGCCGGGCGAGTCTATTCGCTGGTAAGTTG
GCTGGGGCATTTCAGCTTTATCGGATTTTCGGCCTACCTGCTGATCATTTTTCCGCTGAC
ATTTATTGTGATGTCGCAGCGGTTGTTGCGCTTCCTGTCCGCCGCGCTCGCCACCACCGG
GCAGACGCTGCTGATTGTCGATGCCGCGGTGTTCGGCCGCTTCCACCTGCACCTGAACAT
GACCGTCTGGGAACTGGTAACCAACCCGGAACAAAGCGAGATGGTACGCGACTGGCAGTT
GCTGTTTATCAGCGTGCCGGTGATCTTCATGGTGGAGATGCTGTTCGGCACCTGGTGCTG
GCAAAAGTTGCGTAGCCTGGGCCGGCGCCATTTCGCCAAGCCACTGGCGGCGGTATTCAT
CGTCGCGTTTTGCCTGTCTCACCTGATGTATATCTGGGCGGACGCCAACTTCTACCGCCC
GATTACCATGCAGCGCGCCAATCTGCCGCTTTCCTACCCGATGACGGCACGTCGTTTTCT
GGAAAAACACGGTCTGCTCAACGCGCAGGAGTATGAACGTCGTCTGACGTTGCAGGGCAA
CCCGGACGCGGTATCGGTGGAATATCCGCTCAGCGACATCAACTTCCGCGACGCCGGTAG
CGGCTACAACCTGCTGCTGGTGGTGATGGACAACGTGCCGGATCAGGATACGCCCCGCTC
GATGCCCAATCTGGCGCGTTTTGCCGAAGAAAACGTACGCTTCAGCAACCATTTCAGCGC
CGGAACCCAGCAGGATGGCGGTCTGTTCAACCTGTTTTACGGGATCTCCACCACCTACAT
GGATGGCGTGCTGGGCAGCAGCAAACCGTCGGCGCTGATCAATGCGCTGAGCCGTCAGGG
CTACCAGTTCGGCCTGTTCTCAGCCAGCGGATTCAGCAGCCCGCTCTACCGTCAGGCGCT
GTTGTCCGACTTTTCGCTGCCGCCGGCACAACCGCAGAGCGATGAGGCCATTACCACCCA
GTGGACCAAATGGCTGGACAACAATACCGATGCCCGTTCACCCTGGTTCTCGTTTATCGA
ATTCAACCACAGCGAGCCGGGTAGCAACGGCCGGCCGGTTTCGGCCAATGAACAGCAGCG
CCGTTATCGCCAGGACACCGCCAGCATTGATGAACAGATCGATCGCATCATCACGACGCT
GCGCGAGAAAAACCTGCTCGACAAGACGGTGGTGGTGATTACAGCCGAACAAAGCAGCGC
TGAACGTCTCAAAGATGACGACCCGTCGCCGATGAACCGTGAGCATCGTCAGGTACCGCT
GGTCGTGCACTGGCCGGATACCCCGGCGCAAACCATCAGCAAGATGACCGACCCGAAGGA
CGTGATGACCACGCTGATGCAGCGTCTGCTGCATGTGAAAACCGCGACCGAGGATTACTC
TCAGGGTGAGGACCTGTTCAGCGCCGAGCGGCGCATCAACTGGCTGCTCAACGGGGACAA
CAATGCGCTGACCATCATCACGCCGCAGCAGGTTATTGTGTTGGGACGCAACGGCAACTA
CCGGGCTTACGACGCCAGTGGCAAGGTATTGCCAAACGAAAAACCCCAGTTGGGGCTGCT
CTTGCAGGTGCTGACGACCGAACGGCGATTTATTGCCAACTAACTGCCTAAATCTAAAGC
AGTCGTTGGGAGCGGCTATTGCAATCGGGTCAGGAAACGGTAGTATAGCGGCCCATAGCA
TCGGCACGTAGCGCAGCCTGGTAGCGCACCGTCATGGGGTGTCGGGGGTCGGAGGTTCAA
ATCCTCTCGTGCCGACCAAATACCACTTCCGTAAGTACCGGTTACTGACGGAAACCCCAC
AGAAACCCGCATTCTCTCTGAGTTTGCGGGTTTTTTGTTGCCTGTTATCTGCCGGTGTCA
TGCGTTTACAACTGGAAGATTCAACCACGTAGTAGGGCCGAAAACATACGCCGCTACCAT
TATTTTGCTGCTGGCTTGCTCCCTTCCCTCACAGCAACCACAATAGATACAAAACAATCA
TTGTGTGAGGTTTCATCATGATGCCATGTCAGTTCACCTGAATAACCACTCTGTAGCCCG
ATTAGAAGCACCGATAAAGGCGACGGAGGCTATTGAAGAGAATCTCGCTCGGGACACCTG
GCAAATTGCCGAGATTGAGCAAGCGATTACAGAGGCTAACGCGGATAACTTTGTTGCGGC
TGATGAAATAGACGAGCTGTTTAAAAAATTAGGTGAGACAGTGCAGTATGGAAATTAAAT
GGCGACGCATAGCCGCCAACCGAATGCCACCATATTACACAAGATAACCCGCAAGCAGCT
GACCAGTTTGTCAGTGAGGTCAGATGATTAACACAACTCCTGCCAGAGCAACCATCAATG
GGGCGACCGGGGCGAGTTCCAGGCACACACGAGCTGGTGTTACCGCACTATCCCCTACCG
TGTAAAAAAAACACCTTCTGATCTTACGCATTTTCCATATTCACCGGCGTTTACCGCCAG
TATGGCGAAATACCGCGACAGCCAACAAATAAGGTGCATTAATGATGTAAGCAGACTTAT
TTAAAAAACTTCCGTTTCTCGCTCTTAGCCGACTGTCAAATTGAGTAACGACTAATCCAC
TTTGGCACAAAGAAAAGTGACCTTCTATTATTTCTCAAGGTGATTTTTCGTTTTAGTTAT
ATGCGAAAAAACTCAATTGTTCTGGCGGTATACGCCAGTATGCCTAAGTATATTTTCCGC
ACTGAAAATGCGTGACTAATAAACTGTACTGTCGCTGGTTGCCAAAACCAGACGTACCGG
GATGCGGTATATCCCAGGCTCATTTCCTGTGCCTTTATGATTTCAACTCAATTTTATTCT
CTTGCCTAATTTATCGACGACGTGTTCTCCATCCTCTTTAACGAACGCGCCTTGCTGTGC
ATCAGGCAGGATATCCAGCACTACTTCTGACGGGCGGCATAGCCGGGTGCCAAGCGGCGT
GACGACAATCGGGCGATTGATCAGAATGGGGTATGCCAGCATAAAGGTGATCAATTGTTC
ATCACTGAATTTATCTTCGTCCAACCCTAACTCGGTATAAGGCTCAACGTTTTGGCGTAA
TAACGTACGTGGGCTAATGCCCATCGCGATAATCAACCCAATAAGTTCCTCTCTGGAGGG
TGGGGTTTCAAGGTAGTGAATGATGGTTGGTTCAACACCACTATTACGAATTAACGCCAG
TGTATTACGGGATGTGCCGCACGCCGGATTATGGTAGATGGTAATCTCTGTCATTGCCTA
ATTCTCTTTAAAAGTCTGCGGTGAGCCGCCACATCCGTCAGATAGAAAGACGCAGCGCCA
GCACATGTCGCCACTGCAACGCAGGCTGCCGATGGGTGTCAGTTTGGGCCAGTATGAGGC
GTTAACCGTTTTGGCAGCCCATTAAACAAAAGTCTGCCTGACAAATTTGGCACATTGCCC
CTCATGTACCCATGATTTCTGACCGTTTCGTTCGGTTACAGGAACGAAGCCTGCATTAGC
GGCTTTATGCCAGCACCAGATGTTACTTAACAGGTCAGCTAAGCCATTCACGTGTCGGCA
ACGGTTTAGCCTTACTAAAGGTAAGTGATTGATAATTTACCTATCGAGTAAAATCAATAA
AGTGTGTTTTTTAATCGTTCAGGTAATGCCTCGTCGTAAGCCAGACCATCAATTTCAGAC
TGAGAAATCATACTCAAAATACTGCCTGTGCTTGGAAGCGTCTTTCGATCAATTTGTACA
GTAGGATCCCAGAGTTTTGAGCGAATAATGGCTCTACTACACTGGAAAAAAACGCGTTTC
ACTGAAATACGCAACACCGTTTTAGGCGATTGATTATTAATTGAGAATTTATCAAGTAAG
GCCGGATCTATACAGATTTCTGCTGTTCCGTTTACACGTAATGTTTCGCCAATTCCAGGA
ATTAAAAAGAGAAGCGCCACGCGGTTGTCATTTAAAATGTTGCGAAGACTATCTATTCGG
TTATTACCCCGGCGATCTGGCAAATATAGCGTTTTGACATCTGCGATGTGAATGAAGCCT
GCTGGATCGCCTCTTGGCGATACATCTAAGCCGTCTGGCCCTGATGTCGCAAGCGCTACA
AAAGAGGATGCCTCAATGAAAGGACGGTAAGCAGCATGAATATGGTCAGTAACCTTCGTG
ATAGATGGCTTAGCGACCGCCCCGTAAATTTGCTCAAGTTCATCAATGTCAGTGATAAAC
ATATTTTTTTCAGTCATTACAATCACTTCCTCTTTTAAAAAATGATTTATCGCGTATGAC
CAATATGACAGTCAGGCATGCTGTCTGCTTTGCCAGAAACGGACATATTAACGTCCATTT
CTCGTTCTGTGTTAACCTTTTGCCGGCAACTTTTCAGATCGTAGACGCTCTGATTTACCG
GTACACGGAACTGCGGCATCATCGCCGTGAGATAACGAGGGAGATTGCTCTTAGCAAACT
GCCAGATTAAGCAACGGCTCGCCCACTTCGCGCAGGTAGAAATGAGAACCCCACCACGCC
CCTTTTGCAGCGTGACTTTTCCTTTTAGGCATACAGATAGACATATTAATTTATTTAAAT
ATCAATTGATTATTAAATAAATTTACTTTCTCTCGTGGAAGATTGCTGGTGAATCATCAC
GTCACGCCCCACTCAATCAATTTATTTGATGCATTATGTTAAACAAACGATATTTATCCT
CATCTGGTAACGCGTAAAGTAGGGATAACCCAAGGCAGGAGCAGGTTTACTTCATCATGG
ATGCTGCCCGCCTGCTGATAATTCCCCTGAAAACCAGGATAAACACGTCATGAAAAAGAT
CGGATTTTTGTCATTTGGTCACTGGACACCGTCTTCGCAATCTGGAACCCGTTCGGCCGC
TGACGCACTGCTGCAATCCATCGATCTGGCTGTTGCTGCCGAAGAACTGGGGGCGGACGG
AGCCTATTTCAGAGTGCATCACTTTGCCCGCCAGCTCAGCTCACCGTTTCCCCTACTGGC
GGCGATAGGCGCGAAAACCCGGAGTATTGAAATCGGTACTGGTGTTATCGATATGCGCTA
TGAAAACCCGCTGTATATGGCGGAGGATGCGGGTGCAGCGGACTTGATCTCCGGCGGGCG
TTTACAGCTGGGTATCAGCCGTGGTTCCCCGGAGCAGGTGATTGATGGCTGGCGCTATTT
TGGTTATGTCCCTTCCGAAGGGGAAAACGAGTCTGATATGGCGCGCCGTCACACCGAAGT
GCTGTTGGATGTGTTACGTGGAGAAGGTTTTGCGAACCCCAATCCACAGCCGATGTTCCC
GAACCCGCCGGGCCTGCTGCGCCCTGAGCCTCATTCCGAAGGTTTACGCGACCGTATCTG
GTGGGGCGCTGGTTCGAATGCGACAGCGGTGTGGGCCGCCAAACTGGGGATGAACCTACA
AAGTTCCACGCTGAAAGACGATGAAACAGGCGAACCTTTCCACATTCAGCAGGCAAAACA
GATCCGTGCGTATCGCGAGGCTTGGGCAGAAGCCGGGCATACACGTACACCACGAGTCTC
GGTCAGCCGCAGCATTTTTGCCCTGATGGATGATCGCGACCGGATGTATTTTGGCTCAAG
CCGTGACGACAGCGATAAGGTTGGTTTCCTTGATGAGAAAACCCGCGCGATTTTCGGGCG
CAGCTATGCCGCAGAGCCGGATAAACTGATCGAACAACTGAAACAGGATGAAGCGATTGC
CGAAGCGGATACGTTATTACTGACCGTACCGAATCAGCTGGGCGTGGATTACAACGTGCA
TGTTATCGAGTCCATTCTAAAACATGTTGCTCCGGCGATGGGCTGGCGCGACGAATAAGT
CTGAAATGAAAACGCCTCGTATGTTTTACGACATGCAAGGCGTTAAATCTGGATTCACTG
ATTACGGGGTTTTTACTGGTCAATGCGGGGTTTGTCATCTGAGTCACCTCTTGATTGAGA
GTTTACTCACTGAGTCGCGTGTCCATATATGGTGGGCAAGATCAAAATTCCATCATGCGC
TAAATCAGCAAGTTGGCCGCATTACCCGGCTATCAGTTTTTGAGAAGCGCCTGCTTAAAT
GAATTGATATGTATACGTGTCGCTTCTTGTGCCTCGTTAGCATCACCTTTCTCAAGTGCC
GAGATGATGGCGTCATGTTCGGCAATCACCTCAAGCATATGTACAGAACTCGACAACGTC
GTTGCCCAGAAGCGCTGAGCCTGCGCATGAATAATGCTCAGAATATCTGACAGGCGACTG
TTTCCGGCAATATCTGCAAGCGTCTGGTGAAATTCACGGTCCAGCAGCATCATATTTTCA
CGATCGCGCACTTCACTGGCGCTGGCAATTCGCTGATTAAGATCCCGCAAAAATGCAATC
TGAGCCGGGTTAACCCGTTGTGTAGCCAGACGCAAACACAGCGTTTCATTCACCAGGCGA
ACCTCAATTAACTCAAGAGCATCATCGATCGACAAGGGGGAGACCATCACGCCTTTACGT
GGAATGATTTGCAGTAAGCCTTCCGTTGCCAGCCGGTGAATGGCTTGATTGACGGGCGTT
CGGCCCATTTCCAACTCATCCATTACCTGCGCTGTATTCAGATACTCGCCCGGCTTATAT
CGCAGTGTAATCAGTCGGTGCTTGAAGGCCAGATAGGCTCGTTCGTTCAAAGAAACGGCC
TTGAAATTGATCGGCGAGTTCATATTTTCAGCAATCGAATCGCTCATAGCGCACATCCTT
AATGGGTTACCAAGACATCTTACACAAAAACCTGGCATGAAAATGGCTTTATTAAAATAA
CAGTGAAATTTTACTGTGATTTTAATAAAGAGGACCTCTCATGCAGTTACAGTTCACAAC
GGATAGCGCAGGCGCGGCAGTGCTGGATGTCGAAATAAATCAGCTGGTTATTGCAGGCTG
GGTCGGCCGGAATCGGGAAGCCGTAATGCACCATATCAGGGAGCTTGAAGCACTTGGTGT
GCCCGCTCCTGGTGCAGTTCCGCTTTTTTATCGTGTTGCAACCAATCAACTCAGCCAGCT
GACTCAGCTTGAAGTCGTCGGCGAGCAGACATCTGGAGAAGCAGAGCCATTTGTGTTTTT
CCATCAAGGCGAATACTGGGTCTCGCTGGTCTCTGACCATACCGATCGTCATCTGGAAAC
ATTTAGCGTGGCACTGTCAAAACAAGCCTGTATCAAACCCGTTGCCGTGCATGCATGGCG
TATGTCCGAGGTTGAGCCGCACTGGGATCAGCTCGAAATACATGCGTGGATTAAGGTAAA
TGGGGACTGGGTCAGCTATCAGCAGGGTAATCTCGCCTCGCTGCTGTCACCGATGGATCT
GATGAGTCGTTATTTTGGTACGCAGCAGGTTCAGGAAGGGTTTGCCATGTCCTGTGGAAC
ACTCAGCGCCATTGGCGGCATTCGCCCCTCAAGCGACTTCCACATGGTTCTTCATGACCC
GGTGCTCAACCGCACACTGGAACATTCCTACTGTACTCACTCGTTGCCTGTTATTGCCTA
AGAGGGTGCCCATGACAACTTTATGGCAAGCCAGCCAGAGTCTGCTCGCCGGGATGACCA
GTCCCGAAAATCTGACCCGTGATGCGTTGGATGCAATCACTGATGCATCTGGCGAGGGTA
AACGTGTGTTTACCAACGTGTATGCTGAACGCGCCGAGATGCAGGCACTGCAGGCCAGCA
CACGCTGGCAGCAGCATCAACCTCGAAGTCCGATTGATGGCCTCCCTGTCAGTATCAAAG
ATCTGTTCGATGTCGCTGGAGAAGTCACGCTTGCGGGCTCCCATCTGCTGGTTAACGCGG
CTGAGGCAAAGGTCAGTGCGAGCATGGTTCAACGGCTGGAACAGGCAGGCACGGCGATCG
TCGGTAAAACCAATATGTCAGAGTTTGCTTTTACCGGCCTTGGTATCAATCCGCATTACG
GCACGCCCGCGAATCCCTGGCAACGTGAACAGAATCGTATCCCTGGGGGCTCATCTTCCG
GAGCTGCCGTGGCAGTGACAGATGGCATGTGTCTTGCGGCGGTTGGTACAGACACAGGAG
GCTCAGTACGTATTCCAGCAGCACTCTGCGGACTCACCGGCTTCAAACCCAGCGCGAGCC
GCATCACCCAGACCGGTACGCTGCCGCTTGCCGTTTCTCTCGACAGCATCGGGGTAATTG
CACATGACGTACGTAGCTGCTGGCTGCTTGATAGTGTCATCGCCAACAGGCCACTTACTA
TCGTTGAACGTCATCTTTCCGATGCGCATTTTGCCATTCCACAAACCCGGGTATTGGACG
GACTCGATCAGCACGTCAGCCGTGCCTGGCGGAATGCACTCGATATGCTGGAATCCCGCG
GGGTGACGCTCACGGAAATCCCCCTGAAAGAGCTCGATGAACTTGAAACCATAAATGCGC
GCGGTGGCATTACGGCCTGGGAAGCATGGCAATGGCATAAGCACCACGTAGCCTGTCAGC
CGGAGGCTTACGATCCACAGGTGCTAACACGCATTAAACGCGGCAGCCTGCTTAACGCTC
AGGATGCGAATGAACTTTACCAGTTAAGGGCAAGCTGGAAAAAGCGTGTGGAAAACGCGG
TTGCTCCATTCGATGGAATGTTGATGCCAACGGTGCCACTCATCGCGCCGACCATTGCAG
AACTCGATGATCCTGCACGTTACATGCAGGTCAATATGCTCATGCTGCGAAACCCCAGCG
TAATCAATATGCTGGATGGCTGCGCGATTTCATTGCCATGTCATCAACCCGGCGATGCGC
CGGTTGGTCTGATGTTGGCCTCAACCCATGGCAACGATGCTGCACTACTCAGCTGGGCTG
CCTCAATTGAATCCACCCTTAAACGGAGTATCTGATCATGACCCAACCACACGGCATGTT
GTTTGTCGCGACGAATATTGATGCAGCAGACGAAGCGGATTTCAATCAATGGTATGACCA
TGAACACGTTGAAGAACGCGTGGCAATCGGCGGATTTCTCAGTGGCACGCGCTATCAGGC
AATTGACGCAGAACGCAAGTATCTTGGGCTCTATGAAACCGAATCGTTGGAAACCTTTAC
CAGTGCGGATTACCACGCTGCATTTACCCGGCAGACGGAATGGTCAGTTAAAAATCTGAA
TAAGATGGTCAATCCGATGCGCCGCGTATGTGCGATCACGCATCAGCATGGCAAAGGTAG
CGCGAGTAACCTCGCGGTAATGACGTTAAAAGTCGACCTGGACGCTGCAGCGTTGACGGC
ATGGCAGGCGAGCGTAGCGCAAACGCCGGGTTATATCGCATCGCGTTTGTTAACTCCGGA
TACCGCGCTGAGCACACCGCTTCCGTGTGAAAACAGGGAGCATCGTCCGATGGATGTCAT
GCTGCTACTGACCTGTTCAGATGCGCACGTGTGTGCAACGCTGGCAGCCAGCGCGGCGCA
GACATTACATGCGGACGTACAGCTTTATTCTCTCAGCTGGCAGTTGACCAAACAGGAGAT
AGCACATGGCTAATACCCATTCTGCGCTGCAGCAATCGTCCCACATGCCCTCCACCAAGA
CCAAAACCGGTCGCCTCGCGGCGGCCAGTTCTATCGGTACAGCGCTGGAATGGTATGATT
TCACCGTCTACAACATTATGGCGGCACTGGTCTTCAACCACGTATTTTTTCCGGGCTTTG
ATCCTCTGGTTGGTACCATCCTCGCCTTCTCCACGTATGCGGTCGGCTACGTGTCTCGAC
CTGTTGGCGGCTTTATTTTTGGTCATCTTGGCGACGTGGCGGGACGCAAAGCGGTGCTGA
TCACCACACTTGTCATCATGGGCGTGACCACTGCACTGATGGGCGTATTGCCCGGCTATG
CTGCATGGGGGATCTGGAGCCCGGTGCTGCTGGTAGCGCTGCGATTTATCCAGGGTATTG
CGCTGGGTGGTGAATGGGCCGGAGCAGTATTACTTTCGATGGAGCACGGCGATGCTGATA
AGCGCGGCCGCAATGCTTCGTTTGCTCAGGTTGGCCCCTCCTGCGGTACGTTGATTGGTA
CAGGTTTTATTACCTTGGTCACCCTGTCGATAAGCAACGAGCAGTTTCAGGAATGGGGAT
GGAGAATTCCTTTCCTGCTGAGCCTGCTACTGGTCATGTTTGGTTTGTGGCTGCGACGAG
GCGTAGAAGAAACACCGACCTTTGTAGCAATGCAGCAGTCAGAGAATACTACGCATACCC
CACTAAAAGATGTATTTCTGCATTATCCCCGTGAGCTATTGATTGCAGGAGGTTCGCGCA
TCGGATCGGACGTGTTATATGCTCTGGTGGTGGTTTTCACGCTGACGTATGTGACAACGG
TGCTGCACCTCCCTCGCCCGCTGGCATTAATGGCAACCATGCTGGGTGCGATAGGCAATG
CCATAACGGTGCCAATGTTTGGCGCGCTTTCAGACAGACTTGGCCGTCGTCCGGTGTATA
TCACCGGAGCGCTGCTGGCTATCATCTGGTCGTTTGTGTTCTTCGTGTTACTGGACAGCT
CGCAACCGTTCTTTATCGTGTTGGCGGTAATTATCGGGTTACTTATTCACGCAATAATGT
ATGGCCCGCAGGCTGCATTTGTCACTGAACAGTTTCCAGGGCACGTGCGTTATGCCGGTT
CGTCACTGGCTTATACTCTGGCGGGCATTATCGGGGGAGGCTTTGCCCCGCTCATCATTA
CATCGCTTTATAAGGAAATGGGGAGCACTTTGTGGGTTTCACTGTATGTCAGCGTCGCGC
TGAGCATTACGCTATTGGCGTTGTGGAAAGCCAGAGAAACCGCGCATCAACCACTCTGAG
TGGAATTTGGCAAGGGAATGCCAAATCTTATGACGGCATGAAGATAAAAACGCCGGTATT
GATGAGTGGAGCAACAAGCTAAACCAGAAAAAGCGAGTGAACCCGATAAAACAGAATCCT
TTCGCAAGCTAATTGGAGAAGTATTATTATTAGTCTCTGGATAACAGACTCGTCAGCACC
CTAAACGGGTGCTAATTTAAAGTCACCATTATATTTTAGTATAAAGAAGAAATATAATTA
TTGATGGGATCAGGTAATAAATCCTGAGGGTGATCGCCACCAAATGTCACAAACTTACTT
TTTCCTGAGAGGATAACGGATGATAATCGCTTTTTATTCTCGGCATTGTAAACAGTTATT
TTTACCTCAACTTTATCCGGAATTCCTGACCATTCTGTCGCTCGGTCTTCCCAGTGAAGT
ATCTGAGGCACAACATAATATCCACTAGCAACAGGGAAAGACGATACCAAACAGTTAATA
TCCTTACACTCTCCAATGATTTTTATATTGTCACTATAGCGTGAAAATGCTGATTTAATA
ACATTTGCAGTAATGCTTCCTGAACCAGCATATTCTTTCTGCAAATAAACACCATTATCC
GATACGGCTATTATAATTTCTTTATCTTTCGTGAGTAATTCATAATTCTTTTGTATCATT
GCGGCATTATATTTAGCAGAGCACCCAGAAAGAAAAATAACACACGAGACCAAAAAATAG
TTCTTCATACAATGTCCTTTCTAAAAATTAGAATAATTGTAATAACCTATATCACTACAA
AAAACCTGTTTGAGAAGTGGTGGTTAATGACTATTGCCAAACTTAGCTCCTGACATTACC
AAATGTTGCTTACAGATTACCAACTTTATATCCCACATTACCACATTTTTACCGGTAATC
CCGGTTAATTACGGATAGCATCAACCTTCGCCCAACTTGATGTACTGGCAAAAGCAAAGG
GGCGGACACGATACTTTCTTGCTGATCAGGCCACTGAAGAGCATCTCGCTCGTGTACAAA
TAGTCGCCGATAATTTCCAGCTGTACTATTTACCCCTATAACATTATCCCTATAACAATT
ACCCTTATAACAGCCCCTCCTCTAACAACAGGTTACCACACTAACAACACGCTGAGTTAT
TAATAACCTTGCAATAATTCCATTATGTCGGTTTTATTCTTTATATAGTCGCCATGGAAA
ATAATCCGCATGATAAATACCATCACCACAATATAGTTAATACGTCCGCGATAAGATATT
TATGTGATATTAATTTGCCATTTTCATATCCTGTGCCATCTTTTATAAAACATAAAAAAA
CCTTATTTACGAGGTAACCCTATGTCACTACACATGTATTATCCCCCTGTTGCTTTCCTG
CCACCTTTGTTACCTGAACACAGAATATTCCTTTCTCATCGCGCTGATTATCACGGCGGA
TATGATTGCCTGCCAATGCAAAAACATGGGCCATAATCACCACTATGCAGGCCGTATTTT
AGTGTATTCACGATTATCTCTGGAGACATTCATGAAAAGATTCGCTTTTGCAGTTGGTTT
GATGTTCCCGCTGAGTGTCATGGCAGCTACGGCTGTCGATAACCAGCATAAAGAAGTCAA
AGTCGGCGAGCAGTTTGAAGTGACGCTGCCGGCCAACCCCAGCACCGGTTATACCTGGGC
CATCAAGAAATTGCCTGACGTCGCCGTGTTGACCGGAAAAACCTACAAGCCCGGCGCAGA
CTGCCACGACAAAGTCGGATGCGGTGGTCATGAAATGTTTCACTTCAAGGCGGTCAAAGC
AGGCGAAGGTGAAATCGACCTGTCCTATGCCCGCCCCTGGGAGAAACAGCCTCAGCCTGA
TGATAAAGACGCGGTTATTAAGGTGACGGTGAAATAAAGTCACCCTGTCGTCAGGCGGTG
TCAGAATACCATCGCCTGACGACAGCGATTAGCATCACATCAGGCCTCCACGCCGGATGC
CGTTTGCTGGCGGGCATCCCAGGCCGCCTGAGCCGTTAGTACGGCGTCAATATTCTTCTC
CGCCCAGTGCGCCAATGTGGCAACGGTTTCCGTCAGCGTGTCGCCCAATGGGGTCAAGGC
ATACTCTACGGTTACGGGTACGGTGTTAAACACCTTGCGTGAAATCAGCCCGTCGCGCTC
CAGTTTACGCAATGTCTGGGTAAGCATTTTTTGCGTGATGCCCTTGATACCGCGTTTCAG
CGCGTTGAAGCGAACCGGTTCGTGCGTTTGCTCCAGCCGGGCCAATACCAGCAGCGCCCA
TTTATCCGCCAGCCGTTCCAGAACCATACGTGTGGGACAGCGATCTTCATAAATATCATA
TGCATACTCTACATCTTTCTGTTCTACCGTCGGCATGGTAGGTACCCCCGAGTAAACTAA
GTCTCATGCCGGTGCGTTCTTCCGCCCTGCATAGATAAGGTTTATAAACATACCTAGTCT
ATATCAGAAACCGGATTAACGGCGATAACACCGGCAAGCGCGGCAACCCTGTAACGGGCA
ATCGGCGCTTTCGGGTATCGTCACGGTTTTTATCACCTGTAAACGAGGATACGTAATGCC
ATTCAAGGTATTATCCAAAAAATTCGCTGGAAAAGTATTGCTGTTGACCATGCTGGCCGG
TGCGAGTCTGAGCGTCATGGCCGCATCGCAGGATCCCCATGCGGTTGCCGTAGCCAGCGA
TGCCGAATTTGTCGCCGTGGGTAAATCCTATAATGTGGATTTCGGTGACCAAAAATTCCG
TCTGGATTTCAAATCGGCAAAAGAGATGGTTTTCACCTCTCCGGATGGCAAGAATACGGA
CAACGTGGATATTACCGTCACCCCGATCGGCAATGACGTCTATATGATTTACTGGTCGCG
CCGGGCTGGCCAACACGTCGTCCACGTCGATGACTTCCGCAACGGTGTTGCCTATACCAA
CATCTTCCTGCCAGACGGTTCCGCTTCCCGCCGCAAAGGCACGCTGGTCGAAATTAAATA
ATCCAGGCAGATAAAGCATACGTTAAGCCACATCACTGCTGGCTTGCTGGTCCGGCACCG
CATGCCAGCAGGCCACCCGGTGCCCGGCGGCGATGTCGCGTAACGGCGGTGCGGCGGTGC
GGCACTGTTCGCCCGCCAGAATGCAGCGAGCATAGAACGGGCAACCGGTCATCGCCGACG
CGAGCTCGTCCGGCTCGGCGGCAACCGGCTCATCCGGCGCCAGCGCGCAAGGGTCCGGTA
TCGGGATGGATGCCAGCAGCATGCGGGTGTATGGGTGTGCCGGATGCCGATACAACTGTT
CCGCCGGCGCTTCCTCGACCAATCGCCCCTGATACATCACCCCAATCCGATCCGAAATAT
GGCGCACCATCGACAGGTCATGGGCGATAAACAGATACGTCAGCCCCCGTTCCTGTTGCA
GATCCTGTAGCAGATTGACCACCTGCGCCTGTACCGACACATCCAGCGCCGACAGCGGTT
CATCGCACACCACGAATTGCGGATTCACCGACAGCGCACGGGCAATGCCAATGCGCTGCC
GCTGCCCACCGCTGAATTCATGGGGAAAACGCGGCAAATGCTCTGCCTTCAGCCCCACTC
GCTCCAGCAATGCCAGCGTGCGCGTCTGTCGTTCATCCCGCGCATAGCCGTGGATCTGCA
TCGGTTCGGCGATCAGTTGCGCCACCGTCATCCCCGGATTGAGTGAGGAATAAGGGTCCT
GAAAGATAGCCTGCACACGCCGGCGAAACGGCTTTAGCGCCGCTTCCGGCAACGCGCTGA
TAAGCTCGCCGTCAAAATAGATCTCACCGGCGGTAATCTCGGCCAGCCGTAGCAGGCTAC
GCCCGAGGGTCGACTTGCCGCAGCCGGACTCCCCCACCAGCCCGTAGGTTTCGCCCGGCC
AGATGTCAAAACTGACGCCATCCAGCGCATGCACCGGCTCGCCTTGTTTGCGCCAGCCCC
GGCGCACGTCGTAATATTTTTTAAGTCCACGGATGCGCAATAACGGCTGTCGGTTACTCG
GCATGCGGCACCTCTCTGGAATCTGCCAGCCAGCACTGCACCCAGTGATGATCGCCGCAC
TGCCGCCGGTCCGGCTGCTGGGCGCATACGGCCATACGCTGCGGACAACGCGCGGCAAAC
GGGCAGCCTGTCGGGGGGTGCAACAGCCCCGGCGGAGCACCCTCAATTGGCGATAACCGC
CGCCGCGTGGCGTCATGCCGTGGCAACGACGCCAGCAATCCCTGGGTATAAGGGTGCGCC
GGTCGATAGAAAATATCTTCCACGCGTCCCTCTTCCATCACCAGACCGCCATACATCACC
ACCACCCGCGAACAAAGCTGCGCGACCACCCCCAAATCGTGGGTAATCAGCATGATGGCG
GCACCGGTCTGCCGTTGCAGCTGTTTAAGCAAGCGCAGAATCTGTGCCTGAATCGTGACA
TCCAGCGCGGTGGTGGGCTCATCGGCAATCAGCAGCGCCGGGTGGCAGGACAACGCGATG
GCGATCATCACCCGCTGGCGCATGCCGCCGCTGAATTCGTGGGGATACTGGTCGTAACGC
TGCTCGGCATGGGCGATGCCCACCTGTTGCAGCATGGCGATCGCCCGTCGCCTGGCGGCT
TTCTTATCGAGTTGCTGATTGCGCATCAGGATGTCACGCATCTGCCGCCCAACCGTCAGC
ACCGGGTTAAGGGCGGTCATTGAGTCCTGAAAAATCATAGCGATATCGTTGCCGCGTAGT
CGACGCAGCGCCTGCGGACTGTAACCGGCCAGATCGTCGCCGCGAAAGCGGATCTGCCCG
CCCACGATACGTCCATTGCCGCCCAGCAGTTGAATCACCGATTTACAGGTGACGCTTTTC
CCACAGCCGGATTCGCCGACGATACCGACGATTTCCCCCTCGCTAACGCTGAAGCTGACG
CCGCGCACCGCCTGCACTTCCCCGTCGCGGGTAAAAAAGGAGGTGCGCAGGTTTTCAATC
GCCAATAATGGATTGCTCATCGCGGCCTCACTCATCACGTTGCACTCCCGGTTCAAACGC
GGTGCGGAACACATCGCCCAGCACATTAAAACTGAGCACCGTCAGCAGAATCAGCATACC
GGGGAACAGCGCCAGCCAGGTGGCATCGCCAATATACGCCTGCGCGTTGTTGAGCATGCT
GCCCCAGGAGGCGTTAGGCTGCTGCACGCCCAGCCCGAGGAAGCTGAGCGTGGACTCCAT
CAGGATCGCCGAGGCGATGTTCAACGTCGCCGCCACCATGATGGTGGGCAGAATATTGGG
GATAATGTGACGCAGGATGATGCGCCACGCCCGTTCGCCGGAGGCGCGCGCGTACAGCAC
ATACTCCCGCTCTTTCAGCGACAGGGTTTCCGCCCGTACCAGCCGCGACAGGCTCATCCA
GGTCAGCGCACTGATGATCAGAATAATGTTGGCGACCCCCGGTTTAAGATAGGCATTCAG
CACCAGCAGCAGAAAGAAGGCCGGGATCGACATCAGCATATCCACCGCCCGCATCAGCAC
CGTATCCAGACGGCCGCCAATGTAACCGCTGACGGTCCCCACCAGCGTGCCGATCAGGGT
GGAAAACACCATGGCCAGTACGCCCACCATCAACGAAATCTGCCCGCCGTAGAGCGCGCG
GGTAAAATAATCCCGACCGTATTCATCGGTTCCGAACCAGTGCGCGCCATCCGGCGGCAG
CATCCGCGCCTGAATCGCCATGGCGTTCGGGTCCCACGGGCTGAGCCACGCCAGCGCCGA
CGTCGCGCCGAACACCGCCAGAACCGCCAGCGCCAGCTGCGCCGGCCGGTTGCGGCGCAA
CTGTTGTCTTGCCTGTTGCCAACGTCTTCCCATCAGCCTTACCTCATTGCCTTGATGCGC
GGATCGGCCACGCGATACAGCACATCCGCCAGCAGATTGCCGAGCACCAGCATGCAGGCC
GACAGCATCACCATCGCCATGATCAGCGGGTAATCCAATGACGTGATGGACTGAAGGCCC
AGCAATCCCATTCCCGGCCAGGAGAACACGCTTTCCGTCACGTAAGCGCCGACCACCAGT
TCAGAAAACGACAAGCCGAACAGGGTGATAACCGGCAACATCACGTTTTTCAGCACATGC
CGAAACAGGATATGCGCGCGCGTTGCGCCATACGCCAGTTGCGTTTGCACGTAGTCAGCG
GAGAGTTGCGTGATGGTGTGGGAGCGGATGTAACGTACGTAGTGCGACAGGTTATAAAAG
GTCAACGCTACGCACGGCAGCACGCCGTGCCGCACCACGTCAAGCCAGGAGTCCGCCGCC
CCGACGGTACGCATTCCCATGCTCGGCAGCCAGTTAAGCTGAACTGAAAAAACGATGATC
AACAGGATGCCGAACCAGAAAATCGGCACCGAAATACCGATGTACGCCACCAGATTGAGC
AAATGATCCAGCCAGCGGTGTCGAAACGCGCCCGCCAGCAGCCCCAGCGGCATGGCTATC
GCCACCGCCAGCAGCAGCGACGCGCCCATCAGGCCGAGCGTCGCCGGCAGCCGCTCCACG
ATCAGGGTCAGCACCGGGCGGTGTGAAATCAGCGAATAGCCCAGATCGCCCCGCGCCACG
TTTTTCAGCCACAACAGGTACTGCATCGCCAGCGGCTGGTCTAATCCGAGGCTATGACGC
ACCCGCTCGATGTCATCCTGGCTCATACGCGGCGTGATATACGCCTGCACCGGGTCGCCC
GGCGCCAGCTTCACCAGCAGAAACGACACCAGTGATATAAAAAACAGCATCGGCAGCAGT
TGCCCAACCCGACGCACCACCATGTTATCCATAAGTCTTCGCACGTGTTGCCAGCGGCCG
CCCGCCAGTGCGGCGAACGGCCGGGGGAGATTATTTCTGATAGATTTTCGACAAATCCTG
GAACAGATAGACCGGTTTTGGCTCCGCCTCCTGCGTACCGCCAAAGCGTTTGTCTACCGC
CACCACCGCGTTGGTGTAGGCGATCGGATACCAGACCATCTCGCTCGCCACCGTCTGCTG
AATATCCTTATAGATCGCCGCGCGCCGGCCTGCGTCGGTTTCGACGGCGCCTTTGTCCCA
CAGCGCGTCAAACGCCGGGTTCTTGTAGTGTGCGTAGTTGTAATCTTCGTTGCTCATGAA
CAGCGACTTGTAGCCGTCCGGCTCGGTGCCCATGATGTACCCGCCCAGACTCAGTTCGTA
GGCGGTGTTGTTCTTGTCGCGCCCTTTTTGCGACATGGCGTTGGCGTCCAACGGCAGTAA
CTCCACATCGATGCCAATATCCTTGAGTTGCTGCTGGATATACAGCCCCATGCTCTCCTG
CGTTTTGTTGGCGTTAATATAAGCCAGGCGCAGTTTCAGCCCCTGCGGCTGACCGGACTC
GCGAAACAGCGCTTTGGCCTTATCGCGGTTGTAGGGATACGCCTCGACGTCTCCGGTCTG
GTAGAGCGTATCCGGTGTCAGGGCTGAATTGGCGGGTTTGGCGTAATCCAGCGAGGTAAA
CGCGGTCTGCACCAGTTCGTCCTTGTTGATGGCATAGGCGATCGCCTGACGCAGCGCCTT
GTTCTTCATGCTGTCGACGTTCTGGTTGAACACCATATAAGCCAGGCGACCTTCCGGATA
AATAATAAAATCAAAGCGGCCGGTGGCTTTGAGCTGCCTGACGTCCTGCGGGTCGATCAG
CTTAAGGTTGATTTCGCCATTCTGCATCGCCAGTCTGGCGGCGTTGGCATCTCTGGCAAA
GCGATACGTCACCGCGTCCAGCTTCGGCTTACCGTTCCAGTACTCGTCAAAACGGCTCAG
CGCATAGTACTGACCGGACCGGTATTCGCCGAATTTGAACGGACCGGAACCAACCGGCGT
ATCGTTTTTGGCGCTTTTCGATAAATCCGCTTCACTGGCAAAGACATGTTGAGGGATGGG
GTAAATCTGTACCAGCGAGCCGACAAAGGCGGCGCTGACTTGCGGCAGCGTGAACTTCAC
CGTCAGGTCGTCCACCTTGCTGACCACCACCGGCTGATTGTTGTACACAAACATACTGCG
GAAAAAGCTATGTTGGTTCTCATCCAGCAGTTTATTGAAGGTGAACACCACATCATCGGC
CGTGATGGGTTGCCCATCCTGCCACTTAAGGCCGGGTTTGAGTTTCAGCGTATAGGACAG
GCTATCGGCCGATGGCGTCAGACTTTCCGCCAGCCCCCACTCCACCTTGCCCTCATTGTA
GCTGTACAGCGGCGAGTACAGCGCCTGCATGATAGTGAGGGTGGTTCGGTCGCTGGCATA
CAGCGGATTCATCACCAGCGGGTCACCGCTGGTGATGCCGATGATCAGATTGCCGCCCGC
GTTGGCTGTCGTCTCCGCCGCGGCCTGACCGCTGACGCCTAACGACAGCATCATAGCCGC
CACCCATGCTGAGAATACCGGTTTACGCATTGTGTTTTACTTCCCCTGGAATGATAAAAA
TCCGAATATTGCACCGGGGAGCAGGCTTACCAAAGCGCGTAAATCGCATAAGGTTAGCGA
AAAAACGGCTAATCCAGCTTCGTTATCAACATCGAATTCGCCGCACTCTGGCGCCGAATC
CGACAATGCGCGGTTCAGGGATGATCACCGCCATTCCGCTGGCGGTCGTATCCTCCGGGA
AAACCCGCTAGAGTAAGTGGATATAGCTGATATAACGCGGGAAAAATAATGCTGTTCGAT
GACTGGTTATGGCGTAAAAAACTGATTGTCCTGCTGATTGTGGTGGTCGTGATTGAACTG
GTGCTGCTGCTGGTTCCCTGGGATCGCTTCTGAACTCCCGAACGGCGTTTAGCCATAGCA
AATAAATCGTTCTGAGAATCCGGCAGTCGACGTAAGATAGACGTATTATCACCGCCAAGC
CCATACGGTTCCTGTCCCCCGTCAGGCGCGAGGCCCATTACCATAGCAACATACAATATC
ATAGCAACATACAATCACGAGGGTTCTCATGAACAGGTCACATACCTCTTTGCTGGCGCT
TGCCCTGTCGCTGCTGTCGCTGACGGCATCCGCCGCCGACGGCTACAAAAACCTGAAATT
CGGCGCCTCTGCGGCCACCATCCGGCAGCAGGCCAACTGTTCACTGCGCGGCCCGGAAAT
GATTATGGGGCAGACCGTGTATATCTGCCCGGATTTCGGTTTCGCCGACAAAAAAACCCA
GGCAATCTTCAGTTTTAACAATGACAAGTTCAACCGTCTGGCTATTTCGATCGCGCTGGC
CGACGTGCCCAGCGTCGTGGAAGGGCTGAAGAGCAAATACGGCATGACCACGCCGTTGTC
CGCCGGTGATGTCGATACCTTCATGAACAAGCCTAATACGCGTGTGACCGCGCGGTTCGA
CAAGAACAACATCACGCTGATGTTCGACAACAGCATCGACAGCCAGAAGAGTATCTATCT
GGTGTACAGCGCCGAAAATAGCGTCAGCGCCGGCCAGACCGCCGCACCGGCCACCCGGGG
TATCACCAAGGACGACCTGTAATATTGCAGCCCCGGCGCTCATCGCGCCGGGTGTTTTTC
CCGCCAGCACCGCGCCGCCATGTGCTATCCGGCATAGTAACTGCTCCAGACTTTCACCAA
CACCGCCGCCGACAGGCTCCAGCACACCACCGCCAGCATCAGCGCCGGCGGCAGGCGCAT
CACGCCGGTCAAGTAATAGAGCGAAATCAGGTACACCAGATAAGGGATCACCGCCCAGAT
GCCAAACAGAATGGTAGCGCGGAGCGCTTCCATGCCGCGCTCTGCTCCCACGATGTAATG
CGCTATCAGCGCAAACGTTGGGAACAACGGCACCAGCCCGGCAATATAGTAATTACGGGT
TTTGGCCAGCAGGCCAATCAATACCACCACGAGCGCGCCCAGCGCCGCCTTTATCAGTAA
TGCCATGTTTTATGCTGTTCAGTTATCGGTTTGCCATCCGGCCCGTCTGTCACGTCCGCC
CTTCCCGCCACCTATCCCTGACGGAACGTTCCTATATCTAACAGAAAAGCCGCTAAAAAT
CAGAATTGCGCCATGTTTCGTCGCAGCCGCTCGCAGACAAAAATGAAACATAGGTTTATT
TTCTCAAAAATCATGATCCCGCTTCGCGTTTTTCCGTACCGGGTTGGGTAGGCTGCCACA
GCCTACCCTCTACCCATACCTAGAAATGACCTCAACCTGAAAGGAGTACGCTGTGAGTCT
GACACACTATTCCGGGCTGGCCGCCGCGGTGTCCATGTCACTGATCCTGACCGCCTGTGG
CAGCCAGACGCCGAATTCGGCACGTTTCCAGCCGGTCTTTCCCGGCACCGCCAGTCGTCC
GGTGCTGTCGGCGCAGGAAGCCGGGCGCTTTACCCCGCAGCACTATTTCGCCCACGGCGG
TGAATACGCCAAACCGGTGGCGGATGGCTGGACGCCGGCTCCCATCGAAACCTCGCGCGT
CACCGCCGCCTATGTCGTCGGCCCCCGCGCCGGCGTGGCGGGCGCCACCCATACCAGCAT
CCAGCAGGCGGTGAACGCGGCGCTGCGCCAGCATCCGGGCCAAGCGCGGGTGTACATCAA
ACTGCTGCCGGGCACCTATACCGGCACCGTATACATACCGGAAGGCGCGCCGCCGCTGAC
GCTGTTCGGCGCAGGCGACCAGCCGGATCAGGTGGTGGTTTCGCTGGCGCTGGATTCAAT
GATGTCGCCGGCCGACTACCGCGCCCGCGTCAATCCGCACGGCCAGTATCAGCCCGCCGA
CCCGGCCTGGTATATGTACAACGCCTGCGCCACGAAACCGGGCGCCACCATCAATACCAC
CTGCTCAGCGGTAATGTGGTCGCAGAGCGATGGTTTTCAGTTGAAAAACCTGACGGTGGT
CAACGCCCTGTTGGACACGGTGGACAGCGGCACCCATCAGGCGGTCGCGCTGCGCACCGA
CGGCGATCGGTTGCAACTGGAAAATGTCCGCCTGCTCAGCCGTCAGGACACCTTCTTCGT
CAATACCAGCGACCGCCAAAACAGCTATGTCACCGACCATTACAGCCGCGCCTACATCAA
GGACAGCTACATTGAAGGGGATGTCGATTACGTGTTCGGCCGCGCCACCGCCGTGTTTGA
CGGGGTGCGTTTCCATACCGTGTCCAGCCGTGGCTCGAAAGAAGCCTATGTGTTCGCACC
GGACAGTATCCCATCGGTGAAATACGGCTTTTTGGTGATCAACAGCCACCTGACCGGGGA
TAGCGGCTATCGCGGCGCACAGAAGGCCAAGCTGGGCCGCGCCTGGGATCAGGGCGCGAA
GCAGACCGGCTACCTGCCGGGCAAAACCGCCAACGGCCAGTTGGTGATCCGCGACAGCAC
CATCGACAGCAGCTACGACCTCGCCAATCCGTGGGGCGCAGCAGCCACCACCGACCGGCC
GTTCAAGGGCAATATCAGCCCGCAGCGCGATCTGGACGACATCCACTTCAACCGGCTGTG
GGAATACAACACCCAGGTGCTGCTGCGCGAGTAATGCGGCGATGGCGTATGGCTTTAAGC
CGAAGAGCGGTGCCAGTCCGACACCGCTCTTTTCTTCGTACACTCAACGGGTAGCGGTAG
TTTCGCGGCAACAGTCCCACGTTCTGACCTCGCCAGGCTCCAGCCCTTTTACCAGAACGC
CCTGCGGCAACGGCCCGACCACCTCAATTTGCCGCACTTCTTCAGGTGCCTGCGGTGTAC
GGCGATAGTAGACCGCCGTCTTCCCCTGTTCATTCTGGCCGACCTCCTCCGGCAACAGCA
CCATGCCGTTGGGATCGGAAAAAATGGTGATTTTCAGCAGTGCGGACATGCCAAACCGCG
GCACCGCCTGCCCGGCGCGGCAGCAGTCGAGATCGAAGACAACATCATAAGTGGCGCCCG
GTTGCCCTTCGGTATAGTTGGCCTGTGGGCTGACCCTCCGTAACGTGCCAGCCAGTAACT
GGCCCGGCAACGCGTCGCTGGTGAGGGCCGCCGGCATGCCCGGTCGGAGGTGTTCAATGT
CGGCTTCGTCCGCTTTGGCTCGTGCTTCAAAGCGCGTCACGCCCGCCAGAATGAATAGCG
GCTCTCCCGCGCTGACCCGCTGCCCTAACCGGGGAAAGGCGACCTTCTCTTTATCGTCGT
TTTGTATGCGCACCGCATAGCCGTCACTGGGGGCATAGACCCCGCTGCGAGCCTGCTGAT
CGCGGATTTGTTGTAATTTCTGTTCGGCGTTATTCAGCTCCAGTTCGGCCATCGCCTGAT
TTTCCTCGTTTCCCGGCACCTGGGCGGCGGTCAACGCCTGACGCGCCGCCTGCAAATCCA
AACGCCGGCTAGCCAACTGCTGAAGCAGGCTGTCGCGCTCCGAACGCGCGATAATCCCCT
GGTGATACAACGGCTCCGCCGCACCCAGCTGGCTGGAGGCGTCCCGTTCGCTCATTTCCG
CCATGAGCAATGCTCGTCGGGCCGACAAGACTTCGTTGCTGTTTTCCCAATAGCGTAGAT
TCCGCAGCGACTGGCGCGTCTTGAGGAACTGCGCCTGCGCGTCGCGATACGCGAGTTGCA
ACGGTGTGATATCCAGCGTCAGCAAGGCATCGCCTTTATGTACCTGCTGTCCCTCCTGAA
CGTTCAGTTGGCTGATATCACTCTCAAAAGGGGCGTTTATCAGATACTGCTGCGCCGCCT
GAACGTGCGCCAGCAGCGTGATATGGTTCTCCACCGGCGATGGCACAACCGCGCGCCAGT
TGGCTTCCGTTTGCTCGCCCTTCGCGGGCGGCCGGGACACAAGCACCCACGCCGCCGTCG
CCAGCGTTACCGCCGCAACCCCATACCAGACCGGCCGCCACCGGCGCGCATTAGCGATCA
TCTTGCTGTATTCCCCAGTGGTTAAGGGTGGTGCCCAGCACGCGATCCAGCTCAGCACGC
GCGTTGAGATAGGCGATCTGCGCGGACACGCGCGCACTTTGCGCGGTGCGCAGACTGGTC
TGGTAGCTCAGCACCTGAAAGTTCGATGAACGCCCTGCCAATAGCTTGGCCTGCTCCGCC
TGCAATGTTTTTTCCGACAGTCGCGTCAGGCGATCGGCAATCAAAAACTGCTGCCAGTTG
CTATTAAGCGCGTTGACCTGCTGAGTGACCGTTTCTTCCAGTTGCTGACGCACATCCGCC
ATCTGTAATAGCTGTATTTTCCCCGCCACCCAGGCGCGCTGCTCTTCCTGACGCGCCTGC
AGGTCGTTCAACGGAATGGAGACATTCAGGCCGACATAACGCTGCCAGCGTCCATCATCC
TCGATATCTGCCGCCCGGGTATTCACCCGCCCGGCCCCGGCGACCAGATCCACCCCCCAC
AGGCGCTGGTTTTTCGCCTGCATCAGGTAGATCTGCTGTTTGTCCGCCGTGAGTTGCTGA
ATCAAATAGTCAGGTTGATTTTTCATCGCCAACACTATCGCCTGCGGCGCTTTCAGGGTG
ATCGGCTGTATATCGAGGCGATCGCTGGCGCTCAACGGCGTACGGGTGTCAATGCCCAAT
AAACCGTTCAGCGCCAGACTTCGCTCGTTCAACGCATTCTCCTGCTGTTCCAGATTTAAC
TGCTGCGAGGAGATATCGGCATCGCTCTGGAGTTTGTCGAGCGCTGCCTGTCTGCCGCTG
TCAATCAATGCCTGCATCACGTCGCGCTGCGCGCTGGCCCGTTGCAGCGATTCCTGCGCC
AGCATCACCCCTTGCTGCGCGGCCAGCAAGCCGTAGTAAGCCTGAATAATCCGGGTAATG
GTGTCGGCGATCTGCTTTTGCTGGTTCAGGTGACCAATGCGCTCATCAAGCCGGGCCAGA
CGCACCGGTGCGGTATTGAATTCAACACCGGCGCCCTTTAACAACGGCTGCACGACACTG
ACCGAGTTTCCCAGACTGCGGGAACTTCCTGCCGATGACTGGCCGGAATAGTCATCGTTC
CAGTCAGCCTCAAACTGCGTGCCCAATGGCGTCAGCAGGCTGGCGGAAAGACCGGCATGA
TTTTCCTGCCCGGGCGACTGCCCCCCCATGTTGCGACGATACTGATTGTTCAACACCAGA
TGCGGCCGGAAGCCATCTTCGGCAACCAGCAGATCAAACTTGTCCATCAGCCGGGTTAAC
GCAACGCTTTTCAGCGTATTACTGTTGCGTACGCCCAGCGCGACCGCATCGGCCAGCGTA
AGCGGCACCTTTTCCTGTAATAACGGCACGCCGGCTGTCGCACCATTCGCCAGCGACAGC
CAGGGTGCGACCAGTAACGATAAAAAAGCGGCGGCATACGCCGGATTAATGTTCACGTAA
CGCCTCCGCAGGGGATAAACGAGCAGCGGTCAATGAGGGTTTCAAACCAAAAAAGACCGC
CAGTACCAACGCGCTGCCGATAGCCAGCGGAAACACCCACAGCTCGACCATCAGCGGCCA
ATCGGCGTAACGGGTATAAGCCCAGGCGAGCAACGCCCCTGCCACACAGCCCAGCACCGC
GCCGGGCAATGAAAGCAGAGCAGCTTCCAACAGAAACAACACGCCGATATCCAGCGAACG
GGCACCAATAGCCTGACGCAGGCCGATCTCATACCGGCGCGCTGACACGCTCATCACCAT
GACGTTCATGACGCCAATCCCGCCCATTAGCAACGCCACGGCAGCCAGCGCAGCCAGCAG
GTAGCGGAAGGTCGCATTTTGCTGCGCCATGCTATCGATGAGTTGTTGCTGGATCTGAAC
CTGGATCGTCCGCGTCGGCAGCATCTGCTCAAGCCAGGGCCGGATCGCATCGACAACCGG
CGTCAGGAGCGTGGTTGACGTCACCTGTATGTACAGCAGATCCGTGGTCGCAAAAGGCGA
AATCCGCGTGATGGTTTCTATCGGCACCAACACAATATGCTCGGTCGTCTGACCGCCGAT
TGATAACGTCGCTGATTTCAAGGTACCAATAACATCAAAGGCATAATGGCCGAGCCGGAA
AGTGCGCGCCGGGGCAGAACCCGAAAGCCGGGAGGCCAGATCCGCACTGACAATGGCATA
GGTGCTGCGGCTGTCGTAACGGGAAAACGCCCGCCCCTGCGCCAGCGTCAACCCCAGCAA
CGGCATCAGGTCGGGCGTAGAGCCGATCACCATCAACGGGATGCCGTCATCATCCCCTTT
CTGTGGCAACGAGGCATTCCAGCGCGCTACCGGGACAACACGCCGAATGCCACGGTGCAC
ATGGGACAGCGCCGACAGATCCAGCTTGACAGGCAACAACGGCACCGGCGAGTGACTGTC
CTCCTTGATGCCGATATCGACCACAATGATATCGCCGCCCAAATGGTCAAACGCACTCAA
TGCCATCTGCTGGGCGCTTTTGCCCAGCATTAACAGGGTCACCACCAATGCGCTGCCAAC
GCCGATGCCCAACATCGCCAGCGACGCACGCTGATGGAAGGCGATCAGATTGCGGCAGGC
CTCAAGCCATTGTTGCATTACATTCATGCCGCACTTACTCCGCAACCAGCACGCCGTCTT
TCATGCGACAACGTCGCTGCAGCCGTTGTGCCAGTTGCTCGTCGTGGGTCACCATCACGA
GGGTTAATGCCCGCTGGCGGTTGATGTCCAGTAACAGGCTGAGGATCTCTTGCGCGGTTT
CAGCATCCAGGTTGCCGGTCGGTTCATCCGCCAGCAACACGGCCGGCTCGCCCACCAGCG
CCCTAGCCAATGCGACCCGTTGCCGCTGCCCGCCGGACAAGGTGGACGGCCGCTGCAAAC
GATGCGCATACATCCCCAGTTCATCCAGAACGCCTTCAGCATGACGACGGGCCTGCACAA
CAGGGATGTTGCGGTACAACAGCGGCAGCGCCACGTTATCCAGTACGTTATGGCTGGTCA
ACAAATGGAAATGCTGGAACACAAACCCCAGTTTTTGATTACGCAACCGGGCCCGCATAC
GGGCGGAACACTGCCGAATATCCTCGCCATCCAGATGATAGCTGCCCTGCTGTAGCGGCT
CCAGCAGCCCCAGTACATTGAGCAGCGTACTTTTACCGCTGCCGGAACGACCGAGAATGG
CGCAGGTTTCCCCACGCCGGATGTGTAACGAAAGCGAACGCAAGATGGCCGTTTCGCCAT
AGCGATGGCACAAATTTTCGATCCGAATCACAGCTATACGTTTCCCGTTCACAGCCCCAT
CAACGGCAGTGAGCGATAACTGCCAGGAAATACGGTCAATGGACCATCAGGGCACATCGC
TCATGCTGATTGCGTCAAACTCGTTATAGAAATGCTTATCTTTCTGCCGGTATTTTTCGC
CGGCGCATCCCTGTACCGAGTCATTTTTTGAGCTTTCATAAAAAACGACATGGAGCTTTA
TCGGCCGGGGAACGGCGGTAGTCGCGGCGATAGTGCCTTGCAGATAAATATTAGGCAGAT
AATACACCGACTTATTATCACTAAACGCTTTTTGATCCATTCTGGAAATCGTGACGCAAT
ATCCGCTTGCATTTCCCACATGCGTATTCTTAGAAAAAACTTCTTTATTTTCTGCCACGA
CCACCCCCGATGACATGAGAAGCAAGGCTATCGCACAATAAAATGTTTCAGCATACTTCA
TAATTCACCTCTGATGTTGTGAAAATGAACAAAACAATATTCTTATTATTAGTAACATCT
CTCAGAATGTGAGGTATTCCATTATCCGAAGTCTCCTCACAAACGACAGTAAGCGACAAC
TGCCGGAGCATAGTAACCAGACCATCAGGGCACATCGTCCAGGCTTATCGCATCAAATTC
ATAATAAAAGTGCTTATCTTTTTTCCCATTCTCGCTGCAAGTACATTGCTGTATCTTGCC
CCTCACTAACGTTTTATAAAAAAACGACATAGCGTTTTATCGTTTGGGGAACAGCGCTAG
TCACGCAATTAACTTGGATCTAAATCTTTTAGATCAACGGCTGTAAGATTAAAATGCACG
CCTCTTTTTATTTTATTATTCGGATTATTCACGTCATTTTCACATTTTTCCTTAGCATCT
GAAGGCATCGTTTTCATATAAACAACATCAAGCTTTGCAGGATGGTCTGCGGGCAGGATA
GCAGTATGAAGACTCCCTATTTCAATAAAACGTTTATTTTCTTCTATATTTTTACCATCT
GGTCGAAATAGCGCAACACAAAACTTAGTTCCATTAACCACAAGCGTCTCGGTTTTACCT
GCCACGTATGGGACGAATAAAGATTTGGGATCATTCTCCCGCACCGCCCATACCGTAGTA
GAAGACAACAAATACCCACCGACCACGAAAGAAAAAAAACATTTACTATAATTCATAACT
CACCTCTGATGTTGGAGATTGTGATAACAACCAGAAAAACCTTTATTTAAAAAAACACGC
TTATTTACTCAGGAGCAAGGAATTTTATTGCCCCATATCATCAGTACCTAGCGCAGCAAG
CGACGTATCAATCTTCAAGTGCTTACTTCTGCGTTTATACAACTCACCATGACAAGGTAC
AGTCGCAATATTACTGTCCCGACTGTCATTTTTATAAAAATCAACTATGTCTTATCTCAA
TACGGATTTATTACATACACTATAGTGGACTCGTGGCCTCCTCAGTTTCATCACGACACG
CAGCAATGACAAAACTAATTACGGATTAAAAAATAAGTAACATAGATATTATTCGGCATC
ACCCACATCGATATCAGAATACTCCCAACTATCGCATCAGAAAATCTATCGCCATAAAAC
CAAAGAAAATAAACATTTCTATACAGCAACGGACAACCTGCAACGACTCCATCAATATCA
GACAAGCATTCTTAAATATTATTTATAAAAAAGCCCCGATGAAAATCGGGGCGAAATATC
GCAAGCAGGAATAATAAAAATTTAATATTCGTGTTCTAATGCCTTAATAGCCGGTTGGTT
ACGGTATATGCACATTGACATGAAAGACCACAAGGAAATGAGGACATCAGGCAACGTGCG
GGCCTCCCTGCCCTGCATCATCAGACGCGACGGTTATGCGACAACCGCCAATACAGCGCC
AGCGCAACGACAAAGGTCACCGGTGCGGAAAACGACTGTAGCACCGCGTTGCCGTGCATC
AGCGCGACGCCGGCGATCACGCTCAGCAGCCAGGCGCCCAGGCCGGTCAGATTAAACGCG
CGCACCGGCGCCGTGGTCGATGGGGCGCGGCGGGCCAGAATATGCGCCAGCGCCACGCCG
ACCCACGCCACCACAAATACGCCCTGATAAGCCAGCGCCTGCAAAATATAGGCGAACACA
TCCGCCAGCATCAGTACATATACCGCCGCCCCCACCACGCAGGCCCAGACAATCTTGCGA
TAGCGCAGCCGCAGCAGCCGGTCAAAAAACACCTGCATGTTAACGGTAGCCAGATAATAG
TTGGCGGTATTGATGCGTGTCTGGGTGACCCACACGAACAGCAGCCCCCAGAAACCCAAC
AGGTTGAGGATATTGACCACTACCGCGGTTTCACTGGCGCCATTCTGCTGGGCGAAACTG
CTGACCAGATAGATGCCAACCACTCCGTTTAGCAGAAACGTGATCAGATAGAACGGCATA
CCGAAATTGATACGCGCGTGATACTCACTGTCTTCCTGACGGCCAAACCGGGCGTAGTCG
AAGGTGTACATCATTAAAATCCACACCCCCATGTAGTAGGTGAAGCAGTTCCACCAACCA
TAGGCGGGCGGCGATGCCGGGCCGAATGACAGCCATTGCGGCTGATAGCCGTAATGCTGG
ACGGACACCGCCACCGTCAGCGCTAGCCCGAGCAGGTAAAACGGCAGCAGCACGCCGTTG
AACTTGTCCAGCCAGTGCTGCACGCTGCCGAAAATCAGCGGCACGCTGTAGAGCACCACC
AGCAACGCGGCCCAGTGATAATCCAGCGACGGGAACAGATGATTGATGGCGAACGCAATC
ACCGAGCCTTCAAACACCGCGTAATAAATGGCGGTGGAGAAAAAAATCAGCGTCGCCAGC
GCCGACCCCGCCTGACCGAACAACTGGCCGGAAAACGCCGCCACCGACAGACCGCTGCGA
ATAGCGAAACGGCTAATGGCTGCGTTGATCAACCCGTAGCACACTACGGACAGCACCATA
CCGATAATGGCATTGCGCGCGCCGTAATTCAGCGCCAGCGACGCCCCCACCACAATATAG
AAAATCGCGCTGCACACCGCCCACCAGGCCATGGTCAGCGACAGTTTTCCCATGCGCTCG
GTGCCGGACACCGTATCGGCAGGCGATGCCGCCGCTGCCCCCTGAACATCAGATACCTCA
GCCATCGCAACCCCTCCACAGACCCGTATTTGATGGCATGCCGCCGGCGTCACACCAATA
CCACCTGATACAACGTGGCGGCATGCGTTATGGCCGAACCCGTCCGCCGCCGCGGCAAAA
ACCGCACGGTCGCTTACCTGGTCCGGTATGTCAGACGATGTCCCGCCGCCGTTGCCGTTC
CTGGTGTTGGCGCAGGGAAAATCGGCGGGACCGTCTGAAATCAGTGCGCTAACATCCGTT
TGTTAACAACAGCGTCAGCCGCTCAAGACGGCGGCGATAGTGCTGCCGGGCGACCAGCGC
CTCCTCCAGCGATACGGGCGCAAAACGAACGCCGTAATGGGGTTGCAACTGCCCGATGAT
GTCCAGATCGCTGCTGATCACCGTCCCCAGCGTCATGTAACCACCGCCGGACACCGCATC
GCGCAGCAGAATGATCGGCTCCAGACCGCCCGGCACCTGCACCGAGCCGATGGGGTAGCA
GGCATCGACAATGTTGGATGGATCCGAGCCGGCGCCAAACGGCGGCGTGCGCGGCTCAAA
CGCCAGCGGCGCCCCGCCTTTGAGCCGGTAGCCGATACGGTCGGCTTCGGTGCCGACCCG
CCAGTCGTCGGCAAAAAACTGTTCTACCGCCGCCGGGGTCAGCCGGTGAATGTACAACCC
GGTCACCATGCGTAACGTCACCTGCTTGTCCAGCGGCTGGAGACAGTCGGCGGGCACCGT
CACTTCCGGCGTGGCCTGGCGTGACGGCACGCCGACCGGCAGTACATCATTGGCGGCCAG
CCGGCGCCCCTTATAACCGCCCAGCGCACCGAGCGCATAGGTCGAGCGGCTGTCCAGCAC
CTCCGGCACCGCAATGCCGCCTGCCACCGCCAGATAGGCGCGGCATCCGGCCGTGGTCGG
CGCAAACCGCAACACCTGGCCGGCGCGCACCGTAAACGTGGTATCCAACGGCATCGCCAT
GCCGTCCAGCAGCGGCGACATCCGCGCGCCGCACACCGCCACCAGCGCATCGCCTTCAAA
CTGCAATTCCGGCCCCAGCAACGTCATTTCCAGTACGGCAGCCTGCGCCGGATTGCCCAC
CAGCAAATTCGCCAGCCGCAATGAATACTGATCCAGCCCGCCGGACGGCGGAATGCCGAG
GTGGTAATAGCCTTCGCGCCCACCATCTTGTACTGAGGTCGCCAGCCCCGGCCGGGTGAC
ATTGATCCGCACACCAGATATGATCCGCACACTAGATATCTGCATACAGCACCCCCTGAA
GATAGTGTTTATAGCCAGCCGGGTCGGCGAGGAACTTATCCAGTTCAAACGTTACCGGAC
GAATGCGCAGGCTGAAGCTACCGGCGTCAACCGCCTGTATGCCCTGTTCATAGCGGGCCA
GGTCGATAGGTTTGAACTGCACGATGTCGCCCGCACGGAAAAACACCATCGACGATTGCA
AATAATCCAGACGTTGTTCCGGGTCGTAAATCGGCGCCGGGGTGACGCCAAACAGCTGGT
AGCCGCCCGCGCCCCGCACCGAGTAGATACAACCGAAACAACCGCCGTGCCCCAGCGACA
GCTTGGGGGTGTCGGTACGCGGCCGCAGGTATTTCGGCACCTGGAGCTGCTGCGCCTGCT
CCACCATCTGAAACATGAACGGCAATCCCGCGACAAATCCCACCATCGACACGAACCACG
GCGTGCCGCTGTGCGCCGCAATGAACGCCGCCACATCCTGATAACCGTTGAGGCGCGCGG
CATATTCCAGGTCGGTGGCCGCCGGGTCCTGATGGCGATCGCGAAACCGCATCAGGGTGT
CGTGGGTCCAGGGGTCGTTGTACAGCACCGGAATTTCGATGATGCGCGTGTCGAGCACCG
TCATCGTCTGCGCCTGCTGTTCGGTACGCTGTACCGTCTCCAGCAGCGCCTGCGGCGCGA
TCACATCCGGATTGAAGCGCACCTGAAAGGACGCATTGGCCAGGCAAATATCCAGCACAC
CGGGTAGCGCCTGCTGCTCCAGCGCACGGGTCATCGCCAGCCCGCGGAAAAACGCGCCCA
GCGACATCGCTTCATCAATCTCGGCGAACAGGTGTTCATCGCCGCCAAAGGTGTAACGTA
TTGCAGGAAACGTCATCTCAGGCCTCCTTCGACAGCGACAGTGATTCGGCTTCTCGCGCC
TGCAGCCAGCTTTCCAGCGAGGTGGTATCAAAGTGCCCGGCACGCAGCCGGGAATCCGCC
AGCAGCCATTGATGCAATGACTGCGTGGTGGTGATGCCGCCGATTTCCAACTGATCCAGC
GCCTGCTCGGCACGGGCCAGCGTCTGCTGGCGCGTCGGTCCGGATACCACCACTTTGGCC
AGCAGGGAGTCGTAATACGGCGGGACGCGGTAACCGCTAAACAGATGGCTATCGATACGA
ATACCGGGGCCTTGCGGCCACGTCAGCGTGTCCACGACGCCGGGACAAGGGAAGAAATTA
CGTGCTGGATCTTCAGCGTTGATGCGCATCTCACAGGCATGGCCGTGCAGACCGATCTCC
GCCTGATGCAGGCTAAGCGGTTCGCCGCCGGCGATACGCAGCATCCACTGTACCAAATCG
ACGCCGGTAACCCGCTCCGTGACCGGGTGTTCAACCTGAATGCGGGTGTTCATTTCGATA
AAATAGAACTGTTCTCGCTCGGCATCGAACAGGTATTCCAGCGTCCCGGCGCTGCGGTAG
CGCAACTGTTGCGCCAGTTGCAGCGCGCTGCGACACAACGCTTCGCGCTGTGTCGGCGTC
AACGCCGGCGACGGCGCCTCTTCAAATACTTTCTGGCGGCGGCGTTGCAACGAACATTCG
CGTTCATACAGGTGTACCGCCCGCTCGCCGTCGCCCAGAATTTGCACTTCGATATGGCGG
GCATGGCGAATAAACAACTCCAGATAAACATCGCCGCACCCGAACGCAGCCCTCGCCTCG
CTCTGGGCGATCGGAAGCTCACGCTTCAGGTCGTCCTCATGGTTAACAACCCGGATGCCG
CGCCCGCCGCCGCCCGCCGCCGCTTTGATCAGCAGCGGATAGCCGATCTCCCCAGCGGCC
TGTAACGCCGCCTCCAGCGACGACAATACCCCCGAACCGGGCACAACCGGCATCCCCGCC
GCTTGCGCGGTACGTCGCGCCGCCGCTTTGTCACCCATCATGCGGATGGTTTCCGCCGTC
GGGCCGACAAACACCAGCCCAGCCTGCTCTACCGCCTCGGCGAATGCGGCATTCTCGGAC
AGAAAACCGTATCCTGGATGTACCGCATCCGCTCCGCTGTCTTTGGCCGCCTGCAACAAC
GCCGCCTGATTCAGGTAACTCTGGTCGGCGCGCGCCGGCCCCAGCAGTACCTTTTCATCC
GCCAGACGTGCAGGCAACGAGTCGGCATCGGCCTCGCTGCAGGCGGCTACCGTAGCAATC
CCCAGACTACGGGCGGCATGAATAATGCGAACGGCAATTTCCCCTCGGTTGGCGATAAGC
AATTTTCTGATCGGCTGACGCATCTTCGCCACTCTCCTGATTGAGTCGTTATTAGGCTGT
GTTGTAGGTTTTACCGTTATTCATCGATTTTTATGATGGCTATAACCTGACCCGGCTCCA
GCGCATCGCCGCTATTCACACAGAAAGACATTAATTCGCCAGCCTGCTCCGCATAAATTT
CACTGAACTGTTTCATGACCTCGACCAAACCAATAACACTATTCGCGGTAACCGGGGTGT
TTTCTTCAATAAACACGGGGGCATCCGGCGCGGGCTGACGATAAAAAATACCCGGCAAAG
GAGAACAAACCTCATATGTTTTCATTAGCCTCAATCCTTATAATTATTTATCAATTACCG
ATTATTAACACTGCTCTGCAACGGTGAGCGCACGCGAATATTGGCGTTATTTAATGCTTC
CCGCGTCGCTTTAATTAATGCCAGCGCGCCGGGCGTATCGCTGTGAATACAAATCGACTC
AAACTCGACATGAATATCTTCGCCATCGACCGTCGTCACTTTGCCTTCCACACAGGCGCG
CACCACTTTCGCCGCTACACGCGCCGGGTCCAGTTCACCCACCCGGCGGGTAAAGACGAT
CGAGCCGCTGGCGTCGTACTCTCTGTCGCCATAAAATTCACAAATAACAGGATGTTGTAG
CTTTTTGGCTTCCTGCCAGGCCCATGACCCATGCAGGCAAAACAGCCGTAACTCAGGGTC
CAGCCGATGCAGGGTTTCCACAAACAGCTGCGCGGACGGCTGATCGCGCGCCAGATGCAT
ATAAAGCGCGCCGTGCGGTTTGACGTGCTGCAACGGTAATTGATACAGCCGGGTAAATTC
CCGCAGCGCCCCGAGCTGATACAAAATGTCATTCACCACTTCCTGCGGCTGGCTGTGAAT
ATGCCGCCGGCCAAAACCAACCAGATCGCGAAATCCGGGATGTGCGCCGACCGCGACGCC
ATACTCGCTGGCCCATTCAATGGTCTGTCGTATGGTGGTAGGATCGCCGGCGTGAAATCC
GGCGGCAATATTGGCAGAACTTATATAAGACATAATCGCCTGGTCAACGTCATCGCCTAT
TTTCCAGGGACCAAAATTTTCTCCCATATCGGAATTCAGATCGATTTCATATTTCATAAT
TATTTCTTATTTGTGATGGTTTTGTTTAAAAATAATATAGAACCACAATTTTCTATTCGG
AAAGACGTATTTTCAGAAGGCTCGCTATCTGAAAAACAGAACGCTCACCGACAAGGGGCA
TGCTATGGTCACATTGCGCCAGATCCGTTACTTCATCGCCACCGCGGAGACGGGCCAGAT
ATCCCAGGCGGCGATTCACCTCAACATTTCACAGTCGGCGGTGACCGCCGCGATTCAGGA
ACTGGAAAACCTGCTGGGAAAGCCGCTATTCCTGCGCTCAGTGCACGGCATGACGCTGAC
CGAAAACGGCAGCTACTTCCTTAACCACGCCTACGCCGTGCTGCGTAGCGTGGATGACGC
CATGCATATTCCGCTGACCGACAACCGTATCACCGGTTCGCTGAACATGGCCGCCAGCTA
TACAGTGATGGGGTATTTTCTGCCGTTTCATCTGCAGCGACTGTCATACGGCTTTCCCCA
CGTCGCCATTCATCTCAACGAACGCGAGCGGCAGGATATCGAAACCGGGTTGCTGGATCG
TTCTCTGGACTTATCGCTGGTGCTGACCGCCAACATTACCCACCCGGAAATTACCGCCGA
GCCCCTGTTTAATTCGGAGCGGCGGCTATGGTTGCCCAGCCGCCATCCGCTGTGCGACAA
ACCGGAGGTAAGTCTGGCGGATGTTGCCGACGAGCCCTTTATCATGCTGACGGTGGATGA
AGCGGATCACAGCGCCATGCGCTATTGGGAATTGAGCGGTCATCGCCCGAAAGTGATGCT
GCGCACCAGTTCCGTAGAGGCGGTGCGCAGCATGGTGGCGAACGGACTGGGCGTGGCGAT
CTTGTCCGATCTGGTGTATCGCCCCTGGTCGCTTGAAGGGCGGCGTATCGAAACCCGATC
GCTGAAAGACCGGGTTCATCCGATGAGCGTCGGGCTGGCCTGGTATCATGACGCCGAGTT
TACCCCGGCGATGCAGGCGGTTCGGGAATACTTCCGCAACCTGTTCCTGACGCCGCAGCT
AGCGTTATCACGCCGTTAGGCCGCCCCCGGCACCTGATGGCGCGGTGCGAAACGCAGCGC
CATCAGGATCAGCACCACCACGCCTGCCGCCATGATCAGCCAGGCCTGCCCTAAACCGCT
GGTGTACTGCCGGATAACGCCCGCCAGCAGCGGCATCAGGCTGGCGATCAGATAACCGCC
CCCTTGCACGAACCCCATCAGCGCACCCGCCTGACGCGGGTCGTCCACCTGATCCAGCGC
GATAATCAGCGACAGCGGAAACAGCGCGCCAATACCCAGCCCCAGCGCAATCATGATCGG
CAGAACCAGCGTCTGCGGCGCCAGAATCAGGCCGGCCATACCCAGCAGCAGCAATAACAG
CACCGGCAGCAGCAGATAGCGCCGGTCCGGGAACCGGTTAATCAGCAACGACACCAGCAG
CCCGGCCACCACTTCGGTCAGCGTCAGCCCGCCCAGCAATAACCCGCTGCGGGCGGGGCT
CCAGCCAAGCTGGGTGTAATACGGCGGCAACCAGGCCAGCACCAGGGTATAGGCGGCGGT
GCCGATGCCGAAAAAGATCATCAGCGCCCAGGCACGGTTCTGCGATGACGCAGGCGCGGC
TCCCGAGCGCGGCGCGGTATCCGGCATCGGACTCAGCGACACCGTAATCAACCAGGCTAG
CGTCGCCAGCGTCGCCAGCCCACCCCATATCGCCAGCGCGCCGTCCCAGTCCAGGATGTC
CGCCAGCGGCGAGATACTGGCCGCCGCCAGCGCTGCGCCGCCCATGATGGCGGTGGTGTA
CAACCCCATAAGCCGGCTGCTTTGCCGACTGAAACTGCGCCGCAGAAACGACGGCATCAG
CGCCTGAATCAGCGCAATGCCGATACCGGCCAGCGCGGCGGTCAGCAACAACCCGGCGGT
GCTGTTCAGCCAACAGCGCAGCAGGCAGGCGACGGCAATCCCGACAATGCCGATGCCGAT
GCCGCGGTATTCTCCCAGTCGGGCTTGTAGCCAGCCGCCATACAGGGCGCAGATTCCCAT
GGCGAACACCGGCAACGTCGTCAACAGGCCGGCCTGCGTATCCCCCATGCCGGTCGCCGC
CTGAATCCGCGACAGCAACGGCCCGACGCCCGCCAGCACTGGCCGGAGATTCAGCCCCAG
CAACATGACGGTGATGATGACAAAAAACAGTGATCCTGCACGAATTGCGTGTGACATAAC
GCTCCTTATGACTCCCTGATGCTTGAACGACGACATGTATTGCCCGTAGAATATCTTCAT
CAAAAGAATCTTAACGTCAAGATAAATTACACTTATGACAGATCGCGCAGATAACGCTTA
TGAACAATGGCGACGGGAAAGGCCAGATATTGACCCGTTCCCGATGCAGGTGCTGGGCCG
GTTGTTCGAAGCCGCCCAGCGGCTCGAACGGGACCATCTCAACCCACTGTTTACCCGTTT
CGGTCTGCGTCCCGGCGAATTTGACGTGCTGGCGACATTGCGACGCAGCGGCGCGCCCTA
TGCGCTGACGCCCACGCAGCTGTACGAGGCGCTGATGATGTCGTCAGGCGGTATGACCAA
CCGCATCGATCGACTGGAACAGGCGCAGTGGGTGGCGCGCCAGAGCAACCCGCAGGATCG
GCGTGGCACGCTGGTGACGCTGACGGAACAAGGACGGGAACTGATGGATACGCTGGTAGC
GCTACATACTGACAATGAGCGGCAGGTACTGGCGTCATTGAATGAAGACGAACAGCAACA
ACTCAACCTGCTGCTTAAAAAACTGCTGGCGGGCTTGCCGCAGCCATAAAAAAATCCGCC
CTGCTGGGCGGATTTTTCAGAACAGCGTTTTCACGCAGTGCGTGAATCGCATGACGCGAT
TAGAAACGGTAGCCTACGCCCACGTTCCAGCTGCCTACGTCAACGCTGCGGATACGGCTC
TGCTCGTAACCAACATCAAAGGCTACGTTCTGAACCGGGTTGAACTGCAGACCCGCGCCG
TAGACAAAGCCAGCATCGCTGGTGCTATTGTTGGAAGAACCGTTCGGGTTGTTGGCGGTG
AATTTAGCCGCGCTCACGCCAACCAGGCCGTAGATGCTCGCCCAGTCGTTGAAACGGAAG
GACGGACCGGCGCTGAAACCGTAGTACTGCGCTTTGTCGTAGGTCCCGTTAACAGTCTGG
CTGTCCTGCAGGTAGGTGAAAGAACCCACCACGCCCAGCTGGCTGTTATCGAATTCGTAA
CGGTATTTCAGGTTGAAACCCGGCAGTTTGTTCTGCACGCTCTGAGCATCGCCCTGAGCA
TAACCAAGAGATACAGTGCTGTCGCCAGCCACTGCAGTACCTGCGCTTACGGCCAGAACA
CAAGCCAAAGCGGAAAGACACGCGATTTTTTTCATAATATGCCTCGAATTATCTTACGAA
AGAAGATTTAAGCGAGACAAATATAACAAAAAATTAGGGCACATGCCGCCTGGTTATTAT
TTTTCAATTGGGGTAAACATGTAACAATTCATTTCATTTTCAATTCATAACATTGATTTT
AAAAGAAAAATAAAGTTCAAACCGTATGCAAAAAATAAATGAGCCGCTCTGCTTCGATAA
GGAGTTTTCTTAATTTTTTGATTAATTTTCAAACTGAATTTATATCAAAAAAAAGATTTT
CAAATGGAGAGTAAATTAAGGTCAATAAGAGTAAACTAACCTGGAATAATTTGTTCATTT
ATTGCCTGCTTTTTTCTGGTTACACATTGAATGTTAAGGCCCTGCAATGACCTTGATTTC
CGCATTAAAAAACTCCGTATTCCTGCCGGTATTACTGATCATCATCGCTATGCTTTCCAT
TCAGACCGGTGCGGCAATGGCCAAGATAGTCTTCCCGCTGATCGGCGCGTCAGGCATGAC
GGCGTTGCGTCTGGCGATAGGTGCGTTGATTCTGCTGGTGGTGTTCAAGCCCTGGCGGCT
GCGCTTCGGGTCGGATCGGTTGCCGTTGCTGGTCTACGGCATCACGTTGGGCGGCATGAA
TTATCTGTTTTATCTGGCGCTGCGCACCGTACCGTTGGGGATTGTGGTGGCGCTGGAGTT
CACCGGGCCGCTGGCGGTAGCGATTCTGGCATCGCGCCGTCTGCTGGACTTCATGTGGGT
ATTGCTGGCCGCCGCCGGGCTGTGGCTGCTGTTGCCGCTCGGGCAGCACATCGATAACGT
GGATCTAACCGGCGCCGCTTTTGCTGTTGGCGCCGGTGCCTGCTGGGCAGGTTATATCCT
GTTCGGTCAGAAGGCTGGCGCCAATCACGGCACCGGTACCGTGGCGATGGGGTCGCTGAT
CGCTGCGCTGGTGTATTGCCCGATCGGCCTGCTGTTTTCCGATATCAACAGCCTGTTTTC
ACTCAGTATTCTGCCGATCGGCATCGCGGTGGCGGTGCTGTCCACCGCGCTGCCGTATAC
GCTGGAAATGCTGGCGTTGACCCGGTTACCGGCGCGGACGTTTAGCACCCTGATGAGCCT
GGAACCGGCTGTGGCGGCAATGTCCGGCATTCTTTTTCTGGGCGAACATCTGTCGCTCAC
CCAGTGGCTGGCGCTGGCGTTTATTATTCTCGCGTCGCTGGGCACCACGCTTAGCGTAAA
AAAGAACACCACATCCGCCTCATCCTGAATAAGCGGCGTTATCACCGTTCCGCCTAAAAT
AGCAGATTTCCCGGCCAGTCCTGGCCGGGAAATATCCTTTCGTGTGACTATCACGACGGC
TGTCTTAATTTTCAGCAGACACATTCTGAAAACAATTGAATATTAAAATAGCACTAAAGG
CAAAATATCGCTGATTTTTTCCGTTATTGCTCACGGCAACATCTTGTAATCTATATCAAT
ATCCAGACCCTTCTTTCCGATTCATTTGCTGGTTGATTTGAATGATAAATAGCATGCCAG
CCAGGCGACGCCCTTAGATGTCTGAATCTATTCCTGTAATAGATCGAACTGAGCATCCTC
CGTTCAGGCCGGCTGCTATAATTCGTTTCGTTGACAGCCAACATCATTATCAGCAACAAA
AGGAATAGAGAGGATAATACTATGCGTACAGCCAAACTGGTAAAAGCAGCTTCCGCTGAT
CTTATTTTCACCCGTAACGATCTGGACGATAACGTTAAAGCCTCGACTATCGCCCTGCTC
AATCAACTGGTCGTGGACTTTACCGATCTGTCTCTGATCACCAAACAAGCACACTGGAAC
ATGCGCGGGGCGAACTTCATCGCCGTACACGAGATGCTGGATACCTTCCGCACCTCGCTG
ATTACCCATCTGGATACCTTCGCCGAGCGCGTGGTGCAGTTGGGCGGCGTGGCGACCGGC
ACTACCCAGGTCATCCATGAGAAAACCGCGCTGAAGCGCTACCCGCTTGATATCCATAGC
GTGCAGGACCATCTGAAAGCCCTGGCGGATCGCTACGCTGTCGTGGCGAACGCCGTTCGC
AAAGCCATCAGTCAGGCACAGGACGAAGATACCGCGGACATGCTCACCGCCGCGTCCCGC
GATCTGGATCAGTACCTGTGGTTCATCGAAGCCAACATCGAATAATTCATCAATGATGAC
CGGCGGCTCTGCCGCCGGGTTTCTCCGCCCATTTCCACCGATTGAACCGTCTTTTGCTGT
TTTATCCCTGCGGTTTCCCGCGATTTTCACCCTGCCAGCCAACCTGAAATAATATGCATT
TTTTTTGCATCGCTACGCAAAACATGCGAAAGAGCGGCGAAAAATGTACAAAAAGTTAGC
GCTTGTTAGCAATATTGTCCCCGGAACGTAATCAACGGTTGTGTCCCCTGCACAATTCAG
TTATTCATAGCAGCGCGTTCCATAGGCATTTCTAATGGATGCACCATAATAATTAGCGGG
TCTACCCGTCCTGTTTTGGCAACGACTCCCCCTGTTTTCTCCACCGCCCCCTGGCAGTAC
GGCGGGTGATCACACCGATATCGGGCCATCGGCCCATGCCTGCATGCCGGGGCTGACGCA
GCAAATCCGTAAGGTGCGGTAAGACAGCGGAATATATAACCAACGAGAGGAAGGACGTTT
TGATGAAATCGTTATTTAAAGCTTCACTGGCCGCACTTGCGCTGGCCTTCAGCCTGTCCG
GTCAGGCAGCGGAGAAATCGCTGATCGTGGCGACCGACACCGCATTCGTGCCGTTTGAAT
TTAAGCAAGGCGACAAATACGTCGGTTTTGATATCGACCTGTGGGATGCCATCGCCAAAC
AACTGAACCTGAACTATACCCTGAAGCCGATGGATTTCAGCGGCATCATCCCGGCGCTGC
AGACCCGTAACGTGGATCTGGCGTTGGCCGGCATCACCATTACCGAAGAGCGCAAACGCG
CAATCGATTTCTCTGACGGTTACTACAACAGCGGCCTGCTGGTGATGGTGCGCGCCGACA
ATCAGGACATCAAAGGCGAGCAGGATCTGGCCGGTAAAGTGGTGGCGGTGAAGAGCGGCA
CCGGTTCGGTTGACTACGCCAAAGCCAACATCAAAACCAAGGAACTGCGCCAGTTCCCGA
ATATCGACAACGCCTATCTGGAACTGGGCACCACCCGTGCCGACGCGGTGCTGCATGACA
CGCCGAACATCCTGTACTTCATCAAAACCGCCGGCAACGGCAAGTTCAAGACGGTAGGCG
AGTCGATCAAGGCACAGCAGTACGGCGTCGCCTTCCCGAAAGGCAGCGACGAGCTGCGCA
ACAAGGTGAACGGTGCGCTGAAAACCCTGCGCGACAACGGCACCTACGCCGCCATCTACA
AAAAATGGTTCGGTACCGACCCGAAATAACAGACTAAACCGCTGCGGCGTCGCCGGGTAA
ACCGCGCGACGCCTCATTATTTGTGGCGTTATTTATTGCTGGAGAATGTTCATGCAGTTT
GACTGGAGTGTCATTTGGCCGTCTATCCCTCAGTTGCTGGAAGGGGCCCAAATGACTCTG
CTGATTTCCGTGCTGGGGTTATTGGGCGGCCTGGTAATTGGTGTCGTTGCGGGGTTCGCC
CGCGTCTATGGCGGGTGGCTATCCAATCGCACCGCGTTGGTCTTTATCGAAATCATCCGT
GGCACCCCCATGGTTATACAGATAATGTACATCTACTTCGCCCTCCCCATGGTATTTACA
TCGGTTCGTATCGATCCTGTTACCGCCGCCGTGATCACTATCATGATTAACTCGGGCGCC
TACATCGCCGAGATTACGCGTGGCGCGGTGCTGTCTATCCATAAAGGCTTTACCGAAGCC
GGTCTGGCGCTGGGGTTATCGCACCGCGCCACATTGCGTCATGTCATTACGCCGCTGGCA
CTACGTCGTATGCTGCCGCCGCTGGGCAACCAGTGGATCATCAGTATTAAAGACACGTCA
TTGTGTATTGTGATTGGTGTATCTGAGCTCACGCGTCAGGCACAGGAGATCATTGCGGGT
AATTTCCGCGCGTTGGAAATACTGACGGCCACGGCGATTATTTATCTGGTAATCACGCTA
ATTCTTACCATCGGAATGCGCTGGCTGGAAAGAAGACTGAAGATTATATGATTGAATTTA
AAAACGTATCGAAACACTACGGCCTGACTCAGGTACTGCACGACATCAACCTGAACATCA
ATCAGGGTGAAGTGGTGGTGATTATCGGGCCGTCCGGCTCTGGAAAATCCACCCTGCTGC
GCTGTATCAACAAGCTGGAAGAAATCAGCAGCGGCGAACTGGTGGTCGACGGCCTGACCG
TCAACGACCCGAAAGTGGACGAGCGCCTGATCCGTCAGGAAGCGGGCATGGTGTTCCAGC
AGTTCTACCTGTTCCCGCACCTGACCGCACTGGAAAACGTGGCCTTCGGCCCGATTCGGG
TACGCGGCGCCAGTAAGGCCGACGCAGAGAAACTGGCCCGTGAGTTGCTGGGCAAAGTGG
GTCTGGCGGAACGCGCGCACCACTACCCGTCCGAGCTGTCCGGCGGCCAGCAACAGCGTG
TGGCGATCGCCCGTGCGCTGGCGGTCAAACCTAAGCTAATGCTGTTTGACGAGCCGACCT
CGGCGCTGGACCCGGAGCTGCGCCACGAAGTGCTCAACGTGATGAAAGATCTGGCCGATG
AAGGCATGACCATGGTCATCGTGACCCACGAAGTGGGTTTTGCCCAGAAAGTGGCCTCCC
GCCTGATCTTCATCGATAAAGGCCGTATTGCCGAAGACGGTCATCCGGATACGTTGATTT
CGAACCCGCCCAGCGATCGTCTGCGCGAGTTCCTGCAACACGTTTCCTGATAATGAGTGG
CGGCGGCCCTGCCGGGGCTGCCGTCAACGTACCGGCGCTCAAACCGATCGATAACCTTGT
TTCTTTAACAACCCTATTCCCTTACCACCTGTTCCCGTTATCACCGCGCGGCATCCGAAC
ATTCCGAGAATAAATCCGATGGGTTTGGCATTTTTTACTGATTCCTATACGCTGCTCGAA
GCGCTCGCCAGTCATTATCGATATTACATTTAAAATCAATACGTTATAAATTCACCAGGA
TCTGTACATGAAAACCATCCGTTCTCGCCGCCCCCGACGCCAACTCAACGCCCTTCTTGG
CGGATTGCTGCTCGGTGCCTACGGAGTCGCCAACGGCGCTACCGCCGCCGCCGACACGCA
ACGCTGTGCCGGGTCCGTCGCGGCGGCCGATCATGCGACATTCGATAAAGGCGATCAGGA
TCTGTCCTATCCCAAGATCAACGGCCTGTACCAGCGACCAGCGGCGACCGGCGTCACACT
GGTCGGCGACAACGATGGCGAGACGAATAAATACGTCGAACCCATCAAAGGCTCAAAGGA
AGGGAAATACCTGCTGTTGCACGCCGGCGAGCACCTGACCCTGACCGGTCAGGGATACTT
TCTAATGCACTGGGAACTGAACTATTTCAACCGTGGCGGCACCTTGCTGGCGGAGAATGC
GCCGCTGGTTACGACTACGCAGGGCGTCATCAAAAAGGTCGCGTTGACCGATCGCTACGC
ACCGGATTATAGCCTTGACGGCGTGCCCGGCCGCTCCGCCGTGTGGAACGCCGGTACCCA
AACCAGCACCGGTAACCCGATGGTTCCCTTTACCGTCGGATCGCCGGCCGGTAACGGTGA
AATCATGCCCAGCCTGTGGCTCAACGAAATTTTCTATCTGGACGGCACCGCCACCCTCAC
CCAGCGTGAAGGTCCGGTGGATTACGATCTCAGCATCACGCCGCTGACGCTCACCGACGT
GAACAACCGGCTGGCCGCGACGCGCCATCGCGTCAACGCCAACACCTTGCGCGCGGGAAT
ATCGCTGGACCCCTACACCGGCGCTGATAAGCCGCCAGCCTCGCCGGACAGCCTGACCGC
CGGCGCGGTCTCCAGTTCGGTGGTGCAACTGGACTGGAACGACTGTTCGGATAACGAGCG
CGGCTTTATCGTCGAATACTCCTATGCCGGCACCTTCGGCGATGGCGCTTATGACACCAC
GCCGCGCGCCTATGAGGCCGGTGGCGCTTACACCAGCGCCGAATCGCTGGGACCGGGCGC
CACCTCGGTGGAGGTGGGCACGCTGGACCCCAACACCACCTACGCTTTCCGGGTGAAAGC
CTACAATCAGGCTGGCGATTCCGTTTACTCCAACGTGGTTAACGTGACGACACCGCCGGC
GTCTCCGCTCAGCGACGCCTGGAAACGGCAGGACATCGGCAAAACCAATACGCCCGGTAA
CGCCACCGAAGATCAGGAGGTGATTGCACTGGAAGCGCACAGCGGCGATATGTGGGGCGC
CACCGACGCCGTTAACTTCGTCTATCAGCCCCTGAAAGGCGACGGCAGCATTACGGCGCG
GCTGATAGACCTGCGTTATAGCGACCCTTACGCCAAAGCCGGTCTGATGATACGCAACAG
CCTTTCCGACAACAGCGCCTATATGCTGACGGGGTATACCGCATCATCCGGCGCGATGTC
GCAATGGCGCAGCAAAAACGGCGCCGCTACCGGCAGCAGAGGCGTTTTCGCCAAATCCGA
AAACGGCAGCCAACCCACCTGGCTGCGGTTAACCCGCGACGGCAACACCTTTATCTCAGA
GGTTTCCGACGACGGTCTGAACTGGACCATGCTCAACAAGCACATCAACCCCAACATGAA
CGATACGCTGTATATCGGGCTCGCGCTGTCATCCCGTAATGGCAGCAACGGCAAAGTCAG
CTTCGATAACGTCAGCATCAAACGCTGAGCGAACCCGCCATCGCCGGTCAGGAAATAATA
ACAAGAGGGCTTCCCGTGACGCCCTCTTGCTTATCTCGCAGACGCCGGCATTTATTACTT
CGCCGCGGCCACCGCATCATGCAGGTTCAGGCGCTGCCAGAAATTGGCGTCCATGTCGCC
GGAGGAGAGCGGATACCCGTCGGCTATCGCGGTTTTTGCCATCAGCGCACGGCGCTGGGC
TGCGCTCAGCTGCGGCAATGGCCCTTCCAGCAGCACCTCCGCCCCTTCCGGCACCTTGAC
CGGCAGAGCTTCTACTATCGCCGCCGGCAGGTGGTAGGTCATGGTGTAGCGATAAAACGA
CGTCATCGCCGGGTCGGTGTAGGGGTCATTTTTGCCCTGCGGTTTGGCGCACTCGGCCAG
CGTCGTACCGCAGGCTTTTTCCAGCGCGGCGCGCAGCTGGGTTTTGGCGTCATTAAACAG
CACGCGGTATGCCGGGTCGTTCAGAATATGCGCCACGCTGCGCTCGGCCGCCATGCGACC
GCCGATCACGTCCATCGGATAATGCACCCCCAACACCAGACGGGAATAACCGTAGGTGGC
GGCGCGGTCAATCAGCGGCACGAAGCGTTCCGGCAGCATCTGCCCCATCAGTAACGCGGC
GTTATACCCGCCACTGGTATGCCCGCTGGGGAATGCGCCATCGGACGCCGTATAAGGCTG
GTTATCCATCACCACCGCGGTATCCGGCACCAGATGGATACGATTGCCCGATTGCCGGAA
TGGCCTCGGATAATTAAACGCATTTTTCGCCGCTGACGTACTGACATTGGACGCTTTGAT
CAACACCGCGGCCTTGCCTATCTCACCGTGCTGATACGCATCCAGAAACGCCTCGCCCAA
CTTCGGCCCCAGCGCTTCCGCCAGCGCATACAAATAACGGGTATTTTCCGCATCAATCAG
CGCCTTTTGCTGCAACGCGGGTGACGCGTCCTGATTGATACGTTCCACGGTAGCTATATT
CTCCTGCAAAACATCTGCCGGCAGCGCGTTGAATCCTGACAGCAACGGGATAATGTCCTG
CTGCTGATCTTGGGAATTAAAGCGGTAATTGGTCGCTTTCAGCCACTTCACATCATCCCA
GGGTTCGCTCAGGTAGGGCGCGTTATTCATCACCGAGCGGGTTAGCAACGGCGCGCTTCC
CTGCAACGCTTTTTGCAGATATCGCTGCACCTGCTGCTGCATATCGACCACCGGCTTACT
GCTACTGGCTTGAGTCGTGGTTTGCAGCAAACTCATTTGCTGCACAATCGCATCACCATC
AACAGCGGCTTGCGCTTGCCACACCGCCAACGTACAGGTCACTACCATGAAAACAACAGA
ATACCGCATGCTACCCCCTTATTTTTCTGCTCACAGGAAACGGCACAGGTTACGGTGAGC
GCCTCGGCCCCACCCTCGTTCAGCTATCACCCAGCGTAGAATTGAACCTTTTACCGCGCG
AGAAGCTCTCAGCGGTTTAACGATACAAAATGTGACCTTAAGGCCAGCCCGCCGCGTCCA
GAAGCGATACGGCCGTGAGCATGGCAGAGACGCGAAAATAGAGGACTGCACGAAAACAGC
AGCCAATGTCGCGATGACATTGGCTGCTGATCAGGCCGGATGGGGAAGTGTGTCTTTTAT
GATGAAAACGCTTATTTGGTTACAGTCTTCGCCGCTGCCACCGCGTCATGCAGGTTCAGG
CGCTGCCAGAAGTTGGCGTCCACCCCGCCGGAAGAGAGCGGATAACCATCGGCAATGGCG
GTTTTTGCCATCAGCGCACGGCGCTGGGCTGCGCTCAGCTGCGGCACCGGTCCTTCCAGC
AGCACTTCCGCGCCTTCCGGCACCTTGACCGACTGGGCTTTCACTTTCGCTACCGGCAGG
TTGTAGGTCATGGTGTAGCGGTAGAACGACGTCATCGCCGGGTCGGTGTAAGGGTCGTTT
TTACCCTGAGGTTTGGCGCACTCGGCCAGCGTCGTGCCGCAGGCTTTTTCCAACGCGGCA
CGCAACTGGGTTTTGGCGTCGTTGAACAGCACGCGGTATGCCGGGTCGTTCAGGTAATGC
GCCACGCTGCGCTCGGCCGCCATGCGCCCGCCGATCACGTCAAGCGGATAATGCACCCCC
AGCACCAGACGGGAATAGCCGTAGGTGGCGGCGCGATCGATCAGCGGCACGAAACGCTCC
GGCAACATCTGCGCCAGCAGCAGCGCGTCGTTATACCCGCCGTTGGTATGACCGCTGGGG
AACGAGCCGCCCGACGCCGTGTAACGGGCGTTATCCGCCACGACGGCAGTATCCGGCACC
AGGTGGATGTTGTTGCCCGGCTGTTTGAACGGTCGCGGGTAGTTAAAGGCGTTTTTCGCC
GCCGACGTGCTGACGTTGGTGGCTTTGATCAACGCGGCGGCCTTACCCATTTCGCCTTTC
TGGTAGACATCGAGAAACGCTTTGCCCAGCTTCGGCCCCAGCGCTTCCGCCAGCGCGTAC
AGATAGCGGGTGTTTTCGGCATCAATCAGCGCTTTCTGGCGCAGCAGCAGGGTGGATTCC
AGATTGATGCGCTCAACCGTCGCCAGGTTTTTCTGCAACACCGATGCCGGCAGGGTTCTG
AACCCTTCCAGCAGTTTCACGCTGGCCTGCTGCTGATCTTTAGCGTTGAAAACGTAACCG
GTGGCCTTCAGCCATTTCATATCGCCCTGTGGTTCGCCCTGATCCGGCGCTTTATCCAGC
ACCGCGCGGGTCAGCTTCGGCGCGGTTCCCTGCAAGGCTTTTTGCAGGTATTGCTGCACC
TGCTGCTGCATTTCGATGACCGGGGCGCTATTGCTGGCCTCGGTGGTGGTTTGCAGCAAG
CTGACTTGCGGCAGTTGAGAGTCGCTGCGGGAAGCGGCCTGCACCGGTACTGTCGCCAGT
GCGCAAGCCACCGCCATGAACACGTAAGAGTAGCGCATGATATGTCCTTTTTATTGTCAC
GGATTATCGTCAAGGATAGGAAACCGCATCAGCCTAATCGGCGCTGATGACAGTTCGGTG
AAACTTTTTTAATAACAGGCACTTTCACTACGGATATCGCCCGACCAGTATAGGCACGGG
CTGGCCCCGGCGCGAGAGAGCCGTACCGGTTTAGCGATATAAAATGGTGATGGGAAAACA
AAACACGAGACAGGAAAAGCAGACGCCATGGCTCCACCACAGCGTCTGGAAAACTCAGGC
GTGAGCCGGATAAACCTCGTCAATCACGCGGGCGAACGCCTGGCACATGGCGTCGTCGCC
GTACTGGTTGTCCGCCAGCACCTCGTCGCCGTCCACCACCTGGATACGGGCGTTGAGGTC
GAAATCCGCCGCCGGTTGCGGGCGCGCCACGGCGGCAGCGATGGTCTCCTGCGCCTGCAG
CCAGGCTTCATCCACCGTCAGGTTGCATTCGCGGGCCAGATAATCCGGATTGAACCCTTC
GCCGCTCAGGCTGCGCAGTGTTTCATCGTGGGTCAGGCTGTTGCCGGGCTGCCAGTAATG
GCGCGCCAGATCCGGGCCGATCGCCGGGTTATCGGTCAGGTAGCCATCGCGTTGTAGGAA
GAAATGCCGCGTTTGCTCTACCGCCATCATCGCCAGCAGATACCCCTGATACGAACAGGC
CGACTCCATCGACAGCAGATGCGGAATCGCCATAGTCGGACGCGGGCTGCCGTTGATGCC
GATAATGCGCCGTTCGGTGTCGCGCGCCAGTTGCAAAATCGCCTCGGGGGTGCGTTCCTC
GTCATCCATGCAGTACAGTTGCCATTCGAAATACGGCACCAGCAGAATATGGCGTTCGTT
GAAGGCACGCATTGGCTGACGAGCGCGGATATCGGCCTGAATCAGCGCATCGGGGATCGG
CTCGCCCTGCGCGTTATGCGCATAACGTTTCAGCCAGTCGGCGTCCTGCAACAAGCTGTC
GCAGAACATCGATTGAGTTTCAGCGTAGGCCATCGACGTCGGCGGGAACTCCTGGGCGAA
ACAAGGCGCATTCTGGCGGATATTGGCGAAATGCGCCGCGTGGCCGCCCTCATGGAACAG
CGTGTTGATGCCGTTGGCGCCGCTGCCTACCTGATCCGGCTGCGCCAGACTGGTGAAGTT
GATGCGCGCGGGCAACCACTGGCCTTGATCCACAAACGGCGGCACCGGCTGGTGCATGAA
GCCGTTTTCATATTTGCCTTTGCGCACCAGCAGGTCGAGTTGCATCTGCGCGCCGCTAAA
ACCGATATGCAGGCGCTTGAAGCTATCGACCCAGCGGGACAACGACGCGGAAAACGGGAA
ATAAGGATCCAACTGGCGGGTGACATCGCCGGTGCTGGCGTAGCGCACATTCCACGGCTG
CAACGCCGCCTCGCCTTTTTCCGCCGCCAGCTGACGTAGGCTGCGCAGGTTGGCGTCACG
CGTTTGTTCTTCAAAACGGTCCAGAATGGCGAACAGCTGTTCCGGCGTCATGCGTTCGGT
CTTGTTCACCTTGTAATCAAAGTAGTTGCGATAGCCCATCTGGCGCGCAAAGCGATTACG
CAGGCTGACCAGCGCCGGGAATCCGTGATTGACCAGCCACTGCTCCAGATCGCGCAACGC
CTGCTGCGAACTGCGGCGGTATGCCTCGTTGTCATTGGTGGCCTGATTGATCAGCAGTTC
GCCCAGCGAGGCGGAAACCCGCTCGCCCTGCTCATTAAGGTGGGTAGGCTGATGGGTTTT
GCGGCGGGAAAACAGATCGTTCTCCGCGGCGATTAATTCATCCATCAGCGCCTGTGCCTG
CGGGTCTTCAATCACATTGCAGTCAAAAAAGCGGTACCAGCCGCGTAAGCCGTGCAGCAG
CGCGTCACGCGCTTCGCCAGCGGGAGCAGCGTCGACGGCCGCAATGTGCTGTCGTAGCTC
AGCCAGCCGGGATGCTTGCGAAATAAAACGCTTCCAGGCGCTCTCCGCTTCGGTGAAACG
GGCGGAAACGGTCTCGTCGCCGGTTCCCATATAACGCTGCCAGAAGAGATCTTCTTTGGT
TTGATGCACCGCCAGATAATCGCGGTTCAGGGCGTCAAAATAGGCCTTAGCCTGTTGCAT
GTGGTTGTTCCTTATTTATCGTTAATCGTTACGATCAACCCAGTCGTTTTTGTATCGTCG
AGACCGCCTGCTCCATCGAAGCCGCCTCGCCGCTGCCAACCAGACAGCACGCCAGTTGCA
GGCGAATCGCCTGCGGTATCAGTTGTTCGCCCGCCAGGCAGGCCTCCGTCCAGCGGGCGG
TGGCGGCGGCATCCTTCGCCGAAGGCAGCGCCGCGCTGTCTACCACGATATCCTGACGCC
ACTGCAGGATATCCCGCTGTTGTTCACGGATGAAATGAATTTCCGGGCAGCGCTGCGGGT
TAGCGTAGACCTCACCTTCGGTGCCGTGCATCAGCAGCGCGCGGCCGTTGATGTCCTGAA
AGAATGTGCCGACACGGTCGACATACTCCGGGTGCGACACGCTCGCCAGCCGCAGCGCCG
CCGACTCATCAAACGGCGTGGCCAGTTTGGCCAGCGTATGAGCGCTGTTGCGCACCCCCA
TACGCCAGCGCAGATCCAACTGACGCTCGATAGCGGGACAGAGCAGCGACACCGGCATAA
ATACCGGTTCGCCCTGATCGAGACGCTGCTGCGCCGACTGCGCGTCGCTCACCGGCGCGA
TGCCCAGCTCCCGGAAAATCGCCTCGCTGGTCACGCGGGTCGGGTCGTGGCTCACGCCGT
GCACCACCACCGGCAGCCCCAGCCGGTGCAGCAGCAGCGCCAGCAATGGCGTCAGGTTGG
CCTGTTTGCGGGCGCCGTTATAGCTGGGGATCACCACCGGCATCGGGCCGTCGGTCGGCG
CGGACAGACGCAGCGTCTGTTCGCTCATCGCCTGATAGAAACCGCGCATTTCGGCTTCGG
ATTCACCCTTGATGCGAAATGCGATCAACAGCCCGCCCAGCTCCAGCTCGGGCACCTGAT
CATTCAGTATCTGGCCATACAGCTGATAAGCCGTGTCCTGATCCAGATCGCGCGCATGAT
TTTTGCCGCGGCCAACCTCTTTAATGATTCGGGTGTAATCCATGATGTGCTCTCATTGGT
AAGGCGACGGTAGACGCTTGTCCCAGACCGGGCGAGCCGATGGCGCCGGTCATAGCAGGA
CAACTGTCTGGAAACATAGCATGATTTTGTCACAGGGGAAGCGCGAAATCGCCGTTGCCG
CCCCGGCGCCGGAGCGGCAAGGAAACACAGTCAGTCGTTACAGCTTACTTTTGATACGGC
TGATGGCCTGATCGTAGGTGGCGCTGTCTTTCTGCGCCTTGGCCAGCTGATAATGACGCA
GGGCGTCGTCCAGTTGCCCGGCCGCTTCATAGATTCTGGCGATGTTATAGTAGGAGCTGG
CGCGCACCGTTGCCGCGTTCGGCCCGTCCGCCAGCGCGATCGCCTTACGGTTTGCCCAAA
TGGCTTCGGCGATGCGGTCCAGTTTCTGGTAAGCCAGCCCCAGATTACTGTATGCCTGGC
TGAACACCGCATCCTGCTCAATGGCCTGCTGGTAAAACGCAATCGCGCTTTCCAGATCGC
CACGGCGGTAGGCGTCTTCACCCTGACGGTTCAGCGCTTTCGCCGCCGCCTGATTGACGT
TGACCACACCGGTCGCGGCCCGGCCGGACAGTTGCCCGCTGACCCCGGCGGCAACGTTAT
TGGGGTCCTGATAGCCGGTCTGTTTGATGGTGTTGATATCCTCAAAATCACCGTTCGGGT
TCAGGCGGAATACCGTCCACAGGTTGCCGACCTGATTGCGCGGCACACTATAGGTTCTGA
CCAGCGACTGCCCGACGTAGACGAACACTTTCGCCTGACTGTTCGAGAGCGCGGCCTGAT
CCGGCTCATGAATGTGCGTGTAGTCGTGTACCGCGTACAGGTAGCTTTCGCCGAAACGCT
TCTTCTCGATGGTGATGGTTTCCGGGCCATAGCTGTCGACGTCATCCACATCCAGGTTGG
CGTCCGGACCCTTTTGATTGTCGAAATAGATATGGCTGTTGCCATAGACCAGATGCGAGT
CAAGGTCGGCCGGTGTCGCGCCCCAGGTCAGCACGATACGCATCCCGTCCAGATTCTTCA
TCACCGGGCTGATGGCGTAGGTCAGGCCGTCGCACGGGCACTTGACCACCAGGTTGGAAA
ACCCCGGCTTTTTGATAATCAGCAAGGCATTCTCATCAGCGCTAAACGCCGGCGACAACT
GCACCTGCCCCAGAGTATTGGTGCGCCCTACCGCCGTTTGTGCGCCGTCACGCTGTAGCA
ACACATCGGCCTCGGCGATTTTTTTATCTTTAATGGTGGCGTCAAGCACTTCAATACTGA
CCAGCGCGGCCGAAGCCTGCGACAGGAACAGCAGTGCGCCGAGCGCCATGATTTTTTTAT
TCATCACACATCCTTATCGAATCATCAAACGTCAGGCTGCCTTACATACGCACCGTTAGC
CGCGATGCGACGTTCAGACACAGTCTGTCACACCGCGGCCAACAGGCCACGGCGACGATA
TGATAGGGATTTACTGATCGCTTGTCAGAAAAAACGCATGAATAACAGCAAGCTACTCAT
CATCCGGCATGGCTCGCTGTTCGATGGGAAACACCGGCAAGGCGGCCAGCAACTGGGCGC
CGTAGCCTTTGGTCAGTAAACGACGGTCGTAGATGACGATCTCACCAAAGCAGTCGTGAC
TACGGATCAATCGGCCGACCTGCTGAATCAGGCTGAATGAGGCGCTTGGCAAACTCTGCA
CCACAAACGGGTGACGCTTGAGGCTTTTCAGCCATTCGCCCTCGGTGAGGATCACCGGGC
TGTCCACCGGCGGAAAGGCAATCTTGTGGATATGCACCTGCGATAGCAGTTCACCCTTGA
GATCCAGCCCTTCGGAAAAGGATTGCAGGCCAATCAGCACGCTGGTCTGGCCCTGTTGTA
CCCGCTGGCGGTGTAGCTCCACCAACCGGTAGCGCGGCTGATCGCCCTGCACCAGCAGCA
TCAGCCGCAGGTCGGGCACCTCGGTCAGAAACTGCTGCATCGCCCGCTGGCTGGCGAACA
GCATCAGCATACCCTTATGGACTTCCCGCCGCAGTTCGGCGCGGAAAAACCGCGCCATCT
CGGCGAGATGTTCAGCTTCGTGCGCGATCAGCGGTTCATGGCGCATGCGCGGGATCACCA
GTTTACCCTGTTCGCGGTGATTGAACGGCGAATCCAGTGCGATAAAGGTATCGCCCGCGT
CTTCATCCAGCCCGGACAGCTCTTTCAAACGGGAGAAACTGTTGAGCGAGCGCAGCGTCG
CCGAGGTGACCACCACGTGCGACAAGTTGCGCCACAGCAACCGGTCCAGTTGGTCGCACA
CGCGGATGCCGGCGCAGTGAAAATACAGATGCAGTTGATTGTCGCGCCGCTCCCGCAGCA
GCCATTTCGACACCGGCGCGTTAGAGGATTTCTCCAGCGCCGCCAGCCGCCATAACTTGC
CCTGCGCTTCCCAGTAACTACTCAGACGGCTGATGCGCAGCATCGCCTGATGCAGCTTGA
CCACATCATGCTTGCCGGTTTTTTCCGCCAAATCGTTGAGCAGGTATTCCGCCATCCCGC
GCAGGCTATCGGCAAGCTTAAACAGCCGATTGCAGCACTCGCGCATCTCTTCCGGCAGTT
CCCCCATCGGGAAACGGTAATCGGCGTCCGGCTGGGCCGCCGGCAAAAACAGGCTGCTCA
GCCGTTCGAACAGCTGCAACTGTTCCCGTATCTCACCGCAGTGATCGCCCAGCCTGTCGG
GCTGCATCAGCCGCGGCGGCGATTTGGGCGGAAACTGCGCCAGACACAGCCCCACCTGCT
GAATCAGCTGATCCATCTGGTGTTGCACCGCGCTGACCGTCACCTCGCCGGACATCTCCA
GCGCGTCGCGCGCCACATCCGGCACGTGATGGCCTTCGTCCAGCACCAGCAGCATATTTT
TCGCCTGCGGCAGTACCGAGTCGCTTTCCATCGCCGCCATCACCAGCGCGTGGTTGGTCA
CCACCACATCAGCGTCTTCGATTTCCCGGCGAGCGAGAAAGAACGGGCATTCGCGGTAAT
AATGACAGTTACGCCCCAGGCAGTTGGCCTTGTCGGTACTCAGGCGCTGCCACAGCGCGT
CGCCGATCGACTCCTGACAATGGTCGCGCAAGCCGTCCCAGGCATAGCTTTGCAGCGCCA
GTTGCAGCCGGGCGCTGGTGGTTTGCTCCTCGCGGCTGGATGGCAAGTGCTCATCCATAA
ACAGCATCAGATCGCCCTGCGCCGACGCCTCGGTCGCCATCGCCGCCAGATTACGCGGGC
AAACATAGCGCCCGCGGCCGAACGCCGCGGTGAATTTCAGTTCAGGAATAAACTGGCGCA
GCAGCGGCAAATCCTTGTTGAAGATCTGATCCTGCAACGCCACGTTCGCGGTGCTGACCA
CCAGCGTTTTCAGCTCCGCGCGTCCGACGGCAATGCCGGGAATCAGGTAGGAAAGCGTTT
TACCCACGCCGGTCGGCGCTTCGATCACCAGATGACGTTTATAGTCGCCCGCCAGCGCTT
TCGCCACTTCGGCGATCATCTGGCGCTGCGGCGCACGGGAGATAAAATCGGGAATCTGCT
GTTGCAGTGCTTTATACCATTCGCCAATCTGCTGCTTCAACGCGGGGGTAAGGGTCATGC
CGTCTCACTGTGGTTTAATCTGGCCGGTATTGTCCCACAGACCGGCGGCAACGTCAGTAA
TCATAGTCAGCAACCACAATTGTGACGTTGTCACATCCATCTAAGCATTGACGGAGTAAT
GCAGACAAATGCAGTTGGCTTGTATCCGGTGCAGGAGGCTCTATAATCGCCGGAACGTCA
TCATCACCGGAATGTAACCATTTACTGGCCGGGACATAACAAAGGGATAACCGAATGGAT
ATCAAGAAACTGGGAATCGTCAGCCTGTTTGCGCTCTGCGCTCTGGGCGGTATCGGCGGC
GTGATGCTGGTGGGGTATATCATTATCGTGCACGGCGGCTGACGCCAAACCGGTCAGGTC
CGACCGCCCGTCGCGGCGCAGCCGGTCCTTCCTGTCCGGCCCCTGAGAATCATCACAGGG
GCCGTTGTTTATCTACAGCAACGAGTCACAGCAACAGGCGCTTACAGCAACGTAAAGCTG
CCGGTTTTCACGCGCTGAGAATCCAGCCCGATCATCACCTCAAACTTGCCCGGCTCCGCC
ACCTGCTGCATCTGCGCGTTGTAGAACATCAGATCCTGCGGCGACAGGGTGAACGTCAGG
GTACGGCTTTCACCCGGCTGCAGCATCACCTTCTGGAAGCCGCGCAGCTCTTTCACCGGG
CGGCTGATCGACGCCACCACATCATGCAGATAAAGCTGCACGACGGTTTCCCCGGCGCGC
TTGCCGGTATTGGTGACCGTGACCGACGCCTTGACGCTGCCGTTACGCTTCATGGTCGGG
CTGGAGAGTTTCACGTCCGACACGTCAAAGGTGGTGTAACTCAGACCGTAACCGAACGGA
TACAGCGGCCCGTTGGCCTCGTCAAAATAGTGCGAGGTGTACTTGTTGGGCGCTTGTGCC
GAATACGGACGTCCGGTCGGCAGTTGATTGTAGTACATCGGGATCTGCCCCACCGAGCGC
GGGAAAGTCATCGGCAACTTACCGGACGGGTTGTAATCGCCAAACAGCACGTCGGCGATG
GCGTTGCCCCCTTCGGTACCGCTGAACCAGGTTTCCAGTATCGCGTTCGCCTGCTGATCT
TCACGGCTCAGGTCCAGCGGACGGCCATTCATCAGCACCAGCACCAGCGGCTTGCCGGTG
GCTTTCAGCGCGGAAATCAGCGCTTTCTGCTCCGGCGGAATGGTGATTTTGGCGCGACTG
GACGCTTCGTGCGCCATTCCCTGAGACTCGCCCACCACCGCGATCACCACGTCGGATTTC
TTCGCTGCTTCCACCGCCTCGTCAATCATCGCCTGCGGCGTGCGCGGATCGATTTGCACC
GACTGGTCATACTGGTTCAGGAACTGGACCAGCCCCGGATGGTTGGTGACGTTGGAGCCT
TTGGCGTAATAAACGCGGGCGTTATACCCCACCGCCTTGCGGATCCCTTCGTATACCGTC
ACCGCCTGCGCCTGTCGACCCGCGGCGGACCAACTGCCGATAATGTCGCGCTTGCTGTCG
GCCAGCGGCCCTACCACCGCAATGGTGCCGGATTTTTTCAGCGGCAGGACATCAAGACGG
TTTTTCAGCAACACCAGACTACGGCGCGCCACGTCACGCGCGTCCTCGCGGTGCAGACGG
CTTTCAGCATTGGTATCCACCGGGTCGGAACCGACCGGGCCGAGATGGTTGTACGGGTCC
TGGAACAGCCCCATATCGTATTTCATGTTCAGCACCTGGCGGCAGGCGTCGTCGATGTCC
TTCATGCTGACCAGCCCGCGCTTGACCAGATCCGGCAGGTAACGCACGAAATACTCGTCG
CTCATGCTCATGCCGATACCAGACTGCACCGCAATGCGCGACGCATCGCTCGGGTCCGCC
GCCACGCCGTGCTTGATCAGCTCTTTAATGGCGCCGTGATCGCTGATGGTGATGCCTTTG
AAATGCCACTGGTCGCGCAATACGTCTTTCAGCAACCAGCGGTTGGCGGTAGCCGGCACG
CCGTTGATGGAGTTGAGCGACGCCATCACGCCGTAGCTGCCCGCGTCAATCGCCGCTTTG
TACGGCGGCATGTAATCCTGGAACATGCGCTGCGGGCTCATATCGACGGTGTTGTAGTCA
CGCCCGCCTTCCGCCGCACCATACAGCGCATAGTGTTTCACGCTGGTCATCAGCGAATGG
CGGCCGGTCAGGTCGTCGCCCTGAAAACCTTTCACCATCACACGGGCGATTTCGCTGGTC
AGATAGGTGTCTTCGCCAAAACCTTCGGAGACACGCCCCCAGCGCGGATCGCGGGTGATG
TCGACCATCGGCGCCCAGGTCATGTTCAGGCCATCTTCGGTGGCTTCATAGGCGGCGATT
TTCGCCGACAGTTCCACGGCGCTCATGTCCCAGCTGGACGCCAGCCCCAGGCCGATCGGG
AATACGGTACGCTGGCCATGCACCACGTCATAAGCGAAAAACAGCGGAATTTTCAGGCGG
CTAAGTTGCATTACCTGATCTTGCATCACCCGAATGTCCTGCCGGGTGACGGTATTGAAA
ATCCCGCCGACCTGACCGTTGCGGATCATGTCGCGGATGGCCTGTTTCGGGTTATCCGGG
CCGACGCTGATCAGACGGAGCTGCCCGATCTTTTCATCCAGCGTCATTTTTTTCATTAAG
TCGTTAACGAAGGCATCGCGCTGTTGCTGGGCGGAAGCCGCCTGCGGCGCGGTCTGTTGC
AGGGGCGTCTGCGCCCAAAGCGGGCTACAGGCCAGACCAACCGCGAGCGCCAGTGAAGTA
AACCATTTCATTATTATTGCGAATTCCTTGTGCAGATGCCGGTTTAAGGGACGACGACCT
GCCCGCTGATAGTGACAAGACAAGGCGGCTAATGTGCCACAAAACCGTCAGCGGAAAAAT
GGGTATCGCGTATTTCCCGCCGATGGTGTGACGCAGCACAAGGGCTGGCGAACCATAAAG
CCAGTCCCCGCACGGCAAGAGGAACGTGCCGACGAGCGCCGGCACGAAAACATCAGGAGG
CGGTGGCGCTCAGCGCCTTGTCCAGCGCGCCGACCAGCCAGTCGATATCGTGTTCCTGGA
ACGCCAGCGTCGGGCGCAGTTTCAGCACGTTGCCGTGCGGGCCGGCTACCGACGTCAACA
CGCGCTGTTCACGCAGTTGTTCGACAACGTTCAGCGCGCGCACCTTGTCCGGCGTCTTGC
TGTCGCGGTCGCTGACCAGTTCGAATCCGATGAACAGCCCGGCGCCGCGGACATCGCCGA
CGCTGGCATGGCGATCCGCCAGCCCGGCCAGCTCTTTCAACAGCCGGGCGCCCACCACCT
TGCAGTGTTCCTGCAATTTCTCTTCACGGATGACCGTCAGCACCGCCTGCGCGGCCGCCA
TCGATACCGGGTTGCCGCCGAAGGTGTTGAAATAGGGAATTTCATCGCTGAACGCCGCCA
GCACATCGGGTTTCGCCAGCAGCGCTGATACCGGGATACCGTTGCCCATCGGTTTACCCA
TCGTGATGATGTCCGGCACGATGCCGTGGCGGGCAAAGCCCCAGAAGGCGTCGCCGGTGC
GGGCAAAGCCCGGCTGCACTTCGTCGGCGATAAAAATGCCGCCGTTGGCGTGCACCACAT
CAATCGCCGCCTGCAGATAGCCGGCCGGCCCCGGCAGCACGCCGTCGGAGGAGAAAATCG
AATCGGCGAGGAAACCGGCGAACTTGATGCCGTGAGCGGCCATGTCATCAATCTGTTTCT
GGATTTCATTCGCAAACCAGACGCCCAGATCCGGCGCGTCCACGCGGTAGCGGTCCGGCG
CCGGCACCAGCCGGGTGGTCGCGGCAATCGGCTGACCGCTGCCCAACGCCGGCGACGCGC
CGGAGGTCAGCTCGCTGGTGCCGTGATACGCCTCGCGGGTGACGATAATCCCGGTGCCGC
CGCTGTAGGCGCGCGCCACTCGGATCGCCAAATCGTTGGCTTCGGAACCGGTGCACATGT
ACATCGCTTTGGTGATCGCCTTCGGCACCAGCGTCAGCAGGTCTTCGGTGTAATCAAGAA
TACGATCGTGCAGGTAGCGGGTGTGGGTGTTGAGCTGGCACATCTGTGCGTGCACCGCGT
CAATCACCGCCGGGTGGCAATGGCCGATGCTGGCGACGTTGTTGTACACGTCCAGATACT
GGTTGCCTGCCGCGTCCCACAGATATTGCCGCTCGCCGCGCACCAGATGCACCGGGTTAC
GGTAGAACAACCGGTAAGAATCGCCCAGCACCCTGCCGCGTTTTTCCGTCAGCGTGCGGA
TGTCGTCTGTCAGTGCCGCCGCATGTTCCGCTCGGAAGCTGTTGGTATCCATGATGGTTG
AACGTGTCGCCATGATGACTCCAGATGAAAGTAATGTACCCAATGAAAGTAATGTACCCA
ACGCGTGATGGCCGCCGGCTCTCCGGCGCCGCTTGATGAGCACTACCCTACACCAAAAGC
AACAAAATACACAAATACAAAAATACGCACTATTTTGCGGCGACAAAATCACCAAAAAAG
TGCATCACAGCGGCGACTGAGCACACCGAACCATCGTATCACAACCCAATTTAAATCAAT
TTAAAAACAAATAAATAGACAGAAACCACTCGTTCCGACAGGTTTCTCATCACCCAATTG
CCAAAATCTGCACAGCTGTTATGCTAAAAAGCACAAAATTACACAAACCGACGTATTGTC
TGTCGAACCTGATCGTCCGCCGTCTTGCCGTTATAATGGCGGCGACCGCTACCTGACCGA
GAGAATGCCTGCTGATGCTTGAAGAAACCCGCCTGCACCGTATCCGCCTGCTGCTGTCGT
CCCTTAACCGGGTCACTACCGACCACATCATTCAGCATCTGGGGGTATCGCGGGAAACCG
TGCGCCGCGATGTACTCAAGCTGGAAGCACAGGGCGTGCTGCGCCGGGTGCATGGCGGCA
TTGTCGCGACCGGCGCCGAGCCGGAACCGCCGCTGTCGGTGCGCAACACGGTGCGGGAAC
CGGAAAAGCTGGCGATCGCCCGGCTGGCGGTACAACAAGTAACAGCCGGCCAGACGCTGT
TTATCGACGCCGGCAGCACCACCACCCTACTGGCTGGCGAACTCCTCCCGCTTCCGGGCA
TGACTATCATCACCAACAGCCTGAATGTGGCGCTGAAACTCACCTCCGGCGACGCTGACG
AACGCTTGCCGCACGAGGTGATTCTGCTCGGCGGACACATGGGCGCGTCCGCACAGGCCA
CCAGCGGTGCGCTAACGGTAACGGAAATCCAGCGCTACCGCGCCGATATCGCACTGTTGT
CGCCGGTCGGCATCGCCAGCCAGTCCGGCGCCAGCAGCTTCTCCCATCATGAAGCGGCGA
TTGCGGGGGCGATGGCGCGCTGCGCCAGACAACGCATCATGCTGGCGGACCACAGCAAGG
TCGGCGTGACCAGCCGCATTCTCTATGCCGCCCCCACCGACATCGACCTGCTGATTACCG
ACGGCGCCAGCGTCCACAACGCCGACTACCCCGCGTTACAGGCGGCGTGCGGACAGGTGC
TGCTGGCCTGAGACGGTTCTCCCGCCAATCAGGCGGTGTCATGCCGCTGATTTCGTGGTA
CATCTGGACGATACGATTCACCGTCTTAATATCCCCACGGAGGAAAACATGTATCAGTTG
CACATCGCCAACAAAAACTATTCGTCCTGGTCGCTACGCCCCTGGATCCTGCTGAAAGCA
CTGGATATCCCGTTTGAAGAGCAGCTGACCCCGTTTGCGTCCGGCCCGGTTCAAACCGCC
TTCAAAACCTTCTCGCCGACCGGCAAGGTGCCTTGCCTGACGGATGGCGGCATCACCGTC
TGGGATTCGCTGGCCATCACCGAATATCTGGCGGAAAACCACCCGTCGGTCTGGCCGCAG
GATAAGGCCGCCCGTGCCTGGGCGCGAAGCGCGGCGGCGGAAATGCACTCCGGCTTCGGC
GCGCTGCGCAATCAGTGTTCGATGAGCTGCGGCGTGCGGGTGAAGCTGCACGCCATCACC
CCGGCGTTGCAGAGCGATATCGATCGGCTGAATCAGTTGTGGCAGGAAGGCATACAGCGG
TTTGGCGGGCCGTTTCTGGCGGGCGCGCAGTTCAGCGCGGTAGACGCGTTTTTCGCTCCG
GTGGTGTTCCGGGCGCAAACCTACGGCCTGCCGCTGACCGGCGAGGCAGAACACTACGCC
AGCCACATGCTGGCGCAGCCGGCGATGCAGTTATGGTACCAGCAGGCGCTGGCGGAAACC
TGGCGCGAAGCGGAGCATGAAAACGAGGTGGTGGGCTGGGGCCAGACGGTACAGGACTGG
CGGGCGGCGCCGTAACGCCGCCCTATCCTGCCGGTTACTCGTCCACGGCGGCCGTGACGT
CGGCGCCGTGCGGCTGGCGCGACGCCAGCGACTTCTGTTTCTTGTAGCTCAGCGCCGCTT
CCGGCACCGGGCTGACTTTGCCGGTTTCCAGCCAGTTGCGCAGGCGGTTGGCATCGGCGA
AATGGGTAAATTTGCCGAACGCATCCAGCACCACCAGCGACACCGGCCGCCCGTTGATCA
CCGTGCGCATCACCAGACAGTGGCCGGCCTGATTAGTAAAGCCGGTCTTGGTCAGTTGGA
TGTTCCAGTCCTGGCGGTAGATCAGATGGTTGGTGTTACGAAACGGCAGACTGTAGGACG
GCTGGGTAAACACCGCGGTTTTTTCCTGCGTCGTGCTGAGCTGGCTCAGCAGCGGATACT
GCTTGGACGCGATCAGCAGCTTGGTCAGGTCGCGGGCGGAGGAGACATTGCTGGTCGACA
GCCCGGTCGGTTCCACATAGCGGGTATGCGTCATGCCCAGCGCTCTCGCTTTGGCGTTCA
TCGCGGCGATAAACGCCTGATACCCGCCGCGGTAGTGATGCGCCAGGCTGGCCGCCGCGC
GGTTTTCCGACGACATCAACGCCAGCAACAGCATGTCGTGGCGGCTGATCTCGCTGCCCA
GACGCACGCGGGAATACACCCCTTTCATCTCTTTAGTCTGACTGATATCAACGGAAATGC
GCTCGTCCAGCGGCTGATTGGCGTCCAACACCACCATGGCGGTCATCAGTTTGGTGACCG
AGGCAATCGGCACCACCACATCCGGATTGGCGGAATAGAGCACCTCGTTATTACGTAAAT
CCACCACCATCGCGCTGCCGGAAGCAATATCCTGATGGGATGTAACATGTTGTGTCACAG
GCGTTTTGGCGACGGCCTGCGGCGCAAACCAGACAGGCGCGGAAAACAACAGCAGGCTTA
CAACGGAAAGGCAAAATTTTTTATTCATTATTCAATAGCTTAAACAGTATACTGTTAACT
GAAAAAAGAGACCGACGCATTATAATGCGCCCTTGGATAGCGTGCACTCCGCCTGCTGAA
AAAGCTTTGTGACAAAGTTTGACAACCGCGCCGCCCGCCCGTTCAGCGGTTGTCATCAGG
TTAGTGATAACGGATACTGGCCGCGCGTCTCGCACCGGTGGCCAGACCGGGCGACGCCTC
GACGACAATCCAGACCATCGACGACCCAAGACGACCCAAGACGACCCAAAAAGGATGAGA
CCGTGTCCGACAAGGAACAGACCGCGGGCGTTCAGCGCCCGGTGCTGACACTGCCCAATC
AGGCCGACAAACTGTTGCTGCACTCCTGTTGCGCGCCCTGCTCCGGCGAAGCGATGGAAG
CCATCACCGCTTCCGGCATTGATTACACTATCTTCTTTTATAACCCGAACATTCATCCGC
AGCGCGAATATCTGATCCGCAAGGAAGAAAATATCCGTTTTGCCGAAAAGCATGGCGTTC
CCTTTGTCGACGCGGATTACGACAGCGATAACTGGTTTGAGCGCGCCAAAGGCATGGAAT
GGGAACCGGAACGCGGCATTCGCTGCACCATGTGCTTCGATATGCGTTTTGAGCGCACCG
CGTTATACGCCCACGAACACGGTTTTTCGGTTATCTCCAGTTCGCTGGGCATTTCGCGCT
GGAAGAACATGCAACAGGTCAACCAGTGCGGCACCAACGCCGCCAGCCACTATCCCGGCA
TGACGTACTGGGACCATAACTGGCGTAAAGGCGGCGGCTCGGCACGTATGATTGAAATCA
GCAAACGGGAACACTTCTACCAGCAGGAGTACTGCGGTTGCATCTACTCGCTGCGCGACA
CCAATAAACACCGCAAGGCGCAGGGTCGCGACATCATCCGCATCGGCAAACTCTATTACG
GCGACGACGCCCCGTCCGATAGTTAATCCACTATCGGTTCAGCCCGCCCGGCGACGCCGG
GCGTTCAGTTTATATTTCGTTCTGGCTATATCCCGGTATGCTATGACCCCGCAACGGACA
TACCCCGCTATATATAAGCCTAGTACCCCAATATAAACCTAGTACCCCAGTAATTGCCGA
TAGGAGCGGGTTTCGATGCTGCTCATCTGCAACCCCAGCCGCAAGGCGTAATCCTGACAA
TGCTCGCCCAGAATATCCAGCTCCGCTTCTTCCTCGGTCATGCAGGATATTTCCACGAAA
TGCCCCAGCGACTCGATATAATCGAGCGTGATATGAAACCGGTCGAGAAAATAGATGCTG
CGGGTTTTATTCACCTCGAAGATCGGCATAAATCCCAGTGTTTTCAGCATACTGTCCGTC
ATGTCGCACGACTCGACGTTGACGGCCTCGCAGCGCCCGGTACGCGGCCCTTTTACAATC
CAGAGCTTAATTCCAGAGGGCGACATGCGGCGCAATAACATGCTGATATTCTGTCGCCCC
AGCGATTTTTCCGACGAATCATAATAAATATCGTTTTCCTTATTTTCGAACACAAACGAC
TCAGGATGGTGGCTGAATAAATTTTCACGAAAAGCGCTAATATCCTGAATACGAAATTTC
AATTCAACTTCATATTTCCCTCTGAAATGCTCGTGCACGTTCTTTCTCCGCTTATCGGTT
CTCTCTGACGCGTCTCATTATGGGGTAAATACGGGCAGGGACGGGCGTCCAGATAACGTC
ATATTTGCCATTAAAAGTATTACTATCATGCTAATTTTCTTATTCGAGCTGCCATCGCTG
CACAGCGAATCACCACGGCTTACCGCTGCACGCCGACCCGGACTCTCCCCGGACAACGAC
CAGCAGGCCTCGTCAGCCGGCAATCTTATCGGTACGTTTTGCTGAAATGAGAACCACAAA
CACAGGCACGGCGCGCGAACACCATGCTAAAAAAGAGAACGGATTAAACAGACGCCCCAT
CTATTCCTTACCAGAAAACAAATCCCTCATTTTTCATCATGATGGATTTGCAAAAGAAAT
CTCACTCAGTAAATGCCAACCAGTTCGGTTTTACTGGAATTCATCGCAATGAATGCCAAT
GACTGGATTTTCGCGCGGCCCCGGATTGACCGCAATACGCAACACGGTGTTTTACACCAA
TCACCGGCTATTTCATCGTGTCACTATTACAAAACGGTTTTTCGCTACTCATGTATAGAT
TCGAAAACGGAATAATTCAATCCACCCGCTCCCGTTTTACCGATTAAACGGGCACATTGT
TGTAAATTTTCTTTTCACGAATAAATCGTCACCGCCGCATAGTCGCTCTGCCGGTAACGC
GCCGCCTCATTTCCGTTCGGGTTAATGTGCTCAGGCCATTGCCCGCGACACGATATCCGT
TCATCCGATATTAGTTCATCCGATAGCGTCGATAACCCGTGCGATATCGGCCGAGGTCGT
CAGCGCACGAACCTGGCTGAACAGCTCGCTCGCCTCGTGGTACTCCTTTCGCAGATAGCC
CAGCCACTGCTTGATGCGCGCCACGTGATACAGGCCGGTGTCGCCCTGCTTTTCCAGCCG
CACGTATTTCTGCAACAGTTGCACCACATCCGGCCACGGCATGCGCGCCTCGCGGTATTT
GATGACCCGACTCAGGTTGGGCACGTTGAGCGCACCGCGGCCAATCATTACCGCGTCGCA
CCCGGTGGCGGACATACAGTCCTGCGCGCTTTGCCAGTCCCATATTTCGCCGTTGGCGAT
CACCGGAATACGCAGACGCCGGCGGATCTCGCCAATCGCCGCCCAGTTGATACGCTCCGC
CCGGTAGCCGTCCTCCTTGGTACGACCGTGCACCGCCAGCTCGCTGGCTCCCGCCTGCTG
CACCGCATCGGCAATCTCAAACTGGCGATCGCCGGAGTCCCAGCCCAACCGCACCTTCAC
CGTCACTGGCAGCGATGCCGGCACCGCCTCGCGCATCGCTTTGGCGGCCCGGTAGATCAA
ATCAGGGTCTTTGAGCAGCGTGGCGCCGCCGCCGCTGCCGTTCACCATTTTCGACGGGCA
GCCGCAGTTAAGATCAACGCCCCAGGAACCCAGTTCCACCGCCCGGGCGGCGTTTTCCGC
CAGCCATTGCGGGTACTGACCGAGCAGTTGCACCCGCACCCGCGTGCCGGACGGCGTACG
GCTGCCGTGGCGCAATTCCGGGCACAGGCGATAAAAGGCTTTTACCGGCAAACGGCTATC
CACCACCCGCAAAAACTCGGTGATGCACAGATCGTAATCATTCACTTCCGTGAGCAATTC
CCGCACCAGGGAATCCAACACCCCTTCCATCGGGGCCAGTAAAACGCGCATAACTCGACT
CATCATAAAAAAGGCAGGCAATGGTACTGTCGGCGGGAGAAACTGTCGATGGGAGAAGCT
GTAGACGGAGGAAGCTCTCTATAGGAGTAGCACTCTATAGGAGTAGCTCTCTACGGAAAA
AAACCGCGCAAGGGGGGACAGGCAAAAGAACCAGCGGGAAAGCCAAGGCTTTCCCGCTGC
GGCGCAGAGGTTACTGCCGGATATCCACCTGATAGAAAATGTGTTTGCCGAACGGGTCGA
TTTCATAGCCCGTCACCGTGTTGCGCACCGGCTCAAAGATAGTCGAGTGCGCGATCATCA
CCGCCGGCGCCTGCTCATGCATCATGAACTGCGCCTGACGATATAATTCCACGCGTTTCT
GGTGATCCTGCTCGGCGCGCGCGTCGGTAATCAGCTTATCAAACGGTGGGTAGCACCATT
TGGCGGAGTTGGACCCGCCATTGGCGGAAGTACAGGTAAACAGCGGGCCGAAGAAATTGT
CCGGATCGCCGGTAGCGGTGGTCCAGCCCATCAGCGCCGCCTGATGCTCGCCGCTCCTCA
CCCGTTTGAGGTATTCGCCCCACTCATAACTGACGATATTCGCTTTTACCCCCACCTTCG
CCCAGTCGGCCTGAATCATTTCCGCCATGCGGCGCGCATTGGGGTTATACGGCCGCTGTA
CCGGCATCGCCCACAGATCGATAGCGGTTCCTTCCGCCAGTCCGGCTTCTTTCAGCAGCG
CTCTGGCTTTTTCCGGGTCGTATTCATCGTCCTTCAGGTCAGTTGCCGCGCTCCATACGC
CGGGCGGCAGCAGGTTTTTGGCCGCGGTGCCGGTGCCCTGAAACACCGCCTCGATAATCG
CCGGTTTGTTGATCGCCATCGTCAGCGCCTGACGCACCTTGACGTTATCCAGCGGCGCTT
TACGGGTGTTGAAGGCCAGAAAACCGATGTTCAAGCCGGCTTTCTGCATCAGGGTGATGT
CCTTATTGTTCTTCATGTCCGCCAGTTCCGCCGGATTGGGAAACGGCATCACCTGACATT
CGTTCTTGCGCAGCTTGGCGTAACGCACCGAGGCGTCCGGCGTGATGCTGAACACCAGTC
GATCCAGTTTCGCTTTGCCCTGCCAGTAGTCGGGGAACGCCTGATACAGAATGCGGGAAT
CTTTCTGGTACTGCGCCAGTTGGAACGGGCCGGTGCCGATCGGTTCCAGATCCACTTTCT
CCGGCGTGCCGGCCTTTAGCATCTGGTCGGCGTATTCAGCGGACAGGATCGACGCGAAAT
ACCAGGCCAAATCAGCCAGAAACGGCGCTTCCGCATGGCTCAGGGTAAAACGCACCGTGT
AATCATCCGGCTTGTCGATGGCGGTAATCAGGCTGCGGAACGACAGGCTCTCGAAATTGG
CATAGGTGCCGCCGGATACCTTGTGATACGGGTGGTTGGGGTCGCGCTGGCGCTGAAAAG
AGAAAATCACGTCATCGGCGTTGAAATCGCGGCTCGGGGTAAACTGCGCGTTGTGATGAA
ACTTCACCCCTTTACGCAGATGAAACGTGTATTGGGTGCCATCCGGGCTGATATCCCAGC
TTTCCGCCAGACTTGGCGCCAGTTCGGTGGTGCCAACCTTAAAATCCACCAGCCGGTTGT
AAATCGGCACCGCGCTGGCGTCTACACTGGTGCCGGAGGTATACAGCTGCGGGTTAAAAT
TCTCCGGTGAGCCTTCTGAACAGTACACCAGCGTTTTGGCGCACGCCGTCTGAGCGGCCG
CCAGCGTCAGCGCCGCCAGCGCGACGCGCGTTATTGCGTTTTTCATCCCTATCCTCGTTT
TTTATTGACTTCCGGGCGGCTCGCTGAGTACAACGAAACCTTTGATTATTTTTGAAAACA
ATACCGAATTTTTCGACTGGTTTACCAATAAGGATCCGCTATGAGCAATAACCCGGCGCG
TCAGTTGACCGACCGTTTCTACCGCTATCTGGCGGTCACCAGTCAAAGCGACGCCGCCTC
GACCACGCTGCCGAGCACGCCGGGCCAAATGGCGATGGCCCGGCTACTGGCGGAGGAATT
GCGCGCGCTGGGGCTGAGCCAGGTGGTGTGCGACGAGCACGCCACCGTCACCGCGGTGAA
GCCGGGCAACACACCGTCCGCGCCGCGCATCGGCTTCATCACCCATATCGACACCGTGGA
TGTCGGCCTGTCGCCGGAGATTCACCCGCAAATCCTGCGTTTTAGCGGCGAAGACCTGTG
TCTCAATCCGGCGCAGGACATCTGGCTGCGGGTCGGCGAGCATCCGGAGATCCTGCCCTA
CCGCGATCAGGAGATTATTTTCAGCGATGGCACCAGCGTGCTGGGGGCAGACAACAAAGC
CGCCGTCACCGTGGTGATGACGCTGCTGGAAAACCTGCGCGACGACCAGCCGCACGGCGA
TATCGTGGTGGCGTTCGTGCCGGATGAGGAGATTGGGCTAAGAGGCGCTAAAGCGCTGGA
TCTGGCGCGTTTCGACGTCGATTTCGCCTACACCATCGACTGCTGCGAACTGGGCGAAGT
GGTGTACGAGAATTTTAACGCCGCCGCAGCGGAAATCCGTTTTACCGGCGTGACCGCACA
CCCGATGTCGGCCAAAGGCGTACTGGTCAACCCGATCCTGATGGCGCACGATTTCATCGG
CCAGTTTGACCGCCGGCACACCCCGGAGCACACCGAAGGCCGCGAAGGCTACGTCTGGTT
CAACGACATTCACGCCAACGCCAATGAAGCGGTGCTGAAAGCTTCGATCCGCGATTTCGA
TCTGACCGGATTTGCACAGCGTAAACAGCAGATACGCGACGTCGCGGCGCAGATCGCCGC
CCTCTACCCAACCGGTCAGGTCAGTTGCGCCATCGCCGATATCTACAGCAACATCAGCAA
CGCGTTGGGAGACGACCGGCGGGCGCTGGATCTGCTGTTCGCCGCCATGAACACCCTGTC
GATTGCGCCGAACGTAATTCCAATGCGCGGCGGCACCGACGGCGCGGCGCTGTCGGCCAA
AGGTATCCTGACGCCGAACTTTTTTACCGGCGCGCACAACTTCCATTCACGCTTTGAGTT
TCTGCCGGTGCCGTCGTTCGTCAAATCCTATCAGGTGGCGTTGACGCTGTGTCTGCTGGC
GGCGCAGCAGCCTTCAGCCTGAGCATTGCTGGCGCAGCGCCGAGGGCGTGATGCCGTATT
CGGCGCGAAAACGCTGGCTGAAATGACTGGCGGAGCTGAACCCGCAGGCCAGCGCGATAT
CGGTGATGGAACGACGGCTGTGGCGCAGCCACTGTTCCGCCTGCGCCAGTCGCCGCTTCA
TCACATACTGATGCGGCGCCATGCCTTCGCTCTGGCGGAACATGCGGGAAAAATGAAACT
CGCTAAGATCGGCTTCCGCCGCCAGCTCGGCCAGCGTGAGCGGCTCCCCCAGCCCGGCGT
CAATCCGCGCTTTTACCCGCCGCAGCACCGCCGGGGCCAGCCCGCCGCGGCTGTTCGGCG
CCTGCCACTGCAACTGGCTGTACTGACGCAACATATGCAGCATCACCAGCGTGGAAGCGG
AACTCAGCGTCATCTGACTGGCCGGGTCGCCCCAGTTGCCGGCGAGCAGAAAATGGCGGT
ACAGCGCCTCCAGCGCCGGGTCGACGATAAAAATGCGTTCATCAAGACGGATCGACGTCG
GGCTGCGATCCCAGGTTTGCTCCGCCAACTGGCGCAGGTGCTGATCGGTACAGTAAAAGT
GGGCGAAACGCAGGCTACCGCGAATATCCCAGGTGGACTGGCTCTCTTTCGGCATCAGAC
AAAAACGCCCCGGCGCACCGCCGTTGAACCACCCGTCCGGGCGCTTGTGGTAGCTTTCGT
AGCCGTCCTGCACGTACATGCTGAACGTGTGGTGGTGGGCGTTCTCTAACGTGACCCGGT
CGTGACTGTTCCGCCAGACCGCCAGTTGCACCTCGTTGGCAAGCGTGACCGTTTCCTGCA
ACTGGGTTTTATAATGCTGTAACACCTCGAACGCCTCGTACTGACTCATCTATCACCCTG
CAAAAATATCGCCTCAGGCCACAGAGTAAAACAAGCGCCCACCATTAGGAATGGGTCTTT
CCAGGTCAGGAACGATAGCCCGCGTCAGGGCACCATCTACGTATCAGCCACAGGCTTCTT
CTTTGAGTCTTGCTACCTGAGCAACGTCATCGCCCAGCAGTTGATCCAACTGCCCCTCAC
GAATCCATTGCACGACCTGAGCTTCGATATCGACACCGTAGTCCTTGCGCTTCTGGTGTT
CCTGAGCAGGCAGGTAGAGGAAGGCGGCAAAGCCCTCGTCATGCAGCTGGCGCGCCTCTC
CGCTGGCAAAGTGGTAGATCTCAATGTTCATCGCATCAAGGTTGGCTTGCCGGGCCAGCG
CGGCAGGGTCGATCAAACGAGAATGCATCAGTCCGACGGTCGGCACTTCAGGTATCGCCG
CTTTCACCGCCTTCAGTTGCACGTAGTCAAACGAGGAAAACTGCAACAGGTCGGCACAGT
CCAGTTCATCAATCAGCGCGCTGAGCTTCGGGAAAAGCACCTCATTGCGATCGTATAACT
TGAGCTCAAGCTGATAGATGATGCCAAGCTCGCGGGCAAGCTGTAGCGCATCCCTGAGCC
GCGGAACGCGCTCTCCGGCGAATTCATGGCTGAACCATTGTCCGGCATCGAGTTGGGCGA
GTTCGGCATAGGTCATGTTTTGCACCAGGCCGCGACCGTTGGTGGTGCGGTCAACCGTGT
TGTCGTGAATCAGCACCAGTTCGCCATCGCGGGTGATGCCGAGGTCGGTTTCACAGGTCA
CGCCGCGGCCGCCGTATTCAAACGCCTTTTTAAACGCGGCGAGGGTGTTTTCCGGTGCCC
CGGCGCTATGGCCGCGGTGGCCGCCGAGGCGCAGGGTCTCTGGCGTCATTCTTAGCGGAT
TCATGTTCATTCCTCCTGTTTACATTCGTTTAGCGCGGTTTCGCGCTCAATCGCGCTGCG
CGATGAAATCAGCGCGCTTCGATCATTTCAGTGTCGGGTCAAAGATGTCGCGTAGCTGGT
CGCCGATGAGACTAATGGTTAGCGACAGGACGAAGATGACCACGCCCGGAACGATAGCGA
TCCACCACTCGGTCATGATGTAGTCGCGGCCGGCGCCAACCAAGGAACCCAGGCTGACCT
GTGGCGGCTGCACACCGAGGCCAAGGAAACTCAGCGACGATTCCAGAATGAGGATTTCAG
GCATCACCACCGTGAATGTGACCAGTACCACAGCCAGGATATTGGGAAGAACGTGAACCA
TCGCGATACGAAAACTCCCCGCGCCATTGCGATGCAGAGCGGCGATATAGGGCTTTCCCA
GTTCAAGACCGGCCATGGTCCGCGTCAGGCGCGCAAACCGTTCCCAACCAAACAAACCAA
GCAGGCAGATAAAAAGAGTGAGGCTGTTGCCGAGAAACGCCAGCACCGTGAGGGCAATGA
TAATAAACGGCATGGAGGCCTGAAAATCGACCGCCACCCGAATGATGGCGTCGACGAGAC
CACGACGGAAACTTGAGATGAGGCCAAGCGCCGTACCGATGATCATGCTGATGATCGACG
CGCCGAGCGATATCAAGATGCTCATACGCAGCGCGTAGAAGATGCGGCTTAGGATATCGC
GCCCCATCTCATCGGTGCCGAGCCAATGCGTGGAACCGGCCCCGAAGTGGAGTGGCGGCA
TCTTGCGTGCCCTCAGGTCGATCTGGGCGAAGCCATATGGCGCCAGCACGTCGGCGAATA
CGGCAAGACCGACGGCAAGCACGATGACCAACACGCATACCGCCAGCAGCGGATTGATGC
GTGGAAGTCCGGCGAAGAAGCCGGAAAGCAGCTTGGGTGATTCGGGGGTGATATCGGCCA
TGAATCCCTCCCTCAAGCCCGTTTCGCGTAGCGCAGACGGGGGTCAGCCATCGCATGCAG
GAAATCGACCAGCAGGTTGGCGCTGACCATGGCAACGGTGATGAGAATGACAATCGCCTG
CACCACCGCGACGTCGCGGGAAGCGACCGAACTGATAAGTAGCAGGCCGACGCCGGGCCA
GGCGTATACCGCCTCGATCACCGCTGAGCCGCCGATCATGCCGCCGAGCAGGAATCCGAG
CAGTGTCAGTAAGGGAAGCGCTGCGTTCGGCATCACATGCCTCACGATAAGCCCCCACTC
CGATACCCGCTTCGCTCGGGCGGCGAGGATATAGCGTTGCCCGATAACCTCCAGCGCGCT
TGAACGGACGAATCTCGCGATGACGCCGGCATTGTAAAGCCCGATCACCAGGGTAGGCAT
CACCATGTGGGCGAGCGTCGACCCGCCGCCAGAGGGCAGCAGCCGCAACTTCACGGCAAA
CAGCTGGATCAAGAGAATGCCGGTCAGGAAGGTTGGCACAGAGTGCGTCAACACGGCGAG
GCTCATCACCGCACGGTCGACAAATCCGCCACGATAGCGTGCCGCGACGATACCCAGCGG
GACACCTGCCGCCAGCGCCAGTACCAGCGCAGCCGCCATCAGCCGCAGCGTCGCCGGAAC
CTTCTCAATGATGATGGCAAGCGCGTCCTGACCGCTTCGCAGCGAGGTGCCGAAATCGCC
GGTCAGCATCCGTGCGAGATAGGTGAAATACTGTTCGGTCACCGGGCGATCCAAACCCCA
TTGCTGGCGCAGCATGTCAACCACCTGCGGCGGGGCTTCGACACCGAGGAGCGACGTCAT
CGGGTCGCCGCTGATGCGCAGCATGACGAAGGTGAAGGTAACGACAAGAAAAACCGTCAA
TATCGCGCGAAAAAAGGAGCCGGTCATGATGTTCAGCATGCTCTCGCCTCCGTCAGAATT
GAGCGGTTACTCGCCCTATCCGCAGACGTGGCGCGCCGCTTCCCTTTCGGCACGGCAGCC
AGCAGTTTCGCGGTATAGGGATCGGACGGCGCGGCGAAGACGGTTGACGTCGGCCCGCTC
TCCACTACACGACCGGCCTGCATCACGACGACCCGGTGCGACACATGGCGTACCACACGC
ACATCGTGACTGATGAACAGGATCGAAAGACCGCGCTTCTCCTGGAGCTCGAGCAGGAGA
TTGAGCACCTGCGCCTGGACCGACACATCCAGCGCCGAGACCGGTTCATCGCACAGCAGG
ATCTTGGGTTCGGTCACCAGCGCCCGAGCGATGGCGGCACGTTGCCTCTGGCCTCCCGAC
ATCTGATGCGGATAGCGGTCTAGCATAGCGCCCGGCAGCGCAACGGCACCGAGCGCGTCT
TTAGCCCTATCGCGCCGCTCGCTCTTGCAGCCGATAGCATGAATAAAGAGCACTTCCTCG
ATCTGCCGGCCGATGGTATGGCGCGGGTCGAAGGCCCCGAGCGTATCCTGTGCGACGACC
TGGAGAACGCGAGCCAAACGCCGGCGATTCGGCCTGAGATAGCTGGCGAAGGGTTCGCCG
AAGAGTTCCATTGTTCCATGATCCGGCGGGTAGTCGCCGCACAGCAGTGCGGCAAGGGTT
GATTTCCCGCATCCGGACTCGCCGACCAAACCGAGCGTTTCGCCCTGACCAAGCGTGAGG
GAAACACCGCGGACGGCATGGTGACCGACCCGACCGCCCGGCAAAAGAGAAAATCCAGCG
TGATAAGTGAAATCCAGATCGCGGGCCTCAAGAACGGTCGGCCTGCCTATTGCTTGCACA
CTCATGACAAGCGCTCCGCTGAGGTTGCTGAGGTTAGTGATGCAGCCGCGTCGAGCCGCC
AGTGCTGAGGCATTTCCACCAATCGGGTGAGCGGTTCGCCGTGCCCCGGCATCGCGTCGA
GCAAAAGCCGGGTGTAGGGATGACTCGGTCGTTCATAGACGCTTTCAGTCGTGCCGACTT
CCATGATCTCGCCGCCGTACATCACGACGATGCGATCGCAGACCTCCGCGACCAGATCAA
GGTCGTGGCTGATGAAAATCATGGCAATGCCGCGGCTGCGCACCAGCGACACCAGCAGCG
ACACCACCTGAGCCTGGACAGTGACGTCGAGTGCGGTCGTTGGCTCGTCGGCGATGACGA
GTTGCGGTTCCAGCGCCAGCGCCGTGGCGATCATGACGCGCTGGCACATACCGCCGGAAA
ATTGCGAAGGATAATCATGGTAGCGCGTCTCCGGCTCGTCGATGGCGACGTCCTTAAGGA
GCTCTAGCGCAATCTTGCGGGCTTCTTCCGCAGGGTGCCCGGCACTTCGCGCCGCCTCGG
CGATTTGCTCGCCAACGCTGCGTACCGGATTGAGACAGGATACGGGTTCCTGGAAGATCA
TGCCGATAGGCGGAAGTTGTTTCGACGCCAGCGCGTGTTGCAGATCGGCGGCGGCGAACG
TCTGGTCGCCAATGGCGACCGAACCGGAAGCCAGGGCCGTTGCCGGTAGCAGGCCGGCTA
CGGCGAGGCATGAAAGCGACTTTCCGGAACCGCTCTCCCCCACAATACCCAGGATTTCGC
CCTCCTTGACGTCAAAGGATACCGACTTGACCGGCGTCGTTCTGGTCTTTCCGGCGCGAA
AGGAAATACTCAAGTCTTGAATCGAGAGAACGGATTCACGCATCGTGACAACCTCACATG
GCGGCATTGACGAAGGACAGGTTTTGCGGACCCAGATCCATCGCGAAGGCGTGCTGCGGT
TTCCACTTCACCTTGTTGGAGACGCCGAAGAAGACGGCGTTCTGGTGAAGGACCGTGATG
CCTGGGTCCTTCCATTCAATGATGTCCAGCATGTCGGAGAAAATTTTGGCACGATCCGCC
GGGGCTACGGCCTGTTCAAGCTTTGCGCCGAGCGCATCGAATTCATCATTGATCCAGATC
TTCTGCGTGCCCATCGATGCGGTTCTGGCGAACGCCATCGAGTAGATGGAAACGTAAGGG
TCGGCAATAACCGCGGTGCTGGACCAGTTGCCGGTCGTCCGGCCGTTGGCGTTATCGAAG
AGCTTGCCGGCTTCAACAAACTCCAGTTTGGCGTTGATACCGACCGCCTGCCACATGGCG
ACGACCGCTTCGCTGACCGGGTTTTCCGCCGTGTAGTAGTTGTTCTGCGAGCGGATTGCG
ATCGGTTCGCCTTTGTAGCCGGCCGCTTTCAGCAGTTGCCGGGCTTTTTCCGGATTGTAT
TCGTATTTCGGCCGGTCCTTCATGTAGATGGGGCCGAACTCCTTGAACTGCTCGCCGTTC
GGGACGACGGTCAGGCCGTTCCAGATGGTGTCGACGATCGCCTGACGGTCGATAGCAAGA
ATCAGCGCCTGACGCACGCGCGGATCCTTAAGCGCCGGGTTGTACTTGTCGAAGAAGAGG
ATGCGGTTGTTCGGCACCGGGCCTCCGACGATCGTCGCGCTACCGGACTTGTTCACCACG
TCGAGCTGGTCCGGCGGCAGATCGGTCGCGATGTCATAGTCGCCCGCCAGAAGGCCGGCG
ATACGGGATGACACTTCCGGCACCACCCTGAAGGTGACGCGCTTCGCATTAGGCTTTCCA
CCGAAATACCGATCGTGAGCGACCAACGTGACATGATCGTTAGCGACAGATTCGAGAACC
TTGTAAGGGCCGGCGCCGACCGGTTTCTGCTTCCACTTAGCCCAGTCGCCGCCCATCTTA
ACCCAGGCATCTTTGCTGATAACCACCGCGGCATAACTGGCCAGTCGCTGTAACAAGATG
GGGTCCTTGAACTTGGTGACGAAACGGACGGTGTCCGGGTCCACCACGTCGACATGCGCA
AGACTGCTAAAGCTGGTCAGATAGGTTGGATAACCGGGTGCCTTCGGGTCAGTCAACCGT
TCCGGCCCGAACGAAAAAGCGACGTCCTCAGCGGTCATCTCACGACCGTCATGGAAAATA
ACCCCCTTGCGCAGCTTTACTTCGAGGGTTTTATCGTCAATCCATCGCCACGAGGTCGCC
AGATTCGGCTGCACCGAGAAGTGACCCTCAAGGTCAAGTTTCAGCAGCGTCTCGTGAATC
GAGGGATTGTTACGGAAAGCGACGTTGGACGCAGCGTCGACCGGCTCCTGTGTCTCCGGG
TTTTTCTGAACCGCGATCCGTAACTCAGGACGATTATCTTCCTGAGCGGCCGCGATTCCA
CCTGAAAGGGATATGGCGATCACCGCCGCCATACCGATAAAGGTTCTTATCTTCATCCAA
ACCACTCCTTAAGTAGCGGGGCCGTCGACCAGAGGGTCGGGGTTCAGTGCGCGATGACAA
ACTTCTTGCGCAGTTTTTCAGGTACTGTTTCGATGATGCCGCGGGCGCCGGCATCAGTAA
CAATGACGCCCACGTCTTCTATCCGGGTGATGACCGAGAGGCTTGATTTTGTGAACTTCG
AGTGGTCAGCCACCACAATGACGCGGTTCGACACGTCGATCATGGCCCGTGCGACACTCG
CATTCACCGGCGATGAAGTGCAGATCAAACCACGGTCGACGTCGATCGACGCGGCATTCA
GGATGAGTTTGTCGACATTGAACTGCCGTATGAAATACTCCGCCAAAGGGCCTCTGAATG
AGCGGTTCGTTGCGGTAAATTCGCCCCCGACCGAGTAAATGCTTTGCCCCTCGCCTCGCG
AAAATTCAGCAATGATATCAAGGCCATTCGAGATCAGCGTCAGGCTCTGACGACCGACGA
GCTTTTTAGCCACTTCCAGCGCGGTCGTACCGGCATCCAGAAGCACGGTGTCGCCATCGG
CAATCATTGCGGCGACGGCAGTGGCGATGGCCGCCTTCTCCGCCTGATTCCAGACGGCAC
GGGCCTCGTTTGTCGCGTCCAGAGCGACCTGATTGATATTAACCGCGCCGCCATGCGTCC
TGCGCAGCATTCCAGCGCCTTCAAGGTCGCAAAGATCCCGACGGACGGTGGCGACCGACA
CCTCGAATCGCTTCGTTAACGTGCGCAGATCAACAAAATTCTCTTCGCGCAGAAATTCAA
CGATTTTCGCCTGACGCTCTTCCGCCTGAGTCAGCATAAGGGTGTTCCTTGTCATTATCG
TGACCGTTATCGATCAACAATCTGAGCGAACCCTATCCTTTTCAGATGACACTTGTATGA
AGAAATTGCGTCCATTACCGCCATCAAAGCGTTGCCAGATAAGGAGACTGCGCGGTACAC
CCAGCACCATCTTAATGAACGAAATCGCTCACTTACCAATGGCGGCGCTGGCTCGCGCCA
GATGCTGGCGCTCAGCCAGCCACGGAACGATAGCCATATCGTTACGCTCATAAACGGTGG
GAAAACGTGCTGCGGGGGGTTGCATGGAGACATGACCCATGCCGGTGCCGGAATCAGTTT
GAAATAAAAAAACCGCAGGATTCTGCTACTCGCCGCAATCTGCTGACAGCCATGATTCCA
CCCATGCCGGATACTGAATGTATCTGTTGTTTGGGGAGTCTGACGATGAATAGCCTGCTT
TATTGCACCGTGGTGCTGATCTGGGGCACGACCTGGATTGCCATCAGCCTACAGCACGGT
AGCGTGCCGCCAGAAGTGTCGATTTTCTGGCGTTTCGCCATCGCTTCAGCGCTGTTAATG
ACGTTTTTGATCCTGACGCGCCGTTTGCGCCCAATGAGCGGCCGGGCGCATTTGCTGTGT
ATGGTGCAGGGAGTGACGGTCTTTGGCCTTAATTTCTTTTGCTTTTATCATGCCGCCGCC
TGGATCCCCAGCGGGCTGGAATCGGTGATCTTTTCGATGGCGGTGCTGTTCAACGCCTTC
AACAGCCGGCTATTTTTCGGCACCCGCCTCAACCGTAATGTGATGCTGGCCGCGCCGCTG
GGGCTGGCTGGCATCATCCTGCTGTTCTGGCACGACCTGCTGCGGCTTAGCAGCAGCCCA
CCGTTATTGTGGGGCGTCGGCCTGAGCCTGCTCGGCACCTACGGCTTTTCACTCGGCAAC
ATGATCAGCGCCCAGCATCAACGCATGGGGCGCGACATCATGACCACCAACGGCTGGGGC
ATGTTATACAGCGCGCTGGCGATGGGATTGATCGCACTGCTGCTGGGCTATCGCTTCACG
CCGGAATTCTCGCCGCGGTATTTCGGTTCGCTGCTCTATCTGTCGCTGTTCGGCTCGGTT
GTCGGTTTTGGCGCTTACTTCGCGCTGGTCGGGCGCATCGGCGCCAGCCAGGCGGCTTAT
GCTACCTTGCTGTTTCCGTTAGTCGCGCTTTCTATCTCCACCCTGTACGAAGGGTATGTT
TGGCGGAGCAACGCCGTGCTGGGGTTGCTGCTGATTCTGGCGGGCAATGCGGTGATGTTT
TATCGCCCCCGGCCGCAACAGCCGGTGGCGAAAAACTCAGTATGACGCTACCCCACTCCG
CGTTCCCGTTACCGGGATAACGTGGAGTGGGATGACTGGCGAAAAAATGCGATTACTGTC
CGCCGGCCGGTTTACGCGGCGGACGGCGGCGGGCGGATTGCCCTTCCGGACGTTGTCCGG
CCGGGCGCGCGGCACCTTCACGACGCGGCTGATGAGGGCGCTCGCCCTGCGGGCGTCCAG
ATGTGCGTTCGCCTTGTGGACGATCGCCGTGACGCGGCGCGCCACCGTGACCGCCACGCC
CACCCTGCCGGCCATTCTGGATCGGCTCGGCCTTGATAGTCGGGTCCGGCTCATAGCCCG
CAATCTCCATCCGCGGGATTTCCCGCTTCAGCAGACGCTCAATGTCGCGCAGCAGTTTGT
GTTCATCCACACACACCAGCGACAACGCTTCACCCGTAGATTCCGCCCGACCGGTGCGGC
CGATACGGTGCACGTAATCTTCCGGCACATTCGGCAGCTCGTAGTTCACCACATGCGGCA
GCTGGTCGATATCCAGTCCGCGGGCGGCGATATCGGTCGCCACCAGCACGCGGATGTCGC
CGTCTTTAAAATTTGCCAGCGCACGAGTACGCGCGCCCTGGCTCTTGTTGCCGTGGATAG
CGGCGGCGGTGATGCCGTCTTTATTCAGTTGCTCCGCCAGGTGGTTAGCGCCGTGCTTGG
TGCGGGTAAACACCAGCACCTGCCGCCAGTCGTGTTTGCCGATCAGGTGTGACAGCAGTT
CGCGCTTGCGTTTCTTGTCCACGAAATGCACGTGCTGGGTCACCAGTTCGGACGGGGTAT
TGCGGCGCACCACTTCCACCGACGCCGGATTGGTGAGCAACTTGCCGGCCAATTCCTTGA
TCTCATCGGAGAAGGTGGCGGAAAACAGCAGGTTCTGCCGTTTGGACGGCAGCTTCGCCA
GTACCCGGCGGATATCGTGGATAAAGCCCATGTCCAGCATGCGGTCGGCTTCATCCAGCA
CCAGAATTTCCACCTGCGACAGGTCGACCGCGTTCTGGTGCTCCAGATCCAACAGACGGC
CCGGCGTGGCAATCAGAATATCGACGCCGCTACGCAGCTTCATCATCTGCGGGTTAATGC
TGACGCCGCCGAACACCACCAGCGAGCGCAGACGCAGGTATTTGCTGTACGCCAGCACGT
TTTCGCCGATCTGCGCCGCCAGTTCGCGTGTCGGCGTCAGGATCAACGCCCGCACCGGGC
GACGGCCTTTCGCCTGCGACGGGCGGTGGCTCAGCATTTGCAGCAGCGGCAGGGTGAAAC
CAGCGGTTTTGCCGGTGCCCGTCTGGGCGCTGGCCATCAGGTCGCGCCCTTCCAGCACCA
CCGGAATCGCCTGACGCTGAACCGGCGTCGGCTCACGGTAGCCCTGTTCTTCAACAGCGC
GCAAAATATCGGCACTCAGGCCGAGAGATTCAAAAGACATAACGAGAACAACTCCAGATT
CACCCTACCCGGCATTCGCCGGTGCAGTTTTCAGGGTGACAACAGATGGGTTCAGCACCG
CGCCGGCGCGTACGCCTCACAATACTGACTCCAGATGAATGGGCACAAACTACGGTGCAT
GACTGCGCGCGATTGTAACAGAAAATCGCTTGTTTGAGGAATTTTTATCTGTCGATCACA
TTTTATCCTGCGCATTCTGCGCAAAATGATTCTGCTCTTCATGGATATCAACCAGTTACT
GATTAAAAAAACCGGTTTTCATCCCCGTAACGACAGCGTATCCCGCACGGAATCAGCGCG
CTGCCGGCCAGAACACGGCAATCTGTTGAATCACGGATTATTCTTACTGTACGTCGTCGT
CAACACGGAATCGGCAATAACGACATCGACGAACAAGAGTGGGACGCAAAGTCATATCGG
GAGCGCTATGAATAAGAAAACAGGGTTATGGCTGGTGCTGGCGCTGATCGTCGTCACCGC
CGTCGGTTACGGCCTGATACAGTATCGTAGCCAGCAGGATGCACCGCTGACGCTGTACGG
TAATGTAGATATCCGCAGCGTCAATCTGGGGTTTCGGGTGGGTGGGCGGCTGGCCGGCCT
GAATGTAGATGAAGGGGATGCTATCCAGCCGGGTCAACTGCTGGCCCGGCTGGATAGCGC
ACCGTTGCAGAACGAACTGCGGCAGGCGAAAGCCAGCGTCGCCAGCGCGCAGGCGCAACT
GGCGTTACTGCGGGAAGGCTACCGCAGCGAGGAAATCGCCCAGGTGCGCTCACAGCTGGA
ACAGGCGCAGGCCGCCTACGATTACGCCAACAGTTTCTATCAGCGTCAGCTCGGCCTGTG
GAAACAGCACACCCTCGCCGTCAACGCGCTGGAAGACGCCCGTTCCACCCGTAACCAGAC
GCAGGCGACGCTGCAGGCGGCGCGAGAAAAACTGAACCAGTATCAACGCGGCAACCGCCC
GCAGGAAATCGCCGCCGCCGAAGCGGCGCTGGCGCAAGCGCAGGCCACCGAAGCGCAGGC
GCAGTTGAATCTGCAGGATACGCGCCTGTACGCGCCGTCTCCCGGCGTGATCCTGACCCG
GGCCGCCGAAGCCGGCAGCATGCTGAGCGCCGGCAGCACCGTCTTTACCCTGTCGTTGAC
CCATCCGGTGTGGATTCGCGCCTACGTCAATGAAACTCAGTTGGGGCGTGCCGCGCCCGG
CCGCGAAGTCTGGATCTACACCGACGGCCGCCCGAACCGCCCCTATCACGGCCGAATCGG
CTTTGTATCGCCGAGCGCCGAATTTACGCCAAAAAATGTCGAAACCACGGAGTTGCGCAC
CGATCTGGTCTACCGGCTGCGCATCATCGTCAGTGACCCAGACGACGGTCTGCGCCAGGG
CATGCCGGTGACCCTCACGCTGGTACAGGACAGATCACGCCATGACCAGTGACCCGCCGC
TGATCCGCCTTGAGGCGCTGGAAAAACGCTTCGCCGGCATGACGAAACCGGCGCTGGCAC
AGTTGAGCGCCGAAATTCGCGCCGGCGCGGTCACCGGGCTGGTAGGGCCGGACGGCGCCG
GCAAAACCACGCTGATGCGCATGCTGGCCGGATTGCTGACGCCCAGCGCGGGCACTAGTC
GGGTGCTGGGGCTGGACCCGATCGCCGATGACCGCCAGTTGCACGCCCGGCTCGGTTACA
TGCCGCAGAAATTCGGCCTGTATGAAGACCTCACCGTGATGGAAAACCTGACGTTGTACG
CCGACCTGCGCGGCATCACCGGCGACACCCGGCGCGCCACCTTCGAGCGGCTGCTGCAGT
TTACCGACCTCACCTGCTTTACTACCCGGCTGGCGGGTAAACTCTCCGGCGGCATGAAGC
AGAAGCTGGGGCTGGCCTGCACCCTGCTGGGGCAGCCCGGCGTACTGCTGCTGGATGAAC
CCGGCGTCGGCGTCGACCCGATCTCCCGCCGTGAACTGTGGCGTATGGTGCATGAACTGG
CGGACGACGGCATGCTGATTTTGTGGAGCACCTCCTATCTGGACGAGGCGGAACAGTGCC
GCGACGTGCTGCTGCTCAACGAAGGCGAATTGCTCTACCGGGGCGCGCCCGCCGACCTGA
CGCAACGGATGGCGGGCCGCTGTCTGCTGCTCGACCAGCCGGGCAGCAACCACCGTCGCC
TGCTGCAACAGGCGCTACGTCAGCCGCAGGTGAGCGACGGCGTGATTCAGGGGCGCTACG
TGCGGCTGATTCTGAAACCGCAGGCGGATCGCGCCACGCTGCTGCACACCCTCGGCCTGC
CGCCGGACAGCGTGCAGGACACCGCGCCGCGTTTTGAAGATGCCTTCATCGACTTATTGG
GCGGCGGGCCGAGCGCCACCTCATTACTGGCTTCTATTCTGCCGCAGTTGGACACCCACC
GCGGGGAAACGGTGATCGAGGCGCGGAACCTGACCAAAAAATTCGGCGATTTCGCCGCCA
CCGACCGGGTGAATTTTCAGGTGCGCCGCGGGGAAATATTCGGCCTGCTGGGGCCGAACG
GCGCCGGCAAATCCACCACCTTTCGCATGATGTGCGGCCTGCTGACGCCGACCGAAGGCC
AGGCGCTGGTGCTGGATATGGACCTCAAAACCCGTTCCGGCCGGGCGCGGCAGCACCTCG
GCTACATGGCGCAAAAATTTTCGCTGTACGGCAATCTGACCGTAGAACAGAACCTGCGCT
TTTTCTCCGGCGTTTACGGCCTGCGCGGTCAGCATCAGCAGGATAAGATGGACAGTATGG
CGCAGGCGTTCAACTTTCATCCCATCTTCCAGCAAACGCCGGACGCGCTGCCGCTCGGTT
TCCGCCAACGGCTGGCGTTGGCCTGCGCGTTGATGCACGAACCGGATATCCTGTTTCTTG
ACGAACCCACCTCCGGCGTCGATCCGTTTACCCGCCGGGAGTTCTGGCAGCACATCAACG
GCATGGTGGACAAAGGCGTGACGGTGATGGTCACCACCCATTTTATGGACGAAGCCGAAT
ACTGCGACCGCATCGGGCTGGTGTACCGCGGCCGGCTCATCGCCAGCGGCACGCCGGATG
ACCTGAAACGTCAGGCCGCCAGCGACGACACGCCGGAACCGACCATGGAACAGGCGTTCA
TCGCACTGGTACAGGCCTATGATCAGGAGGCGGGACATGCCACTGCGCATTGACGATAAC
CATTTTTCCTGGCGGCGCTTACGCGCGTTGTGCCTGAAGGAAACCCGCCAGATCCTGCGC
GACCCCAGCAGCGCGCTGATCGCCTTCGTCATCCCGCTATTGCTGCTGTTTATCTTCGGC
TACGGCATCAACCTCGACTCCAGCCGCCTGAACGTCGGCGTACTGATGGAACAGCACAGC
GCCGAGGCCGACAGTCTGGCGCGCGCCTTTACCGGTTCGCCCTTTCTGGCCGTTACCCTC
AGCGATAACCGCCCGTCGCTGATCGCACGGATGCAGGTCGGGCAGATTCGCGGTCTGGTC
GTCATCCCGGCTGATTTCGCCGAACGGCTGGCGCGCCCGCAGGATCGCGCACCGATTCAG
GTCATCACCGACGGCAGCGAGCCGAATACCGCGCAATTCGTGCAGGGCTACGCGCAGGGA
GTATGGCAACTCTGGCAGCAGCAGTACGCGCAGGACCACGGCGGCCGCTATCAACCGTTG
ATTGAGGTGCAAACCCGCTACTGGTTCAACGCCGCCGCCATCAGCCGGCATTTCATTATT
CCCGGCGCCATTACCATCATCATGACGGTAATCGGCGCAATCCTGACCTCGCTGGTGATC
GCCCGCGAGTGGGAGCGTGGCACCATGGAAGCGCTGCTTTCAACGCAGGTCACCCGCACC
GAACTGCTGCTCACCAAATTGCTCCCTTATTACGTGCTGGGGATGATCGCCATGGCCCTG
TGCGTGGTGGTGGCGGTGTTTGTGTTGGGGGTGCCTTATCGCGGCTCGCTGTGGCTGTTG
TTCGGCCTGAGCAGCCTGTTTCTAGCCAGTACGCTGGGGATGGGGTTGTTAATTTCCACC
CTGACCCGTAATCAGTTCAACGCGGCGATGGTGGCGCTCAACGCCGCCTTTCTGCCGGCG
GTGATGCTGTCAGGGTTTATTTTCGAAATCCACAGCATGCCGGTGCCGGTGCAGGCGGTG
TCGTACCTGATCCCTGCCCGCTATTTCGTCAGCACGCTGCAAACCCTGTTTCTGGCTGGG
AATATCAACAGCGTGTTGCTGATGAACCTGCTGTTTTTGATGACGTCGGCGGTATTTTTT
ATCGGCCTGACCGCCTGGAAAACCCGCCGTCGGCTGGATTAAGGGCGCGAATTCATTAAC
CGGGTAGCGCTGGATATCTATCGGCACGCTGATGAGGAAAAGAATATGTTGCATCGCCTG
TGGACGCTGATCCGCAAAGAGCTTCAGTCATTGCTGCGCGAGCCGCAGACGCGCGCGATT
CTGGTGCTGCCGGTGCTGCTGCAGGTGCTGCTGTTCCCGTTCGCCGCCACGCTGGACGTC
ACCGACGCTACGCTGGCCATTTACAGCGAAGACAATGGCCCGGCTTCGGTGGAACTGATG
CAGCGTTTCGCCAGCGCCAGTGCCTTTTCGCGGGTCATCACGCTGCACAGCCCGCAGGAA
ATTGCGCCCACGATTGATAATCAGCGAGCACTGCTGCTGGTGCGTTTCCCGCCCGATTTC
TCACGCCAACTGGTGAGCGGCACGCCGACCAGCCTCCAGCTTCTGCTCGACGGACGCCAC
TCCAACAGCGCCCAGATCGCCGCCCGCTACGTCCAGCAGATCGTGCAGAATTATCAGCAG
GAGCAGTTGAACGACCCGACGCTGACGCACCAGAGCGAGCTGGTGATTCGCCACTGGTAC
AACCCGAATCTGGACTACAAATGGTTTGTAGTGCCGTCGCTGGTGGCGCTGATTACCACC
ATTGGCGTGTTGATCGTCACCGCGCTGTCGGTGGCGCGCGAACGCGAACAGGGCACGCTG
GAACAACTGCTGGTTTCGCCGCTGTCCACCGGGCAGATCTTTGTCGGCAAGGCGGTCCCG
GCGCTGATCGTCGCCACCGTTCAGGCCAGCATCGTGCTGGCGGCCGGTATCCTCGCCTAC
CGCATCCCGTTTTCCGGCTCGCTGTTGCTGTTCTACGTCTGCATACTGGTGTACGGGTTA
TCGCTGGTAGGATTCGGGCTACTGATTTCCGCGCTCTGTTCCACCCAGCAGCAGGCGTTC
ATCGGCGTATTTGTCTTTGTGATGCCCGCCATTCTGCTGTCCGGCTATGTGTCGCCCGTC
GAGAATATGCCGTTATGGCTGCAACAGCTCACCTGGGTCAACCCGGTGCGCCATTTCACC
AATATTACCAAACAGATATATCTGAAAAACGCCAGCCTGGCCGTGGTCTGGCGCGGGGTG
TGGCCGCTGTTGATGATCACCGCCACCACTGGCAGCGCCGCCTACGCTCTGTTCCGGCGC
AAGATTGGCTAGGTTTGCGCGAACAGGCGGCGCCCGGCGTCAGCGACGCTTTGCCAAACA
CTGGCTACACTGATTATTCAGCTACTTGGGAACGAGGGAAAACAATGGATACCGTCTCGC
AACCGTCATTGGGGTTTTCTTTCACCGTGCTGACCATCAACACCCATAAAGGGTTCAGCG
CACTGAACCGTCGCTTTATCCTGCCGGAACTGCGCGATGCCGTACGTTCGGTTTCCGCCG
ATATCGTCTGCCTGCAGGAAGTGCTGGGCCGCCACTCCACCCATCCGTTGCAGGTGGAAC
ACTGGCCGGACACCTCGCACTACGAATTTCTGGCGGAAACCATGTGGAACGATTACGCCT
ACGGGCGCAACGCGGTGTACCCGGAGGGCGAACACGGCAACGCGGTGCTGTCGCGCTTTC
CGATTTTCAGCTATCGCAATCTGGACGTATCGGTATCCGAAAGAGCCAAACGCGGCATCC
TGCATTGCGTACTGAAAGTCCCCAACCGGGATTTGCATATCCACGTAGTGTGTGTGCACA
TGGGGCTCACCGCTTCGCACCGGCGGCAGCAAATGACATTATTGTGCGACCTGCTGGCGA
CGCTACCCGCTGAAGCGCCCTTGATCGTCGCCGGGGATTTCAATGACTGGCAGATGAAAG
CCAGCGCCCTGCTGAAACGCAGCGCCGGTCTGGAAGAGGTGTTCAGCCAGCATTTCGGCA
AACCGGCGCGGACCTTTCCGGCCCGCTTTCCACTGCTGCGCCTCGATCGCATCTACGTGC
GCAACGCCCGGACCAGCGTCCCCAGGTTGCTGCCGCCCAAACCCTGGTCGCACCTGTCCG
ATCACGCGCCGCTGGCGGTGGAGATTCACTTGTGAAAACCGAATGGCGCGACGGTAACCA
GATTGAGCTGCTGGTGAATGGCGACGAGTTCTACCCCAGCGTGTTTGACGCCATCCGTCA
GGCCCGCAACCGGGTGGTGCTGGAAACGTTCATCTGGTTTGAAGACAAGGTCGGCTACGC
GTTGCGGGAGGCGCTGATCGCGGCGGCGCGGCGCGGCGTCAGCGTGGATGCCACCGCCGA
CGGCTACGGCTCGCACGACCTATCATCCACCTTTCTGGCGCCGATGGTGGAAGCCGGGGT
GCGCTTTCATTTTTACGATCCGCGTCCGCGCTTGTTCGGTCTGATGCGCACCAACCTGTT
CCGGCGGCTGCACCGCAAGATCGTGGTGGTGGATGGCCACACCGCCTGGATTGGCGGCAT
CAACTACTCCGCCGACCATCTGAGCGACTACGGCCCGGAAGCCAAGCAGGATTACGCCGT
TAAGGTGCGCGGCCCGGTGGTGGACGACATCTACCGTTTTGCGCTGGCGGCGCTGGTCCA
CGATGAGGAACCGCGCATCTGGTGGCGGCGACGCTTTCGCCGCGCCGTGCGCAACACCCA
CCCCGGTAACGCCCAGGCGCTGTTTGTCTGGCGCGACAACGGCCTGCACCGCCGCGACAT
CGAACGTCAATACCTGCAGATGCTGCGACGGGCCAAACGCGAGGTGGTGATCGCCAATGC
CTATTTTTTCCCCGGCTATCGCTTACTGTGGGCGATGCGCAAAGCCGCGCGGCGGGATGT
GCGGGTGCGGCTGATCATTCAGGGACAGCCGGATATGCCGATCGTACTGGTAGGCGCGCG
TCTGCTCTATCCCTGGCTGGTGAAAGCCGGGGTGGACATTTATGAATATCGCCGCCAGCC
GCTGCACAGCAAGGTGGCGTTGCAGGATGAATACTGGACCACCATCGGTTCCAGCAACCT
CGACCCGCTCAGTCTGGCGCTCAACCTCGAAGCCAACCTGATCATCAATGACCGAAACTT
CAACCAGCAATTACGGGACAACCTGCACCAACTCATTCGCGAAGACTGCGTGCAGGTTGA
CCCCTCACAGCTGCCAAAGCGCTCATACTGGCAGGTGTTCAAAGGCATGGTGGTGTTCCA
TTTCCTGAGACGTTTCCCGTCGATGGTCGGCTGGCTACCGGCGCACAGCCCGCAACTGAC
TCAGGTGGGACAGAAGGATGAAAACAGAAAATAACAAAAGTGTCCGGCAAAGGGGGTTTC
CGGCGTCAAAAACTGTGCTGAGGTGGACGACTTCGCCGGGTGAGCCGCATGGACGCGGCG
AAAGCTCGTGCCGCGCCGGGAGCGCGTCACGAGCGGCCCGAACAGCGAAGGCGGATGCCG
AAGGTACCGCGCCAGCGGCGCAGTTTAGCCACCAGCCTGAGGTCAAGGAGAGGCGGCGTT
GAGCCTCTCCTTGTCGTGCGTGAGATGATGCAGCAAAGAAACTACACCATGTATCTCGCA
CGAAATTGCTCTCAAGCCGAACAGACCTCGCCGTTCACAAAACAATCCCGCTGTTTGTCA
ACAGCCCCTCAACGACGGCTACCGAACAGGCGCAGCAGCATCAGGAACAGGTTGATGAAA
TCAAGATACAGGGTCAACGCGCCCATGATCGAATACTTGCGGAAGCTATCACGATCATCG
ACCGACAGCTCTTCACCGATGTTTTTCAGTTTCTGCGTGTCATAAGCGGTCAGGCCGACA
AACACCAGCACCCCGATGTAGGTGATGGCAAGCTGTAACCCTTCGCTTTTCAGCCAGAAA
TTCACCAGGGTCGCCAGCAGAATACCGATCAGCGCCATGAACAACATGCTGCCCATGCCG
GTCAGGTCGCGTTTGGTGACATAGCCGTACAGGCTCATGACGCCGAACATGCCGCCAGTA
ATTACAAAGGTGCTGGCGATGGACTCGCCGGAATAGACGATGAAAATACTGGACAGCGTC
AGGCCGGTCAGCGCCGAGTAAAGCATGAACAGCGTGGTGGCGACGCCGCCGCTCAGACGG
TGCACCATGCCGGACAGCACAAACACCAGCCCCAGTTGGGCAATCACCAGCCCAAAGAAG
GTGATCTTGCTGGAGAACACCATCTGCAACACCGCCGGGGTGTTGGCGGCATACCAGGCA
ACAAACGCAGTCAGCAACAGACCGCAGGTCATCCAACCATAGACCTGCGCCATATAGGTT
TGCAGACCGGTGGTGGCCTGCTGAACGATGGAACCGTTAGAACGTGGAAATCGATCCATG
ATACAACCTTTGCATGAAGTGAAACGGAACGGGCTTGCGCCCACCTGATTTCAGCTTAAC
ACAAAACGGTGTGCGCGACGGATAACGCTTCTTCAACGGAAGCAGCGATTTATTGAGGCC
ATGCCCTGCCCACGGTGGAAGAGCGCGCCGCCGCTAATCCAACCGGTGTGCCCGCCCGGC
GACCGTCAGATTGACGCCGCAACCGACCGCGATGTCTTCCCGGCTAACGCTTTTTAGTTC
GATCACCTGCGCGCTATTCGTCATCCGCAGGCGCAGCGTGGACACAAATCCGGCGAATTC
GATGTTCGCCACCACCGCCTGCGGCGGCGCCGACGGCTCGGCCAGCGTGACCTGAATCTG
CTCCGGCCGCAGCATGATGCGCACCGCCCCGGCGGACTGATTATCGTCAACCGCGATATC
GCCCAGCGCGCACGCGGCACGCCCGTCTTTCAACTGCGCCGACAGCACCAGCGTATCGCC
AAGAAACGCGGCGGCGGCTTCATCCACCGGGCGCAGATACAGCGACTGCGGCGATCCCAC
CTGCACCAGTCGCCCTTGCCGCATGACCGCTACCTGATCGGCAAACGACAATGCCTCGGC
CTGATCATGGGTTACCAGAATCGACGCCACGCCCGCCTCCGCCAGCAGGGCAGACACCGC
CTGACGGGTAGCGGCGCGCAGGCCGGTATCCAGCGCCGAGAAAGGTTCATCCAGCAGCAT
CAGCGTCGGACGCTGAGACAACGCGCGCGCCAACGCCACCCGCTGTTGCTGGCCGCCGGA
CAATTCATGCGGCCACAGTGACGCCAGCCGCGAGTCCAGCGACACCATCGCCATCAGTTC
ATCGATGCGTCGCTGTTTATCCGGCTTGCTGCCGTCAAGCCCGAAACCGATGTTCTGCGC
TACGGTAAAATGCGGAAACAGCGCGCCGTCCTGCGGTACAAAGCCGATGCCGCGCTGATG
CGCCGGCACCCACTGGTTCGCGTCCGCCACCACGCGCGTTTGCAGCCGCACGCTGCCGCT
ATCCGGCGCCTCGAAACCGGCAATGATACGCAGCAACGTTGTCTTGCCGGAACCGGAGGG
GCCGACAATCGCGGTACGGCTGCCCGGTGCAACCTGCAAATCGATGCCGTCCAGCACCGT
GACGGCATTGAAAGATTTGCCGATGCCATAAAGTTCAAGCGTATTCATAAACCTGCCGTA
CGTTTCGATTGAGAATAGAGCAACCAGGTCAGTGGAAGCGACAGCACCACCATAATCAGC
GCGTAGGGCGCGGCCGCCATATAATCGATTTCACTGGTTAACGCCCAAAAGCCGGTCGCC
AGCGTGCGGGTGCCGTTCGGCGCCAGCAATAGCGTGGCGGTCAATTCGTTGGTGACGGCG
AGAAACACCATCGCCGCCCCGGCCGCTGCGCCCGGCGCCGCCAGCCGCAACGTGATACGC
CATAGCGTCCGTCCGGGCGAACATCCCAGACTGCGCGCAACGTTTTCCAATTCCACCGGC
GCCTGCGCAATGCCGGCGCGCAGGTTAATCAACGCCCGCGGCATAAACATCAGCACATAA
GCCAGCAGTAGGGTAAATTCGGTCTGATACAGCGGCCGCAGGGTATGAATGGTTACGGTG
ACCAACGCCAGCGCCACTACGATGCCCGGCAGCGCGCTGGTGATGTAATTACAACCTTCC
AGCAGGCGATACAACCGCGACGGATGGCGCACCGACAGCCAGGCCATCGGAAACGCGCAC
AGCGTCACCAGCACCGCGCCGCTCATGCCCAGCCACAGTGTCTGACGCAGCGCGGGCCAC
AGTTCGTTATTGCGCCACACCTCCAGGCCACCGAGCCACAGCCAGCGGGCGAGCGTCATC
AGCGGTACGCCCAGCGCCAGCACGGTTAACGCCAACGGCAACAAAGCGCAAATCAGCGCC
GCCGCCGGCGATAGTCGCCAGGGCATCTGGCTGCGGGCGCTGCCGGAGCCGACGCGGGCA
TAGCGCGCGCGTCCACGGGTAAGCGCTTCCAGCAACAACAGCCCCAGACAGCACAACACC
AGCACGCCCGCCAGCATGTTTGCCGCCAGGCCGTTAAAGGTAGACTGAAACTGTTCGAAA
ATCGCGGTGGTGAAGGTATCGAAGCGAATCATGGCGTACAGGCCGTATTCCGCCAGCAGA
TGCAACGCAATCAGCAGCGAACCGCCCCATACCGCCAACCGCAGTTGCGGCAGCACCACA
CGAAAAAAAACGCGCCAGGGTCTGGCGCCCAGCGAGGTCGCCACATCTTCCAGGCTGGGA
TCAAGCCGACGCAGCACCGCCGCCGCCGGCAAATAAATAAACGGGAAATAGGCGAGAACC
GACAGGAACACGCCCGCCGCCAGGCCATTCATACCGGGCAACAGGCTGATCCAGGCGTAA
CTTTGGACAAAGGCCGGCACCGCCAGCGGCGCGGTCAACAACAGCGACCACACGCGACGG
CCCGGCAACGTGGTGCGCTCGGTCAGCCAGGCCAGCGCCACCCCGAGCAGCGTGCAGAGC
GGCAGCGTCACCGCCACCAGTAATACGGTATTAAGCAGCAGCTCCCCGACCCGCGGCCGG
AACACCAGCGCTTTTATCGTTTCCCAGTCGGTTTCGAGGGTGATACCCACCACGAAACCC
AGCGGCAGCAACGCCAGCAACGACAACAGCAAGGCCATCAGCGCCATGCCGCCGCCGGCT
ATCCGGTATGGCCGAGCCCCCGGTCGCGCCGGTCGGGTCACACCGACGCCGGCGACTTTC
CATTCCACATCGGCCATATGCCTTACTGTACTCCCGCCCTGCACTGACGCATTACAGCAG
ACCTGCTTCGGTCATCAGTTCAACCACTTTCTTGCCGTTGAGTTTGGCGGCGTCCACTTT
CGGCGACTGCAGGTCTTTCAGCGGCACCAGTTTCGGGTTGGAAGCGGCATTTACGCCCAC
CGCGTATTCAAAAGCGGTGTTGGTGCGCAGCACTTCCTGACCTTTCTTGCCGGTGATCCA
CTTGATAAAGGCCTGAGCCTGTTGTTTATGTTTGCTGGACGCCAGCACGCCGCCGCCGGA
GATGCTGACGAACGCGCCCGGATCCTGATGTTTGAAATAGTACAGACGGATATTTTTGCT
GTTTTCGCCGGTTTTAGCGCCGTCGACAAACGGGTAGTAGTGGTAAATAACGCCGCTGTC
GATCTGACCGGCGTTCACCGCTTTCATCACCGTGCTGTTGCCTTTATAGGCGGTGAAGTT
GGTTTTCATCGCCTTCAGCCATTCCAGCGTCGCTTTTTCGCCTTTCAGTTCCAGCATCGC
GCTGACGATCGCCTGGAAGTCGGCACCTGACGGAGACGCTGCCCAGCGGCCTTTCCATTC
CGGTTTGGCCAGATCCATCAGAGACTTCGGCAGTTGTGCTTCAGTCAGTTTTTCCGGATT
GTAGACAAACACCGTCGAGCGGGCGGCGATGCCTACCCAACGACCGTGGGACGGACGATA
CTGCGGCTCCACCTGTGCCTGCGTATCGGCATCCAGCGGCGCGAACAGATTCGCGTTATC
CACCAGTACCATTGACGGCGAGTTTTCGGTCAGGAATACGTCGGCCGGAGAGGAATTGCC
TTCCTGCACCAGTTGGTTGCCCAATTCACTGTCGCCGCCATTACGCAGCGTGACTTTGAT
GCCGGTGTCCTGAGTAAAACCGTCCACCCAGGATTTCACCAGATTTTCGTGCTGCGCGTT
GTAAATCACAAGACCTTCATCCTCCGCCTGCGCGCCGAAGGAGAATCCCATCATCAGGGA
AGACGCCAGCAGGGTGGCGGGGAACAGAGAAGCAATACGCCGTTTCATACCATTATCCTT
TTCACTGTATGGCAATTAACTGTATGACAATAAAAGCGAATCAGGCGGCACATAACCGCT
GGCTCATTATCGTTGCACTAAAATAGAAATAATAATGATTCTTATTAATTATTCTCTTAA
CACTATTTTAATGCAAATTTTATAATTTACTGCTTTTTATCGCTTTTTTTTAGCCGGTGA
AATTATTCCGTCGCGAATCATACAGCGGCGGCAATCAATCCGCCGCCTCTGCCATTACCA
GCGTTCTGCGGCCTGCCGATCGCTATCGCGGGCGTCCACCCAGCGATCGCCATCTGACGT
CGCTTCTTGCTTCCAGAACGGCGCGCGCGTTTTGAGGTAATCCATGATGAATTGCGCCGC
ATCGAACGATGCATGGCGGTGGGCGCCGCTGACGCCGACAAACACGATCTCGTCGCCGGG
ATAGAGCGCGCCGACGCGGTGGATCAGGCTCACGCGCTGAATCGGCCAGCGCTGCCGCGC
CGCGTCGACAATCTCAGTCAGCGCTTTTTCCGTCATACCCGGATAATGTTCCAGCGTCAG
CGCGCTGACGTGATCACCCAGATTGTGATTCCGGACTTTGCCGGTGAACGTTACCACCGC
GCCGTCCGCATCGCTCGCCGCCAGCCAGGCGTACTCGTCGCCCACGCTGAACGGCGCTTC
CCCTACCCGAATGCGCGTCTCCATATTCAGCCTCCGGTCACCGGCGGGAAAAACGCCACT
TCATCGCCATCGGTCAGCGGGTGCGACATCGCCACCAGCGACTGATTCACCGCCGCCAGC
AACTTGCCGTCTTCCAGCGCCAGCGCCCAGCGGTCGCCCTGCGCGCACAGCGCCTGTCGT
AACGACGCCACGTCCTGGTATTCCGCCGCCAGCGAGAGCCGGTCGGTGCCGGTCAGTTCT
CGCACCTGTGCAAAAAACAACACGTTAATCATGATGCCTCCGCCCTGAAATCACCGGATT
TACCGCCGCTTTTCGCCAGCAACCTCACCGGGCCGATCACCATGTCTTTCTGCACCGCTT
TGCACATGTCGTAAATGGTCAGCGCCGCCACCGAGGCGGCGGTCAGCGCTTCCATTTCCA
CACCGGTCTTGCCGGTCAGTCGGCACAGGGATTCAATCCGCACCCGGTTGTGCTCCGGCT
GGGCTTCCAGCTCCACCGCCACTTTGCTCAGCAACAGCGGATGGCACAGCGGGATCAGTT
CCCAGGTGCGCTTGGCGGCCTGGATGCCGGCGATACGCGCGGTGGCGAAGACATCGCCCT
TGTGGTGCCGCCCGTCGATGATCATGGCTAGAGTTTGCGGCGCCATTTCCACAAAGGCTT
CGGCGCGCGCCTCGCGCACCGTGTCCGCCTTGTCGGAAACATCCACCATCGCCGCTTCGC
CGGCTGCATTAATGTGGGTCAGTTGTGACATAACAGCTTACTTTTTCAAATGAGGATAGA
GGTTACAGGGTTTCTGGCGCGCATCCAGTTGCTCGCGGATAATGCGTTCCCAGGCGGTAT
GACAGGCTTTGGTCGACCCCGGCACGCCGAAAATCGCCGTCTGGTTAGCCAGCCCGGCAA
TGGCGCGGGACTGAATAGTGGCGGTGCCGATCTCTTCGTACGACACCATGCGGAACAGTT
CGCCAAATCCGTCGATTTCCCGGTCGAACAGCACCCGGACGGCCTCCGGCACCAGGTCGC
CCGGCGTAAAGCCGGTGCCGCCGTTGATCAGGACAACCTGTACGTCGTCGCTGGCGATCC
AGGCGGAGACCTGCGCGCGGATCTGGTACAGGTTTTCGCCGACAATCACGCTACCGGCCA
GATGATGCCCGTCATGTTGCAACGCTTCACGCAGATAATCGCCGGACGTATCGTCGGCGG
CGGTGCGGCGTGACGACACCGTCATCACCGCCACGCGCAGAGGAATAAATTCGCTGCTGA
CCTTGCTCATAAACACTCCTTAACGCTATTGCGCGGCCTGTTCAGCCGCCGATAAAGGAC
AGATTCGGGGTAATGCCGCTGTTGCCGTCGTGCAGAAAATGCGACTGACGTTTGCTGCTC
AGGCCGCCGGAAATACGCAGCTTCAGCGCCTCCTGCTGGTCGTCATCCGTCAGCAAATCA
CGCAGCGGTATGCCCTGCTCGCCAAACAGGCACAGGTGCAGGTTGCCGATGGCCGACACC
CGCAGCCGGTTGCAGCTCTGACAAAAGTCTTTCTCATACGGCATGATCAACCCCACCTCA
[truncated: 4,700,166 more chars]
